# Supplementary material for: Obesity dysregulates feeding-evoked response dynamics in hypothalamic satiety neurons
Source: Sci Rep. 2025 Oct 14;15:35837. doi: 10.1038/s41598-025-19800-2 (PMC12521569; doi:10.1038/s41598-025-19800-2)
Supplement: Supplementary file 2 — Supplementary Material 2. [file 41598_2025_19800_MOESM2_ESM.zip › Fig 1/Fig 1ef NCD and HFD/matrix_MPK144_5.csv]

-0.31868645551184477	0.4774400276784131	0.23752126186661293	0.28127257760584856	0.24522961104961238	-1.0768601741710453	0.6009355024995682	-0.6155727296264302	0.17915314937338894	-0.3759007822917909	-0.36267365243601346	-0.8643075208288525	0.18439426197767253	-0.48347040993210094	-0.20873558451762433	0.22754861287209088	-0.3381836325143981	0.9993808731003699	0.1338125742101629	0.1715625616470819	-0.4404044644809907	-0.8640790509502854	0.43454028173876774	-0.16671016395092156	-0.1442900990031793	0.6238283065871231	-0.5099188156525302	-1.2590066580442767	-0.2205019417508333	-0.21495498185781617	-0.9335882836983821	-0.7005028377079586	-0.2759252982276922	0.90514050966801	-1.1414757923066066	0.2796411689469716	-0.313814480478798	-0.2068127201367545	-0.3233233626228048	-1.154238289480595	-0.17827288733898272	0.1390311045940253	-1.5987930558534573	0.47248094618817105	0.07981385395772912	0.08012682871312968	-0.03865693723455353	-0.10704570238880144	-0.39928964880447	-0.15089864763999233
-0.344648380751585	0.46886638345998627	0.20879208264291618	0.23539216550493694	0.25782011883955913	-1.0837031879013201	0.6930085816167403	-0.6228740725118863	0.05251374473575679	-0.42806785560289756	-0.3346231698756097	-0.9315969798525824	0.26010778200925266	-0.4539820948959561	-0.23417664697972995	0.27865918494986036	-0.37726240799867083	0.9031779104184832	0.13738834808709582	-0.003581465906193279	-0.3800633196597072	-0.9008550994624145	0.48151619263973366	-0.20821887441573828	-0.1612898776354355	0.692719129358605	-0.47121784316480086	-1.1654753717277413	-0.18929973339018827	-0.24191840734324616	-0.9123482336609211	-0.6998880865749074	-0.2538466789814703	0.8676533371355967	-1.1323143004962541	0.3142482751804784	-0.37514554399741507	-0.21674938649566278	-0.26445991384572115	-1.1571456164119418	-0.13679389686829047	0.14598613938150506	-1.6084200691316393	0.48431455456637407	0.05774499742653982	0.10602781551667685	-0.04323224180986103	-0.09609351107199082	-0.340395628535929	-0.1551497572511525
-0.35693381886361353	0.45201167520365293	0.20015949721206297	0.17716547604872704	0.214948274027034	-1.0369491112336997	0.766148940119869	-0.6198965039782176	-0.056404796640000254	-0.43933317043752157	-0.29636098217355544	-0.9282906197365928	0.31630836060955075	-0.3887381732023893	-0.2642868264885019	0.30305450571920184	-0.40511679510596227	0.7526817384419057	0.11098431049584297	-0.12137212925083267	-0.343107167337721	-0.9254889979441064	0.5892524516172398	-0.26588802669519	-0.17120886470674399	0.7271254099332053	-0.4236842682022044	-1.0234223249944236	-0.14919047503645344	-0.2688875795092991	-0.8909006454460973	-0.6865506598187295	-0.21621645311686835	0.8422619099504455	-1.1331105348630184	0.32969360285630117	-0.37438073179997083	-0.21945303768367927	-0.21780593474000867	-1.1709188747235746	-0.13018316052461765	0.1614864094493872	-1.607786712994917	0.4635451493006244	0.0559216446077239	0.11084113908128075	-0.02636839795485708	-0.1045456411575721	-0.24975036991909785	-0.1581995384632178
-0.3490552189112726	0.4322559822110126	0.2025515614125064	0.1292485506400861	0.16116174132715982	-0.9486856391360224	0.8127172337720013	-0.6305633614089684	-0.062328119942708114	-0.41579155097542175	-0.223418356881229	-0.8784575625214672	0.387628161540883	-0.3226037148277962	-0.29909776615645456	0.3245435515307558	-0.41246773657370833	0.65622496341309	0.09639231862305453	-0.22436026064594156	-0.33345990221628025	-0.973814584529427	0.6779217506199815	-0.3122425130960412	-0.1821942163742935	0.6912362775680077	-0.4009459344337334	-0.9148136894754996	-0.13163966304272812	-0.28360913859653225	-0.8918064013487281	-0.6604371008191599	-0.1868294350736179	0.8058782934676425	-1.1298584450999716	0.3153684002135303	-0.3530454791797032	-0.20968223184506918	-0.20021592491225473	-1.1254330139904045	-0.1295943139880853	0.1802842531710192	-1.604947166315278	0.4602363754531127	0.07217463438924096	0.08381072674840169	-0.00953492116561851	-0.10376677592784288	-0.149596057576108	-0.15514477937104598
-0.3379959704618308	0.4111329993390534	0.2092070325552379	0.0958770663260928	0.15293419422275706	-0.8895219199974458	0.8291654968912285	-0.6260214088728657	-0.007361856312496612	-0.3658354504439458	-0.15673745296869507	-0.8753735924195756	0.49350703538611784	-0.2781521478934776	-0.3357974480514168	0.3634821224190312	-0.4147298295687009	0.6078800162157936	0.07189499704117813	-0.288056855714988	-0.3442256275114378	-1.0391272436503063	0.6851903206174962	-0.34894550996691265	-0.19107035439329118	0.5927230188596996	-0.39666791268709983	-0.8497302999268701	-0.13377590953836616	-0.29091115833077386	-0.9062466112464745	-0.629498190896981	-0.20952103214571327	0.757886616669108	-1.1117369183672428	0.29661517176442576	-0.3637300774459042	-0.204765527429076	-0.2177629356809251	-1.0449065548120493	-0.12311415569813285	0.15208748758857102	-1.5984425987911377	0.48818603071788863	0.0852461878730996	0.041732424745519796	0.025636214403767444	-0.09121069917499633	-0.058609178374262313	-0.14803935330667914
-0.33349946780484696	0.3707632040027139	0.2099002429969993	0.03711831239639542	0.1731708124726393	-0.8400449755807692	0.8653259126942372	-0.6010058542565913	0.010278312784735493	-0.2693086209159118	-0.09385871455943763	-0.9139674538364343	0.6506252397907921	-0.1960945955745503	-0.40547980089123953	0.4651943238603279	-0.43690775196100873	0.4921221863463009	0.023796477696583544	-0.36779097951186107	-0.3463096333819961	-1.1031361564652489	0.673745610278303	-0.4216763354141033	-0.203306275751194	0.4554208287290268	-0.36820653649313206	-0.7537500720087342	-0.11947369278748425	-0.3102889653931923	-0.9114765733160002	-0.5864192825125665	-0.24930536246941623	0.6738852794989051	-1.068483165200209	0.2953834667087769	-0.41609994816121365	-0.2188085510905211	-0.23044539500221584	-0.9617570045755235	-0.14388567279951356	0.10861977558827374	-1.5780780878083864	0.5323339253406106	0.09993989662335331	0.0170230197756048	0.08926533953735397	-0.07073327456719862	0.08153000743379352	-0.13162429586667904
-0.3136662089627139	0.3231583187738235	0.2162693173375007	0.007396314056452457	0.21838297621000832	-0.8198952328652765	0.822296485188723	-0.5797822232206112	0.033358967403468234	-0.10225514343859884	-0.08288780084708516	-0.9148375851240423	0.7466090679634421	-0.11286555901916022	-0.47188392727450246	0.5875772336405702	-0.45030815673499924	0.4135030843973973	-0.04272163781406494	-0.326600706779537	-0.3709867532108902	-1.1166971644767696	0.6049413176131233	-0.5013850782091809	-0.19497393468556234	0.273262371932797	-0.35529814602692583	-0.7634111225706481	-0.12167911691251176	-0.3143541672662509	-0.9231959577085291	-0.5521215149503892	-0.2806978194144648	0.6028779533862163	-1.0200375802344703	0.26691931644803546	-0.45671920990141396	-0.2469005843570013	-0.26701609475282256	-0.9140573524415571	-0.2023362522687639	0.13171450843131532	-1.5355250001691227	0.579141484036937	0.12543854268097168	0.020411296363601675	0.1537730851070836	-0.05112125577021122	0.1929383230242374	-0.10552825719508196
-0.29298204852073567	0.27386378300243563	0.21013782216248544	-0.0004303922371730745	0.25448888032013495	-0.8550487719710951	0.7387218033120327	-0.5904974910083679	0.027867517146402933	0.05886939471476209	-0.09646958735154265	-0.9171107510715727	0.8458591640949965	-0.058190332899072494	-0.5363599333351805	0.6979541847918396	-0.4475307518400822	0.4035665735109964	-0.11640438317812873	-0.2430676873627923	-0.41875505129422824	-1.0644995622110969	0.48693928042328266	-0.5812882411937887	-0.16639471029676378	0.10470166605634086	-0.37396933427223356	-0.8699665442811579	-0.14571576187067933	-0.29998286836301935	-0.9426072999203197	-0.5378307784661484	-0.3152557823380605	0.5532266053934203	-0.9744661135371937	0.20502959724733744	-0.47970482412302057	-0.27658188564654795	-0.3216599779687807	-0.9029315482629385	-0.24611654751183815	0.16953784562935664	-1.4760528589308783	0.6474033852604404	0.1432916817465879	0.028343047195100612	0.19924270491301269	-0.027112975454307103	0.2579104525303074	-0.07467734744552278
-0.2964124469043687	0.24382311296763656	0.20574423485554796	-0.010731766661812695	0.24193334616293827	-0.9411690773400097	0.6394708970134283	-0.6046107679646152	-0.054325860135102565	0.15043783511998118	-0.14273582762329612	-0.9272733849139195	0.9548802829663096	-0.04526823578694898	-0.5953806667982632	0.7710765292605826	-0.4429078646844099	0.4162733572489751	-0.2117946923950838	-0.15613273557634125	-0.4597929279025238	-0.9285279461680165	0.42822392615140836	-0.6611348455778053	-0.1418875942650636	-0.004717967571807498	-0.40569410644908804	-1.0038404147419393	-0.13881038895486192	-0.2854770971331984	-0.9524054737566956	-0.5434508511433676	-0.36221887509282363	0.5386365342327142	-0.9353566163513871	0.164417928867541	-0.48375746942992565	-0.3118061707001601	-0.37712197486151355	-0.9663794919758667	-0.28936741456979986	0.17318358949629523	-1.396461104416082	0.7060382298371712	0.14695410594300354	0.03942657745677644	0.21996923953336456	-0.008431748684946675	0.24091890787044662	-0.04220165762912209
-0.3108712534055715	0.26756285982911354	0.22346503699352988	-0.03197104432169346	0.16112676769440895	-0.9802524614737864	0.5577456956845566	-0.637090801737901	-0.19378767371114364	0.18995309330912474	-0.20476964036515882	-0.8705649721459541	1.0001635361997159	-0.06692280890598587	-0.6364660840878125	0.8047787157976986	-0.44170967844048736	0.4148843408892204	-0.2993008562833877	-0.1367626363370367	-0.4756949412512984	-0.7475928571330145	0.5034216584276272	-0.7418687130085901	-0.12995345572092024	-0.0027606032082197695	-0.43947578605159665	-1.131238302106936	-0.042923999608851425	-0.28277041055953306	-0.9405046417005302	-0.5638285147884771	-0.36745666000773197	0.553758625427818	-0.9149461556438414	0.1455859889296274	-0.43274879255815674	-0.3494068753588848	-0.41350596817136254	-1.0873892605194873	-0.34358683814028906	0.1968407511452559	-1.3129847655960538	0.7270542125170352	0.15415006215381455	0.043128667581111516	0.2011821481798904	0.013634176366693961	0.17233686469407525	0.0003253676988169751
-0.3273207831366398	0.327703760864031	0.28287284640155974	-0.06957495808679388	0.0557206102904529	-0.9317296286857889	0.5153134251824889	-0.7012749772612226	-0.3162814156402084	0.19445921924297419	-0.23479598947074395	-0.7633598015435681	0.9628495005379729	-0.13722080572149223	-0.6653710125998993	0.7893653856968748	-0.44292163694008735	0.39818898503440425	-0.36637714137482663	-0.21930965026143218	-0.48635417253577523	-0.6210007109168159	0.6562792773834654	-0.7919690283944	-0.1343155891198138	0.08959140631015768	-0.4837113951586064	-1.1979082112884294	0.12251171982230342	-0.2800361399188752	-0.9140915543507624	-0.5878982490065725	-0.3382934728275576	0.5792608901201348	-0.9205102030260447	0.0955531608123813	-0.31150973181189384	-0.37463463461769175	-0.43163007157510264	-1.1774871597014336	-0.35626749709015487	0.22416876508998995	-1.2477533058878791	0.7292923767374534	0.16191188648080995	0.00817256844642178	0.15026670124671487	0.042465651734847384	0.1099766324805157	0.055671429877644306
-0.35568486586440745	0.3845719435939994	0.3769704684796995	-0.13612144715844746	0.0005497046275634576	-0.8298391093887586	0.509133703278247	-0.7711768801558797	-0.35002007058384954	0.17383337687323555	-0.2150110840913758	-0.6662548151695852	0.8814864878703073	-0.25593418922560784	-0.6959213829627688	0.7325139398024538	-0.4463876546188681	0.3771015439303088	-0.4134814211536403	-0.3389449833330992	-0.49860917561107276	-0.5708802348782596	0.8431762943251675	-0.7852880436996152	-0.17111349611191884	0.19755290234421868	-0.5363129134590334	-1.183512861048765	0.33365010473577444	-0.26802672675189976	-0.8829928479223786	-0.6011305444095612	-0.3270900364291838	0.5936196482224071	-0.9405676345203746	0.055228659622526266	-0.17384869230927952	-0.38834543840990826	-0.4237544544376841	-1.2052155872835324	-0.2905757063148534	0.1702107515221522	-1.2001249244063463	0.7163481162461054	0.17092805179868037	-0.04970556290773653	0.07606983722679905	0.07122404839008838	0.014182851610955222	0.12477237036742736
-0.378213299822333	0.4022207980545979	0.47141957754239405	-0.21012116898689376	0.05161120844234528	-0.683926505191472	0.5005755903374197	-0.8025109810948269	-0.30236804283112434	0.16463955949171818	-0.16160495953086101	-0.5681339817421269	0.7722510573710706	-0.3958550144607969	-0.7215016751199409	0.6855868768357553	-0.462808774138074	0.34598835345859935	-0.4436138571165734	-0.4496507774870439	-0.48284150855269575	-0.5352791781317167	1.0024908338527212	-0.7480300655604466	-0.23698445391533857	0.26731119341320075	-0.5820557690157668	-1.1411880294784686	0.5646827368594678	-0.2550001511145659	-0.8416121072212543	-0.5955746196766611	-0.32443546423797665	0.5659777377395787	-0.956745581943389	0.06877741523466463	-0.08524734758427377	-0.39636660282011127	-0.412226180386532	-1.1736312970561722	-0.1701307942018122	0.07009842406860048	-1.1759264976093007	0.6824300230602129	0.1828584379149002	-0.08635352632529225	-0.010909537009262355	0.11184812027355143	-0.13164755417425125	0.19507596669099994
-0.37000715144585616	0.3679011428797075	0.5312732546993502	-0.26401177655387525	0.18030980525770138	-0.5341700824245504	0.4762764187857334	-0.7589018704547174	-0.25090958639093236	0.19382208934903067	-0.0939689222551852	-0.49558418357058587	0.626106402062835	-0.5389415299227613	-0.7357368566700478	0.681767261765368	-0.5149872601473829	0.2884217732080993	-0.46003625275136456	-0.49620218830763746	-0.46117243493319193	-0.5065507147310527	1.0263052628152571	-0.6826412534524448	-0.29494243118653307	0.305380941717126	-0.6086400011221207	-1.095577093558677	0.7259388884731536	-0.24932817733917823	-0.7828159486083425	-0.5715476507547781	-0.3173566050614244	0.4945945279069357	-0.9697462664474619	0.08376200679650636	-0.052408546108857125	-0.40604886657645717	-0.41130962149553973	-1.1132628460034866	-0.04254287117189355	-0.020271832996714128	-1.170471190084998	0.63517567451951	0.1898720588438294	-0.0947946556505567	-0.08589189579697398	0.1532952892392964	-0.25134951219532614	0.2569689367862174
-0.36039111429810317	0.32402352016478736	0.5364707057580015	-0.3081011394759761	0.2861400179587491	-0.4495200474342555	0.44937364269901775	-0.6262482080796622	-0.23605655126987884	0.21705917392659	-0.02081987619939598	-0.43393392468592096	0.4676427968828655	-0.6551062645154884	-0.741626694679517	0.6922947418094673	-0.5848998207171314	0.24190524489218368	-0.46458446269482867	-0.45157583582924793	-0.4642034183141145	-0.49028841940938966	0.9839271872090378	-0.6059089070134568	-0.335596887383051	0.30968121190985776	-0.6222501600041384	-1.0525257586841732	0.7306016671944195	-0.2366843306313687	-0.7049784587055654	-0.5443275397157178	-0.34374819052368294	0.4003691535539633	-0.9888443794276192	0.08804183588032005	-0.04528290257941361	-0.42187869439942904	-0.38716338671172223	-1.0690357441372405	0.07959279546779637	-0.10617278972928053	-1.1589567755193826	0.5804059835964965	0.19141876502806668	-0.0777577642429914	-0.1399007344961091	0.16879566887292244	-0.3400845379877885	0.3048880018457818
-0.318938398663753	0.283243067646505	0.4759596177595631	-0.3548502834995205	0.3148402553340956	-0.4326549513092953	0.3763089240829921	-0.44420404475792097	-0.24847602026773158	0.18198401784808957	0.05812819384689792	-0.3408465301422794	0.3665551769785619	-0.7194574138710904	-0.7293069762069888	0.6923201889451792	-0.639038557784506	0.2143305541972788	-0.46229073457377157	-0.3746716758480785	-0.47471191961424297	-0.46630426238297706	0.9630419511463103	-0.5738119011781958	-0.3726299498144498	0.28486321577456686	-0.6287458390844813	-1.0342380827948139	0.5645340565813747	-0.22448527700381765	-0.6191608294001043	-0.514741082286249	-0.4033504721630319	0.3002626446903137	-1.0056478025218745	0.12985061085914612	-0.058961869499539035	-0.4340002301685796	-0.3474526240938259	-1.0849204689353265	0.17828845616985428	-0.1954232108685246	-1.1446218149582297	0.513741566816569	0.19104780704079039	-0.04781813366744363	-0.1738673097901377	0.16074931795641	-0.4176866279203978	0.323688459432934
-0.21526689440122207	0.23674162766985835	0.39917598417987354	-0.3980335671453055	0.24226559567406217	-0.4497859473963464	0.2741268299788976	-0.23459780941026373	-0.25732477248010216	0.09572719401984073	0.1420566021438603	-0.24536939703841454	0.31847793511445227	-0.7507253118313267	-0.7022626627107874	0.6890349637247459	-0.6940908544784734	0.19069787641162184	-0.45737186514306416	-0.35392287628830366	-0.4900929314953782	-0.41816541251511863	0.8942331241267967	-0.5787006852167602	-0.395240145302516	0.2555422930351632	-0.6346019755198732	-1.0329438484316886	0.2732322217300974	-0.2348017180591122	-0.535378260165234	-0.4768047007713504	-0.4489634437925896	0.21232320270027755	-1.0155441323140837	0.1424652081425622	-0.04115291671321654	-0.44021064664289733	-0.3318609389592735	-1.1598547903345595	0.2277216781636438	-0.2664649994161463	-1.1370299860660489	0.4399369425236673	0.19324840527039627	-0.04191934878874337	-0.189103478920121	0.14539509574860973	-0.4448130920623205	0.3204588108196781
-0.17197735184654775	0.2185692636719741	0.34591919700155654	-0.441135660891779	0.12031690997942719	-0.4989813506766909	0.2130905595751594	-0.008526747435893633	-0.225748933501976	-0.0019319440761863815	0.22372312868525004	-0.1697887109368334	0.26513815216467246	-0.7782238921910369	-0.6704465678473155	0.6938877325050445	-0.7559466454770156	0.1837023554712935	-0.4542147184517239	-0.4187943545251807	-0.5235484345431818	-0.37855676411527206	0.7908407766013299	-0.5816735466603123	-0.4073036193382705	0.22202984256767175	-0.6399672197629236	-1.0348731717759752	-0.05328205898257787	-0.26719920474211645	-0.4652042657031088	-0.44978059733992903	-0.4908171986739541	0.1653608690117731	-1.0349722508631163	0.10158713164679693	0.03330026169862427	-0.4469358542659295	-0.31652045885410407	-1.2367576481811628	0.27239004649142184	-0.3222107331170827	-1.1220827812393974	0.36727036783436834	0.20543657575065594	-0.035647626084249526	-0.20855864572043176	0.11723286754081616	-0.4262487241235361	0.31631323226678165
-0.2086642462822179	0.21925891695462627	0.28214058185040286	-0.4938733718885375	0.0703483321880784	-0.5652256338793231	0.20177869976700863	0.12808595372446382	-0.15106966942024808	-0.07892232431739025	0.2919338203744647	-0.09541538403815249	0.23423759040522416	-0.7985325998323061	-0.6573589765110882	0.6668857768009268	-0.7588434099211361	0.18655410693615287	-0.45888066729113614	-0.5271311744442616	-0.5709890587475022	-0.3614349682858369	0.6996639796518483	-0.5905815262533582	-0.424952035057245	0.1839749227816526	-0.6403232894517346	-1.0467714676124351	-0.280597684153977	-0.30396187002672576	-0.4199775460923534	-0.44719686069377546	-0.5492292043953103	0.1913778052591048	-1.0671823292949907	0.09585416738497048	0.1294500450105367	-0.4402764920223838	-0.2793081678798023	-1.2788765319709348	0.33006356201155523	-0.4161564304485953	-1.1122150926292607	0.2987892866872078	0.22243776893023895	-0.014103644611308397	-0.24108784656823565	0.07980118153723108	-0.39160555435141475	0.30617826836944995
-0.2213904782018176	0.15124342934688007	0.22826218343088223	-0.5522229287257049	0.13858626138713018	-0.6229650285886122	0.1561047198176583	0.08795443092189599	-0.068172341728759	-0.12836756551680506	0.34997916412738317	-0.023269426703443268	0.22208532735520709	-0.827609553991525	-0.6767034659619592	0.6147700428625292	-0.6894633765709086	0.17377360445282383	-0.4832002903541294	-0.6165332741726081	-0.6082259183591813	-0.36135652181092137	0.5921499040367116	-0.5992668063565784	-0.4485381256183791	0.1478971387164287	-0.6356909265099251	-1.0724492698280395	-0.3793998589536751	-0.34334846968402233	-0.4153097160003686	-0.45394308617124873	-0.5805588650089539	0.29134552628769417	-1.0986556511079797	0.10662120708491332	0.20030430939665292	-0.4113643844841143	-0.2530572423092607	-1.2939426574542734	0.3365063614578005	-0.5060998442237039	-1.1201151548413126	0.23769709796640148	0.23506920276817594	0.003378952978302557	-0.27896165099073444	0.04180409707058345	-0.3726337683343548	0.2869477219410748
-0.24200265488610775	0.02315287124483335	0.2034790965106373	-0.6115824879103073	0.18626843793745754	-0.6650085049474281	0.11918676770170569	-0.08836404716160454	-0.00908510143376895	-0.11762218828993251	0.3949858878763119	-0.009834433090476737	0.1854896325203922	-0.8764676007542164	-0.7248136542298507	0.5863176004228209	-0.6041809786653197	0.14763448932526302	-0.5334006670263854	-0.6895403648268753	-0.6401872285186598	-0.35121646224898684	0.4715542161677829	-0.5819987586137099	-0.4582304489745911	0.1122543245097799	-0.6242724975570921	-1.1062629467947374	-0.3913810113632358	-0.3881622345221455	-0.41323552015918913	-0.47116324544602534	-0.5792030351263482	0.42789540750757526	-1.127346949229867	0.06903344381364822	0.19783972357387797	-0.3841462989817309	-0.2434944778799039	-1.277008696232919	0.35674418079193015	-0.5459418991001322	-1.1234381633719834	0.18885369497918583	0.24326485931757932	0.02092977090189976	-0.31127625790712965	6.9195324662763015e-06	-0.3996149516111562	0.2722131968251115
-0.2811568546715112	-0.10069004959360588	0.15834230957736425	-0.6644078839983225	0.16435745701967644	-0.6850839520852783	0.1418070749922733	-0.35207979853068905	0.020831198342540994	-0.0552923979917518	0.4160749176553547	-0.05941526325373174	0.13412231029427651	-0.9189719104939567	-0.7703248881898392	0.5433348434914992	-0.5198121403863231	0.11231545043463083	-0.5992385133604472	-0.7393528500896966	-0.67006125606879	-0.3090531873399273	0.3788584105163872	-0.5477808052562956	-0.4548834032219804	0.07891487341785888	-0.590808860783424	-1.1448013008788656	-0.3463061070550844	-0.4240215216127418	-0.3582497624826453	-0.504295658686421	-0.5967460466179167	0.5679323330833441	-1.1523851624497836	0.02375444363590088	0.10342236879010827	-0.3747932621228185	-0.23410823590362712	-1.2222794849040528	0.4275808180435236	-0.5743345104274987	-1.1193593498514909	0.15413475207223945	0.2408630635355526	0.03337315982103987	-0.3298932936923176	-0.046259598237480735	-0.45048220408173567	0.24792910651236974
-0.22729562853080676	-0.20360512809120018	0.09448884071653721	-0.7154146263417603	0.13835456107016236	-0.6840477242918366	0.16778511080507913	-0.6832583665880091	0.034770053519408026	-0.012799465375990604	0.44877249138643005	-0.10652725201243485	0.0857593195929363	-0.934952386299746	-0.7567942932784011	0.4795541425426711	-0.44191626227564595	0.07510688370265718	-0.6570047042723106	-0.7289165581901598	-0.6857011303143501	-0.2835103329641024	0.3371514193516103	-0.5108727834582822	-0.4497334991014538	0.04603016354172104	-0.5128918247047357	-1.1644746254543956	-0.3194486668208983	-0.44835411670873604	-0.266764562036535	-0.5389747501398245	-0.6254097175255525	0.6712020480210744	-1.1635324435844745	0.00890824590053701	-0.05102672811617272	-0.3864987748124844	-0.22572002471976482	-1.173075818949736	0.46425652860896277	-0.5752585006086511	-1.124105298502665	0.1296877605874404	0.22262324792387714	0.022708047607814846	-0.32485640971737784	-0.09297612702904907	-0.49755952094045003	0.20956757125775433
-0.1178604592561229	-0.2642946169645911	0.05999429859340244	-0.7714778756143168	0.046889768021115996	-0.6694154057897262	0.15087703679319753	-0.9995676603330945	0.06329119365964184	0.013025753071266893	0.5452330890854961	-0.06906164695414897	0.017632034316454735	-0.9321891143221362	-0.6740454445106943	0.4462820125990893	-0.40247252201592587	0.05787221702659624	-0.6943104914883588	-0.7101781854134855	-0.680294511310542	-0.29706793025932227	0.37265087943304503	-0.476736133089217	-0.45288458198798576	0.013367881434172373	-0.3934114306787525	-1.154611501125748	-0.36226858691132496	-0.45698448166909805	-0.14759614059520082	-0.5713908446686664	-0.6357682578286606	0.7132836761766272	-1.1598064504754264	-0.011030844649196231	-0.20884787340758842	-0.4148422177097323	-0.2354796795775571	-1.147335418274882	0.46621199722816753	-0.5093790050296415	-1.1341418820825937	0.11945795915061179	0.1971025958839629	0.019669968734281822	-0.2871648076894707	-0.14150808489929467	-0.5486257450306524	0.17037771675337696
-0.04900178953082287	-0.2584733163014771	0.030928277676172476	-0.8319935789651144	-0.1119342417041423	-0.6479439838509001	0.1630453903605782	-1.1909662962018155	0.13053916223688344	0.018294454163152705	0.6736617905295015	0.02895510378340348	-0.06690596543155526	-0.9012342083334735	-0.5591809460810401	0.4246595813845109	-0.42499016004827334	0.051256929614916034	-0.7088272612887352	-0.696233250593122	-0.6645006303418433	-0.32577592936218214	0.41902372120757986	-0.4425676685073191	-0.45990789110821695	0.01061966278226646	-0.26116783965190365	-1.1304251957598415	-0.40928872485784373	-0.4550570449879784	-0.006529476611056873	-0.6057919616966906	-0.6346350694846719	0.6680851045586801	-1.1361726795602594	-0.02268706468425616	-0.31760932392139485	-0.45127566336846475	-0.25204563286660975	-1.1260063583517257	0.488144840671085	-0.40574145416756346	-1.1407456754014873	0.13035794535400674	0.17382026661473357	0.05707290384795434	-0.23025287750317158	-0.18923233067945133	-0.5752911003397981	0.1343537939968889
-0.024929428080407833	-0.1953136147611322	-0.008259266592594947	-0.8898105300627985	-0.1823623946541534	-0.6238722166945688	0.2696225600100425	-1.2372492501220484	0.22300511903059114	-0.04688426410639273	0.7473513790930029	0.15759714519867077	-0.11832488119772641	-0.8471626095871361	-0.4402619101677896	0.37586469865654354	-0.480662208247718	0.05310765811660034	-0.6977772478690424	-0.667698849223631	-0.6475074629759359	-0.35587550071572127	0.41005476833478866	-0.4235569088837468	-0.4674798962534661	0.0366783115823568	-0.13574488450877914	-1.1001429984308153	-0.39895131552274166	-0.45051601795929397	0.10576172259871733	-0.6370498294531182	-0.6214164417239411	0.5781216733073486	-1.0607280343316348	-0.010096686320473539	-0.2889417566104639	-0.4839768731990167	-0.2571783626561684	-1.1072175550322718	0.502418053758427	-0.29752914757162774	-1.1304473046183792	0.15389449715592357	0.15323524203264935	0.10651900192137989	-0.1658949427912176	-0.2254793722842384	-0.5355252009323059	0.10433518580117725
-0.028724709649564723	-0.1250881018612509	-0.04422484683627441	-0.9420318732999359	-0.1629476567738924	-0.6086924570940357	0.4170930412555478	-1.1914119367485037	0.2935785366034108	-0.1593558469388175	0.7644099559990075	0.3408701088913948	-0.16093320781594334	-0.7971017793908247	-0.3353797589662179	0.3173617336544067	-0.5237005072392074	0.050438263548133966	-0.6782892802397587	-0.6531563353169956	-0.6338893365639207	-0.4054639050113703	0.38024592294261106	-0.42890523155211097	-0.4947540079541864	0.054353904926272234	-0.04909204159878367	-1.0683693042520912	-0.3501139741773242	-0.44350966494313154	0.16673881097259477	-0.6649898229784169	-0.6038277601731693	0.5653531924818083	-0.9250803964275656	0.013475242174291599	-0.11659089824670905	-0.5018568867014623	-0.2522594966078413	-1.0945422592935947	0.4742644291404405	-0.19917943182233977	-1.1024529633752436	0.19196436389570048	0.12917327224778796	0.17237891235196065	-0.09072228372470972	-0.2502838259460877	-0.45832105423894215	0.07730330566951271
-0.022712824783313285	-0.07380611072076534	-0.09045189432349111	-0.9875923971975606	-0.1742528835602813	-0.606635642681393	0.5256322982020517	-1.1265155321371725	0.3200706432089865	-0.24280335708962603	0.7424943685018612	0.5125690774666575	-0.2496383781069051	-0.7582952462295357	-0.26985320157003945	0.25019147422872584	-0.5587876239530157	0.029595258283882774	-0.6618625239051174	-0.6118508151894616	-0.6362780791419663	-0.49105241986074233	0.33160136964670645	-0.4506484785667245	-0.5400175107608562	0.08028403990451102	-0.026172215998637165	-1.0559562014384771	-0.2613188080947463	-0.42687992055486745	0.20136685234857654	-0.6892769474522575	-0.5954587218241165	0.6295772631559288	-0.7690760196527447	0.016613322189666373	0.07359984912708546	-0.5024435091732534	-0.23443751817187325	-1.088724357020921	0.3989020348225645	-0.12249829015822813	-1.0701518004023953	0.2505992084724314	0.1053910928092622	0.2421910541314932	-0.0021395284162397553	-0.2669419262421753	-0.3835614160152315	0.05262894955640211
-0.008839817137781387	-0.02568712031753422	-0.14084471347950825	-1.026157599370509	-0.1864149643490414	-0.6145031533244307	0.6153798773315156	-1.0557064324153305	0.3278427653825594	-0.29086539919286303	0.647875813717426	0.5502844809807165	-0.337025928759524	-0.7272866844743179	-0.24036182070600692	0.1679845023107603	-0.606962974312129	0.00018147888919102794	-0.6358771134994562	-0.49555338815682787	-0.6544574259499212	-0.5869958693989924	0.24484556817294284	-0.4827066003640792	-0.5747146958286066	0.12543193408888628	-0.06423364584141456	-1.0771258341438663	-0.17841303302769182	-0.4046264745084528	0.2173662669245338	-0.7061086552864391	-0.5955043918833202	0.6941193892853951	-0.6149096971510799	-0.04530407577632733	0.21588585407536565	-0.49171969123229875	-0.2084785335814255	-1.0943830872046159	0.2886486152729348	-0.07464162479745635	-1.0375930726006135	0.32555031236599924	0.09242013810161452	0.25338373692754734	0.06653052963438871	-0.266061135439173	-0.3155257552229041	0.03364530598132164
-0.04009317896724854	0.03649452747650434	-0.17788102722243426	-1.0558471217507277	-0.17743111243642368	-0.6256631311451211	0.6848616539268593	-0.9875433234394443	0.28345566600192945	-0.31580589840915196	0.5059046856603011	0.45194299225065987	-0.3883892822517897	-0.7209597753346453	-0.22762019406661063	0.10408674453765673	-0.6535269707570011	-0.031952134215522586	-0.6130270462858862	-0.34646167455399246	-0.6694943802580868	-0.6723456341073166	0.1355630943675193	-0.5230682317106663	-0.6071818234803904	0.12086969341314961	-0.1444979762764377	-1.109202638972691	-0.15751106393262518	-0.3733909666475189	0.2028753584148891	-0.7126054165360081	-0.595535790049023	0.7898829954769516	-0.47849844170972977	-0.15645161766599786	0.30472437651553325	-0.47291784241703905	-0.17749544840331472	-1.0996097788610821	0.2023304731889446	-0.08398196032432237	-1.01439534849959	0.39135065444689504	0.07683675892424904	0.19935778043249403	0.08949612923716989	-0.24896071661755972	-0.26514487782251406	0.0154302470947224
-0.08396603817905327	0.09681724619503077	-0.21163354126706477	-1.0771481037340846	-0.20344275179412522	-0.6202747466192242	0.6309059594211337	-0.9670836476263565	0.17470010560344681	-0.32200223421709023	0.42116283960901474	0.3254991772461911	-0.4583977473733758	-0.735120426391426	-0.22127469523692497	0.07421689663878375	-0.6993059486282682	-0.05956950418405118	-0.6160708147811287	-0.16186095796046207	-0.6593037226206069	-0.7651955639608456	0.05858336083801156	-0.5631152558414672	-0.6603465490473205	0.059904713462407166	-0.22207277061539524	-1.1191668001847037	-0.1802963165501871	-0.32762555149814576	0.15957696495493895	-0.7176125199675192	-0.5889079227071061	0.8905330900279204	-0.39659950151774853	-0.2706680426578051	0.29723781037605945	-0.4451340852454285	-0.1440240755692872	-1.0906571609585207	0.14149319730455093	-0.15256814453181602	-1.0124361668499948	0.4269758220381917	0.0501529335344005	0.14151603325646148	0.07372549974971751	-0.22325624091246712	-0.24860180887672398	-0.017101194978873774
-0.1055239325074567	0.14766977142768317	-0.2495550814896116	-1.0948312638041229	-0.2468319149244084	-0.5447787088532591	0.4806203094450927	-0.95871197164216	0.08858562897945406	-0.3209161423253421	0.4090111291565141	0.20654098929970638	-0.49998610939203214	-0.753121936070807	-0.2001792868935542	0.06968985119559964	-0.7536283157713395	-0.04470547716109065	-0.6371940448541317	0.09764629709727138	-0.6318675887303755	-0.8628682466635424	0.05951290347649648	-0.5947668626970762	-0.7133192310054939	0.0025381205235130875	-0.2757044711222839	-1.102668920514981	-0.2180445871545945	-0.2744365743193435	0.1106785985035369	-0.7277229487470182	-0.5723268368375128	0.8607457509281187	-0.3831345068528161	-0.3700209706859382	0.19846360408550204	-0.41301351194307756	-0.13274700654751842	-1.0798659430077557	0.10253752987741951	-0.24259692696496576	-1.0242208133672788	0.42915919127769586	0.019265965526004618	0.10311708126658567	0.032499171266727946	-0.1981594723989662	-0.26924748312235797	-0.05677689058166959
-0.13210579668280137	0.20831223848634797	-0.2758580241671451	-1.101966232155615	-0.28178368915378993	-0.38463654639055866	0.35024899245257124	-0.9073558775699075	0.07549724782731838	-0.3042484281568389	0.3916481690908274	0.10759582096819957	-0.4709151339376321	-0.7888253773996349	-0.16704683854945568	0.07235162159108613	-0.7942243347560589	0.0317331018990365	-0.6764403435033935	0.3545156673313187	-0.6058207920871835	-0.9162868853648602	0.11063321423880282	-0.615255215761082	-0.7497330507800857	-0.049267778200641946	-0.30950343566114286	-1.0752061333598995	-0.26440392386514955	-0.20808999718499196	0.053309116618434536	-0.7426337820263355	-0.5502396544551902	0.7237043294590659	-0.4105249690694851	-0.43419764786917536	0.11480689911790332	-0.3960194180919084	-0.12909095497122536	-1.089432510396378	0.11233195130199614	-0.32680557559400875	-1.0313397363440397	0.40684077405148694	-0.020652886359044824	0.07873058587753987	-0.025263036760999946	-0.18403604956654113	-0.29871739078428394	-0.09537338177732334
-0.16274605547264626	0.2636255665426999	-0.29339331928550083	-1.0810906852446505	-0.33264846628435374	-0.17512301743730635	0.2357074545399933	-0.8560156992314653	0.06367024388040206	-0.29300787225591696	0.36886141599872746	0.041707314950593696	-0.4649501269604362	-0.8396910440942792	-0.13187235467771913	0.0733313363160023	-0.8163563496294429	0.13723238636296714	-0.7335829543367186	0.5028305281220001	-0.5899286089547789	-0.9167405106328508	0.12630394281734886	-0.6081146924364973	-0.7819219111620392	-0.10315461227093507	-0.3115188592395571	-1.0377358834713621	-0.3047210592743646	-0.11774872977530833	-0.03641853194852934	-0.7668425034571209	-0.5325453608925101	0.5694185194837803	-0.4411694396862288	-0.4356992208864555	0.091372709652404	-0.41782022464560986	-0.11608260804424823	-1.091378307973894	0.16194449574558173	-0.37568666485127516	-1.0219111746553637	0.37440636034881	-0.0765072131381969	0.10057473682002174	-0.07748224305103263	-0.19047466879897038	-0.31781234970872974	-0.1374105837027589
-0.1402052105220156	0.27218980639818025	-0.3317704907843224	-1.034893632536423	-0.40100880319803006	0.0474978155295946	0.09196323299599614	-0.8438998468684054	0.0655877920560132	-0.31259714060131216	0.3609159659339094	-0.012145068806371973	-0.49795411766061226	-0.8992489449709197	-0.07259847631451528	0.07698554500426115	-0.8353620624640851	0.24947887599341517	-0.7949423619249144	0.5465647803930253	-0.5902661130501682	-0.8827459012639298	0.1256101866042359	-0.5909986459327159	-0.8109400923708524	-0.13346410287073687	-0.29753880271964867	-0.9840516194425607	-0.3407305966266437	0.0030246595441452582	-0.09078167509298654	-0.8002208171507368	-0.5259631636097964	0.4078983936059804	-0.4585522911630441	-0.36338152686068487	0.10640771437878419	-0.46598911271195664	-0.1276787753465848	-1.0619866944824659	0.23354111861774052	-0.38151182034114883	-0.9928612398510248	0.34496038060522294	-0.13315689899176367	0.18553634076682654	-0.11108846249797968	-0.2136136970560159	-0.3391149461270865	-0.18174955738955267
-0.07761905650976982	0.25091086784071226	-0.39025401960333694	-0.9816460489719887	-0.4716030809036031	0.20869966754709793	-0.048566577706589856	-0.8359101484956548	0.12176367183188626	-0.3402248094221096	0.3498899483736833	-0.08031090407910495	-0.5065107078421395	-0.9615075194308558	0.0018556578925784301	0.06440193639462403	-0.8370698221680675	0.3504308778494344	-0.8485571665796563	0.5173602367625005	-0.6142485642555437	-0.8341500154117798	0.14572911678450556	-0.5790435717328419	-0.8349337856934284	-0.14169393030855001	-0.32778744133221005	-0.9310168782354019	-0.3908523703744655	0.1513924598814873	-0.0704595367656872	-0.8266925355060832	-0.5342636968700436	0.2409944562931358	-0.473103234386021	-0.22634741972841463	0.14709916064099013	-0.5092944216116692	-0.13708538529821676	-1.0056722590837703	0.3081648752257427	-0.3708959766294312	-0.9570090601382854	0.3364924485547124	-0.19550927797176595	0.2848605990289253	-0.1391759738598441	-0.24711067130644962	-0.37551096111969545	-0.2183429496302522
-0.06627789137603646	0.23470401569838634	-0.44718840208301647	-0.935185940989993	-0.5215804021031395	0.20746401478208817	-0.16970755358868933	-0.8258752783282869	0.1606019856279411	-0.36022012428022554	0.33998699971297575	-0.15837708481562326	-0.5129519628813872	-1.024714012433273	0.05572489263821019	0.03168455400956669	-0.8133218626285501	0.4106862523382304	-0.8833860762809509	0.4127924335089789	-0.6543722307413772	-0.8051248196929567	0.13426173467364214	-0.5543663473125823	-0.8614867540469817	-0.14427409242418862	-0.3903796528429574	-0.9003690236141919	-0.44946130999669187	0.2953606015334831	-0.03973795685388151	-0.8408834862991628	-0.5454814051619185	0.1375223424292758	-0.49564721946908713	-0.07503106970367582	0.1738383700069048	-0.5261418598448908	-0.12175848384328405	-0.9126800266103936	0.3174896426151391	-0.3604157184334255	-0.9239605369241042	0.35030921374215557	-0.2662679421888625	0.34291155522918265	-0.16717845743756493	-0.29050404178450584	-0.4028742962373598	-0.23947305510736122
-0.1049952242182278	0.21240313636753377	-0.5027298546609409	-0.9208607951554771	-0.5490696774445223	0.05448942041515685	-0.2668223439778206	-0.8328304540033699	0.13701486894953677	-0.40858587597021245	0.36572574465544533	-0.2293115196398355	-0.5330972559061696	-1.096147722974204	0.0788665555908882	0.006654751323137117	-0.7743693328213193	0.4148494214835283	-0.8946366818937388	0.27497362252646107	-0.6871527255984027	-0.8058990522932122	0.10283412478420229	-0.5229727890721687	-0.8888196546075251	-0.14044339196514682	-0.463612471170786	-0.8970492403035746	-0.4996656838990092	0.4046831550425646	-0.0017976061672001996	-0.8524301162764546	-0.5485612797794587	0.1279922444218064	-0.5052212182405336	-0.014106647442657666	0.1722090622244846	-0.5194824976013452	-0.13979772068304316	-0.8206038457511399	0.2689402241239168	-0.36966566361648384	-0.9018986314949367	0.37398907549415583	-0.3252848429951335	0.3703406775140272	-0.19567491195173495	-0.3411745135694656	-0.39774525004263583	-0.24995447946012223
-0.11834200577307238	0.18350039424911108	-0.559631692049458	-0.8944545923034145	-0.5622853389198725	-0.18780018915933733	-0.31140096736656325	-0.8293767397665437	0.12161396292116584	-0.49350901856968826	0.4137264441388385	-0.26524502750271706	-0.5371929892398133	-1.144513925210137	0.0806723225450809	0.002847859820605523	-0.7223561138801378	0.3799765749989632	-0.8979290102804269	0.20038721571561777	-0.7057908158369834	-0.8191872030006783	0.10187737601971374	-0.5117353021172906	-0.9211064964225171	-0.12493276223550316	-0.5512436414781945	-0.9163280399059588	-0.5101228634581292	0.4982448622736538	0.061050883600262965	-0.8598748415920603	-0.5504080627985024	0.12775514853691178	-0.4966871207384503	-0.06152729208514211	0.15492086920406142	-0.49104327960666216	-0.16946707145073145	-0.7884575805973852	0.21024627847280053	-0.39967023607510005	-0.895548180630732	0.39769422723734676	-0.3711736035059278	0.38944691905251705	-0.220474682326741	-0.39124497065892994	-0.3792440476973823	-0.250822621750738
-0.07990267916747087	0.16758507735808795	-0.6047684789827307	-0.7985920543883752	-0.5459351656093173	-0.47727140083069486	-0.2758411208927355	-0.7971235052000545	0.13205854841589743	-0.5584137379729261	0.45513567381945014	-0.25288000394197585	-0.517670787429548	-1.1185087636862225	0.0545393306893129	0.00648171080029449	-0.6604681876183489	0.32185516419135435	-0.8975801542924333	0.16302144913543476	-0.7046701711707397	-0.853877598494939	0.1155665917542716	-0.5066556328017323	-0.9706968593121864	-0.1183241860887427	-0.5886205878415107	-0.9498434175027173	-0.4803537677779793	0.5550921763373712	0.10515689705326277	-0.8656980494262869	-0.5526458956994771	0.13930923580567608	-0.5159233755846484	-0.17114558219223722	0.12110757668156427	-0.46060774942481275	-0.16929394366021078	-0.8003272706612314	0.1438329283161764	-0.4166987725114458	-0.8967684467874839	0.4084551184891902	-0.41171805403053663	0.3684941804741252	-0.23391717010551952	-0.43921922256220947	-0.35043106220817977	-0.24534297132923388
-0.04921525860534697	0.15826221889168962	-0.6327767844371786	-0.6661973093791471	-0.46258862706233	-0.7241947082739763	-0.1409791832342942	-0.7543539495184363	0.10479560018490996	-0.581056608141626	0.5013940421129359	-0.2227584734834022	-0.4922312034482917	-1.0186956239512934	0.020959659688334763	0.017477418141496396	-0.6069951095753761	0.2556945302066188	-0.8846463185375762	0.08872956344568309	-0.6712605424659979	-0.9227842999176644	0.09770577003236855	-0.4677468505078207	-1.0220822420551292	-0.14233649941780913	-0.5584756588470492	-1.0000924274970533	-0.4436090890506912	0.5196018261428035	0.1371806307864608	-0.8766317101578706	-0.548295822560338	0.2647965700059648	-0.558087342919582	-0.29519488855526455	0.08191138123233876	-0.4617420857350615	-0.1826587301559071	-0.829598692983431	0.10452288557159081	-0.37998522786794137	-0.9020801935874634	0.39910203674698863	-0.432061012807364	0.31518681149706296	-0.23201011837545735	-0.49112818621864013	-0.303243205560786	-0.23097880049321207
-0.05107442531254012	0.2027291816845124	-0.6505040955933928	-0.5441851286938695	-0.3173475019562949	-0.8125438809721803	0.08717573999121883	-0.7225781869662541	0.05093543058124457	-0.5993716166991337	0.5491480862772757	-0.1979326702872069	-0.4696252954362426	-0.8708739870908019	-0.0019415156092282033	0.024427030904473186	-0.5767282823486146	0.19229252927156296	-0.8541039767887506	-0.007668480014090551	-0.6114567828063049	-0.9963057004952149	0.055572549560188464	-0.39939931660641437	-1.05831577599293	-0.19363328569385901	-0.518077305609747	-1.055301867336675	-0.40109891953962257	0.41396519358563016	0.1581787506057401	-0.8854484887269507	-0.5423158991833716	0.4527846925950422	-0.5495724317877825	-0.3358100167807228	0.04423106074523753	-0.4995882140809641	-0.19688236627908914	-0.8862639566598751	0.1336841315741458	-0.31882611691003615	-0.9001463461833374	0.37355071564684206	-0.42592448745852024	0.27466848113133946	-0.21805746389182126	-0.5473295626966902	-0.2556131897586743	-0.21145356356251774
-0.06342336305391069	0.29167251163310315	-0.6481966486299715	-0.4366897020054827	-0.14925547955232626	-0.7673330668296364	0.32713048560484215	-0.6945784322605559	-0.01347762458022656	-0.6288182418492727	0.5758235966335963	-0.19203742673097474	-0.4504086861324609	-0.6810845981561254	-0.020619390156448997	0.011594040364856928	-0.5757320891879585	0.11958644668653125	-0.8035678262280515	-0.11405889948074219	-0.5157268590510069	-1.079377106714682	-0.005301157374702881	-0.3265376993953573	-1.0880668583208746	-0.26572459691338035	-0.5060469899101223	-1.0964671803883355	-0.3656799732919857	0.27604830663017244	0.14036485939341664	-0.8764677765223908	-0.5431550865212371	0.600096413858552	-0.507661724540591	-0.24494063031565486	0.0018793704768953923	-0.5271864070012937	-0.1729703632118586	-0.9270412471282545	0.20777845999703523	-0.279988399187034	-0.8802167397478019	0.3354977089011929	-0.4077066778291408	0.19990354310438563	-0.20132318618408238	-0.5954192020414109	-0.22703391696553643	-0.18816903157520998
-0.10165666718061095	0.36359080986313075	-0.6242206799705572	-0.3898496252947089	0.004492981720110189	-0.6885719339409392	0.4993369160959846	-0.6618238520790427	-0.11101775785856557	-0.665603414948824	0.561436244353082	-0.206592350087322	-0.44039160189397597	-0.4899135732326439	-0.03890489010848318	-0.0305158798115397	-0.592864775250491	0.0301190493692652	-0.7447289031531084	-0.2554290376045335	-0.400071086712585	-1.1671246049823873	-0.06961643924915353	-0.26031111301610466	-1.082693556533019	-0.3671417737116064	-0.5105514443229412	-1.129280111081688	-0.3802423805295289	0.10951295016971987	0.10847276416128845	-0.8511329022913514	-0.5361818393565932	0.7280009695194725	-0.49948449352578006	-0.08544174530043906	-0.05395535729469989	-0.5235200165526002	-0.1529554327626262	-0.9177442977679025	0.30989405599163294	-0.27850700188573035	-0.8570739065119612	0.27906730855662615	-0.38181821151370676	0.07703417357240791	-0.19023313376658996	-0.6342393835903406	-0.21434710750481867	-0.15836148549602458
-0.19759115859091034	0.39664401082806033	-0.6038637254484125	-0.4360142020432109	0.11914092157821399	-0.5598802625825882	0.5924524607248889	-0.6384595548455828	-0.22924001788813758	-0.6952250032304603	0.50505713600015	-0.24152250081951707	-0.4452771132638552	-0.3550676892508325	-0.06124914662578136	-0.10546023919726961	-0.603969804078268	-0.06130771460072726	-0.6889119450741584	-0.4045847775380409	-0.33633524050466806	-1.1867089379809168	-0.1252212264478553	-0.19983582933442579	-0.9994838043390282	-0.47885982761518	-0.5456398651135123	-1.159610421212317	-0.432284607869369	-0.018156455897925115	0.0641959764366308	-0.8208265623756447	-0.523933700353938	0.7974064527025072	-0.5073355562457719	0.06305829035548503	-0.13573526469014396	-0.5054125371937462	-0.14554488439582264	-0.9025807199851894	0.38768157296389427	-0.2972228247398327	-0.8497818661911628	0.22098884378610134	-0.36031522309870134	-0.02058912436229342	-0.17386730979013723	-0.6771481268143429	-0.21034556715462474	-0.12057738433379177
-0.29249801980524387	0.3790547173327819	-0.5830836847411559	-0.5288792088756707	0.18068577180976328	-0.36618387108017414	0.5876752046973144	-0.6205225228414214	-0.3216295275784983	-0.7231035625794421	0.46774920699698586	-0.2849457990479788	-0.4602471773476771	-0.28770734565424155	-0.0875973116466514	-0.18233858089711974	-0.5931264481083587	-0.15000300505880043	-0.6479649734834291	-0.5060537063870381	-0.3461130290545845	-1.1344738178359368	-0.1681252871568268	-0.16520782612272794	-0.8730211283443265	-0.556279519602246	-0.6310758485044661	-1.1776334766928596	-0.47317581435232714	-0.03615161160233127	0.013258992117311779	-0.8013861714725194	-0.5257319589350778	0.7176034475428766	-0.5110385257104795	0.1407076065462985	-0.2545303637627769	-0.4687007451580928	-0.12385977996744879	-0.9181373553753804	0.3336713589181667	-0.33041616766057713	-0.8543124737558514	0.17923085333094585	-0.34592016696532274	-0.07142691724904346	-0.1624614398886854	-0.7267916503704741	-0.22245441143453265	-0.07491230338656123
-0.3433756432996913	0.30517404203484394	-0.5498714192098234	-0.6004172529569936	0.16482085765361232	-0.1552157129225434	0.4619378260515405	-0.6053548285202445	-0.3871606216264138	-0.7476281117095291	0.4687122123383952	-0.32986372470347936	-0.4908500840683434	-0.2632447874187987	-0.12141325122107535	-0.22123961726021962	-0.5687495555595791	-0.2387681343282578	-0.6393700340792406	-0.5353308131923245	-0.41259478236867786	-1.055103038802712	-0.20792331514696	-0.1700647959484599	-0.7542323581852347	-0.5969294300218102	-0.7041219895197146	-1.173130118462804	-0.5025319092599997	0.042411259201441835	-0.0028009050131909464	-0.8045864411390653	-0.5358650033208682	0.5194664645150201	-0.5133715883369485	0.09766712651182415	-0.373242966238831	-0.397608686114975	-0.10999597807554504	-0.9692640800373595	0.17619636092223284	-0.3752748866183709	-0.8678536279589789	0.1506152282981356	-0.33289262544605636	-0.09631824310958943	-0.17747491720305641	-0.7861623352401145	-0.2478754045511164	-0.022636597657573865
-0.38397696483448546	0.19220883433641883	-0.5280206450033205	-0.626625352454736	0.10290004087000262	-0.010347157105819339	0.28219015568829786	-0.5988492723253013	-0.41707373610675147	-0.7540423261340492	0.4469304484717992	-0.3836120257705397	-0.5328353194720429	-0.2461196552598251	-0.16238475330557034	-0.24441177903966543	-0.5278046394310357	-0.29141107837616403	-0.6715694417710354	-0.46364693337194474	-0.5388376977381919	-0.9614993406467318	-0.24580784560811603	-0.18600018166490898	-0.6452182157861079	-0.6193501490956356	-0.7029500708351827	-1.1517920909518036	-0.5345229490960763	0.15650585630027172	0.023932384095935576	-0.8254095766197185	-0.532924993259639	0.31440165538707393	-0.4979035366144221	-0.004363722058646907	-0.4423544900222331	-0.30055558972331153	-0.11978279023381103	-1.040105404862853	0.0391299655459494	-0.3853935834391426	-0.8949148244940099	0.13713566299324115	-0.32581613028199546	-0.06944852756343425	-0.20635197227481852	-0.8516216307698115	-0.27686525370220616	0.015824495199175972
-0.4196809086479282	0.06562297430561329	-0.5302272021841381	-0.6267974750412764	0.061058460988900574	0.06111345770606298	0.1467242363749412	-0.606823054964241	-0.38654904479964136	-0.7521012257317754	0.42344571330663394	-0.4371271816122125	-0.5682999251594852	-0.24675905314461194	-0.2013564106791136	-0.26970368722392984	-0.46847376197332746	-0.28508678601191845	-0.7337486609310158	-0.3188407155020889	-0.6608011922477229	-0.8791407741341077	-0.2754035763465919	-0.19561867867787647	-0.5864254367054211	-0.6312623918134312	-0.6618395782202595	-1.1228666746279863	-0.5540289755801703	0.23647206651230185	0.05519119140399851	-0.8396931855545906	-0.537203706931273	0.15742104828103567	-0.46023685447393153	-0.07589257127349652	-0.4627723976753414	-0.22132564036999156	-0.11612334399495938	-1.0973001593659006	-0.057430904087107396	-0.3342426922151317	-0.9369781167208746	0.13280685950101884	-0.3234206219234818	0.004643303168185842	-0.2459384792064812	-0.9048037025301454	-0.2953064487336053	0.035373625954382544
-0.41759089747642364	-0.043104000492149255	-0.5225791057609502	-0.6189999971114027	0.025997394157175602	0.0979406024556287	0.07003562782942704	-0.6183778777104889	-0.3111148655723662	-0.7582876579662328	0.43991126784980833	-0.4746843794376153	-0.6073324225784651	-0.2750803552581732	-0.22468793230688205	-0.28298454735207923	-0.4265831509549448	-0.24118921312291408	-0.8005109756332598	-0.18917032220309557	-0.7028089835379139	-0.817055505312751	-0.3180673162758575	-0.20406004981604853	-0.6310226657674258	-0.6508904066816324	-0.625188599183645	-1.101182234945444	-0.5608269682951436	0.24487141491159936	0.06971412008957929	-0.8392940427899432	-0.5649711029270389	0.0665439304488913	-0.39206384358273827	-0.12307448656530813	-0.4471702288474858	-0.17980414266001113	-0.07913510074956698	-1.112080424771073	-0.1296765034442418	-0.28234859149758573	-0.9787880664930502	0.1274032313831715	-0.310270475645709	0.08258730875891114	-0.31593659026657933	-0.9481086093030969	-0.28640641660507604	0.056420103045698056
-0.3521129821639374	-0.11597527416729644	-0.511178560326726	-0.6099521947321321	-0.03205883620757588	0.07959741536492879	0.04766783264317437	-0.6214336986020583	-0.23632730142756403	-0.7768205451403232	0.4258256747362209	-0.4862292314019032	-0.6557509755537109	-0.2880516368229736	-0.2285652683603942	-0.29361381593902697	-0.4093678313583484	-0.17764753456508978	-0.8473100064225789	-0.11189054108198296	-0.68498680125809	-0.7668634042318807	-0.3772814495244791	-0.2181926301386671	-0.6896939478711444	-0.6726388996103877	-0.5613691571920453	-1.0928202300268157	-0.5686657229567589	0.1653431017630799	0.054123852206136226	-0.8353026151434717	-0.5813095666071135	0.04381163963131815	-0.3039370075967462	-0.15408854307889616	-0.3841582971735861	-0.1707114943472508	-0.029671472598996846	-1.0973196498257756	-0.12947156350161776	-0.2668064740483114	-1.0081715688627302	0.12478993229341699	-0.2890975769651449	0.14891566548286575	-0.40192397368764093	-0.9727630592910723	-0.24143567229062307	0.07542764044529068
-0.25244526414800555	-0.17667730219128097	-0.5219184404103515	-0.5964194623148964	-0.08388101653466688	-0.042270793730947144	0.05315485242341798	-0.6091069627660127	-0.190108656862588	-0.8062044476584157	0.3635110947694785	-0.46683238131116483	-0.6907353644452515	-0.2808170509657362	-0.22480184751193683	-0.32241233942441994	-0.3979184961386387	-0.10479789442332361	-0.8665712176596667	-0.07827244905713468	-0.62822713193448	-0.7258529514324528	-0.4247289332761886	-0.24685370098803877	-0.6536759730860291	-0.659308062012921	-0.4738520674645474	-1.0598244706873716	-0.5895057419359537	0.006948493073866957	0.012924559168648334	-0.828299797888725	-0.5811554301573014	0.07707445743408599	-0.24853828204028128	-0.16081102320003632	-0.2405987510156297	-0.19941110088808578	0.0047368271013789095	-1.0624447202895273	-0.08097337999605114	-0.26705253665090084	-1.0401560537672174	0.1355508235452601	-0.26522108617392165	0.19663806311756496	-0.4724363003946985	-0.9527048757205115	-0.17655197461549657	0.08367100990205914
-0.19045483778559502	-0.22780568873699397	-0.5484491987260225	-0.5833933548693641	-0.12937296933403516	-0.17901375952966372	0.05404205711425321	-0.5735711081011567	-0.16231057890817394	-0.8424152134960696	0.33119662398076216	-0.4291211411047022	-0.7102416913201148	-0.27932810344382014	-0.22744299263652706	-0.36188339162747113	-0.40369366201931	-0.05341980884826675	-0.8726587546501523	-0.11385401522259184	-0.5552476055994474	-0.6759814576838471	-0.4540616714632878	-0.2881485492443734	-0.5928804535140261	-0.6214557986382833	-0.40619191261596954	-0.9720667205632152	-0.608214676929167	-0.16475887594772964	-0.02099192274209169	-0.821407457649193	-0.5784951492086938	0.13840711487778412	-0.21893754996695775	-0.17927621949778458	-0.08515453891312294	-0.26253287604151265	0.046915509399837144	-0.9934874732519459	-0.061995087392631446	-0.3072511312167958	-1.0714565140440442	0.15355308227484224	-0.23258935814062404	0.22680054678413555	-0.5264896774569566	-0.8977842998424611	-0.12728912822060684	0.09477367369214187
-0.1866099122456186	-0.30283369631425305	-0.5773069310598121	-0.5831140616157329	-0.18905110191756147	-0.24440559873618178	0.03647199190997924	-0.5145794407334325	-0.20848144403355856	-0.8835513565449353	0.3356154277816715	-0.3853689415761403	-0.7365266156115127	-0.2411609681673185	-0.2339361593246167	-0.38668671480606276	-0.43221141277505737	-0.03666237404999863	-0.864129225743713	-0.21402107534792467	-0.5336735574048597	-0.610768562014763	-0.4774861459530942	-0.33705759910524036	-0.5792806306082208	-0.5142456141781246	-0.35309258814866135	-0.8436151628431092	-0.6200967091533329	-0.324236159266409	-0.05499023399133416	-0.8305200295170743	-0.568716047781731	0.19390490042249264	-0.1877021391454834	-0.23548141227592284	-0.0035757169718384886	-0.31300036644630547	0.07698543034951491	-0.8990919276675724	-0.07422744021800758	-0.3746421542117127	-1.0797745913063335	0.1822319322856306	-0.19233727280937707	0.2307573261553535	-0.5721536464837834	-0.8408559824833303	-0.11492762156657435	0.11870732124536917
-0.24695464097536046	-0.4104070692573978	-0.6030175530781879	-0.600456224108663	-0.21547805316416785	-0.27349427253019504	-0.0007462448705636809	-0.44726384458294255	-0.35542233255367667	-0.9448577775834138	0.3520468704190198	-0.33272391702207516	-0.7717848471387327	-0.10458915702797109	-0.24896874731010277	-0.4007258995784328	-0.4592371691657663	-0.05393584006571774	-0.8373676107647665	-0.2662238769558345	-0.5617552088367572	-0.578636203746016	-0.4874254506533765	-0.39031459138652247	-0.5775835921879857	-0.31694229776059785	-0.2545926498643508	-0.6895627833899641	-0.6279065537608749	-0.49541253499839544	-0.05646316208438427	-0.8531107972411652	-0.5670776344078032	0.22320069927312242	-0.1502004597894307	-0.3080793538003106	0.015805827186756653	-0.32519373353853187	0.0477064657761386	-0.792553825581104	-0.08292457903311796	-0.4361979783452214	-1.064738716620541	0.21990137416488054	-0.1536633307799331	0.2120012823313277	-0.601848587860158	-0.7999472882443117	-0.12318336464108652	0.13396352819651963
-0.37865761336116793	-0.512629359684691	-0.6325815138902041	-0.6233874992701947	-0.17757100696742412	-0.2565548808275919	-0.034821729650109254	-0.3880573148087798	-0.4960945585993727	-1.0249446751330067	0.38147494917626323	-0.2975647843720887	-0.8072415153584753	0.07764818276401424	-0.2851558107823207	-0.4224246722001473	-0.4959494120494939	-0.08889404509753054	-0.8108807198763651	-0.21254846974246905	-0.5855639928862517	-0.5641099630214014	-0.479426849608077	-0.44079314241378287	-0.6271700358203336	-0.1610303176579335	-0.11417328394393515	-0.5279807504859247	-0.6098790700422494	-0.5885053130906082	-0.0040745964559726015	-0.8646538634437727	-0.5890106803403141	0.20298393796601583	-0.08220780077890186	-0.3712319166676149	-0.015604751960400043	-0.3054969861566118	-0.00760616596398796	-0.6438351199152595	-0.07878308435925592	-0.47081748002383217	-1.0453031279716491	0.24943165387910474	-0.12393324869795855	0.18484049336016345	-0.6195748563828971	-0.7726235421109922	-0.13247818172918524	0.12663608867939197
-0.5354605773933556	-0.6165099527779982	-0.6684299318056994	-0.6721144292409666	-0.08064595550530743	-0.18193474881910182	-0.052603359049890094	-0.32895821623783617	-0.563829877460449	-1.1075866946406951	0.4123803358550699	-0.2928311036351988	-0.8440356468858117	0.239921106083462	-0.32278158110355687	-0.44976761952280747	-0.5648290534434469	-0.11416017508278768	-0.8024384049669242	-0.09938833291276425	-0.6036909118735632	-0.542063092853778	-0.46973240004183514	-0.48199254803162067	-0.7728605882345976	-0.11681662010163466	0.014443927436676562	-0.4226425826559746	-0.5683064122847045	-0.5471912767521924	0.03730258644782545	-0.861574762116495	-0.6174517097093325	0.1150213646701358	-0.017227401902876423	-0.4244201240285458	-0.11688479237202003	-0.26000082190306784	-0.03276061552789737	-0.44943402471250654	-0.09017432950344559	-0.4515442500495781	-1.024102586888424	0.2652252533779914	-0.10672142683068486	0.17430272577037992	-0.6335032172139208	-0.7585808904875756	-0.1407307665240208	0.10440288497062913
-0.6464967647269714	-0.7318199816374408	-0.7040244980101266	-0.7423112161856636	0.055213492615580576	-0.0831255408474755	-0.0660137991844398	-0.2663775508958981	-0.5722358735326037	-1.1923975967407194	0.43248799234341184	-0.29730249599352754	-0.8981334580010231	0.3893613585683786	-0.34877956234592655	-0.46831858145693417	-0.6439047547904766	-0.13926722777544698	-0.8059356862465578	-0.004697658270910387	-0.6399250894154451	-0.5365581967444731	-0.45948929360117097	-0.5100738932249371	-0.8946750250459317	-0.12721635399302117	0.08733796101204488	-0.4241629471866342	-0.5356339211740406	-0.4470231854763357	0.027835287762786314	-0.8490445303263231	-0.6612692771364502	-0.008465111574700557	0.00014393775176858997	-0.4720898775586898	-0.23109617429727597	-0.22017035325717868	-0.04404107921222564	-0.26488535697654153	-0.1650670697861416	-0.3528480379823579	-0.9982658788843904	0.2788944936168199	-0.1030401403637301	0.1563744219987241	-0.6376452849843093	-0.7758928529518311	-0.12545732600820528	0.08162410560216703
-0.6748856694401487	-0.8079733779804823	-0.733601476858608	-0.8072046789073355	0.13511950004080137	0.013892752673598852	-0.042618893952258145	-0.2168079979438467	-0.49415152805597906	-1.279885764871771	0.4547578188626028	-0.3211873916729792	-0.9659313383679194	0.5520858845896688	-0.3662676558625807	-0.4936054002140562	-0.7324879033067202	-0.17308473222131587	-0.8098210698128352	0.033602892737084465	-0.6822048500252209	-0.5493995436165495	-0.4191380743822807	-0.5311808559829043	-0.9089528794683666	-0.2199687334948604	0.06844898256872615	-0.47777985329319145	-0.5086649707312854	-0.3370730944431691	0.02187241944406132	-0.8219990442467957	-0.7221731554631006	-0.10461038431267297	-0.00973320567015708	-0.5019483456211917	-0.2786606182619046	-0.2110567541418547	-0.056526648105081304	-0.12304028682659698	-0.289875494844221	-0.24267225225147313	-0.9598929417474954	0.29876399669601683	-0.11098744368436349	0.09976518885671448	-0.6310738519526955	-0.803712765083349	-0.08535980723467498	0.054182048149706265
-0.6551447444437424	-0.8454685730432219	-0.7616878905318467	-0.8647975458829205	0.12038685724492706	0.10339155167848937	0.021048279592380155	-0.18353217748004783	-0.3403399561225834	-1.3559650163527244	0.49351943985252716	-0.37310383739770764	-1.0192473089145966	0.6916400620867288	-0.36118366245182837	-0.5223250375787416	-0.8382175101411731	-0.19107210608674133	-0.8223842460804491	0.01366082494377674	-0.7075340408733624	-0.5812181159856332	-0.3543920288460928	-0.5445923141479903	-0.8851669067838337	-0.3949650161425077	-0.05181269058027861	-0.5415966733396176	-0.4432208683245629	-0.23656365033827614	0.03306524983231156	-0.7868495345350579	-0.7605302964366925	-0.16571751152439934	-0.042484339744025004	-0.5086846651249795	-0.27921231425152115	-0.20526236074702156	-0.049000681211264066	-0.03085690843803061	-0.41644298774315713	-0.14744100336357494	-0.9092117836869595	0.32847973634564315	-0.12277321905978096	0.02888880986699254	-0.6128779061461197	-0.7915970837320035	-0.05945559732757875	0.03540150208298096
-0.6527767270356483	-0.8806252165202407	-0.7719070491568721	-0.9192045212095226	0.027496888661323916	0.15253612114255172	0.03223729567410743	-0.1711935048436442	-0.2216685693608496	-1.4117353398153305	0.540105807240499	-0.4246330955159891	-1.0548111329482999	0.7644106954776697	-0.32727912216236293	-0.5152252867150635	-0.9178119664520473	-0.20372845068316434	-0.8470832500303841	-0.06616293571603649	-0.6945122809211615	-0.6267886964790766	-0.2961754535509663	-0.5476500134924284	-0.8629564755425665	-0.4631069987597393	-0.21686654778676412	-0.6433167584890099	-0.36318957863394935	-0.19980788107041486	0.00875126290500628	-0.7594583623111492	-0.7832739859200664	-0.14968751657494295	-0.08757614718421472	-0.49692810956572336	-0.25046740638129755	-0.20225143112140048	-0.05048075408708943	0.009904139980453027	-0.5298857851498748	-0.062152692294598265	-0.8462055152058037	0.3695043170562555	-0.1240652845917353	-0.02782047976486346	-0.576392888864621	-0.762865610813099	-0.05865655256941068	0.03298026119906038
-0.6681787689824231	-0.9132332776390945	-0.7772769891986846	-0.9691557948619114	-0.19281513914226509	0.12280224891111238	-0.005056012272583299	-0.20589776241691365	-0.19173315780870281	-1.4678423847762905	0.5894972228845105	-0.4695760010170675	-1.0812389316583135	0.8096961624505397	-0.2780930680689594	-0.4410010812699861	-0.9458385067553055	-0.23437992901294433	-0.8682282836026362	-0.18987461184048796	-0.6450990599651494	-0.6639484505750318	-0.24723616722334757	-0.5413543342641689	-0.8382494773874669	-0.3710070740457637	-0.37870886381941365	-0.7755692275357657	-0.3168261119156685	-0.2561448898947659	0.01023130659270891	-0.7351748016119929	-0.817654977364248	-0.025327833534518174	-0.07878878959438933	-0.46043711736929216	-0.22897704297267185	-0.24462891876470882	-0.07769576382445259	0.011573822709740767	-0.6195000446444024	0.025520919513766577	-0.7541408671718184	0.3974919073078182	-0.10826498930316548	-0.0826059559782998	-0.530251144669753	-0.7468421414449393	-0.050129197442714865	0.02948379821208294
-0.6894338350888268	-0.9280169361890384	-0.798109102051802	-1.008321802289765	-0.5050509889247425	0.024657790844713236	-0.02766608258594917	-0.2989292054713294	-0.24055100388746425	-1.5267158279296063	0.6469364243108197	-0.5131075452430303	-1.048020629330214	0.8564258638065289	-0.2211396846235269	-0.3242419884821198	-0.9469816039765193	-0.2638247478793622	-0.8706528327191911	-0.2947369362151008	-0.5759434877982635	-0.69130239530652	-0.2307945984080093	-0.5285296715802121	-0.8465151910786318	-0.2091093155483898	-0.510167718735971	-0.9067584036670915	-0.3276591221777426	-0.37494257041586265	0.06717741059599244	-0.7065826373194581	-0.8463757358458878	0.09662041087173437	-0.0407729155147394	-0.3928386528264014	-0.26201692990224834	-0.30649065279250304	-0.11965718771911975	-0.010073581391373132	-0.6621190135459399	0.15936893195091328	-0.6308137602292093	0.3898669749636799	-0.07979867934733587	-0.11577468236254296	-0.4983576277319699	-0.7153336774353457	-0.024357635282033895	0.022654146705629645
-0.7444716233379552	-0.9202426628209597	-0.7967747533141388	-1.0448994757275685	-0.752751742875558	-0.056328299079714	-0.05978289239418929	-0.4140994342558152	-0.34151851563250996	-1.5738502353167902	0.6966007352014435	-0.5354478538042888	-0.9494531554209334	0.80333348279983	-0.15815723347355898	-0.22627306070407438	-0.9324013759661758	-0.29433266865240776	-0.8655595352944863	-0.35100327560966094	-0.47589154557870994	-0.7194578583686692	-0.27682282925315516	-0.49921110699897275	-0.8853550311352683	-0.03041578910285434	-0.5389989925678292	-1.0172446412685787	-0.38074211146422554	-0.48562708723271175	0.11097389568161184	-0.6809733524377238	-0.8522643191044468	0.11743858613076825	-0.01477538378065015	-0.34107244203252557	-0.3368155628122612	-0.32019247766933534	-0.16202257645833526	-0.016375496750941333	-0.6616536290928977	0.3340884448467504	-0.5016977781969565	0.3696939919901888	-0.04922922622635486	-0.09283445805401111	-0.4826517813181496	-0.6656209214143495	0.005712345518437014	0.005526256834343485
-0.8193719643119982	-0.8979104356136227	-0.7497633691299057	-1.089365559782474	-0.8815508888850697	-0.069412141332002	-0.11008739836455365	-0.5112371366332775	-0.4556922644806843	-1.6054063216183796	0.7212137872516388	-0.5041730871415656	-0.8460358887464278	0.6262381539694155	-0.10137683237654196	-0.19276427239837038	-0.8742778662561758	-0.3472084087382618	-0.8671032230413569	-0.38242739870348197	-0.3819015701210008	-0.7380360300584965	-0.3703620248106881	-0.43298805553225667	-0.9286589052811586	0.11333186347761355	-0.476897673249423	-1.0591460801847674	-0.4583903866976463	-0.5087252953307796	0.14831297862016415	-0.6616648211979189	-0.8423853144229764	0.07972299195315227	0.03190505511901026	-0.32473851066252923	-0.39877050684250304	-0.29599130773616233	-0.2043098879586886	0.0035437532412599003	-0.658438633742982	0.5134028002195141	-0.3888717160012068	0.34860213933675166	-0.02440647819640148	-0.05874248314981747	-0.49247046591560106	-0.6268007398654196	0.0036436723302939677	-0.036929087020058274
-0.8793815962387075	-0.8665406156158942	-0.6952926500512272	-1.1210198777260305	-0.9097614954019175	-0.03258108628887557	-0.11791186127257447	-0.5941819833854417	-0.5537324892267492	-1.5965228162059328	0.7320718692754882	-0.42452068621089173	-0.7924381380963703	0.4775893240411932	-0.06086942927560087	-0.23772936120166568	-0.7878202358661253	-0.39659220825490044	-0.8708185393134867	-0.38933797399401404	-0.3544883734023007	-0.7488207150012602	-0.47710072583469876	-0.3586665194434505	-0.9315042860966095	0.11693025048946253	-0.40348509158355383	-0.9971094337976583	-0.5558998690794906	-0.49831920605775826	0.2102222098935084	-0.6389813953320356	-0.8251933915115355	0.04217509974290011	0.07621789592569156	-0.3232265581082635	-0.42982531941691615	-0.2787877058593531	-0.25027701367324945	0.020542682662197657	-0.6698939226192419	0.6894379947863402	-0.28535176664103334	0.3161340056458191	-0.012856481202727078	-0.07344623913504421	-0.5364986623332033	-0.6036886353447101	-0.03561374404927261	-0.07326761179929213
-0.9085201249112606	-0.8371895988637478	-0.6259650968568674	-1.1110984720301686	-0.8461532008381267	0.04889379033057113	-0.08767183061802475	-0.6404450426384118	-0.610160007384472	-1.5345066390679838	0.7321532130509205	-0.31340200646806865	-0.7760829858987482	0.39808042063365334	-0.0289352001254063	-0.3607408152339967	-0.703676344429857	-0.41151831422131363	-0.8727110830483513	-0.410022747223117	-0.3715241383724801	-0.7693941557269887	-0.5745621378912016	-0.30860508809554654	-0.8586727272901029	-0.022976815953358865	-0.33835890840389105	-0.8891924198017793	-0.6407095777076645	-0.5314683585663156	0.25991396514865467	-0.6116650623764975	-0.8064715216167752	-0.005504304426748874	0.07046198484065312	-0.3409305883603863	-0.4358063226688368	-0.262538861985102	-0.291630792969814	0.05143830997397654	-0.6768106456828051	0.851322078861387	-0.20829343667312705	0.289528934912707	-0.021215610763472392	-0.13350287315450546	-0.602358754565015	-0.5889767365609332	-0.09360923374983474	-0.08187337092783202
-0.942610639673067	-0.8111614570189254	-0.534500372653774	-1.054879338150934	-0.7391163978072097	0.2062987473011609	-0.06172109341109015	-0.6053269759860759	-0.6399361541379799	-1.4558491572908134	0.7068946587827777	-0.179851425396871	-0.815540137839724	0.3036328575542776	0.0012607673772944777	-0.5324529975921608	-0.6200190726941864	-0.40245090854325083	-0.8758202620413424	-0.4690806346349765	-0.3728217269333941	-0.8052100876004747	-0.6466810435745869	-0.2338805719775312	-0.7613810835397556	-0.18912541625044446	-0.2747296007121417	-0.7428428998852991	-0.6617024069726758	-0.5476119337738319	0.301497500297373	-0.5959096144969892	-0.7825118668071068	-0.031289927615646716	0.057100596575250684	-0.3650353330870889	-0.41430049114835243	-0.248130695764685	-0.31970125767210394	0.12295530407513489	-0.6762427912584511	0.9249902090652196	-0.17255103869075325	0.27286283071772505	-0.04668910712703803	-0.1972206650979095	-0.6787703899147475	-0.5779072346786565	-0.18125149477420957	-0.0746494713169247
-0.9973282243104091	-0.784083161311882	-0.47896868360319844	-0.9537751803363467	-0.6439400279825852	0.41000549031757866	-0.04834818885961398	-0.5559364750393901	-0.6936657266067612	-1.3918357595008644	0.6661073153853108	-0.1012065449044794	-0.9098055042551387	0.23474332461085434	0.0036318912750889026	-0.6849576819148255	-0.5341077417793345	-0.37769692984147907	-0.8816461570408329	-0.5116069234673232	-0.36403679023690455	-0.8464013083638393	-0.7004766233939945	-0.13533428027319125	-0.6780576728834398	-0.2736232541179594	-0.24787918058599717	-0.5400233847271949	-0.634332845780618	-0.5091597443859154	0.3859169152536352	-0.6020428707287548	-0.7415600955950129	0.019980611786185255	0.0768663952412724	-0.3522166049096188	-0.39709995076179355	-0.2546434023902825	-0.3480161380786586	0.18786503227868478	-0.6801281110040335	0.8989025515049667	-0.11307467507826449	0.24593320509765934	-0.06116589976608762	-0.2635353777550667	-0.7597451830134812	-0.5777764622450228	-0.2967750487832033	-0.030230851548422734
-1.0459470471325658	-0.7557415461825263	-0.48089535300001857	-0.8201008825139701	-0.584847703747619	0.5789653647584354	-0.053340421408429914	-0.5456549109979628	-0.7551960889128704	-1.3614912103551156	0.6292087292520646	-0.12733962668588453	-0.9937243815224817	0.22957001445212608	-0.023522118344497932	-0.7665870038521264	-0.47578682973796066	-0.3335588010465952	-0.8810182162624448	-0.5317239965644673	-0.33055179653998923	-0.8766202547879025	-0.7379303901934133	-0.08343115949355086	-0.5886358978347799	-0.2424339381224038	-0.2558440792560937	-0.39638742682113265	-0.6298435273837923	-0.4948125815413027	0.4325916583761571	-0.6151361789190546	-0.7195613989523973	0.10888578579518216	0.10454465301219326	-0.3045710702991086	-0.4341667028118442	-0.26940174631069735	-0.37687755915724946	0.23185824862643134	-0.6741250785180025	0.8070659621956491	5.5398063111877785e-05	0.21283282162694803	-0.04144853962881944	-0.34383071085719386	-0.8337395999282945	-0.5915114140245957	-0.38202649209242634	0.043971420474751735
-1.0938956763486583	-0.7285441285448434	-0.5117871535314646	-0.6891220893487336	-0.5702068667377129	0.6690819901458308	-0.07834935671278515	-0.5166842965298393	-0.7772192252686418	-1.3844575972575277	0.6061753208409117	-0.1969043333109432	-1.014679296252752	0.14861240534758735	-0.050047484795452665	-0.7878938905838745	-0.4686160752819924	-0.29418523116170775	-0.8675000467276994	-0.5677793575768967	-0.25077959069289946	-0.901266090776647	-0.7584846183897536	-0.07636133441970502	-0.523968152029078	-0.16956660113247043	-0.2695026359598918	-0.3597206607193679	-0.6471895598278312	-0.5465671872364807	0.39294356497289595	-0.6354104930983174	-0.7303366785457379	0.14266905797942614	0.10303660430791325	-0.27030475886330146	-0.5328687245803957	-0.2987029401822979	-0.37370694432692686	0.269559294844547	-0.655415769589277	0.6691202541725223	0.121478214221308	0.18908973489697006	0.0029469577975994423	-0.40700274012870585	-0.8925788265551656	-0.606515627660024	-0.41275971162497394	0.08597676396750357
-1.1718466393295643	-0.6917354519771082	-0.5658640770070763	-0.5821982395514997	-0.565380505418234	0.6897322504370239	-0.11607944235342564	-0.480233287170894	-0.7999526826263424	-1.416782861099474	0.6094211998799406	-0.24683904461987619	-0.9943514414708492	-0.030901904291704675	-0.07979622964127407	-0.7821301143450821	-0.49339236324541347	-0.29199306847103357	-0.8460105178673034	-0.5696275843222957	-0.1702701186180181	-0.9318909124404909	-0.7758557298435766	-0.08724886503342796	-0.530207609684998	-0.12564453109498858	-0.27899552300333136	-0.3070515768043925	-0.6298104873219947	-0.6047488805409732	0.31008246524551325	-0.675823698018839	-0.7421852045303619	0.10975320976430865	0.06756100565379415	-0.24684700527538025	-0.6609085985070754	-0.3522980861127113	-0.33508247372798494	0.2735061129692244	-0.6492163363248984	0.4937027269550535	0.24991017162590062	0.18622353589530416	0.05405113611255945	-0.42192480118268916	-0.9359146538733187	-0.6224044783465026	-0.4267793151091973	0.10944448194273962
-1.2442647817626284	-0.628331237000186	-0.6330924718214549	-0.5299704011224176	-0.5462936453450034	0.6943776791864911	-0.16667058368544482	-0.49600180044340814	-0.8553258678170763	-1.4066316982814608	0.6387469429197045	-0.2704949583815372	-0.9645343440525679	-0.19730185032204908	-0.11763295404594395	-0.7525656320747547	-0.5476596413657763	-0.32249322937614744	-0.8238319984306205	-0.5157259507405554	-0.11248483005307944	-0.9581466065231583	-0.7943876360069211	-0.13501260323233136	-0.5647284281732781	-0.15857866936414616	-0.26878012562046033	-0.20833373047503673	-0.6373312313888028	-0.662192700053409	0.16464326834745982	-0.7188669686564101	-0.7767945462705613	0.05655120632455464	0.03074619835388955	-0.24230768776692138	-0.7794355836408293	-0.41108903107898753	-0.29662434159444484	0.24790864233345405	-0.6676139657575497	0.3434589104882192	0.34639986786845367	0.21713212012944744	0.10409273985379545	-0.4098225139334815	-0.9645892618399786	-0.6494205246359785	-0.4275088777144812	0.15863390200554534
-1.2723731980406754	-0.5329051661946652	-0.6938736840765423	-0.5126282386294877	-0.5327501060626243	0.67723886251232	-0.22901377484529864	-0.5167161279974598	-0.895285405795548	-1.358586162134026	0.6794476945562272	-0.2213720920538655	-0.9193225280284685	-0.31629245528670114	-0.12745075708894815	-0.6731654792258345	-0.615639495388814	-0.36190559860069227	-0.8005807468308582	-0.46394572291508124	-0.043824045443511886	-0.9445890092279379	-0.8109425636806117	-0.2077186842917639	-0.605527896890693	-0.29019165145822867	-0.24344386591857878	-0.1604614928798973	-0.7501713024449976	-0.7650226537940681	-0.053613366426092025	-0.7472738166653577	-0.8549188912956549	-0.02292796055326817	-0.018244279527899084	-0.2643745833987444	-0.8177294725649812	-0.4804930540298088	-0.24295133187042714	0.20376924753664513	-0.70013964248485	0.27559082734542495	0.32201987897888185	0.26585328815923925	0.14840021335103012	-0.3824388718712951	-0.9773029400403896	-0.6810559148311583	-0.406392619797041	0.1898591483391318
-1.2691314467461565	-0.4166954532801263	-0.7583780547606198	-0.46053679923124796	-0.53896666928391	0.6488149386235329	-0.2906710885326219	-0.5108790326225476	-0.9167925242037303	-1.29139701844784	0.7305105935857371	-0.11104027744672625	-0.887108315364528	-0.4288488395785686	-0.08249222282755646	-0.5642644619458671	-0.6680980172635611	-0.398190741048807	-0.7841888760950166	-0.422136528986261	0.046980939910135494	-0.8569438324492531	-0.8278284992206894	-0.26407579486792726	-0.6500702563501959	-0.4737835316520357	-0.21449159753226965	-0.1599130069416213	-0.8960803453534345	-0.8909611596579172	-0.27210481582317325	-0.7714754105467738	-0.9052244615083781	-0.11612399179621054	-0.09523534620137092	-0.2954163186776272	-0.7501956961911381	-0.555799217360078	-0.14990363112187693	0.15131717160316926	-0.7372807375033308	0.30093527541214243	0.1716189083785078	0.303674469985636	0.1749488591353459	-0.3211633678846078	-0.9824815369889013	-0.7056680560906056	-0.3800304593368444	0.17085957554771014
-1.2468561970394103	-0.3073885427674058	-0.8272825217698676	-0.3941559375541901	-0.5754354248338165	0.6602760090483553	-0.3501308644472604	-0.5168394749344895	-0.9515249914908772	-1.2298496104546575	0.7572044718913491	-0.006995057309862805	-0.8912834233751802	-0.526792970111813	0.0020497356493367367	-0.4743597314749888	-0.6926264046247909	-0.43174440998500174	-0.7707928061560686	-0.3636975627708977	0.13517108770921418	-0.6946926473093995	-0.8491898424884929	-0.27696762089008564	-0.6880831331119839	-0.6021737825212209	-0.17918538654368743	-0.1403599643700985	-1.0196171364167863	-0.9623039009263333	-0.4285091440805995	-0.7951495657749067	-0.8950857083651874	-0.18312381917153553	-0.1590722374085023	-0.3132449033735799	-0.6199181020822742	-0.5585766951857007	-0.06979977871167867	0.11781631948810536	-0.7833922245937541	0.36564973989317756	-0.04974328378025709	0.32405398788718826	0.18774690969638155	-0.26771955823957266	-0.9878382873899021	-0.715618299790901	-0.37181577389812714	0.1557029261986948
-1.2153347577675175	-0.22051730745441991	-0.8834455855889962	-0.3758947054010541	-0.646073419580327	0.6860643950775956	-0.41434059778360216	-0.5240970495519676	-0.9938352778972577	-1.2081376761931704	0.7459632869251405	0.06142057641864305	-0.9334035957297943	-0.5747075696459039	0.11001181646904001	-0.40581532672085413	-0.7067108314307521	-0.46765707877239987	-0.747615686453755	-0.2940241097336196	0.25096448307682445	-0.4889650614847233	-0.876908350532663	-0.23108445616082465	-0.7303444848103403	-0.6554180474822555	-0.1337156329812849	-0.09208839052165205	-1.1374586468276793	-0.9800370079943079	-0.5447779607010748	-0.808171598471519	-0.8679491300621709	-0.20649222089980043	-0.1916506941498191	-0.3194449467997679	-0.47536859676537874	-0.47345957031190666	-0.055335121546791155	0.10008974623183634	-0.8217757680143931	0.37012406191169267	-0.27594431682358245	0.321065553928098	0.20156037915479272	-0.2747144164843232	-0.9873969527007797	-0.7110489571098222	-0.37924404769738224	0.16138965643263944
-1.1795563479978455	-0.1898841625540702	-0.9291779476905428	-0.3640409801015792	-0.7346266577029478	0.6359696242784147	-0.48605062308323693	-0.5116350299785345	-1.032138461969886	-1.2382445395753752	0.7308858245498285	0.07361906767553653	-0.9948594394037036	-0.5969076430582548	0.25107259297949264	-0.37756137193970046	-0.7208136212442832	-0.506320620741547	-0.7162840580320946	-0.23354056935879713	0.38921992285116225	-0.27832604418706175	-0.9154957059155997	-0.17555805003083808	-0.7590569639480718	-0.6747742061888476	-0.07992836804724597	-0.09687561428116648	-1.193271571220235	-0.9919222928598159	-0.6186520643824565	-0.8249035206145395	-0.8335224685587855	-0.19565520411218068	-0.22561824409965808	-0.324613956218699	-0.36837051100343043	-0.37656510142537053	-0.08994710100072126	0.07662323254239342	-0.8323002879845685	0.28639749511629453	-0.4206493045676982	0.28387240688294846	0.22510992392333168	-0.33402972287446414	-0.9814733504054928	-0.7009294784954125	-0.37432028968163433	0.15935868134908773
-1.1764188490420477	-0.2246552271503331	-0.9808725704930599	-0.3364688902954039	-0.8231842675296631	0.5264423016583966	-0.5585215970215494	-0.49698857593964335	-1.071766729167189	-1.2897530252499958	0.7039216749903607	0.03381368374818055	-1.0700232897969983	-0.6338228104484609	0.4069296889019854	-0.42347054947791474	-0.7275253005110093	-0.5421479309816981	-0.6933162519225765	-0.17674067720863718	0.4801494242788372	-0.1385889973480257	-0.9519428460528554	-0.13237909339232354	-0.752092443687664	-0.6811554117277172	-0.034268480184993344	-0.18378176781694636	-1.1421751156493678	-0.9704067206054582	-0.6306845349396915	-0.8499568566455155	-0.7806279768649602	-0.15649968614581417	-0.23751763094946096	-0.3275825037966394	-0.3136546433229273	-0.3018724973130461	-0.1391493401342302	0.06602691919037759	-0.8251999728890705	0.17951091356288162	-0.4633966214222235	0.22839038120805027	0.2483953969043176	-0.4116781070179142	-0.9832386891619832	-0.6983832622876056	-0.3402614016496755	0.17324497569486175
-1.2265245087902508	-0.2574795886169279	-1.0247758984712738	-0.3363487292444233	-0.9097877256264801	0.37175108841855653	-0.6256966414207215	-0.5092834803080685	-1.1164405051853687	-1.3281524808269487	0.6528430320043153	-0.017315896840863796	-1.1452665148673016	-0.6531657142917305	0.49949634071269744	-0.5142277589951487	-0.7470084515424628	-0.5872327636642354	-0.6858681765789164	-0.11369181518488965	0.5065206180622582	-0.1534187918234013	-0.973009456288945	-0.07856358493020783	-0.7138404922292609	-0.6776855385377204	-0.0057172223220053504	-0.24366777197239511	-1.0472303680646056	-0.9024050994515408	-0.5970633502070269	-0.8730429890507304	-0.7223244375342126	-0.11351015423590889	-0.20960529946108258	-0.3273126358350085	-0.31191705875749814	-0.26251791118253864	-0.1921400226838422	0.0494567798866891	-0.8019862548047527	0.10353280790616856	-0.40998358722529166	0.18011178802410419	0.2652865601724203	-0.47730606831294076	-0.9830969761884116	-0.7154413723806904	-0.2993490467195949	0.2027538489676425
-1.3037258478117812	-0.24813478663699118	-1.0567221599563847	-0.3377159671488282	-0.9910139876880077	0.14593163531944625	-0.6826415332694153	-0.546327350751446	-1.1564127843477319	-1.3519738762398865	0.6271908788227892	-0.05227935403382855	-1.2021146585408613	-0.6259801259035942	0.47894941298625404	-0.6044353103810012	-0.8041724941069457	-0.6407254132506508	-0.6809187822492595	-0.06226586638913406	0.4939018969812504	-0.30805043674752614	-0.9866805346061671	-0.04204086859871893	-0.6577010503552687	-0.6625604502736313	0.01224874052022081	-0.23743716416478647	-0.951521569050761	-0.8118948796315266	-0.5621151070716868	-0.8841512747418475	-0.6959242889358531	-0.10474338932127118	-0.19150487773566507	-0.3289526026787659	-0.3758519211056167	-0.27860513457986746	-0.25674045118602756	0.007091016938501402	-0.7603450202128176	0.07518539175070608	-0.30151501525019303	0.14768580431849082	0.28097996926126667	-0.5090285236166697	-0.9689054341207555	-0.7526115135170082	-0.2871896699648618	0.190213573402732
-1.3868348193608413	-0.18653620934555878	-1.0905755637836183	-0.28827131846814297	-1.0637722589199778	-0.06379695977961507	-0.7175973980883283	-0.5945918135310561	-1.1718423580398576	-1.377686854187693	0.6245983739799755	-0.08897891049441267	-1.223156885415841	-0.5973860736433749	0.38052667581942334	-0.6909403035207419	-0.8707108520357622	-0.6736388930824893	-0.686286803764508	-0.03490101265991808	0.4384791370840362	-0.5258587797092267	-0.9928835313351752	-0.05181490176331109	-0.6042658960331514	-0.6214903985133974	0.0181774736882829	-0.2711594268084384	-0.8614667506121279	-0.716354015593706	-0.5163618334566527	-0.8798747451206287	-0.6911917290508839	-0.13195158781953692	-0.1843061516053102	-0.3437884208771447	-0.5139409117029807	-0.3115727189001613	-0.32497995795171	-0.032692260076255385	-0.7102372042412242	0.12971085581022998	-0.2663046364226659	0.13542437358930468	0.2914453856989204	-0.507550416380295	-0.9547665283004259	-0.8009396202407076	-0.29472532527311956	0.1064896123113763
-1.469097361207428	-0.09104117321177226	-1.1233549796024902	-0.2001900205031153	-1.1318965238125933	-0.18488702045701993	-0.7317687868615558	-0.6597508277502564	-1.1862781193884775	-1.3995308360955931	0.6179019444669585	-0.12216463534379607	-1.2185650603508935	-0.5778732598726798	0.247144627945958	-0.7473896846709115	-0.9135609301996623	-0.6828226967795257	-0.7142868575008311	-0.011505791432366803	0.3649032442891891	-0.7441412122367218	-0.9911015300818857	-0.04108997712628679	-0.5799312273235998	-0.552770103697833	0.00829049009606295	-0.32024410700397843	-0.773832116700211	-0.6389462275952553	-0.4430854397260743	-0.8703772855868376	-0.6867417526572368	-0.17798866927430668	-0.14568398822470346	-0.36205986581782457	-0.6793001835067316	-0.320955685477022	-0.38396900924348476	-0.06591374893311146	-0.650176992305948	0.24025824628788203	-0.3216979641404175	0.16109371464834343	0.29473056448454604	-0.4934606434009467	-0.9438991676985458	-0.8558640423668065	-0.30055866783571494	-0.008467559721736661
-1.5280595053498442	-0.043082056978610714	-1.1418080462916285	-0.13509520683115092	-1.194311343158795	-0.26278006817536265	-0.7253843254132748	-0.7316700499053642	-1.2070908432745941	-1.4137490664231323	0.6169179471835016	-0.1447297625152495	-1.1920142308915165	-0.555006960692264	0.08566771524079068	-0.7418396643721008	-0.9464261229975364	-0.6890965500022164	-0.7399757403166978	0.013024830059101511	0.3120789382525927	-0.9010921442453119	-1.0050582727221533	0.0280493771833903	-0.5830783909528104	-0.4870204553027645	-0.013346793226910703	-0.2917372720541084	-0.6789286691926967	-0.5886466814339458	-0.4021992328532929	-0.8645897154994551	-0.6813013068546123	-0.22617117934604902	-0.07944496345808313	-0.3798849906681152	-0.8356879504326015	-0.324008516707771	-0.4337211837115896	-0.0981802052560951	-0.5868633587815142	0.32173509785960486	-0.37731930006738923	0.23823661777848	0.29534673198883593	-0.47342205729797493	-0.9209619106904793	-0.9064075879661807	-0.311783193806188	-0.10139462555444156
-1.5516056407095715	-0.06965878666190659	-1.148922403219751	-0.13583890630884352	-1.242487522271714	-0.33601986655711774	-0.6886335772582874	-0.7694460441040141	-1.209240918056218	-1.4234611708168214	0.6347794658728063	-0.1667536596991964	-1.1395515381226813	-0.5448615494993891	-0.06479739430913685	-0.7065190400036949	-0.9659368185403453	-0.6885300796432104	-0.7365525909345122	0.020161631718007923	0.27727014208444156	-0.9756981526064807	-1.0375559902344345	0.07356844592134831	-0.5980695502077686	-0.46032418023271776	-0.04454956032599385	-0.2660161683170608	-0.5920539567021372	-0.5628314427370904	-0.4251754879859435	-0.8568099953635209	-0.6703975802197618	-0.2936509813176237	-0.011824520031052888	-0.39853355878594615	-0.9866515661334535	-0.3302219261538835	-0.46414075490486784	-0.13452991292288147	-0.5468958003876756	0.33581088306487716	-0.40075769950036666	0.3712156064601911	0.29713864769008663	-0.4679735266235855	-0.8796950927864694	-0.9376275833721708	-0.3093607932942708	-0.14795174261680058
-1.5585781364111817	-0.1145834284513986	-1.1577974495797654	-0.19006401626098834	-1.228882779132022	-0.3492131970290899	-0.6322824300873064	-0.7572346973380928	-1.2095530770615501	-1.4152048917248374	0.671869603477232	-0.20773309636868306	-1.076301826748378	-0.5339873141441343	-0.15614895059927036	-0.6730178858387046	-0.9499610019547046	-0.6789738022854575	-0.7377561440930898	0.016879215165556752	0.2616040539285601	-0.998775059096911	-1.0553034530979846	0.06463218702800681	-0.6273699179437342	-0.5004649782041769	-0.07743242323830021	-0.32622452824325004	-0.5296123699113235	-0.5865502923424951	-0.446999016784903	-0.8529361722816329	-0.63255137303351	-0.3383233157276342	0.05365856174639925	-0.4103523915671167	-1.0933970060683809	-0.3344689531307784	-0.45276524066888124	-0.20806092121111827	-0.5231227670432793	0.31707497346770624	-0.37675350191858314	0.5332991600044077	0.3031619994156932	-0.4842418022682364	-0.8284516815430283	-0.9583857840874757	-0.2676999260808465	-0.1280561514061646
-1.5689363509226877	-0.2063261237700278	-1.1738844881413892	-0.24296735465234232	-1.1241105188216571	-0.3056994502916541	-0.5781015220831383	-0.7247427267644492	-1.227170949086973	-1.38417039362658	0.711838261134863	-0.2685257138885295	-1.017532815891211	-0.5104726744511724	-0.18388941257080366	-0.6360813683525797	-0.9160032102064324	-0.6643697308382056	-0.7586220928749476	0.013925467110554831	0.26649950168109865	-0.9864521411025381	-1.059715379865035	0.05321088462120832	-0.6326844308717663	-0.5920360191128402	-0.10839320122848303	-0.4231910685942511	-0.5121176571891933	-0.6520279713665744	-0.45659795397101244	-0.8642155191575984	-0.5928669459643149	-0.3389767751177096	0.1154847213478231	-0.41751773193298447	-1.1043381171895668	-0.35024191448964814	-0.39927554272306154	-0.27456237030445557	-0.488893527042916	0.3137355524325627	-0.2934587251910817	0.6805459187164705	0.3179720255009407	-0.5024247952867753	-0.7678228225070544	-0.9675360081937775	-0.19455416877185494	-0.021354295742076666
-1.5957242375769336	-0.32247314093159823	-1.192220392502342	-0.2979621448499597	-0.9644952306554331	-0.27206310508717735	-0.5385356051976153	-0.6853910749185838	-1.2332739761708111	-1.3442821008363182	0.7413188197472247	-0.3316414570470605	-0.9606687972822495	-0.4800632687558245	-0.18743766025415842	-0.6110795575154334	-0.8835511850788761	-0.6411289263830938	-0.7678754979564736	0.00028359025537268574	0.28481974825703127	-0.9605238757847362	-1.0592075321796195	0.014818199557687484	-0.561632214889247	-0.7070756610273509	-0.14258626231612265	-0.48969739425029335	-0.5229754474976165	-0.7254671017264409	-0.502262282652891	-0.8689232655156239	-0.542969551905723	-0.3371147049973185	0.1622495802767306	-0.43048177362825657	-1.0280700136530048	-0.3814645962535436	-0.3084004260124199	-0.29644690833404785	-0.46143157473128593	0.3234525143919642	-0.1985355297933557	0.7761715904088216	0.33746932581524824	-0.5105339189866391	-0.6970675592738742	-0.9639705362532387	-0.14504813484187046	0.1311161807754621
-1.637814878236315	-0.38015009887485846	-1.2090429501242395	-0.35020297366293196	-0.8069783604542	-0.23994004349048126	-0.511537283990349	-0.6383799761765317	-1.225352145086518	-1.298738867588413	0.7623396257146146	-0.3867345064676968	-0.9100753781569673	-0.4249677391310521	-0.19992192291176505	-0.6143087990372998	-0.8560433997394628	-0.6092125895804642	-0.7720268842135958	-0.016427282050021492	0.30494875464514654	-0.9551963369230668	-1.035533668201439	-0.0812465835457324	-0.44651578884045523	-0.8018298904464951	-0.17601187222982093	-0.53202703710075	-0.5227772071268272	-0.8239560129241136	-0.5433690729598977	-0.8572554671990635	-0.4409683290532668	-0.3126244349356493	0.1826638782583331	-0.4511612711496438	-0.9443823724616898	-0.4069377791995282	-0.22062803088091654	-0.33113343009150437	-0.45420744175378636	0.34129958560835305	-0.14031743370582184	0.8109537582937456	0.34240180956132166	-0.5322689173947428	-0.6196153458039169	-0.9623051108484348	-0.15639583371972893	0.2524729154738057
-1.68237282424543	-0.40975503342652714	-1.2242349986788952	-0.34221063997471085	-0.685134595657815	-0.14351220429699113	-0.5159118855813143	-0.604622704764972	-1.2258140130025703	-1.2328999110868017	0.7744414803047536	-0.41884609795725786	-0.8808218409454476	-0.3220023231109858	-0.21981067389789483	-0.632864850398569	-0.8527977381515172	-0.5630064559818122	-0.7992158477778342	-0.019923119704713478	0.3164075101944288	-0.9728911330910165	-1.0099689784659514	-0.14599204157201448	-0.34178147543646964	-0.8419706884179543	-0.20705216092721432	-0.6010159833195152	-0.520167042244772	-0.9479877701570878	-0.5335922459074786	-0.837316147840129	-0.3343001970259466	-0.21936479260163777	0.18686953062446732	-0.47608599929822565	-0.8742757334820634	-0.4041303716559569	-0.20991108118142102	-0.3814870331784436	-0.44290585783449465	0.3696821535641851	-0.1354997046924859	0.7967281382487112	0.30886154883037253	-0.5853852694366422	-0.5582900687263922	-0.9556934104538438	-0.22440622827464382	0.32528934567526296
-1.7190373788942317	-0.45639440405970416	-1.228212008818953	-0.22986005730749848	-0.6208924040004337	0.007910003526558029	-0.5614937327358479	-0.5955746100938397	-1.2204308628085794	-1.1358217826349928	0.756136506839704	-0.42289283294077296	-0.8787025370693176	-0.18834580862115494	-0.22669199609950236	-0.6551412730009487	-0.8793827823605529	-0.517060277958868	-0.8364256995971843	-0.01719986644013087	0.3194909213959941	-0.9982395766377026	-1.0069354954164584	-0.13078838275070867	-0.2552168389752254	-0.8275919688884661	-0.2446641824248911	-0.685410648611611	-0.5439434967162791	-1.0354085744739128	-0.5273589849919622	-0.799590029031607	-0.2634973333669236	-0.09781556322118319	0.1983544918761469	-0.5051106445562009	-0.7618586525323836	-0.3893690347637476	-0.2680922027840989	-0.3787876044857628	-0.42653627991739407	0.3873384007214226	-0.18051443651647753	0.7529553784953252	0.23997968053195412	-0.6430860279224359	-0.5293563284652019	-0.9359852354556557	-0.3415341883593272	0.35110264075679676
-1.7335036319910575	-0.5014036851157033	-1.2303632393447943	-0.05321356957754615	-0.6424230466620606	0.1692526261122264	-0.6137159657687103	-0.5849588156423967	-1.2079222055234886	-1.0119874998287135	0.724546258051612	-0.40286732340300685	-0.9050628673038734	-0.06348883984643099	-0.22736283008482147	-0.6836471544256522	-0.9222328605244531	-0.4991699024425872	-0.870308337431047	-0.010716133354079331	0.32755497555864277	-1.030627738629001	-1.018339396566645	-0.08867343478580765	-0.203666847424777	-0.769711320662166	-0.2867633733990366	-0.7042756781202084	-0.5927890980771471	-1.063889123643944	-0.5582940327433397	-0.7386993747748143	-0.20098358545334713	-0.0089682174767941	0.2136460289920657	-0.5277726336418768	-0.6034858112513508	-0.4078715863995225	-0.34033401670711616	-0.3768385584982674	-0.42708278643105835	0.38183463312064575	-0.21136310274910933	0.712904462445574	0.1634837423590992	-0.6892120697418511	-0.5175860537745663	-0.9186655804953039	-0.4828040382915896	0.3297933315958451
-1.7238255398797802	-0.5315352639923062	-1.2265684817152467	0.09330497031590552	-0.7201563171526975	0.3506589649550647	-0.6335859385176885	-0.5599313242257647	-1.1982420910622231	-0.8604034041287051	0.7000224217551169	-0.35723747214855506	-0.9419244673066673	0.046250616701271216	-0.23580521250383896	-0.7134533844852442	-0.9769500323302737	-0.5171262368362859	-0.902407449026293	-0.011599696717353255	0.3273190503657496	-1.0795442318134154	-1.04479281975161	-0.05681680300305707	-0.2135237795884944	-0.6237690474316151	-0.31790045773999	-0.6739116890284569	-0.6700243725380904	-1.0751537670021147	-0.5813165392412311	-0.6707773930657999	-0.15521933175267769	0.030586315515370825	0.2136306798958389	-0.5420652560713309	-0.4793696816994225	-0.45293077677101773	-0.3934910377221307	-0.4473517939158655	-0.43349996838447574	0.3869316441742849	-0.22258195111758763	0.6884406109666475	0.09494139493039155	-0.7335007105658959	-0.5187723938104645	-0.9061998905715865	-0.6085193608168232	0.2941596746397259
-1.700301744306922	-0.5666198073534113	-1.1973494988695528	0.15804579602687208	-0.7234788122639333	0.4991758246634159	-0.6305489686144442	-0.5339409309136119	-1.201720434264494	-0.6950929555840466	0.69196151600904	-0.3038055824588063	-0.9671219585230478	0.1356187672133899	-0.22276403106596745	-0.7444250933604512	-1.0462152968831906	-0.5604107801586947	-0.9219957127521239	-0.033991838764376225	0.33115611148905816	-1.1416056256206677	-1.0894244694618624	-0.046526672608074096	-0.2583835988910438	-0.41529985703089345	-0.33368160462757196	-0.6310095038389233	-0.7569940752063202	-1.0750537747592657	-0.5948930938380403	-0.6131511564198713	-0.1864804872775161	0.013561674414649377	0.19723400785159315	-0.557177861922664	-0.4634839308208291	-0.4918453960476826	-0.40634323017138296	-0.5482896371982644	-0.42636549663187423	0.41501291098408916	-0.27295909823249637	0.6657597038666987	0.0327524889617314	-0.7735551426605105	-0.5340692970719783	-0.891003364533756	-0.6762486684805249	0.27527160636269465
-1.6681796129881117	-0.6102936688711843	-1.1668124398317778	0.14931625805290263	-0.6706948570362214	0.5173938823601907	-0.6327601556900643	-0.5028535238487241	-1.2218642459963278	-0.5790560862984652	0.6920900916540782	-0.27736441591528227	-0.945722545601529	0.15658475799496424	-0.1859736389151288	-0.7837129261863749	-1.112767427067684	-0.623153192319565	-0.9217907598591779	-0.06967584705890753	0.37448115177290353	-1.1815587563668841	-1.1387355728448751	-0.060206784125966674	-0.32693924795973034	-0.2547168937878489	-0.3304596924919251	-0.5147882202863397	-0.7890429351505432	-1.0563276412795513	-0.6244334850375444	-0.5736003849729624	-0.27746095396841247	-0.030815735845857915	0.17200393092884222	-0.5708926901265755	-0.5630057625178758	-0.5264561218833503	-0.36867944907670375	-0.6482627027168532	-0.42479429040508954	0.4364504875239776	-0.3456937169737102	0.6372831737854401	-0.00848672186108173	-0.8004339542511971	-0.5488357889181245	-0.8809492721361633	-0.6743663337932986	0.3049636656234039
-1.6193274635031032	-0.6415600408765151	-1.1547935376654657	0.055798484429978756	-0.6969338250067967	0.4133800736599945	-0.6114433568298775	-0.4737754781773815	-1.2530005141302107	-0.5276466363586542	0.6962674881214465	-0.26255136748797037	-0.8519850207882221	0.12935892778191038	-0.15470602466858444	-0.8316578745815579	-1.1666628542847604	-0.6882313247278438	-0.9034801811893726	-0.10177864925785163	0.41258634716398224	-1.186828313051441	-1.1917104345298162	-0.09412780483027987	-0.39834419710118935	-0.1403247638218988	-0.30737393150281794	-0.28960106366292815	-0.7566388945419892	-1.0465904656311047	-0.6624272026841187	-0.5518898695959064	-0.3760997187120066	-0.08131137650193705	0.1403847927016985	-0.5778435200614035	-0.787107767122604	-0.5439410631088746	-0.2834632348523019	-0.762934823391135	-0.4329491922886737	0.4680820861711445	-0.392980086141414	0.6176033456401772	-0.023491658075236628	-0.8220416080358588	-0.550244820769635	-0.8791184580652933	-0.6192322454796944	0.36306548222932467
-1.554810159025976	-0.6553060847148322	-1.12681777730218	-0.13863833403710304	-0.7515058072088446	0.2618718393781227	-0.564012029127526	-0.4633904618661878	-1.3003626799494137	-0.514326330026725	0.7112242468299874	-0.24576907456765124	-0.7279144631560788	0.11247971788631568	-0.15189189719557877	-0.87316978706872	-1.2090584480113107	-0.7392640961799453	-0.8756850803459952	-0.15178748193473396	0.42947793562739367	-1.1822204353292167	-1.2574177631848262	-0.1459036687585912	-0.43462084286952773	0.008568384471940077	-0.28447484782629173	-0.07872746551645557	-0.6708834141448421	-1.0717471347285075	-0.690590726318381	-0.553019586170845	-0.46846741345121146	-0.1403309033612992	0.10489768222540916	-0.5808501259416256	-1.0776040638609388	-0.5153252597782951	-0.19298868832364963	-0.8582464205896312	-0.4302508163774569	0.5244454872214382	-0.40463806143135317	0.6114620927792542	-0.03925108511097064	-0.8462825667123998	-0.547447001777124	-0.8819262191403668	-0.5450063565213211	0.37899868087499233
-1.4864826797884458	-0.6650458699384698	-1.0695839799838058	-0.34466582252989	-0.7720178428166319	0.09113278136739471	-0.5214432655960992	-0.45552808936392014	-1.3603386178208086	-0.527263698184056	0.72246280780344	-0.2385956955793822	-0.6243741657322095	0.08962236133365893	-0.16862899417520888	-0.9000674095164184	-1.2329395393557083	-0.7783971101589537	-0.8468608543380377	-0.2325673691325824	0.4686054735210103	-1.1681205341421879	-1.3269203464174528	-0.1941446201499798	-0.48599838709782783	0.14118970578362852	-0.2818164246156564	0.0036512733884679406	-0.5288359284590662	-1.1121302088059177	-0.7025342519424609	-0.5767079964977154	-0.5238252339633291	-0.17777470469525614	0.08084948571211925	-0.5847562916939506	-1.2749101426896037	-0.4617989521991636	-0.16460930932846976	-0.8858221729027097	-0.4185948571407108	0.5765756071700399	-0.3691785625233811	0.6314074658320248	-0.06930182579211637	-0.8610272548980185	-0.5405921427983672	-0.8847109027271525	-0.4801952992787556	0.3526238809174179
-1.4158417915107229	-0.6297418914419755	-1.02360752969854	-0.4868033554564949	-0.8622716738317147	-0.05223422172222878	-0.5202694255436091	-0.4341293852560274	-1.416218265071214	-0.5282705614879564	0.7140607829990983	-0.22977781009061116	-0.5555483832980521	0.04408202946965074	-0.19552563981300652	-0.9323369223129431	-1.237961821926022	-0.7992168358194098	-0.8331813389088453	-0.32625923301595244	0.5070383427911075	-1.1385325702337512	-1.3974340906665776	-0.21850723735445304	-0.5950242872689188	0.12856075136704456	-0.28241448341336756	-0.01727298402874411	-0.3687485690314904	-1.1469068212670477	-0.7008016046445975	-0.600859697533551	-0.5163524705261461	-0.1723214993426811	0.07664383334598437	-0.584521022188939	-1.3074756741888547	-0.4386902169711121	-0.21703308323069015	-0.8629761055192866	-0.4173865653956561	0.594086225440031	-0.27528984881563556	0.6760864502697608	-0.10287981106414419	-0.8596901363518828	-0.5309232690586914	-0.8852262999655908	-0.4352403463626853	0.3456070611189511
-1.346859011858374	-0.5407421353157125	-1.0004712243911178	-0.5941916114777903	-1.0067914677622838	-0.10587171848691275	-0.5450804459553933	-0.41050645734815044	-1.469728052117874	-0.4812682017471858	0.6840974097196544	-0.20989385301111607	-0.5671529610767096	-0.0016773967744590002	-0.230780286236448	-0.9694083096183423	-1.2350053777072998	-0.7880077065922282	-0.8319167359523693	-0.4336185842867737	0.5151679317295601	-1.1140333950459356	-1.4645878783541562	-0.22922509216640302	-0.7062136174815101	0.011593402124757924	-0.28285697778392827	-0.10243264286633011	-0.2674188295042329	-1.1874898798301552	-0.6938389952772088	-0.6185253286438706	-0.4905802852418362	-0.18001265853560208	0.07794850652525939	-0.5799332668412127	-1.2207975313715793	-0.4701702943093645	-0.3093780888294792	-0.8313950637019053	-0.43349142922020034	0.5622688244194799	-0.19642856504519288	0.7285884719826325	-0.13355615038484905	-0.837536719895329	-0.5291619792443033	-0.8834493333673932	-0.4192278684025566	0.36904690296558906
-1.298513230875725	-0.42980513522581376	-0.9902097571475814	-0.6776515803740091	-1.0534725240751464	-0.10810058581620297	-0.5837250348927409	-0.39069136875437815	-1.5305895022697003	-0.4115833575437911	0.6427039239955779	-0.19839063412279045	-0.6700463548829586	-0.04374351775399608	-0.27909299042443586	-0.9992883363714997	-1.2237855800822117	-0.7401797605958738	-0.8087919446482539	-0.5640914409301895	0.5615862134313411	-1.1013421196910893	-1.5328208423732437	-0.22171340302544168	-0.8085258298607734	-0.12414685078648617	-0.30253760631207827	-0.27636042066173916	-0.23550625981492684	-1.2422821809029116	-0.6946466152702584	-0.6451395979865914	-0.4692666394872737	-0.2360366812882469	0.07985179445737893	-0.5773418424404231	-1.0851473464105583	-0.5410199226370992	-0.39430915139890566	-0.8197755012064544	-0.4661238455009511	0.482549562866253	-0.1988902092299209	0.7804793189083841	-0.15995075429309275	-0.8095572869163268	-0.5344741912821821	-0.8761453083241536	-0.42073436780827295	0.4157155245423393
-1.270970755865021	-0.2968493866934208	-0.9918793203242171	-0.6917883656421222	-1.0131085801777249	-0.1149240480786784	-0.6444132480716128	-0.3721177073978061	-1.570205028283112	-0.3344015082152879	0.5963458439773686	-0.18489735420347636	-0.7819606807312349	-0.0767820560105655	-0.34197418361435583	-1.0215952955367338	-1.1948087541372214	-0.6529976443844607	-0.7359595357549245	-0.6920886127876207	0.6542917072832967	-1.0657240093630427	-1.5888790650053521	-0.18203047488594404	-0.9388097817439931	-0.29885150591531573	-0.31883730129016125	-0.46865766610923315	-0.21199825584553045	-1.2804619776292747	-0.689594543067043	-0.6721138085724319	-0.44945725130772873	-0.28412666613661586	0.09499751515914279	-0.5639660791113813	-0.9552770792472993	-0.6078619617315274	-0.4372957633864611	-0.8209611708488472	-0.5048916513140103	0.396010852041261	-0.24273534338809838	0.8492596649513067	-0.16414132206461368	-0.7858484468448803	-0.5393207749783263	-0.8622641991187553	-0.43002918489637176	0.4849677925873676
-1.244428606866332	-0.13433259063643752	-0.9675160650799686	-0.5900249458451253	-0.9321271335454462	-0.08321156730579893	-0.6993755786688627	-0.3369160831429656	-1.5343736338853573	-0.2442657847736521	0.5687808000768033	-0.09382916384399656	-0.8020623176836631	-0.032516048602251754	-0.4037162247537336	-1.0174041522849493	-1.148226394684779	-0.5094944067255678	-0.6220057272768678	-0.7508306369681648	0.7407058626580942	-0.9448072950711822	-1.5592243876605336	-0.12203240439674987	-0.99777892740415	-0.44404741041126633	-0.2759188043330235	-0.5288900824362237	-0.15520238961447888	-1.2458681096119715	-0.6410128205776736	-0.638012048617893	-0.4423641202376755	-0.26652374238981064	0.14885365654481708	-0.4912159043778687	-0.880014402981535	-0.6320361949185463	-0.4019912727704479	-0.7997458052749616	-0.5022829366276909	0.36551415437746543	-0.24813153767297438	0.9880637816040505	-0.11891274102270115	-0.7261829427402752	-0.5162701475914027	-0.8260133112659205	-0.4244390298688711	0.5660793621987039
-1.2142723767919779	0.036334653306435497	-0.8831559342776494	-0.3704160109955157	-0.7881887762593428	0.0417184016476808	-0.6954957643093251	-0.272970643626798	-1.4239234960293579	-0.17154714589391468	0.5982062548412908	0.08930641069805242	-0.704951369097491	0.09704027105996026	-0.44786891441640897	-0.9488648369579569	-1.0724238994370485	-0.32404520296246564	-0.4712563334652037	-0.7207211878641422	0.8518692261151702	-0.7436091404938148	-1.4265582485543098	-0.026780651176822413	-0.9204284649058879	-0.39799003379532544	-0.16586561459234966	-0.45168828098379976	-0.06677066421168032	-1.1329079072682193	-0.5363530966326151	-0.5291066580388615	-0.43302459313054714	-0.18577235369060177	0.23467429082273777	-0.357524008155028	-0.8374822514081774	-0.5968208887803186	-0.2928868181167301	-0.7197407158982614	-0.4147735811271988	0.40387481195258906	-0.1943173779227841	1.2161499971586933	-0.020514563041755828	-0.6153658322125818	-0.4395831841787313	-0.7465421340971912	-0.38070633118762703	0.6621046606098463
-1.1388706317126571	0.20195175434770496	-0.7319807313187153	-0.07457300828840756	-0.5396530268266246	0.22619432093524314	-0.5950949042383693	-0.18557734927466618	-1.2498789240768904	-0.09475483712233032	0.6914734533564454	0.3110025401961914	-0.5191193752849553	0.25619221729142805	-0.43438472940332656	-0.818142900804857	-0.9406830923801129	-0.13546877242293281	-0.3024667243744285	-0.5988492016409996	0.9898002687492795	-0.5201287763240767	-1.23969750644728	0.12204270154017335	-0.7664486832565296	-0.1783747407686162	-0.024927700581433464	-0.3494389550167725	0.03514966642022031	-0.9470050877704705	-0.3909637088971282	-0.375750305821941	-0.38083513297567595	-0.023165056438163533	0.3340174788764422	-0.21350447263131053	-0.7462771078536716	-0.5020035423194098	-0.1411386123939396	-0.5739943053633472	-0.2723061643463428	0.5104550706742071	-0.09283683532285741	1.5029384972665762	0.10533764970940043	-0.4912548526020493	-0.31631719082417126	-0.6403510717386862	-0.32179178210118775	0.7529171229732062
-1.006209530690032	0.36902966643313784	-0.513036885032105	0.2525540864213961	-0.2091128520036948	0.45078985215002393	-0.4319072506621423	-0.061653466894537615	-1.0091852191900637	0.05082769304819942	0.8322952725864928	0.536528912682843	-0.26635071635106666	0.37987323051580973	-0.3053905264652819	-0.6575256696171723	-0.7583338364610777	0.0265650298565969	-0.16862812458074644	-0.38942334243490984	1.0870833666911264	-0.30162464723703664	-1.002573446547083	0.316070515779341	-0.5392140630099368	0.08296305880618897	0.13484733706375143	-0.27568684143929484	0.16742555382918814	-0.6950211877831753	-0.2257040230947697	-0.18596861255628588	-0.2925805979434918	0.21950547316464303	0.44604669496157034	-0.07051943096051161	-0.5700540654880266	-0.36436874136134956	0.010453438851126196	-0.37219982904802895	-0.13802353652403637	0.6700693527825106	0.041092653348486906	1.831750532737122	0.22425483432554189	-0.3377591011323926	-0.1757055295044645	-0.5269944492666708	-0.2613328342529137	0.8119866394718784
-0.8455268903382944	0.5455025371008826	-0.24980242418244644	0.5640082829681132	0.13465609940686624	0.6979986110231969	-0.24099103817157635	0.08697561329256506	-0.7463505219964726	0.26008029712800396	1.000194073064511	0.7438324878208862	-0.003580848114094515	0.4129028261446194	-0.06610952870809443	-0.5013286059026811	-0.5535587575475437	0.12559646439954775	-0.07479022451036105	-0.12503728097996952	1.0988140915599938	-0.104771745226741	-0.7256558930110865	0.5470487707669646	-0.2665866044650635	0.36199622308211765	0.30680134086117106	-0.20944032491190914	0.3002342122346513	-0.44052368969116423	-0.06035539235925631	0.018014722826501506	-0.20329563220052718	0.47173501490722314	0.5628111072326568	0.05053364905927997	-0.36746820447835504	-0.2269524273443131	0.14104950216734186	-0.183538674278449	-0.016250784366076784	0.8069052682511009	0.13712211079835454	2.146058758259531	0.309961847945175	-0.13620439838037016	-0.04126445594826923	-0.40899540540066326	-0.19057789465907324	0.8892990909857472
-0.6738605214427242	0.7202261962608101	-0.02882450969817949	0.7903105131169605	0.4385682245948792	0.8874718854806408	-0.03427916985840711	0.19093718654117625	-0.5420010441590167	0.4786983805296627	1.150522618049127	0.89494806364049	0.20900041185033974	0.3103979554541549	0.21941682321943023	-0.37052523891530276	-0.3268949736109244	0.15336903172670777	0.0014260874665045665	0.09630601257520327	1.071210843991463	0.008242339396433575	-0.5172841739432281	0.7947294874915501	-0.09517004699209489	0.6302045692866887	0.42187753310516446	-0.15852735825544922	0.35636927722973927	-0.2539657486023369	0.08838899825484463	0.19662398245672158	-0.12882489191171817	0.6805239642759516	0.6633591993401622	0.08609740261831277	-0.19613824149725628	-0.12493997668858006	0.24932905381916587	-0.04971067995706811	0.06811188909870831	0.8846710940409132	0.15175263755664445	2.3665916964450773	0.36449267207480696	0.059474259604280676	0.08090022515453535	-0.3159200488859949	-0.12730491961898943	0.9916283767640707
-0.5116041672160055	0.8695549406808951	0.05996500801135629	0.9159729916752817	0.6695428386830787	0.9932883395120697	0.1634446324714533	0.2754855434747247	-0.4098335583606322	0.6809491581584083	1.250048039287066	0.9747087105686655	0.36299919144857684	0.1284110092394291	0.48872080613090346	-0.2981179589600702	-0.08606412933427954	0.12866937210045726	0.06425069020427238	0.20104028428847234	1.0412450677552076	0.0008001564283402762	-0.45177182252458314	1.0060430240362712	-0.05326926696732154	0.8102919764153856	0.4589398936269097	-0.18736617153638102	0.3497075747696833	-0.1143455455100757	0.16745748603248978	0.32410020291589714	-0.08235275229339309	0.8054734956153821	0.7329826998247854	0.058806140036967325	-0.05646119141576219	-0.05023240771728125	0.3359913942938004	0.05836716845952152	0.040218708991141	0.9509322377382251	0.10201729132694792	2.4921396427151143	0.3972187114608018	0.24674362441952705	0.17071790780412802	-0.255380104609749	-0.09817294788245515	1.0410408058556584
-0.36923270550107024	0.9652631423747741	0.045869729028876795	1.018168341736615	0.7921341648794918	1.0627390634340315	0.3024627828738855	0.3477827643078253	-0.31282536950974665	0.8571271280028716	1.3175633728959715	1.0298975160640143	0.4656822423607534	0.010506933547527002	0.6700358408421763	-0.32520897963918066	0.11405592716033594	0.0624350193703714	0.12176832122469065	0.22551541629335808	0.9933522535978423	-0.08858448566369369	-0.4570860858041132	1.151398627554546	-0.04374155241861522	0.9089708202403095	0.4956496414471149	-0.25107233213912006	0.33600833914661765	-0.02338363659305421	0.1677456676159128	0.41973766034509585	-0.058298902986616885	0.8718834746917006	0.7967351710026691	0.016810533392397166	0.01033011558887745	-0.0002677365740232036	0.4225790521921319	0.1387620670337204	-0.04621044222843663	0.988604924363252	0.014555031219812803	2.570180340532537	0.4139778388351285	0.443841265351097	0.21790023011922055	-0.19309780996773804	-0.0759797165953098	1.068805429939036
-0.2486896977555047	0.9933790527934437	0.030391283671991332	1.1285411384565998	0.82733949794631	1.1362134794293954	0.37298873114382836	0.36622114192700994	-0.2362381131403264	0.9909640200249491	1.3580751970540708	1.1123060266233784	0.5229510718224589	-0.037076788759470784	0.7660283869678512	-0.4098563318719374	0.22775507928003996	-0.02422718568962512	0.17374786343571313	0.22962163830045662	0.9463343286974565	-0.20834496712962217	-0.46240488343797737	1.2341049761809337	-0.07011423493537716	1.0165467748088153	0.5275057791402296	-0.24888319966617622	0.31330981669127567	-0.013853341447053469	0.17588235010095016	0.5152824596325016	-0.07287906938735421	0.9277513611299026	0.8744361333766288	-0.07701010142230183	0.007798501281383469	0.017854707643805513	0.5099033518658166	0.16853049608273118	-0.04597988479298465	0.9857074116756168	-0.03111416861212627	2.6038455338065183	0.4367194496822262	0.6213187382281457	0.24929977612055457	-0.11781904317137906	-0.05588358301339637	1.1407417709376206
-0.13072817649255764	0.9879370614357885	0.020562666140915585	1.2386508799028157	0.8579457983065227	1.233603250838684	0.38663803407975716	0.4218307158600544	-0.1746727125785164	1.090950497889008	1.356101954501646	1.2391120493887176	0.5804143692428354	-0.059531727062960574	0.8530638227109314	-0.455999623058703	0.22105717226899105	-0.10361063462979021	0.1643200303601902	0.2532132069420693	0.9623870720305799	-0.29359241034892614	-0.5027833087828724	1.2641375930946315	-0.12684156540760289	1.1440522574429441	0.5246191947697737	-0.2213434320285302	0.28819110970921846	-0.009343346493736011	0.21885342620688966	0.6243090185508006	-0.09965885035284318	0.976419628624356	0.9802412909418028	-0.20726291105717892	0.039343137397979074	0.037171347607779515	0.592977534015343	0.18508439333652443	0.03324648135978383	1.048081770589168	-0.017032550505661787	2.6125705807674726	0.49247946510868096	0.7700527103855433	0.30096022840050596	-0.05769833993237019	-0.044614841127451545	1.2097073130885005
0.020445161248689493	1.0047238492930717	0.025594137234638027	1.3597927048674738	0.8840754736747545	1.3674565096964435	0.3754694919524337	0.5796471533891292	-0.16210353466994343	1.1539933454778204	1.354330759391424	1.3703478314364235	0.6519428594291357	-0.015413273012674278	0.9594310906598761	-0.4746727312442477	0.12423821485773609	-0.14632482765922664	0.12008945178247248	0.3477160710139512	1.0117347582107876	-0.3364037213551156	-0.5383734559509888	1.2683264644508854	-0.1274725658363741	1.2265087026787378	0.5419732708652095	-0.2541563627218831	0.28786070909123695	0.04824528937041213	0.23540785716573537	0.7233748272263434	-0.09435256034912956	1.0507462971255694	1.0815223023941363	-0.2746018871754251	0.11394584089111874	0.08515167845105044	0.6735057192454456	0.22441289295419908	0.11214835927006336	1.1623803603348681	-0.0013970986771050602	2.6536710314516574	0.5637379794950735	0.8978885202317389	0.3670470613900319	0.023176717773895895	-0.02366597203286866	1.2438077829717427
0.17117666764964196	1.0439870645895193	0.11155223201303688	1.485682515143867	0.8509073547156154	1.511707239130662	0.3536271949292142	0.7290362098656719	-0.18883135317750485	1.1803995735692958	1.3634989900804837	1.4545174211089842	0.6868597798452185	0.05829633629298751	1.0515673961403826	-0.5348043129319593	0.04866525720462655	-0.166884597743974	0.0981900171361848	0.513288162131761	1.0099718727416676	-0.32226289157247845	-0.4566462534337085	1.2648587152521638	-0.07232469606473615	1.2732877338327686	0.592168726025712	-0.32160088800918707	0.28052581537204385	0.09032823157625106	0.24395724414061287	0.7975441059570217	-0.0769522677925725	1.1848847397112783	1.1407084174445565	-0.29137521894448737	0.18289237148136422	0.12798709077897127	0.7549606473542181	0.23286525571997002	0.18082031837768958	1.2347629389823147	0.01299697512347479	2.7161078047041283	0.6256125142880757	0.9800303503737677	0.4147638440625944	0.1306331957402088	-0.011443429684604146	1.2815122380522674
0.232077408852563	1.097767481485795	0.20552618274475978	1.5791872983829012	0.7971004207299707	1.6234125952636884	0.33574660808314755	0.8348559450366311	-0.2043819681165963	1.2143952401383686	1.343614372976392	1.4763622960662934	0.7052945485804656	0.036297472005219204	1.1310042657981803	-0.5980633475986891	0.02986153745325116	-0.21007214271723798	0.08148417601114892	0.6486611672826079	0.9851767903163264	-0.2511835638662171	-0.30370248174552333	1.254678167145825	-0.014844868186770905	1.2795503112283904	0.6218435047514518	-0.3437953233887229	0.2575134123296192	0.08449420140728124	0.29276310786153326	0.8551275773067383	-0.07394946139993877	1.3153510874943524	1.1813489869789828	-0.29794546585650256	0.26288313393851814	0.149922581063441	0.8222937792165854	0.1970710261596202	0.26212170144952707	1.3135130151824854	0.06143183008576859	2.7507972426213514	0.6900900424155257	1.0317822957359373	0.4769717905183645	0.19473861195699366	-0.02305010749594031	1.3141113792953154
0.24764575810158357	1.1925854034875227	0.2328217507027492	1.636520357680689	0.7984687641113084	1.6907674018374057	0.3671775404188569	0.9680865527623087	-0.21962360934632832	1.2579313491607937	1.3034935237389198	1.419233389231111	0.6975237677013235	0.03500526229400709	1.194387529706672	-0.6553041346695053	0.0699250292184486	-0.31060123177098575	0.060304256840097104	0.73983893058159	0.9739244693108258	-0.1937573335115955	-0.1734259473733546	1.2492273320138896	0.04893320620693724	1.2100490478031118	0.6570321781728534	-0.31869006351219614	0.23833778646350684	0.07416741632686433	0.30966264516102154	0.8807154795403666	-0.06099629085832854	1.3724102361834887	1.2104854088914467	-0.24867380378488219	0.31794961215447826	0.1551662676480214	0.863087439190877	0.1782107578206245	0.3189669180348882	1.3888684318040743	0.11227766074185244	2.7307380646082207	0.7590819406254242	1.0761800890943607	0.566773277399549	0.2515169256422506	-0.022787970282785987	1.3504299925541223
0.26947421207095373	1.3073217662073047	0.2942278287081564	1.6694996947810083	0.8105958712673196	1.6999917843458179	0.4436375231401943	1.0787645656788496	-0.229685959324327	1.2433598913790993	1.2748946266925356	1.2919860558605734	0.6557369689901457	0.21995668961092632	1.1738574783069025	-0.7581385547957057	0.15324717606597246	-0.4241513792139413	0.07644320698464303	0.8180321540202892	0.9345413457915747	-0.23256787429708212	-0.025587858665331357	1.2481491836901288	0.11036364546503241	1.0849655564269571	0.7242982364726505	-0.2838804515523127	0.21677914614020147	0.05752387990510367	0.26851316128610064	0.8599101629331349	-0.05944636322410786	1.4089634822424757	1.217262034875565	-0.16440234299712495	0.2545922259824076	0.1379626657712127	0.880352692967131	0.16975189823489528	0.2938532358991591	1.3385611837889422	0.15111928141992165	2.66909371107974	0.821924738639453	1.0963778559766344	0.6288719024185638	0.36453507828603804	0.0019318847456024745	1.3999260500315032
0.23253909778118548	1.3944218410186253	0.3992248018166178	1.6596334982166787	0.803251408389851	1.645130365696805	0.48211490811657676	1.1425031006554833	-0.18418719164919817	1.1994408441820756	1.2510871404183965	1.155392096936546	0.6205422372045322	0.46248075444193154	1.0449476570022316	-0.8796918879517334	0.2053797545563579	-0.5002174846133519	0.09768417595359377	0.8707813136499334	0.8371763293799743	-0.3591122704850712	0.1480779123295547	1.2480077871886515	0.12748296144559634	0.9446185772862588	0.7897804893411235	-0.21893298066821226	0.19959831400515413	0.03226721856485158	0.24493208060799426	0.8085704248303982	-0.1065036504759781	1.4338585501564043	1.2032790082129785	-0.12879361144448725	0.12608315266268902	0.08875222352025768	0.8745444253282845	0.11548396112306994	0.22990770421830073	1.227300713932357	0.1965562506683949	2.5384961965685315	0.8496365577737034	1.0835024049422466	0.6464078706625066	0.46995304478688604	0.027419201735393695	1.395039762918723
0.1985851039391331	1.4550925211661256	0.5129015507381174	1.6276901442315743	0.8664181608401744	1.5769348460076542	0.47103508645833675	1.2511041103097853	-0.09798352673796777	1.1805448259803502	1.210202709288962	1.044643951569786	0.5837481056771956	0.6346799945741528	0.8966511554300031	-0.9759431340692114	0.22895326552396353	-0.5565735254665239	0.049882184198793214	0.9270818004208513	0.7514601193674862	-0.5212338484054986	0.2643478261637805	1.2514013032240974	0.12165894506576147	0.8185613465676133	0.8240046633141926	-0.11949344231480971	0.19524941587097017	0.019519931605819836	0.2636709991251315	0.7524623562000022	-0.17172049501866485	1.4155790357136806	1.193309770213692	-0.14926551822615833	0.026406639847057357	0.023274979564282088	0.8510873070439912	0.05409550933692876	0.2386432692726533	1.1567862023902842	0.23248443311754113	2.3732008141430354	0.8361406032027066	1.0618401748903952	0.6239119483435621	0.531439166082951	0.03843212296753758	1.3544600842885428
0.2482042527733041	1.5179889005440033	0.698210045308283	1.5895568723229632	0.9791338074888486	1.5436817095720727	0.39997340304815904	1.4353605606311526	-0.04491331053555057	1.1491042813693726	1.157995749417886	0.9487088546303382	0.571274375185294	0.7969216186964432	0.796966912844238	-1.048144292225176	0.25674108672881524	-0.5838688609158916	-0.02228303761749901	1.0093214879580215	0.7096030580616446	-0.6649921297630417	0.3015703408921625	1.2443420828878624	0.12529993511748863	0.7076044899165459	0.7986684036123113	-0.03584933672772289	0.18684485015106145	0.024460927605898596	0.2831250349048365	0.7175409280680631	-0.2313798642320178	1.4031517416493293	1.1970587869670806	-0.19129226348168574	-0.036270149403243815	-0.020886319268758186	0.8145641325692136	0.028748166269553167	0.2870219044783558	1.0900078250589569	0.2514133368570547	2.2497561521403964	0.8246000373443026	1.0380267303068362	0.5577643812225055	0.6102795585718008	0.01775802420481477	1.3308091803253785
0.3046941271689053	1.5734056765927535	0.9064791016935935	1.5509624417862624	1.0378807671004096	1.516794531052428	0.2714072063689147	1.5986400737905986	-0.0032591950995621453	1.110582681719488	1.110939687326611	0.9032538622949261	0.6386317260947922	0.9581214266847802	0.7038138086815812	-1.0841647128256655	0.2792357710017003	-0.5391448620921733	-0.048316415721509375	1.0585918836211534	0.6703444506164206	-0.7127387472563209	0.30508446550106644	1.2316093279298657	0.12054587598643925	0.6016300152818844	0.72930049705235	0.01223459719447104	0.16673584253915097	0.02677454122491708	0.28891357115457617	0.7005916156692973	-0.2796673887036845	1.454728770853586	1.210623550757488	-0.24794377635021392	-0.04169945666554782	-0.037649954291723915	0.774894105902028	0.007240443797543359	0.27085299692174125	1.0537412104487267	0.25343585412032166	2.19421090148752	0.837577279475464	1.0059449812441115	0.507496765025657	0.6852237017879802	-0.012643575961694908	1.2763193135249118
0.28716732327105204	1.606452607982386	1.0300170132373319	1.5409793317669243	1.0508516131465107	1.4759945280457416	0.1860274041789476	1.706568643691417	0.06023968011772261	1.1068358297525136	1.0747758191650125	0.9214724963359385	0.7336035271355827	1.040228163456383	0.6117450085077738	-1.1087924507678442	0.3386860080086113	-0.451407915323652	-0.04684685987208655	1.02006937466683	0.6392350925423902	-0.6430475810844382	0.31176356943515116	1.231206347900656	0.09428293267468127	0.5409764342071681	0.6515528533498915	0.038581167352359294	0.13161012683997364	-0.012860315035314146	0.2862096451866581	0.6817036098422455	-0.31009506564805794	1.523081779620748	1.210546805276354	-0.3039033200863554	0.034568646871014824	-0.05660145169672607	0.7381672516736967	-0.017161611965897505	0.25099943998003094	1.0985798426634514	0.228262058872724	2.1935238567268267	0.8522772756492307	0.9940791911527238	0.5101569199866981	0.7372018979092756	-0.04547705147915083	1.2164334246887338
0.2323876836701856	1.6001893022608449	1.0602872025275745	1.549020379394732	1.0649984475938248	1.4654914795431577	0.17782076078872064	1.7928876260113569	0.11867393473829395	1.1316673896605116	1.0349436091306878	0.936164808842961	0.78276820207471	1.0808947631915966	0.5631200922763037	-1.1593966248449423	0.4742509113919374	-0.4093649508702981	-0.04290478720776049	0.9408858773137367	0.6686864207885861	-0.48244036120151473	0.3195762619527538	1.2429634669984622	0.05087715783843018	0.5500070016119037	0.5798445664081356	0.05799949407939361	0.09714108236903399	-0.10315331032776068	0.2685914328272765	0.6458841104898502	-0.32827174921107616	1.5402914711682159	1.1921317270782885	-0.3682979675462946	0.12819712795000646	-0.07340698832481969	0.6928111652197979	-0.021134417370408963	0.26737328747926903	1.1510865890445883	0.16717697067296006	2.252112336319707	0.8771786164730985	0.9967397841781981	0.5224616550348034	0.8063112828365689	-0.09396927763296158	1.2467984933398744
0.17008201809307094	1.561998184340157	1.055050697359528	1.5380792285635179	1.0739779278023485	1.4749231076102585	0.2046928259438298	1.8425606312331748	0.17218372178495384	1.167283941089306	0.9997978501583724	0.9496705786850631	0.8317622214582687	1.1730351283090852	0.5566269255882139	-1.2085248650507388	0.5916088927699042	-0.37418170966846925	0.007666248951738214	0.867144618067764	0.7379959996786106	-0.3378942043785136	0.3103352478199189	1.2482799754539948	0.009246806568844806	0.6218857707414399	0.5307657181358458	0.10101714999277547	0.08002220034985753	-0.1981838691262153	0.2305479060181351	0.5999078532870594	-0.3460031496968594	1.5058836537262013	1.1810151441360512	-0.40691676482481604	0.1511621180224681	-0.05986678392490948	0.6374611921915199	-0.019393269621580105	0.2617929436249	1.1524524875732483	0.09562883909453976	2.3501363421766874	0.9204423776671489	0.98821679045215	0.5582219116800369	0.9021944004263112	-0.10835524155966521	1.3262892651884548
0.08473906785712917	1.5163588109668258	1.0560758677311464	1.514212645761918	1.0802119778400094	1.4577256365326852	0.2658655893769275	1.8489706930252567	0.2403713526741643	1.2089614794884658	0.982718281310321	0.9946467906469106	0.8843717573795692	1.304295018559435	0.5614999649155327	-1.2312746043773632	0.6604701711562876	-0.30353199208530823	0.07626441829079755	0.8029304768257866	0.7825367100536154	-0.2714057008129739	0.3052613053200941	1.1959668048200716	-0.045669827020821854	0.7684360132061359	0.5276613435673797	0.17045354526645035	0.07198107530972822	-0.2580792225926332	0.14809951078059228	0.5453179526721967	-0.3539982644361831	1.417903731950939	1.1697565820537161	-0.39895565995670323	0.11722508060510403	-0.04136423228913501	0.5847556612968835	-0.03328347069246264	0.22640237728300022	1.1159498537319634	0.009859751059576382	2.426174915691476	0.9468747061164713	0.9824498982191565	0.6293172860497884	1.0097278033535848	-0.05600359764110532	1.3907986090677773
-0.03934851940495456	1.4589796578501653	1.0833811992164848	1.4895796303108177	1.0835126144307763	1.450237424364983	0.38103158289882433	1.8475621505830488	0.3024304741117546	1.2169338561406615	0.9679058422033536	1.03005572175267	0.9035883666833513	1.3951878871045067	0.5894260664804868	-1.2443467979926732	0.7274492412667771	-0.21920938720668587	0.10712509112866724	0.7768589549761453	0.8076955104846671	-0.2503718133866539	0.3110426070960338	1.0692790744092875	-0.12671222991599168	0.9356572096317528	0.5646441933819148	0.21354337038223728	0.07598305279503183	-0.26683371585446275	0.05843590256550033	0.4824066381693782	-0.3474217759108698	1.283001956272398	1.1514988320919743	-0.3775841933029293	0.06058601101687126	-0.037575129996852225	0.5348032017377842	-0.05841641870121347	0.21457990434287222	1.0332677975761284	-0.10684245069291436	2.4728897444201015	0.9471985084273993	0.9803214237987776	0.6631826377912658	1.112534167429809	0.007692586875636631	1.4695247785319616
-0.14937196973385072	1.3863246845227593	1.1394759183441723	1.450926743046613	1.0691384513705873	1.5135646285717381	0.5072057392385475	1.8426242941684159	0.33286916242759956	1.2036399593380147	0.9456071517638481	1.0164375426054695	0.9081920979498502	1.4123130192634807	0.6737401945472713	-1.2474437144088366	0.7982432261998713	-0.12637808714107487	0.12584993628421515	0.8107118102134573	0.8331623243619963	-0.2558153166025465	0.29121387559314504	0.9697854261450523	-0.1768316925440719	1.0424373670726381	0.613259805360024	0.2373688297361202	0.10018902806991466	-0.22436459671072448	0.003596014579331358	0.4381516841391287	-0.32510624323252885	1.1425602328443698	1.1470974787489483	-0.34085101191016237	-0.009190641576442981	-0.035653642104557376	0.48365242629527605	-0.10107778695750484	0.22536486882346596	0.9363392188989387	-0.22142924294875246	2.502533829094686	0.9321652788074349	0.9594869337992961	0.6478654898192417	1.2023209818633973	0.061664428268268665	1.5686403449133708
-0.19364694510929417	1.3151148483012745	1.2395683462144447	1.4153818051280513	1.0603950431831246	1.62342823643793	0.6101726682614583	1.8169880259335411	0.3823527353646708	1.2028608782241772	0.9204246932856257	0.9623353603927314	0.9223366653927826	1.3943070382702203	0.7981440366297984	-1.234386789074954	0.8845493617774711	-0.031102428677013117	0.13672116101006043	0.8638579330932679	0.8494968672310756	-0.2963960191480887	0.24506321718097945	0.9048137337164072	-0.16479173405224723	1.0756927898964255	0.6542769593186575	0.25184116045834914	0.10874640407564062	-0.15977650384716185	-0.052417946524486406	0.4185972524461046	-0.30129787049397133	1.0425578148570156	1.162611577760155	-0.27762925212961903	-0.06182347019334653	-0.0431121278173288	0.4480559946991688	-0.16247598397358365	0.22775156523860957	0.8383811946394868	-0.30486758040057704	2.5081777121288487	0.8970720244687357	0.9478894770215888	0.64052475778824	1.276415104260958	0.12396781144765019	1.6525275804722277
-0.22787398079085475	1.2658203125298866	1.3294416154596922	1.3941587654480339	1.0821792446821878	1.7347151911600194	0.6928328468414414	1.774071249714178	0.48338076773319943	1.198727786891445	0.9000966214057893	0.887329210739427	0.9395292204328456	1.3736808673434973	0.925606712922114	-1.2156017134922756	0.958510965516339	0.04331082485296857	0.1116209726739326	0.9092526015397209	0.849447716149222	-0.31024011661256645	0.1992798414698736	0.8372898344361029	-0.1564202004134004	1.0260913975009573	0.676190801623232	0.22711599171448715	0.08018740065884904	-0.11463173020512567	-0.10785198666413205	0.4069330179042291	-0.2901800654566039	0.996931314080966	1.1886359704126412	-0.23474100530426942	-0.07095481222709807	-0.07252106867354394	0.4388870111266831	-0.24244534084051272	0.20810721782166192	0.7383944093301137	-0.37291958610428944	2.470369175298047	0.8513278746987437	0.9520145332166396	0.6490234872604254	1.3214085139270013	0.16524652682021151	1.701493991506251
-0.26022695657397554	1.2367451570908004	1.3484414396803606	1.3800577037356174	1.126101755711906	1.8522116920556393	0.787193890363249	1.7215294334730604	0.5904990860016757	1.1884940942944233	0.8928544013995486	0.820928617887487	0.9533523204338932	1.3526746347370062	1.0553814459688635	-1.2087640681264322	0.9893195014664073	0.11588498968316299	0.08666468743285213	0.9663555516550613	0.8554113807473612	-0.2536904403472204	0.1602979972598727	0.8414256821043029	-0.14729225011149213	0.9359537799898712	0.690599524564621	0.1675619658901004	0.044859314581157064	-0.1016430826599071	-0.11175133253365613	0.382902485207661	-0.2994567962323275	0.9720940744316462	1.2084938636560234	-0.22927444915841164	-0.061875030566207856	-0.11195347207071771	0.4445832549010741	-0.32884330105619686	0.17746869639935803	0.6693813818324134	-0.43005675438515045	2.412530965443838	0.8019433067146327	0.9358053818614442	0.6488007954448131	1.3310010565588284	0.17165783456361622	1.718287367834364
-0.23416138969515465	1.2301464290908783	1.3271992586785957	1.3607637360632396	1.1693903696480337	1.9538324010970194	0.8611560506473117	1.6680048206691598	0.670236600088171	1.188371950221491	0.9009415470731843	0.7827302706922677	0.9796570883945435	1.3383709016360772	1.1794055707012097	-1.2121943420204242	0.988470212366308	0.2005645484866379	0.08308891355591926	0.9723057319855128	0.8799869216737601	-0.17533605477159964	0.13063878556071967	0.9191725484413876	-0.0900671739594286	0.8659532897950919	0.6934861089350768	0.11417600123123813	0.01057612045783245	-0.11799009036149496	-0.08917355070154051	0.3518833903550843	-0.3309405932957833	0.9257678516538352	1.2113296091839187	-0.23236409133451966	-0.0632259123351761	-0.13479583280902746	0.46297214198443387	-0.41150558979584906	0.16544555309874373	0.6272795683607754	-0.4848209483404243	2.3546506056043115	0.7460040997180528	0.8994848760470238	0.6420957473238321	1.3028080583666504	0.16836059058129377	1.7295931291328017
-0.16780229390062124	1.2547388381927251	1.2809559386457976	1.3254006635191358	1.2161063995936465	2.007571565494267	0.8787841253890626	1.6035142672699905	0.7270367978747083	1.1981731867765097	0.922167024475533	0.7729340079183875	1.040497778321636	1.3562919276656253	1.2807057215660764	-1.1995801968479323	0.9930471920030566	0.2478531836617468	0.090362560905582	0.8938692084902599	0.9034319877175445	-0.12022911150144296	0.1157343628646316	0.9514957886790114	-0.03263437716932196	0.7973367946048696	0.6727718412131944	0.06547622344852363	-0.04733484785890738	-0.15464931539488194	-0.08902768101116602	0.3263061794455091	-0.37583711587158525	0.8649961283768386	1.197150881544441	-0.2465217797831587	-0.06759307591653571	-0.1404585354448874	0.49457984507344327	-0.47228009209592914	0.1665855315295906	0.5774795106081236	-0.550896882897562	2.2917248925221454	0.7040166854971741	0.8512258117849638	0.6368645141279939	1.2496336791024132	0.16358842999002055	1.7479674801828167
-0.17442728180649453	1.2923249420972687	1.2294988950087669	1.2955422661483498	1.262603844334573	2.0042595468488136	0.877545451147627	1.5209434402623674	0.736630909344709	1.2058583597977566	0.9522957092985973	0.8109616595021624	1.1171022791026366	1.4041707566886783	1.37266060653483	-1.174715800543631	0.9983632826944862	0.2503363413998557	0.12210409511313469	0.7988157179745985	0.9097298796722832	-0.09475106073533092	0.11747555492891455	0.9236477477131324	-0.005665967539683153	0.7367276990838706	0.6421325630391224	0.012869686175632934	-0.11867660129660303	-0.19398074691819334	-0.10247971270155816	0.3158999573672089	-0.42077930850659095	0.7787337060604461	1.185658245744648	-0.2545486217188482	-0.08203513635500963	-0.13500234786287196	0.5286452838553368	-0.5076845124587799	0.17339551503970402	0.5228234827186546	-0.6230234797475223	2.2256168555484233	0.6900460304509337	0.7823323705031161	0.6243532830326848	1.1942823234429811	0.15737293558656223	1.7646374050842824
-0.26289035560844665	1.3280615212892442	1.2160545178495374	1.300511087986211	1.3014158332787198	1.953484384970165	0.8890552258483492	1.4299850215367376	0.6930019104055996	1.2170460966401129	0.9801677603516012	0.8844648551132351	1.194131434405633	1.4642115594643186	1.4604554769782705	-1.149624924731492	1.003325885490198	0.21399687987621988	0.17558371807252865	0.7163412672249638	0.8951057944516817	-0.07818862237920782	0.1587200419516166	0.8889631859008439	0.02999143557184889	0.6896125548573033	0.6144835788536063	-0.02769421685598793	-0.1716728604208654	-0.22327502606451105	-0.12408977366094542	0.3366019245085939	-0.4533220800678298	0.6505978373410916	1.1909767075872235	-0.2483866365949412	-0.10872794138534933	-0.11800226806811295	0.5612713857121154	-0.5343019838280068	0.19235245973243303	0.48260982309545836	-0.7075343002575302	2.172790278948599	0.7003291116067062	0.7142211890509808	0.6046308860536393	1.147550409659221	0.1522723139089275	1.787551582791648
-0.3493701527761569	1.3734532464383507	1.225886389889729	1.3285313460365857	1.3386933540859665	1.8682908191750083	0.9026328699438642	1.3476409937359106	0.6422282925995539	1.2398837370872724	0.9871213411546943	0.9576932724229584	1.253416380663357	1.5234519970555056	1.5346859998569238	-1.1166963311200238	1.0131317315324193	0.1383575672130472	0.21473408132509184	0.6445933610739125	0.8536845394049344	-0.07554190652987697	0.24664570684357007	0.8511537614059153	0.05615247819324587	0.6319493915602905	0.5959057292645887	-0.06925886616095445	-0.21412933983151192	-0.2378566534785616	-0.15100451043370805	0.3907641721613349	-0.4723693491344153	0.5200967925992525	1.2135398790405736	-0.23766111504294174	-0.13102264661061264	-0.09968228771182439	0.6025063518191074	-0.5458630749438329	0.2083847406606311	0.4409599613428622	-0.8035510905846639	2.13473727220295	0.7165695265411971	0.6712423786394763	0.5862486889103696	1.1169958151655428	0.14583258164843385	1.8208794856823232
-0.40702666048601827	1.4206129918211658	1.236782486410935	1.3585131520543257	1.3786813314313267	1.7721640725856502	0.9092425448905874	1.2870179636526342	0.6197178059599476	1.2703669362617551	0.9653343293025862	1.0235401453646027	1.2784987785980746	1.5435416103166726	1.5787078979878704	-1.0855006874505506	0.9973533172781526	0.03943865075510495	0.23197192783181758	0.6277330939969507	0.7936940056342001	-0.10738776462936624	0.3432138510962619	0.8169216683983528	0.0391193858737562	0.5752303105699575	0.5947130686564361	-0.12778808931119376	-0.2465994605636621	-0.230191730862947	-0.1701063242781184	0.46653002195060206	-0.4746243083075913	0.4206321774727565	1.2593185585369113	-0.2342358678376258	-0.14836240000389644	-0.09335215236571268	0.6461481336805945	-0.5287959289133329	0.19201943232566931	0.396507998932206	-0.893888787552519	2.1040731578836542	0.7218635371392771	0.6673083393795876	0.5768106048705104	1.1064724805060886	0.13037911919105516	1.841965785814493
-0.4461982356612085	1.461311939860589	1.2463995608494536	1.3899174051080023	1.4241339388938512	1.6929102427083726	0.9118495617513499	1.2557912939169065	0.6270408014013589	1.2940793923664013	0.9149720363388972	1.0765973373706927	1.2710137465561637	1.4971874993265726	1.5869899553034776	-1.0786096030997119	0.9425121951712366	-0.017716656495020827	0.23533402741610415	0.6780321793728792	0.7321568511544979	-0.15672718663506569	0.42186222702070764	0.7798616453612519	0.014412387718656711	0.5262962014802584	0.6079533299005634	-0.188737386382072	-0.24566194881013895	-0.19067755489580882	-0.1830211285722533	0.5431868154109563	-0.4535932460443511	0.34276063635104714	1.3180940852632657	-0.24544922762795807	-0.1639078524216036	-0.10463565603230451	0.6937888280368569	-0.49121182545446657	0.14510953337543925	0.35804690764173863	-0.9697015171182037	2.0897632378679827	0.7147398862988673	0.7025191277611604	0.5771304712965718	1.1002107886838695	0.09877105618810259	1.8355224178043232
-0.43088307066336784	1.5091393950125167	1.228919592386074	1.4240009248389573	1.4793485615976778	1.6446611304695864	0.9154188544690955	1.240667367863708	0.6645158085210657	1.2981431586847667	0.8424947324286146	1.0905152746648201	1.228405419937947	1.4322193086555828	1.5665147519654021	-1.0820576899887027	0.8637440742009984	-0.0021154420185597713	0.22905898033207217	0.7220780264531749	0.662168987334905	-0.19023747428928944	0.47186708661683274	0.7404438356620234	0.012754541871637864	0.45044833239122406	0.6181479853598142	-0.23872177596759073	-0.211543954995805	-0.1355439009940163	-0.20229015889099528	0.6047332042096694	-0.40974998920893124	0.2987938067692594	1.368043881659228	-0.2797639769030322	-0.1716419083508115	-0.13584636590902036	0.7512808331400104	-0.444921983251455	0.08612098655680145	0.34403640435143956	-1.038488215940514	2.0936494665143597	0.6997003692553899	0.757227287596079	0.5763854659497962	1.0946337290142023	0.05086627005413075	1.8122976203782961
-0.35038040758233546	1.558248978312648	1.1970872387200315	1.440651349389754	1.5396387327543262	1.6289613018255529	0.9244444560354783	1.2279825280169319	0.7130947574018688	1.293425756516656	0.7651525459489227	1.0795324692260206	1.1663780785895759	1.3754470363259501	1.535888438132496	-1.0753701827235607	0.7795175492306672	0.07838154796978836	0.2250820220689465	0.7359888138971793	0.5774456291758433	-0.20314362477107872	0.48266791864058806	0.7087462749434349	0.020624410573325754	0.3612300829903087	0.6149710140586778	-0.26412052393389673	-0.15772582433431298	-0.0940678082620178	-0.22624836608567947	0.6434714350285468	-0.36070605438170544	0.312967514424785	1.3963974996641264	-0.3364466283825182	-0.16444923633664826	-0.16982856766776924	0.8028355734270672	-0.3879481206269901	0.029617336542481387	0.36448973048097	-1.0987626082852733	2.11004159580477	0.6864401930661362	0.8233782714516684	0.5817341184665933	1.115284234784162	0.017306390211067495	1.785421050105962
-0.276845275805831	1.589277106456699	1.2037654914265765	1.4378161981057975	1.6137303737348845	1.6376773461711445	0.9377900619810822	1.2253166426037139	0.7528058422944637	1.2791778154686735	0.6976424603255296	1.072429866466888	1.1106411803941367	1.3157907665439579	1.5148436587691496	-1.0614047946447558	0.7128552410007555	0.17381240379248153	0.23331938408544167	0.7351137873779955	0.5054458477390756	-0.20645543029904267	0.44497383106146327	0.6822803847794924	0.030724336690980264	0.2791937790951836	0.5951624770015379	-0.25257345154913935	-0.084843578015278	-0.07838281816825637	-0.25049119706646017	0.6545832844943484	-0.31752501340473743	0.34236740415170974	1.4152768880230513	-0.3967413587330637	-0.14722807180094566	-0.18406613449587977	0.8331125687928582	-0.3389263656315057	-0.006516137091431125	0.41643404805618794	-1.1352650336317145	2.1305096286754917	0.691567586941118	0.9135973891377003	0.595682724008127	1.1709394440393892	0.008681128414398448	1.7692051078702318
-0.20110843392347788	1.5969228535311923	1.2445770357443533	1.4399855922154	1.6949129187554746	1.6598839032992807	0.9617582379365727	1.2337002553882679	0.7799381933905676	1.2585288647608122	0.6438348648733645	1.0539655972776998	1.0621948462819375	1.3001053974542238	1.5047642726626875	-1.0394897213694878	0.6844476682904264	0.25343640863852546	0.2581317662314752	0.7317203918523795	0.47367458842942745	-0.20409180390266868	0.3749135222457457	0.6484548067136758	0.04749875802724739	0.2010672610879327	0.5626391407653117	-0.21321236855759743	-0.00902902621165579	-0.07633814920241717	-0.2700341777793203	0.6532611240864548	-0.28449699746446155	0.3588658080444943	1.4288454890875149	-0.4495420633798579	-0.11532766911160616	-0.17541345303696315	0.8439754889824005	-0.3191955234180955	-0.015665851613170474	0.501446166407972	-1.1481981659435887	2.147213667857261	0.7253844943066466	1.0275344429397102	0.6148342201507846	1.266434090576278	0.008295818293858745	1.7790015759203044
-0.09519053998136044	1.5825122347114107	1.297563698666022	1.4523394472946332	1.7603004968854141	1.679908516620849	0.9851804417746264	1.2511279839105012	0.7917365296737291	1.256581161976218	0.6072878937694067	1.032141538858371	1.0087121889135424	1.3454400488797689	1.5081479761609642	-1.0118770344082795	0.6942121975656155	0.3294443150284486	0.2891014565655932	0.741708499437212	0.4925387736445307	-0.19692929967123146	0.30204191374290523	0.6128547025543243	0.05019128780715769	0.14774391069806697	0.5291824179661833	-0.15581860752519278	0.04657326778693692	-0.07739323976489082	-0.2773241045007203	0.6557914041123432	-0.2654468740191757	0.3839170122728652	1.431140178973417	-0.48450034394805164	-0.08486580082509948	-0.1428708707115382	0.8366192552165448	-0.31262074162027853	-0.007267583547720072	0.6015283637469213	-1.1462305395455041	2.151268496444912	0.7705407699781578	1.1449325416859686	0.6437882051224854	1.404399008059693	0.01716742590529899	1.8188325813824302
0.009602918021693519	1.5502803481103673	1.352922898733437	1.4649693480315258	1.811340142179727	1.6887301388925653	1.0001161915122658	1.2878455818107688	0.8129155625967155	1.2819310088963887	0.5936667473736108	1.0291564473118888	0.9741326108747458	1.3980361140458288	1.5293657378727268	-0.9883257103067231	0.7289136911204602	0.36194652185991333	0.31973101231141704	0.7670031684746993	0.5549901382466944	-0.18952122386614467	0.2253931880797841	0.5899484693150632	0.02674237125227783	0.12330157034972829	0.5125785081083393	-0.0881864423116368	0.07683383438633466	-0.07324528569085358	-0.27768344203066786	0.6654100319854017	-0.260602993364898	0.42197379321167183	1.4401347493623033	-0.4916137866289908	-0.08186498712456683	-0.09392380997852974	0.8088950460952973	-0.30770264891183235	0.013815613049734332	0.6960465332558868	-1.1270271814800772	2.134151387407021	0.8117674059539443	1.263635922822503	0.6894643209756188	1.5625990365238782	0.03385577571621055	1.8876667074984923
0.11778954143026565	1.5144058382618608	1.3895035812000882	1.4843477531991875	1.8396906432275741	1.687298971449548	1.0059137329343009	1.343876922689785	0.8667757322003802	1.3244602546149131	0.6022576996563761	1.0321165590127932	0.961508068496528	1.436601196257618	1.5612366807978921	-0.9690927651355119	0.7798756278782758	0.3251919074019378	0.35306420196418986	0.8014621396423738	0.6377277926989028	-0.18985547406361178	0.15432171824756782	0.5785059574330432	-0.007598161399210721	0.11472080132147373	0.520315245618615	-0.03557990503874596	0.09028526954591351	-0.06161515344502846	-0.27538866275526364	0.6854455732608133	-0.2653298444924668	0.45833620599745145	1.4705873562762126	-0.4803381496167436	-0.09056837806356809	-0.053782072265975464	0.7780002221437267	-0.3003644907689133	0.04167036691806004	0.7674348181214405	-1.0912467821295004	2.0987622597335083	0.8462130556707887	1.3707191070700013	0.7447688211474077	1.712633480382062	0.053607656813379624	1.9824574916431614
0.2383300669772904	1.4907381915162978	1.3981670844675462	1.5183793113945834	1.8415573608755982	1.675920017189489	1.0092612244793375	1.3923841004100015	0.9403847368352553	1.3706241118009608	0.6239423757910048	1.0397437385290487	0.9575591783153499	1.4775181895700906	1.5978625287636516	-0.9648405487580185	0.8462900355059961	0.2666165443203309	0.40229214256991364	0.8438859863456454	0.7068833648657886	-0.20298673182124669	0.10771762440199514	0.5638890940928662	-0.03325753908344894	0.1201925244287763	0.5379666226192705	-0.007838063634366389	0.10269594275885026	-0.04821274489491797	-0.26964637787076384	0.7120990441250616	-0.26714808372450854	0.4988102083968899	1.5017728825349503	-0.46266871782124036	-0.09352794346581134	-0.042803851722458666	0.7575677481997084	-0.2827028857122273	0.0716769901839393	0.8295832011754705	-1.0501208569849851	2.0513688162412524	0.875613048018322	1.446470965928627	0.796732944085012	1.8537638600090187	0.07969188866203941	2.082708014688909
0.31659626917290085	1.4976190504045772	1.3721765746651722	1.5408137043723287	1.8372206304146164	1.6562160479398542	1.0212726110629546	1.4259901723503634	1.0206223423894767	1.4117470500851854	0.6453725246283127	1.0696237971470424	0.9792006840017453	1.502714043281793	1.6397326952435738	-0.9839767948135238	0.9104687469621056	0.22482965550871897	0.4805710655757906	0.9005663626785505	0.751237301129753	-0.21759482973707733	0.08223455304452101	0.5546877167592558	-0.043694521330757255	0.1362221522851294	0.5552342740329557	0.007014358220527728	0.1307676052641192	-0.044257879289830604	-0.26302175924936483	0.7365251558115918	-0.2641138791661714	0.5498725660461313	1.5310436090393982	-0.4352667401787131	-0.09592550080386572	-0.06347032196591104	0.7426278382765281	-0.25295719553307083	0.10562016818105693	0.8831294365104032	-1.0061110502312594	2.0103063005438537	0.9053305552532702	1.477079155777243	0.8508470552788004	1.9921364797855265	0.11809656952893668	2.17172047560567
0.34826415815871126	1.5440922772923884	1.31656352288669	1.534886841722591	1.8499335459191861	1.6530291586883252	1.043456140659572	1.4461951964224868	1.1169106543505145	1.4375194494738777	0.654971090129338	1.1113567924914434	1.0403945912415256	1.518609564123869	1.6626591850311492	-1.0192108989205089	0.9629272688368522	0.18707789802153418	0.6016851432074117	0.9680330415186672	0.775118173432632	-0.22653772787747162	0.06445081534629804	0.5647410080142647	-0.039206971697574006	0.1366472364651005	0.5756546978368874	0.01567466250909618	0.1784237644002524	-0.06363223834387474	-0.2501211861445346	0.7595934693433848	-0.25849931626283335	0.5832973029898031	1.5712083565907948	-0.41423779824547047	-0.08710352100728311	-0.10235501152462723	0.7234547841419856	-0.22445889478591113	0.14972068208448136	0.8999771922591322	-0.9589682417878802	1.996000595526715	0.9354661761518435	1.4628893263080482	0.9108199856942433	2.1156010421278073	0.1616050303531451	2.237715218908845
0.40517352410773755	1.6227566385418135	1.257761052174283	1.5161514605574764	1.8691603005234168	1.65785837123512	1.072907924069572	1.4427136296514924	1.2028117161443308	1.4449570331580994	0.6510560929375585	1.1531897072181534	1.1342749904734477	1.5395084851972491	1.6517655161626323	-1.0597761779591808	1.0123972112296302	0.20024639390144242	0.7684426661681251	1.0448902488573444	0.7910332937365678	-0.2419712191380682	0.05447070145700983	0.5786261444592979	-0.02230321486969546	0.11887772917444728	0.5920961292930409	0.026317214223715035	0.23275814602734018	-0.10963556607106088	-0.21320903888512716	0.7856232796378724	-0.25509975123086803	0.5726106396901655	1.6143239678917882	-0.41060496030043814	-0.02642727422400428	-0.1376660927602905	0.7062438449666789	-0.20029722136092873	0.21300442853394969	0.8838776676897059	-0.9164658226395547	2.0139733492665735	0.9768279917331627	1.4247859957654474	0.9681287122065424	2.2363501533481673	0.204424986207865	2.280397554096114
0.4856215788208685	1.7166780112760935	1.208080970514725	1.4917782527841728	1.8711231956615024	1.6419278352710371	1.1086827470646412	1.4166794680713615	1.2458928441761228	1.4381730853236223	0.6370387236356241	1.2024124929281346	1.246046441903109	1.5732937328717163	1.6165066506575219	-1.098346401558023	1.0602787534676292	0.26253485378831465	0.9649401621052792	1.1227078511561013	0.8135707031354704	-0.25834947881395437	0.04418225147300507	0.5880113372448285	0.001322068264654301	0.09429698932565198	0.6018586613435404	0.0456922394293058	0.2805258153720422	-0.17249275873082764	-0.15450182520537015	0.8007621944969886	-0.2568066696936012	0.5017594498919193	1.6478540685991643	-0.41536224808559946	0.0733729834864941	-0.16302853574986578	0.6896541290397121	-0.177369943728026	0.2854165415944666	0.8586989352533043	-0.8853427020810096	2.048363522288035	1.0276052240254387	1.3707327511367993	1.0258423329290458	2.3814421684646114	0.23621307115238133	2.3104241268999965
0.5658263780769832	1.8037780860874135	1.1561422595284896	1.4559735071878146	1.8575359393381856	1.6127257629637786	1.1375271364939923	1.389630678460826	1.2683937749278111	1.4356509752771305	0.6163039328786253	1.2406358199689307	1.3653465814470356	1.630884255641321	1.565261684709806	-1.1268777301184387	1.088534831365508	0.3285053710087266	1.164359326941878	1.1815651227318549	0.843359535477056	-0.265334625797756	0.03863673612243707	0.6139929443912127	0.023783331974501703	0.06104650934116662	0.618431458315954	0.07392002012987767	0.31162890354729345	-0.24264593711018084	-0.0782902486806704	0.8047251119459851	-0.2709415530171039	0.40405281400951987	1.6768561859196442	-0.4272571974713332	0.18242832812561058	-0.17355481755235966	0.6710819301781539	-0.16493827873778608	0.36797318181487687	0.8149349437927457	-0.8742209683201618	2.0997232793987726	1.0772632949323722	1.3019075301889378	1.082527522357631	2.5341612934603313	0.2510948849883038	2.3236772348961927
0.6562379777336039	1.855702708695825	1.121976422826096	1.4178077593194789	1.8360358986052154	1.5770599754015797	1.1507601356903747	1.380518920854453	1.283530301390441	1.4497701698698597	0.5961989003830387	1.2618895052475785	1.4740382954087627	1.721164554184884	1.5175438710371012	-1.1431588075470454	1.0981249120687853	0.3834607557002466	1.3423805376149294	1.2100824504131673	0.8680890831265934	-0.2721048976546144	0.04066812686410052	0.6517811594109203	0.03455737035146374	0.012053086179843612	0.6449845775368784	0.12140735531219342	0.31951308829388175	-0.31291634777425276	0.012326849217845909	0.8119667021045831	-0.2963997566443897	0.32685786358372987	1.699776223860266	-0.4367648533503313	0.291679602181601	-0.1649799533601088	0.670993668951614	-0.1644282783710585	0.4646962955691777	0.745705983807059	-0.8869049805515917	2.180912581119496	1.1176411287338817	1.230912902620306	1.1129229307176582	2.677357108289088	0.25406366788426454	2.3167360788753486
0.743330877940936	1.8650098932239803	1.1272357095579564	1.3865464004885903	1.8039825641899774	1.5220343244230399	1.1596287702729948	1.3976203768335769	1.290162087605761	1.4665831364494177	0.5853355703736772	1.2891133736191907	1.5765705344346226	1.8279037591193557	1.4974357278041996	-1.144321741649089	1.100470786285815	0.3981346659588833	1.4750286663495846	1.2010248588341006	0.8819398579927118	-0.2756929712029342	0.04989100357959924	0.6844826352899951	0.03904100072732554	-0.04119612162049228	0.6729377766021556	0.18350654834138683	0.3102907810444677	-0.3632124459271884	0.09536228101421262	0.8103131106510452	-0.32620803341081456	0.27272482508378026	1.7056203922486084	-0.43393469959886816	0.38780876134436926	-0.14824325508329678	0.6907370263961075	-0.17344261606322403	0.5662525763036969	0.6853754510007307	-0.9143630802656355	2.2722853192931973	1.150206838820291	1.1668676530737667	1.1195065105755782	2.803106341971908	0.25787255317418883	2.3088112937454115
0.8097147957208801	1.8462607282987868	1.1563863477122083	1.350923520266689	1.769279977093938	1.4676225895334447	1.1673611003861983	1.4440784038257228	1.3038875279524518	1.491939585751909	0.5818089241097685	1.3267580009041138	1.6762889411605273	1.9135651904252622	1.5244336314020455	-1.1336288552228608	1.0890030880585362	0.35811702703567366	1.541019137178393	1.1590620017116673	0.894224351717121	-0.2637793391646442	0.07605876244151774	0.7162402895217115	0.049113492043728994	-0.07434280197963658	0.7016376849177538	0.22566298510607102	0.30781690641732995	-0.38703128777544216	0.15776604611589978	0.7925904591457755	-0.35485172366754886	0.23395675649029032	1.6981377078380588	-0.41953828179955555	0.4446746965731926	-0.12325493356807793	0.7213670666680578	-0.19389460529200703	0.6575746686534246	0.6388645974255505	-0.9417325101205382	2.3623640529176186	1.1762902152646335	1.1253214696759792	1.1051044235186158	2.8948508966619526	0.27700541145475327	2.309918374281151
0.8709754557122427	1.811408159223665	1.1909655070723655	1.3043659844055195	1.7587179400034831	1.4459517426230502	1.1727866983032298	1.4972488915523456	1.337702629999439	1.5431509642220997	0.5770490012505944	1.3775045571943074	1.7553342132595418	1.9695952246508768	1.6013432711403073	-1.131425133270192	1.0725957407950069	0.30483001394944587	1.542715449420011	1.1102013745648367	0.9155690281963956	-0.23325683898982036	0.12211873376700215	0.748595343972168	0.06145523334931383	-0.08729304095085015	0.7364115198667545	0.25669574214010693	0.3268149419512774	-0.3839832483727415	0.1962578553881434	0.7727081601817908	-0.3694946863996913	0.21882309964226518	1.6867064684231727	-0.3870088128860397	0.46395827602335127	-0.06385940829924155	0.7669845421390178	-0.22630399165407394	0.7233262335786581	0.5899985732255847	-0.9512201850486415	2.4626768029773993	1.195800090425967	1.1139559620338262	1.0614568276586054	2.917601453866145	0.3119770423132361	2.3027542092315247
0.9370540630716458	1.7684396249267866	1.222745788592548	1.2565256481352285	1.7715270329981156	1.463125751939263	1.173871817886636	1.5245642697042023	1.3863580259835886	1.6126179298089123	0.5697201894834093	1.4514490634105783	1.8052608850979517	1.9856338275371013	1.698719676053307	-1.144230131960525	1.0564271126298839	0.26062592627714387	1.4963917349143325	1.0735655081543143	0.9474516966249101	-0.18517938201537404	0.18233495932345342	0.7637883980558633	0.0722958991007422	-0.0880295240068466	0.7664769381540057	0.302879220398977	0.3636091807712627	-0.36271593272131847	0.21545928755768742	0.7556590620918635	-0.3603207132571757	0.23090920694542644	1.6776389898272093	-0.3453799498816347	0.4617978964004603	0.04755396676412096	0.8143774261284562	-0.2551985984186907	0.7618677515384032	0.5620579136172601	-0.9396508796178435	2.546521553773196	1.2126692477117735	1.1183902837429496	1.0032613828259584	2.8634270501094155	0.35956600047955245	2.296553761770564
1.0078984916297284	1.7346121314126983	1.2368247950294458	1.2159014701157411	1.8002141552611803	1.5214438700954553	1.1628329441372043	1.5185401644570191	1.436370358052141	1.679265678144804	0.5588489874957805	1.5457979401558704	1.8312362481490165	1.940643467280287	1.7962817205597286	-1.1616486963554633	1.0324771600070997	0.22445330191403748	1.4196128926568272	1.0541740668047856	0.9714341478302847	-0.11800532447339673	0.2542226129358015	0.764725149878147	0.09036367535312331	-0.07199495331119155	0.7940844384922815	0.3507562692742773	0.4137722545963315	-0.33661450932941334	0.216893079880149	0.7323983047271152	-0.33046391205284686	0.263044373588329	1.6700833972095825	-0.31465998024931174	0.4329859600455178	0.19470641802981045	0.8501945107909135	-0.2813158146511262	0.7758164763832565	0.6082875527894813	-0.9088106581337018	2.5797905371851826	1.2321068175027063	1.1284323169057642	0.944697484262026	2.782594301131678	0.40959630883584514	2.3063542121247225
1.0845090673985056	1.7214178102005033	1.2184465820499812	1.1852246785598954	1.8265624158340987	1.6084479018089652	1.1292658958920216	1.4802787403771565	1.4738230681000382	1.7461412086707582	0.5436849333595246	1.6497140977572513	1.838475218692201	1.8484673316517626	1.8749549364354963	-1.1840116392192641	0.9977435311890079	0.21289109869596815	1.3430695281912173	1.0633938584215545	0.9810087785752097	-0.047406907765532094	0.3381217711791012	0.7571816465243534	0.12432012078709916	-0.0383292748253392	0.8322841478258589	0.3931917602882607	0.4761064611863013	-0.31416107879730143	0.20595285310205935	0.7156164897385142	-0.29085655320855774	0.304108224286774	1.66173348886222	-0.29197723208966386	0.3820082193974653	0.33030899113916645	0.8884455685083402	-0.30656895382910637	0.7600147528905102	0.7111065688715167	-0.8634876929898379	2.582660951185381	1.2581556131177258	1.1477204793348847	0.8858623065772571	2.7261736885148897	0.457820081217149	2.3154896176966195
1.1700878264958399	1.7204491608171417	1.1916945171144053	1.1680091723098918	1.8369583281689916	1.6984980522058382	1.082895801492938	1.4079934563444132	1.4992417299627885	1.8069854629467907	0.5337163848799198	1.7687513885480641	1.8470834024137843	1.7477509865131495	1.9132009117620281	-1.2095274821977948	0.9532361915919418	0.22553580349049424	1.2875142121032621	1.0995900773614622	0.9831452122664113	0.019228256600937445	0.4253038019602675	0.7454740162020645	0.16611900012151132	-0.005454450627804784	0.8720464154054799	0.4465729136669626	0.5405139316541062	-0.28901475372502067	0.20001844716194417	0.7145117195863662	-0.24275456335240583	0.340777126874978	1.6448072729981509	-0.2775600552163797	0.3270809541882302	0.392957876749007	0.9315509936854692	-0.3290154667850934	0.7102442339078192	0.8038219531900819	-0.823408916658037	2.5772868280572565	1.2908062034215626	1.1699375681031596	0.8465754213611458	2.705173174172558	0.5005547635206018	2.3160869633094285
1.257637451234712	1.7204084085777125	1.1770752621642095	1.1765665876973206	1.8375047911807083	1.761938654925837	1.0304483549616328	1.3208150243987193	1.5087275413697152	1.833847255418392	0.5310110483486027	1.8887254235480238	1.8747176962143286	1.642107253479186	1.921061060910768	-1.2278926800412238	0.8924821810475823	0.27547831349820673	1.2528248447971644	1.1330374325045183	0.991517279875338	0.08585659953480555	0.5110756485435382	0.7454492718143063	0.21257787641125633	0.0019548654858782453	0.8987101582190442	0.4933048778641077	0.5788280133168071	-0.2568620756365768	0.20996249068869527	0.7185886778252616	-0.1975469134982793	0.375491434119417	1.6115803169412533	-0.2711870195070955	0.2674462269367514	0.34890432490058165	0.9636000029071787	-0.349314780744856	0.6544536041105451	0.852497153330896	-0.8137396796374066	2.5598957441147947	1.348408433937373	1.2001000517697302	0.8381414749625927	2.7296545429983716	0.5284392147848977	2.306844035527226
1.3329672125563445	1.720126277689355	1.1785886089032658	1.2221595875546698	1.8266891952528173	1.790354758227504	0.9726162584221036	1.2497035257344824	1.4922914141501926	1.8207118157914413	0.5313652873706474	1.986234250758839	1.9165918070702161	1.5590168276540648	1.9147366574894253	-1.2356667800012726	0.8215412920539302	0.3553040749104721	1.2410814801013348	1.1612346285324704	1.0060299559770738	0.15760783835230144	0.5858879607013614	0.763374813289043	0.25603460159268765	-0.015394500464106129	0.9163857341305903	0.523317643504156	0.5824541600991562	-0.218168525662474	0.21627402314538857	0.7313861927167599	-0.17717806709349043	0.3840384516285428	1.5922941775323183	-0.26603184947081165	0.21070919264008198	0.20945578303484078	0.9847759079516674	-0.3333001195476033	0.5949911336745889	0.7970225906613845	-0.8297044766570588	2.537341286970802	1.4232696419968065	1.2580327593910783	0.8470450986449827	2.815233562067398	0.5452254712657827	2.285387381115115
1.3910779625992051	1.7187532406993473	1.1829496511190414	1.2863353315664283	1.8134123299201554	1.7941672944486573	0.9115595140639613	1.2015425152246393	1.4552782749465383	1.7950450545198797	0.5375946461731168	2.053434198669251	1.9848024357575569	1.523313386325238	1.893092768529127	-1.2345954555877927	0.7781678681742934	0.4221824966788802	1.244687778877217	1.1820517228449625	1.020765450316542	0.23980269048249267	0.6342831245088917	0.7829900429564294	0.2829834149357178	-0.04917386425390452	0.9218996288262513	0.5517715543722619	0.5673300718110446	-0.16934817509365185	0.21277315057640006	0.7562435211400965	-0.19414734846631437	0.34007162204675534	1.6355632797955793	-0.256745623714177	0.19207011785069095	0.02498396645914258	1.0028592754046963	-0.2587231232460779	0.5107608172560826	0.5805728690406766	-0.8570992407574302	2.5162747243085564	1.4858169311057163	1.3552148991660002	0.8727032447456216	2.9040318907526386	0.5590334700116769	2.2721422377270897
1.4345735276327811	1.7079633016134892	1.1793859636367476	1.3534663879131248	1.81151938204757	1.7839340562017245	0.8553755708539457	1.169520058798398	1.4044982865485471	1.7644463136547859	0.5462616942458027	2.09727799096493	2.0733052006221464	1.5154036320721764	1.8809797850583632	-1.2268264450548862	0.7738250168840588	0.46649522250222486	1.2523669713129224	1.1914849355639716	1.032289740641628	0.3330005133986913	0.6524160074908378	0.7855493196331619	0.28768260446426586	-0.10111816247851584	0.9082549000715332	0.5757028618896717	0.5497197188726213	-0.12317934296450897	0.2106491455726541	0.7860830065721534	-0.23984309707817916	0.2770503792764905	1.7262303912071026	-0.2373082107854249	0.20160878683004696	-0.12934862414239667	1.020979984145877	-0.1670367515843229	0.4343523753143964	0.26210760106067454	-0.8908655675932303	2.5078236522521724	1.5187441680441327	1.4727949188028897	0.9063580514977929	2.9707527556420947	0.5710191413841994	2.239531149571786
1.4800548514991405	1.6982893469304678	1.1669309572488586	1.427482347721433	1.80764168051643	1.7651490059387271	0.8180993245359248	1.1571296600271113	1.3446911693637094	1.7191605733173863	0.5432388545910244	2.1336361562026247	2.130951059799642	1.5323364977343263	1.891687814333458	-1.2190294426726964	0.7944650373924048	0.49911770728662885	1.2556287748006616	1.2148417409931196	1.026142578671238	0.4313758036593291	0.6456326134070685	0.7786633100112359	0.27593659027155754	-0.167119895677986	0.8935281343013033	0.5915608412980722	0.5327495171315367	-0.09149904202331731	0.19860244382611456	0.8113466053095062	-0.3082368651142139	0.23622940728940162	1.8227186473626271	-0.21275022627700807	0.19795831243146117	-0.19457745143939975	1.0350270978159786	-0.08684975124878969	0.378190291871116	-0.044431163222387646	-0.9192441448926439	2.497197640953348	1.5103693199246042	1.5705228212497038	0.9440537024678015	3.0223347882144416	0.5875685268893425	2.1941169537819354
1.532228182631979	1.695991547584177	1.1277173769071613	1.4889723298639685	1.7984654736236876	1.7499418742832737	0.7988333334418617	1.159282263024949	1.283616304381707	1.6788563304409236	0.5180170362214637	2.15627622291081	2.1369676603168943	1.5750107174014931	1.9067499358906246	-1.2142555600131046	0.8346983869776221	0.4996414983720114	1.2442342660928256	1.262946857438021	1.000397241996743	0.5070016161944022	0.6187801670407054	0.76148363508179	0.253232332607774	-0.22666133790975498	0.8883426533962929	0.6141546129309148	0.53169636516172	-0.08020336658977978	0.1735804552308944	0.8191619631922844	-0.3840034933329237	0.21629022165241557	1.918807827016256	-0.1957727636138913	0.15706578071509558	-0.17285745512415943	1.04677941959604	-0.040511182896090424	0.3319934131379327	-0.2599669380334767	-0.9440463712066975	2.468737970866217	1.4506859522259379	1.6333492008290171	1.0078164426907554	3.055062512855266	0.6117104167369214	2.194503237278218
1.5744007358432128	1.6913802749533526	1.0488410939657231	1.5225849481789173	1.8156418990079572	1.726151648263274	0.8002596855986666	1.1343860764122518	1.2328235747998246	1.6542393479583464	0.4919424202062406	2.1650566386312153	2.1203069156127894	1.614259910636865	1.9256598599296226	-1.2093035474035285	0.8952825397019619	0.4747168025757448	1.2217025299683	1.3236182083828143	0.9772241452725444	0.5456245675833509	0.5766106717338534	0.7315712051943469	0.22509206503898982	-0.23713027155136895	0.8847819565081856	0.6427721073244718	0.5539034166978137	-0.09440916109105435	0.13857528733833452	0.8060009432829824	-0.44313194810803597	0.20882459269146764	1.9683700587324922	-0.18252501457434134	0.11970513453973557	-0.07998254735810932	1.0722325994651627	-0.09474013908816636	0.25889816693533546	-0.3069247216419315	-0.969714184240939	2.4534881061779403	1.3410081364623845	1.6937060043180192	1.109448938394106	3.0988097381537427	0.6367587328516712	2.239901503851727
1.6084018914575438	1.6791295248233318	0.9457252271264542	1.552371898438309	1.8512231986268364	1.6750480217255728	0.8253709906750408	1.0441239710408206	1.178233972418394	1.6279882758514066	0.47586784058369247	2.168628756548763	2.0846438732328254	1.6432832090295282	1.960273205939425	-1.2090287183378379	0.9653465950841612	0.44579577479470894	1.2057423685175999	1.3964204147789308	0.9725285785862072	0.5505359990563367	0.5415147691881506	0.7089442300455024	0.20760433887019972	-0.14538623126713637	0.8807960501858678	0.6627725989509041	0.5847917444713769	-0.12398617692404787	0.10751215888321256	0.7733175656528147	-0.476785072983661	0.24098289064021464	1.916566858967148	-0.1714535084561486	0.13898355795260767	0.06343766807939961	1.1162681621835207	-0.26887440443094845	0.1480555450506607	-0.18457636961151797	-0.9711793481038906	2.4794777871254006	1.186717907161208	1.7674749254687696	1.2345976898261157	3.1815656111555026	0.6663391803022763	2.3056851850383753
1.6499092154597954	1.6432268018859886	0.8382613361078752	1.5868808532416563	1.8933751694985936	1.6164679139008495	0.8634457212148134	0.953579361394258	1.0992481881814735	1.5930187578900363	0.4679512544391894	2.1657602376149745	2.0219656595329836	1.6897938160054153	2.0011434500638723	-1.2130977153382039	1.0273033826243363	0.40887044324223804	1.192860861160942	1.479407076173941	0.9853406272558362	0.5155522819602181	0.53308087012678	0.7093790242875438	0.20939935872347287	0.04979660708983741	0.880246389209937	0.6819744180707238	0.6068872857989016	-0.15532167702783028	0.08675241148478964	0.7332536106513593	-0.486253047132299	0.32516927825716424	1.8021815566112107	-0.17961182452699218	0.2225835465100591	0.20300892178872934	1.175603469056337	-0.4986831684065319	0.027922312433693718	0.01954009176511211	-0.9326375159972032	2.5283844150905943	1.0068315767379594	1.8380192988330908	1.352713428826878	3.262236817715222	0.695003726646681	2.415230405819435
1.6768038366513036	1.6064808210712223	0.7183001300828952	1.598533227590839	1.9610622639818356	1.5644023551473487	0.89964708492663	0.9227744586045017	0.996369498852762	1.5537444866555965	0.479759221840669	2.1510720884155488	1.949060018700584	1.7573374834710709	2.050949709162571	-1.2187189876170088	1.0832095591702946	0.35937412564059135	1.1824039029208389	1.5448249124325533	1.0226135309942073	0.45812264088929544	0.5497038131154813	0.7187041235599466	0.2284234337623138	0.30161449816901	0.8763503645566392	0.6928430999528767	0.6264511323911424	-0.19015345762294592	0.07373443106819462	0.7157982422474161	-0.4802845412701333	0.4293815939080117	1.7007854269371765	-0.2026267178701861	0.34834445195626584	0.32823186871353915	1.2306037918410144	-0.6966737566362555	-0.0774210876572335	0.24285947951525627	-0.8620056396299077	2.5848864704102033	0.8386807223020234	1.904852486028546	1.4239019288649768	3.2968184339152047	0.7062535188545664	2.551524763142098
1.6775683538019255	1.6376406102965064	0.5866454728032291	1.5768750100505111	2.0351451615542064	1.5155002238840158	0.9391652292518771	0.9218394092431487	0.8851899282189967	1.4925569084988901	0.5222128006381224	2.1446814112553674	1.8733921391082855	1.8010401053305514	2.1198895036287073	-1.2266228679691893	1.1376283321031069	0.30328192029709344	1.1922721666812035	1.5827583791446949	1.0724986023360061	0.41306707855725594	0.5828136684628611	0.7300547277160061	0.2620702578678864	0.5307249854948409	0.8782136806951726	0.6952631738735149	0.6590658033936597	-0.22250956820546103	0.07537813343290226	0.7382286401107108	-0.4754492237519563	0.5436039821625787	1.6304788916704631	-0.2252714077275523	0.48114334829805133	0.4381337930205017	1.227938981732017	-0.7875707646730745	-0.1527365165715919	0.44945665366084997	-0.750015607534632	2.656811205357895	0.7025234224127991	1.956795448325878	1.4296514266498763	3.2537519945212323	0.7036353050027035	2.6459212991823136
1.6729514645157046	1.752913021704168	0.4684807558104194	1.4986111947102259	2.0826000094916592	1.4742896400535133	0.9787482077660696	0.9329525703761614	0.8108291937345466	1.412575649066428	0.5711686334846574	2.1624962044595466	1.7592275411668148	1.7827837307600316	2.1746152119530797	-1.2358372758105438	1.1846927205042543	0.2568817900001511	1.2331144814755348	1.600497941162886	1.1100631358267041	0.401010196434337	0.6323106803735701	0.7479378502402998	0.3027756644095846	0.6499462694588345	0.886303030906989	0.7008346362991607	0.7259595385117763	-0.240294395399047	0.11098812687091728	0.7825477420852789	-0.4776071340493243	0.6760885363804868	1.5942435127531187	-0.2397647012053993	0.511878486560723	0.4713827166895116	1.144358994861165	-0.7850240112494139	-0.1508280133559047	0.5854991427782333	-0.6331614003093277	2.6674962266361644	0.6149773374155665	1.9336414669708546	1.4053496761534219	3.095382731142933	0.6939614943534187	2.689969564670874
1.6569983744928323	1.9324893321438474	0.3948312145096794	1.3599420942822076	2.121014173363277	1.4546560560879613	1.003272592816199	0.981817852107109	0.8091855810125942	1.3335187231588574	0.6155954548345366	2.200836104113036	1.614999784308337	1.7063779191849537	2.1584898818154077	-1.2493268024515323	1.2192978082693577	0.23251192476099317	1.2915565808641356	1.5949020398621527	1.1265287482473918	0.4197179753435904	0.696775595941045	0.766941540038798	0.34394746257254816	0.6105716115791834	0.8831848283894426	0.7036925367143885	0.8344094113565396	-0.24942127356527885	0.17004400468864306	0.8273087521207065	-0.48339295967467555	0.802165718879781	1.5860087226274568	-0.2515835339865701	0.38084295497079745	0.42386330350264806	0.9937921317089875	-0.7538002945297404	-0.03808542741981893	0.6205856612331878	-0.5765646959318035	2.540148475993021	0.6039114720324058	1.8272450340854873	1.3586937163115942	2.8646809269730786	0.6792818104167956	2.6943461168607237
1.6175314176912654	2.127404158547241	0.38495052483274417	1.2394822644717656	2.163065595040879	1.4487436922250025	1.0357784077581127	1.0280530588259111	0.8181362626960944	1.2586444064514253	0.6492612818925332	2.2436765392780296	1.4779395607837358	1.5797860806249349	2.085525083437356	-1.2758299942956932	1.2174293722491405	0.22699077872766718	1.343884979063151	1.5662139752990487	1.1234518905234068	0.4411406844281885	0.7613856108472102	0.7973453227688725	0.3936632416965069	0.41699025315605465	0.881307684301829	0.7020374563392398	0.9783938706652331	-0.23077099626979475	0.22875833396305206	0.8730818741664896	-0.5053060249562848	0.8991957640662616	1.5785605736834174	-0.2528429178075141	0.15302344748276403	0.35481843716720923	0.7962736907000721	-0.7131659341004439	0.09757627543306141	0.6136356481314773	-0.6054119567723915	2.328778944615743	0.6736987293167191	1.6979947893146377	1.245416463122772	2.637967682029047	0.6710955494951673	2.710932413376397
1.560043699482191	2.2291436916766783	0.45574586163853337	1.1778526357024144	2.194760449720431	1.4296771008256735	1.0760677376992398	1.0117434106038488	0.7642601666125651	1.180049647306301	0.645152109236818	2.2562705447565627	1.3450346016005352	1.4365296552355438	1.9717786416499006	-1.3210979040139623	1.1364668718743232	0.2244106226404135	1.3966756114462577	1.513699578881869	1.1235370857319515	0.40487453800301215	0.8246353194531547	0.8379720725557285	0.46237566105805633	0.11687587925714013	0.9098831410757068	0.718338073522389	1.1534029480024068	-0.17809577233873333	0.29767286817169997	0.9064281138879462	-0.5546725045766354	0.9807393999906061	1.5553834383809968	-0.24078189583000773	-0.12021559245886486	0.284543459424086	0.5962567780475618	-0.6978204453588984	0.1603604807723831	0.604777394438256	-0.7302464513203994	2.1244105257998873	0.7835997486149895	1.5897018311444455	1.0745713511271195	2.4620787587918977	0.6786501544814847	2.7782054762909825
1.4917112558475782	2.191701788003963	0.6025014412176	1.1605754251289335	2.1963211480818936	1.3800789373086326	1.071044794218818	0.96476812226287	0.6727306868348538	1.092657213718899	0.6215755343251967	2.245595824079883	1.2777090005618397	1.3338995877564495	1.7911302218422782	-1.3795550641718175	1.0025546391722706	0.21898647495623233	1.4498281819169072	1.4308153596159339	1.1531063765745937	0.3479633258097937	0.8861755764751542	0.8800269270075021	0.5541568290142939	-0.18386129239382554	0.9753239100969399	0.7524741062598285	1.3337108252504624	-0.1286582282709478	0.3637411645193815	0.9255263824213742	-0.6249701432057186	1.06076793538221	1.4951152120465894	-0.21514789932072936	-0.3785021242706915	0.24567074175254894	0.47250095978819884	-0.7591634194053319	0.15184266440706912	0.5646842552734705	-0.9322786141863931	1.9464279977934873	0.8939628935414771	1.5945500228797536	0.8799629979345831	2.369918809312665	0.7013044946014068	2.896746722000951
1.4246372868732424	2.0542789670725723	0.7707693260550808	1.1915639858981355	2.1606917597179836	1.3124934234148662	0.9762981578890699	0.9588076799509284	0.5466662281203083	1.0119331862753627	0.6095497755249785	2.2347753876373355	1.3280007959144888	1.2986253925600668	1.5840492553804126	-1.4330602117200966	0.8287763170363933	0.20433584430139104	1.474522825166993	1.347282340199189	1.2198043946488395	0.3001587261394022	0.9263998337726902	0.9198194374356445	0.6661574454924473	-0.4280573252693296	1.0756145677871138	0.789987657669809	1.4766503926047898	-0.07128681693436786	0.37866256650549734	0.9430922278405323	-0.7028261766329916	1.1245929910305321	1.3930130239461238	-0.1671114021504198	-0.5214326338797395	0.26375128436524947	0.4605924835304126	-0.8448532262455599	0.12463688702371929	0.5060510522564331	-1.0913776757310898	1.8334028121616115	0.975287572972438	1.7391316507085055	0.6711792984427987	2.3638148136604156	0.7346843525029063	3.0239893021375086
1.3765000105680354	1.8831822572218662	0.9023816747162353	1.2302266159502575	2.0773146192423395	1.2524156731566027	0.8035525799319594	1.0200195921851842	0.39324644759156435	0.9567042581630505	0.6092952482276577	2.2235386204351673	1.40488707679887	1.3119230800380801	1.4198847876523002	-1.4380376714653846	0.58802351554192	0.18423778635857282	1.4357300393021226	1.2820864618869066	1.3267440418053649	0.18894549972298835	0.9418257072171967	0.9461368612730363	0.7724006729652333	-0.6206748300285694	1.2299828773420078	0.8351222768537292	1.4930547832875802	-0.004688535188707382	0.36122224401242586	0.9574970051146723	-0.7709487786925047	1.1460357115473374	1.2954580056028386	-0.1149646083337313	-0.524180801753252	0.30362664758806146	0.5109081719833497	-0.8676538158892747	0.09238873313538856	0.4835137265335424	-1.1074606992295966	1.8633756667216812	1.0038670565515049	1.8989036729049213	0.4924508961744702	2.369207253423776	0.7701928909064033	3.108043794467952
1.3414886001475257	1.8234394742182978	0.9813523384220446	1.1901902528017851	1.9333150580989238	1.2102196953489408	0.5864058195242724	1.0909480599106032	0.28479986090244075	0.9242106335719272	0.6289122180706495	2.209604029910655	1.4151343476006804	1.3389029879877532	1.2877515879527621	-1.3729108170373863	0.36875084215210596	0.17471642840651205	1.374588666706423	1.2187131997877543	1.4431993384085915	0.04108412665572182	0.9374681927021553	0.9486713935620102	0.8431863794498871	-0.7377954072892179	1.406621098890287	0.8460968068994097	1.353142511595511	0.027009005794354835	0.3672527104803483	0.9410181109742413	-0.8208319008575955	1.1303931659707578	1.2548442969868088	-0.10915552746734236	-0.43389343283567927	0.34069759623909723	0.5822843469537623	-0.8301151901701166	0.08488280773678115	0.46371824123950606	-1.0101983085002422	2.013699374362003	0.9765041894222352	2.019539963504407	0.4163955677297171	2.3423027483276937	0.8032727122386305	3.1353305420610824
1.305814442716575	1.984718029154156	0.9863089558060937	1.0657521179250808	1.8302477623851146	1.2168554635205282	0.33817959633147654	1.1560235165272992	0.2504082202843811	0.881522930677707	0.671554724346527	2.2032341692884545	1.3681326326100374	1.3244561728426758	1.1664867426317287	-1.2510063134085319	0.3021665767043659	0.1721362723192587	1.3675679399480551	1.1662713665453361	1.4986417587385465	-0.03137313043601555	0.8492704665501577	0.9147044189947173	0.8726513559933575	-0.7513536154945761	1.539784248530958	0.7781182295143111	1.1214614682590287	-0.0008440058515908344	0.38045213856057936	0.8871409652962484	-0.8435955709918714	1.1057698909004892	1.2592916976185142	-0.18773208229555438	-0.2727621116065625	0.3564735505697617	0.6618246853791279	-0.7664788386783974	0.13900830050023508	0.3592069170539469	-0.8345813189098228	2.2150835742173003	0.9051796570889545	2.100271906744047	0.4460743133376831	2.306040321730715	0.8324994323654616	3.1327938143586858
1.2724611409214397	2.2680495411812056	0.9228753186212624	0.9413464590081014	1.8794950090009976	1.2931570217598864	0.11756591297806382	1.215158425499316	0.2758682909947776	0.8186880581319957	0.6972357414483679	2.195727725692488	1.2521582920327707	1.2623049099158516	1.106419676914814	-1.093333315822738	0.35187982894744146	0.16766658839066217	1.3881940502381678	1.1436956823503865	1.4557426944974257	-0.0169662647819248	0.6703040353387436	0.8270315182539528	0.8584910792905701	-0.6839530587726426	1.6008450146810922	0.6730494933733391	0.8626793142325981	-0.05843608972411303	0.3916485267461559	0.810986664066388	-0.8212286594969266	1.091046814731183	1.3020504424322348	-0.34441465294195533	-0.09038276072126772	0.31596367732644104	0.7274808539372345	-0.6952931823951132	0.23555209180473957	0.1824184696220516	-0.6394611826825942	2.422550016954075	0.8395735364408925	2.0523630401964517	0.5415402702196244	2.3097404123529346	0.8552706288334166	3.119970795203712
1.2407287147735635	2.5208356823620615	0.847445560833933	0.8415088636227729	2.035114559625551	1.4167574909029121	0.02631349819991381	1.2263869757024535	0.3212906115665596	0.7525288860878325	0.6829612208563567	2.1600481795929753	1.0877931796172113	1.1887786244792544	1.114954879130542	-0.9332733769071485	0.4681773466382583	0.16236271865942023	1.3753256249810597	1.114047222827202	1.3231986104343822	0.04915388142314138	0.485542699288389	0.6990429400295811	0.809457250940562	-0.5377735292555957	1.6191705041993991	0.5922007415593956	0.6027035879737087	-0.10623238180582897	0.4420589570611967	0.7397040428300328	-0.7661676943696317	1.1101185763990422	1.3872801365054248	-0.5401173629636618	0.026932555650243217	0.24348587234230679	0.7584198085020756	-0.6626369168746307	0.3229589773339197	0.0016126735764493082	-0.535890564831483	2.599449290337786	0.8124275854228268	1.8740669233115645	0.6490558787972418	2.3673456693685218	0.8839257003387914	3.109063264313814
1.2053896541456453	2.6991110559276477	0.777024492576513	0.7564478299121317	2.2063498372729122	1.53196647006584	0.06710444002393601	1.1923670946830254	0.3487255657800767	0.7041532308243644	0.6413289517914949	2.1029192727577923	0.9526935106147226	1.1138707030538513	1.1792241501894556	-0.811246727026876	0.6425341035125812	0.14789444490097056	1.3280643600076485	1.072664871102862	1.1317518698789475	0.20950870829981466	0.34033453609412756	0.5808920233954664	0.7423987581687095	-0.3284294562984217	1.6036762872552282	0.5726813779489952	0.4102534880148264	-0.1382609315928048	0.5151254407495288	0.7003457152160785	-0.7106614461651027	1.1771762320389751	1.4829664023831008	-0.6877974151977069	0.026030249125169037	0.1827315378786078	0.7827595390517696	-0.6832708170622473	0.36844710543219505	-0.15942274560395236	-0.561820165068903	2.694961157069776	0.8038169589215544	1.7010055800545758	0.7217708300078101	2.446820692785299	0.9471007687089023	3.1355535510898656
1.1750522235777991	2.75113285695316	0.6785007381002732	0.6967635111302837	2.417358878765041	1.5688522692188076	0.1481096406229378	1.1929997451019834	0.3726152855758951	0.6627331853357108	0.5850285632212393	2.072364758309213	0.8890707382584786	1.0536734042924238	1.2852201389515572	-0.7321697528014993	0.772181527706571	0.10967709533789001	1.2394549390573157	1.0501062605960914	0.937955707610949	0.4562296933424161	0.25909704384492727	0.4733811934974902	0.6570961225650068	-0.16494010354580696	1.5866644528995226	0.6443983200186594	0.33685086072247067	-0.15466655543675228	0.5514149734768496	0.6970135858862117	-0.6683652625852037	1.278225341615742	1.5331541097705779	-0.7304088743701016	-0.0725274035993699	0.1409676094532441	0.8088339421692303	-0.7374380534647187	0.36374629549825493	-0.27084893109085256	-0.6477454809509247	2.6915807282472226	0.8105790829099571	1.5964147120087182	0.7934856925191738	2.4982373366915795	1.0469908383189537	3.1777460628746304
1.1585282278905014	2.6167852627048696	0.5532834998525495	0.6288660221340873	2.63086416329469	1.5023890095768064	0.24368205978030932	1.2359006055875361	0.407462423518062	0.6112346032345707	0.5352409246710887	2.068775987161281	0.8881738044082814	1.0367137107469964	1.3954689620356826	-0.6698675304375448	0.7881848888035665	0.06302088939920572	1.0672116556854059	1.0643627902257247	0.8010011331363153	0.699137497560852	0.30857138398396605	0.36379536994033906	0.5786208332154572	-0.10431617950690182	1.6144862864485394	0.8156462147647721	0.3612715963990415	-0.12659631926323847	0.5594271330554698	0.7096115293953863	-0.6302707244520322	1.3978835867435013	1.5329507342455737	-0.6914233334514146	-0.2249553338894855	0.12219868332772785	0.8410730524942576	-0.8131747321288041	0.3443965492488285	-0.28826915901703465	-0.7134794031942323	2.641700435621169	0.8354741363103118	1.5335655923180753	0.866585293229436	2.47473291486997	1.1058074807354195	3.1611159610140187
1.169586422390563	2.386350157457241	0.4366321295987966	0.49728642371394577	2.6817114536088793	1.361329079687676	0.3642019923788242	1.2701791172813814	0.3941287745760228	0.6085672407770244	0.5234014693565385	2.0557823041535124	0.9340245865822994	1.0522381125370632	1.4931069500121406	-0.6070894466357737	0.6986285008861293	0.04038923457672432	0.8545141598058068	1.116326560199125	0.7216123057276775	0.8130997613156165	0.4709103378523446	0.26935311169136644	0.5257814060062161	-0.12829883580015658	1.7036938429510713	1.0373115143108331	0.4352400347496914	-0.04173048915161858	0.5382084298019653	0.7457339495959511	-0.6175230691768381	1.4991003982876325	1.5060476058341048	-0.6119437589054375	-0.4006730846010894	0.14500812137629443	0.8983172472305876	-0.8865758040178745	0.3383721688521078	-0.2190000255452107	-0.7050135428333747	2.591803283000988	0.8281304256469415	1.4879398329478952	0.8952801459066059	2.3514106637054675	1.061746320967814	3.059937561116374
1.2352976643659013	2.213980723821277	0.3476961589790298	0.3267973779477755	2.52129177188941	1.1572352176088025	0.4408052927809888	1.2335530348505233	0.33619461142317775	0.649422782577262	0.5520344783087492	2.065470320929891	1.033012746279725	1.0749568583594515	1.600364444193175	-0.5282720331946609	0.5379613661550195	0.06503457512745377	0.7489634199385427	1.1826364966651002	0.7016536897566521	0.7574505141536516	0.6398195711507901	0.19880332727945688	0.4714369839854976	-0.21967216313674037	1.8499347754341788	1.2255720957038225	0.5275167973442515	0.024098886726618297	0.46196839089865493	0.7945933005183802	-0.6338700959930132	1.609321070631296	1.4323105475607083	-0.5274577876866406	-0.5520491832848314	0.20915349288356092	0.9343957209101053	-0.9320080659863882	0.3103765187732277	-0.12398973083106576	-0.6235386094053899	2.564747207424966	0.7793148694907714	1.4561991855551033	0.8859716280140117	2.137401576064133	0.939445098772935	2.9243002839678023
1.3777510386326886	2.168476146316827	0.3101586508322005	0.18760541456819105	2.2489040049212927	0.9640471642692088	0.4094903795202347	1.0802765603908249	0.2768238797866106	0.6454250400821033	0.6028927059033006	2.1218123626293903	1.131695313470668	1.1016461309069494	1.6646041816804078	-0.442064771542752	0.37576551104373246	0.11799179382658917	0.7983614278384128	1.2281805598831208	0.7508146018258195	0.5920785235986721	0.7412077340605983	0.14076713324825463	0.41700633830370426	-0.32775723015335184	2.01304580579492	1.2843418828620776	0.6302879095674547	0.014327230994430711	0.3575683861584097	0.8104592254131034	-0.6554292183157948	1.7903755842938232	1.3160833536575587	-0.5021732355892178	-0.6363503929131975	0.2649903746883183	0.9239028189395186	-0.9487373773790555	0.27533605816664347	-0.08267130033910024	-0.5199342125603206	2.562820953095906	0.7281509606524365	1.4373339891966994	0.8589206458302707	1.8957148874690577	0.7634562803563136	2.7910085839255285
1.5856028978586516	2.2617611571584786	0.30687159662478736	0.10754567865513635	1.9016158317152776	0.8895951748838058	0.32031948343981403	0.8388428363561022	0.20122406516875038	0.5911006383477213	0.6605916826124423	2.157754197107464	1.1805424897017611	1.111880968377417	1.6194515696622571	-0.36016825468047436	0.2538305500290174	0.19451961136792875	0.9116916562379306	1.2105818557924084	0.843303830917623	0.3741883234457552	0.7098073302971624	0.09193938637573698	0.3713548290221999	-0.368817396234981	2.132432861164613	1.1772812767347345	0.708547425944141	-0.0611807043898933	0.2619490252192456	0.8191263254454411	-0.6687363318162327	2.0039237998398254	1.204272862193662	-0.5509259208115476	-0.682847537159596	0.28601300857535794	0.9139937989291207	-0.9433710040934853	0.2571177511837882	-0.10774959906015955	-0.42299272227357154	2.5501464525105977	0.6684204372774218	1.395724133487192	0.7839423359846609	1.6876559455580504	0.5483900675016893	2.661563789629747
1.824566633597246	2.459447135843074	0.32339148489887304	0.08905386718795608	1.4639732783000245	0.9571611373097717	0.22655559692145308	0.5716733707501909	0.12535031509723188	0.5585971101831174	0.7302272023681019	2.1146181671031408	1.2216506349245155	1.1021916312002638	1.5169405423584803	-0.28321866100063053	0.16060156059763903	0.3149993208737937	0.9880039036114955	1.1213120771474514	0.9649167143766041	0.1509023701051559	0.5144174676877468	0.07382295962400692	0.33166451012678544	-0.36144762283571447	2.204096207271859	0.9615386630660225	0.7223003516676292	-0.1787888220219266	0.18772981519722215	0.8458546355780608	-0.6844639584544594	2.194693461956568	1.0885176529994856	-0.604418594590729	-0.7047864758121153	0.28101175270616024	0.9279356780598864	-0.8992381061166348	0.23698667140310786	-0.13717667765555575	-0.36563599053198015	2.471802274798881	0.609761919611401	1.3394332619037868	0.6642799011009186	1.5526834090560153	0.37337715750512335	2.5895199264208566
2.0130474154094076	2.677597008296549	0.357908808585822	0.10903957280246793	1.0669438559155349	1.0773322790005395	0.10378694166424422	0.33225696597591836	0.07462766202675115	0.5183919030414647	0.8010959987190273	2.035906673689211	1.2681522894500046	1.0738390298895453	1.37027260631036	-0.21590844232853312	0.09765317064869952	0.4527408565934806	1.0176217769921383	1.0154039893718625	1.0813228598979783	0.00896541125217858	0.22906601509038005	0.11870927901785562	0.2858287957511686	-0.34371271542017484	2.2037608795066683	0.6992421025660963	0.6711254259499908	-0.3245809601038191	0.15591243370894498	0.8522480473617835	-0.7024151461001596	2.3488231356174105	0.960782474200316	-0.6434421938116965	-0.6702771182559899	0.2235616591039778	0.9134710208949983	-0.8010289272167295	0.19776628988341977	-0.16846680167055733	-0.36211875278604794	2.3155269892315693	0.5633953149136068	1.3253298448576412	0.5707493385437539	1.5040629874806644	0.3090524753327471	2.6270013724726
2.029896579105573	2.821844261938547	0.37247924589927384	0.14551657076512528	0.8425923735293379	1.1876729426810706	-0.0359273231879194	0.1888203939444128	0.02279015536579862	0.4275992425589232	0.8474304628024336	1.9826204997653292	1.220440171100135	1.014053092005043	1.1901642289563281	-0.16328631038946484	0.02160277479877811	0.5699847011718733	0.9791342401167622	0.9024487368003081	1.1782455165729038	-0.05127466005050811	-0.0070151433129812864	0.22057131868182928	0.22408089665002762	-0.3338418653341016	2.0815632934864596	0.44341671388179493	0.5918334076421112	-0.48710283481682454	0.16859598117687652	0.8268989180320065	-0.7107128249817066	2.3991337258267427	0.8775021153479259	-0.6972012757068463	-0.6378972040990397	0.10885302209448308	0.8715435436259235	-0.6724925927513978	0.1624910022592459	-0.22248005378183314	-0.38611450561934146	2.1481367525357387	0.50687452124206	1.3388647591205654	0.5584405545535468	1.515886353980358	0.33690534380027715	2.698197004911301
1.8571330784548905	2.839355185742615	0.3408942349260668	0.1916226907861229	0.7934937648526426	1.2568499460538214	-0.05755805601563195	0.2076288123746856	-0.05451060730152355	0.35481127866481854	0.8680445498926614	1.9443263964953972	1.0982071372407405	0.9329792287396337	1.0724349740736439	-0.11896503411968595	-0.07192920425750042	0.6793251202619418	0.851963150393605	0.7390108567048981	1.2340254409982485	-0.09759900884640256	-0.1548577663753376	0.3412956516428244	0.193643944290811	-0.3526987972711922	1.899224499929939	0.27583020333768166	0.5180879897085998	-0.6290366515281042	0.19164695005337792	0.8206088557141301	-0.721114180965318	2.2802561622711974	0.8584270260121093	-0.7589733601550386	-0.6697615145273763	-0.005855614915011848	0.8349694492127577	-0.5620044241302724	0.13408974187725547	-0.24882883900197683	-0.42154867028184384	2.035023051934693	0.43759968897406915	1.3369273016353487	0.5969459939439645	1.5429177852620264	0.40485573104133754	2.722166493201297
1.5619624389543671	2.7147787245944457	0.3561090650445363	0.22041912427391513	0.855812406708783	1.251254315969235	0.05239390378474	0.32369032225254585	-0.1370384406601702	0.3205053001266748	0.8710516455909048	1.9155287978524183	1.0054617958900411	0.8515700169332527	1.0737555466359385	-0.08494475838616838	-0.13928930677506024	0.7967552016706926	0.7207453312097238	0.5676849326706974	1.220961083441775	-0.15558800739063716	-0.22054695761301124	0.4793233814720573	0.2061228596026509	-0.38233111888662075	1.7271391306162591	0.26202182927757545	0.48660907083039523	-0.7237258574975226	0.21053529605821578	0.8381105531889699	-0.7292206164739502	2.0470868165435556	0.8736840276615169	-0.8059788233180913	-0.7012494342338245	-0.09239140841956547	0.7829055095418158	-0.47295900978157396	0.09527497066067754	-0.26463208411114253	-0.4809828101518855	1.9730119935339405	0.37123907750442764	1.349639023868169	0.6379941689744644	1.549710259314876	0.4811818759846192	2.7099009966182783
1.206064812148791	2.5272525926783755	0.4709541827387704	0.22598225617473666	0.9706133562101666	1.2165895635584367	0.1250866788957611	0.44466979387777644	-0.2259973865878516	0.29327377424511714	0.8547041707217453	1.966362783602132	0.9378861646187693	0.7699551246884088	1.1609892792174468	-0.0727530356664969	-0.18560999336963402	0.9015638578887121	0.672515990869631	0.46252808717499316	1.1558752208523009	-0.2111690402265884	-0.17031538030018223	0.6405613470187268	0.21110031640102894	-0.39090200223627103	1.5611449728723312	0.34450641634602636	0.5327619071547119	-0.783759131298905	0.194816947471029	0.8761289015216084	-0.7285612549941987	1.7749817002550592	0.9070836610509658	-0.8070859739299104	-0.7213837598361952	-0.14537898107562394	0.7026183453534187	-0.4172747659188352	0.058974983323383225	-0.2966804826769817	-0.5565633091341058	1.9394142402364694	0.3049570588287008	1.357306989408253	0.6947400925345795	1.528067421548521	0.5635403351101189	2.6242655295659327
0.8785312680709831	2.3606950553425796	0.580107163988683	0.24029441162536255	1.123102766703608	1.2287975000532492	0.12518904866778024	0.5592352247774728	-0.31489262659607786	0.27897631532973	0.8263834169074853	2.0847880681763016	0.8802085555704691	0.6981860656065043	1.2928355813635146	-0.08259853247351158	-0.19352904038406804	0.9851919545874571	0.6976161792057584	0.37934934678796656	1.0935844164508557	-0.24822647283352373	-0.0026349570262689916	0.7878010589191813	0.2324563495461965	-0.36324187350233667	1.4412877672339177	0.4385765660405173	0.6073994067567746	-0.8224388892395117	0.1473594889367411	0.936007443768046	-0.700017467991972	1.5516026797256237	0.9475016686901048	-0.7818533195174167	-0.7595796840519092	-0.13748651445259957	0.6204675114200038	-0.4102029773942066	0.029412396599856155	-0.2823435698118188	-0.6474836937477457	1.9344405419688726	0.24634255312727152	1.2928933500581865	0.7403190337772638	1.4900549520896809	0.6431668823153995	2.452691940350751
0.6844506463503726	2.2167832239789624	0.6552309979190847	0.25889339375963455	1.31492439892835	1.2918353425365525	0.13279853505456002	0.6639249428479032	-0.36799151046224987	0.29231642880862097	0.8046672528597864	2.1364172456768915	0.856392183734038	0.6627553744243347	1.4184376426399452	-0.10993130094188693	-0.11695529881840976	1.057323806945551	0.7339059233567758	0.27904569715720023	1.0358908765720427	-0.2537109046450239	0.15444414581458904	0.8959693825490254	0.31498023170891487	-0.3214649957219183	1.4072952114079385	0.5258531881486419	0.6504960373647611	-0.8243146057950199	0.10251345363989003	0.9856757715438226	-0.6298796745701016	1.4657219239556478	0.9739443242147707	-0.7714080454640342	-0.7276689692879976	-0.08687835437344853	0.5698327246864988	-0.41902565889760207	-0.002891261856268221	-0.21182905826974566	-0.7819325344512018	1.938107590691592	0.21417295072219084	1.2084911528500712	0.7001332834144997	1.4448269212927065	0.7013802933136438	2.2982860640477107
0.6315723708318958	2.0650124799807585	0.7500739025848455	0.24797822369620084	1.4903696276179745	1.3620876766383467	0.12300174787229719	0.7230598518199204	-0.3911740945521117	0.3191121974570154	0.8122400959532685	2.086682373132577	0.9005046604815679	0.685657444115788	1.4905079957042378	-0.15016576721630148	-0.0013509846633495914	1.1393494909164223	0.7516844966448918	0.22964298041068026	0.9504073150136578	-0.22027565274941568	0.18525961786892955	0.9712524148478747	0.3643432776739339	-0.3175354384768371	1.4087575170231517	0.6060379833004623	0.7025630447509496	-0.7742288361529047	0.07247497081471621	1.0100876281316156	-0.5264341360953326	1.5228851635210792	0.9695429708717448	-0.761966126652613	-0.5597987073258972	-0.048870605550623766	0.5316970854960857	-0.44860892857780027	-0.04739738606280251	-0.12939808640226774	-0.9047191774904736	1.9249315052809917	0.2039370252427673	1.1265630797545336	0.5931764288469635	1.4271341802716944	0.7435559601143465	2.203093067190416
0.6494466825254859	1.913150827140751	0.7914256954159196	0.21082247817529973	1.6459716914261526	1.442303438731423	0.060242252972897606	0.7672856971451771	-0.41800702782677474	0.3986610008474746	0.8251160284063929	1.9729199930661623	0.9751605129420071	0.8209996439382389	1.5177126343038494	-0.20017447831773677	0.10419040134351339	1.2155513940046352	0.7490201090365914	0.21600110355549837	0.8668930734681755	-0.16892390812631294	0.13321883317680644	1.0028545329279668	0.32415521309868145	-0.3651695808301132	1.3960980296403862	0.6954508137997681	0.7503844041960737	-0.6793051656140472	0.09600980012758162	1.010857403463435	-0.4321825514139811	1.649390275178476	0.9317995432501208	-0.7467635648140692	-0.3252763513658831	-0.039652252422479654	0.4843687000952729	-0.5125343885576645	-0.08271963909049407	-0.05510726716331107	-0.9462040044457984	1.9055425120344271	0.20473552802893852	0.9871480052196937	0.5130721583001687	1.4733968517935927	0.7709287700710402	2.1380341653473094
0.682700696378982	1.7689443257381818	0.6950857165566836	0.17677468200004193	1.8007562465688032	1.4873578411315604	0.030606203973262674	0.7961090910755559	-0.45267578919446605	0.5599935140439359	0.7957063175984408	1.8071745543534792	1.0342390850395085	1.048258643184195	1.517311821545325	-0.24927218196067855	0.19668946122399616	1.2635772166332453	0.7381139987119464	0.16637642886264897	0.7997854630451565	-0.11927411093725178	0.034814275418816466	0.9791706189305824	0.24849395050601086	-0.45638473730903273	1.3593502549602117	0.7836512016986733	0.7289744441508599	-0.6020835700677976	0.19469954015926372	0.9881312123013393	-0.3966255559453079	1.7694591009849554	0.8871950696151311	-0.7770994915779179	-0.12044245809945561	-0.06290465029668427	0.43562474040726	-0.5628262718549999	-0.1056259472608759	-0.0009684729078567322	-0.9199450590172832	1.9028280529799084	0.21308522645441413	0.8409018012416711	0.5057192794428611	1.534906050577946	0.7602253602471987	2.095077051178148
0.719732616411848	1.649697003592325	0.56395828975385	0.1460881476562788	1.9369916612417515	1.510491137833454	0.06769136005018073	0.7688892073265604	-0.4927691096037945	0.7102109166035685	0.7201222062651909	1.6552512968602104	1.0775816274200551	1.3025735627157782	1.5092955663748435	-0.28614508160752317	0.26505493840599803	1.2995131650244383	0.6971626664213671	0.10408307754083115	0.746341853377215	-0.10936598008376364	-0.13438969091134417	0.8959481730738034	0.147439819726968	-0.5658093137764825	1.3104580840005018	0.8391300732272716	0.6978383159138112	-0.5928739397005873	0.31695257188242104	0.9541078553898558	-0.43813107662524553	1.8535009179403843	0.8496128075038879	-0.8262465992057088	0.023735812532837762	-0.1104719510322661	0.4254984619930709	-0.6003584007541996	-0.12939044144099604	0.005002311469263626	-0.8386052415651324	1.8965645651615612	0.22486157069456172	0.7598514964434268	0.5473990894412789	1.5589374083821381	0.7225249757481729	2.0685628705775847
0.7729410243362747	1.594932263374446	0.5393867459261612	0.10738329885651447	2.039105925463127	1.5557215034437988	0.10578997687009131	0.6846750808030276	-0.5614154231130851	0.8063449043835231	0.6230843301598299	1.5802035141309443	1.0992350393080013	1.5324661658368357	1.493001472970423	-0.3012988509240834	0.3234355302219734	1.321826665261725	0.6507779021177894	0.09602429672024773	0.7307314697807666	-0.13188352910088158	-0.3349487174615999	0.7712470635087707	0.030583243427404518	-0.6152970208680044	1.2508181396183402	0.8148379196978383	0.714453336990565	-0.6420149550482005	0.4134898445317468	0.9308577893491605	-0.54344623314866	1.8498461716171313	0.8269114941844965	-0.8261947015207796	0.11935452400427782	-0.15032636345251424	0.4737468009474359	-0.6617111200305701	-0.15104149246280474	-0.03618555519275614	-0.6917763995758734	1.8254364649363921	0.2333275864550311	0.7023690430263899	0.6184215828531933	1.557352754186344	0.684173985635777	2.0460270117583312
0.8239675797431809	1.5953241118304984	0.5987945553341911	0.06745735397110589	2.0774807439979	1.5724145466521118	0.10973121309284084	0.5409599834298429	-0.6581273794385025	0.8810145472390154	0.5114255664186818	1.6027936211479752	1.0869359331055184	1.638382649017456	1.4683620360253655	-0.293219385335489	0.3876280139337598	1.3039983686888974	0.6845646045549534	0.16375561772714145	0.7808950639197312	-0.15424077445186699	-0.45354475506920366	0.6324982115220055	-0.04783717631964328	-0.582333225563034	1.221824387384791	0.713685565607363	0.7211604695355933	-0.7320907258130788	0.47932688405322443	0.9157794586596786	-0.6728238021149513	1.7336402738864944	0.8155339766064044	-0.8155487564190045	0.11976700698716895	-0.1583475278627173	0.5578190138893768	-0.7064677127234189	-0.1685852054678554	-0.08428326147034981	-0.5731530175419908	1.7285631536786106	0.25622952660171455	0.6764362200669831	0.7133814219723792	1.5209903251401156	0.638517894631512	2.0262668188865987
0.8718194032161752	1.6282989431042174	0.6435473101917466	0.03831018011828793	2.046161855870409	1.5602339822122209	0.1313209980117459	0.35768235073780674	-0.751007424708671	0.9178954548822162	0.4124774235870376	1.6992990912281034	1.0631195612690878	1.569318734832726	1.4473594474787057	-0.2697215002189281	0.4663410458812888	1.2462455516080393	0.7934600012071051	0.3096118674200176	0.8319826983975286	-0.1846814174354742	-0.4844463798558912	0.5159450753545798	-0.058822854591969564	-0.5027287986044884	1.2305498232542882	0.5951356224571865	0.7149324178866386	-0.8564017717243549	0.4877766527029683	0.9001629979928601	-0.8006000646304179	1.5990334223574565	0.807901638507644	-0.8199981179402531	0.028639203991955457	-0.14074286776539843	0.6725110831155904	-0.7111649135532822	-0.194749204809533	-0.10445537319692084	-0.5858919206386032	1.658353923133387	0.302222029600476	0.7352512440078899	0.7814117471708852	1.441103753182198	0.6043768913279631	2.0058774219693736
0.9520192380752086	1.6655026029156546	0.6622737556466495	0.013306938726327464	1.9933822723467916	1.5626270818710373	0.21560544364110462	0.1801224454171056	-0.8206539211534126	0.8835696691971107	0.37113379372532307	1.7996889272954946	1.0216264488628413	1.4302519305485464	1.4203657629625286	-0.23470369676549602	0.5552455470300015	1.1815825721341007	0.9180103103204622	0.4932137732550642	0.8326183857228248	-0.2411833436726102	-0.4807554154279582	0.4582376281893114	-0.03539353432369756	-0.38443182558996636	1.2432438805097543	0.5028648915426548	0.6964712833569117	-0.9632279671705909	0.4394083980531717	0.8847817464552085	-0.8855549378851444	1.5341674579461821	0.8049546120321039	-0.8154968587340754	-0.05859579085222335	-0.10776630452971973	0.7860557563967836	-0.7248017386457908	-0.22918765433465813	-0.10623807164425307	-0.6972570413456461	1.589893916978886	0.35061318466950775	0.8161150798932375	0.787201734376805	1.3573055469594175	0.6178659038265255	1.9983269734234637
1.0363593801005948	1.662969694495732	0.680075920512538	-0.019461304635781895	1.9529221509593087	1.528865607272635	0.34048632852764876	0.046402428876763206	-0.8696023643670573	0.8741315636697287	0.388543985660616	1.8649237940204961	0.9367709504067971	1.3396139268946146	1.3807612433386842	-0.1914104847784865	0.6480935040543078	1.118199970868874	1.0640457875943645	0.6745747575165909	0.8232272523501505	-0.29548194717950416	-0.4651708395817593	0.4842545844610651	0.009583862698498419	-0.2728521711868491	1.2601381772982787	0.44247851425053425	0.6470598709377497	-0.9856745016859548	0.3764425009739436	0.869706979540411	-0.9082129960075115	1.4983197167154176	0.8122531072879319	-0.7874548096440898	-0.14712495105522277	-0.0697645416504848	0.8475772259577459	-0.7582863487109591	-0.2629643186283931	-0.10313466984016506	-0.856090093312919	1.5547155392319665	0.40613427800246205	0.8611086641684764	0.7639648556531874	1.2870769038501433	0.6554841730539607	1.982505279292187
1.0740962445190987	1.6195466159898324	0.7027891396348473	-0.044935447443748874	1.854873571545103	1.4521378270352199	0.4735499705242815	-0.0109340021746941	-0.9015254006062158	0.9455990510997013	0.4237107365749789	1.9296673904491453	0.8816174560873712	1.3240805824767876	1.3346002708017202	-0.1531939763660425	0.7666772161875526	1.0678966270023424	1.2127718166756671	0.8139472741234155	0.8100711461075518	-0.35067415835717747	-0.473042478705705	0.5725213505080327	0.06667176484430755	-0.2042060189608148	1.2889798220919473	0.4325768996806052	0.6061686644547912	-0.9394194693474601	0.32909177635944264	0.8824902393331723	-0.9037087864185599	1.4793520459238534	0.8180243674691973	-0.7336645891379823	-0.26124868034661464	-0.05547310133006698	0.856315087385209	-0.7780334329742651	-0.2905287409113355	-0.09400022342975145	-1.0312848454788575	1.5923091111376426	0.4872106042046534	0.8667027315553708	0.7540044580821648	1.2273331329198425	0.6881186769517937	1.9246822239722436
1.081999564673576	1.5745624132350204	0.7426471127815626	-0.052200319634139625	1.728168471796489	1.422419595978021	0.586443355107346	0.010592027803680494	-0.9196465493953369	1.0176904636589763	0.46389456163859233	1.9962428422201257	0.9172289049272798	1.406138134795715	1.285047156603142	-0.12418933108138128	0.8984042509888116	1.0561093876142569	1.319094400416367	0.8802572105893904	0.7814586629916433	-0.4238851837513664	-0.5278265477699402	0.6801559023448014	0.10222334800815758	-0.09674374969625446	1.284281776392008	0.4530104065214656	0.5822972198056146	-0.8862477322105289	0.3007147848856086	0.9475825839428127	-0.8900905456397978	1.5129733989671936	0.8187457749918549	-0.652721499877007	-0.34786495071645723	-0.06520624560692553	0.866970933158638	-0.783204901661086	-0.3072911203851323	-0.06679775162919567	-1.169799832580072	1.6393527097517537	0.5463375349224047	0.8183981870706531	0.7592680828148191	1.1899745256291703	0.7175191024608354	1.8503246420897383
1.080247132503645	1.533089172646438	0.8301510993901798	-0.06018940572638848	1.6707636253417033	1.4177937186963543	0.6649814442006788	0.05995069728274571	-0.9407363940310851	1.0810271172610575	0.5207459886875834	2.0572103186590125	0.9885073648810032	1.5160564438986026	1.2352746501577925	-0.09334994731187728	1.0098355716736573	1.0831020882142925	1.3773795146103702	0.8936557873880187	0.7618080604668951	-0.4703800683622946	-0.6095174754525479	0.7701406358847139	0.14056936164227773	0.05737397973978764	1.2671420335073136	0.4265291205190886	0.5556669299962911	-0.8503574130445658	0.2678798733620356	1.0510104528319986	-0.8425280333579875	1.5546617949234092	0.8222952534942948	-0.5506214543932975	-0.41999275631224997	-0.07314659977866762	0.895129659087468	-0.7999179710038575	-0.3115692416874106	-0.0027561930409561617	-1.2313409371982766	1.6500040110417689	0.5426876855730153	0.7239403126329258	0.7829220025749472	1.1710048302562068	0.7330041477149799	1.8075427493003342
1.046814400355198	1.492409033332905	0.9270671263629924	-0.06130008354896921	1.6643634505484808	1.3814827326967298	0.7015206281601596	0.11026033185697474	-0.9692161253236732	1.1874179059761558	0.569798909266086	2.152425163384317	1.032949246538119	1.5295061560485226	1.201703417320152	-0.05869603789912836	1.0994700023732666	1.1135440501099194	1.4131677782786474	0.8814011476973963	0.7621521180398647	-0.45101061049070823	-0.6837629933186119	0.8093781650445597	0.22630311555135182	0.16981863102075406	1.27998128422812	0.3821594948806577	0.5612920005174292	-0.8254765846170906	0.21524937751544146	1.166202341954222	-0.7705463112957729	1.542552556314405	0.8183505357640154	-0.45728519797126976	-0.4539246376923277	-0.08468151307602727	0.9398848902683834	-0.8227153122375931	-0.300464058546467	0.08542460902988902	-1.2221572732157997	1.6453000726802114	0.5069845511535395	0.6356768445211742	0.8013284933708291	1.1672624309054576	0.7177970310723719	1.8165666503578404
0.9984859947623359	1.4382806550076546	0.97031629800884	-0.013339586227697913	1.6290182229506631	1.3728879074515032	0.656515464054669	0.16192280380507498	-0.9980812774289675	1.3163690350809456	0.5923573749884241	2.2453710054696865	1.0502926134644985	1.398581614339144	1.1982142367801585	-0.024917509954875926	1.1645117751851521	1.110032709870875	1.439855261360146	0.8709221715774114	0.7506048905432476	-0.3888639487759396	-0.7216112489450953	0.797066064678457	0.3082978979756602	0.24398593474711153	1.298856434722358	0.3628325824766697	0.6143460797498389	-0.8389548493514306	0.15441815883193838	1.2600222742944023	-0.7228268081854511	1.4931672183388074	0.8064856843807237	-0.42263830351264986	-0.3776977824540551	-0.09838932389644886	1.027860965153441	-0.8196000870675799	-0.27371085686974556	0.18349813206198454	-1.157829401596016	1.6210806911161328	0.4523374096889145	0.5883546728458621	0.7981055354576038	1.1720740872135629	0.6768562516252018	1.8545538490284283
0.9649465280766274	1.3573467075007746	0.8904115901866676	0.05845177033947635	1.6155140290051269	1.437571983523632	0.5684160382547186	0.1988711798455906	-1.032090682530294	1.4316400280173298	0.6108512759318971	2.2716706195549397	1.1014297491272895	1.1513268994234926	1.2270558790672148	0.003550200766259372	1.184623859225868	1.0613201389303193	1.4585888279153931	0.9124667233394547	0.701407934347388	-0.2849326016614873	-0.6689492577092053	0.7544951129962932	0.3079882766472571	0.2582954545263718	1.2990603969712884	0.3419420040205793	0.6649675844323579	-0.887416607049347	0.10011549824202656	1.271636615990697	-0.690797824790253	1.4375190793061172	0.8032163268844217	-0.46280019195639444	-0.27686631728632854	-0.09633913821697518	1.1253013592536374	-0.7865150314298482	-0.2397121743048341	0.28998297875402657	-1.058346042013888	1.578745245862112	0.3690730601041437	0.595767949139063	0.7754557533387819	1.1717933111060557	0.6378609724587893	1.9153875262369304
0.9374934122133988	1.2667419400985216	0.6871935319497774	0.1179931948985365	1.6846481575433938	1.5224058023112543	0.477272817900056	0.18335333938058826	-1.0756113814063293	1.5551045774136525	0.6306046933981947	2.2299709306713082	1.1526581656686405	0.8637990603940349	1.3356255076472074	0.02294091817888567	1.1791195477068492	0.9846410039643138	1.4640091778288415	0.9752936274168726	0.6190012305129886	-0.17426508985318326	-0.5446762084753457	0.7013017491406754	0.24789822339313447	0.13163519741288301	1.285460609051081	0.31688485694565566	0.700068520085187	-0.9306753201107527	0.04370306383767353	1.1744881180953342	-0.6558859189078299	1.370201196475446	0.7992025382211215	-0.5398959328412978	-0.254958314857525	-0.09551008502980109	1.1681657633890605	-0.7267832687330775	-0.2122502219932043	0.36768352262886644	-0.9577479756311279	1.535423490951635	0.3033474784093312	0.6478564481488991	0.7345978785870787	1.1666354924736255	0.621636889760331	1.9877141330358838
0.9204531192295775	1.1916198888918097	0.47684484423918316	0.16978585546730987	1.7692012864202507	1.5606484733295969	0.33409163010216586	0.10999772224910487	-1.1147586689117432	1.6798169770685796	0.6371253153965674	2.1520463023930616	1.1518406064954518	0.6272799701033691	1.5262900273362623	0.03473312086787651	1.1792251350003746	0.9094905629808313	1.4529286395101997	1.0059408976985398	0.537754492210315	-0.12544068600888772	-0.4195325632093446	0.6557084472394422	0.15402025276986323	-0.07951301188951791	1.274363679914358	0.28458673322945693	0.7354668162941999	-0.9780544031792028	-0.018672238885403904	0.9925431653605635	-0.6412800630987909	1.2901206156456957	0.7843599621698366	-0.6325817382788819	-0.2934893814968388	-0.1140814750168572	1.1437445609379446	-0.6358277893166336	-0.19099197252809136	0.3939419175052021	-0.86055314288969	1.5062430561155549	0.3138883439291435	0.7039790429084714	0.6832734885015969	1.1654123855943468	0.6262132370116575	2.0010747632423858
0.962568581874369	1.110137353546456	0.3729251136482006	0.17281261491364144	1.7972501398856306	1.5214595112696963	0.15177447846123487	0.008865170685266831	-1.148089605970869	1.7590455649164867	0.6359576386201988	2.055332666933123	1.1681521026207187	0.46379979203642197	1.7337000821682849	0.038005622520453766	1.1690979363256844	0.8440671164495963	1.431186190058509	1.0320935195670324	0.47252772985286323	-0.14556391218292525	-0.31251273221662174	0.6296420021921715	-0.010455299986626698	-0.20906482999467105	1.26560367417216	0.21050264132091717	0.7540559810633949	-1.038346277608642	-0.07416676157959523	0.751571412528915	-0.6579353628145899	1.2159443006324646	0.7780015990578975	-0.711877941004776	-0.38345707610267166	-0.13845025137054126	1.0793036815760428	-0.5339544039602371	-0.18023689512246377	0.39600080866972676	-0.7809360541294247	1.4863566930422307	0.37288323875311835	0.7314900295940996	0.6453389499475674	1.1614892125853395	0.6546724951770864	1.9065985811204622
1.0210466973012946	1.0513099285362264	0.34322771796241835	0.09919935700591773	1.7744254728122588	1.4085106817845396	0.007733384578381419	-0.10952401526234383	-1.1869534021347055	1.7887958996533762	0.6377419536942004	1.9664169066008839	1.2186820220043932	0.3581247598053013	1.9144202263642751	0.030343489957537877	1.1361133839786064	0.8063308786982745	1.4189893125782884	1.050994092381409	0.413939640284329	-0.22492786978354848	-0.2483833588698674	0.6122184182976775	-0.18232257205157448	-0.23242468853587478	1.2461028089820507	0.12078188889135158	0.7346862448342188	-1.0903284518565106	-0.12075611756628812	0.4949974541291852	-0.6668181893296827	1.1579483340566725	0.7841028648080381	-0.7365673996483466	-0.5329099728786849	-0.15697674678067478	0.9776097752891285	-0.46190467062249657	-0.1921703771981798	0.37887686020380534	-0.7578312222617871	1.457058238247259	0.4065775413601395	0.7134889574661918	0.6082911297138853	1.1527159207877467	0.7195340848944769	1.7735856423641665
0.9988161271682863	1.0835919717396443	0.3196487994151858	-0.003564322350596294	1.7295717888105755	1.2827908335319076	-0.11676531982595643	-0.23488429261884786	-1.2358668070926497	1.7893901140622361	0.6462174502957072	1.9113738168714023	1.1971595783335105	0.32628900498235236	2.043891185530879	0.00034386166653330164	1.0959259419123133	0.8229408760058428	1.4234285050255049	1.0198431482984547	0.3540277482445595	-0.3234361779799132	-0.2502243067294995	0.5972268542285872	-0.24505420474042686	-0.21771974161245508	1.2276459539474829	0.05579111648580811	0.6742064117126713	-1.1283875682897797	-0.17768087478561528	0.2715879829420101	-0.6474626473634733	1.0896589363805802	0.7735618729743052	-0.7458051875657139	-0.6729170093464922	-0.1573897768883646	0.86691661855769	-0.45796434931777713	-0.22196352135715897	0.333842382244162	-0.7811007267249724	1.4285100531909585	0.41294670137897016	0.6481930017965667	0.5423784012347472	1.1478350320147759	0.7971298582677331	1.65375413013053
0.9322634198875562	1.15341309703288	0.3182786510772442	-0.09074278863528074	1.6728751584189747	1.1527931241244638	-0.23535046373330357	-0.33560303510361866	-1.2851178534237089	1.756008469048984	0.6411846321899213	1.8772471845052756	1.0910157915037593	0.37818754518319125	2.079719627061261	-0.07084195577451816	1.0559542651849643	0.8788041652453582	1.4403436597433366	0.9669061780988397	0.2871626164920143	-0.3674003110957343	-0.2738256210383345	0.5823766866609736	-0.23243419616501107	-0.1532354600786957	1.2255129928018882	0.030786893492647772	0.5875134195620019	-1.1597851325442963	-0.2563615626547039	0.10295372865328431	-0.6292973813152563	1.004495251091749	0.7386043063178399	-0.790537532128875	-0.7140209385915897	-0.1283549575065062	0.8034092713995771	-0.5372255528092499	-0.26265690871445746	0.28181771769666997	-0.8022801559369738	1.3997679782021923	0.4011420637330135	0.5522752122115281	0.45639506675578756	1.1599699446063614	0.8735570681606643	1.5433208555384261
0.8590484917228378	1.1899365079246091	0.3191671320659806	-0.12427421705091804	1.5981627354571069	1.0556888041450663	-0.31773765625456785	-0.41010856400289286	-1.3319799277751856	1.71859276843781	0.6143149463696654	1.8422129510831755	0.9882057411083697	0.49514817364649283	2.037895870479693	-0.18742800803954185	1.0048362428628055	0.9381283555823632	1.469263821147993	0.9373772343929103	0.21651285143680382	-0.3183030499473838	-0.28157936694959435	0.5619731714978541	-0.2321167363219641	-0.06597457504136697	1.2127981936228025	0.04556233486497731	0.5013490684001032	-1.1719945301969699	-0.34459849414198657	0.010605635257739651	-0.6322687895421882	0.9370327975995565	0.7017472890033114	-0.8399994857119012	-0.6876323397611321	-0.08601039255294105	0.8001232380422403	-0.6561433453262923	-0.306987980053334	0.23456867631372097	-0.8319212231355875	1.3589499324196415	0.34100285782964335	0.4537968860908624	0.34746637738455777	1.1885091051228638	0.9553154541476193	1.4824473552890702
0.7405111003983835	1.2305414123345795	0.2535106651547504	-0.12322524355181415	1.5078914176256493	1.0209419355695044	-0.38075648790974975	-0.45806266997320266	-1.3697830203800883	1.734141378802962	0.5780671104398782	1.815151451707815	0.89767098451236	0.6442530775904368	1.9962619725732154	-0.34030167583003224	0.9558529201706245	0.9945387155110568	1.5006477779678522	0.9072165642243502	0.1464201319759249	-0.2324416777939569	-0.2981433633319527	0.5213605613611457	-0.24023743749223136	-0.03987144068755874	1.1749545539780355	0.06407614092187161	0.430903526638683	-1.1682810251780684	-0.43177520202605935	0.02015655141179633	-0.6509078824546423	0.910206265647707	0.6686162647978312	-0.8699513696072746	-0.6593617873212338	-0.042360891896820733	0.8264963714649142	-0.755174371950925	-0.3411318284109375	0.18116806986603468	-0.8830879542342777	1.3098831345102373	0.2582226398553861	0.38019169374167944	0.23658204897804175	1.2327871126519707	1.0288086222210318	1.4818141689394924
0.6342481808590706	1.2879581829030209	0.1509838644655224	-0.12467367135553051	1.4270061484834335	0.990015423802217	-0.42843691539068224	-0.47190935838812775	-1.3911977652050598	1.8145947085713516	0.5395862566748334	1.7947554077939862	0.8263329935508802	0.8029534211200622	1.9822630595965545	-0.5097897785269577	0.9252463773038239	1.0380327752676182	1.517009123804744	0.8640073278648351	0.08236971884415008	-0.15579947180128	-0.34559538143799684	0.4662689494732005	-0.2592732703030368	-0.09055531489016255	1.1234730995530906	0.059577593971976615	0.3782541881633016	-1.1742357356401318	-0.5220614247732386	0.12925794959846656	-0.6684822921119131	0.8988487944786113	0.6299442168544869	-0.9111027739103326	-0.6148136251689966	-0.008785734302171734	0.8581753624676676	-0.8122911646144724	-0.36011439059649497	0.12224863076027023	-0.91519066561762	1.2579248476079754	0.2162540879050468	0.34867844746217536	0.1813382829377836	1.2814806129402347	1.099017179430828	1.5004354228428016
0.6301997150387335	1.3303311075467001	0.09366219540100948	-0.12026668362090369	1.3711969740228596	0.9113520482525237	-0.4703198014495789	-0.4705246895466348	-1.3966446213185069	1.915290942534881	0.5023517994688337	1.7640135445035772	0.7851137237803142	0.9373119318889941	1.988422918832819	-0.6482730910722502	0.8990790915169979	1.0225789982818567	1.5080696891124121	0.8380041007679108	0.031599928029000975	-0.11431492943605641	-0.4320972590690528	0.40592799246792416	-0.3360397634603872	-0.12373165228511754	1.0675390455243772	0.04796797494513536	0.3410304285399407	-1.1917481701721644	-0.6108213524674738	0.29350519725075813	-0.6888225947296999	0.8922043268751031	0.5933366223536433	-0.9431686235051486	-0.5533794409046557	0.0007199441182782686	0.8914430555481416	-0.8020196922603724	-0.3843698867224855	0.0717154068856174	-0.9194425964821503	1.210788519026164	0.20930334121124888	0.40333657905217024	0.2035710240200949	1.3011964804345189	1.1743484662759953	1.528654029591914
0.6535224525297727	1.386023744908511	0.08603362603251959	-0.16842203670052286	1.316769258055904	0.7861757308047539	-0.5170413653992618	-0.46422603789122474	-1.3939626021094296	1.9679845558360598	0.4733488075380431	1.7408364111154806	0.7634960304970217	0.9701984454736552	1.9996836478065103	-0.6986991351993637	0.857059939445627	0.9458610639761933	1.4757743460239199	0.8349094947854308	-0.011276199040588884	-0.15333352391588467	-0.5307920155044231	0.3392595420215562	-0.4565412490689992	-0.06559891925441548	1.0021639592612748	0.03814334085777075	0.3140862581435344	-1.2145464015416854	-0.6741465870766481	0.4385223167063006	-0.7229352745760605	0.8989702338342889	0.5888124762408031	-0.933754383459023	-0.4983696790988431	-0.01760901515339485	0.9078800116599434	-0.7193249194209286	-0.4204222382957757	0.028358171972196432	-0.9140041784548261	1.1661137495869602	0.21387744181707236	0.5467584612031514	0.2846389427871755	1.2823883274795733	1.2228596421078657	1.5576332564213375
0.6492257668553383	1.477227256751612	0.0709977939154437	-0.26870455273407867	1.2332915683861043	0.6119838835804067	-0.5566516425193265	-0.4577244606297343	-1.3901243204622347	1.9130890480309408	0.45905067101122893	1.7370686177409111	0.7622379418664356	0.8599269025742764	2.00143456669901	-0.668551913521229	0.8098486469839228	0.8391667598507974	1.4330612909939735	0.8494818876463792	-0.04249696623348599	-0.2553514591856529	-0.5999137129729879	0.28954453210227055	-0.5541229178611425	0.07235078282481783	0.941753106717902	0.007144262784856792	0.2839454617681549	-1.240565072732612	-0.7078816213237515	0.5236395112673004	-0.7663732096360487	0.8970214213169851	0.6114639049974572	-0.9120438519303795	-0.42659764007579354	-0.03816474544043808	0.8976620773566552	-0.6028044534685051	-0.46562430439080416	-0.019799794534603503	-0.8779577695268254	1.1158793970842305	0.2351132147327685	0.7026737605181962	0.4131402182796755	1.2307832174189384	1.22376291009536	1.5557894496297995
0.6346552614197913	1.5910984180804308	0.11857871719502093	-0.3042300050768055	1.173718356700828	0.4170909422485843	-0.5935184097492694	-0.45530526909057556	-1.3860662533929184	1.7547936307019818	0.45662347771203604	1.742135363085498	0.786717092255888	0.6645841418011025	1.9829338935818739	-0.60142745893983	0.7730399983104544	0.7149506739358715	1.3935577110535664	0.8767571045126544	-0.0623441730856459	-0.36523450624479964	-0.615502823173521	0.30139002401349935	-0.608490855425791	0.2642713472424781	0.9097828884448769	-0.049340166297248154	0.24130313200989395	-1.2649631799877141	-0.7334870886804704	0.5416650836207386	-0.8015477183588923	0.8693390310489303	0.6225804879396942	-0.9094904858318718	-0.2930459622902316	-0.04308519107117477	0.9048146313689569	-0.5119724136312692	-0.5290574862151021	-0.07572128723738994	-0.7935102846304896	1.0725365671810945	0.2593983880523468	0.821836491903573	0.5396089248369503	1.1673816645949462	1.2075356691172254	1.5482668772124875
0.58577084335375	1.7184899185368798	0.2743785776081469	-0.3116702474497086	1.180870464598172	0.27282457164012464	-0.6444746699348245	-0.4589539510665778	-1.361466212595171	1.5251363640601812	0.4490847465243807	1.7894846603771852	0.8178121219740072	0.4314185369201581	1.9500081802395406	-0.541870982519212	0.7475016455328903	0.6068595935827897	1.3555890974603302	0.8990041202101544	-0.08020239949216201	-0.45556050603582215	-0.590228332115414	0.3745167596648263	-0.6559961734203915	0.4742431607910049	0.9301791133379179	-0.0784724676679586	0.199495063812036	-1.289568167745262	-0.7496964132986734	0.5004678482696603	-0.8343131314587477	0.8202601828757583	0.6194224113910366	-0.9155521354315821	-0.11563703134877441	-0.058864138373634176	0.9678806723943701	-0.4691258860061662	-0.5711171398565612	-0.13452522757051008	-0.6801184242859344	1.040207528441714	0.28157413078326016	0.9008720228380825	0.6140041870198663	1.1299345935991691	1.195401558599905	1.5497841350690231
0.5029944864091809	1.8415397381002692	0.3457662350730928	-0.36339470850306027	1.1967091485297607	0.1600751671265362	-0.6828428604877192	-0.47299162828722635	-1.278221687642649	1.2812245539880784	0.42268213141467215	1.9017191065557923	0.8544673478165784	0.22514341371129457	1.9224955486781163	-0.5357534910940214	0.7405007488969414	0.5371759795571123	1.3202935928750943	0.9169741770187642	-0.10967666490988952	-0.5238191713614173	-0.5394390292194945	0.47919965953326465	-0.6971326982674604	0.6289787451397951	1.0122307061915352	-0.06404343846717214	0.1762348603061244	-1.318296973518228	-0.7426875525660436	0.45447377219344853	-0.8729871084680643	0.7592744950197103	0.6412373144033315	-0.9302011219642157	0.02559198595584903	-0.0883479035247206	1.0473904588567027	-0.45703205565375865	-0.5771842160746623	-0.1927918475265467	-0.5557357237821218	1.0198996655152035	0.2986947850095934	0.9063160054902066	0.6382897417479133	1.1294615050892598	1.179117468587592	1.536081026711177
0.4299955095175281	1.9375708229219348	0.26752783591844	-0.34807579830097213	1.1800616993408326	0.08635831293044245	-0.70783132183767	-0.4898901586602692	-1.1554221573001984	1.1145243039649215	0.3825586581844438	2.0491126853843857	0.9097557790869196	0.09359735937264822	1.9054504587366732	-0.6038423921189096	0.804996222233628	0.4802922676845919	1.2907672941912998	0.9300398168978978	-0.1572221447554957	-0.5464970240446673	-0.47902782642667835	0.5903231700439766	-0.709454843286438	0.6336596139587791	1.1329383306983702	-0.061070067328096486	0.15700141433186518	-1.3498772822165717	-0.7190957984959592	0.4559598662368223	-0.8943378611457298	0.6901408046803349	0.6761334846748897	-0.9542989469995948	0.0755849234822491	-0.11562584846300136	1.0938158640167601	-0.4613037147763528	-0.5828029861682733	-0.2510132723106795	-0.4312854652903919	1.0509009797170472	0.30290421505165366	0.8442036654066187	0.6406381281670976	1.153481324149308	1.1529984956624895	1.5452522730198432
0.36988162525209717	1.999598866121201	0.16890970067782915	-0.26534653849855605	1.167825299582479	0.07643007758120202	-0.7464929724036874	-0.5047196436379778	-1.0046302459489937	1.0389402311580178	0.3347337662156949	2.184270303187721	0.9772877542858367	0.037012882225960816	1.8832074601794233	-0.7162780165492885	0.9725678478109454	0.41827152324135913	1.269168747834656	0.9214901675421631	-0.22774411699788835	-0.5469677028941615	-0.43678578145048086	0.6671757035092198	-0.7013145458295625	0.5016166048454236	1.2675706999287935	-0.07137101815133194	0.13028852436804578	-1.3945048546024936	-0.679835505001255	0.4873887951780988	-0.8772001714295931	0.6149929748216822	0.6753314943970408	-0.9786285816943232	0.07505385164177605	-0.14870417273970485	1.097230894551347	-0.4720754422672435	-0.5950780348150295	-0.3135031299968746	-0.30234682297642174	1.152263264411262	0.298628767062705	0.799214629153646	0.6393303198681382	1.170577896722873	1.1091520989128898	1.6044770993778457
0.31087480153594316	2.0389561250471004	0.06543909234488895	-0.21500880092544442	1.1542773885960051	0.11496602061655645	-0.793780982425212	-0.5303718276066622	-0.8259446977641923	1.0078562151923551	0.2843714732520057	2.2611582678745115	1.060075542405807	0.06811534157265055	1.856863514240222	-0.842098834364236	1.217787450896749	0.3668662781285416	1.2463055985215366	0.8968058828570825	-0.3164749266973475	-0.5607606396141286	-0.4297212573979993	0.687147959342835	-0.6913165204022687	0.2998251903416894	1.3710659848182642	-0.041382308912084845	0.10908919471679572	-1.4513866487499516	-0.6182073397166812	0.5006282181304569	-0.8336851681446987	0.539955018665786	0.6615863787259694	-1.008206802258208	0.018445718277260232	-0.19145278888557482	1.0679519299779707	-0.4672677954980884	-0.6144662073036974	-0.37454674218213546	-0.17818368593333928	1.3029789669150478	0.285522632749524	0.8029985836787645	0.6408770157511178	1.1364501377925595	1.0432103775461177	1.6737014912942763
0.2657360210682389	2.058275821324307	-0.09438008682680568	-0.19415598718628663	1.1033732661285982	0.15786194097148668	-0.839441313071627	-0.565573451861502	-0.6883813205879263	0.9943609457289282	0.25309085560910777	2.2549466129409677	1.2015450292382361	0.21308875149181844	1.8636773311351305	-0.9550281332274295	1.4933794685028399	0.32528114588315127	1.2177735394035232	0.8691806553831339	-0.40238118755966645	-0.5838955282816702	-0.43133548754092815	0.6551287215833856	-0.6887690031432562	0.07668071005335977	1.367626282484607	-0.024990277405889876	0.08580008115681184	-1.5088994284298696	-0.5729912934979043	0.48820133580613045	-0.8028864219692968	0.4969654867558807	0.6666132077402364	-1.038241722449468	-0.13661694706607222	-0.2175634748238632	1.0406690269894228	-0.45296504635985235	-0.6505057501305739	-0.4188781841343802	-0.09678897761600577	1.488148067418272	0.2629004829491764	0.8272395423553058	0.6530724293624672	1.0682023124280289	0.9528741039576423	1.7490188084613618
0.23579574226694927	2.0517491934402985	-0.21128856330074228	-0.15851037379257854	1.0403638950256489	0.1876427367256484	-0.8848559562651952	-0.590959047288865	-0.665902686908048	0.947771234883198	0.24303046738304687	2.180161118590262	1.394977148374346	0.3535506057064425	1.92242382428975	-1.0141520083409419	1.7434836316021838	0.30057760632293434	1.2158897170683591	0.8466604606747665	-0.47597018730967433	-0.6100557223079187	-0.41370138353572977	0.5756108640653025	-0.6884437047855669	-0.06933570576672124	1.223068902801993	-0.06193128647679284	0.042352399892220526	-1.5688740860888923	-0.5651036568257012	0.43576751887529824	-0.8069453484810136	0.5064840191104277	0.6612870713495478	-1.0503823208771992	-0.31711434434192654	-0.22252881503152241	1.0198699294890081	-0.4466826214601592	-0.6645782928574291	-0.4475218797501042	-0.08786287846246313	1.658396073118706	0.2434660568700006	0.8584071389426109	0.6657415691997557	1.028939812353574	0.8459821283046708	1.8399467576431978
0.20947947333548944	2.0301693152685827	-0.2671261762082457	-0.13280565167056696	0.9886816092295575	0.22983480423975053	-0.9313864299737762	-0.5985787048505262	-0.7237795147333832	0.8582132198946193	0.24263686846966442	2.059150419998846	1.5670535106612913	0.39131085141989747	1.9777908330277612	-1.029992850321729	1.921806798111562	0.32759746646073074	1.2897948581247687	0.8358698897455111	-0.519636008427699	-0.6364035057307051	-0.4007013896599506	0.4702351213396274	-0.6823884522237604	-0.06025076712966419	0.9882426715249559	-0.08846068528077355	-0.004498407737582297	-1.6287108234129506	-0.5849099145407008	0.34095685717286867	-0.8524098924181596	0.5375956254697623	0.6308037662431858	-1.046669906481943	-0.4492584239483727	-0.22093954700845592	0.9824573534237115	-0.4211078896942424	-0.6138855441329293	-0.4628229562825566	-0.14852150686350107	1.7291279634818804	0.2383292318597494	0.8745253298524913	0.648703620834364	1.035947676297114	0.7609422897337768	1.9108198234509814
0.18645459966936806	2.0088214113828493	-0.3228856808969592	-0.12107858261401838	0.9497515842748798	0.29753371664676187	-0.9658816308186017	-0.5625693571048151	-0.8219280395425228	0.7692461181237399	0.2577720586856055	1.9241177014233983	1.6748721031759242	0.38736715257806537	1.9895789472100365	-1.0398765178323122	1.9832494214397858	0.41367380149189203	1.4275275628844277	0.8402578276075661	-0.5191510510867519	-0.6573077859375993	-0.3978946243271616	0.3786632120706364	-0.6802759725274412	0.04351920117630935	0.7350909507296115	-0.09781381391242702	-0.042416008658705165	-1.6752554884548694	-0.6345233982546702	0.23090393114547694	-0.9009828547598484	0.5704999080319583	0.607043365284148	-1.0529529862040174	-0.521674967632189	-0.19072250376763092	0.9500145633451315	-0.41339616440371973	-0.5018303609210628	-0.45963418582042737	-0.2445382971906347	1.6950075503664581	0.2549909041696221	0.8439899083601272	0.5953952491188816	1.0859181309373296	0.7243915190370168	1.9467202947808222
0.17020116362303717	1.9877525035978258	-0.39231412387392306	-0.07454053232868404	0.9467001348174555	0.3821602898756963	-0.9838714120881551	-0.4549431861463919	-0.9358310382330106	0.6910012852416112	0.2834924356787844	1.8189692047735395	1.7096580553749434	0.3596807770354108	1.9583282092901668	-1.0528774594676282	1.9321084453581654	0.5196929971072392	1.6156132688110891	0.8684379499473384	-0.48488291681898155	-0.6558582315098089	-0.3963529438535782	0.29553974376489195	-0.6827255083534148	0.1509419277264537	0.5356538981356358	-0.14574859814965146	-0.08642537097386552	-1.7102838055273089	-0.7166302449488967	0.14224434454823406	-0.927474343476615	0.5847025298197888	0.5961455069631423	-1.0722416257693066	-0.5420000666141475	-0.12146812940655209	0.9035178702713302	-0.44699446881815835	-0.3357436157527789	-0.4489179083933671	-0.32901956108092933	1.6290934033252014	0.2996253236895411	0.7925881607124217	0.5287294174087641	1.1834897514201643	0.717648591927574	1.9460472853903905
0.15211834725200496	1.9640535089757782	-0.44676206138878777	0.024611820306455878	0.9971015113140839	0.4672248159833683	-0.9926445015502232	-0.3059480440816537	-1.014418660473334	0.6166089424435863	0.30358697220334696	1.7357113794645482	1.6371215067906335	0.27757851157768726	1.9119267490980885	-1.0725124693830912	1.8405688526232005	0.6171996176016323	1.8367225547011798	0.8976681041101313	-0.4437336310918198	-0.6262259282894636	-0.3865995476809936	0.213515633258131	-0.6675501440043434	0.2244073482719285	0.4255073697386722	-0.22962364518443348	-0.1304842933817236	-1.7287547863873403	-0.8030349108131822	0.0962538322467065	-0.9435816024819712	0.5507573384946414	0.5822469003298034	-1.0948690163983632	-0.5188803954231014	-0.022822772020027325	0.8192555562260727	-0.4776009876417918	-0.20933836697508665	-0.4372675974136199	-0.38887593837545203	1.5845197938507622	0.3563127340841867	0.7663051400385505	0.45139462325976637	1.2783997682537505	0.7234156106169617	1.8755684676870605
0.1316972998553704	1.9538121577283931	-0.45714394546962556	0.13739108564203292	1.064718658531826	0.5573179796094028	-0.9525257878957957	-0.15351510351389974	-1.0437584216785718	0.5760075923626942	0.32331939772759744	1.6826750039964395	1.4467056253808512	0.1922077156739564	1.8380590672429413	-1.1119657085911436	1.7674565379844314	0.7058444689181504	2.0179401583642207	0.9063415377051658	-0.3953722432874577	-0.585621350729817	-0.3534398144359382	0.18346887669428513	-0.6435995625123045	0.19941140992176637	0.3949199463736501	-0.30824477428415115	-0.1616617216960202	-1.72478957675713	-0.8737247858876079	0.09612553635807013	-0.9454654924241176	0.4863424345473133	0.5836436680864392	-1.111116451626811	-0.4493048282839472	0.09168533587921242	0.7701076316935114	-0.5112707570757719	-0.2022081648046227	-0.4219263473950301	-0.40115460267937914	1.5773290063554053	0.4031100272926326	0.7303666680944554	0.37705199732417716	1.328739462706578	0.7334842062258158	1.7531643870142581
0.11347548036604316	1.970486093230334	-0.42756045760291206	0.22430974424892072	1.1066782744234587	0.6470944094570641	-0.8289415867881645	-0.06221847544480206	-1.034683513452134	0.5582372803466409	0.344799402427267	1.6867800252863017	1.2227539429349352	0.20412376716316513	1.7817933941095028	-1.1598266814384768	1.7092090779733353	0.7630657350456949	2.124415366599668	0.8989571675676611	-0.3457820784367754	-0.5647273026718252	-0.30599686503856227	0.23412063843585523	-0.6326452382985508	0.0526733395635953	0.44250191915802634	-0.3939144288187309	-0.1796313853064993	-1.7047152720031444	-0.9443684095967926	0.14252588274829855	-0.9452628315364014	0.433394875471836	0.6134938229734472	-1.1223125121888333	-0.3442041642432982	0.1921474271452121	0.7828444056157497	-0.5688813080561519	-0.2373681737110706	-0.40739358878494897	-0.36091537612627556	1.6301260779655073	0.43623531807171306	0.6657938479650869	0.33535599155735085	1.339093562451918	0.7335726380567594	1.6244125136293353
0.09332002821329323	1.9984483990542308	-0.3791431254804591	0.23074323187036155	1.1220535577211117	0.7197750358597159	-0.6546024527132833	-0.05151116552395052	-0.9970173885740605	0.5315372462418961	0.3569616088507911	1.7674690898084318	1.0367512935668306	0.2831676539272236	1.844337060765929	-1.206939508495874	1.6703621354596305	0.7750430911981043	2.161394101326972	0.8777815258034064	-0.317870817421967	-0.5664633572688741	-0.2688468999795256	0.3116129910702822	-0.6339111584134139	-0.13954873805148624	0.5684088525189521	-0.486238083815027	-0.1880111709800597	-1.6554570243708124	-1.0119025184428714	0.21789258977291864	-0.965400473266472	0.4031738243874714	0.6641420032477271	-1.135103561601008	-0.2684619765099223	0.2285778798321499	0.810792662465907	-0.6257544699712625	-0.24239774146963744	-0.380874066248723	-0.3383425634134847	1.7208286313726435	0.4536231877973555	0.6129958574817909	0.3220147273311233	1.3243701249239974	0.7313776336815543	1.4957203748056933
0.06992034256748361	2.032388744923663	-0.35487750550969815	0.14083678496881236	1.1069274615568019	0.7598164419157314	-0.46554937007347147	-0.07170425279571635	-0.9668271533440919	0.5019948865481076	0.3621387465581511	1.9055576761594974	0.9504075199168757	0.3218266337304848	1.9940174211254824	-1.2433976198306116	1.6439882658376455	0.767353062077899	2.0870659723851204	0.8509075406093422	-0.3080045569247158	-0.5855360828223006	-0.24485109684362652	0.38230417198366806	-0.6557179061505608	-0.28558986806807696	0.7351220636150415	-0.5502425437877051	-0.18691671893299552	-1.5395935989760707	-1.0601818281595128	0.27865494814107483	-0.9982914790291375	0.40917639825382607	0.6913367644875044	-1.14631692139134	-0.25432412227133006	0.1995879550272141	0.8616141556401695	-0.6675290223032436	-0.20756222080567754	-0.3292712233056704	-0.4007196981321628	1.7527909652397526	0.4493131589790849	0.5888185711169707	0.3266629128642675	1.3003079971354206	0.7283393686327091	1.380464529966176
0.04790075931045829	2.0827397041325684	-0.36898580252864216	0.03944359111267604	1.0511008002798532	0.765130530863985	-0.2604583564839436	-0.1044628119106816	-0.9644572931403464	0.46568838616680386	0.35284718820956484	2.0184832313990753	0.9760018845182991	0.28516633123141777	2.138854275729398	-1.2589941693085624	1.5907493161411863	0.7378810836737199	1.9382134830081708	0.8342436209464413	-0.2983021333669739	-0.6189679240016085	-0.2475626407354003	0.4655301527529831	-0.7095959365500144	-0.34230894905840953	0.8663976982062879	-0.5896950411022929	-0.17847085313583844	-1.3612901899348289	-1.0758325785975014	0.27791368300673025	-1.019325395671078	0.4579024940128876	0.6688848739817985	-1.1560563869296876	-0.25212249435014994	0.12833726847896915	0.9225177966153515	-0.7033167550436351	-0.09022129490696401	-0.2695483144771653	-0.5395598080502287	1.7249129649500172	0.4386056767361744	0.5693484877972197	0.36912011974627756	1.2737611931078063	0.7056629205550511	1.3092609329193035
0.022753605891799745	2.1421501996454047	-0.40303773141196686	-0.04204183943228819	0.9881045442891854	0.7326868251953556	-0.08486348653895678	-0.1344958016106397	-0.9626798979875378	0.41894351933653906	0.3163736889027719	2.088081244484904	0.9802801796090623	0.18901072625002396	2.296749188097859	-1.2703130552733082	1.5137348623938554	0.6765548474103642	1.8079986247897704	0.8232695078692597	-0.29566763537966423	-0.6567518391805895	-0.2931918483991482	0.5291373689423758	-0.7779517034953016	-0.31729323935103937	0.928523216435584	-0.665761380436882	-0.16077377003519433	-1.1599299488960082	-1.0715561062113994	0.23452472622477702	-1.0197678243696124	0.51034116435981	0.6211875574571148	-1.1838493271320136	-0.24465655235982164	0.02498396645914248	0.9375968877034604	-0.7280469002149704	0.08032716359553242	-0.2138025807762287	-0.6897581046868514	1.703142497532951	0.4488290273685715	0.5844251816082391	0.39921185744865234	1.2378718525714878	0.6589677555371996	1.2580524846852024
-0.00941320500074777	2.196394565113646	-0.4378251793555645	-0.11155013603082435	0.9712997137528824	0.6639321335271025	-0.011945497929492637	-0.11656672747338326	-0.9536559544966641	0.363060955374482	0.2607739063983377	2.131779321014716	0.8917099462690153	0.04740421568221507	2.4766761449401384	-1.2938414769527233	1.432854995553102	0.6024675083335091	1.6783070505533602	0.8096447047022565	-0.2950614387034799	-0.6770626547511644	-0.34644330569846843	0.5456418755772694	-0.8430662446356607	-0.24346204869721824	0.9298714414708866	-0.7373195502612558	-0.14362597796194465	-0.9599489112068262	-1.054201170854157	0.1732634394008117	-0.9971725625786505	0.5378558526605003	0.5716406748371055	-1.2234022827392577	-0.24883809859887934	-0.062294084050534625	0.9541526570048353	-0.750168572173041	0.17170049093091683	-0.16454988677219456	-0.7919057824174589	1.6803393554755786	0.46613830430029957	0.6948966424437342	0.3553537165993358	1.1925976667979366	0.6024819235220307	1.1888121635524307
-0.03703014596768072	2.2470527335120964	-0.46833294781129287	-0.15495425620273626	0.9929265339045713	0.571070482060476	-0.027184944657457005	-0.08462384971619372	-0.9510217147271783	0.2973705524750861	0.1909153472584278	2.1031732345211624	0.8209791715866512	-0.06510745547085665	2.588899498245202	-1.3232532764087783	1.3636861367899271	0.5266613585098067	1.53585606855609	0.8128716317681249	-0.28471349760407055	-0.6583207686789037	-0.3797572069908815	0.5468331411022124	-0.9058096350964773	-0.14413075008443138	0.8583325469053615	-0.7676691055125268	-0.1329870780629343	-0.8117328232379443	-1.0329575630193695	0.10199863703787784	-0.9696306625002024	0.5329924956069313	0.5294268229394347	-1.2588899196937282	-0.2797279179801354	-0.10968180647842507	1.0194965166074925	-0.7651827230967125	0.11227644673420296	-0.14377517275356824	-0.8318958888901189	1.6668092101883019	0.47630192440932173	0.8512712920076215	0.27210341803925453	1.1607238092237786	0.5352705737252842	1.121029365714913
-0.05745119336431529	2.2941717266554815	-0.47708432282488955	-0.1795450529061949	1.0398698924630574	0.4719601814847172	-0.0466659122727609	-0.12915209398384572	-0.9550702259085767	0.2208984592460541	0.1138355600543238	2.002741765377809	0.7624006599543035	-0.1291008997160883	2.5994767359885684	-1.3480158841702305	1.3283098027068951	0.44538062186036803	1.447948720281594	0.8364930793640507	-0.2770852497005162	-0.6076272923018327	-0.40152664214875167	0.5564445682901062	-0.9651667872314682	-0.06447689473286537	0.7325431511116158	-0.8332420428174683	-0.11417902288432673	-0.7914585339982609	-1.021384048317215	0.0390623761122685	-0.942822337747711	0.5127988656056687	0.5219403012548283	-1.2933638218692511	-0.3324380871563304	-0.14149111071411133	1.065670716738167	-0.7754184629410416	-0.08239515084800579	-0.14929400541164667	-0.8206685957731514	1.6666659002382183	0.4903008728613715	0.985528909293081	0.19058201775674513	1.1270999087877596	0.46068464088378364	1.075985524205004
-0.06261168413101051	2.332249992220826	-0.4566883141933504	-0.223910461485955	1.0868176227256376	0.3859024408127659	-0.014566164093191064	-0.22292361866043856	-0.9427526863818528	0.13407713172938887	0.04554090059692047	1.8839584363503648	0.6246617829412786	-0.1635747297280179	2.5365069420836073	-1.3567340728651989	1.3412878583067824	0.377245101487043	1.392934130975029	0.8627353380954841	-0.2790152488479361	-0.5521826881179084	-0.4138555515830881	0.5509795935080231	-1.0207536138231208	-0.009295036765451556	0.6360655503802597	-0.9003978912951531	-0.09031996825832447	-0.9005500709462779	-1.0187050269305804	0.004390412208233632	-0.9142271719288806	0.503985838079344	0.5622738888647196	-1.3298340549917107	-0.38651976225063756	-0.1728574551241594	1.0527947616509996	-0.7985341483527352	-0.3285322915216929	-0.1549233151566018	-0.7394047810574075	1.6127644990127687	0.4992038645560054	1.110672289957942	0.10640046251319421	1.0920990515505398	0.39514402103593377	1.0462695711197825
-0.04050274172651028	2.350485051971679	-0.42275029312909435	-0.2938864119045249	1.108269574713577	0.3196737987843745	0.004795372121423153	-0.3064414318297721	-0.9035512488449011	0.03559599703443965	-0.0005390361891654455	1.7455118055460244	0.5444020782840322	-0.12963298606776422	2.411795107039267	-1.3434404891691933	1.3992874177156875	0.3367618704879386	1.3091040370602058	0.8818792109664141	-0.2858439724866843	-0.4936275106677598	-0.42412132979542305	0.5208409292182179	-1.0780335595776864	0.1105935305043114	0.619904134892977	-0.9262392770362082	-0.05799852780426627	-1.0651062705999994	-1.011699723995277	-0.015345771993693113	-0.912514544708747	0.5030374545397658	0.6144608160357332	-1.3617269123034301	-0.42951080114246115	-0.1961457686599022	1.0136101717297843	-0.8237060772812359	-0.5149806739061095	-0.16002534789600842	-0.628048105098854	1.5158996177520505	0.49076614220134535	1.2060534129156195	0.051974582777548586	1.0390785222082244	0.3513671064392184	1.0248288459240134
0.018916126947446033	2.342303256209306	-0.40004032851590077	-0.3688636601206811	1.1130871926248689	0.26466769927363504	-0.033849216815924676	-0.35835855551883666	-0.8465599332999973	-0.07195020858677434	-0.015884145825577338	1.6414374422559874	0.601853469502857	-0.08846112786415286	2.208304579077443	-1.3192758890969754	1.4704578443039613	0.3083956732640117	1.2301753697766908	0.8880257387109267	-0.2990656135050867	-0.4352292261674428	-0.43536652854391644	0.47019623730172144	-1.1282666806680912	0.3137442258160929	0.6363006255146207	-1.0134581637824096	-0.029228893993511147	-1.2305796404812308	-0.9993363782867044	-0.04020666419171369	-0.9277112569087324	0.5076752813613622	0.653056118497943	-1.3831987144814004	-0.46907823127628906	-0.2113500653777499	0.9621335086815896	-0.8458050103694529	-0.60264373436357	-0.1594729624616233	-0.5577244620514303	1.4628117112432495	0.4849408443164032	1.2045252774343216	0.06884247557465459	0.9218410354557305	0.3266093520547112	1.0032766162138524
0.10694729820326802	2.2984350378573306	-0.386690332121043	-0.3957570023686122	1.1062105020854296	0.2130831066280344	-0.09691240870564859	-0.3775966987619872	-0.7837331555329683	-0.1717386149812138	-0.0023076073066314482	1.589479363455297	0.6375681054228772	-0.1273973291279507	1.962226640752022	-1.289955699329484	1.524045691144244	0.2753231161395756	1.1896339432720038	0.865531154534829	-0.3134767107043271	-0.39477130940872557	-0.44092564695748654	0.40712632781794084	-1.1274514751452076	0.4938761184985081	0.6155172180473387	-1.113715619763066	-0.025160836384611772	-1.3567732989647627	-0.9810670890166268	-0.06317162825766083	-0.9301774401057246	0.532593480581134	0.6819584666929488	-1.397024257746494	-0.4959514976116437	-0.2490704889082685	0.8853903722050316	-0.868647829342897	-0.6163320146980048	-0.14193723576279665	-0.5228645402862229	1.4592458224852944	0.47593725384555874	1.156902936289469	0.13869482471907948	0.7519061041969561	0.30896088522212695	0.9710438469466608
0.19568837824181032	2.1987080383981787	-0.3844414663217143	-0.3667494751426096	1.0711188333250488	0.16795831894381372	-0.2063900552289973	-0.3754401168306968	-0.728012773081202	-0.24685061745219014	0.021646822561837118	1.4849886694056391	0.5957733692439987	-0.16539455447702653	1.7721781069865934	-1.2603148756520208	1.5711238518010682	0.23308227505396575	1.1602995153816054	0.7956570856614457	-0.3203742458576696	-0.3742456187112075	-0.42038048746981466	0.34827003407817236	-1.0443906547294355	0.6075663652835755	0.5332651199320612	-1.097342833377512	-0.03298720102305296	-1.4235577731626243	-0.9360894152187061	-0.06567339808607399	-0.923364038148293	0.5487969603244148	0.7173803435102747	-1.404836589251144	-0.515028835570356	-0.31411674492578545	0.8311877951217734	-0.8997481064833629	-0.5894421863928674	-0.12988518992167924	-0.4896724563477182	1.4828961792475717	0.44860896754561097	1.11824929505271	0.24029897782771603	0.5830904311201635	0.2909050003112677	0.9300977963406242
0.24737023406353503	2.0499372861795115	-0.4120071585363525	-0.32966192913712966	1.031511194235843	0.12534393972521474	-0.3921468312097826	-0.3489364411031627	-0.6803448188486129	-0.2971640719267717	0.0478919981061928	1.3896364355296602	0.5532444173027905	-0.18514881919722193	1.6694476874360453	-1.2426469293271043	1.588173904329536	0.19021288466589745	1.1079057066848406	0.7010090952400405	-0.32172426223922607	-0.370285777086113	-0.36698846518613915	0.2971940828321718	-0.9031367016031752	0.6603460033502225	0.41592460102621276	-1.056066860882165	-0.054756471740321125	-1.4239163660335303	-0.847219195807358	-0.04913748355069304	-0.9282336082108731	0.5161991675646441	0.7482397014741929	-1.4101716712618484	-0.5606030491425351	-0.36580836079467344	0.8279866283284175	-0.944920495653544	-0.557693573614683	-0.14493518216577486	-0.46773722214589525	1.5381084450164306	0.41099445637813437	1.0553956273398024	0.3488025282782318	0.43877920435747264	0.27030354198110595	0.8809800577513558
0.27140039813875316	1.8894486977310556	-0.4540358892636065	-0.2781550570139327	1.0204813848073588	0.07741156126480131	-0.5836943239611351	-0.3305418317519559	-0.6350339836358779	-0.3258250135807522	0.0802851886775859	1.3829085304541864	0.5232288831919885	-0.25022432140132295	1.6179200430165281	-1.2386542737338746	1.559743377859744	0.14318420506649637	1.022191790434853	0.59577541814753	-0.3216914948513244	-0.3864628045002586	-0.2894555404278742	0.2598017780166001	-0.7451984700590443	0.5999840497943224	0.27987832400235624	-1.026501544297026	-0.10560099683997796	-1.380299060101219	-0.7414494390965227	-0.027651485978750633	-0.9416120811788169	0.45743986789602076	0.7502274094355594	-1.4037813363242542	-0.635195440561102	-0.40058370007905764	0.8470680265738608	-0.9976129539254778	-0.5111252412354935	-0.17415134995895093	-0.46536424782030855	1.5597861824657964	0.3663757554169983	0.9862793329669323	0.4527388720376438	0.35834646517673197	0.24794923843045602	0.8328698420956924
0.2956067983103809	1.7711041944279429	-0.48145187405889783	-0.21185863283215864	1.0176135469218708	0.024360608534141574	-0.6970551971697552	-0.34723345758546514	-0.6017285289445347	-0.33626007883855336	0.10409267495172494	1.3255131719328466	0.48223583125089664	-0.30163101707540185	1.5916014115673387	-1.2398833703887693	1.51853219812144	0.07914977489501618	0.9101959361894096	0.4856330557034988	-0.3318035107578398	-0.41716607263901906	-0.21107015705480398	0.24492686606122843	-0.6437680905771315	0.4138614358778964	0.12792644854919694	-0.9389554904999228	-0.1530423955744234	-1.336605897984677	-0.6517751574894518	-0.005338692680039489	-0.9501266928415811	0.4020635217069895	0.7239267330509916	-1.3663354267251286	-0.6822442807971164	-0.43941750911726085	0.8596859873065263	-1.0390334295697308	-0.44332000730188126	-0.2182417509943737	-0.47440857345270615	1.4885822122670538	0.31949043827936824	0.9655221593459691	0.5287537110613763	0.3928126939352733	0.21803717161381245	0.8011866307922857
0.3053419809881006	1.729759480132946	-0.475974535216249	-0.18705998998646334	1.0113620100678353	-0.03246768777563101	-0.7540922218132664	-0.3697303473262664	-0.5706177431784336	-0.3385775150331047	0.11275185104614335	1.2163221036070684	0.4346784935211933	-0.30667913044550127	1.5583719243448606	-1.2426443846135329	1.4742498053671036	0.010490463436308394	0.8180238234616931	0.3892990385743967	-0.35606448476038055	-0.4564336494087976	-0.15288078788568182	0.23942654215377623	-0.6662215157723355	0.21312284614548654	-0.0034114118129101533	-0.8823652132542913	-0.17856997332123314	-1.313059448797977	-0.5968925759353682	0.006118842930143304	-0.9699960229738313	0.33772957733011333	0.6890612609718862	-1.2967164123156667	-0.6591142975314985	-0.4522513721735866	0.8777727494221143	-1.055658791843065	-0.38942934155601805	-0.2752429061370935	-0.5085211349765812	1.3707519283088547	0.2808605082145168	0.9816267061890522	0.5526222247529124	0.4755993369214181	0.17710270872599546	0.783983077143377
0.3098074561633215	1.7661355560051994	-0.4195673832134017	-0.2075847965324035	1.0205863057056084	-0.08996855457775024	-0.8043933154578969	-0.37381671198205035	-0.511008114343908	-0.35986359563490933	0.11844066734090086	1.182794987534796	0.4108422780155105	-0.31740134112884877	1.505852795733205	-1.2372623154104219	1.4188623837849894	-0.04022803336456336	0.7418467577834763	0.3026927552853956	-0.39550003610027495	-0.5011549615433701	-0.13137434527918768	0.21667937997867695	-0.8049671442127992	0.11431054565940806	-0.09799112653303244	-0.9129264648326163	-0.2107468635049241	-1.3020292700092446	-0.5672134306401422	0.02243736720977881	-1.0139934162590631	0.27517096067671615	0.6433670015047959	-1.2180326022719346	-0.6060638298944193	-0.43579900621728546	0.9024485515651719	-1.0511922281217216	-0.36011012101435697	-0.32079963941651857	-0.5625041896965637	1.3052930011090396	0.26639000299898025	0.9951252362738506	0.521971733040456	0.5235966663129856	0.13154452439170303	0.7646410262006109
0.3444887341778809	1.8661885733797874	-0.3090507626437803	-0.22651828105183852	1.0927063081398942	-0.1396918474887165	-0.8463000877969314	-0.383998802687164	-0.398299601643211	-0.40137277328489207	0.12039291795127867	1.1433684645986955	0.4668927061851341	-0.34299514177583734	1.4323099831665451	-1.221599603379619	1.3802312066102282	-0.08820729678558452	0.6916681846104704	0.22498613195980321	-0.44738064136529737	-0.5465891133847857	-0.1411776193494474	0.17502043573103948	-0.9782610259427935	0.10890802230233274	-0.13992092513094767	-0.9380028570281814	-0.23646855161479824	-1.2994329197035503	-0.5895279354701186	0.07795741301725674	-1.0562210947501565	0.24327288991870746	0.5894417891861009	-1.138687961706773	-0.5478263887474839	-0.4359696056095915	0.8830141084135684	-1.0104376765231964	-0.39251624944179375	-0.35989346311364456	-0.5909292131126701	1.3277926632721189	0.27896170631354245	1.0116118169872579	0.4437218779763967	0.523542818840313	0.09368938418852625	0.7360958705164957
0.4170433975306988	1.9881161389650424	-0.14684928279899048	-0.2517098830102015	1.2299734449789639	-0.18393290882834135	-0.8805291272345059	-0.40030049304232185	-0.26146565724470994	-0.4342658420064148	0.11354429685842005	1.0255010632424177	0.5897647061944475	-0.3478688739046316	1.3340686665114665	-1.2005420985778492	1.3668904816108391	-0.14159906808888942	0.731965411923562	0.17388885166149687	-0.4929961220634829	-0.5648466777423489	-0.1748179941539131	0.11886128025694334	-1.0786880755503867	0.15251375062448752	-0.10572095006876825	-0.9175597276270006	-0.24461292684804653	-1.309587304365262	-0.6639143619664739	0.14493855820960252	-1.0742950206799662	0.22576827422173656	0.5370169510235719	-1.0788326317552928	-0.48629939581199205	-0.4518562998966657	0.8346062203189195	-0.9533533679594403	-0.5166671588506203	-0.3954972152026134	-0.5754246548857032	1.4249062294462163	0.2976259230123563	1.0425611085058066	0.3602164960638875	0.4930613030595473	0.06508484515797655	0.6965993785975424
0.49647871523911047	2.07260493566523	0.04628305168664073	-0.27732692004095666	1.4004524178181097	-0.21774130694946542	-0.9169693537477013	-0.43033348274227967	-0.13342631502704258	-0.43735245574132264	0.10183866517442001	0.8865589988341291	0.7423347416065292	-0.3261517023912803	1.2885996233681651	-1.1765352707470462	1.3478939502799823	-0.17883479435862334	0.8363823698298471	0.14548677137539456	-0.512551699163316	-0.5114212176084294	-0.2326944928739838	0.05441982470883672	-1.0690427832820333	0.2216690152986268	-0.018176204443110133	-0.8895773222146051	-0.2334908160452378	-1.315100669755441	-0.71086661328044	0.18754348456099867	-1.0587729093081555	0.20298972079247696	0.4876657693804535	-1.0723142825282068	-0.4732082171424866	-0.48224094955800273	0.7878074022773467	-0.9193165281978155	-0.6330986637539391	-0.411616826515108	-0.5390108993984031	1.562243526609872	0.3117380450876425	1.0527896105815178	0.3014865908737717	0.43757532871843374	0.044590768336817535	0.6451758859428299
0.5445241501983009	2.1101001307279685	0.21168371399270464	-0.2503946066413557	1.5711587192701297	-0.23362882968438664	-0.9502429419797609	-0.47817617857591765	-0.008521304046587085	-0.4396599883623925	0.09459119718266748	0.7527669459223513	0.9137562628081535	-0.30377724773762366	1.3466752825374655	-1.1476985765580856	1.3187289035074028	-0.18913989897177458	0.8820083723595384	0.11721274375063621	-0.5111951293041789	-0.3984514722971637	-0.2982476534816361	-0.005245964001886749	-1.0032698069116521	0.29175847660084175	0.09263752249696525	-0.8564083567893889	-0.18896520276448125	-1.3027464557510564	-0.736272843986891	0.2210073288470392	-1.004140100985894	0.19839237375610677	0.4445846935459706	-1.1144552026905785	-0.5499816123330907	-0.5338427762730444	0.7209597071609497	-0.9033311026903752	-0.6491907188320695	-0.41899368290702543	-0.4680496778400117	1.681751379983752	0.32917307048963357	1.0118983423900014	0.23425390726936826	0.3844932594073492	0.03179973564677367	0.5949112437769675
0.5286256685433304	2.121397905412871	0.30633785712972317	-0.1607284818417674	1.6887619310955955	-0.256386738204505	-0.9751358582091605	-0.48954797038334813	0.06622803654654168	-0.4400462277281509	0.10099636349978107	0.6589135027810078	1.0189158036429982	-0.2635130662515762	1.4319640184697138	-1.111309172489771	1.2948064953959735	-0.18148090932329547	0.8935293413630218	0.10104396104493182	-0.4983142691199557	-0.2650924649404069	-0.34717787110058684	-0.04972223354145239	-0.9355058478219199	0.32109917069745353	0.21812270341095022	-0.812149390594645	-0.13334225872726468	-1.2749589562642183	-0.8017434303837696	0.2328034230522355	-0.92101488447801	0.23620627598355787	0.4093047958687424	-1.1715980136431017	-0.6653221664240108	-0.5844808660701439	0.6355703651460273	-0.8827394318324877	-0.5992366078174441	-0.43338583431562705	-0.3721088902492846	1.7401923346280168	0.3389342954938138	0.9381021331056566	0.1519065227980425	0.39525890769383026	0.02855302413927645	0.5614519248514748
0.43430212398612644	2.1077741182928422	0.3609127205001217	-0.012193184849418804	1.7002376543416393	-0.29964631586052987	-1.0064575961213822	-0.490689924284234	0.0417713340675698	-0.39922699903067677	0.12708934746429576	0.6343541512709702	1.0120935501541086	-0.1694634501074872	1.5048992832760841	-1.0638451749595466	1.2857948494311422	-0.15594318396043277	0.9430712523579396	0.10535506731018	-0.4848599796474501	-0.14851759249931779	-0.3603773765670652	-0.07884991284569838	-0.8736913213463124	0.30564291220013157	0.31734515203469205	-0.7953099100335397	-0.0936487544844902	-1.245743981310504	-0.8820535894282605	0.18245441431174866	-0.8122858910291292	0.2992101702744402	0.3921061335466482	-1.2215270463904897	-0.735207095800333	-0.6230213638724521	0.5817989102077918	-0.8815440169601573	-0.5098358274298166	-0.4411041653397091	-0.3090772875226593	1.72691087425412	0.3314522615131542	0.863746517082622	0.09240326966643633	0.4538564967058131	0.020164633318348862	0.5571390895269914
0.2660835288639762	2.0701942839635956	0.4018056275458045	0.17625506664444818	1.6165457511712469	-0.3358008901177483	-1.0437406670908713	-0.5220399409569915	0.011007745562501352	-0.3363161990882782	0.1624161619367675	0.64360085744215	0.9846815054491888	-0.04977532017761362	1.5768979119520097	-1.0033420650904383	1.272972879395598	-0.11168865714657528	0.9605620194559611	0.12132750260182283	-0.47910930307067306	-0.09813108058930844	-0.34449806768915237	-0.08957130257018583	-0.8457274203569988	0.28134885703085155	0.36979801988250893	-0.8245336257272964	-0.0662585432538086	-1.2223009723750269	-0.9368223214679053	0.09169576442542379	-0.6995008254472319	0.374728101026586	0.408905719366847	-1.2514339522922584	-0.7578111632627645	-0.6562852524004363	0.5679588709538028	-0.9062091939319092	-0.43480646051870486	-0.43135707326570455	-0.2667817647123295	1.6837745792790453	0.3262494185560146	0.7826143478835937	0.04193320636448537	0.4859726679069986	-0.0002978607060448543	0.5964643423702722
0.049320576875898914	2.0267304532182666	0.42198032955743886	0.37869396158766794	1.5269170738415678	-0.3656598917431129	-1.0758370029447073	-0.5389623449307495	0.017725534769085227	-0.3069256941878657	0.19782432018467114	0.6772029130511543	0.9785815615210781	0.0534226041641928	1.6147177600300051	-0.9230894331951628	1.2821268386690943	-0.05273306053632067	0.9079240115676018	0.14279339706512428	-0.48241225577118046	-0.17180255268408975	-0.31321555713840266	-0.06897690213007256	-0.8249475180381001	0.2672370508236702	0.4282660455801377	-0.8827020028655118	-0.05783332749527581	-1.2145774336170525	-1.0015742328048896	0.01393063703823707	-0.6285038640365943	0.4602387559030685	0.4573090943179623	-1.2536690125898686	-0.7407704600320757	-0.6704420089900859	0.5713637175007126	-0.9313583839905561	-0.4398402978594099	-0.42021395254843796	-0.19794017502483657	1.65820218318624	0.3239356467031721	0.6934276312518909	-0.011261794972139413	0.4684607005442446	-0.022551099307044603	0.6457931430760667
-0.15054108524665194	1.987718020933693	0.43886472285254446	0.559292773616102	1.4896264379220394	-0.40518513904918707	-1.104739401911536	-0.5411825897972807	-0.03798210649878991	-0.30601456542761524	0.22089184050165062	0.7407391502769021	0.9764225703064449	0.12972557552003944	1.6000395749046876	-0.8342305800020521	1.3525581542026868	0.009299323708809315	0.8599475918188044	0.16424221784024698	-0.4977834374359452	-0.34747490646713597	-0.2678493420260305	-0.025285383173704344	-0.7486434972446936	0.26344095023974234	0.5064112428186462	-0.9391671868269759	-0.07821491561702083	-1.234110401056305	-1.0554926512835707	-0.04678182848433816	-0.6105783657991962	0.5536371860721407	0.513532833796616	-1.2285678323125282	-0.6596866176702605	-0.6631002491773141	0.5921729989888049	-0.986818487564733	-0.4639420890284317	-0.41116487479606534	-0.12130830485565687	1.6686090145614068	0.3117757696287218	0.6244750656805885	-0.03543802826343089	0.42209802657309636	-0.042372462557097965	0.6659475840522535
-0.256938043507178	1.9464830242063904	0.4651676655300777	0.6690192987375679	1.4948418809058608	-0.4355172861953305	-1.1104277489100838	-0.5777489882263502	-0.12792530888205889	-0.3055953141502534	0.21266824720470878	0.81012899798292	0.978256125345343	0.18607307303110765	1.5667678968655228	-0.7725492677494731	1.4531369374138379	0.05825633048921047	0.8224455731095098	0.17237783025763678	-0.5182925455237226	-0.5344674276521536	-0.21979878914788906	0.04066194511513156	-0.6438935068114213	0.2523541616853794	0.5926561612307821	-0.9839409599988735	-0.09912514472753711	-1.2689008055509317	-1.0704958826081896	-0.10591554182174616	-0.6096050226624202	0.6455089500555502	0.5669937359544512	-1.18162464637139	-0.5526936879455988	-0.6517957947081584	0.6121607721375631	-1.068048227503576	-0.47167430228035345	-0.38189849014521754	-0.06651877665491462	1.6959011300552127	0.2994649943899555	0.5916838251444041	-0.04642280818627033	0.3584233901376929	-0.06803980148845304	0.6705989152239951
-0.26855225048041903	1.8960505605186264	0.462730038202006	0.6876442616396191	1.4917379709993122	-0.4470800242527172	-1.0981229023133445	-0.6188951390593221	-0.21252676991898314	-0.3221276794811835	0.1815398211416523	0.8706052041254544	0.9394220646188852	0.2792641969103074	1.5263026845812688	-0.7408803073557544	1.5437400167627486	0.08941220023454433	0.733195129281239	0.16212081208398157	-0.5372288189922102	-0.6595179301004432	-0.18884728646352605	0.1512516838327685	-0.5736604156091077	0.2321033490651272	0.6878201067995358	-1.0154067322473381	-0.09754748177667463	-1.3039222266066228	-1.069969328603911	-0.1641690028121206	-0.6110693189356345	0.7226865520019573	0.6097639925903424	-1.1230079411668825	-0.5155495953362567	-0.6440020961543642	0.6188211000787763	-1.1282672516972205	-0.45816534439571494	-0.3350310968805714	-0.023910798150469	1.7177769724355758	0.29897143164417256	0.5602751833770132	-0.07573714900505282	0.29321410073111875	-0.09450618517797589	0.6588551004761635
-0.24898507938188108	1.877354686983456	0.4053920965919116	0.6993583403122783	1.4945752069561438	-0.4591550107664843	-1.0758643015505789	-0.6266779328925391	-0.356005241716694	-0.3502373222113887	0.14560948833532736	0.8993236999241054	0.8000480692594835	0.4176826606819418	1.4855252602535323	-0.7479851476465751	1.6048383336990408	0.1322777106886472	0.6271995980292828	0.14649411897796738	-0.5494346709856549	-0.707329351203436	-0.17087310588327226	0.286147481154288	-0.5849949077830529	0.19488376912114355	0.7690869635428609	-1.0478251379675447	-0.07385775746738821	-1.3362335130802747	-1.0735057791461617	-0.2016242747446321	-0.6264258763428321	0.7857020119457608	0.6318705284309456	-1.053288591233225	-0.5404893476893085	-0.6411408151184861	0.6102665504295116	-1.1561873354680898	-0.3777648431549957	-0.2901271827508739	0.012958973755271644	1.7293597884011322	0.3014361016613313	0.5369438291536255	-0.11844539029738974	0.25853248208188645	-0.10436317604850087	0.627992243814348
-0.2294303192760479	1.9041289082886024	0.34442863182631445	0.7501669793013963	1.4817049101041988	-0.4744247071189001	-1.0468288218801247	-0.6121030996557946	-0.5195351516630285	-0.3484249682643674	0.10672453968587681	0.9066802644466069	0.6114181180823942	0.5597586592071114	1.4498782392349039	-0.8255352937292247	1.633861067162955	0.2243718233007562	0.5350187639018669	0.13347970016337102	-0.5634492827912831	-0.7096247632737962	-0.1552885300370735	0.379914571108708	-0.6745695338672534	0.1383376875063806	0.8176438067373795	-1.082981162098971	-0.0389881022471459	-1.3600420109034062	-1.0817634267402902	-0.22071185195400722	-0.6424218145788797	0.8255283377815849	0.629291880264848	-0.9812200060951131	-0.5828874422932265	-0.6068892458982007	0.5896405807196178	-1.1505773314340826	-0.3258936897604072	-0.24738259350104297	0.030287597655999875	1.7166304928349088	0.3101661892093532	0.5454577268351427	-0.16519852474966626	0.2577093849996045	-0.10237977641162502	0.6401780943156584
-0.20611751057917266	1.9241664709372963	0.3152584666173647	0.7717569973263027	1.4270629806366513	-0.4971982568132588	-1.0075597773334586	-0.5796907077512021	-0.5991675509824229	-0.3136799313018994	0.06455172811330255	0.9051731470967788	0.45081536535704136	0.7357138029982198	1.3992576973741504	-0.9469054075081249	1.6457832498275842	0.3397222601038406	0.45012901992351384	0.12501968767057664	-0.5778079521698803	-0.6894947156671574	-0.1527719633816646	0.428141382849949	-0.7787982630767584	0.0746640316181481	0.8415108468495085	-1.1225346962969258	-0.0040151968337844455	-1.3663311781777567	-1.0834178024969767	-0.23954640116079323	-0.648570146299159	0.8233192980735428	0.6072851135497183	-0.9199219205026061	-0.6360204065268842	-0.5277700365012901	0.5821892964021032	-1.1016270414581397	-0.4333676113381979	-0.2134058676006251	0.03478020385248509	1.6672475700356153	0.33587860766641875	0.5539488844053307	-0.2063965106379415	0.2789599054650595	-0.10485586767804318	0.7136794808198037
-0.17844596124433823	1.8688531428809434	0.31547326421903754	0.7547006232789488	1.3922860745710186	-0.5349404102559017	-0.9631108223226075	-0.529532272648171	-0.6169446878064845	-0.2675325800716538	0.028495443654695175	0.8798935433725965	0.3862043782720407	0.9420694098569165	1.3230231107028774	-1.055287303219565	1.644020401100893	0.42235709370734187	0.36614630151394345	0.11728957534744286	-0.5877233637489842	-0.6855007668790558	-0.16029899157622166	0.4723702085119301	-0.8540950347385244	0.015478473816121548	0.8336911416447522	-1.166620456405897	0.02786846280144817	-1.3601626911964992	-1.0747438926156818	-0.2563139610506573	-0.6859339634850738	0.7667806037658834	0.5813144427340255	-0.8727849832043999	-0.6300858076105381	-0.4424164668557031	0.607802025411509	-1.0364314531764243	-0.6437512711882546	-0.20638052921240696	0.04845647403144724	1.6001911583922248	0.3587522544072929	0.5392405803978385	-0.23539098503066266	0.2971680437245097	-0.10255348179383499	0.7998565412277626
-0.09894610637386139	1.72417955811876	0.33460001429523967	0.7202273920312989	1.3737893945504411	-0.5849178722482774	-0.8842383253073448	-0.4350644346173798	-0.590372948801589	-0.21903478073525368	-0.0028901336984381047	0.8548262683358212	0.44885877956877973	1.049157377273999	1.2408227425520983	-1.156956244530151	1.6210804138944421	0.4805056640527109	0.2925987378452271	0.10669962025429255	-0.5719917408172985	-0.729891239532462	-0.17331258851500309	0.5075708675546096	-0.8989705310703597	-0.028908223115747023	0.7865758621418262	-1.1923367488627838	0.054135311930992594	-1.3561767935160443	-1.0642021391381278	-0.26380857921184386	-0.7634274908174183	0.6618916974191171	0.5625386607746303	-0.8397503768242416	-0.4988388784918805	-0.3780526084074126	0.6604362683924014	-0.9837065108046991	-0.8803373566192301	-0.22917396090942083	0.06961056899797957	1.5264202540875775	0.3643197679281955	0.5059536054346855	-0.26255128865115884	0.30691828252630654	-0.07762202202711757	0.8910831632160037
0.01596727508076339	1.519377611472253	0.35623599090007035	0.6326397286540848	1.311418292245176	-0.6405926319578038	-0.7287864141700555	-0.3158834409127083	-0.5446448398164203	-0.17461395248186057	-0.040108846947902246	0.8636233372866118	0.5516847048995717	1.0025573440205189	1.1638329402621321	-1.2362775112583633	1.6055085834753346	0.5122512837608453	0.22560094535108757	0.07745239240331941	-0.5183351431279951	-0.8130581458083486	-0.20707085653215468	0.49727720224708943	-0.9072166484749165	-0.05882722941069107	0.7161881443372129	-1.1879488613565765	0.06452641136651663	-1.3621866721120934	-1.0485015795375723	-0.27409006917619144	-0.8467867663787205	0.5248734072559083	0.5459347759313241	-0.8295749707324898	-0.3211360534251148	-0.33360398428206656	0.7225993291770587	-0.9296984464912059	-1.0884026333683519	-0.2856679257896606	0.07390894597920264	1.4471740666900428	0.368563778799578	0.44685660411330097	-0.2923838940590023	0.31117992536354183	-0.04785523607559612	0.9727283615747832
0.09008572351439754	1.2776917533544483	0.363971959069397	0.4911679529018341	1.2118483598063516	-0.7044790081436612	-0.5373071679333822	-0.22039699591805983	-0.5554812167158035	-0.1587154158537138	-0.07339681904905163	0.8858595631579652	0.6042823346193207	0.865855864778662	1.1053395920076334	-1.2537393357840119	1.593489995020965	0.48251158991302673	0.16969677327513938	0.022534874374917153	-0.4389364855029866	-0.8900721198778004	-0.2496711155007434	0.43440878277791334	-0.9081729472613767	-0.07062578682454027	0.65076466025233	-1.172283333154589	0.06067311415930524	-1.3775372053935677	-0.9972159310802852	-0.2918020293574076	-0.9316931151955433	0.38751393033150994	0.5309885934805086	-0.8467565642896604	-0.221217206857035	-0.34228060951534245	0.7837304125437092	-0.8664713946568607	-1.1594484801447082	-0.35754833586039336	0.0626520962425208	1.3777951908555963	0.3749706633594872	0.36315935035637975	-0.32260114896654013	0.30142968656174507	-0.035907464059192026	1.0129536151413632
0.11778457703318265	1.0637832485892842	0.3563336261735575	0.41118615929211827	1.1209081712485527	-0.7353468655075466	-0.38642094862816057	-0.1270512171208914	-0.5879266414944971	-0.16760552364848097	-0.09004867707789369	0.9046402437244649	0.5805016813875439	0.6653219085912403	1.07572585777521	-1.2487593313251524	1.5510944012944152	0.4312421424890115	0.11157300497558298	-0.04546108879875404	-0.34262330224303544	-0.9462022780381624	-0.2710868710205566	0.346078388305281	-0.9383002782921903	-0.07953772608602785	0.5754818484733868	-1.1643543434503882	0.05032744480875383	-1.3995768749207884	-0.9437849308352945	-0.2645070790499765	-0.9720768650462931	0.27098419431906695	0.5149641370197622	-0.8842924298759961	-0.1935756909660467	-0.41014624496360963	0.8153992195587849	-0.7993267603876502	-1.1026032635593475	-0.41746206874805003	0.02530097367287145	1.3437000677313655	0.3695257545970909	0.28414201151093327	-0.36283953557663146	0.2907371169881772	-0.04481381274707417	1.0449593930756873
0.08494012593894779	1.0069432789481525	0.3565614418116949	0.39830619366534686	1.0504669031862606	-0.6838952228429908	-0.2810756285686645	-0.042232292712569286	-0.5543249542776859	-0.1793511617969333	-0.08349131918093836	0.9194199856910077	0.4915702932671082	0.42273971667980004	1.0727260907087823	-1.2514898089870616	1.4979013591168797	0.41440710901142686	0.045024364565985096	-0.09632360588459628	-0.2552392321863427	-0.9940785027508682	-0.280191854523369	0.25331167859881043	-0.9534090152667952	-0.0934765329176383	0.47475906737446205	-1.1610922955016947	0.02437447626629289	-1.4251679930733279	-0.8986329249683896	-0.16996370044887293	-0.9255647641261648	0.168790085103053	0.4925621310767935	-0.9265267658712402	-0.2260020094585728	-0.48046611728365535	0.7997532198232843	-0.7288525058898015	-0.9975971604573222	-0.47089782699610544	-0.042366795974562596	1.3645643104640819	0.3577777037627524	0.23633774947545003	-0.41393718490439857	0.2847946637539461	-0.08186043335305318	1.104458998415582
-0.0364294539207638	1.1152282486874885	0.38676003190137975	0.3567207272380115	1.0400491323309	-0.5673215512275682	-0.2427620352275129	-0.02501544766332106	-0.47829512470350144	-0.19841223955667578	-0.06239704141638388	0.9455197610116433	0.3430563038501661	0.215691056169761	1.0815988194580042	-1.2481791366309163	1.4638471615788675	0.41457782610592175	0.002782265119829516	-0.12233963824765479	-0.22759338701353996	-1.0303173634456393	-0.2931827796904796	0.16337289892187812	-0.9503794293572311	-0.0714561838272734	0.3946917852138294	-1.1645660397774429	-0.013452264484885438	-1.4435803577909994	-0.8328955037720458	-0.051325641206883724	-0.848493684841453	0.08757028746051629	0.4665952975351578	-0.9635678735279193	-0.30478110315348383	-0.49790017798866754	0.7558059183314667	-0.659827042242658	-0.8840177364221887	-0.5227065590556104	-0.11714926622451265	1.4183013267467892	0.34273818671927525	0.22851969920059556	-0.4657919864052478	0.2708789383161151	-0.15869506132425976	1.1532183296371648
-0.16540945450711694	1.2392780655107232	0.45919564130175844	0.28835233682580885	1.1235443088170745	-0.43419169667843754	-0.32682126735842837	-0.06631677690094284	-0.38275535729606536	-0.2295061590958191	-0.030318729975697296	1.062900055379164	0.21435026508072008	0.14198144686409903	1.0826704662018467	-1.251115736092094	1.4402047893328755	0.39676892920292295	-0.017957223366380753	-0.13277593014719152	-0.28656813175931567	-1.0490763030994026	-0.2894918152625463	0.14007429039101843	-0.9462485321403096	-0.03395486204307645	0.373296490999756	-1.1806693944740188	-0.03386689266842869	-1.4486489301009198	-0.7702498084521763	0.058064422729218704	-0.7742341685764611	0.03295149153785602	0.4345540591617776	-0.9987856425207582	-0.34872600894324285	-0.4914084221656337	0.7113494174557639	-0.6116368802018386	-0.8360489811017343	-0.5554178201427108	-0.19757705083978302	1.4713217932790799	0.32507367035905366	0.24313704276277295	-0.5152295694711782	0.24637833825006106	-0.264661661032001	1.1658063928510998
-0.22692081655111904	1.3285411437994528	0.5896461302084121	0.20791587977994902	1.2789277874205662	-0.3324223964817723	-0.4848733707050125	-0.12393571222753312	-0.25028526838026705	-0.25728568270999164	0.015076344701102464	1.2841590375797005	0.1469532268327177	0.23199793788876338	1.05475280280023	-1.2674426183649825	1.404268383518968	0.3603363492641084	-0.04553864991711198	-0.12011152194026883	-0.39053905357193214	-1.0491479281417173	-0.27078760363450716	0.18562517334180867	-0.9165993505027258	-0.03350012082729384	0.38216712033459377	-1.2035422203561592	-0.0009218210479303602	-1.439818580654861	-0.7319928138034625	0.13468914221741374	-0.7006111787616186	-0.004081729117381758	0.4358165223264293	-1.0342732794752285	-0.2976554596240401	-0.5245735426243876	0.6749722134710333	-0.5986984632548495	-0.9010234820778511	-0.5665609408599778	-0.30118567005909747	1.4943103952718544	0.30828939329067456	0.27048884866909895	-0.5383206862791226	0.23469343668009693	-0.36993975577025395	1.1411161075216476
-0.24566141553551088	1.4181333747912666	0.7579921232646822	0.06977613749544147	1.3756604839025584	-0.304401232829682	-0.5930850443810536	-0.20788325020974355	-0.1636069943690932	-0.2722763917690479	0.05651443830202877	1.5588707260079668	0.11289355292832737	0.40522558021329846	0.9978922391515083	-1.2703512259768766	1.347765409226994	0.30385227059006503	-0.07297181267294613	-0.08094448125717991	-0.48735685460557204	-1.0394069223869629	-0.2676906396243374	0.2355239987130137	-0.8783160449857507	0.002439263737473993	0.3900836211829102	-1.2265401395224678	0.08081929184073794	-1.4178513193034963	-0.6707417750354667	0.15039826102602555	-0.6693671495089817	-0.017763896523735827	0.48385535624215886	-1.0629104220190666	-0.18693471494149932	-0.5817303249906751	0.6618722106549575	-0.5838110003203651	-1.0101966973465661	-0.5773475218877784	-0.4092995625976309	1.4499391057269444	0.29897457535592903	0.30694579515149223	-0.5386162590525714	0.23956663295697078	-0.45014742643602074	1.048137271735833
-0.2516906757915489	1.4563777841019774	0.9046468130611448	-0.06458989826906983	1.340323999712928	-0.2993374026692777	-0.6394312524999985	-0.30790567934031565	-0.16425042415559382	-0.3014028013766351	0.10907301320239282	1.8316839461723622	0.10432505654524826	0.6103649896967369	0.9263450522141318	-1.2697735759962119	1.2777885781307516	0.21843552433308902	-0.08323690011965319	-0.03314669119950506	-0.544109970451602	-1.0275649153909872	-0.287650867402914	0.3263217621364179	-0.8652570795903205	0.09957594170017714	0.42031497485912156	-1.2588190181180248	0.15114093337041476	-1.388201895294646	-0.5785556885160925	0.10563012344122899	-0.696834835741224	-0.006874834297969148	0.5364528717372383	-1.084755887528526	-0.08792333093577921	-0.6312221065903466	0.6792121470075152	-0.5526814874900873	-1.075376138265307	-0.5897812158471984	-0.46721787011378274	1.3534704343282213	0.297839695411804	0.35500019841159236	-0.5259552170994868	0.2470668166506606	-0.5010399451440128	0.9032610491091436
-0.2555405657286075	1.4014218218375447	0.9836825669492789	-0.07919433735721701	1.2511936966499342	-0.2622169859027001	-0.7006449638419037	-0.39091816796117385	-0.1731405852156111	-0.3489531588500208	0.18636271982696764	2.0615859549426285	0.10051904078268559	0.7605072384607554	0.8353310224574926	-1.2722750294367118	1.2054888265769417	0.10708529944873883	-0.0841918933867855	0.008380786874358304	-0.5506208504277026	-1.005405491585441	-0.3115423803891299	0.42292031703291305	-0.8629368792559585	0.14798610982386545	0.4605819625801632	-1.317069187018966	0.2088577913240901	-1.3563216098677566	-0.48741915220795046	0.034671805701149194	-0.731441323102723	0.02580391803225316	0.5680221254016449	-1.103041171851854	-0.052439482332574186	-0.6737073412182697	0.6961073825648126	-0.5545948009678118	-1.0803032360525617	-0.6013511798546712	-0.46321505932969664	1.258287337481716	0.31631843311697944	0.4103314372969208	-0.46867483318190156	0.2644172415953972	-0.5327111737404968	0.7916888355486174
-0.2459369395735597	1.339932962113807	0.9716994643832461	-0.008783209078337639	1.1161124118577308	-0.24150807120810458	-0.7533892827120658	-0.44342815273467034	-0.1542358536171871	-0.4083085759127444	0.24285728386115862	2.225861746073851	0.07018600796384848	0.7533576075672306	0.7395452113335834	-1.2628086949518074	1.1478335735599692	-0.001308415753675396	-0.07778166460740572	0.059337209245186075	-0.5172308821557028	-0.967962648036529	-0.34331006685362553	0.4041287219866302	-0.8574264034618484	0.14782299612689945	0.4636102834286895	-1.404817314582802	0.27308354145200503	-1.333654402816451	-0.3969336928105046	-0.0320278012911329	-0.7398217789665767	0.1224985592840057	0.5756621380485197	-1.101761028956938	-0.08905250310144423	-0.7009673283257811	0.6968100777145734	-0.587855270744418	-1.045185922967494	-0.6271375362688958	-0.40852686811082933	1.1639261653489243	0.35527530920451567	0.4496672818735446	-0.3514053230804658	0.30219508992330624	-0.5589470030136312	0.750575528170994
-0.19689117860235444	1.3273311157671632	0.8555069799148838	0.11022494533241559	0.9093657818569898	-0.2025576370553733	-0.7647523274062268	-0.4652128133874622	-0.13709259069170798	-0.461847294150968	0.26798201449875164	2.29997278459397	0.029633485480154008	0.6493906172381276	0.6413249900868487	-1.245372317561871	1.1256648326714462	-0.10365331390341495	-0.05479641569848768	0.11211197940709887	-0.47931901435324537	-0.9222931567703663	-0.39983532798214344	0.33920298342096505	-0.8580809194345485	0.15815847310736023	0.41851388449144783	-1.4991809523670723	0.288715620690264	-1.3226518080947112	-0.33731568301523857	-0.07109746315565428	-0.7121343055744171	0.2768248490445176	0.5380338286485966	-1.0758744637143383	-0.15321938712743907	-0.6761615780900487	0.710555066416904	-0.6171364382965545	-0.9969695318830357	-0.6650311770676767	-0.2998218431780209	1.0881067717577926	0.3980517950762962	0.46850064207608877	-0.2082144856417581	0.34089988403079446	-0.5849206950736114	0.7757516545988646
-0.10812031218132097	1.352525404097506	0.6300931695051682	0.29583804554232607	0.7865296402313284	-0.06623307266759376	-0.8078534137521555	-0.45496308081365566	-0.09605005208249276	-0.4870023707926787	0.29652580769726194	2.2639726638095494	0.007853074108994018	0.5007194307405074	0.5513235399306906	-1.2232434883466214	1.1180441845300195	-0.20512134697688436	-0.015781234141271645	0.13580599017778602	-0.47764132409267007	-0.8636049613844913	-0.47495144188034893	0.32204451796674094	-0.8691567406252707	0.1516487537466394	0.3924931413101046	-1.583258073168587	0.2514712110282787	-1.3135318259452275	-0.332078605351061	-0.10270458083114849	-0.65627696878976	0.4184289205911746	0.45129608587112646	-1.0435664249231866	-0.21157026109466978	-0.6090591504494685	0.7401701025836437	-0.6611264062343214	-0.9811891563009796	-0.689496830125146	-0.1560500001420094	1.0625596656561778	0.4411269335649514	0.4751498506286406	-0.06305586234145841	0.3597041907376922	-0.6062169749326153	0.8808327125001962
-0.004381788558183608	1.390334077925087	0.3529131370923778	0.5120110238530746	0.8234443095987958	0.10286366204786761	-0.9020813765703384	-0.4076456041957558	-0.03494333414076247	-0.4745469765447554	0.3045657215012917	2.207368333731489	-0.014455178864272994	0.29787380527731816	0.5218912262100194	-1.1987200836608625	1.09947918387705	-0.2837443288597539	0.03135357053649176	0.12454589282360325	-0.5084000711161506	-0.7894491675750128	-0.5607822350699626	0.2533753070244745	-0.8926213342094365	0.1094319632683447	0.39914092783032834	-1.6538395531204173	0.252400462766352	-1.3072633467211214	-0.3781983320906949	-0.1448355251495262	-0.6148313900625274	0.5332295914918257	0.3575898534067034	-1.014565998584845	-0.22803348814931068	-0.5464551594165508	0.7512163345513844	-0.7140300111549003	-1.0257294371646184	-0.6888339676038846	-0.024151473482422702	1.058563847047973	0.4834035692674353	0.46361606616265433	0.08039815633388203	0.36813516645900923	-0.6145579915583944	1.023355393412417
0.07991863829054702	1.4392524391786647	0.13143402820420852	0.7218479424215557	0.8926746156271242	0.2485455589251045	-0.9501746954650828	-0.32944364611904814	-0.008967245482775976	-0.45758215517182216	0.27971126211755487	2.19998678936341	-0.025662883257887327	0.15748796339864748	0.5871562005427402	-1.1795787481782152	1.073477165158352	-0.3386376346078206	0.08447997680804269	0.09593892827935072	-0.5606116269989816	-0.7134072476512563	-0.6416479102637691	0.13959000737345945	-0.9263661397480479	0.044127170410455024	0.40082448063082216	-1.7041992225584406	0.30485982088639413	-1.3178108043374803	-0.4326361889790021	-0.18210548079845154	-0.6059742529557366	0.6333592316613187	0.28646981603997035	-0.989862700558627	-0.18507338548120317	-0.5269230254833468	0.7475670723002101	-0.730177857161298	-1.0846752881618762	-0.6661108395076105	0.08104475845294276	1.0403508383917976	0.5130204777261727	0.4464199939757868	0.20030757668584948	0.36789285283198225	-0.600800525287325	1.1333346853387851
0.1106432918307858	1.5242114540261151	-0.0016265770136774937	0.8886249859912054	0.9459132280805843	0.42812970096890907	-0.9523927071921706	-0.23760588310040168	0.0184103734032317	-0.4458662277438127	0.26441863233626073	2.122919802449982	0.005547239741894791	0.1186322457846832	0.7046365296069725	-1.171226998237501	1.0192787483163757	-0.3969685618495817	0.13852213004807562	0.058594503809392004	-0.6372807612117644	-0.6447461178021803	-0.7053374512401179	0.13439722085671962	-0.9763719439138026	-0.04047940992170427	0.38919171846724865	-1.716222611679069	0.3227055842651299	-1.341577926060123	-0.45870061219080094	-0.21562990925412567	-0.6097363240826299	0.6838317410115546	0.2364202505185339	-0.974276095851609	-0.09869429282652305	-0.5298800816166607	0.7245886014367687	-0.7136726860571928	-1.0951912689677754	-0.6156328541763958	0.15499542097666402	0.9964305536897966	0.5240894868210898	0.43954338430994644	0.2750591457737447	0.3495500958908503	-0.5679607332105162	1.1872550826550405
0.07035472731215484	1.6290450225645414	-0.08031084391725658	0.9567822826651982	1.0098362853391234	0.6377488078482859	-0.9599919566017483	-0.12962160813124735	0.1058977125914905	-0.4198462390180954	0.26250836560997703	1.945446326238777	0.06829292191719363	0.06574107390256777	0.817463211590657	-1.1691963168076742	0.9150457265988537	-0.4552529298837536	0.19025311236765236	0.021177516164671395	-0.715139351605385	-0.5894311208376818	-0.741099903872929	0.25729199011538517	-1.0305556763843373	-0.15425862781420752	0.36207856730858384	-1.7077162683556306	0.2889097310533276	-1.3721790003802232	-0.4546518388335762	-0.24547295846086695	-0.6165697066909629	0.6807032318962385	0.18283271831682685	-0.9628482256302366	0.004380048560673583	-0.528051375850006	0.6680131552246074	-0.6933798689173887	-1.0523716297057517	-0.5461578315881195	0.19889544600002437	0.9495977050022788	0.5301914313406109	0.43452236772853886	0.30690812434840514	0.3157261905563326	-0.5333680959132198	1.1847183549526434
-0.002415887313727519	1.7276403636826143	-0.050336814956593014	0.9384431082087236	1.0314849640112802	0.7788673921408188	-0.9712321575694851	0.014204899378610192	0.2270791125797717	-0.3958828923852639	0.2673338882880484	1.8260218478415173	0.13450727747776817	0.01646272363519108	0.9008575798536711	-1.1773241319541219	0.7938085598717878	-0.505397196457688	0.25695001657214744	-0.0009627889817087213	-0.7739699198443927	-0.5509616516822633	-0.7474434655862935	0.42239361506491174	-1.0685019257716586	-0.30636462165433975	0.30167462873975087	-1.7122388717063282	0.2179561983417615	-1.4134930367186391	-0.42546366956936615	-0.2593217868842484	-0.6410945284832759	0.6505804888617088	0.12731887453866073	-0.9539010647484719	0.05906498001745926	-0.5349920774422674	0.5961549381707839	-0.6748541868062469	-0.9707799150485303	-0.48319091375404605	0.22904319810801632	0.9134372325974354	0.53287616118073	0.42223361156643513	0.2915018996501363	0.27146356801941784	-0.49231046011801716	1.12281343794517
-0.05392150703904284	1.827213758546994	0.11910269316273754	0.8844875487222927	0.9780627399858837	0.8268897073531164	-0.9873724582912201	0.20000915481302547	0.36695182933630033	-0.3780696648841261	0.28332450014240795	1.740095342363356	0.21527498006786988	-0.01997848448377481	0.9312349678681253	-1.1942795584790995	0.6831852115200094	-0.5501250752153726	0.33021849545046905	-0.0012060890382623903	-0.8250575543221895	-0.5279972988297555	-0.7440154937097369	0.588750133965046	-1.0953488384243282	-0.48143010405221504	0.23573259656436618	-1.727788929184468	0.15123179354036034	-1.4610548642309165	-0.40677811801212205	-0.26055128915034864	-0.6840044034837229	0.6120379505001916	0.08154019504232303	-0.9446079193005138	0.04000311017060451	-0.5495678500831964	0.529833415751068	-0.6724341213717736	-0.8712346075010096	-0.4410991436539423	0.24756253154578228	0.874722471082284	0.5281071504459985	0.3845305069832216	0.23357368499622436	0.20916204213716694	-0.4480882280869074	1.0297509737735617
-0.0570664525904633	1.901417316972719	0.30306707546789163	0.8148720814566657	0.9001852032601537	0.8214661301851777	-1.0258873788506766	0.39007086904168453	0.5066525401102993	-0.336649619395472	0.29164518117131744	1.5699534508290753	0.31165171289171273	-0.10094950752995198	0.8897445187383834	-1.2124869840811132	0.5659236359317832	-0.5730632448211528	0.3763765033618508	0.012175414072186811	-0.8711842062716446	-0.5157187201472923	-0.7601713982020283	0.7423845026447944	-1.122031142269493	-0.6016893842696269	0.2289569015151521	-1.73925902108666	0.09799186396033685	-1.503386063039691	-0.47230918696354596	-0.2588549324005985	-0.7085434971695375	0.5789775316235538	0.05008605959961774	-0.9356227001164685	-0.036466078820117105	-0.5510433851780585	0.4970138181284126	-0.6760301112187024	-0.8242563952365718	-0.41752232897725605	0.24027049122498392	0.8361805245069391	0.51925445813947	0.3260292965786532	0.14056948491232485	0.1331909506921597	-0.4303702791014394	0.954182771449096
-0.0030910453168739973	1.916896898380612	0.4070584052594318	0.7818018116691178	0.8362053138483955	0.7838100032008585	-1.0784679060856075	0.5672487967509391	0.5795512237432453	-0.2833683940677547	0.288701061299215	1.4338382722786127	0.39460618783340085	-0.20509535041423996	0.813235691758646	-1.2309590598945328	0.44362600551756615	-0.573400799076177	0.4065176607244843	0.03523769838024302	-0.9116748675019789	-0.5077581083014949	-0.7952673007477316	0.8427618790432607	-1.1423681685110558	-0.5962226040016259	0.2693794536633443	-1.7476787613672122	0.07839497730629832	-1.5282427554085474	-0.6190861156562543	-0.24674522602317941	-0.7221788642205013	0.5444251435200179	0.04494027508959377	-0.9404837832714875	-0.1628818010016635	-0.5403255531806934	0.5341683998392073	-0.6759229136893897	-0.8320270347277358	-0.4209019234985362	0.1923929896630062	0.8158684465818966	0.5061263178439932	0.2719805999722707	0.0009174228708023647	0.054585179334240744	-0.41067208875877165	0.9191185839771885
0.07015366923033575	1.8673641187479444	0.4483027992896699	0.8060093920478263	0.779097743271983	0.7531141987536202	-1.122432310842233	0.7040166763159463	0.5500299006675597	-0.2636206685466641	0.2706742310662892	1.3972885948914924	0.4660275222057398	-0.3197845514266905	0.7716186701788443	-1.254316985764677	0.3279941468511514	-0.5608142932911381	0.43736525146280414	0.08062382998260602	-0.9586305343653512	-0.4920619918857452	-0.8312836772232508	0.8527798211729005	-1.1474671222864026	-0.4982357576789799	0.32331536904999386	-1.7559252955619935	0.1280418001657714	-1.538348867953022	-0.7834492365324077	-0.22621788384132752	-0.7580327150739977	0.5117116942310307	0.06663622260613171	-0.9664222461990162	-0.31815070783644106	-0.5182912948269938	0.6242186135479556	-0.7130002651915073	-0.8355366312451734	-0.468683263572801	0.10929244215076694	0.795661743620151	0.47695896016644673	0.23484599817227828	-0.1494400420885189	-0.03387467952277206	-0.36504442227159545	0.9130774286796436
0.06977141065502473	1.7278033726403326	0.4012360884504605	0.8176520236090912	0.7128970281806104	0.7750235735711845	-1.1365149791463776	0.6968744907685925	0.45634397551627925	-0.26974107695791505	0.23244528060580963	1.3321245043956267	0.5193593676878183	-0.44916648984759683	0.7785928121771633	-1.2752981491593103	0.21700353834797853	-0.5469163698256603	0.44558517067989944	0.15599989487173754	-1.0151673854512286	-0.4607413840965611	-0.8690548488260544	0.769780074805948	-1.1349568529159904	-0.3665931185490853	0.3747899095003987	-1.7457831169840479	0.2182122588206973	-1.5443518505323228	-0.9232564402630743	-0.20118236668377337	-0.7803539565097388	0.4970348806734117	0.11496285207611327	-0.9835796208365533	-0.4597818960493811	-0.4674855986093826	0.723329181627294	-0.7954449104625554	-0.8386790436987429	-0.5612279105752837	0.030287597655999993	0.7542999630269906	0.4326263369751594	0.21645834415178	-0.2163731039773717	-0.1279115980494517	-0.32100852874140234	0.9394880693739868
-0.024514900924064432	1.543408893585033	0.23817541819898064	0.825920402954971	0.6529041329023357	0.8139818283110364	-1.0657672297037262	0.5336904720120075	0.32324001270189895	-0.28949210367016587	0.183544551607148	1.213724199667034	0.5353255839680982	-0.565908023930796	0.8038566732091841	-1.288154042121067	0.11393197685923954	-0.5455622728715973	0.43406420167641635	0.2500545746289152	-1.084326234356904	-0.41082555103604645	-0.897494319209342	0.6295889785041174	-1.1150666220090855	-0.2089560875300261	0.394522392837599	-1.7097370060229629	0.2930190887394751	-1.5430967754841518	-1.005477136471739	-0.1615353733203867	-0.7646491649011138	0.4900260950028702	0.18751419266599242	-0.9645919878438527	-0.5589118689126813	-0.40580044991748443	0.8195271292308112	-0.8758430574467336	-0.8724130121710987	-0.6779268661176727	-0.024240143341563474	0.7015450414022066	0.3908464077302153	0.21542594309745083	-0.186536449627426	-0.20578273603019404	-0.29278929983139157	0.9986252850421107
-0.15607638799303603	1.4084437461700035	0.060205841685959015	0.8661840978215152	0.6217207676017507	0.8215443360563814	-0.8993003310971422	0.30724539029309605	0.18711001871338118	-0.3270068400161506	0.13298808317952332	1.143880551433029	0.566896861748269	-0.6574179337912562	0.8290656861795123	-1.2954344676483012	0.017650137419398533	-0.5629094576326664	0.4234764224408155	0.3472806919653802	-1.1557394795502285	-0.3535289279008509	-0.9141988805760566	0.478619933877209	-1.0989114433296248	-0.1075389107317994	0.3628114486098245	-1.6626682522145955	0.3363552597954978	-1.5339354172341788	-1.0216722299006373	-0.10103317050418814	-0.7458473724027471	0.4680340059722846	0.2585306236331943	-0.9501194534399773	-0.6519216255173352	-0.38347886627147887	0.885835073000291	-0.9124558863218315	-0.9464731839368842	-0.7966796911388193	-0.06650188715793487	0.6441536213923751	0.36297425929637966	0.19659713091717285	-0.13053958035618834	-0.26444571125899397	-0.28128684524938163	1.0423390369874972
-0.3130382127318463	1.3190960286147662	-0.04410117548985755	0.9317790412732381	0.6508975207233135	0.7929600901316286	-0.6741789654491395	0.059437414867364445	0.14974331165674887	-0.35202986901144834	0.08783966382177635	1.068283212101063	0.6645435894042496	-0.7082031168360678	0.8444653342701731	-1.299745212437932	-0.07089169432981293	-0.6032064518014127	0.4007789797219921	0.42095365645863614	-1.2126924764624596	-0.2973783054426853	-0.9333157184484959	0.35414505871453883	-1.0841985513444972	-0.14204487189899054	0.3110603491778191	-1.6232831128222525	0.367181637453189	-1.520439912457968	-0.9961628230717263	-0.04184956432119887	-0.7454420506273156	0.42269664651927724	0.30875286648718137	-0.9709546440161511	-0.7681387059468989	-0.41715578490715277	0.907493020128191	-0.9063131430512426	-1.090750903544253	-0.9052234289953859	-0.09796702003030981	0.5878033060199137	0.3519649807248372	0.12635747504465816	-0.03969751535477924	-0.3170700770523609	-0.28858562958189843	1.0413832840070023
-0.46555938428084503	1.2529394700825325	-0.0942987240988998	1.013270967010147	0.7713554553219863	0.765110979396185	-0.418595767973878	-0.18129203794625393	0.22170551827369883	-0.3407530000077629	0.05995186881223709	0.9505115668194979	0.7863202188708447	-0.7051223815730039	0.8371241321666798	-1.3025774786426898	-0.13967952068591752	-0.6714622501276782	0.37390398654694723	0.44432326715391834	-1.264255238064834	-0.25219654660752044	-0.9661263064098271	0.2960593759078199	-1.0743533769527442	-0.23454022375712577	0.28522282632178636	-1.5849853227461406	0.39088788179337525	-1.5030447102106552	-0.9445889930310163	0.0015180098126482064	-0.7648432626527292	0.36103436796731014	0.35761671432509934	-0.9904647137038044	-0.8681658292979876	-0.48088513333493454	0.9079309315983319	-0.8403151975046746	-1.2888851322403818	-0.9849527339201467	-0.11079881536030836	0.5325531052642682	0.3586044999547332	0.03539248170704044	0.07483490988567677	-0.36754439018687013	-0.28433774341693313	1.0110421091803736
-0.5652395132894815	1.1907013961108226	-0.09039656766851553	1.0772680932434202	0.9308789377022411	0.7994433568543701	-0.1561503834475783	-0.320670097856144	0.27581095566726765	-0.31453163862126543	0.03890219892453289	0.8689856774705296	0.9237455659096859	-0.6838568127614945	0.8254077423727706	-1.3110462854076794	-0.1932857305337708	-0.7458638638557626	0.34911340790016415	0.4207743827327544	-1.3171549090936046	-0.24640173961265804	-1.0091074511424782	0.3223767997452118	-1.0761601545779822	-0.3570435530176413	0.3074547114552015	-1.5220874572103344	0.42574101698271827	-1.4785052346122154	-0.9050796537234774	0.02885928919097605	-0.8219565260654841	0.3029227448623012	0.4076087207356854	-1.0098433092563042	-0.8859593139724519	-0.5466107939498828	0.8823249919140446	-0.7125552330243623	-1.4354470782915818	-1.0189947417355374	-0.13069042042764054	0.4862766363829564	0.3825407212693313	-0.034683445363906704	0.15136396455636866	-0.4142493802342943	-0.2220627847546402	0.9547482586292222
-0.610082912130809	1.1211122451035707	-0.01745325484600161	1.047883844884613	1.0681198443167481	0.8535461785527125	0.05371788616952461	-0.34623872422232504	0.2955215671468039	-0.29628925626928476	0.01057357313200541	0.827452520890747	1.0387753478305504	-0.678218485959284	0.8119277764413567	-1.3307703602981344	-0.24553766857335785	-0.8075858533836289	0.31097472701278117	0.35118629813637303	-1.3607683023909865	-0.2767195968094406	-1.0466292332569085	0.3922655555127168	-1.0769831986155094	-0.5246898336232296	0.3441368033772464	-1.3961185200529511	0.45566705295640997	-1.4561897244150674	-0.9075879008384546	0.026304062742297456	-0.8928136229198109	0.2770330307971086	0.4346960383018755	-1.0700273245456677	-0.8420659685555545	-0.5849776993880894	0.84760098859566	-0.5940792242644858	-1.4821050718956694	-1.015590038785422	-0.19046235023726704	0.4436250662390462	0.41299700076707546	-0.10123010715661829	0.17618397964188479	-0.46423906611474985	-0.09798029282218526	0.8813902350721513
-0.6288954948728893	1.060767582871506	0.06584265147530402	0.8939802717497898	1.1926303486103094	0.9295622853621793	0.1346070676935714	-0.3221104717659725	0.3230648214233959	-0.2892874298182254	-0.009308419979330435	0.7875638708114667	1.0167528436945144	-0.6907158082528434	0.7865500002042813	-1.3577799501429664	-0.2850502701114643	-0.8525659278490902	0.2648079977016993	0.2528162436919019	-1.3913599357361672	-0.3143056904429812	-1.0569040801779113	0.44435956156935114	-1.0622389525718094	-0.6415088976864565	0.33997804769142786	-1.2186303949389081	0.4760238610318064	-1.4453009139696733	-0.9003726878609051	-0.006361496014448226	-0.9473037123070611	0.30130355345326587	0.4404557866609702	-1.1409507007696789	-0.7705053270612373	-0.5624615725754183	0.8472377597018218	-0.5346917930255063	-1.437522095210651	-0.9878753550366189	-0.27185705855459996	0.3926825939829633	0.42703367376020396	-0.15418273039695016	0.19116911436154144	-0.5246636229495544	0.06326883434395798	0.8281627586667545
-0.6560035851389214	0.9910185576941846	0.10973621592616967	0.6831690743895712	1.2725013824027804	1.081359881367503	0.11681178899085472	-0.3079176161406741	0.27446994606272895	-0.30560851891489366	-0.023897819702047615	0.7825096153896688	0.8522686692634416	-0.7133138286004818	0.7593959905846941	-1.3922480954650172	-0.30807748160387094	-0.8629447512075922	0.2205338121254822	0.1692106611003957	-1.4098604029455601	-0.3627378619126985	-1.0286550526766542	0.46966246550864577	-1.0458917302835924	-0.6369861997251356	0.3219913429255812	-1.0393187946441063	0.49140813980657805	-1.4456422667987083	-0.8611123943662007	-0.032954382709062854	-0.9587554796523536	0.3729816874354121	0.43458859462828797	-1.1824100313366492	-0.6540562249537973	-0.48642512412720534	0.8486363606762257	-0.5184399978997752	-1.3091016036638219	-0.9432878071102506	-0.34624262562553687	0.34081703704840277	0.41351885691866774	-0.12095942774551778	0.20545783103964715	-0.5835381418209963	0.19823159976214252	0.8226711613329941
-0.7073354509663681	0.9277428690108485	0.08457235143932422	0.5115466176290127	1.258420123516872	1.2063836973664261	0.08633289553492643	-0.3275297791283655	0.17238439543123868	-0.3541393301628973	-0.050182355137741566	0.8127393918457437	0.6208676733802682	-0.7457889813082179	0.7264238673440053	-1.435472600185604	-0.33226615332506104	-0.8495977783652574	0.1724570962801369	0.11343092181894412	-1.412901216542853	-0.41881685932854984	-0.9718667989967601	0.46689109407969803	-1.0368656806720449	-0.549196430882495	0.3118347143263006	-0.89501406879576	0.503269521992121	-1.449845389006731	-0.8359054003100173	-0.036400552828828855	-0.9185230118727151	0.4703413537301618	0.4012004730610096	-1.207538890379285	-0.5067946440243929	-0.4072041536892699	0.8373219503663056	-0.5440017360257754	-1.1456876169139267	-0.8851718377272266	-0.4057992143486778	0.2904899545779715	0.37812066253958	-0.039436128631633656	0.21797311107705802	-0.6201236532540111	0.27121312652795354	0.8613632278266973
-0.7378267778437548	0.9139059163307272	-0.001636340541025827	0.44266185945718883	1.191380041239503	1.2178369472041282	0.03697360379287505	-0.37179143485469535	0.14737982204494887	-0.42239145740270956	-0.08636196725587586	0.8065901865261426	0.34735047387633095	-0.7803835367948974	0.6797439477617948	-1.4789846575397376	-0.35811208647941656	-0.836134407503949	0.15044864413760056	0.05895731968320032	-1.4033855670961515	-0.4488413949234736	-0.9107618399908312	0.41400880252732986	-1.0260132571486518	-0.422748715858991	0.28434820854247456	-0.8524198055364858	0.516155146093407	-1.4532106451798483	-0.8262210759880795	-0.024461907636258252	-0.8589521283990689	0.5657637731605283	0.34126608956953397	-1.2284536574056837	-0.4101447250957249	-0.37149800017668627	0.8500383563131886	-0.6101783441211966	-1.020008197099695	-0.8113982521222844	-0.448981435750419	0.23920606744080777	0.32035181530067086	0.0011504220680762455	0.2384445623449812	-0.6405780003735206	0.2893479684307267	0.9129460126448258
-0.7385962593914582	0.8986865222976528	-0.11695010754799999	0.4860140180935417	1.1480083649255945	1.2392614456202327	-0.05142610667166592	-0.4501923396040305	0.1560916065304907	-0.49223805997296094	-0.12329991328046061	0.7890876413916793	0.1046108053824792	-0.790448464337939	0.640206933444649	-1.5151068666830751	-0.3880116535547845	-0.822535238953838	0.16290716360881663	0.01605114128886586	-1.3866840294825713	-0.4650047794724165	-0.8586711774010333	0.3806957867793676	-1.0165600084890545	-0.295391518403922	0.2622960867470997	-0.9171074672919293	0.5172537281481958	-1.4639408472400341	-0.7947132228671814	0.012344757303701399	-0.7933784865188539	0.6421780420141043	0.28343453226112597	-1.2393521712407798	-0.3881439139957713	-0.3973273467662584	0.8973599523888831	-0.6607560874966977	-0.9599949505679367	-0.7287413043952853	-0.47343320500215313	0.19395805820127038	0.24725108582492245	0.020825166389787052	0.2544095410533319	-0.6664940197212553	0.27105521254412557	0.9622708310465347
-0.7504090422479777	0.8501913573766118	-0.2403090210903441	0.5759042270152289	1.1483930748858433	1.2853403449331313	-0.12764040194015697	-0.5549218470089865	0.12479925889394175	-0.5567631423927611	-0.1630953874162035	0.7773845837387353	-0.004715905995317209	-0.7881412663760516	0.6187275886694292	-1.548307744646663	-0.43405230428392017	-0.8215536156604918	0.18277887282489275	-0.00798434324540554	-1.3703920842177642	-0.49727015567689026	-0.8233258853669569	0.44494635705048086	-1.0145847027989892	-0.19962894976717194	0.2637653063368527	-0.9952619022160969	0.49816896245202874	-1.4859081085913985	-0.7607682785778317	0.08551261534807757	-0.7342386142289413	0.6855897202556516	0.22896058975232422	-1.2370409943386071	-0.40594771074480784	-0.46898208450680856	0.9504830267783057	-0.6769721501126579	-0.9304366334265474	-0.6431265837514446	-0.4817048361477494	0.16355105879241888	0.1782686187502933	0.059710756762100116	0.25181821810802474	-0.6934562185380587	0.24616165213352653	1.001496526287681
-0.765304715692393	0.8243951898177722	-0.35242035112692827	0.6027163793638485	1.165941095118081	1.2865759976981412	-0.21588655774666893	-0.6450247950423147	0.09128038937242215	-0.6235297336104251	-0.19739359672836815	0.7269419489030652	-0.0014099506979090737	-0.7963237707757698	0.6145085070007554	-1.5758364560600213	-0.5030880312422155	-0.8491981451667806	0.20749095887437835	-0.04924291073044677	-1.353729867469666	-0.5309543898624486	-0.8086028368442311	0.5392083347600701	-1.0148394545248904	-0.15276589034500665	0.26391741377673317	-1.074316046530242	0.46757386522692534	-1.5148955149924224	-0.7502016205189943	0.15637471117167984	-0.7108926508398208	0.7207088253523495	0.17340069868547786	-1.2186449949540967	-0.48261798518968824	-0.5378922671114792	0.9316732015376008	-0.6650277466192913	-0.9140713250915853	-0.5549909768525034	-0.4885113034303942	0.14234118618009	0.126007554508912	0.07624281769816516	0.23193386344489744	-0.7119528254011127	0.24535944909568191	1.0150483070902818
-0.7607052017959586	0.800047294152502	-0.4048081843712065	0.5316005227589458	1.168419851339227	1.3004849118916224	-0.3588084087887768	-0.6948887890698557	0.053429517327928	-0.6942874649409267	-0.21180981292919682	0.6683184146408438	0.03997203716052458	-0.8087406094194959	0.6491556056639078	-1.6028511353319956	-0.5861071884648388	-0.8871982184277767	0.23305338139459755	-0.11365339938648619	-1.3347903172623885	-0.5489561504974604	-0.8044901774632294	0.6049895221596705	-1.014204534838798	-0.13655337743448032	0.2445237151919939	-1.1504208761061139	0.4279629611386457	-1.5440966979126398	-0.7457365848746031	0.1868984413431321	-0.7257182938087772	0.7709500216441512	0.1270272417103528	-1.1953325548839768	-0.6195210872112401	-0.5599055746626151	0.8283396732345775	-0.6132448431415225	-0.9383054733068861	-0.48110691416068485	-0.5204620093409226	0.12269929302161357	0.0878648997663303	0.05483527689319696	0.2024211244631149	-0.7289493955254287	0.25788202801321863	1.0185606992936012
-0.758180805879783	0.7488311335526335	-0.4135139962571756	0.41244297893345927	1.1640743774700582	1.3631199941382288	-0.4992802099538853	-0.7255822817229401	-0.0024119063708035503	-0.7730935003203115	-0.20660905928703394	0.6526185816955394	0.08648956662141485	-0.8066390918960711	0.7102858799613276	-1.6285858236776505	-0.6676022160591776	-0.9360543469250666	0.23618872458668835	-0.16777272249251116	-1.3265689796378104	-0.5719341462151706	-0.801116617838681	0.6530996817871925	-1.022960155695158	-0.08074377887571445	0.2129856203277199	-1.1566995967153264	0.38252461615071426	-1.5726979273757646	-0.7336009381949078	0.19664180133014303	-0.7567082833570945	0.8151308158049904	0.09008964164063417	-1.1768604388949047	-0.7433536347124309	-0.5364436687627713	0.7119434834036296	-0.5421144098278841	-0.9636795999530332	-0.4290069243266864	-0.5785407670783773	0.09077067914275941	0.0570376622813097	0.04989612471257334	0.15877352860310442	-0.7423074149962928	0.26236994343360187	1.048364263068701
-0.7647611142119184	0.7336807048478247	-0.4549569153435048	0.2891447502430877	1.14999311858415	1.4401957905024978	-0.5788863570019547	-0.7450233505721714	-0.04325058603776161	-0.8669958828758835	-0.18751426400246354	0.6490089940096259	0.12075561468602765	-0.8030352129090911	0.7702094969015076	-1.6437446824213537	-0.732726622405127	-0.9821246828349164	0.21982737874979627	-0.2045537152525571	-1.333748314327109	-0.5993665374215748	-0.7981738218758692	0.6513852492067848	-1.0459348421141292	0.01929434575725706	0.18545763069665377	-1.1251472214239764	0.3478036412085636	-1.581204164034659	-0.7183557766521071	0.19684137271246666	-0.798159570841728	0.8435649735129542	0.051843531117583164	-1.1582672283076647	-0.8135376142513501	-0.487329001609251	0.6135797410873224	-0.4669299608602556	-0.9351587912711784	-0.39270013623031896	-0.6354161481560595	0.06565350289139474	0.035701290589403065	0.08947301446928277	0.1138586138651553	-0.7446343950653608	0.250798006698708	1.0898479247262665
-0.7609062598777777	0.7545050991962717	-0.5112078509087719	0.20167724791685523	1.0937118000814527	1.5047742886485023	-0.5733481523357018	-0.7514095387635378	-0.06370337147895469	-0.96395186725476	-0.15264664826227176	0.6482429454119233	0.14831053380956377	-0.8013003431237955	0.8271966330002896	-1.6594277521607257	-0.773180328081181	-0.9956811721114038	0.1941079710349798	-0.2404938288697772	-1.333997346475163	-0.6116178303736328	-0.8003185714758843	0.5942681324351822	-1.0782843920462666	0.08935909286296291	0.1716435095657058	-1.1174299280468292	0.34193077022393903	-1.554099370205892	-0.6954506774659805	0.15966407520533415	-0.8424481107543823	0.8599188067442173	0.013367184151130373	-1.1424591934782824	-0.8392662403091817	-0.4364035865198453	0.5401871365567261	-0.39147264545437777	-0.8826984355415458	-0.38185329497331316	-0.6919410721714219	0.1028466499365441	0.02791117285659846	0.14540914031595836	0.0784749088354123	-0.7424728036623585	0.22270195069608367	1.127401052251546
-0.7497189910535852	0.7434204900714622	-0.5523936637749172	0.18157138125136296	1.023489117223846	1.5518972363419634	-0.4950796369753537	-0.7541908132468803	-0.07661337605661468	-1.0457388782519224	-0.10752446883208373	0.6728064602295575	0.13956344440321627	-0.7890310578380975	0.87556418524997	-1.681325012440995	-0.7903589216626378	-0.9776045597647645	0.16203938433868245	-0.2637994132343877	-1.3096118563985952	-0.6174331016662995	-0.8141483521947986	0.5291232292922281	-1.1132128132959884	0.11547211289537507	0.16945869361106128	-1.0897795009654956	0.3766806552201626	-1.5060479255044925	-0.6621141165194122	0.09134295073167284	-0.8785816907205005	0.8361745212959967	-0.01174777454992018	-1.1394491277523988	-0.8280518592118298	-0.4099726525995081	0.5621947339282276	-0.3443154777869306	-0.8273518422866235	-0.38645315913600725	-0.7522407987616504	0.18509813128729646	0.024050694819518652	0.18959772465015662	0.03486780239642229	-0.7473075374587527	0.1851879046979743	1.1667183404866563
-0.7345155249900889	0.7214424938683968	-0.5782930473220356	0.20424609633107033	0.98639957969263	1.5454452519677038	-0.3975383058694743	-0.7686383206131427	-0.0945465923833427	-1.105681907341185	-0.06638026241981689	0.6923490260861637	0.08575138212523523	-0.7657489264668761	0.8948664838841545	-1.692659166687168	-0.7849464251814684	-0.9461964943116541	0.12693575054684259	-0.26685560341846504	-1.2675123164222792	-0.6325562177435341	-0.8488633689764393	0.485877109315512	-1.1411649565133377	0.08783175551864819	0.17724037195584694	-0.9972730173231079	0.43356738162115915	-1.4523865711784396	-0.6400095217316826	0.028021802140154067	-0.8964358294903931	0.7323496550180251	-0.016191337907569735	-1.1467424824077586	-0.7853753385944607	-0.42046601171225895	0.6670015457819576	-0.3223789651976716	-0.7511824969446648	-0.3884969852432304	-0.7978044392374684	0.26392281883164576	0.021887821130991914	0.2025777801966575	-0.040041675433452675	-0.7540230865506414	0.13746314050556602	1.1938258843959437
-0.7197290682814763	0.7445082613854633	-0.5912948112414542	0.23051914774826238	0.9772758332490123	1.4627777358124094	-0.34815854017301884	-0.7975253774787624	-0.1381055148110515	-1.1410178575213517	-0.030806792628292258	0.6937978571296437	0.06423687592205415	-0.7479799251092352	0.8883606599510587	-1.6987232191273633	-0.7755537468095651	-0.9178807362292828	0.07926457978753988	-0.2601456439640389	-1.2116701339599216	-0.6481090840746547	-0.9076694103349949	0.5055595023210993	-1.1531304491160537	-0.03129067165930616	0.18677474284652654	-0.8707171039861661	0.47288918516870443	-1.398373519998229	-0.6435103943006714	-0.030908776040246756	-0.8894140578878453	0.6053934828966823	-0.010715547828670176	-1.1525654026567957	-0.7511186268653562	-0.45141633304282214	0.7706949083162593	-0.2863735889886764	-0.6938590871598475	-0.3963760102118609	-0.825790335732114	0.34740086475517123	0.02990428611027009	0.17601733016457496	-0.11908917209161433	-0.7658502992983831	0.08755600505665909	1.1877926937065697
-0.7027955098349172	0.755947101514544	-0.5872754924828856	0.2615142037094093	0.97077073755754	1.336440061177273	-0.3711337293399204	-0.8316686054352205	-0.2144188357268127	-1.1480659006486547	0.0016808616823127745	0.7097474885307216	0.06890410693015944	-0.7403160931195532	0.8739778105425483	-1.7169637260058024	-0.7631311721886617	-0.9093526413724653	0.022278954148811963	-0.24868919919579363	-1.1432092304165558	-0.662679664111178	-0.965963069653801	0.5665579530582431	-1.1599303605689562	-0.18606085588321045	0.18860348911236022	-0.7336389209386145	0.5030052014977352	-1.3621177119446117	-0.6606554196156674	-0.08786145927083341	-0.8598484033109391	0.5013777833455031	-0.007611193116806208	-1.1567379765250898	-0.7977137358201898	-0.4779370561170052	0.8408320314525524	-0.25044942302916	-0.6777328754246136	-0.41528265712511453	-0.8498578689275698	0.4126785470181161	0.042994701864668264	0.10039281592939134	-0.16248168459919618	-0.7602501621404277	0.051153673504697086	1.1659178973654918
-0.6811259165721704	0.729332754379467	-0.5594950026665748	0.31110824180482777	0.9537604369288317	1.2287896794661304	-0.42559103572854073	-0.8686567708102624	-0.29632235107479554	-1.1398558382329147	0.024367903049689308	0.7441822056589679	0.02400582088024437	-0.719265147374266	0.8620589048285433	-1.739105278788908	-0.7356647036162797	-0.9286320332485006	-0.020425379481434202	-0.23147465308911336	-1.0771272392348652	-0.6807632819374059	-1.0099145662139428	0.5900827959914657	-1.1639240837796234	-0.3308613332350018	0.18174828335593646	-0.6487679389106479	0.5432025666829322	-1.3485532470009187	-0.6831122363386918	-0.13688118005405803	-0.8179489783703708	0.38404423445500324	-0.0066173391361227605	-1.142192785362314	-0.9303888872671078	-0.4921446932271675	0.867765284197499	-0.23151768967062297	-0.6781683728026895	-0.43565563628237075	-0.8718564387430648	0.4164636156997279	0.05119035841407189	-0.018924548213021863	-0.17609827688836246	-0.7147990489566668	0.029178363515233986	1.152186912879048
-0.6603201284016839	0.7373139237323414	-0.4938710808465071	0.32075360184303026	0.9136587952770346	1.141480644854928	-0.49555395025237603	-0.9044194246819138	-0.37456914664603186	-1.1379246414041222	0.03264397620174837	0.7757109340850594	-0.05266217964236315	-0.6960724422806368	0.8581182825500016	-1.751780497087109	-0.6977588652405217	-0.9697244138802354	-0.04537730402266449	-0.21319726989327795	-1.0304795858177704	-0.6943481649630312	-1.0582915926041372	0.5921648594757136	-1.1580843903705025	-0.47732754743156375	0.15856226973599927	-0.6184424400601783	0.5729551423321831	-1.3467775226882595	-0.7062628235403269	-0.16811053761301128	-0.7736518753216156	0.26168540937003076	-0.004909752180894541	-1.1045981023997258	-1.0845698702345108	-0.5006986066168541	0.8570517291605622	-0.22489418172311879	-0.6857853073368855	-0.4594785135616467	-0.8858156079964292	0.40027380633884657	0.057087961669415356	-0.12246482311548715	-0.18256848636742523	-0.6422934270029491	0.014356556993165839	1.1308696391099253
-0.6447542613512038	0.748072514941715	-0.4376526903724026	0.2696981455600055	0.8555850780959077	1.068596683187147	-0.5881201104381093	-0.9383239166312185	-0.4507837233866371	-1.1386310963124329	0.029983247547281783	0.8181641816436038	-0.12281748791641425	-0.6909125460635464	0.8598312297074834	-1.7514395054685672	-0.6653711106394598	-1.0183943055471674	-0.058084383385325046	-0.1942198654820952	-1.001801567926059	-0.7070360296015764	-1.109035551956716	0.6159265415489102	-1.1503752112189984	-0.5884475177795963	0.11468964429233994	-0.5777197647832668	0.5693248655421093	-1.3566870987554105	-0.7195867745269758	-0.17203781731516501	-0.7322205684878842	0.18249538381524968	-0.008938889940421638	-1.0629311810930389	-1.248284366143983	-0.5270307724679613	0.8270972267378991	-0.23687431772625614	-0.685315653301705	-0.4879564935470542	-0.8954257317776323	0.40961002808692043	0.06747478531315462	-0.14793829582605164	-0.1912575161184069	-0.5412832607651613	0.0165231368512819	1.0923886347327483
-0.6406735269498347	0.7128061538970016	-0.43044069817079283	0.21754175424231675	0.7950063744690727	1.0678615479978373	-0.6291362657605747	-0.9731555000749704	-0.49937541345133074	-1.13459043833219	0.011772737821444158	0.872657714770386	-0.20543858921466668	-0.703226544488041	0.866957258645874	-1.7374792068169043	-0.6402505162841073	-1.0431444043149731	-0.06042171850488152	-0.18310489447743494	-0.9843267199579945	-0.7223978958198585	-1.1423811937294681	0.6194861984735918	-1.1565597992724166	-0.6466741647570359	0.06120659423806137	-0.5176894222230095	0.5837220724706611	-1.3705653324611462	-0.7144884509585194	-0.16417256658680582	-0.6994066309501246	0.14292350234370255	-0.026528954216298778	-1.0277307113285092	-1.4362373933355932	-0.5850944252880887	0.7897321759484324	-0.2669708361831615	-0.6857853073368853	-0.5116488069963852	-0.9013708347143341	0.4246617878441989	0.08799693566010716	-0.10275369461565101	-0.21124714327618727	-0.4046991463309955	0.02379981322606252	1.0546682504358817
-0.6459382700552511	0.7032481863569722	-0.43782843386468073	0.19851733703565333	0.7339249248714587	1.130496630244444	-0.6155790956194634	-1.0093319630256885	-0.5109157407606977	-1.126951481987188	-0.028159183937604682	0.9096153963019349	-0.2638583514929965	-0.7222653989874963	0.8725855135918854	-1.6994764543444418	-0.6404984168862977	-1.0374758207909465	-0.06422424877401063	-0.19255944930666827	-0.9781435138609125	-0.7362010646887279	-1.1767017216840445	0.6057495283551088	-1.164159239218917	-0.679583588829684	0.011083735810229626	-0.47888644773006395	0.641979961436282	-1.3815334470991452	-0.7016412448135828	-0.14874498597825758	-0.6766971940111535	0.0967245017480299	-0.05706214388539822	-1.0056568960053616	-1.5629366975678771	-0.6628907411516745	0.7515999314205788	-0.3014657017518481	-0.7054595418287992	-0.5032425050222058	-0.9127036871874223	0.45478216735288424	0.11531893453654145	-0.02704731597968362	-0.25649407126650425	-0.2921310047088293	0.026073774593181342	1.022825746969059
-0.6379728949372494	0.7238029889676552	-0.45336546038565884	0.20674349763389116	0.6680958046280525	1.1312591374886751	-0.6230179657195445	-1.0564067247029818	-0.5185222275436863	-1.1102342499512803	-0.08057606322915141	0.9187705097059986	-0.26738655588602883	-0.7613849241203589	0.8643287707662903	-1.6347567540878374	-0.6838488870064724	-1.01792095360334	-0.08732723657887635	-0.22093591906050172	-0.9848575516420045	-0.757603309475522	-1.2276814674619945	0.6305080557637173	-1.1671496325552653	-0.6574396687567694	-0.03802968233476025	-0.4012708761838524	0.7075190540206743	-1.3897052269457517	-0.7001576433285542	-0.11165678283823433	-0.660381565360681	0.11302050671468478	-0.09187389412770985	-1.0262602769221862	-1.5897223112693672	-0.7318398323896782	0.7227588783173433	-0.3280571858412414	-0.7179651479110076	-0.4494803371992863	-0.9326290712487129	0.5486501846574485	0.13647297094656657	0.06095236684065368	-0.3025548366193317	-0.2674880934649979	0.004155313637896211	0.9894500564293589
-0.5577085229161513	0.7313014010226734	-0.4968131570875983	0.28895963727265866	0.6064416617941603	1.061519051843262	-0.5816947010810212	-1.0862447466637655	-0.5501649577372405	-1.065899252668055	-0.13585571861736745	0.9029832473011739	-0.23097342280833305	-0.8280745706350057	0.8073458537491769	-1.5640620663660292	-0.753274827875624	-0.9998831405963593	-0.1298353387158769	-0.2585748646515525	-1.0054092573340543	-0.7901688287144562	-1.260188253682943	0.6786146804787024	-1.1814745180655586	-0.6011407291071053	-0.08823896544434234	-0.2696534961182594	0.7812355619001133	-1.3958288898181466	-0.7097636961093152	-0.05955439695304684	-0.6444655497282394	0.26210755570167255	-0.13657429961411702	-1.0913572730514987	-1.5709440234732506	-0.7539040204613269	0.6906487651695676	-0.34022897803314867	-0.7140115148512179	-0.37084073808599294	-0.9419056274645751	0.6719304617173447	0.1550963193925449	0.1270214862954596	-0.31684355329743724	-0.32555490024635075	-0.05500873954299053	0.9613668480191494
-0.39317351042881404	0.7630818782023447	-0.546971651587245	0.43738451600194306	0.5569845733817781	0.9943011055441506	-0.4913738512282479	-1.0415533661245582	-0.5802086693524618	-0.988027454387043	-0.192607433941635	0.8640604845842145	-0.16335413546470634	-0.9126226447848854	0.773479285194729	-1.5034164525369325	-0.829146184401741	-0.9905596592765541	-0.18379899935861185	-0.293422262225303	-1.0384715517270355	-0.815217129226682	-1.2748614243079939	0.6749313016152285	-1.1965127084083755	-0.5963165179483633	-0.13200788126990134	-0.23451671710747451	0.8844692349884908	-1.4034248522662796	-0.7067111060034292	-0.0045475347001144835	-0.6241908978205579	0.4696763286871638	-0.1866852615204599	-1.169359493499829	-1.542565194250344	-0.7265093496230468	0.6703283150900043	-0.3448417202035543	-0.7258852227770024	-0.2762422216047531	-0.9161280326999688	0.7776299799008453	0.1744898772188852	0.1626961729481408	-0.28767092545222633	-0.44797712936761125	-0.12681854454879957	0.9450553304853695
-0.24757270841206475	0.8098090228896779	-0.5669217924698582	0.5302008088948159	0.5036803853669131	0.8983425015778794	-0.48257005083457416	-0.9286948976760122	-0.5805845342772498	-0.9057056504219065	-0.24177318620864074	0.8115903189491902	-0.09639365794025104	-1.0100391602803342	0.8182732752710425	-1.4505423939543143	-0.9037550841574415	-1.0021994611739387	-0.2425855940353558	-0.32074443173407036	-1.0732508572460744	-0.8255550103340564	-1.2882604413651708	0.6343151565659833	-1.1959522546113925	-0.6128157155384052	-0.16983077899104856	-0.3206097642961617	1.0007661225103193	-1.4110897748818942	-0.6851437386119569	0.05093687336052023	-0.5897528188023717	0.6199893368838505	-0.21013868055496254	-1.2502991229151426	-1.5078908435010618	-0.6882172684797114	0.6677280035696326	-0.3596674633484348	-0.7510971053019052	-0.16023625869822755	-0.8549373851440839	0.8838184379140417	0.19081202865904703	0.17840958987636796	-0.22538200015441573	-0.6062886990251897	-0.17911333943318136	0.9405473622607016
-0.17046569293509145	0.8222792081550885	-0.5741956203446771	0.5020701325813778	0.4536418603100647	0.7856713029354941	-0.5310523748629927	-0.795631405155343	-0.5455176109129611	-0.8524310274765096	-0.2771892164348121	0.7581209594910759	-0.06469538067686623	-1.109905955781818	0.8908499181355756	-1.40990840764922	-0.9679567493730132	-1.0394895065191938	-0.2881200218681992	-0.3383303305586484	-1.100513323980426	-0.8204457573156316	-1.2977780511123844	0.6103944034286249	-1.2118095697344147	-0.6178178689120187	-0.20426928617485865	-0.4067557355666128	1.108736914459009	-1.409038209899307	-0.6650635305028392	0.09915830861445116	-0.5393330734416388	0.6931305259605899	-0.1736500415498768	-1.3254435108467153	-1.479078907146119	-0.6430623030107807	0.6355567864957908	-0.34866185033904495	-0.7754379930706553	-0.043376609211289316	-0.7679775875720821	0.9855937924643785	0.2069235514115182	0.16994572043977468	-0.1840342034083649	-0.7364265017308302	-0.21237318270697192	0.9435460372370047
-0.12660772691453226	0.8490879121243674	-0.5943703223563114	0.39291193675509234	0.4383846130229423	0.712818623616195	-0.5429033821371126	-0.685486569321446	-0.4782282334880734	-0.8314189457410123	-0.30653070343111155	0.7039063679732399	-0.06359604140029691	-1.2058066958720723	1.032788263633112	-1.3863672624019485	-1.032594536018365	-1.088465912969424	-0.31018952380863396	-0.3412243207050232	-1.111110297227889	-0.7965707432108413	-1.308801066498509	0.5635356028391731	-1.2465812206912745	-0.6623182511478335	-0.2295433201058803	-0.46646853363629026	1.2019511888070915	-1.3975735820554387	-0.655172853935981	0.13905120243105767	-0.48416078754503544	0.6768460866468566	-0.09776794707878893	-1.3679442549579282	-1.4683852858146675	-0.5994606899033779	0.5734480403120817	-0.31199055008432197	-0.8162594678920941	0.04079688761738391	-0.6628742478701027	1.0315162014690136	0.22765318673440477	0.1300368250576641	-0.17990428246428222	-0.7618348163362232	-0.2036468559606531	0.9439562145578007
-0.14565115412092342	0.9139905555972335	-0.6280805277824297	0.28337377220002913	0.46692309734682025	0.6726168955242129	-0.5622888046318653	-0.6468431676301368	-0.39484355551274963	-0.8353176525013616	-0.3289710894794352	0.7061379008448082	-0.06548515871310173	-1.2943163541193026	1.2663439675659087	-1.371452696161082	-1.1025392318513607	-1.1376363161179437	-0.3213136691257749	-0.34310669482677963	-1.1058281942981079	-0.7623680801475788	-1.3270835831734793	0.45806441747500115	-1.258440893346308	-0.721909121772623	-0.2472327239665062	-0.5329508028915311	1.266606459738382	-1.3751822156740607	-0.66110370207877	0.17979227462253913	-0.42394766886383906	0.5280828759416762	-0.026947217088477905	-1.3768014598524823	-1.4629766027015083	-0.5978684289085165	0.5221920303302372	-0.2967912397918384	-0.8813364388395231	0.08888957220921091	-0.629040363046386	1.0334255958039478	0.24508506842463929	0.09199261880451828	-0.20338814665612442	-0.7019525804761925	-0.1576433541919672	0.9393686002514249
-0.2632701319852156	0.9338118178981866	-0.6423613137845356	0.2171033287860348	0.5237202769325775	0.6726012543499724	-0.6019946268724815	-0.6918090945775701	-0.32481800884724726	-0.8878330014798831	-0.3456019555662303	0.8008864551193362	-0.05453542201976493	-1.372479392049074	1.467986537756854	-1.3658568710179895	-1.1639589014201224	-1.1888553244004034	-0.31745008905874805	-0.3616615254555272	-1.0983146322522104	-0.7284826137002802	-1.3465178258493038	0.352731093699769	-1.2536789957006151	-0.7419523351421917	-0.24699419184487553	-0.5449549468915188	1.3272927932461678	-1.337592028379668	-0.6941271768606315	0.22264666520184012	-0.37190378202267976	0.31941536592862485	0.019027163384751196	-1.3756735501666917	-1.4485139181138895	-0.624745315626287	0.4673512566858437	-0.2953327037111959	-0.929241150427907	0.14644813447208205	-0.7334047872555224	1.042976782477147	0.2558994368672735	0.07573343920439947	-0.27592899335630494	-0.6290700262137663	-0.15049300900424922	0.9235986760732585
-0.342638430333021	0.9035642518785924	-0.6015302424120621	0.19332443107569142	0.6086974611065262	0.6882776212326449	-0.5836192527949873	-0.8055986334540165	-0.2954559505702003	-0.9573560873164219	-0.36708458425865576	0.9242868922709763	-0.028333841139225234	-1.4416729743363124	1.5695313953585042	-1.3734731987366229	-1.2186301657070182	-1.2400820925507943	-0.23647625354562113	-0.39227891678288074	-1.0919282683501368	-0.7042869922632257	-1.3580985668185188	0.2764300065902855	-1.2529147405229115	-0.755792285187763	-0.17435943231475787	-0.4896156024875686	1.3939593779394222	-1.2987088379449896	-0.7514859853537561	0.28318094199019817	-0.3618363883469947	0.1500942071551475	0.02593809396085415	-1.370404205223564	-1.4341337301228494	-0.633454863549306	0.41174668396562286	-0.30563666016508717	-0.9130508949606027	0.23149038293846882	-0.9176269755568789	1.0376405943358098	0.2663962904224932	0.07587442789463827	-0.3787154375587374	-0.5720647838936745	-0.2184181300078974	0.8961367071003711
-0.3105907649704407	0.8869247990407848	-0.5114031214557476	0.21164411995633164	0.740049682306777	0.6471843462089468	-0.5232074380005676	-0.9641949419397935	-0.31950493516465733	-0.992576495805977	-0.39071101503263905	1.0653522435533311	0.016258852404206325	-1.504244540767822	1.622122248358528	-1.3891613579031379	-1.278695563467514	-1.2832463579202633	-0.08705687318818164	-0.42726717228411043	-1.0881370815698914	-0.697052862989474	-1.3602886599618744	0.18490758609681185	-1.2348861568437466	-0.7879454548472067	-0.019839015319983465	-0.44429815465755584	1.448161599319318	-1.2636529368055578	-0.8200554132217613	0.35941721003779936	-0.3913478097285966	0.055521863214524514	-0.02147142700957787	-1.3663665653360857	-1.4415017074047412	-0.635457161680062	0.3851427134889212	-0.3806716822736746	-0.8336195888652108	0.3133739910573297	-1.1107203721465955	1.0123843231328933	0.27311754615806044	0.1296411471205428	-0.43734816813840427	-0.5463833856768708	-0.34562100226078807	0.869335800605659
-0.2869155552865824	0.8758025724641945	-0.4401293718098702	0.2317792149855762	0.9505559778281272	0.5917715761679518	-0.5171744461028872	-1.0793094656559437	-0.37510746166543074	-0.9821084186365722	-0.41256362670364366	1.2568019433650104	0.07078131804141413	-1.5585665330914187	1.5951032493523383	-1.4046993789689513	-1.3367043043802025	-1.3235123126172836	0.06678861751692448	-0.47491129914817287	-1.0991370936885476	-0.701203704727407	-1.3512063482307322	0.10932762114486164	-1.2010786431879903	-0.7958984832841078	0.16209876771321663	-0.4252695416235072	1.493116733403451	-1.2283211949961983	-0.889233224432548	0.4301011171271842	-0.43444036496585775	0.015180865823685621	-0.10564203344312069	-1.379655832523579	-1.4549950569825663	-0.6542799612978856	0.36361036887571246	-0.5122615221194153	-0.72477940100326	0.3895931376308652	-1.2833352536489506	0.9888857063177635	0.26887667899843437	0.2555713356373818	-0.4626540562761653	-0.5476372625405338	-0.5079155199998707	0.8476879955974488
-0.3103202053294738	0.8693072924566707	-0.43846306314235034	0.17987613615373949	1.1890848965902943	0.5746444903744609	-0.5853493019421165	-1.1139500602939723	-0.4265372504418683	-0.9475845614818468	-0.4351667003028317	1.3823048508527358	0.1092026304474272	-1.609052138106295	1.5092027465781326	-1.410440252785603	-1.3800547745003768	-1.3554558089576736	0.22489451197540103	-0.5269476322963353	-1.1283492200030605	-0.7136323549271006	-1.3448265116826956	0.05513034212875787	-1.1766224775014702	-0.7797255130879969	0.3172034155566217	-0.4119711632603945	1.5133042111621318	-1.2032438300913992	-0.9529889525181938	0.48961971813050253	-0.4918990082013396	-0.009442409246582871	-0.181953902608558	-1.4101751311075097	-1.4893033290845323	-0.6849100346464001	0.3448277009354814	-0.6343400175461789	-0.6168699820473931	0.4856479429845738	-1.361060718747538	0.9594102215844529	0.25648731096575367	0.3948999977491721	-0.49538570422907097	-0.5394293692060035	-0.6480704972063094	0.8428534784377785
-0.33730418566845727	0.9371785798325896	-0.4715549118363813	0.06925002694790283	1.3436027777832273	0.555945466569786	-0.6559332597495369	-1.139077025046919	-0.4667197591384344	-0.8982086452967988	-0.45724235135808716	1.4101157455954134	0.11421514130052017	-1.6401590687668643	1.4357527538081838	-1.4000221954250658	-1.4075717413435753	-1.3579583663656112	0.39726861634280847	-0.5591955608448033	-1.1556837749907958	-0.7416138714579146	-1.3435478237604872	-0.017908020709145555	-1.1547569409044998	-0.7768290092570312	0.38671651558192305	-0.41790347169806363	1.4795083579503303	-1.192606724257314	-1.0111375920177363	0.5343237077709799	-0.5560654413823446	-0.04289606032255829	-0.2320380035965044	-1.4477282959221547	-1.5648650555128927	-0.7225376760512786	0.3529205764766908	-0.7429343631494548	-0.5314954176159018	0.5788353657652502	-1.3022346007687504	0.9221707095554528	0.23665363349349242	0.4928280131756795	-0.5041962022431137	-0.4994091582660836	-0.698151338037427	0.8646685402175752
-0.38375604916433925	1.0780151845131074	-0.5126626164837359	-0.025677203327068188	1.4241645408225077	0.5336372418090858	-0.6990548200498693	-1.1627357633558684	-0.500512564113612	-0.8499848448267052	-0.4757336283088044	1.4884358880953006	0.11291736533142889	-1.633760618605118	1.3964646653094903	-1.3737785643651688	-1.419438834985495	-1.3338368169002641	0.5097267047723429	-0.5676726470257769	-1.1687841766739608	-0.7800867513296337	-1.3441146180522456	-0.05336319345448372	-1.123716422917763	-0.7789791443533973	0.333873008172596	-0.44943660186877227	1.417426081831572	-1.1864761653681715	-1.0617970681456108	0.55209625212183	-0.599583299045939	-0.0821151893799938	-0.26915979282094493	-1.4930107559455639	-1.6153426605441896	-0.7559182904792621	0.35986945073543863	-0.8169169004247948	-0.48941014648161446	0.6322861890706073	-1.1448118217992462	0.9015762267287759	0.2123150170740522	0.5427289134756815	-0.5024065698340112	-0.44778481696520844	-0.6668559447224529	0.8947548475827386
-0.4707397326358681	1.1942562453041305	-0.5276008133273237	-0.10168069187052198	1.4617743111408787	0.5325228081444411	-0.7452850090938588	-1.1615500411870046	-0.5199014606998983	-0.8298277716017337	-0.4996749382134932	1.5284910704784294	0.13838473044963834	-1.6119495495002938	1.39551115285237	-1.341071360834396	-1.4147746310627909	-1.3071312314136976	0.5160409981550241	-0.5635706934407233	-1.1670475051151619	-0.82856326211126	-1.3565931611796067	0.007783723609210824	-1.0728758169425165	-0.7850687223734487	0.17355868051328974	-0.5082496905484702	1.3695303822474016	-1.176535557225653	-1.0955854693526077	0.5393664489493342	-0.6265571777630431	-0.11750608732035177	-0.30552947633027305	-1.5455623517046988	-1.5862574542130825	-0.7834656028790793	0.35078533372693343	-0.8421927784726286	-0.502359789106175	0.6487422533294995	-0.9384686148292948	0.8641554697629059	0.1930975071060803	0.5482502125063234	-0.5220601347973223	-0.40647995917724095	-0.5903592526766375	0.9161676966499102
-0.5427011505373918	1.2299175895925445	-0.4982646681534451	-0.1664247651774609	1.4161992959637297	0.5471981398757129	-0.7898329215509954	-1.1696630864967843	-0.529775878215503	-0.8458286451558508	-0.54537177205722	1.431182082032232	0.18567219427751197	-1.5902860337534979	1.4404612489504245	-1.3111557080912415	-1.3677194241654296	-1.2829010437973078	0.46497284221263485	-0.5545984703025528	-1.1479015203641025	-0.8872378146319324	-1.3864246783434537	0.14148118558071332	-0.9955096774149681	-0.7952064857818296	-0.016931689025907748	-0.6037247340497729	1.3276521039182227	-1.1581231925079813	-1.095894997719988	0.5078733720637391	-0.6508679211528392	-0.1557710500117488	-0.3249460830571357	-1.5925608951764276	-1.5135470164039557	-0.7927019138379924	0.3502998969809632	-0.8620697991351005	-0.5549098060607051	0.6382569734477269	-0.7479635336516508	0.796163328445442	0.1913055914048297	0.5052532100057568	-0.5332797533620799	-0.4017567665742403	-0.5185778721879173	0.9298708050077564
-0.5541937297821247	1.1998361673183158	-0.46598644673847656	-0.20003413589643704	1.3025218744144351	0.583360534720052	-0.8219087834504274	-1.190202340978923	-0.5426604004253808	-0.8904409424965432	-0.6115829812664505	1.3211208824188463	0.22539128265261588	-1.5504108565749781	1.5483347290550853	-1.291731909402189	-1.2745638867643305	-1.2542166919881859	0.3895807025074031	-0.5488830531845651	-1.1146327914273395	-0.9467718676603771	-1.4239192543318795	0.32520119486221316	-0.9080710465710163	-0.8031644570580332	-0.14298727283944404	-0.7219330763085668	1.2972593770716325	-1.1248602557230793	-1.0614092682370546	0.461651214407728	-0.672352829629415	-0.1758895032690208	-0.3173713040692253	-1.6178835055761318	-1.4130042893242531	-0.7742532356945251	0.36129860367287503	-0.8880928114781413	-0.6166863900154582	0.5811604062754316	-0.608620961198452	0.7672905885021882	0.1993660683487003	0.4371875087762792	-0.5005845458880924	-0.4270112312577111	-0.5001429937158713	0.9283973524961606
-0.5323925799967053	1.1456921150548234	-0.46115675520996147	-0.23883641257537508	1.2401595155173581	0.6406932588990856	-0.8731585036491047	-1.1879741382454871	-0.5553251372131374	-0.9439400464408424	-0.6830001921033562	1.2384417568657282	0.24110349996646824	-1.5078215918715245	1.739522414871055	-1.2835633788386027	-1.1708174847474053	-1.2310146868727312	0.26953935703886156	-0.5695294106152649	-1.0788180364506015	-1.0005042922613576	-1.4672948878915943	0.4981397209060979	-0.836242817638829	-0.7969809650912435	-0.1694608813531578	-0.8052596374050722	1.2947689824135955	-1.07534340746269	-1.0076118148674644	0.40932431071742725	-0.6976254986411865	-0.16892119738370556	-0.29793167369802276	-1.627875539847801	-1.2874599374440654	-0.743476506728063	0.3600086319003668	-0.9122967142328531	-0.6703507679080077	0.45047103418581047	-0.5109658896643298	0.7643232295357575	0.2008939122623981	0.38745033727784495	-0.45056796410157035	-0.45291955810935003	-0.5436388214213737	0.9105128248486493
-0.5141657961102959	1.0945919415979461	-0.4886378301875777	-0.2981342674365005	1.2614365993415482	0.7111684797338087	-0.9539043674923242	-1.165930846918279	-0.5593417954348079	-0.9904703358456866	-0.7563958934781985	1.1223562511606275	0.22759789867345473	-1.4974839141818255	1.9828452928668319	-1.2858968811834028	-1.0711430796590622	-1.2266924404348356	0.11901671961939322	-0.6103568674737814	-1.0557792860168007	-1.0424185848804668	-1.512973973453017	0.613335450659345	-0.7754982484120065	-0.7862994893596434	-0.14311863835570487	-0.8390540692511284	1.2916219165273197	-1.0175582351212185	-0.9473178235802191	0.36359751774254073	-0.7283585941064835	-0.12671812987247494	-0.2683846634614925	-1.6276575695710993	-1.1832976721894934	-0.7122209022744243	0.34647411227670877	-0.9362374957792527	-0.715813278513455	0.29525072712374834	-0.4851165145375614	0.7524032136876521	0.18775319711989463	0.358802345025775	-0.40348686533902856	-0.47588165895618567	-0.6298851228287117	0.8893827193715405
-0.4881523554008356	1.040043501727808	-0.5805939852672248	-0.3603029971372794	1.250760897944656	0.7695921758161255	-1.0308113648848134	-1.1353089750673409	-0.5503528901996344	-1.014602043227695	-0.8357401864306307	0.9926650562311157	0.1550454751537433	-1.506216390188738	2.216979010988237	-1.2953937522311614	-0.9715237635934274	-1.2379830482752996	-0.005891166881657017	-0.6500873398667844	-1.0533217319241608	-1.059028773264799	-1.556830248572143	0.6669070501564132	-0.7264722585766412	-0.7857458913578205	-0.09473118753741636	-0.8484889896455077	1.289437142440916	-0.9627349019730953	-0.891282515692444	0.33152354558339664	-0.75588051353403	-0.04535376156841671	-0.21342338714749065	-1.6128805687489731	-1.1285921165835624	-0.6627321136465477	0.35364363960180706	-0.9513945767420073	-0.7528647123070378	0.16225137958124713	-0.5755133247448436	0.7660555939323528	0.16212251516850032	0.3293084206322718	-0.36730956765728523	-0.48519342548050537	-0.7263579338287317	0.8648955315504436
-0.4346386370558686	1.0039056697168343	-0.7009847864955491	-0.41171893657324726	1.1526598580813263	0.7890380656907902	-1.103787363031755	-1.1012333889795767	-0.5020319502926265	-1.023521861742905	-0.9071442773037571	0.8905599374340853	0.03212981907207459	-1.5108397287402735	2.3935602360672568	-1.3132983569182008	-0.8978697402313516	-1.253526063742274	-0.0801713281251599	-0.6777851305154948	-1.0609696402604556	-1.0401436371079098	-1.5911961200700606	0.6448986847015302	-0.6956864923158055	-0.7655939355236084	-0.058539987807712635	-0.8278485977577542	1.2911015355539992	-0.9285513469523098	-0.854772399530898	0.31346589925779816	-0.7794034484025647	0.06259425997613528	-0.1449702552501592	-1.5899867700039476	-1.0932681051362267	-0.6156526673135272	0.3773825148785168	-0.9486854028193893	-0.7541114302913347	0.05572133771730024	-0.7222914982431649	0.7918682449414749	0.13356818128348685	0.3037303434095948	-0.3573127296073445	-0.48114717253396055	-0.7938503705166916	0.8406313527581283
-0.41647390813298396	0.986520137418703	-0.7602233614295333	-0.4517552997217197	1.0794250711031388	0.7678755569432163	-1.1733715093991186	-1.0786091733682936	-0.4000642556121295	-1.0295102225077426	-0.9580025048983085	0.8619455243253402	-0.09304404657048866	-1.510262929249801	2.469697783860151	-1.3366944534919127	-0.8616808430633611	-1.2735116036000838	-0.09114284894755414	-0.6842603267574575	-1.0629029161466654	-0.9541628898839589	-1.617309466679971	0.5773995298089856	-0.6861862125683496	-0.7104318489134023	-0.07347071582687288	-0.7757135659405747	1.26250123205996	-0.9165074537015931	-0.8375846806479876	0.32394339682978535	-0.7971633926753501	0.18209636878945115	-0.08418015964404163	-1.5724557320349215	-1.0533294403177977	-0.6138449123494368	0.38929438579886205	-0.9265507372214017	-0.7244292952679439	0.008552643306625488	-0.839382158426179	0.7741568211105916	0.10965396595118466	0.28741203952002037	-0.3769662945706554	-0.4772470770132421	-0.8187691971647031	0.8270317843065025
-0.4474070663506648	0.92069900116485	-0.7760825843530201	-0.4827503556828665	1.0721855291239195	0.710746168029311	-1.2166978092434895	-1.0788160779078269	-0.2741208381445489	-1.0342144199112122	-1.0003327560362354	0.8609421671946536	-0.17964181918687241	-1.5052952995295343	2.453753874234231	-1.3552886755567504	-0.8322036251620967	-1.2987428141796484	-0.0516785153057967	-0.6458189178219846	-1.0503398996250903	-0.8008375493029967	-1.6410604146818308	0.5172635977308514	-0.6950515726297131	-0.6461452809517235	-0.11378610136969529	-0.7589799335429973	1.2325504160399205	-0.9272479997869014	-0.8257407733490416	0.3738576250587823	-0.7998293823813574	0.2827406805139594	-0.032941039165031015	-1.56826931878398	-1.017448576843559	-0.623416436149373	0.38584201397612305	-0.8853966311954397	-0.7053997676788679	0.04639606724773564	-0.9237747524573319	0.7259372379060918	0.09928914828974131	0.2618476063641407	-0.40701349390990754	-0.48371646623005543	-0.8189650105046493	0.8350640916467453
-0.476441342684497	0.7851006266448394	-0.7554197059739483	-0.48263344222785787	1.0595425608848488	0.6302684162677044	-1.2334386792944054	-1.1045876298800887	-0.1558985781149767	-1.0370765526472177	-1.0359823216176811	0.8178144638055226	-0.22487744761407366	-1.4713893263803173	2.436316409697601	-1.3699309574454976	-0.7908868581302665	-1.312047107748359	-0.024201745551463722	-0.5486184110177885	-1.0310071407629902	-0.6266318035292454	-1.665895073369533	0.44258503547581574	-0.7191589244146146	-0.5879730052066053	-0.1395613984548673	-0.7734715093858682	1.2088070016302113	-0.9590317409793165	-0.8196213619479638	0.43533630213849256	-0.7869704063368547	0.3288934184979459	0.014483830901627543	-1.5735836417207127	-1.009002987768864	-0.6092087990392108	0.3770837845733046	-0.8369758320460994	-0.7107538236799226	0.1331557322464819	-0.9729062991700201	0.6827503629486351	0.09752866970605678	0.2312121283819301	-0.4198567382575841	-0.49693602077118976	-0.8147550236958023	0.8626773881748779
-0.5213170101068572	0.6575429824430239	-0.6876575716645048	-0.4505601844038544	1.1361697902397707	0.5834230994170146	-1.2314424687400263	-1.1554344204704132	-0.06138447601077486	-1.0533019072002372	-1.0458013025102002	0.8518869731728984	-0.2517576819830363	-1.3934677394000459	2.4619853025698144	-1.3793005928146962	-0.751126355989969	-1.2989406908119037	-0.05271200117022765	-0.40714583076492217	-1.0172284541502563	-0.45839822199799196	-1.6890429522449608	0.3638837427537617	-0.7598368961550619	-0.5193070816233633	-0.1313095698413606	-0.7535816772031233	1.129254792835671	-0.99400488991777	-0.8055040221575703	0.47939881233578746	-0.7659079459079117	0.31663960922742024	0.04600320000329726	-1.5866307197118708	-1.0390059687369047	-0.5976230052213392	0.3636816567894564	-0.7809764924153821	-0.715932826813319	0.24290969637292759	-0.9397057704830256	0.6491399646555683	0.09392283232125972	0.19727023821250664	-0.40115467468825317	-0.5097401805231353	-0.8188386793175866	0.9002185687879016
-0.6025817081399703	0.5618943417144655	-0.6038799979939939	-0.4020670813430994	1.3879231138854746	0.6132508186938981	-1.2128009332552816	-1.224158559063111	-0.009919648978637011	-1.0851551007062565	-1.027966023748454	1.0082233367181492	-0.2612429558855639	-1.2899165812617486	2.470988822850765	-1.3763283673635223	-0.7099473115149116	-1.2783925605290534	-0.11166430244126854	-0.245231777339506	-1.0149511206910768	-0.3416630458907705	-1.7041740926577529	0.3158301417268303	-0.8215926337708463	-0.46552899001771386	-0.08572573569904778	-0.718911592367889	1.0227212435752011	-1.0171272340744562	-0.7796352777987123	0.48506165030921916	-0.7458673530536486	0.2690353818017629	0.062135100137631495	-1.6169216684821137	-1.0883286214161063	-0.5821702918445186	0.33206376971276896	-0.6974793623110865	-0.7116290880182128	0.3888097546511923	-0.8395637205187063	0.6279722420285576	0.08887717495194931	0.16905430807568417	-0.3400237468316263	-0.5203173626552624	-0.8437006569314202	0.9400057689050886
-0.6770749685532923	0.4655591824909025	-0.49957948983641043	-0.34264581783502046	1.56293554386982	0.6970757817429999	-1.1833218512394097	-1.2740504056248203	0.010122233282068302	-1.1147403758851286	-1.0021826709291344	1.139484098611432	-0.2539762042054264	-1.184554541002202	2.4426576894456185	-1.365785619037996	-0.6676848495932419	-1.25968351894599	-0.18380772075831098	-0.07121247899503536	-1.0181066201460265	-0.34012481283916196	-1.715931673445997	0.29580486220516133	-0.8863622802669087	-0.45326580570947755	-0.015797797201344933	-0.6979344108689124	0.9549725968580567	-1.0317329975471259	-0.7497604536505446	0.4535935198464146	-0.7282957977750778	0.18134460134954322	0.08339359841170597	-1.6623771207886198	-1.1231112489483965	-0.5150918079782973	0.29979750208726863	-0.6159767559339946	-0.7059590829389459	0.5507792073842802	-0.7207756658892758	0.6101933782211638	0.09048675537131812	0.16398781127161902	-0.23086021881847776	-0.5342677043255256	-0.8915359609125076	0.9725133171541722
-0.7326414650916496	0.39735560762425154	-0.3874909413636402	-0.2866605108658031	1.4897838192694137	0.7720361092912239	-1.1587940538635464	-1.2598137817315433	0.008953229660059884	-1.128810052610453	-0.9778162741979912	1.2199192013701938	-0.2563336321125815	-1.0838516098052278	2.361153469770171	-1.356332008120948	-0.6292694377574248	-1.2330206127330468	-0.27528212151003995	0.08994606372845068	-1.030011012170774	-0.4343458506455661	-1.719173736794857	0.35351230937042966	-0.933185647487558	-0.45430380196289494	0.05995170785904933	-0.6690907863078205	0.9025008487148405	-1.0450940299967475	-0.7143319078761659	0.3963307882182895	-0.7098964726734428	0.09331263413613292	0.10656305916601305	-1.707310136400173	-1.1335367563409693	-0.43251870913012774	0.2887614541072051	-0.5690827094748597	-0.6715590596530626	0.6788221510746222	-0.6162972375755293	0.613202887172913	0.10355830885517636	0.18614122772817296	-0.08151498938466666	-0.5547528214294192	-0.933537922331	0.9944159896238478
-0.804235517609108	0.37164094454427143	-0.33939580564369587	-0.25788031535787315	1.3124106690744537	0.8014454271571706	-1.1353479637453556	-1.1705941569246843	-0.029983828311151033	-1.1309063089972624	-0.9567823482668218	1.301157822495023	-0.24652689076816864	-0.9900881577494351	2.2176076541568697	-1.3457205525289986	-0.5846335571073712	-1.2170391647279375	-0.3399905465829728	0.18971189218157156	-1.0544096092025028	-0.5383113049230249	-1.6982068823541165	0.4757637245473753	-0.9628034750665689	-0.43439404525448033	0.13009397956749186	-0.6392367929130623	0.8569386034951665	-1.06182376662786	-0.6762848232696984	0.3027781389794355	-0.6897616853220719	0.03370904180422611	0.12199657542202846	-1.7406595887355671	-1.1489481517892377	-0.3993416167841942	0.2718220879366368	-0.5614164619240453	-0.5826834378684096	0.7611426458552235	-0.5624324093344015	0.6351293095356585	0.1315499183357623	0.2257317615516797	0.05316092281344677	-0.5717532378017832	-0.9587315193108716	1.013949191162713
-0.8602637030760871	0.3517946039421312	-0.3464222908256798	-0.2466955948287251	1.109747210697258	0.7886392157476542	-1.1145805493283398	-1.0207634388349067	-0.10496569551029182	-1.1271759629860896	-0.9485744989264155	1.2986598379372976	-0.1684380835271067	-0.9241675772220841	2.066518120519979	-1.3343380487249727	-0.5228558088910003	-1.2367065500005519	-0.32781547260200167	0.23906338786355502	-1.0693711985184937	-0.6297253232139657	-1.6578193883005539	0.5655363633350726	-0.9567952535926214	-0.40850345299065777	0.17008440830693308	-0.641199795218471	0.8308699947364111	-1.089476793788109	-0.6431225943921145	0.19119635361245815	-0.6844496865609578	-0.024894121549955028	0.14292506812722724	-1.7606644163528766	-1.1929549300264302	-0.406171578420046	0.2572623802200909	-0.6185819807372802	-0.4822415180719088	0.8070458754525806	-0.5729841225721988	0.6466826205114922	0.17508403874087847	0.28468777418282526	0.11829625440899301	-0.5822727262131894	-0.9822828108589352	1.0315390283079051
-0.8644884049928333	0.33564731276512505	-0.3775093619041014	-0.2048243399558137	0.8513270383086129	0.744890851396609	-1.0788159633104737	-0.8460444919993375	-0.21425001504025465	-1.1140867400353833	-0.9573333867455576	1.1931866032949339	-0.037334929512000736	-0.90367554571175	1.9906716893622238	-1.324823364682215	-0.44798523627743203	-1.2613286109474866	-0.2784479896010804	0.24589713155728088	-1.0649672615844832	-0.6768000295960108	-1.613151463755629	0.6310630370320146	-0.9076791208388604	-0.41106878658839063	0.17631389936748587	-0.6770149647318602	0.8208795060501902	-1.1238258532108514	-0.615923233833255	0.13698064933945128	-0.6907664266245506	-0.09324134749065634	0.16903004353490408	-1.7680650262237567	-1.2574621125133099	-0.42513504771222743	0.27233468198308136	-0.7474886339402357	-0.42680099400995075	0.8027623774932169	-0.6584196430418214	0.6745100408188444	0.223588367433147	0.34809175258989133	0.11757959165693188	-0.5927229821597303	-0.9888141332300491	1.0348323937865271
-0.8569201816413881	0.33954071902446165	-0.43854768037937264	-0.12684306546513263	0.668231327454959	0.6746267864141344	-0.9806365272923397	-0.7305838010728143	-0.36875279619974244	-1.0916353389539832	-0.9789445910830212	1.0532953047547093	0.11336186352267777	-0.9335841642525802	2.0257406961922433	-1.3204286443447337	-0.3685239117714382	-1.2809804764842383	-0.23008346756564024	0.18177262717824305	-1.0557104745022063	-0.6562879817636951	-1.5535111011996048	0.7361100328917561	-0.837626315473339	-0.4520152673660739	0.170122435166903	-0.7294194282380181	0.8324228776409253	-1.1566577889489917	-0.5857958060749263	0.15840606274175947	-0.6883773116524644	-0.16231142673896287	0.18110594499131444	-1.7659095423763707	-1.3116056600550514	-0.46303504955043745	0.2846437284228566	-0.8814952908104701	-0.40391176416812097	0.7635831851380502	-0.8367009507807204	0.739197623287329	0.2662516796816905	0.3971330766816636	0.055707707395631266	-0.600523173201168	-0.9614697477904441	1.028377078864101
-0.8360275165219676	0.3519889607763337	-0.5054310972274286	-0.02452430675684527	0.7001622541555731	0.6267921652927252	-0.8067341709114088	-0.6976740424866513	-0.5040546132353383	-1.0729902112804421	-0.9958011205468228	0.9287666112444969	0.2585897413114644	-1.006520236257067	2.160654270711438	-1.315049119855194	-0.2916150453176333	-1.313381805032592	-0.16397961854073406	0.06002869361644453	-1.044307423512357	-0.6222831402458725	-1.4900120031052868	0.8147689066633668	-0.7666955964677882	-0.5195443379098583	0.1638722021827305	-0.78570178355339	0.8448129008152382	-1.1815351693680924	-0.5636129397460199	0.18602888032015114	-0.6857627007630605	-0.2316590816573892	0.18205758895737442	-1.75693470272931	-1.3472390337395548	-0.5259054150730968	0.29182343973563246	-0.972977012643538	-0.3907529120187981	0.7291193557182206	-1.0618590573855753	0.8039442157352596	0.293237301400171	0.43102493860616387	-0.0749718989477669	-0.5896805999537262	-0.9262391379984838	1.026425749862257
-0.8068443082756771	0.3677788861614202	-0.5781465944118048	0.07664155538121917	0.8544134613987886	0.6350624361724587	-0.6068025938316618	-0.7272733284402804	-0.5464668291128476	-1.0494626218807737	-0.9986245367521545	0.821099313498932	0.3181445614710175	-1.1096153203796426	2.363381144891232	-1.312031089559738	-0.22348369648214597	-1.3304147151424321	-0.10509708846729196	-0.08479459794159011	-1.0138271992860424	-0.631075966869037	-1.444577772677904	0.8149350475526024	-0.6993627556834274	-0.6193204920598243	0.16222667624220746	-0.8382842644254799	0.8926177402294634	-1.190920648162381	-0.548712884543861	0.24684113153388795	-0.711095311727537	-0.29397481959943095	0.1677867667405364	-1.7502987187497183	-1.35093075643643	-0.5872134493188437	0.3285367153137273	-1.0108144920807782	-0.38314024706674066	0.6624815855883734	-1.2584190232302863	0.8626633602826275	0.2986350544862185	0.44145355366156885	-0.21479401655757563	-0.5561682407111003	-0.9057798022537661	1.0186960976325043
-0.7996508969039194	0.378979482429221	-0.6716942044492982	0.13920973938661058	1.0282280444614516	0.6443650245520736	-0.42053055666504546	-0.8064023780114349	-0.5191879544019962	-0.9976768361486854	-0.9950060507417895	0.7334283821379595	0.2579944312338995	-1.2148745204199574	2.6063074292101533	-1.3251872587228977	-0.1610999690159748	-1.2996817581993707	-0.08301450442730753	-0.2602182071387994	-0.9712689158791008	-0.6805927461223719	-1.4135446516155283	0.7717985098645308	-0.6499997097184084	-0.7609229523832278	0.16090956409233487	-0.8737818894482885	0.9966774148627954	-1.188969075422643	-0.5404196589764709	0.3293460792512592	-0.7711628570950222	-0.33467435223084235	0.1266933988674199	-1.7524957207450473	-1.3101155652793572	-0.6361275873621087	0.3608776655155307	-0.9798701386193127	-0.3396759009018787	0.5638807855507292	-1.411572981838281	0.9371044493538399	0.30049927555787004	0.4063200816585143	-0.29638019991371783	-0.5211289209934001	-0.8969397774390915	1.0013850217732898
-0.7825659243463603	0.379781988067216	-0.7490148320331682	0.12784315348300473	1.209505126412114	0.6216853219031585	-0.2501019478813081	-0.8900276223839876	-0.4549150522633273	-0.9146056617901547	-0.9877664547283045	0.703015420147652	0.11133384052510804	-1.2965072979203207	2.873025115058728	-1.3525225719048446	-0.11249308797897281	-1.243023082496867	-0.07022893246734793	-0.4406657490827392	-0.9384359932014323	-0.7504135195136803	-1.3991027330615153	0.7057522040246609	-0.6191982664282868	-0.9133452879386874	0.15860721057050972	-0.8851894347083965	1.0766715344838862	-1.191527497636222	-0.5450981624604345	0.33570385328813834	-0.834484394180761	-0.35531904269605075	0.06249196662490327	-1.7523123489249648	-1.276534294434737	-0.6720671926746908	0.361203553121217	-0.9177475461778816	-0.2574480185060948	0.5019332699273835	-1.4931788088678548	1.0035623312057065	0.3062302620901148	0.3388865555239782	-0.3321526033852571	-0.49524367163005	-0.899330595154243	0.9902544818546092
-0.7512058279796312	0.37500457169102563	-0.7868615185460407	0.04044385067219326	1.4186474502562192	0.5728105626947467	-0.15102507019513725	-0.9149596193977583	-0.3679341751347399	-0.8250740563308587	-0.9710306289312738	0.753491361444092	-0.09214314398643998	-1.295572793319478	3.115466204985753	-1.382410232798716	-0.07943508360161636	-1.1816386472240255	-0.06764303745634606	-0.5763418121987667	-0.9205122320191126	-0.7785723932921302	-1.414093308489951	0.5730233080882752	-0.5830627139235247	-1.057028683608229	0.15766691003306782	-0.88341407232924	1.1215234183748999	-1.2034162305101037	-0.5588170289502916	0.2734055080310277	-0.8664648531380555	-0.35269363948282784	-0.01898871069489863	-1.746755836791897	-1.3189530131877993	-0.688815862838682	0.3647611594832922	-0.8752161143207562	-0.21532432113256514	0.4708490350288338	-1.4720120467785884	1.0503488149093738	0.30415226861901556	0.2758145827423132	-0.3392787414848504	-0.4723969582246559	-0.9290152658341746	0.9941053699051864
-0.7397852324925867	0.38136819061731586	-0.833313127162279	-0.08664432251803765	1.6310423219460604	0.5035514431572325	-0.1827392255667671	-0.9030029243728016	-0.29847561115239163	-0.7532170283439669	-0.9516760583638705	0.8179351997258131	-0.27923719516341294	-1.1560007305668996	3.2593031372341925	-1.415628923757302	-0.053974773606224005	-1.1103642602723718	-0.09844266049631671	-0.6765046039020545	-0.91852980505105	-0.7203241803090433	-1.455682406442042	0.38801659064333566	-0.5309757841200231	-1.2032526986789935	0.14575067491335345	-0.8707988957488926	1.1492935903162607	-1.2209665931342517	-0.577096991612348	0.2223508719030388	-0.8580815428955019	-0.3338184939146374	-0.10587610716057975	-1.7321656676355157	-1.4035017126059	-0.6761136905413304	0.3559893514302367	-0.8508140585573161	-0.2656712337038867	0.45476457551670874	-1.3842331086030921	1.074964406335447	0.3139512181642748	0.22581362595246404	-0.3049558592858423	-0.46534678555258735	-0.9865022725068116	1.0012297119139588
-0.7185922213497073	0.41441512200694797	-0.8814733530645485	-0.22290045913851947	1.8078078052719917	0.4278520701261388	-0.29605232621511157	-0.8671567128986458	-0.28171139844767284	-0.7209280776047846	-0.937955200243351	0.8321695483972519	-0.4013035422010899	-0.9210421288202244	3.2928406174184834	-1.4515221086792307	-0.041024262517691035	-1.0517888971907652	-0.13819480032816844	-0.7554234590883704	-0.935385349387769	-0.6094076862107892	-1.5184469391342408	0.2569384988616932	-0.459186747761051	-1.332404146800685	0.11410887043097862	-0.8490759658250668	1.107696152512366	-1.235296515936994	-0.606886428624687	0.16336683710237324	-0.8221420606809982	-0.30714231545076953	-0.18041899298588163	-1.7014906759967978	-1.4382379358026156	-0.6398867599364427	0.305785686841754	-0.8591917078935664	-0.39950982498384013	0.4826198664669924	-1.2668342151002063	1.0801699295222964	0.35463084829441616	0.1928404645256491	-0.26074546047364794	-0.5050631428967115	-1.0492730810783233	1.0180429997624991
-0.6985981121021214	0.47053722527659253	-0.9198602880907188	-0.3298925084511754	1.9258350723945497	0.3488211269817906	-0.41093850902682166	-0.7744714370546035	-0.3015080129184741	-0.7474597509603524	-0.9220406841789126	0.8517287674842422	-0.49468784970170854	-0.646467686100048	3.2562232076160598	-1.4830078496958223	-0.043429816509322344	-1.0334251697306576	-0.17850947044065985	-0.8113440562973014	-0.9622611609448786	-0.4923655456365067	-1.5824085413706332	0.20767595774713404	-0.3830042239446126	-1.413817652943759	0.07777593422320475	-0.8332372315373082	1.0248068974762108	-1.224031872578823	-0.6421299689381021	0.12455733078980898	-0.7556978332972155	-0.2862720947535878	-0.23922905517874518	-1.6553778530145244	-1.4144995401372336	-0.6062218131879484	0.2299591092561879	-0.9147005376174308	-0.5990658245319234	0.534674661129087	-1.1444613647369264	1.0755039261475254	0.39700493906135437	0.20788077415854217	-0.2582756057914023	-0.5626145524396253	-1.1018205383368294	1.0763638430931164
-0.7531320140474314	0.5158725242480273	-0.9702726343014334	-0.38795627684276673	1.9795764308187884	0.2528429715477186	-0.5150280932162128	-0.6732871593558823	-0.3387855316878689	-0.8406820881368965	-0.900243176355781	0.8626324700787137	-0.5677323962188737	-0.35706636655502566	3.136211429550624	-1.512722470066851	-0.0514590415691753	-1.0587844181310935	-0.23630618625147265	-0.8503574337867775	-0.994428905648139	-0.4003785270070508	-1.6223607374081255	0.18810314703019118	-0.3291810631476608	-1.4646695836826298	0.05183470174907221	-0.8206509226379225	0.9621464202759844	-1.1713256165723946	-0.6723748040081954	0.18138171813175935	-0.6848749889872915	-0.2797606321586792	-0.2874444037010823	-1.5995117251112554	-1.3583245139047535	-0.5954501076982767	0.15449236590190032	-0.9742503893553682	-0.814952975757865	0.5637903952069205	-1.0693875506640842	1.066715654208593	0.41998861571370905	0.29114141777794983	-0.27922078328526445	-0.6135388765957561	-1.1478114069868093	1.204657751508219
-0.8289780726655872	0.5302925474307546	-1.0357045400836422	-0.4120079726147968	2.000451317866356	0.14901685693841019	-0.6196397632429027	-0.593895500176858	-0.3883359958403683	-0.9717954974517025	-0.8767636891761278	0.8145254508045167	-0.573745028002275	-0.1435656001166832	2.932704025262125	-1.539413970715281	-0.06082417542972359	-1.1053552655225298	-0.2968283394684851	-0.8849359207717058	-1.0268981103200967	-0.37007772339177125	-1.631393171241593	0.19573502319740804	-0.2953225991467241	-1.4948406747819756	0.030971783574579435	-0.8042348347309256	0.9225189961568059	-1.0803292275716327	-0.6971548623852337	0.26164861534735934	-0.6603273321653768	-0.29406156199634353	-0.3238371108547509	-1.5351516761079358	-1.2707904688979792	-0.6251643316775664	0.08045138082249048	-0.9975155016261029	-0.9528007046654029	0.559958848966599	-1.0514340153751232	1.0794491647733473	0.44676360874449833	0.4186997982659337	-0.2814234077887755	-0.6869022118641879	-1.1796879237622693	1.38075523816441
-0.8917975533406851	0.49005127838800044	-1.092033583867699	-0.41982493612050475	2.001338773797383	0.03497705554996968	-0.6864121532054647	-0.5147664506057025	-0.4527203833380846	-1.0814709713713289	-0.8619853619749869	0.7474837085827603	-0.559568710688539	-0.06647567751802279	2.7656326102642965	-1.5598276629835344	-0.07478006118269709	-1.1693935756279756	-0.34240637429982734	-0.915664291072224	-1.0536199151540675	-0.4049284225521637	-1.6080004372321253	0.24557022014294877	-0.28852660695114263	-1.5007078250334378	0.013673019275464068	-0.8013336327942554	0.9232004474313931	-0.9627107659144768	-0.7108701710777655	0.30899336202894023	-0.6847465419457812	-0.3253061733642767	-0.34599353125809135	-1.4733276939748148	-1.1935324062024786	-0.6903512573694411	0.00803643910895287	-0.9838656828936777	-0.9895063023058077	0.537727846075504	-1.0590638456355073	1.1194410708436529	0.49093904634795676	0.5439432354206417	-0.27528116261997815	-0.7721696848413224	-1.188101580820609	1.5034739208599581
-0.9654319730588284	0.38210173092704547	-1.1310518936624216	-0.40980610254546923	1.9325806118111775	-0.09700708298603496	-0.723592854402934	-0.454047926119565	-0.5272626796929827	-1.1409122194042212	-0.864703818470083	0.7014791596446489	-0.5790948812326547	-0.09130041217771565	2.74273987313007	-1.5781139747062554	-0.08831359776156815	-1.241308151683986	-0.37963366891857675	-0.938679622737788	-1.0782282234683678	-0.4506013245346271	-1.5682613558483347	0.2822095885881561	-0.3403274309701704	-1.5095110218302814	0.0027558534767820045	-0.8247501333345115	0.9261492729468801	-0.8434648443047473	-0.7158119515638682	0.3377744063797453	-0.72229589374721	-0.36214277791984545	-0.35269724903513267	-1.4290935671869716	-1.1720678229802834	-0.7671598925407264	-0.04302946976957485	-0.9718010882310821	-0.9727695403248393	0.5324751627630833	-1.1019420560916218	1.1669862542830554	0.5317601435071447	0.6226331166629528	-0.2816703932570004	-0.8247171256737287	-1.18471906328702	1.5406566941052964
-1.0229618886431	0.26948448465759456	-1.163291060967995	-0.40372010769308114	1.7600338229356964	-0.1804488372662408	-0.7689665496876945	-0.44584336534037644	-0.598973247928083	-1.1560217713450491	-0.8831268716091474	0.6665240290668772	-0.6173891941554543	-0.19469507433022615	2.78900632270875	-1.5908604449844501	-0.10304532058436193	-1.3065065620452045	-0.4012889043732696	-0.9516769678642059	-1.1019550890481082	-0.46802667411482296	-1.5449502402168804	0.28431639646016216	-0.40791502348043274	-1.5291093796626711	-0.005907356621855903	-0.8527469725873875	0.9057470347865111	-0.7495514402194996	-0.717416518157988	0.3451977490472447	-0.7497007836480474	-0.38754673456232813	-0.35192595694973783	-1.4163128973117827	-1.1724803059631745	-0.7993642690533329	-0.06916837147566124	-0.9667693011733653	-0.9303555113659258	0.549086899280757	-1.1576267276322654	1.2220425651062354	0.5243661334556692	0.642803595411632	-0.27771457682330547	-0.8273248818503042	-1.1791983904124037	1.5116814495799584
-1.0589512852887553	0.2101523588359689	-1.1930600558543345	-0.421403267763119	1.5261039368801343	-0.14748115226055053	-0.8322686043787966	-0.46041421964366824	-0.6583758325243781	-1.1037209997919495	-0.8982961737309152	0.6370353213629274	-0.6482421311086971	-0.2627305863226409	2.8344078605453533	-1.5908400872758806	-0.11769900062498377	-1.3802835064047956	-0.40610747770742933	-0.9466018140529384	-1.119659308731486	-0.46150538454791457	-1.5506136487801343	0.2789433294040392	-0.4149069785420916	-1.5447040376604495	-0.02039904725772564	-0.884852645097174	0.9121031166749335	-0.6923834613769912	-0.7256279143868765	0.32300612408780116	-0.7712285078051264	-0.3793929492525395	-0.3506020974001793	-1.4220251024996384	-1.142992928723748	-0.7662859447766291	-0.08260444588510163	-0.9513458505923198	-0.8802306170657805	0.5647746456172791	-1.1740475410703577	1.2722853476060292	0.469822734479011	0.6071743889816084	-0.2673816765788949	-0.7856007830250997	-1.1583853273439124	1.417882259152552
-1.110665409691513	0.19222764306230888	-1.2399705502559635	-0.4542462058325949	1.2766064125467949	-0.018050435419329137	-0.9065174000245138	-0.47563761903318114	-0.7036866677371135	-0.9950325820292617	-0.8878054506928894	0.6134210406772287	-0.6714750990691142	-0.21102431261862692	2.8961288062763875	-1.582035378319491	-0.12493861635933882	-1.4546696003970168	-0.42014020982446515	-0.9269158515823184	-1.1332381142780186	-0.4747833031064784	-1.5734441228521774	0.2551392283803998	-0.3782148914976683	-1.5761306099425005	-0.04457375923688434	-0.9246659884237861	0.892815980600252	-0.6716609310486755	-0.7536420105334382	0.30552937303575184	-0.7937067400693798	-0.3434700312777842	-0.35470798064083997	-1.4235405148995661	-1.077243141250908	-0.6809563189054012	-0.0883583989230001	-0.9675651616182595	-0.8270102757155839	0.5849819091442197	-1.1605190539899646	1.3007703076843522	0.4094477501938975	0.526178660450553	-0.29569187975637096	-0.6841675295020276	-1.1269257034857578	1.3048286284722581
-1.165291152982839	0.20727148898707176	-1.2888337501273424	-0.48474437960995587	1.020004869061142	0.17464101063812448	-0.9795206967773276	-0.5014012131385384	-0.7313637044445619	-0.9146683844222011	-0.8512794715309786	0.5883620922556463	-0.7049553378313417	-0.12847491577294062	2.8964325801565316	-1.574556465133702	-0.143668884080435	-1.5103000935985846	-0.4393272891641044	-0.8822340096173473	-1.1521973249180377	-0.5261486905947841	-1.6065041003018823	0.20099143813981285	-0.33684321121130584	-1.6412772319427262	-0.07176642110275967	-0.9548086586281629	0.8471959152724304	-0.6712988901693951	-0.7965917398554201	0.28936409106754324	-0.8106389145191004	-0.30341239238352635	-0.36697958307414147	-1.4271352945423164	-0.9738130332909682	-0.5847232967855275	-0.08066269890122117	-1.0210339898752119	-0.7555502794718415	0.6208015937211748	-1.1464923267486833	1.342030928312748	0.3480856404172175	0.44552858161169634	-0.35260785888477236	-0.518428854863672	-1.1071548727105296	1.2790551564315786
-1.211946556759081	0.25131839023500663	-1.3250369095365087	-0.49652990539400915	0.8132014069071826	0.34539179952953275	-1.0466957411764997	-0.5428020157124742	-0.7302361096701995	-0.8965877604370768	-0.8045199206211189	0.5771211617458818	-0.7090748835680879	-0.030655982028325778	2.737056770122365	-1.5681972259192463	-0.18116614553776655	-1.5433648908550894	-0.44749487998300064	-0.7994180851041284	-1.1798300631356802	-0.5922517832183473	-1.6458758989846125	0.15094061152951951	-0.28558324470265306	-1.7094587572743734	-0.09781482018226259	-0.9766711156766373	0.8761679194616996	-0.6699507188951237	-0.8444298827036121	0.2714988885748994	-0.8171697329852099	-0.282860227141691	-0.38313450685281586	-1.435885244221351	-0.8554510413503709	-0.5326755172730522	-0.058030483618820995	-1.037341007970589	-0.6688649533239832	0.6600410463055473	-1.126887843129999	1.4039787617355224	0.29093924810611105	0.42474411985713845	-0.4038148296492944	-0.3227048304427485	-1.0862849606078602	1.3496136202166165
-1.2619529285656452	0.28374149888260375	-1.3492830024525722	-0.4645995417927938	0.7271531552302692	0.4182640303166322	-1.1138059513867262	-0.6009700438555177	-0.7043778769632063	-0.9067125137258071	-0.765249245036553	0.5807640558925644	-0.6663752760713113	0.14425734562882903	2.5139432933195374	-1.5582881112729514	-0.22044002797746667	-1.5583065165573657	-0.45852745060329286	-0.684973153238938	-1.2196326092200747	-0.6579899291977369	-1.6812483971446937	0.12518877369803516	-0.22352180501578736	-1.7485368447959047	-0.12180976882338099	-1.0079829269599718	0.9603044368307356	-0.6685853075789823	-0.9044961749619806	0.2557078029485478	-0.8147634917409226	-0.26286321324009637	-0.4002218882272663	-1.4423516957635079	-0.7382130655381516	-0.5301614209653766	-0.030265538546862626	-1.015316788311893	-0.5898648750245294	0.702810743984214	-1.1151665322263873	1.4601141121828587	0.2858432913486954	0.4688781279241474	-0.4552606879978372	-0.16391632602721234	-1.055854935924262	1.4492508684332128
-1.3074342524320042	0.28683866907924155	-1.3596779045698755	-0.4185843544590254	0.7489329850252382	0.38465505716707604	-1.1866488688300427	-0.6601248474947974	-0.6767518049913221	-0.930642848447035	-0.7397781473551832	0.5847441779545408	-0.606586300614583	0.24378432127546112	2.320114462378978	-1.545559453989755	-0.25931910575441874	-1.566788052206594	-0.47675517597594963	-0.5569759813815065	-1.2727550984865783	-0.7161324099755026	-1.721391036064216	0.10292589454049413	-0.20373739405656455	-1.7360710040762861	-0.1311159785542396	-1.05201576298718	1.0174224436643193	-0.6746158742252758	-0.9693975137866655	0.21670228902834462	-0.80331743315303	-0.20596598369186442	-0.4189362738017536	-1.4599830692567297	-0.6593772554330926	-0.5640239038523314	-0.0030131875213479055	-0.9914409749650763	-0.517089847482282	0.742798427747889	-1.1360419504927617	1.5174886721985623	0.335281302432668	0.5543081781643263	-0.49441395812458094	-0.06255999746510084	-1.0239815774284786	1.5389721794771742
-1.3434013092907908	0.290424866149033	-1.356768373419948	-0.39706578354551364	0.7881253122255392	0.28664745937528247	-1.2440578369785578	-0.70716777770447	-0.6564487284608493	-0.9375984582218496	-0.7448450773667956	0.6381677410290976	-0.5583582468641575	0.17914253651768378	2.1646623982966777	-1.5393325398810023	-0.30872936837259474	-1.5814464427293677	-0.4928897654206457	-0.4206127023162659	-1.3265001681232165	-0.6938570218157336	-1.780940711533559	0.07211913178120966	-0.2645799447164261	-1.6300223868520949	-0.12454424575395662	-1.1034820268620753	1.029866156939055	-0.6812050182281728	-1.0307054773118802	0.15689145850091019	-0.7863024817210029	-0.12554999892738458	-0.44026384300884847	-1.5094346433027703	-0.6569436058340354	-0.6195046220135013	0.02558005521506366	-0.9536912025972729	-0.42718525640237004	0.77235607017323	-1.181094683684957	1.564329950883144	0.39362230521127467	0.6490844141606574	-0.4900694432490898	0.004087788711443037	-0.9776780390905195	1.5846890303775147
-1.3744560952369793	0.30493266338591535	-1.3466501045775265	-0.3820813757285886	0.8360260739805527	0.1761269221909838	-1.2946148550532368	-0.7457276217932753	-0.6532475060082099	-0.917424879041076	-0.7828011325806636	0.7860858966148131	-0.5374668318754943	0.07223342165578599	2.1401917246183677	-1.5408313761744457	-0.36088490062244116	-1.6026968410600269	-0.5132847586187118	-0.29025936149010445	-1.3617120031625605	-0.5753994339766666	-1.8561520468727806	0.0437479237598654	-0.3276094409617164	-1.4428914337180632	-0.1156632454573083	-1.1595671196908746	0.9752633248098572	-0.6798533989455278	-1.0946319796691841	0.1032210117546094	-0.7725700657942319	-0.02771035803638568	-0.46717080869437416	-1.5701203362131153	-0.6769490305042529	-0.6537352404312228	0.04645722995434039	-0.9218145554717884	-0.33018461980909924	0.7946372899219963	-1.231087594743587	1.5847474037714837	0.44253846014365533	0.7301938432483567	-0.4493573304130595	0.0350231617618783	-0.9133944145539384	1.5734828266812115
-1.403311653275861	0.31994829622184195	-1.323777414508521	-0.3483973103022456	0.8962637846880765	0.11769540552154675	-1.3550369068248584	-0.7733573356878847	-0.6868364520411298	-0.8909031092589892	-0.8313738624848395	0.9087827347826931	-0.5313351380765795	-0.05088867733364162	2.2203120855064897	-1.5373552974361715	-0.42441172530982574	-1.6284091634513502	-0.5502024435481178	-0.1862336478362728	-1.3798716895377745	-0.4531320760297355	-1.9326148640082057	0.016748261802847497	-0.3355812103537647	-1.2924363482047956	-0.10157256534475942	-1.1937368313894354	0.883486293149995	-0.6741917691952626	-1.1495786015751392	0.06467522476868713	-0.7676319906428466	0.08036488569030516	-0.507136017994823	-1.617973461563342	-0.6851213496027825	-0.6368668513954373	0.05919739853913829	-0.924504238934532	-0.22519559503562597	0.8073823283989778	-1.276148772684272	1.5878496426909336	0.47780147491721026	0.7815637547402018	-0.3784563052642061	0.0490696596333426	-0.8419099123548142	1.5278973918156888
-1.4288261720785844	0.33572568245633455	-1.2416433679417167	-0.3082700144665446	0.8932167069347464	0.143499432725028	-1.4187723268841768	-0.7805313527028591	-0.7460765865428133	-0.8142032338398945	-0.8709515452218437	0.935057369022369	-0.5146267685662689	-0.19901883485182698	2.2887624664990596	-1.5252221031286386	-0.5096573972002763	-1.6512697343778135	-0.5970756062348859	-0.1032854022396654	-1.393335809226651	-0.3851223929940903	-1.9989887427503241	-0.04355734607705911	-0.32247129461315444	-1.2497055024390942	-0.0814356144969682	-1.1572961954552048	0.8272355879386136	-0.6680129381888827	-1.1787134038794558	0.03719495817766969	-0.7694188317091857	0.11845636358787677	-0.5612454194682395	-1.6527587498484397	-0.7175425120580219	-0.6159489715212171	0.07379444754383642	-0.9398659697259735	-0.1542436790663057	0.8073773067132107	-1.3174984836637627	1.5740328775034902	0.5295155333129463	0.7986279342813617	-0.2861363763955514	0.07921655183392781	-0.7570027215303352	1.4784212458587345
-1.4429747037621652	0.35228363081528374	-1.1006873236078079	-0.266061009612497	0.8087641272520452	0.20880915576678266	-1.4693259326331218	-0.7688651198199397	-0.8120345102510811	-0.6987737837278142	-0.9038537903878779	0.9342871571170702	-0.5186867832952584	-0.30148346371737444	2.3471629949568475	-1.50822341647295	-0.6093134392810502	-1.6487671769698757	-0.6432990246440164	-0.033488164963088395	-1.402209217870476	-0.3662065603904948	-2.037725731826285	-0.12147035330337934	-0.31422909646591846	-1.3008984890898023	-0.07750156298370026	-1.0370430591282769	0.8153618157298972	-0.660927280980116	-1.1832638266596756	0.02219859430592738	-0.7710458275683125	0.03691851048999364	-0.6250285888385774	-1.6788875042873748	-0.7498760218793971	-0.6131116342596974	0.0930014483039712	-0.9517291629698612	-0.16883711081399744	0.8083565354378017	-1.3580501659109827	1.5309555925078615	0.625128382677562	0.7684609025925253	-0.214563226857759	0.14430276130296454	-0.6691741220050437	1.4338751923595
-1.44344383928641	0.35479773050931585	-0.9531701888955387	-0.2099133228446564	0.7104794758167785	0.32520686417199807	-1.5107106191348578	-0.7555913978221838	-0.8804132588986582	-0.6513521727096812	-0.9401147462814443	0.8668665539040582	-0.5574930628847632	-0.32052678953070846	2.3724901422138993	-1.4895935684181159	-0.7060635354139189	-1.6424661642094243	-0.6888072882777608	0.020417737040695987	-1.4185437607395557	-0.4229370046197765	-2.036152310872363	-0.1773184364742261	-0.32125632484347144	-1.4083261584792488	-0.0923493233083804	-0.8771112953192262	0.8448418108693125	-0.6501694948529372	-1.1625183104505574	0.013011183169674801	-0.7753816288139508	-0.10761745407231042	-0.6819929222101729	-1.688498955536231	-0.7540214758574519	-0.6223030506416879	0.1207256574252189	-0.9557279556542053	-0.24870818386960408	0.8202930825062754	-1.401114160833869	1.4543774991809943	0.7043121944022921	0.6849637618152978	-0.1823376966676088	0.21584682124467056	-0.598952931676541	1.3937972840440795
-1.4276421633745373	0.35956260773491266	-0.8235430907952965	-0.19012572058446464	0.6068526019789718	0.43585253075022196	-1.5467993760974532	-0.7453058548473035	-0.9481007983201429	-0.6624870904934725	-0.9630563149461413	0.7213547901089516	-0.5741617450565691	-0.2771818727815976	2.289994438346313	-1.4621488325526069	-0.7677494685924415	-1.6576444658836142	-0.7334172477424217	0.05534196621125265	-1.4581660861904902	-0.5255074759302562	-1.9979231694818167	-0.22533668837578835	-0.3433178243065199	-1.5256147922761643	-0.09680537989941944	-0.7498962366003212	0.9122022368603286	-0.6368567345205532	-1.1145342979119914	0.00822503376859332	-0.7864052393542107	-0.26842050946896545	-0.7219120842219418	-1.6787248915412636	-0.7925886347577682	-0.6447293883005134	0.1745140856762507	-0.9508943216052168	-0.3468487988937219	0.8310595767910074	-1.4477080606254227	1.351978324847941	0.7004517163652123	0.5782125831932007	-0.1914923547603256	0.2489360932020114	-0.5277116170125113	1.3580401756613132
-1.387981595086774	0.3878791445630806	-0.7234799535070704	-0.24574729680476656	0.49689987231753596	0.4594355112115333	-1.567402998879237	-0.7343319563851302	-1.007595756499649	-0.6659104257267338	-0.9650190615275424	0.6512530168039816	-0.559394086399119	-0.2586125062395041	2.1318970100577546	-1.4263065419021028	-0.7713715718355656	-1.6883735428927102	-0.765629737533766	0.08122994591296748	-1.492856919762194	-0.566183678532217	-1.935476041593003	-0.2551147915868276	-0.38436812549251476	-1.5609511504460891	-0.08913432514727361	-0.7001187320616964	0.9281068966084216	-0.6251886741826131	-1.0566560510092409	0.02810020518320957	-0.7983279791850408	-0.40285387620417773	-0.7523531793136808	-1.666605052187504	-0.8900892998386494	-0.6602928416337435	0.24690187008931455	-0.9666263711342824	-0.40177270351698197	0.8454115547134725	-1.494179511563876	1.2437582375423872	0.6525666988889895	0.4956705270917842	-0.2568625249977901	0.22000846163265667	-0.44033149320129067	1.3233065194284932
-1.331114426512944	0.423289705839621	-0.6843867900026739	-0.34213269767137156	0.43193197778059506	0.4490419509286342	-1.5748248073506481	-0.7236127096639209	-1.0599460958122182	-0.6876223599882205	-0.9645939747010891	0.6869034197503214	-0.5438564933746854	-0.32612934582188224	1.9389077763692604	-1.3948589715890791	-0.7127660331768608	-1.7381142963342018	-0.7670731291840893	0.0953242755048984	-1.4925161389280142	-0.5610266754855822	-1.8644725870757992	-0.2422583146900386	-0.4433921407551729	-1.4915981721998703	-0.08867454584036306	-0.7203212974548615	0.8250879839217319	-0.6066935572639632	-1.005124914536445	0.07641073480424898	-0.8091403657014842	-0.44724863494406836	-0.7735349321066213	-1.6564815437806815	-0.996076802292514	-0.6595535776004151	0.3087729898938775	-0.9982561391013508	-0.34289089625179414	0.8673512998300744	-1.5311886218196957	1.163336065554463	0.5892051884351257	0.4430908416772449	-0.36011459754195774	0.12435227267774958	-0.36167137957703555	1.2893414478841545
-1.2317445723219298	0.4636626359636088	-0.71941832612999	-0.4322080195634889	0.41392492861851615	0.4737706474030716	-1.5859660508720996	-0.7146004253938618	-1.1039637008600063	-0.6889494388346732	-0.9758823915369035	0.7277829370374995	-0.5320018853634513	-0.4219317170067852	1.7721654497415877	-1.3716613626739211	-0.6092491687545569	-1.804620244441893	-0.756031837164097	0.09785544977746477	-1.462855099399246	-0.5484002037404487	-1.796928844915491	-0.2127099807938992	-0.46138153186112263	-1.3749125647977976	-0.09475538644830538	-0.7938665259854454	0.6902762717697545	-0.5703412049758712	-0.9599124261149949	0.13535556808338695	-0.8187510587851341	-0.4112216260930179	-0.7744290169618304	-1.6229867779274862	-1.060970687575854	-0.6595296338260562	0.3566275479913717	-1.0083911782363262	-0.19784038227744638	0.8859114504253952	-1.555323713003069	1.1073229500645507	0.49519877577812255	0.4109408722805338	-0.46204671496085953	-0.012008759369629784	-0.30102925150752136	1.2655631101902582
-1.060021112859917	0.48884438514335804	-0.7988543846394229	-0.520370507427828	0.41315113699392586	0.4646792148757049	-1.606596972259755	-0.6909018977503865	-1.1417062728414262	-0.5968528078438016	-0.9910621896296952	0.7553481966320007	-0.5319383856218443	-0.5347519088175507	1.6753248682005086	-1.3512832963956645	-0.4917305110603548	-1.8602817771151876	-0.7482349058324435	0.09654931263175606	-1.4193662221758914	-0.5005580861907502	-1.7447021516956718	-0.1793368715328089	-0.39756426489419894	-1.2485587637210322	-0.09777679332229147	-0.9015477872534692	0.5897229736947537	-0.5294650657009653	-0.9139599158496934	0.19579005918058262	-0.8195902461229991	-0.3494205597059918	-0.7705495328905148	-1.5538971199043006	-1.0503595628409814	-0.6823630156489813	0.3888123437154508	-1.0036030219270464	-0.059992653369908625	0.8879854066472204	-1.5757980057161851	1.0611434261494714	0.4284640626094479	0.4192319168710282	-0.5584358306420661	-0.1180882805347421	-0.2501904235540311	1.2489847782827563
-0.9052485872342505	0.47839613791117797	-0.8869409283798486	-0.5872579940765896	0.41279702896233345	0.4490536818093139	-1.6372874299111904	-0.6590943037305839	-1.1735114531295923	-0.4246395685828941	-1.016669734934371	0.7264923116826747	-0.5589932442802258	-0.6862981501397719	1.614920275950101	-1.3411349786736761	-0.39490696289720734	-1.8994807499716146	-0.7377430619935408	0.08973264262621047	-1.3757823195276213	-0.4624637958284069	-1.714807153571148	-0.13307900607463446	-0.3349110173517782	-1.1298416493658414	-0.09876894866878355	-0.9889110124044798	0.508142931107351	-0.4938747232635484	-0.8568857311426654	0.2492751896432977	-0.809948154873647	-0.28257108581864926	-0.785146523402172	-1.460920687431114	-0.9758548240562789	-0.7493846330511003	0.4322470511608246	-0.9968690680402507	0.045491642931573144	0.8660305964733178	-1.5993588540022623	1.0345889353987419	0.43804923975525967	0.4426997117623889	-0.6450103106679232	-0.16341246753291777	-0.21951721133533808	1.2462290238556628
-0.8394653615012236	0.4597723644919215	-0.95982566003827	-0.6148041031149856	0.4200759162783959	0.5222309154941056	-1.675287089284815	-0.6299366793901895	-1.1921995846018678	-0.24479397535930478	-1.0530277785599054	0.633725491823942	-0.6168216652148422	-0.7711547449473459	1.5878126762288696	-1.3487233145430266	-0.3357229895000571	-1.9412792785851234	-0.7268936407669451	0.08039333519218747	-1.3420974447645044	-0.5324551050347498	-1.704532306650145	-0.10173493660973805	-0.33521671942286035	-1.0353049048759844	-0.11264183858332219	-1.015695409056957	0.464827410089952	-0.4630633204326283	-0.7896469194746618	0.2679850067361319	-0.7835223168669857	-0.22532110385630535	-0.7996629311586385	-1.3667782869698555	-0.89115659955688	-0.8378987809120509	0.4951807003464273	-0.9724215345371023	0.06395758567843253	0.8204186246504543	-1.6365410816021189	1.029750117084164	0.4806371029216453	0.4300380177744924	-0.6979016413468949	-0.15610074999358242	-0.22396406911992597	1.2662361195806902
-0.8308471681669441	0.4677880165089288	-1.0021538056042192	-0.6580620814681369	0.43846330369662956	0.59993626912156	-1.7138361331016114	-0.5638426158096367	-1.2019752579423164	-0.09961088931917512	-1.0787534035385962	0.5353673498635001	-0.7006254492005223	-0.7499204753329934	1.5876228175537794	-1.3752163275329026	-0.3117409016140259	-1.9809748829891725	-0.7270201010625921	0.06766490065459263	-1.3280992166528283	-0.6465810831719476	-1.7038294817283641	-0.06848201437490328	-0.3836940132332075	-0.9565506462773812	-0.13558932008162863	-0.9959402927187015	0.465384961132796	-0.4545363957234894	-0.7164416816906081	0.2441968107180998	-0.7478197480846009	-0.20139755078779825	-0.8045017337441275	-1.2905578870374215	-0.8451853711136688	-0.9094427786961914	0.5421017262401324	-0.9518915834688191	-0.0230138024726717	0.7643615464319549	-1.6825860727418458	1.0207426652215752	0.5159692793538445	0.3899517495240171	-0.7134860194976537	-0.10402255142303762	-0.2567438538828805	1.3027259719151698
-0.9021284636682395	0.4876907832887406	-1.006081998107533	-0.7335167262922452	0.4566189907978955	0.611925229177004	-1.7588515341843034	-0.45198285965768425	-1.2139615266878718	-0.02990293677765768	-1.0786641877848961	0.4674429864313476	-0.7693599507561201	-0.7098888021686867	1.554701323293115	-1.4199727498233585	-0.30955570371323177	-2.001693730366518	-0.730648203337724	0.04695024847117637	-1.3342791460111196	-0.6849141236753387	-1.7103589519694253	-0.03670315066796528	-0.4578071691838634	-0.8734664604502347	-0.15434693300868693	-0.962251709036172	0.45686888520431845	-0.46983520887935254	-0.6350677412455805	0.20436450107112752	-0.7355887353541467	-0.21552499583163742	-0.8248200998743125	-1.2270558797582616	-0.8897644694896233	-0.9690717557650261	0.5858351639907189	-0.9528596096426082	-0.13930441116543696	0.7109960917846394	-1.711956907988791	1.0040807760251247	0.5362713698778361	0.35439531145024566	-0.7184014352095325	-0.05200204657321349	-0.30816696357653356	1.347463176010503
-1.0508518714495403	0.5125809972171872	-0.9968880098541268	-0.7872546968485213	0.4633689019186168	0.5921313231754854	-1.8145475148143597	-0.3176023401642157	-1.2299134889195327	-0.023386385427167228	-1.0566278966209788	0.4434581713695864	-0.7994826406808844	-0.655615994297766	1.4924276778634844	-1.4747349858758156	-0.31399955154509984	-2.0092285621280928	-0.7318255922972019	0.022650121770127124	-1.3381424210447492	-0.6604490556505299	-1.7275124144152123	-0.04248626757837163	-0.5216636287240026	-0.817928718053077	-0.17313565882117563	-0.9430595124766731	0.4252743261098198	-0.49033706667172616	-0.5623321327085858	0.16307104380357207	-0.7699782899344292	-0.24838301578214583	-0.8626325984289569	-1.1734767098375323	-1.0369899581580246	-1.0083335597698935	0.6613630112710724	-0.9533631131893777	-0.2462745220509433	0.663094231251964	-1.7101666213089892	0.9875748417743537	0.5305246647868083	0.31643296959788325	-0.7234545149528806	-0.05088278839123232	-0.36902385466405346	1.4054733996224595
-1.161081344257338	0.5195653040978645	-0.9886801378629443	-0.8217766420357586	0.4599546010214127	0.5534546095719652	-1.8693597030793145	-0.14814354335293664	-1.2454704744505691	-0.0037046837292826875	-1.025869453536502	0.4546283256502158	-0.8056024282782474	-0.5952130150978757	1.424854865857998	-1.5373247608733167	-0.3206790955485792	-2.0083090177781986	-0.7317776245988531	0.007834428852624618	-1.315211802991024	-0.5985445547931094	-1.7432194178284308	-0.05081805642789888	-0.5631920793032276	-0.7854344924817959	-0.1964910648173434	-0.9471202329319794	0.3704691236021074	-0.5091218162938003	-0.5256690312620131	0.12092940816114137	-0.8452368387444995	-0.30249292297625197	-0.8924520551235119	-1.1350828025270367	-1.1868140896186399	-1.0120508307390996	0.7270463371296532	-0.9488575685482845	-0.35254442146581744	0.6222779693367113	-1.6914657257786962	0.9494965450375131	0.5046016176420518	0.2690107414327245	-0.7227257053745129	-0.09506463971913803	-0.42258827797841	1.47359071100315
-1.1925705149481982	0.48747134815335125	-0.9654852513914293	-0.8588252168895689	0.45490091108905933	0.48898168935208497	-1.9185961510949432	0.03230108872087387	-1.2693920472061149	0.07923444298283479	-0.9946885476183279	0.4911363699613741	-0.8049991807329816	-0.5756733734439025	1.2964850870069173	-1.6006652263743255	-0.3263624463914022	-1.9854445669177694	-0.7335001010395705	-0.012867418064657677	-1.2808158759104367	-0.4700662824626319	-1.7579379319968225	-0.05514478937309273	-0.5588926540214783	-0.7789593729961889	-0.2097693529214404	-0.980202595314309	0.29836744874305443	-0.5163247057872863	-0.5284796911497172	0.07996381816454544	-0.9438556228371917	-0.38524516963091276	-0.9115501681036692	-1.0959035102512815	-1.2488205940217427	-1.0093421912647587	0.7424343425106521	-0.934908896097777	-0.4495749451340546	0.5749987978391597	-1.6662328172916712	0.888960736122913	0.4820266235180529	0.24318707100769538	-0.7315038118517398	-0.13801569167166874	-0.4682759517794408	1.541548730220425
-1.1949385323562924	0.4367818318784173	-0.9797139652476747	-0.842603475007137	0.4563654319604594	0.4496597773111387	-1.9624070011935402	0.12809391159136968	-1.3078831637411372	0.18148553798288022	-0.9811434970124526	0.5551971839442442	-0.7967719954610406	-0.6067803041044724	1.1259329296324323	-1.6418285131022319	-0.32702351466391155	-1.9467305858070667	-0.7413493607694229	-0.061463403044711526	-1.238853958963308	-0.2744003097249744	-1.7823781018574607	-0.07963466342889529	-0.5298274417248063	-0.8208845359556664	-0.21190231406703502	-1.074777929425633	0.20121314702554005	-0.4995915211477994	-0.5536653384219429	0.048210585726992966	-1.0460423803051622	-0.4810839525664602	-0.9329084355032176	-1.042030253449288	-1.2468355196665792	-1.0239688444262003	0.7493764274442817	-0.9127709820898102	-0.5461571626778013	0.519579473713087	-1.6377782372558507	0.8193078853838959	0.4638402510062395	0.26342122206809543	-0.7610934807334612	-0.1564699898061941	-0.5096778400593877	1.6108129451777091
-1.1837264415466902	0.38812679278730666	-1.0592378955032462	-0.7805029448217798	0.4721429120347357	0.44656282481149356	-1.9710128866946435	0.09971615820767796	-1.3488078463993596	0.2589050730749266	-1.0001648204998588	0.6149989342561926	-0.781373308121372	-0.6693608131637415	0.9672448299102591	-1.646205420444715	-0.33259668746131565	-1.9189502586119744	-0.7530360363672027	-0.12624097599660328	-1.1538717384398223	-0.11941736102187935	-1.806142652922322	-0.08867343478580729	-0.5515087732276631	-0.8881368074985394	-0.21133191116748384	-1.183118336075619	0.04630481728482696	-0.4721281344481265	-0.5924595604669143	0.022480132505990694	-1.1124894620676453	-0.5717760199518573	-0.9420296359359748	-1.0025015167616775	-1.206974195407442	-1.0255162108441387	0.7899256717143077	-0.8988255580492819	-0.6467954832526506	0.4722601287293983	-1.6159696742813718	0.7703085274510014	0.4501682485768745	0.331618815943281	-0.7995989201238785	-0.1540430072878774	-0.5327901307324103	1.671116975942854
-1.183905159841641	0.36513626017380185	-1.1169924142802206	-0.7482088504716496	0.4842875060071211	0.41975385216305244	-1.8829100485689587	-0.03710344749221254	-1.3895509671871347	0.2659564173933899	-1.040676644657958	0.6336214091340364	-0.7741938685859437	-0.7547450230091117	0.8316519832424081	-1.6236389004952172	-0.3479665247971565	-1.9073143366485552	-0.7716649461260522	-0.20227864630267867	-1.015308285219207	-0.07587615672734374	-1.817501210529167	-0.050814521515361456	-0.6042267034599353	-0.9250301600485914	-0.20390975949877835	-1.2152961777878097	-0.10262326127041785	-0.45548115001799205	-0.6324598758054697	-0.0046152464191173415	-1.1156635311822931	-0.6381397364164895	-0.9233075758133739	-0.9705879003759865	-1.154289806417678	-0.9901093545110407	0.8544412336525127	-0.8942615420285639	-0.7079102819760136	0.4299825562559107	-1.5783018736433612	0.7595602811947535	0.4482851652346831	0.4312796278530467	-0.8274718375543341	-0.13809646288067806	-0.5381623644622285	1.7376214541689596
-1.211326007123836	0.415142392741381	-1.14363708041496	-0.7208316164238218	0.4891444692552566	0.3686697770931516	-1.7179377486338587	-0.22801665347972092	-1.4370883242848405	0.15854886180090974	-1.088493664648439	0.6642425365041549	-0.7625615096703335	-0.8317276340746611	0.7599782238549718	-1.5842238319907334	-0.38152492113078734	-1.9097237756413143	-0.7901499527898544	-0.28284084397624265	-0.8408153911641969	-0.06401027471726346	-1.8106770072563916	0.0013537177045483961	-0.6249948480068699	-0.9243826481000307	-0.1983854938413068	-1.1772293291593927	-0.21142418477178654	-0.4524055265482986	-0.6556175786017571	-0.028592322495419865	-1.0704644444642677	-0.6760288153879315	-0.8999616004524584	-0.9112826858847536	-1.148628477477498	-0.9252875713781377	0.9201245595110933	-0.8984909718214287	-0.6906995963777267	0.3853648782149398	-1.5010577592086825	0.7645213344667551	0.44678561472679457	0.5487413989110265	-0.8392987974343982	-0.11108810908729808	-0.5418322854463844	1.8288241823326878
-1.2371284609573132	0.5259069795106159	-1.2048283608186954	-0.6818149984107014	0.48763185963882566	0.37311969116461097	-1.5578655484527568	-0.408302128215429	-1.4740186457932025	0.0042941024521947705	-1.145738690610813	0.711371178493243	-0.7352010585054691	-0.880371057771131	0.7965070329423527	-1.5358615505698712	-0.4482698628947621	-1.9348890273434605	-0.8013177051054943	-0.3437768370878139	-0.6543394633534751	-0.0486893370945896	-1.7758622346794013	0.049329550655667166	-0.6376697261847878	-0.9006520766111781	-0.19663280129541297	-1.1069942613791055	-0.3027014854969522	-0.4647459485191875	-0.6555001712899922	-0.047177407474301394	-1.0118583409912962	-0.6882363620467704	-0.8941980148193067	-0.8221120836396956	-1.1992092032545174	-0.8574249289016649	0.9831770218862687	-0.9204502232805419	-0.633606744028362	0.35096633071008326	-1.3954646240943047	0.7526561135995639	0.4268733444606186	0.6639928311478437	-0.8366872297785809	-0.10553028065787148	-0.54495266576682	1.9271950578501282
-1.2491869814693894	0.6480445758683147	-1.2556995928148011	-0.6811167652766229	0.45733595026926777	0.41142883717347667	-1.4200587736858885	-0.5308015524195392	-1.48562904961397	-0.13112736132684102	-1.2004935474478526	0.7346357413408603	-0.698605363670654	-0.8955288118230694	0.8881708012759674	-1.4879827647275392	-0.5422471448846059	-1.9786430426757302	-0.8035721869279021	-0.3730112596726517	-0.4871110991963086	-0.07665038932759975	-1.7162309408320446	0.0836005277011356	-0.6487769014340825	-0.8437550534059733	-0.1843674104614282	-0.9491554044397923	-0.3404745361477087	-0.4968641465238893	-0.6452145792199249	-0.07022433835798843	-0.9550733311290671	-0.6691241205936851	-0.8968956184811615	-0.706677792974887	-1.2498002411061093	-0.8113391492045349	1.026105924610317	-0.9463855285541453	-0.5531763557126772	0.3289261518781394	-1.2711705934496333	0.7145356668774052	0.40375763191448766	0.7406588424818883	-0.8193415618134339	-0.12628078887708033	-0.5475171888641819	2.0202535397176513
-1.2504404917325833	0.7908717707055791	-1.2233042090716477	-0.7248716258135602	0.39136693549486207	0.39152153265871353	-1.3238584865934642	-0.5899643139257239	-1.4926016624983762	-0.2634126935035634	-1.2397589750469062	0.7338197330520033	-0.6655537481642727	-0.8474308884199144	0.9967404298559602	-1.4510818732314112	-0.639162508085602	-2.0213223162994747	-0.7962680146792893	-0.37865411361587786	-0.3576012752529782	-0.13159361821532328	-1.650822879563083	0.09693421779040902	-0.6443677369473302	-0.7610465233657776	-0.15947018814283745	-0.7152117179246069	-0.3146413378292657	-0.5443673578938072	-0.6279023374305968	-0.09993552790140847	-0.9127885650639687	-0.6150836073171094	-0.9099768857404251	-0.5800751205133512	-1.2416124538957205	-0.7969249970405282	1.0180469956947005	-0.9832062556679091	-0.42939689994985597	0.30650934661365997	-1.1307555379382515	0.6506573641270382	0.3793970095127516	0.7504916666204778	-0.7954811460061015	-0.13615026136836672	-0.5561140261437617	2.1028345795364984
-1.247168954055573	0.9523603564138812	-1.160876215203738	-0.7795481516058766	0.2924615020782845	0.35529266282385186	-1.3246740324438862	-0.5900239979275125	-1.5057951584176132	-0.35850680606801405	-1.2751067814614248	0.744756742107245	-0.638292515345669	-0.7548344492867052	1.1403537507759605	-1.4231409182195165	-0.7225489254596199	-2.0476011090498036	-0.7830943404326876	-0.3576065245129665	-0.27358569267259664	-0.12518488228633745	-1.5876049114374777	0.09544248469982772	-0.6612244626873501	-0.6950546758449117	-0.1382200873941039	-0.527326416384122	-0.28174995630918864	-0.60241457887171	-0.5945444297000714	-0.1363644327248273	-0.8760412936773024	-0.5459036543660465	-0.9445852604577322	-0.46645724882105916	-1.191243125647432	-0.8255617511736715	0.9283905628428233	-1.042340310928514	-0.29073795043609796	0.2972142062586979	-1.0086318076554155	0.5840350973324295	0.3222789106074547	0.7108238164184529	-0.7830306490423229	-0.14143885243443008	-0.5705315728672309	2.115888572328425
-1.2537169938066761	1.1207172618598693	-1.1004855440426005	-0.8413076842141258	0.17247571152173496	0.35639145531425626	-1.3978547701348665	-0.5495224343138565	-1.513462165824084	-0.3200479290501753	-1.3008114144980683	0.7538952022809238	-0.6114281559121075	-0.6366620947620254	1.277693297254642	-1.387362245408292	-0.7762653133528913	-2.05863952118249	-0.7732522408714226	-0.3243597852060159	-0.23532321381958923	-0.07997242700446591	-1.5499516330473595	0.07797294694235418	-0.694161901217721	-0.6359580891503213	-0.1399831509018076	-0.4062313060291382	-0.2670471288090034	-0.6698886547443906	-0.5476740077246084	-0.18112900653493946	-0.8227329170719442	-0.48902955612365756	-0.9839518550053372	-0.379833092983186	-1.1656485565590402	-0.8755024785425706	0.7540576671134621	-1.0936911758790548	-0.1638246213839838	0.30840754383363633	-0.9442321556734699	0.5342770396637997	0.2531989884683718	0.6690684239964405	-0.7938656181073867	-0.1465543623383317	-0.5893896608159352	2.0155464562887135
-1.2674112831572573	1.2544441681537735	-1.0073317296081732	-0.9233906724180223	0.0972517991809004	0.3386035299090987	-1.4719261248424165	-0.5029728918523018	-1.51295251846844	-0.26189084437865096	-1.3059990481764516	0.7209176428113508	-0.5872982541014927	-0.4284643065849215	1.412556242793812	-1.340526792130157	-0.7859977073648337	-2.060106136221561	-0.7650497644537271	-0.3055488492545802	-0.22444444103617034	-0.0545728227132702	-1.5570524319345131	0.05488643316371019	-0.7076794197197731	-0.5123475638861601	-0.1493861562762269	-0.30291868714668135	-0.2779379591792247	-0.7499100330904064	-0.4917881273245343	-0.21983516338165746	-0.7580869482693018	-0.4503829268858451	-1.016622406324014	-0.3325058641735734	-1.1763163977040607	-0.9014305932013729	0.5504050708600141	-1.122247948005839	-0.035105259087493956	0.3287554145620564	-0.9170611774080735	0.47997521357782286	0.2147639685324282	0.6230924669117958	-0.8187463673244333	-0.13968111707647352	-0.6147190638218986	1.8561786290952695
-1.2672946198258312	1.302917389561276	-0.8971861230778038	-1.02268591927595	0.11575285090557133	0.2634007641601451	-1.54303558081287	-0.4740022773841778	-1.508652368905193	-0.29028108835748456	-1.3030470563260814	0.6739305532805342	-0.5614895778721462	-0.15305372816925417	1.5672784057474314	-1.297602563610973	-0.7754757040273939	-2.0497001533252988	-0.7598082032341255	-0.30139567460498917	-0.21101964221277658	-0.013565780630142753	-1.5909784710620263	0.0431399188035151	-0.6785671763352424	-0.3521600277872743	-0.15371776132554577	-0.2980063701029989	-0.3227609330161651	-0.8344069263059982	-0.43159019656509623	-0.2545249461591139	-0.6885257393448762	-0.4135405395038155	-1.046004413776106	-0.35835437111389185	-1.2219215474999567	-0.88026429666818	0.4159900121646623	-1.1510353572411431	0.11751522401753127	0.35355249888015566	-0.9091442256990421	0.43416660953354747	0.18179900705293311	0.562608318799352	-0.8422950145899083	-0.16726256182901228	-0.6431688471482971	1.7320422461453202
-1.2406134677088476	1.3178922701577733	-0.8525310034937359	-1.110874387908069	0.19258117864880545	0.2263585532647709	-1.6091596288859757	-0.44729965498401636	-1.4981600039708698	-0.3089163124575443	-1.3027033132750607	0.6460114125403557	-0.5193178119774767	0.09146007133818543	1.6934373858041265	-1.2653254166737349	-0.770581962510069	-2.040279673656349	-0.751540316318681	-0.3061208178085836	-0.20073723588917164	0.04822616658935487	-1.62833701642043	0.04840340357099338	-0.5886554941213878	-0.2508763076502022	-0.17491946425249888	-0.406005175861603	-0.35944779163530693	-0.9153489228878968	-0.37590711061261584	-0.29480272764162985	-0.6147486130802212	-0.372661739252118	-1.0587057909037572	-0.4310630276994618	-1.3196800144451448	-0.8188036208608956	0.3769887340216455	-1.1764996430677686	0.29356717389591214	0.3750352705919481	-0.9296691869030964	0.39869739688792977	0.15409033163043911	0.5220717963445651	-0.8578105607249323	-0.27286130198811864	-0.6736999367815452	1.6797107881591369
-1.188313544450419	1.3364314043105232	-0.8635995889981023	-1.166366060289473	0.30556787095129134	0.2715537262330742	-1.672529930091758	-0.41367766730984395	-1.4749806051769805	-0.28456672645895353	-1.3007379427009034	0.6340918628924086	-0.40765351636177727	0.30607419493255505	1.7660182477503283	-1.2389291027995648	-0.7718581915361635	-2.0610140407695567	-0.7167593743157348	-0.3358717194608429	-0.21193057559644898	0.06149726371531754	-1.6721207418702115	0.06819184395268843	-0.46873405859636597	-0.20686526650528547	-0.20417940450583863	-0.5009894687865538	-0.3896092380493101	-0.9818437643823341	-0.3382335947253998	-0.32776407969717675	-0.5561168201989479	-0.34692816150136785	-1.0391548795849102	-0.4941982913384563	-1.421620027629391	-0.7307892992896852	0.3813746380481731	-1.1711397666021566	0.48569410052387196	0.38335620390808633	-0.971876039854285	0.35601632175429637	0.1707017045522063	0.5199797061023117	-0.8576809945776672	-0.42684199634359743	-0.708333631714637	1.6856563681586327
-1.1066318370624213	1.2649989981660006	-0.8642081822028415	-1.2126767788567354	0.4432678064956401	0.2811965101524233	-1.7447893398345637	-0.4220573011609449	-1.4389134988772407	-0.315759681732907	-1.3010764377664128	0.6322558442424805	-0.206752240119159	0.5040147890697929	1.8142128176515946	-1.222332480888128	-0.782104749760057	-2.101303275070372	-0.6691187284553806	-0.3987370393366638	-0.23851475740123193	0.007918321347867584	-1.7177998274316337	0.09150459213369581	-0.3692358729739809	-0.21749237100456337	-0.2214712548304135	-0.5570120149732691	-0.4076862818606335	-1.0305503306748114	-0.32523696109276223	-0.3430954383892473	-0.5242590995257628	-0.32908814186966795	-0.9927660735135586	-0.5350902072168692	-1.4907624876365098	-0.6418920510389935	0.42392333856558767	-1.153793257313449	0.6907023564621845	0.3930129056382816	-1.0041898699498677	0.3322563750301911	0.20514421055729398	0.5363662303258722	-0.8432627117522966	-0.578391861932711	-0.7438263787197514	1.7452435841884064
[truncated: 200 more rows]
[truncated: 5 more columns]
