# Supplementary material for: Obesity dysregulates feeding-evoked response dynamics in hypothalamic satiety neurons
Source: Sci Rep. 2025 Oct 14;15:35837. doi: 10.1038/s41598-025-19800-2 (PMC12521569; doi:10.1038/s41598-025-19800-2)
Supplement: Supplementary file 2 — Supplementary Material 2. [file 41598_2025_19800_MOESM2_ESM.zip › Fig 1/Fig 1ef NCD and HFD/matrix_MPK144_6.csv]

-0.8290646767680242	-0.21793994044881643	-0.458949192191979	-0.4603036443346206	0.3973785518353073	0.4366717258425125	0.22676371301121204	-1.074507676203724	-0.8751038531500029	-0.3483620528645262	0.8345068993380531	-0.13328604926720364	-0.09285235627447633	-0.9144188518983498	0.6671906064592119	-0.4109468753677807	-0.4563937405482338	-0.8664880891255246	-0.16661147217215994	-0.6506457239893032	0.04647878570824733	0.33694511734529015	-0.46968180607934445	-0.2760894260346034	-0.28180403957669287	-1.42027897751413	0.5835221508859856	-0.7044787217160411	-0.6328288861357112	-0.17106766211923194	-0.06654692250305344	-0.7536925667459875	0.20872561770192033	-0.2572840781699463	1.2019145272503267	-1.7171228020253566	-0.49599697113036445	-1.2132415255417306	0.07049035811245015	-0.19268142314025155	-1.1724459537517802	-0.07341288162886031	-0.496987103970388	-1.1862290820223662	0.15231564992783048	-1.238898508933807	-0.5261828480429107	-1.222322746093883	0.286444854269145	0.5419538776287635
-0.7899994136037181	-0.1659494903811069	-0.43225039043054836	-0.47244061632125267	0.36123145697523684	0.5223440818945915	0.16510976005990055	-1.1168662581171942	-0.889095785916668	-0.35442949900736187	0.9037793400294687	-0.08753769322588237	-0.15134309822622083	-0.9223633922335998	0.7457663383507744	-0.4036076171086258	-0.4536325316119354	-0.8536363529012003	-0.29602816586858666	-0.6701308007335773	0.12888025898225738	0.3232863548354443	-0.44861147601268037	-0.3104124852426048	-0.26277424295794205	-1.4310457229649094	0.5687443919502366	-0.6942738417607501	-0.6137909888398083	-0.16808900174494867	-0.05263669906680414	-0.7260840189464198	0.19346930296720705	-0.2812274948994874	1.158820270427471	-1.7326387632425466	-0.5180485072499699	-1.2405645979434232	0.09689371321046004	-0.23316075283329032	-1.1133215916452284	-0.08657424844144287	-0.46410513616067595	-1.1646087005065793	0.15190114340074828	-1.2219167406289158	-0.5448763050703027	-1.2036212006215714	0.27538730678521306	0.5510832308165214
-0.7148609741202977	-0.12565572080868107	-0.3171449164675109	-0.4842730764659258	0.31039972648649866	0.6221382911704741	0.2640853744188271	-1.1775002472617284	-0.8790454402251231	-0.36625620355244326	0.9167788468356126	-0.10016322464359072	-0.25174092151554367	-0.9195560940035472	0.7162756627597607	-0.3961497445745761	-0.4151911963906692	-0.8283834421565771	-0.4848097436970063	-0.6785326859716578	0.19567377286601642	0.30540981705056763	-0.44347709673206864	-0.3318186293939926	-0.24610815888535253	-1.4328367754972027	0.5610872693333641	-0.6547237695668745	-0.5989181661095404	-0.15752681098017315	-0.05038277606073006	-0.6897515531872336	0.18387615508586574	-0.2830721545411054	1.1332697497914956	-1.7280515118482052	-0.5371293701099398	-1.2639025102056163	0.1341683726140342	-0.26998827755402227	-1.0431915350280534	-0.11098019794826512	-0.4331290167750063	-1.133614658328028	0.16314046406037805	-1.2179087393846961	-0.5526974164317707	-1.1827767697305571	0.2775231552300777	0.5338327863392519
-0.6271108986543394	-0.12572321225289512	-0.20865289197352846	-0.5242388962951128	0.26535698146431097	0.6673044428750436	0.41702121301081496	-1.2210416852873935	-0.8592603563480486	-0.37087901966126957	0.9208715961435245	-0.14450781654922978	-0.3615076582240041	-0.8996947431654199	0.6198115637970284	-0.3959051026326046	-0.37755003132661874	-0.7930679866887349	-0.6455186690046455	-0.6882167105998181	0.26326372029400424	0.3000617159428355	-0.45135165686864076	-0.34975207867335156	-0.23400436756208043	-1.420141073279229	0.5519514840687048	-0.6124684182061074	-0.6062540854291991	-0.14854384138777219	-0.06260691180773653	-0.6488231889252503	0.15913724547513522	-0.2608075107947628	1.1511919364441594	-1.702299752586661	-0.5421185777639442	-1.2877058426300865	0.16064950109092074	-0.30128393669170317	-0.9978153636631956	-0.11334932659453516	-0.40264152448528867	-1.1081675537857159	0.17643564180548027	-1.225060457244642	-0.5484065288274258	-1.165633686380938	0.3015376578555521	0.5174164494323497
-0.586555923688254	-0.1351948788913631	-0.14142018392183378	-0.5663781693962789	0.21874299600210917	0.6362614654282563	0.48140351932657827	-1.2466238918389994	-0.8356571229982054	-0.36221123945722	0.9267210583264871	-0.17955117745645038	-0.4126126874073776	-0.873989211153636	0.5346269757528562	-0.4120173691987114	-0.3483981326559101	-0.7532082946060152	-0.7479926785836435	-0.6921230193080101	0.3138110589138149	0.3022860074765573	-0.46259885374560455	-0.3685386029973608	-0.22028964881993476	-1.4076571647257197	0.5225914955008573	-0.5939480400553641	-0.6278205336395379	-0.14052107095580535	-0.07541769459372744	-0.6152431045459759	0.11852720377105048	-0.2373936042788945	1.1941965925621416	-1.6626125726457086	-0.5499870533465187	-1.3060020909844106	0.16440213732480574	-0.3258779147552037	-0.9630435110584763	-0.09867973158883495	-0.39338518363940983	-1.0998743086146683	0.18481867898251192	-1.231277607989822	-0.5529559277542846	-1.1560169002824607	0.339640878857561	0.5114237073498632
-0.5307070363100248	-0.1340444941116099	-0.05876117043275876	-0.6361200815431175	0.12805641694896713	0.5967533022510539	0.540948977370116	-1.2994678485024644	-0.796542832752744	-0.35747670529243053	0.9276257380808884	-0.17813305853888234	-0.4920911631425799	-0.803849944605853	0.4194137161155297	-0.44437830874705425	-0.28820377784459406	-0.6819294330293054	-0.933432125601413	-0.693201048991159	0.40051861851823106	0.29413248507831885	-0.4591570205189515	-0.41688304521801245	-0.18978956859380564	-1.3964572978260654	0.4661886071199854	-0.5667941855656332	-0.6603491673211357	-0.1315287036694935	-0.090801502931938	-0.5497076181439268	0.040135850808784526	-0.21535960934241788	1.2294133517977244	-1.5994084932047385	-0.5618392779413742	-1.3358681027977457	0.18041383775570702	-0.38456365856018143	-0.8801687030758195	-0.08348591265076902	-0.38969189269341353	-1.0834942440257391	0.20628725841968493	-1.2303468399283681	-0.5793755561441677	-1.1352678580213698	0.3823736104740115	0.5001605053447258
-0.48994023264734954	-0.15296964601989999	-0.011152280327515373	-0.6657512588502651	0.04691874411798759	0.5389554236497578	0.5736462669213684	-1.3092715393508336	-0.747093448710311	-0.3465899733561442	0.8926489993080701	-0.16284621732577603	-0.5773838360959952	-0.7274050543413361	0.23791227011973684	-0.4874560480321987	-0.22423825839595418	-0.6168554497765932	-1.0359061351804109	-0.676506045239096	0.4506180300843076	0.29122240984358233	-0.45540380310412154	-0.4589268110469346	-0.16713068167323403	-1.377040381552021	0.41759092930931824	-0.5544558941124429	-0.7150253925739245	-0.13441175272312048	-0.1201436091074547	-0.48675393989479154	-0.06004656937063735	-0.18790151880362518	1.2746310225853619	-1.5130348472565154	-0.5607881166341186	-1.3572832480145305	0.19014031792420266	-0.43964711339247603	-0.8023246616170328	-0.06590272316518346	-0.4061389590932401	-1.0766966801890332	0.24542239190768642	-1.229419870920226	-0.5946872046537999	-1.1201050963690342	0.3974900581391446	0.477216130947541
-0.4902858060848777	-0.1984230676336973	-0.03513352548108685	-0.661095490295178	-0.02177825490202397	0.511193894604086	0.5108482602515829	-1.248337071118083	-0.7024749635599472	-0.32651154205680794	0.8739034283076534	-0.17678704736288545	-0.6409337912940749	-0.7283052082677338	0.043430962682829796	-0.5209230656939415	-0.17866089791769457	-0.5769700113107863	-0.9945293509988391	-0.6440288521410082	0.4920796120700266	0.3052378178189628	-0.4571683135037925	-0.4907246171360349	-0.15180203310597845	-1.3438412138906966	0.38377367069703416	-0.5743886868077233	-0.7790974102657424	-0.15012633132324632	-0.14776339761032348	-0.43907448624894024	-0.17039701305908556	-0.17013227079110602	1.3205998664056282	-1.4125608851676725	-0.5608452449660346	-1.375319442853182	0.1751331667361052	-0.4933054358605772	-0.7407299103273376	-0.04478009266107287	-0.4299336794172494	-1.0742847582309907	0.29191573091782946	-1.219508140829071	-0.595068108505115	-1.1061958219240022	0.3697413673469647	0.449729078397894
-0.5158171822317686	-0.2592513157148234	-0.11094302494684216	-0.6933204559704367	-0.08897564585094228	0.5251281610030268	0.4037054819752094	-1.1544485679567795	-0.669870604138555	-0.31550538737104405	0.8590697127815758	-0.20486500073360445	-0.6651466196530548	-0.7918706234136444	-0.1036373233970223	-0.5276751832923631	-0.1473174451272749	-0.5583382120834027	-0.8721188768327565	-0.5840309242581616	0.5520868707339692	0.32341156015845185	-0.4684155103807566	-0.5172997921110705	-0.13903143465219026	-1.293484716381999	0.37578756226766996	-0.6064527154208698	-0.8345279672981798	-0.16725791872693965	-0.16564707480349408	-0.4150645546077151	-0.27201733555291524	-0.17343514051488856	1.3056451405403577	-1.2938080857828287	-0.5589866699010313	-1.374513102422037	0.1475148500538942	-0.5453343724660343	-0.6919091922639244	-0.034746719241612475	-0.46382047539606364	-1.0661653452731357	0.3370769317099004	-1.197663584284747	-0.5983521173853746	-1.0882641030002276	0.2844335313055669	0.41705039367400387
-0.5227115433864163	-0.3050948103286514	-0.21573979489643821	-0.7247069265380164	-0.13272589378174163	0.5795494767567976	0.3418719164947198	-1.0464240933617794	-0.6596996262447109	-0.3338849337503865	0.8368393557998199	-0.20835020824288195	-0.7117217450051598	-0.817129488136193	-0.21157489499487578	-0.5019833313500153	-0.12251134106171364	-0.5633716299769359	-0.7527701185242864	-0.5112659858365654	0.6236696762662437	0.3359814157682071	-0.4919644585853115	-0.5479199016783527	-0.14187444041210015	-1.2191267529234415	0.3954681852391678	-0.6216639024266909	-0.8820867899770004	-0.18616934763822876	-0.18447133810429917	-0.4046091157692878	-0.3466555922957303	-0.18745880048963653	1.2084737898097475	-1.1600673414980782	-0.5443580083750543	-1.349125596120215	0.12840126446109318	-0.5810973031948385	-0.6673167143418737	-0.03585217490986307	-0.48969784199792077	-1.0435418070270508	0.38000265592142957	-1.1839414037215996	-0.5943268901998529	-1.0613604788563307	0.14529600936591022	0.3901316341942779
-0.5543742819100468	-0.2944273054888169	-0.3123640298425719	-0.6968375677450569	-0.14678763924588564	0.6510953559661503	0.34583510599729006	-0.9528943712013309	-0.6592661919364502	-0.3720578377690202	0.8372361008317786	-0.22602461689912548	-0.7782957392645116	-0.8089417243915367	-0.29849664381438046	-0.45288591761392816	-0.11683966865201818	-0.5953872573457776	-0.62721484258858	-0.44510552811747955	0.6873715313447554	0.35721699737031987	-0.5277487294906459	-0.5663916186628756	-0.16949221065122405	-1.1288086726790207	0.46069782504196805	-0.6225882574951048	-0.9205782367739189	-0.20192805454019508	-0.205916701358381	-0.3868415011005183	-0.37120691842000825	-0.20019571083236115	1.1270770727643367	-1.0284456793105994	-0.5302206505035554	-1.3105573908227002	0.10432941385567121	-0.5774346665976127	-0.6598434121122072	-0.03996665116389082	-0.49381934058982957	-1.003107709937642	0.4020029471795491	-1.189674175169493	-0.560419584300329	-1.029999115640801	-0.006249925088858887	0.3769215701237993
-0.6317177230518958	-0.2279198589835087	-0.39658047343439684	-0.7140087730046382	-0.14686238606562835	0.6531878737871517	0.3964624115049965	-0.9139621478460273	-0.6580963401141542	-0.41561247020767916	0.8394447324109595	-0.28534124631277047	-0.7967271957953598	-0.7780864481366885	-0.37492322325528754	-0.3850800673699609	-0.1266108656806511	-0.62596108726174	-0.484140902105315	-0.38515303443583804	0.7256559314600755	0.3915232558742159	-0.5650691623909883	-0.5740964716767725	-0.20452865375462886	-1.0353729352129888	0.568246922837548	-0.5978155416616086	-0.9441780453086513	-0.20863555642006135	-0.21770538057407504	-0.3624381089702355	-0.35368248396316354	-0.21390086842294523	1.1096233464179686	-0.907693083906808	-0.5005329606845004	-1.261953563276081	0.06721539183101397	-0.5398705913824664	-0.6781410041538789	-0.026319478721314366	-0.4917318283160051	-0.9549960234322414	0.39047680706095	-1.2072979834841224	-0.5104731378508227	-0.9945629113751618	-0.10767356518951918	0.3820252085323773
-0.7020675789827762	-0.13740970016272577	-0.4771973464316008	-0.7868501806856976	-0.145442196490512	0.5825336925128848	0.40964831391896617	-0.89130961240453	-0.6570274826937834	-0.45985282036914754	0.8196706567735562	-0.29644984450038725	-0.7423601434726222	-0.6348937803602087	-0.4268256796723092	-0.3151658483897276	-0.1319442278062586	-0.6384309188036048	-0.38865857202205845	-0.3411768580508268	0.6935334681889614	0.4168678485313745	-0.59940861066318	-0.5815974926003555	-0.23538574737687562	-0.9486219778446714	0.6595843801372776	-0.5535130519426605	-0.9638471181752806	-0.20160935013800824	-0.22134231352359796	-0.338662485260696	-0.31474357575246026	-0.22477135479446825	1.1343040446860964	-0.7876702386292289	-0.4307640331931252	-1.2019737034129983	0.04000771858927318	-0.4799546844618173	-0.7250376897051819	0.0218149362505027	-0.4899898017564971	-0.9061419285163324	0.34162792751069637	-1.2372041311566297	-0.46481614918639946	-0.9588687547581809	-0.15073416136429588	0.41820897825526204
-0.7505368197355045	-0.040952580943163154	-0.5535948552218645	-0.7902857267883648	-0.15326725418235296	0.5427758539138585	0.36244926494648805	-0.8432508973399717	-0.6420087735075486	-0.5087814765343169	0.8128956667692269	-0.23137661371797008	-0.6292069206874039	-0.40850961410318226	-0.4716987935876803	-0.26933329257013694	-0.12462080518602019	-0.6542606533383396	-0.34300701766751135	-0.32463467843009164	0.5821439519816604	0.43024584758962925	-0.6300322076231228	-0.586226745851504	-0.26177526051926425	-0.8720657187305084	0.7045587802394857	-0.520620801188215	-0.9864514140212247	-0.19076359417436495	-0.22652598807234217	-0.31035543457044235	-0.25270408214540885	-0.23069549913992157	1.1984826975130232	-0.6775551546806149	-0.3398309630045737	-1.1452052426696286	0.018172347548065654	-0.4132427065927038	-0.7774365083200697	0.10434240694574619	-0.4892890983359125	-0.8492408507313979	0.25935552854906835	-1.2762318058313844	-0.4160124142908395	-0.9261047756322276	-0.14196378442907168	0.48009792677307506
-0.7899082409794443	0.024731745418011233	-0.6110091981168713	-0.7456823547374932	-0.17854102260793972	0.5494695330799025	0.32236052935743803	-0.8266527912879063	-0.5998436107039417	-0.5433524363348228	0.8136234538342201	-0.1912085956771365	-0.47957238000018937	-0.25228744555369675	-0.5340454513409916	-0.23572986849226388	-0.12353124706521038	-0.6738364866122515	-0.2681507652410319	-0.3320074101711686	0.4359379959509562	0.43989045156185885	-0.6526428514739695	-0.5796044677172781	-0.27565292803624347	-0.80272542639664	0.7433241273523085	-0.5064374970184697	-1.0090711043932843	-0.1911607488909362	-0.24449745330222478	-0.2788299654977893	-0.1700418169516577	-0.23832363124065373	1.2524345959153407	-0.583049004922002	-0.24292988640852298	-1.0987760908312503	-0.0015249626047424258	-0.36787986143669676	-0.8120990895905822	0.21846211519149308	-0.4939166605093545	-0.7860745702626591	0.1565807791582261	-1.303786339503729	-0.3609186184992339	-0.8909466762453793	-0.1015796979660151	0.5495800039864083
-0.7640518205101257	0.023687143146741557	-0.6433854682885831	-0.7258847348410203	-0.2234918913308599	0.5820462309750379	0.29797227159088446	-0.8036549291330857	-0.53320413783389	-0.5468349578034718	0.7892526953106264	-0.21827303468021514	-0.290547371214992	-0.18584426558248565	-0.5843848877939001	-0.192394143159222	-0.15688963610644363	-0.6771663521581863	-0.19926008129695633	-0.36276636438730264	0.2986520956156119	0.43951104149214093	-0.6853049769191795	-0.5628494698934061	-0.27827320984261217	-0.7339980417734427	0.768256108764701	-0.5033982175535247	-1.0088145289580295	-0.20120238913213964	-0.28576619132255543	-0.2641083539409343	-0.09560041588283918	-0.25595273820414033	1.2192798802987366	-0.4872377251299701	-0.13731483491753957	-1.0504270808234775	0.008578223529804337	-0.3603178398690406	-0.8277784547616542	0.3627315156986814	-0.502855495117781	-0.7359384627744572	0.062038986994955206	-1.3086453286898485	-0.31135307590104305	-0.8428949897969089	-0.06579517295101465	0.6195570461316082
-0.6816513740151406	-0.021541490636529177	-0.6589796344959672	-0.6903743038994881	-0.2824764754605208	0.6666346786482455	0.28675820237770083	-0.7172425250771033	-0.4438787974314783	-0.5441267580330511	0.7632797944286797	-0.2643899414006773	-0.08512608008400825	-0.13697227210383223	-0.5704111495277785	-0.1501437384414729	-0.2263924988813904	-0.677865795565387	-0.17248564615135148	-0.41183530168925947	0.1965375558240515	0.421807767639102	-0.7352094828110601	-0.5417052877247558	-0.28287180441278864	-0.6639876370092419	0.7538055621330205	-0.5150894604588256	-0.9737611929935248	-0.20414917906620383	-0.3604403675033865	-0.26578829760207673	-0.03943663619745981	-0.2796843508482121	1.1095447923753394	-0.3925666799101453	-0.04655314972473614	-0.9911837483671988	0.04925907411590204	-0.3881241684081808	-0.8245645919908691	0.52939258998833	-0.5074684593032944	-0.6967718922395753	-0.013704219498695741	-1.3083717968513802	-0.26711332408881144	-0.778104614049622	-0.05138174255998468	0.6788575113761048
-0.6163585234373972	-0.07070721715740258	-0.6702551105970004	-0.6179570377125851	-0.3411246989013381	0.7552734164977096	0.30093587832236207	-0.7094569773585451	-0.3403721597587922	-0.5459335086622505	0.7452796997621969	-0.3192999866071901	0.08019489388847627	-0.10994037692019754	-0.43770735670507604	-0.11664113649726124	-0.31757209559409316	-0.7037022909933185	-0.13427028092180612	-0.46332464280089153	0.12614779705064788	0.3946495948486919	-0.7797249663528862	-0.523759004573044	-0.2953639979246504	-0.5908718331776424	0.7430421395130311	-0.5381909423286293	-0.9172478876243121	-0.19406831366780836	-0.4665510215927351	-0.2732154169460754	0.014989678191343623	-0.3096331300311683	0.9366866215728272	-0.30969443120211526	0.01002675020494705	-0.9199081411656461	0.09523417071136912	-0.4283946024778045	-0.786203925958773	0.6917805576141576	-0.5149766910946945	-0.6686183167113114	-0.07163222132490885	-1.3155558066644788	-0.21948318484325008	-0.6973614975740136	-0.055164795156055636	0.7219524581106053
-0.591559352395764	-0.10706664874505015	-0.6760557431225492	-0.5364076788938058	-0.3841835387495151	0.7435069668565106	0.3019627934348502	-0.7473173424737934	-0.23921364193085778	-0.536214037793443	0.7064593355523829	-0.399275483981001	0.18915056991700235	-0.09685177513182144	-0.2072426113986924	-0.08170330182681526	-0.41403530292003843	-0.7458705754261843	-0.09505788474812696	-0.519497837018619	0.061180200607885774	0.3656436950187552	-0.8009364572515232	-0.5217614500879598	-0.3163459044891459	-0.5283552466892402	0.7698097021433656	-0.5444765567938449	-0.8473002924651608	-0.17075876400634302	-0.585194463018485	-0.2812172538583599	0.0575019448321971	-0.347694164938786	0.733216922283787	-0.2464903517611449	0.04219000107369886	-0.8361325119557304	0.1368211518644556	-0.44861105669950013	-0.7196683963027898	0.829724570530816	-0.5360805156438209	-0.6665866527196269	-0.12200191102969934	-1.3225916533984075	-0.16193925076480498	-0.6122130385981392	-0.08221992630562244	0.753325901977129
-0.5883362813249556	-0.12360177710230195	-0.6680063722343555	-0.46926608036883477	-0.4083220898502565	0.6651128475056994	0.26179987006200844	-0.7293110209933715	-0.1553083344317444	-0.5243102863132157	0.6680761489892493	-0.46678435403426966	0.2417778765654123	-0.07804401354845557	0.015445260118855808	-0.04222254042787439	-0.4955581310825502	-0.7898754351859318	-0.12901094269149865	-0.5708797882001292	0.0045895883967671195	0.34443087802082506	-0.8019744045454477	-0.5406363016511053	-0.3366530884885014	-0.4908534668990088	0.8125654432082365	-0.5180880683007608	-0.7567753473985784	-0.12760128480562444	-0.70679761539626	-0.2965224247922432	0.07296367418325428	-0.3854144022953478	0.6312979616018578	-0.20791533907985316	0.06677422657491817	-0.7531213353623551	0.16927555865137936	-0.43946142839388314	-0.6630272788304652	0.9253638360355811	-0.5634128150425861	-0.6713706600868556	-0.18002710748984896	-1.3275684132372014	-0.09340744162409134	-0.5387409540259899	-0.11096166840427091	0.7776671774042474
-0.6089543559244152	-0.1293206439671654	-0.6535564403881762	-0.4207345055566982	-0.41943133593455373	0.5826565486728301	0.21710368263745897	-0.7279072903275254	-0.10688993490895952	-0.5175994982619024	0.6552943886603054	-0.4999539151570481	0.23032591860067617	-0.06747402426121211	0.1970783735572778	-0.019407084651740073	-0.5323891756869118	-0.8358541843156925	-0.189119445735992	-0.5923371223149154	-0.0384071326084313	0.33436892297190546	-0.7937829245017974	-0.5741961229209261	-0.34307277891410376	-0.4716326810923784	0.8517777144436887	-0.46132896967986536	-0.6745480519081344	-0.07813345844161071	-0.8095179791154212	-0.33768988629898083	0.08498470871055012	-0.40948681249047525	0.642349533474059	-0.1797603161815023	0.09201352361544099	-0.690328010618306	0.1749159668998233	-0.40499829265522236	-0.617240447222674	0.9752134423132942	-0.5887013961313136	-0.656986044445196	-0.24182002534789385	-1.3383691218033775	-0.02156417107329357	-0.48073391901790563	-0.12640598062773042	0.8051945604298243
-0.6519662735795431	-0.14607725445155395	-0.6456659909390388	-0.40099561294403074	-0.4199265336153507	0.4643777714611132	0.19534323426522035	-0.7381908507645385	-0.09562485099426374	-0.5042549690944238	0.640185225946435	-0.5044766729478233	0.16659132058338652	-0.05996364907732932	0.313565834252305	-0.02239023366536023	-0.522344345340268	-0.8689854882849766	-0.21031050759444542	-0.5994000754114086	-0.07524619292268094	0.3294214156627834	-0.7624659787495132	-0.6011019588424734	-0.31892360671616043	-0.46149927360929077	0.8832592624627076	-0.38529152175212644	-0.6305145757097129	-0.04146283961155207	-0.8758188487469492	-0.39028980651023193	0.1080852941068989	-0.41741433683232154	0.6699170928087584	-0.13707344221212753	0.12377687616078022	-0.6515398942941146	0.14773204989017602	-0.33784531291445324	-0.5585296021259634	0.9868926062343653	-0.6279067257122015	-0.6243997474805294	-0.29851880092137983	-1.356851516166532	0.04182372029154885	-0.4470106795853984	-0.14456778563270056	0.852513207916252
-0.6750957432596534	-0.16985517893650243	-0.6467585758325498	-0.38345573084722157	-0.40246380785290226	0.3077322044291036	0.1954720867318064	-0.6943029648349218	-0.10803874623085494	-0.4931679151267553	0.6312091854781852	-0.49848772441176603	0.07544752184791721	-0.05038473835551334	0.2760193764187154	-0.03982949743185955	-0.4967969437404573	-0.8655955478451712	-0.22288556037733853	-0.6180694017249475	-0.09398429649749711	0.33185722831037245	-0.7054868241022441	-0.6058671001538316	-0.2666784628494312	-0.449919403929021	0.8864143339474598	-0.2861525919545837	-0.613031525551454	-0.02817041446804522	-0.92481293399799	-0.443040037470111	0.11238188316542656	-0.4131272947414721	0.7077064969404023	-0.08518750655559126	0.16932719947519956	-0.6330708587045453	0.10491313841567902	-0.24657649398155795	-0.5037825211132214	0.9795460353807887	-0.6797490468434886	-0.5791164559439448	-0.343445591125721	-1.3789278149628916	0.09461836671035029	-0.43675304311405483	-0.16210853950314902	0.920726708341246
-0.6832081652436093	-0.18798696203117016	-0.6594325605972771	-0.36397458575792657	-0.3626938280734154	0.16752162111620864	0.21091876424133055	-0.698872937833315	-0.12862897992327443	-0.4848853695984413	0.6316135116254037	-0.49734201251791116	-0.0477748893448479	-0.05388533695817031	0.16174477822722913	-0.06520109083198969	-0.482070496080196	-0.8275853042808764	-0.2110167378465401	-0.6464368648049	-0.09299650509499116	0.33494942037857395	-0.649213473614844	-0.6002639824711794	-0.20234399379856863	-0.42432846398282076	0.8640574867654554	-0.1574786690110766	-0.6061655669040371	-0.040261569172541395	-0.9679837461470937	-0.5057947750225317	0.08572077775244921	-0.3998998907271342	0.7616240279490706	-0.0316420910447341	0.22354579501901814	-0.6295243570679923	0.05874799196346474	-0.14541530674867795	-0.47646468756154403	0.9726158693529205	-0.7150615796433526	-0.5266263705687642	-0.36445106671884264	-1.4073371356304487	0.12396512109277377	-0.4418838766024713	-0.1739557992165109	0.9922949710822238
-0.6853329286565306	-0.21163265838051487	-0.6900567219033956	-0.38043453835807584	-0.3170935963539777	0.089733856361255	0.23721638128547692	-0.6652775818657333	-0.13413317482817627	-0.4710670017798081	0.5882571134514827	-0.4943455352570608	-0.15206935998177934	-0.06899701196496419	0.09529094573126211	-0.10236590851359717	-0.47847843688738917	-0.7771438487493474	-0.13801745555351064	-0.6851013700307933	-0.0829732018591696	0.32424626231183107	-0.6019744163737608	-0.5488756477018282	-0.13423631894653595	-0.38334128234457465	0.8342093400041402	-0.017797525912894817	-0.6078179127070777	-0.06394375782733228	-0.9983834891458621	-0.5788413779516369	0.03316031279543724	-0.381974576546375	0.7590022867763675	0.024731106205196834	0.26566460986301166	-0.6344880630986796	0.0077806928809568635	-0.04222551090618107	-0.46019397164064707	0.9853955317419366	-0.7401944488608385	-0.4792063914116911	-0.3571271651851492	-1.4377599545533957	0.13224205883486997	-0.4603959883167663	-0.19243601114831713	1.043965643562173
-0.6796155701009882	-0.23343707794157736	-0.7334621399456042	-0.41162851393984623	-0.27801969633334694	0.10479364370937136	0.23082842263896972	-0.5499653681908612	-0.12582217716978072	-0.4623067652535827	0.5172346986541377	-0.4776205451981723	-0.186519606872474	-0.07495712205338359	0.06046703082429302	-0.1431336347951533	-0.4738216953299553	-0.7360740766615324	-0.07280747751153022	-0.7469827520727053	-0.071731194944931	0.2973195296639493	-0.5503344626064385	-0.42044784199751567	-0.07027524005308151	-0.34675886412034845	0.783307874751824	0.1005716867279332	-0.6050109774453906	-0.08654725465933732	-1.039121318563216	-0.6471576132033141	-0.05435487270943993	-0.3668074930124777	0.6860059426644685	0.06661806176699174	0.28672592156273913	-0.6447121805135066	-0.03914125925080176	0.0495121626481591	-0.4367413437146346	1.0145488267418603	-0.7726798379984835	-0.44041645733872564	-0.34752204841965034	-1.47052299031657	0.13119543113530982	-0.4822413280710614	-0.20715839083469287	1.061674388902281
-0.6574338612346932	-0.2421310778575252	-0.7716668538947	-0.4133609688121315	-0.24095928876954228	0.23508061978024436	0.1863235616041994	-0.47858140330820154	-0.1163665762895707	-0.4619061211908179	0.4620517606740765	-0.4577308264814338	-0.17617140264923278	-0.07723933049303847	0.04342246800911219	-0.17553015862596505	-0.4677619611238072	-0.7170432084962978	-0.05526388719036768	-0.8163814292231664	-0.07185947954265914	0.2578950293195589	-0.5127649223555546	-0.32389031601441554	-0.031314924944639694	-0.3274359270286068	0.7309432650504241	0.14703346988669636	-0.5897857911173737	-0.10711104331734847	-1.110760536903411	-0.7210220834411334	-0.17023439315448002	-0.3624280852302203	0.5896054034771435	0.08321636872426215	0.3074825488255809	-0.6539100464705122	-0.07066917298608584	0.1111410136808186	-0.41297589981226573	1.0323699618421367	-0.7947519957468898	-0.40442956770348565	-0.3522788681511353	-1.5057706069458283	0.1299703619918902	-0.49931857983101546	-0.21374090235185625	1.0448455812188235
-0.6305544065295233	-0.2388419029843812	-0.7862558420000536	-0.4038699872236601	-0.2132562487023096	0.39687821932608325	0.1453250495086485	-0.3592912052863477	-0.10188650391360118	-0.45053784590986246	0.426258788491561	-0.4362266955506272	-0.16976634840955024	-0.10348018131711187	0.06895745720544047	-0.20621863689828315	-0.47237890147134876	-0.7178499284996945	-0.06475645263764539	-0.8637693010805189	-0.05952705354773189	0.2029564512244019	-0.5070811229740253	-0.31403843164920275	-0.021013942093353215	-0.3338551137850302	0.7096026381948748	0.0984678545922226	-0.5566772969521002	-0.11492665588789461	-1.1895356685135312	-0.8186621773884923	-0.29477556325535703	-0.3600679825635636	0.49181543966083935	0.08466183532041446	0.32677669079137145	-0.6609088021607573	-0.09584399151012628	0.13693265998523704	-0.3801602183473651	1.0230801684685846	-0.8009269446407892	-0.3624744387486445	-0.35923686047471437	-1.530122538676109	0.136744273726093	-0.5161781842945242	-0.22617138267377918	0.9918623350677034
-0.6152875879329771	-0.22030351837273207	-0.7714006604842811	-0.3905127927846086	-0.22273040810472916	0.5483757169461976	0.12325613614064264	-0.1419820378308439	-0.08338769596104131	-0.43682734380043503	0.420191369244864	-0.42668443774936426	-0.18740589240467773	-0.1631040133610692	0.0780722421048616	-0.2327170659099203	-0.48077198160744994	-0.7181202655221097	-0.11294628160413415	-0.8832192695784071	-0.00654123853277262	0.14243675100369396	-0.507766168188015	-0.31344958338829365	-0.019268179339860598	-0.3652727630340057	0.6818028936622783	-0.03848828976427463	-0.5022319895910408	-0.11279869111021734	-1.2581733720746944	-0.9240300121771077	-0.42013411235043635	-0.3485604914237125	0.39308282733300104	0.07397169765421187	0.3365875296590931	-0.6663123302447971	-0.11594855135596296	0.12757413605620432	-0.31943963773132344	0.9817272035154542	-0.805481516874587	-0.3031469529879014	-0.35637247743928796	-1.5441144520244126	0.1478728430037124	-0.5263189361066658	-0.24209488155940764	0.9113700379255197
-0.6026587606268696	-0.17638394313193867	-0.7280468919097661	-0.3527446240434129	-0.26755981324556716	0.6882335841869913	0.13754704607109178	-0.06027863441108574	-0.06741374805660097	-0.42247349978252846	0.4740375039006839	-0.43506095372855896	-0.2372963821550303	-0.2170814253212606	0.039085937076069444	-0.24873295837767495	-0.4909561161887172	-0.7051827080208286	-0.1747165028888516	-0.8788410647349665	0.06672209522973993	0.08563147536552487	-0.5050093801753519	-0.3146589871241608	-0.01898649904567578	-0.4148243084160218	0.6230908973144885	-0.22000574325887592	-0.45622288254115784	-0.11308797664450994	-1.3100644625372517	-1.0190706143540667	-0.5448250639423975	-0.3365816167552981	0.2995936973505695	0.048444476893040704	0.34543099543970185	-0.6691816455452367	-0.1194305362313556	0.08299116789428346	-0.2232637230279753	0.912613916848402	-0.7948298516825104	-0.22518682687561262	-0.3460984328990485	-1.5621295628301834	0.15713120868703556	-0.5272419218638124	-0.2597176015694377	0.8215284031814157
-0.5914738144161775	-0.11595237945762378	-0.6584234094592707	-0.30926359563861705	-0.32714704360940544	0.7490434202579108	0.2001732494520962	-0.173474040180912	-0.049386247313023116	-0.39412793234190807	0.5448400663554788	-0.4447193851134643	-0.3487837163936042	-0.26655352141751243	-0.024517932387506443	-0.25077608926274864	-0.5099064672488297	-0.6797839011053786	-0.2239324428686785	-0.8576645965912686	0.1155215562055055	0.033204591931900285	-0.5129309939225823	-0.30749768635110286	-0.018206965208280843	-0.4646537052935421	0.559909659740405	-0.374202958351432	-0.44640630638831097	-0.10836624834749913	-1.3288009378013441	-1.0894646746603147	-0.6635889479586006	-0.3308644989595511	0.21996935589194772	0.016640703363626833	0.3385527442770061	-0.6703824295639121	-0.12243060896999843	0.01820567188556132	-0.13822919926335078	0.8318512094621147	-0.7626899482591811	-0.13296521627267519	-0.325441714521817	-1.5803536215681173	0.16344872211290593	-0.532679073769448	-0.27478360853329	0.7390635791255722
-0.5977488805986216	-0.05718027888513648	-0.5849659472915464	-0.274878770970039	-0.40104361827778623	0.7265012964589406	0.3131143887248406	-0.3254626416682103	-0.03025622434843232	-0.35882502665750393	0.5829604409229205	-0.4360864860531278	-0.48613335484275993	-0.34901762278581855	-0.09684158442261633	-0.24474751874118886	-0.5542698908253652	-0.6412716030708853	-0.3070640521314723	-0.8433321713018923	0.14891403699412775	-0.006314760929920155	-0.5339971722000698	-0.17134690922486545	-0.0028259110048979574	-0.4931416556855116	0.47131759347968344	-0.4358426517335537	-0.4718226690046472	-0.09137194899397844	-1.2992038282810907	-1.125141372937739	-0.7666343343533161	-0.3240803981768544	0.15840262498239605	-0.01766807781057516	0.2955617702324268	-0.6748365005169059	-0.1419684129930371	-0.04498757526023523	-0.09642327234097248	0.7541917094674201	-0.7379220287399162	-0.038635890084781646	-0.2904687982988655	-1.5840159089609396	0.15741259711773714	-0.5412600199570666	-0.2799537804145869	0.6762506960682753
-0.6270302417705722	0.00776356991665722	-0.5340912216136994	-0.2572573232012764	-0.46091582089189453	0.705322479725169	0.44851099876534795	-0.5288645605780631	-0.02487406434585559	-0.33180466650141405	0.5918252917006855	-0.3673798262926481	-0.5871781118616083	-0.43804648309209515	-0.1676956579045114	-0.23265775877247274	-0.6169468461037315	-0.5942329611707049	-0.40919740947122507	-0.8605393424129995	0.18042501034940428	-0.021320429187264726	-0.5729035885655281	0.09728566740194505	0.03757555909704625	-0.4969049090290295	0.3560058493160534	-0.40062102620670503	-0.534673387624652	-0.06163437669764131	-1.2358626696015882	-1.1235852145989964	-0.8553006976039542	-0.32292104949849726	0.12201246473505978	-0.06211266722818276	0.22619654961992483	-0.6904606553645551	-0.1650458955979812	-0.11006552514173999	-0.08205516318038045	0.6887467510268506	-0.7390704037903181	0.04733500385211739	-0.2523799364585343	-1.5669999491762394	0.13203959642741403	-0.5423684089667402	-0.2670882490441157	0.6357662310485068
-0.6544537180259103	0.0702545868030007	-0.5060217224404084	-0.25678424230394814	-0.4847834147710676	0.6958744447151934	0.557071154174168	-0.7622560863969026	-0.03973707382912291	-0.3110289604389969	0.5647177505681072	-0.23791037630145534	-0.6211359779010784	-0.46892449050670076	-0.24134872637648938	-0.22165925013279492	-0.6487231370517339	-0.5553902512199265	-0.47062282422109564	-0.9017935971076074	0.15762028502660727	-0.018159943306514763	-0.6428570843868509	0.35272351338238145	0.08941128393153082	-0.4857663329004425	0.27452732534051555	-0.31815376442307824	-0.635091881474658	-0.00771939813696208	-1.1602938915228287	-1.0871967507177724	-0.9267764251493062	-0.33577899074720474	0.10178970838606154	-0.10878159116511191	0.15023871950430762	-0.717258384758077	-0.19360428032159982	-0.19571273074226495	-0.08095816468795254	0.6357889801572393	-0.7654051740139453	0.12272024030649606	-0.2235817381562608	-1.5231588739551096	0.10298452517437587	-0.5430455338890133	-0.23952240579407924	0.6135551380318655
-0.6755063255616673	0.12675566914649278	-0.48709020601284553	-0.2575313838590393	-0.47990151310660617	0.6495299307023327	0.6005334816156517	-0.9044948141859601	-0.08345502556232404	-0.29776533055342264	0.5049381297018564	-0.09417160545043923	-0.6127614002564964	-0.44173802343671464	-0.3143137262773089	-0.22830758024068304	-0.622727971840632	-0.5287770732355335	-0.49186789192235664	-0.9432461101347487	0.08865448528798561	-0.01174411902758438	-0.7358696172899963	0.5020780803590081	0.13722815154549775	-0.45782182734526733	0.23894365233879178	-0.2297114714772231	-0.7352897204503454	0.055884194250190734	-1.0843948632107214	-1.0253615612746092	-0.9662716646126078	-0.35969851979793355	0.09612890768919394	-0.13928374307517577	0.0851314638972842	-0.7397486505497224	-0.23878863376310386	-0.2896368451550253	-0.09159819303443366	0.5925621934884187	-0.8154957365937714	0.18894307052386544	-0.19507512375579733	-1.447789455297224	0.08082690203975108	-0.5439443366132213	-0.19929594652252577	0.6092177786659544
-0.6922615050030134	0.1979472973555644	-0.4791679722758969	-0.24338789634235974	-0.44534979568042427	0.5712388520017975	0.5735759837577772	-0.8925115287573956	-0.1564739781539594	-0.30384433373652914	0.42301912523697355	0.049759452711433325	-0.5830585254063607	-0.39145669805309563	-0.3716400318632781	-0.24124246691802856	-0.5651754223359374	-0.5048887207945272	-0.4614792196042653	-0.959970026560306	0.045687697355590494	-0.006747288409398877	-0.8287368375719918	0.4998676345795949	0.17870721254031086	-0.3998203276588055	0.210978971522844	-0.17364009302722747	-0.8203136881850661	0.09706080301270288	-1.0172411955082714	-0.9701179402492446	-0.9805265830926441	-0.39292150349009763	0.12392721952411265	-0.14209047432984	0.04749531883097223	-0.7511002483076659	-0.29221979348843335	-0.38078496883883617	-0.11247544559345664	0.5570289816945992	-0.8947676770433493	0.2462388922929238	-0.14624911353117642	-1.3347904135834205	0.06403624848582222	-0.543613835163064	-0.16269806519936977	0.6111279766622683
-0.7026595018015126	0.2599027902927123	-0.46520672385481454	-0.21927708371300225	-0.3867109155920744	0.46014121549397213	0.4822312988088891	-0.8190825121698616	-0.24699862707922815	-0.33728270359037305	0.3287201595519452	0.14044294970857576	-0.5302424727649815	-0.3127659692045365	-0.40883396073757067	-0.23729261156401105	-0.46434900737551726	-0.4798374900507529	-0.4069416269601218	-0.9298884549803267	0.009109482390054376	-0.012184234708456818	-0.9141308373377326	0.33642600536121603	0.203481977019525	-0.3248903170036216	0.19361277704353466	-0.16109104861843848	-0.8899431298045009	0.1092402143208814	-0.9702662351016208	-0.9398259034962193	-0.9934891012781832	-0.4335687777571283	0.17317569462408963	-0.12412739429998876	0.0351746419144048	-0.7544163669638917	-0.34541339089282963	-0.46852113067352025	-0.12120429687890984	0.5231911324054519	-0.9977224199094813	0.29380011012321544	-0.056715703681344286	-1.186156251802529	0.05282532161872936	-0.5492928173980829	-0.1357280527332145	0.5968216569278783
-0.7170606760446463	0.3384231629176227	-0.43124521232851754	-0.19411244260201008	-0.33991006308051547	0.3137521562664164	0.3516920362966547	-0.7437115934151985	-0.347332357291444	-0.3889619353402941	0.224378743185378	0.11182418827607235	-0.4760354442188917	-0.23249315163685394	-0.44512745419775507	-0.2002464081572984	-0.3009152892540417	-0.4532586405771425	-0.3770182357492927	-0.8499655646778977	-0.024885936007889013	-0.02682566929887193	-0.9850766107720478	0.07789897081201051	0.20415342423240684	-0.26309287556240624	0.19028212822489193	-0.17458663261728366	-0.94006770683587	0.0780120860512409	-0.9412752810729546	-0.9283315521305064	-1.0063959863384624	-0.4730567033458007	0.21047904561697442	-0.0927832230135264	0.0387584926032733	-0.7386665486724275	-0.39891921306188116	-0.5305863414528706	-0.11838466794134014	0.4863839201329756	-1.1085552102612113	0.32850860869060383	0.06951725647666576	-1.01966274040166	0.04060551428058525	-0.5602437008136584	-0.10342078356276918	0.5707351718150682
-0.7522475793272277	0.433762954391334	-0.407176560383465	-0.16748614464961747	-0.3100160068595662	0.14750795635094915	0.22836851191323704	-0.7032769746188137	-0.4534017279129722	-0.44666623741871925	0.1261199082960284	0.03138399656769175	-0.4359966746667955	-0.19551864717528317	-0.4865135045518845	-0.12793321546730502	-0.15563092284359023	-0.4174625859583405	-0.3658057919233835	-0.7505968362595083	-0.008025063713160443	-0.05064882757646092	-1.0389709860617735	-0.1486218959557725	0.1861160593478178	-0.22486377862217832	0.16869143668168085	-0.192951719116534	-0.9682191635920215	-0.0011295717286719299	-0.9205823867049808	-0.940223784889648	-0.9870741739886082	-0.5126465496974062	0.2514989847516879	-0.047805354657532266	0.0627485834525647	-0.7000250396993535	-0.4403399005903138	-0.5520561694150617	-0.11378241645357492	0.44079750611847157	-1.2214706468907892	0.34347628654734574	0.2180706784516458	-0.8560185189848335	0.019120478126661802	-0.564653073819415	-0.06034127212501218	0.5425551683608077
-0.8055172114943341	0.461715982257972	-0.41988232943600323	-0.15038671718135493	-0.2910116279399196	-0.008134945891830702	0.12181923590719923	-0.7109369489870729	-0.5514210030810773	-0.5227924616908176	0.05128419252272898	-0.05347479730474949	-0.405235180986527	-0.19820092402666983	-0.5147328106431027	-0.037448315863333304	-0.07920264954733172	-0.37146667257318877	-0.3880271190907757	-0.6658496598654386	0.028903795819499294	-0.08147210164034607	-1.0909181722280972	-0.2710162717867688	0.1583869271319232	-0.2144157451809469	0.12801070047187535	-0.21228552972748194	-0.9839472377731375	-0.11267611249399141	-0.9102233983728922	-0.9722797624868725	-0.9322156330112475	-0.5490672973265788	0.3082640998056152	-0.0004943909460975255	0.09469474666003545	-0.6499691012464291	-0.4617748094333766	-0.5438767452270874	-0.10123121104606665	0.3776774746214434	-1.3464732175254464	0.3375442622721596	0.37497140428235787	-0.7139149298473668	-0.012933782009705925	-0.564927148192716	-0.00874358725843578	0.5088535561110604
-0.8408170249099701	0.4140708792965421	-0.43886549533125924	-0.1302563093433125	-0.29271678976530585	-0.12074252423640226	0.023165101944704496	-0.7248711061077875	-0.625702385696773	-0.6161309712747792	0.022488589725513132	-0.13392700697005852	-0.3942591911779742	-0.2085390554843865	-0.5402593051657132	0.05110910177358776	-0.055122917562310025	-0.33140530048962047	-0.46153322544707287	-0.6176191900948205	0.054287041556630736	-0.1087099505453969	-1.1573426472500774	-0.2869106452293124	0.12295416640530507	-0.23891162335074906	0.1005887132334055	-0.23267310511642184	-0.9854456383150255	-0.23568130230408238	-0.9153151045022241	-0.9907237755244704	-0.8688195470420912	-0.5720185791294481	0.35233782734748537	0.0270571847325003	0.12205540909237604	-0.590973605026563	-0.4662409810669219	-0.519301335663446	-0.06468744876705403	0.3011085586940815	-1.4765218259875055	0.3134286641961746	0.520248795360534	-0.6095929258982999	-0.05006676016361222	-0.5708278082296696	0.05648884967314605	0.48035090884936177
-0.8315412864036416	0.35761607680051144	-0.4611264159070482	-0.10432168828908303	-0.28985305223390345	-0.1874771976982254	-0.05967922482970589	-0.7067123027020016	-0.6709857506598081	-0.7025314043487437	0.051306935868509776	-0.15777063351628817	-0.41988351131046403	-0.2052748609432074	-0.577215383175902	0.1232265809100036	-0.07387923772419583	-0.3174035591540716	-0.5326007602858425	-0.6225054319153775	0.08983042743382684	-0.13029079531095314	-1.240411645077428	-0.16991555499065403	0.07188159864692531	-0.2851657252493573	0.0995033260784485	-0.24422384605132375	-0.9635597536877951	-0.3412754254654861	-0.9254608933165823	-0.9843178850902715	-0.8013023303325337	-0.5845102426363666	0.3570657987881471	0.044711524324338205	0.15645809057223803	-0.5147971235162301	-0.448685125549955	-0.4938021432318099	0.0005411100288090053	0.22269556425286527	-1.5865711909870543	0.2847282414972435	0.6223431823138194	-0.5491841791832921	-0.08236809306840136	-0.5824276030290907	0.13499349612927697	0.46624624149462085
-0.8028278974161438	0.26243826479291543	-0.4894025129511118	-0.09425974699694017	-0.26565844101835506	-0.20727289185713102	-0.11558948146743922	-0.6687936356741142	-0.6983341930810296	-0.7686646411322621	0.10749310810135695	-0.12661207718621942	-0.4673244063259726	-0.1866307637100951	-0.6055621093728902	0.15815255415295987	-0.1319342775037851	-0.3322592221953439	-0.5695615282440185	-0.66718377322811	0.11981909022939634	-0.14150615697181498	-1.330762881118951	0.06879447077795087	0.006453161941904107	-0.3289763684080923	0.12790428996648723	-0.23381930540125523	-0.9304050759441754	-0.4119689650151292	-0.9320408156873279	-0.9632655384735314	-0.7297110570654878	-0.5984510919912327	0.2892982081386617	0.060618673710147675	0.19398759608563979	-0.42897248204188865	-0.4192443664914414	-0.4864258066627459	0.10110930385223023	0.14988420615749445	-1.6601742461242655	0.2771230821700822	0.6760460762294951	-0.5193236201505294	-0.09925483047671609	-0.5978725000657068	0.2086905132445677	0.4519069240981065
-0.7695673094338434	0.10587023512787722	-0.45301744947920836	-0.07530062220814535	-0.22464579536064105	-0.19245089062503745	-0.150727158643426	-0.5974410641290302	-0.7093594152911546	-0.8126160652869284	0.17017376907390097	-0.09333836043672686	-0.5146298966073946	-0.16843674344018109	-0.6214683859098578	0.1527378125039837	-0.19970081249716773	-0.36495283765214703	-0.5963858149368301	-0.7184707256252814	0.10342004248648842	-0.12532811159904206	-1.419727419575792	0.3120340985535503	-0.05776994513218773	-0.36855794836320016	0.16778694738588265	-0.20483522787606442	-0.891528765994375	-0.45279254736291225	-0.928186502837374	-0.9308868348571927	-0.6876310170131912	-0.6144494667477985	0.1288712145820007	0.06359731725416	0.21531550666764243	-0.3530717619777052	-0.396034527736263	-0.4992937770651665	0.24790141462026977	0.11001344409587528	-1.6985328924052805	0.3017819059122935	0.6968571625547433	-0.5038690712770842	-0.09926855674162796	-0.6161911475164951	0.27139145748061255	0.42888922156286835
-0.7239242435266436	-0.01383259033082911	-0.3302585838802926	-0.044312192119697016	-0.17135131288391248	-0.182947372187989	-0.16353431289803594	-0.44214719267135305	-0.6967309069504732	-0.8270431038932239	0.23759515412258164	-0.06165101400180188	-0.5641798229356494	-0.16801849010064268	-0.6432996973651356	0.13310121929504687	-0.26273597866456766	-0.409103593582721	-0.6160397874230761	-0.7594399839668731	0.06573857998049067	-0.09008091612224584	-1.4880700211969442	0.4756297342401677	-0.11851790346058348	-0.4078494186685903	0.19482585680495546	-0.16132028867540493	-0.8509282691196629	-0.4614073725112494	-0.8993962071783373	-0.8933533567437685	-0.6891630676934236	-0.6283425407450391	-0.0772054969967505	0.06021169767822043	0.23226738702487343	-0.3020349505327808	-0.3794221340081452	-0.5288826815907894	0.3868902665808422	0.12080031196185606	-1.6936814944169292	0.3453232538125144	0.6816604956721848	-0.4861692818962138	-0.09346920981619614	-0.6329419283317813	0.32230504033606655	0.40629315582144193
-0.7025500131876425	-0.07579800037814736	-0.19085667057622246	-0.08198574468142712	-0.12085983614754595	-0.20092003945738507	-0.14751756083937442	-0.3063844619477333	-0.6779459481924589	-0.8134982526943626	0.2966722583080409	-0.03942981164092556	-0.6247713898526204	-0.18995405926664324	-0.6669870950277975	0.11091441917585843	-0.31466163212069714	-0.46225271040224564	-0.6005816534933939	-0.7821116503684249	0.037246570825081836	-0.053228816050542825	-1.5208317895823709	0.584820320220775	-0.18566590010103412	-0.44820326233914276	0.20956371180118408	-0.10319314455325697	-0.8150128396927023	-0.4375829926616365	-0.8530315826459747	-0.858149695234087	-0.6996520515404877	-0.6464143660225139	-0.2814067308077626	0.05944335499725566	0.2555795550020939	-0.2746298478274873	-0.36830761113591076	-0.5686842610389683	0.4586193984744146	0.15596173373272113	-1.6346083032648902	0.38870163401286695	0.6274030206099301	-0.4595645115518835	-0.08867874336181583	-0.6289275448640179	0.3605926851521338	0.3873414985413127
-0.726760682929723	-0.13319162263696566	-0.07852305137938938	-0.16899674089419042	-0.10482197163644798	-0.2415814652972988	-0.10920542744113171	-0.3113446092845571	-0.6657929551608408	-0.7778987163096425	0.3320128906133554	-0.0430351987194881	-0.7018864375019437	-0.2393988779711856	-0.657736395348888	0.0831557134934576	-0.3651693674744027	-0.49851649098046347	-0.5431734425892639	-0.7743630538719208	0.004782015293359665	-0.0037840957649013323	-1.521670450995862	0.5971000712617366	-0.2495123416654606	-0.49649221783717756	0.21131948514008475	-0.04250738560173845	-0.7905047541171681	-0.4000445172287006	-0.8090414154875532	-0.8147894651591212	-0.7107444408230619	-0.6663462452235073	-0.45589489799480243	0.055503405998520695	0.26599214563266427	-0.262758143038199	-0.37781689146812447	-0.5971172764483568	0.4743073339462095	0.1810104668792291	-1.5413660883674125	0.4156818421020832	0.5379210667427708	-0.43258363492965957	-0.08872678528900847	-0.595494501826771	0.384738018346556	0.3633961950596873
-0.755487757993955	-0.1841721803190009	0.005582147205096716	-0.23356412681231956	-0.13767319891347757	-0.2941995696712295	-0.061490968602309314	-0.40852044336619686	-0.6517126522924908	-0.7263273502689271	0.3309237370542855	-0.05726445972288328	-0.791655673027744	-0.2973769740486989	-0.5905859996080441	0.05158059351629657	-0.436990650725593	-0.49834484842654925	-0.445763519347348	-0.7485853402606824	-0.04853733967569225	0.04570235962840901	-1.4960912778843913	0.4668377767445923	-0.30800030693586344	-0.5472287181264904	0.1831153806870142	0.010787230222740979	-0.7744174743266949	-0.3646340065734421	-0.7670034870503121	-0.7443246703829297	-0.7257910614702578	-0.6792041864722145	-0.5241927284320257	0.04664115206191839	0.258432163042437	-0.26280003085280396	-0.40539787692847484	-0.6044239811429486	0.45440709566950543	0.18929890579095718	-1.4389076770908609	0.4080911687926877	0.4202297997083648	-0.4171480813227749	-0.09761797338592847	-0.5640726810288955	0.3897820884746503	0.3394618907987702
-0.7748501350530888	-0.20561297250715294	0.02508578081326106	-0.26604357738407164	-0.22373014681879116	-0.3516883263216958	-0.016642500989976126	-0.5210072566593333	-0.6426105318190173	-0.6668317069483318	0.305569960585267	-0.08284267805246559	-0.8916869461278208	-0.3425528809507813	-0.4630597104164669	0.027653128913017706	-0.5391603565198888	-0.4838496347484968	-0.3189744176182756	-0.7158974976842779	-0.09980414108109473	0.072314181918425	-1.4530040098190045	0.31332956472755147	-0.37071675197129295	-0.5856416873799193	0.13436340764353474	0.05534484194057134	-0.7738735344039551	-0.3306895361682419	-0.7233310289771362	-0.644827796599571	-0.7290092237929799	-0.6772645069526547	-0.4645309330561984	0.04551144273191609	0.23645679803205216	-0.2605206356080509	-0.4345467737069845	-0.5993454964314596	0.40592918963497626	0.16997573899794557	-1.3445316851309106	0.3632352147802006	0.27916036454650256	-0.41481166353586046	-0.11024613710521317	-0.551783669790732	0.37826269331961404	0.32725275581273244
-0.8039022544397479	-0.23738078208595925	-0.04242007346181124	-0.2628266272822381	-0.3482303184531538	-0.4116381692729994	0.015875176032094946	-0.6861541513529974	-0.6587317632262645	-0.6057296350299195	0.28724893203942986	-0.11106084092068483	-0.9884931246523756	-0.3654522512905005	-0.31737605615265013	0.00945473378718768	-0.6600266806612315	-0.46229562104072414	-0.19729094518229162	-0.6670433402425657	-0.13413309943313179	0.0816059345258174	-1.4205121077299978	0.32278737371815547	-0.4369804035020938	-0.6056592532104214	0.0762313485501092	0.0849648757528304	-0.769706749335418	-0.2980640116736291	-0.6866021865696577	-0.5128726429211881	-0.7173391059019384	-0.659759615918992	-0.3785780815383727	0.051261733389909914	0.1956481262666669	-0.22728963602145086	-0.46229744653942983	-0.5834833554267447	0.37043957434478175	0.10015852988743297	-1.2723689648026781	0.302937165829134	0.1373762629586363	-0.42440807220211496	-0.12278508010256753	-0.5418242907256282	0.35044149401934305	0.3164588538911423
-0.8343674612491714	-0.27725087067388693	-0.1593902256431076	-0.25618391895837217	-0.48203646914551357	-0.46481903412151826	0.020076547366839097	-0.8574137773487319	-0.6905954970335411	-0.5462301393625673	0.29196691276978565	-0.1428603549536097	-1.0216919035462075	-0.3666342715978912	-0.2237010417273301	-0.013013775234877501	-0.7832263507325279	-0.42113573661210457	-0.10989702863332514	-0.6159794284694945	-0.1850022185855775	0.07577060765355567	-1.3996161528087137	0.41499648177454074	-0.4882625938049827	-0.6071710922300757	0.00996420631977612	0.10384390367011911	-0.7422788353066846	-0.27062111107303627	-0.6405803534187436	-0.3650331798362639	-0.706396498110448	-0.6316167452542467	-0.3135647920085251	0.05873114694138526	0.14169993816058404	-0.16355732610000748	-0.4874586900737029	-0.5600313401045848	0.3758002974464524	-0.007873736382476204	-1.231557856549617	0.25048691700281	0.01573431992127816	-0.4382404253113118	-0.1396443649810574	-0.5362581626443215	0.2998999113358364	0.2944384140334424
-0.8509344571354278	-0.29456283932781097	-0.2713503794581588	-0.27685266023130567	-0.6154595423866919	-0.5091423661481835	-0.007208938587799913	-0.8886860263357764	-0.7219416345309526	-0.4936571631649393	0.31843764022049503	-0.17513658127803286	-0.9466489586457888	-0.37585402999553896	-0.2406691524790488	-0.039470689250300936	-0.8999533490450409	-0.3771222947246615	-0.06937187504986794	-0.5786531669881996	-0.2541861021403366	0.042044846556328494	-1.3698104583163828	0.45302249062325933	-0.5117239420287545	-0.5931314196043147	-0.058159799229576904	0.11738015929197454	-0.7074923377948449	-0.2582700897021423	-0.5751740856851445	-0.23299402897482321	-0.698312577063078	-0.6017189264527566	-0.23530532704056192	0.06535152428832457	0.09374260779476704	-0.09528716959636004	-0.49549847776357253	-0.5396013481345081	0.404887898097242	-0.10131696215165804	-1.2164051450794815	0.21871908004192386	-0.0713749414115471	-0.43512520159542556	-0.15609186191217966	-0.5395067500690374	0.23113662531458812	0.2721943233546765
-0.8591837398867215	-0.31279379352418146	-0.3606682012436864	-0.3227382446452811	-0.7342976424255248	-0.5590378194936522	-0.0599017881810819	-0.805785191325664	-0.7497150950602747	-0.45271442182776733	0.39566140730080335	-0.20815792093202537	-0.7862107614479503	-0.4200979593475628	-0.3502122174096059	-0.061352057611633634	-0.9918045911746812	-0.35232423674791047	-0.07321875277598607	-0.545903368682879	-0.3150656960688308	-0.016983772090388177	-1.3387592270713433	0.473319637216601	-0.5202267564904199	-0.5839786644583003	-0.12466104457176364	0.11653345004930742	-0.6707815245185944	-0.2714448393740724	-0.5075104112932209	-0.12752451338566523	-0.6964552865736348	-0.5791689576539337	-0.1698059843719549	0.060194155607879295	0.049152040456537704	-0.02955820717874679	-0.4848760482704145	-0.5158615210645306	0.4013569341997389	-0.1603522605964957	-1.2097241326040489	0.20323352705004627	-0.12243071088530195	-0.40926124664694613	-0.1686136470783936	-0.5349321263382025	0.16006567720973666	0.2546395671044818
-0.8594437753446634	-0.29620907961607834	-0.44298950667476705	-0.4203429903313225	-0.820826429630465	-0.6043400376979459	-0.12878319312180694	-0.7197046596954727	-0.7607697739709607	-0.42499293456183923	0.5173534694598836	-0.2470079696963617	-0.6110216545821692	-0.4769758672928125	-0.47650253157521316	-0.08523207650495405	-1.0358744808282587	-0.3409185890403135	-0.10944836470846446	-0.5194110989981359	-0.3306993123786271	-0.08289868350248529	-1.3025016521999795	0.4258086417652363	-0.5317494457339258	-0.5988110310565291	-0.17596686974455375	0.10544118922833882	-0.6246543927684944	-0.31149862801195793	-0.4552305452395083	-0.043580381180989884	-0.7189310691786039	-0.569187092934229	-0.13715696040476816	0.029653411143064367	-0.0025833769266619287	0.02826093958096355	-0.46913584763486577	-0.4909750891282482	0.3213188957560954	-0.19156279372343293	-1.2067558750585181	0.20023854287692094	-0.15620870484397428	-0.376866719055042	-0.18368851751828902	-0.5088144507648016	0.09414598572320208	0.23680616392968062
-0.8272507013475986	-0.20506422574439748	-0.5079049414932241	-0.5628545323679017	-0.8773583837373099	-0.62208680815712	-0.19981604379249857	-0.6383376134640162	-0.7432177885364455	-0.4009388814089128	0.6376278630652787	-0.2808865902779239	-0.46690588260243227	-0.5023120179585369	-0.5781370552743054	-0.110007633173735	-1.0387899194528916	-0.33241799155771395	-0.15231238671503564	-0.507759291579885	-0.2549857427995081	-0.13542041945353925	-1.2491220987680405	0.24331097690343145	-0.5372520375272998	-0.6255950980128346	-0.21007143672138567	0.09247803374890073	-0.5797896121598477	-0.37123363927103015	-0.42199232238703177	0.008427137844489152	-0.7642763457365345	-0.5659542937349631	-0.10281411489341981	-0.019724008454616138	-0.05017127741275462	0.060999757345955155	-0.45500088953933726	-0.48439255592816455	0.19230587383604103	-0.17822792490013828	-1.2070381028251425	0.2008723061541846	-0.1845666686278288	-0.35465745339276034	-0.20148805154326926	-0.4685617924389442	0.040540130436877715	0.21712855808281448
-0.755966770679637	-0.11202850953358234	-0.5424902196678165	-0.6346975762242538	-0.9101582225757665	-0.6167049157311353	-0.2577996537562066	-0.5333717469013072	-0.7099611736026226	-0.36860998742118706	0.7415876966304086	-0.30604818610064954	-0.36864307739300417	-0.5084312461652594	-0.6150761439370581	-0.13058424451121806	-1.0197450405192843	-0.3244752323753354	-0.18824288936427325	-0.5041823808304329	-0.12320752785995577	-0.17031476356549788	-1.1963071886639962	0.010874449914513317	-0.5338489465312788	-0.6483911787983769	-0.24186689573129935	0.06912142988021497	-0.5537882575511308	-0.43633269077613546	-0.4010736873532257	0.03647777608119972	-0.8232731353389908	-0.567651911442558	-0.07501089343083642	-0.07653575746308834	-0.0924919456961848	0.062343658064530995	-0.44279357999081015	-0.49479555797427704	0.07115610282850862	-0.11917775485438227	-1.194620081093676	0.2037079441318835	-0.22187797339666698	-0.3485295804004134	-0.22049206531430127	-0.43121512857117683	0.013421948410709738	0.19315025693906457
-0.6851139514287901	-0.043752511714573866	-0.5760742927763555	-0.6253893017409582	-0.9212347669264256	-0.604914687478334	-0.2970684191033455	-0.47539273716310165	-0.6889417137020221	-0.3313192708099881	0.8204211871843305	-0.33542808480529446	-0.3560463339491696	-0.49778397093484	-0.543988466927918	-0.14121208354184808	-0.9951727685618422	-0.32777935153818377	-0.21936271770806423	-0.5117079367028373	-0.027254924912601584	-0.1942783035688827	-1.1705910065097274	-0.16742427388680803	-0.5432295553980777	-0.6700309070364538	-0.271337285198486	0.021158494090347115	-0.5457420519015417	-0.4995734504592608	-0.3859239804462488	0.06720306146262445	-0.8873582161671347	-0.5753182638293894	-0.09066278642442875	-0.13294754726777097	-0.15018013526503998	0.04144512922787379	-0.43097655139810176	-0.5234142583822574	-0.045669951464727	-0.044061298616694146	-1.1534440231423944	0.2188096176529612	-0.2740429051635809	-0.3569938711796749	-0.2454704358883965	-0.39974091120193483	0.01308777876472339	0.16996023327939852
-0.6448152984861364	0.04258584942791068	-0.6132738286234214	-0.6193991187927175	-0.9315825297845913	-0.6016332390772183	-0.3210037409267484	-0.5285640814898471	-0.6767887206704034	-0.30399072291330964	0.8409685365782893	-0.36864972374143046	-0.4380564678944191	-0.4331183676566658	-0.42144855120881053	-0.13304549071529842	-0.9941876886170007	-0.33226351325919184	-0.24914486286847462	-0.5307696492995145	0.010768629854004563	-0.20830888794705213	-1.1655465826612552	-0.2660020023650277	-0.5603432709459222	-0.6772223575083223	-0.2964874081469232	-0.05052339275502454	-0.5579653056370782	-0.5564842504004943	-0.3774796073910352	0.09252158079779269	-0.9447673219640992	-0.5808888705284204	-0.15028530477894292	-0.17618875065994183	-0.2052213787884507	0.007303069673615936	-0.4192240040067897	-0.5909571766200699	-0.139339053206862	0.021319216219897106	-1.0954851450689234	0.2493026850504374	-0.3267967220655221	-0.3741124054038005	-0.2707130370620531	-0.3579042642186166	0.027160734422106862	0.15962829862755007
-0.6230236428067544	0.10789001989922424	-0.6224157844051259	-0.6393631326599758	-0.943210331930856	-0.6073004748424304	-0.33293626025665396	-0.6331532280016583	-0.6659360305635672	-0.2928574407845526	0.8071340191713633	-0.40294897281549175	-0.5382928996825062	-0.32191298789095923	-0.3279349355841327	-0.1125934243664555	-1.014745013526527	-0.3281998757952738	-0.2805887262691084	-0.5480552976672486	-0.00016121787242865394	-0.21918278054516832	-1.1502057216570543	-0.2873500166239923	-0.5647125908580415	-0.6554804779851334	-0.3460321394555439	-0.13299804937919862	-0.599771707057488	-0.6021374302275662	-0.36688651762771307	0.10479401133287705	-0.9925561765622879	-0.5847427493768065	-0.2531665524830627	-0.19540784292625557	-0.23901469139454162	-0.024702711335789097	-0.40431187774706545	-0.6778299032113013	-0.16218318978160554	0.06615213578787955	-1.015765532989528	0.2927426308262961	-0.3406555333985995	-0.3821094126256791	-0.29126468720194265	-0.3122628200530006	0.050609355430086087	0.15993261040047538
-0.62904209505044	0.10576445261939371	-0.6182560157378314	-0.6545637112851684	-0.9423600868562799	-0.6187221346153968	-0.3407064544538111	-0.7396483985805132	-0.6470921584044305	-0.29189050174845643	0.770537448771251	-0.44583304912217586	-0.5962543322191849	-0.2420266000391548	-0.2561039746246678	-0.09090480420182769	-1.0510387417973386	-0.33173142134205813	-0.3130213120226754	-0.5703593600772285	-0.099782760314806	-0.24238750040911725	-1.1143259596006783	-0.3244701050713115	-0.5662127021921874	-0.629346093202139	-0.40706920534606034	-0.22479759993353396	-0.6764723676725446	-0.6241378402677419	-0.33384477276216507	0.13404271465424525	-1.046404762342624	-0.6026202881999406	-0.37276017275625034	-0.2027755124697495	-0.2614965942812485	-0.052938589030747926	-0.3863861037589311	-0.7411716983559712	-0.14866354039250118	0.08026032785891885	-0.9179054879105607	0.340952097951617	-0.3028239514716303	-0.3645501882173554	-0.3070052814900831	-0.26395318125318806	0.07820357157459315	0.16958992618222382
-0.6711096734109366	0.07507430234575765	-0.6206994328633193	-0.6726288763093566	-0.9297278743197198	-0.6358784028864479	-0.35451319147951244	-0.8487537009405894	-0.5957365050256662	-0.301525220988602	0.7291344512960791	-0.4670647730292686	-0.6564602008026963	-0.2493142098574132	-0.19535856286720113	-0.07356932792586202	-1.1011285644471716	-0.3483721669440375	-0.34888119164670395	-0.6020559109909672	-0.2708802044580179	-0.27091154945051177	-1.0669457415276213	-0.39203817820964726	-0.5688919403391993	-0.623715514366778	-0.44955892014746046	-0.3244430763085674	-0.7751769376150488	-0.6190532792667031	-0.2715654312886147	0.17524554339595472	-1.1139219790521815	-0.6367669288061807	-0.44747488655063383	-0.2115956654375319	-0.27437332029513245	-0.08391113727989705	-0.3645643077074913	-0.7774545470808332	-0.14470406145889358	0.06889346755712958	-0.8228433905179541	0.3810204230924338	-0.241957241301687	-0.3330902277402169	-0.31421157056902227	-0.19021105281322775	0.0954038507113953	0.18835826311721698
-0.7145629670407301	0.03184892481688416	-0.611636937801143	-0.7028147001857856	-0.9001001036441056	-0.6489804178793093	-0.34416985257083466	-0.9373053367141713	-0.5014792713292606	-0.32633818645272716	0.6703049968757911	-0.43373096649513376	-0.7126777844912875	-0.32718207072275074	-0.2029910272028303	-0.06695065138669762	-1.1246112782838036	-0.3549031661204717	-0.3715096397829504	-0.6298616421287424	-0.4038514661564416	-0.28877038143213507	-1.0040959569859167	-0.4310289922858551	-0.5631633492400263	-0.6315566470119571	-0.4910749788245613	-0.41166152314384197	-0.8838161084106175	-0.6031229623020206	-0.18399895485913065	0.19819003708366567	-1.188923990844772	-0.6660627781016004	-0.45962621501962414	-0.2277799795347395	-0.26839388822124943	-0.11322911685215024	-0.3401632636002049	-0.8065745969850118	-0.15365574056312126	0.04978841757758417	-0.735031627130005	0.40459279550219307	-0.1688268552615084	-0.299791525460043	-0.3180995351054213	-0.09732402329708628	0.10330727809335345	0.20623566317485054
-0.7408778710806309	-0.03793116804461755	-0.5921650884807895	-0.6862470808986575	-0.8513511621429958	-0.6421440670436513	-0.28126251653546097	-0.9474453847508425	-0.3859164269268004	-0.36043915994883635	0.6309615357130136	-0.3781959875283366	-0.7081273647912185	-0.43025878775917104	-0.24835683219384608	-0.07430177107334139	-1.0965165992508665	-0.35297647845278535	-0.37431378931332754	-0.6497576918748307	-0.43428912504406	-0.31211548302187925	-0.9249877660321817	-0.45764493367895465	-0.562043178767804	-0.6456902988200216	-0.5378636780436338	-0.47946851354242204	-0.9952981350288089	-0.5736501598167312	-0.0747279314481278	0.21352615434814962	-1.2697803192031656	-0.6939954371927979	-0.42622601801980836	-0.2513635389020561	-0.24999856534427206	-0.13623948967514052	-0.31473391401802153	-0.8264011127096647	-0.18154778426317855	0.028660829873167197	-0.6507039168610722	0.41129620022341984	-0.08761787994177585	-0.26630666956757876	-0.32481854177997516	0.0030395939024901453	0.1132409437018699	0.21597363990845916
-0.7612427532605149	-0.11031284947412323	-0.5818709522659279	-0.5897287899630321	-0.810282456370474	-0.5987362115636735	-0.19601684833831137	-0.8924756506573098	-0.27519289761657023	-0.3973561989245725	0.6185866285697086	-0.32845366380109764	-0.6652779212133809	-0.5583943353122739	-0.3044896361224345	-0.08384132413180564	-1.038740167940526	-0.363442383177702	-0.3630847283050156	-0.6687987525618699	-0.3865330454631496	-0.35571349413316733	-0.8490598455870305	-0.4597376098061857	-0.5673132205508625	-0.6616013829890305	-0.5761129342053248	-0.538952610905002	-1.1067545041034745	-0.5372050856405279	0.039304547858859284	0.2284688111235762	-1.3435241664706497	-0.7345758259591542	-0.3501366084794389	-0.28180253935888977	-0.2271281898005356	-0.15949071743210924	-0.29137475037539934	-0.8276823391999489	-0.23961585680573189	-0.004007120143750725	-0.5615004786239073	0.4044117202801177	-0.03225124258636241	-0.24366051277441034	-0.3317262845970729	0.11383818981495819	0.12749359435756696	0.21401211221550703
-0.7775599782463798	-0.15298617453685115	-0.5682275467229577	-0.5141337251968341	-0.7893533468424458	-0.5447230953090749	-0.08744497906889265	-0.8316443319623048	-0.18891842977230394	-0.4454720099239398	0.5809767157631304	-0.26542749168217583	-0.620282517758955	-0.7085745615982122	-0.3901201945368016	-0.09124582024215228	-0.9749736545413494	-0.37637564961513525	-0.32833819990193724	-0.6935149580176707	-0.3154890352413331	-0.41643428169082614	-0.7866169363845443	-0.4235777969843488	-0.5747842990512705	-0.6645269957946311	-0.6236199043357658	-0.5847562532550546	-1.2154552530035045	-0.5254473447721656	0.13246437634174674	0.2322177380305467	-1.386515733882972	-0.7848100219895261	-0.2389139033737781	-0.31421326852212456	-0.1991429242725797	-0.17727907603434798	-0.2694613231430282	-0.8318788201681263	-0.30394453402577526	-0.04859713689673672	-0.44952417921775156	0.38487370381819563	-0.011394417609849787	-0.24420377739803403	-0.3462418097417939	0.21555605685908108	0.14146251606855864	0.20042074182714625
-0.7979077528303465	-0.16003062846114174	-0.5434993708058221	-0.523353908754421	-0.7721942800352035	-0.531625043418148	0.052082719142766666	-0.7818320747560661	-0.1458779821520153	-0.5141670573010992	0.5193220323891534	-0.2288207948778342	-0.5734858210237992	-0.7778227666835009	-0.4728158431815978	-0.0946826688572473	-0.9187693710217655	-0.381567836871039	-0.2400137211384445	-0.7248026011205595	-0.228093014962443	-0.5016118423425024	-0.7316721584333669	-0.3680176987665553	-0.5980818796621445	-0.6482971996160736	-0.699320337868739	-0.6122169936274989	-1.3135850939710383	-0.5501101623567617	0.18632860743898697	0.23568814796211743	-1.3924855961704683	-0.8315534318894585	-0.14169345636652517	-0.3446768278774362	-0.17112338174547392	-0.172381692376785	-0.2507753497279073	-0.8650143081668551	-0.3543850389256641	-0.0980600815505778	-0.3154903200511189	0.3576327474091915	0.007032541518248179	-0.26900399741913816	-0.3582042496128335	0.29278457254765133	0.1544762169990423	0.17783200889952522
-0.8315241788077253	-0.14032202484939918	-0.5233044289377624	-0.568123674776077	-0.7300090436427722	-0.5242893417388415	0.1227953909570936	-0.7474429158240925	-0.14161096867069184	-0.6042541862218528	0.4688848725620689	-0.2566623950956249	-0.541099470534488	-0.688916654639915	-0.5169711571677973	-0.09894685203973767	-0.8951324274967997	-0.3870303611493577	-0.09657835693793129	-0.7550452575957216	-0.16732460101864693	-0.6090721563887135	-0.6809829643872792	-0.3221871856597864	-0.6320243551113904	-0.6255174630361493	-0.7919932470110871	-0.6294026030594528	-1.3949349014729109	-0.592806745960472	0.2046846678773245	0.25820823483017186	-1.3842604525743623	-0.875898518836635	-0.08531129227040896	-0.37325987729212307	-0.14117671015506597	-0.1533506619412659	-0.24091311966173573	-0.9189186632580906	-0.393512746872388	-0.16181959188708808	-0.1959376649098953	0.3297399202007162	0.023458434653534057	-0.31417854035279974	-0.3515984846238059	0.3492277714257238	0.16408201804923223	0.1451276593273163
-0.8625607793207845	-0.10261056057520246	-0.5144882621061229	-0.6443549517835099	-0.6902250488345837	-0.4855420941329121	0.06610421027944509	-0.7226511486649956	-0.16256730707008932	-0.7083484479523499	0.4229989089296124	-0.2668095567289579	-0.5499910480728557	-0.49662922801915876	-0.5435467438945812	-0.11566553408624666	-0.9234062119742529	-0.4008561688671447	0.05578458850818404	-0.7808188408250321	-0.2070971024676127	-0.725183020024494	-0.63838145565545	-0.33544533073425875	-0.6568646266357637	-0.6097575627691055	-0.8841926294044594	-0.6262967700295817	-1.4554456521233923	-0.6349345647848954	0.2071009290782715	0.30131647335596595	-1.3747985418090187	-0.918010904070821	-0.045312555689856725	-0.38787943871485514	-0.10989323559782209	-0.13568098548040758	-0.2341120497881611	-0.9834859793934674	-0.4101434154236133	-0.2284741072023348	-0.10399467093808497	0.29909837112113813	0.03150271994463984	-0.3799667465576788	-0.3189334056988419	0.381266259563527	0.16982595290759994	0.09206008581743323
-0.886484041451455	-0.06761969019105374	-0.5166416476053343	-0.7770361990362927	-0.6663387682504754	-0.48389740683042054	-0.029359848979995985	-0.705958862600206	-0.20278411953656353	-0.8185101558256811	0.3743332030350287	-0.24372706745486958	-0.5456006521494345	-0.28316090673635114	-0.568822645542511	-0.14776848758669203	-0.9817149844669073	-0.4252422847145018	0.19707218188320788	-0.7871672378480208	-0.34157784626596993	-0.8421665268206249	-0.6170412592923662	-0.39645454016646686	-0.6788160374686159	-0.5934787339736945	-0.9701457151315594	-0.6054396222658872	-1.4961641736983222	-0.6674963483990709	0.1960814402794883	0.3610428914139584	-1.3553012711410366	-0.9419622833599661	-0.0029817459687910943	-0.38868286553650244	-0.09144840149985094	-0.12235018848237958	-0.21959699197913962	-1.0677730423793066	-0.4061539404374783	-0.27086312701943127	-0.04983126972611212	0.2635170899833468	0.026688726899074238	-0.4537139694513165	-0.24374092650945117	0.38688478421620004	0.17185619113415798	0.026875037494080795
-0.9125628606676977	-0.044046719316291096	-0.5236341909238048	-0.8744223487214997	-0.6390234773106587	-0.4868736963826401	-0.09094351876771348	-0.674314378324775	-0.25941673041589874	-0.9333678743962288	0.3386488935045781	-0.25435895335098735	-0.5102107784676526	-0.09945221980808003	-0.5722672357351629	-0.18806768748241154	-1.066695542738838	-0.46516634275493923	0.30738119296486077	-0.7671637981718107	-0.5075695634196034	-0.9425811958721738	-0.6286496618276154	-0.4342404801088146	-0.7018417638420792	-0.575459247279979	-1.0447022357316127	-0.5814063904871222	-1.5374266351959913	-0.6782685571929788	0.1698997034256258	0.427016047348779	-1.3420177926174603	-0.9441981700967984	0.02333876793919237	-0.38203091246294857	-0.10473264294806964	-0.11678609044235425	-0.1996417570207463	-1.1533923952300429	-0.4010117600042215	-0.3013201656998481	-0.04420617837753256	0.225299353612139	0.015442736019469088	-0.5145786025637711	-0.13713245850211284	0.37990797921349106	0.17371934453772261	-0.042302727946327175
-0.9386108862112896	-0.029227251018498414	-0.5367173983941016	-0.8708171460211688	-0.6068916881736548	-0.4427960766758643	-0.12134098702141512	-0.6114649164999595	-0.30956886717172577	-1.0572516414192605	0.3222231437738275	-0.29179488918339824	-0.4786409595566229	0.06430760131699706	-0.5693153366181554	-0.23143899709792196	-1.174730951841056	-0.530999844308722	0.33914078283113713	-0.7383502538436584	-0.6532196195268195	-1.01433522825723	-0.6650359421634262	-0.4501167351433297	-0.6985500348228284	-0.5702781340991102	-1.0958697272473992	-0.5543671560258747	-1.597147133505888	-0.6638091836230039	0.14493445793763785	0.4751773795711157	-1.3423473118978453	-0.9444593420518131	0.042672881680964	-0.3646081281996207	-0.13896013087672254	-0.12590018077014978	-0.18626021085732053	-1.2078445210671247	-0.39262572074765145	-0.3430895354786879	-0.0760443900503326	0.18863162114189552	0.010291420420828815	-0.5415746753992436	-0.04963781438510431	0.3594451028421709	0.1909479965689957	-0.10979027980458426
-0.9552292048852982	-0.03742870112932256	-0.5525340546161646	-0.8223834500153758	-0.6110354649931555	-0.4459308903054328	-0.105847454069497	-0.523760900840897	-0.34374284792303256	-1.1806153416300489	0.32325164841081444	-0.36082202779530625	-0.42175455854511823	0.21040531131048637	-0.5446383094673454	-0.26470437049234236	-1.2536318753018927	-0.6110968420927729	0.2758957866082213	-0.7076945591757192	-0.7207229748513407	-1.072563291656842	-0.715505091383202	-0.4772581103692398	-0.659258909136333	-0.5651828279977351	-1.1281174309052109	-0.5274462390133844	-1.6609677072711562	-0.6453586503087226	0.12798718646940294	0.48676456992862843	-1.3281737033701115	-0.9529633557089963	0.09605526327422989	-0.33537953059636133	-0.18208440436243914	-0.13756942778884762	-0.1810813522609757	-1.2283580712865676	-0.368616023274703	-0.3846705316458974	-0.11829096711639575	0.15405349673440077	0.008404701056177244	-0.5266254006163025	-0.0017365814075257905	0.31824124522073866	0.22669784360186557	-0.16707055484568578
-0.9677314359816181	-0.07542115019167726	-0.5659947005042201	-0.7835712406731793	-0.6373043004565713	-0.5269406569324963	-0.011906196687890686	-0.4284776365387687	-0.37746656196575745	-1.2808148807888595	0.338320378509963	-0.4822114047448756	-0.35050294619913047	0.22381669556741932	-0.49070137869486175	-0.2816958653711118	-1.2732787475351262	-0.6768316491780546	0.16583603326260166	-0.6794014429704667	-0.6894471899252321	-1.1187450853429088	-0.777292017895928	-0.4684570936696494	-0.6046391348825818	-0.5395265112290637	-1.1661964302582812	-0.5157623909486311	-1.707956932483712	-0.6440200918195388	0.10848570117110054	0.47681311418854405	-1.29564544297781	-0.9617795017026601	0.16451020179670856	-0.3104522486408743	-0.23655055601122724	-0.14569217317099262	-0.18316511319030435	-1.2273368037943122	-0.33209797189785706	-0.42729253987737925	-0.1675007844245154	0.12744268209821843	-0.008855922464680898	-0.4739439283380172	0.009896428105619259	0.2509761391027623	0.26366142000930787	-0.2108474532640912
-0.9851606547021035	-0.12526454590751984	-0.5707464515319982	-0.7673168335663517	-0.6165573863016671	-0.5788295505506238	0.10776260318872444	-0.34130282285596836	-0.40631729611561085	-1.3550303410693094	0.3519613319017464	-0.6189316887496226	-0.31470685831508804	0.134742372941628	-0.4298327941684839	-0.301216809662026	-1.2749404480481417	-0.7089760084623319	0.07942253047536658	-0.6769562568692239	-0.6000969676076172	-1.15151093896375	-0.8371026927610222	-0.432251984827743	-0.5385097727943572	-0.513915141025841	-1.2103940336711576	-0.5256160159779248	-1.726414969295939	-0.6413625874197673	0.08677697380688072	0.46207823991857444	-1.2566979758247592	-0.9770516910233322	0.19105164894958201	-0.2968781946105047	-0.29464626101441727	-0.1500694497972105	-0.19267778726996007	-1.210095951675052	-0.2913847583175457	-0.4788176798585397	-0.21852075223581097	0.11843237904775264	-0.029175318288838147	-0.394201799317955	-0.032998149745210835	0.16344565138246195	0.27776905364882215	-0.24546200083261419
-1.0005780201427215	-0.18502174609025523	-0.5620216645278161	-0.7398031011031085	-0.5843648653736225	-0.6057826068018182	0.1547468980502259	-0.27739944184114024	-0.4224848166237406	-1.415604641481964	0.3503743517739139	-0.7391993897191943	-0.3160650088297162	0.11735758195908164	-0.3741629499575265	-0.32499007570794075	-1.2507910639458082	-0.7006127250228636	0.03379174759882266	-0.7074921704612576	-0.48454247812741136	-1.1882302455110516	-0.8682411115787516	-0.41072278648849847	-0.4591348861749392	-0.5027520485888269	-1.2416946838310168	-0.5512650204162773	-1.7187741528340528	-0.6271042427804023	0.0779647270740145	0.43881102021174867	-1.2075011752103797	-0.9911804567848547	0.1941790817717021	-0.29720096870479074	-0.3458484806330674	-0.1467114433263797	-0.2048850968184875	-1.1948187184159011	-0.24634354287257634	-0.5097853101704798	-0.25181389670551885	0.1310895370708143	-0.04916310889132998	-0.3082900077191134	-0.10584686920083212	0.06371079303928176	0.2688095240837943	-0.2758565140561134
-1.0191500262704785	-0.2674957399697192	-0.5396057955489473	-0.6949550320363778	-0.6081109956707133	-0.6848028962581567	0.10553306505476642	-0.26736702810472596	-0.44365156002714834	-1.4571367918730114	0.3406300916259487	-0.8477135288126518	-0.3215140235832707	0.1234131629184827	-0.3140546387289108	-0.3298413995511632	-1.1893280455691657	-0.647442152884099	0.009804844801192874	-0.7486431656076713	-0.3749361178285305	-1.230189205121158	-0.8646913318335303	-0.3825667804130214	-0.40051263146196037	-0.49081669243636783	-1.265051789763667	-0.5920697505563466	-1.6854398722857553	-0.6106345799043271	0.08622516329040167	0.4162909333436948	-1.1552231553508403	-0.9909606901397814	0.2187763163695374	-0.3160236101813826	-0.3946817787549309	-0.12576404537268365	-0.21080379235716729	-1.2077841734425818	-0.19345193196616842	-0.5040151290142288	-0.2795938677341017	0.1529996389419227	-0.07782980857121832	-0.22012917655953376	-0.1653948379564679	-0.04413344234921975	0.2395160868148852	-0.3067459922114789
-1.0533720611433282	-0.36030997405339826	-0.5148617274879059	-0.6523092361123828	-0.6332399421330478	-0.7366085647356764	0.018104714166053804	-0.2693358388469193	-0.47069701924259527	-1.4643907608171118	0.3287378488208853	-0.9104472639796457	-0.3387883851137411	0.05256468418626583	-0.260967175328227	-0.32418942935239636	-1.1501288289761944	-0.5686539295736437	0.007540753698888426	-0.7948745305252466	-0.2961779271299979	-1.2635507325514561	-0.832755769494067	-0.3223411921280238	-0.3759769676975775	-0.4803931753035635	-1.290031655903484	-0.6407093142562931	-1.6295218219263332	-0.5772490679891151	0.09814343436981401	0.4135013426853238	-1.1151630256925933	-0.9805456621776134	0.24045232250715115	-0.3505674550981624	-0.45506642559022514	-0.08825350739394379	-0.20822793804876244	-1.2389746110810607	-0.13760785246099855	-0.4832097593297061	-0.32834141542447487	0.17106370309615238	-0.1079658624229723	-0.12645211999084885	-0.2053554266823006	-0.14538377075653502	0.18338504392068347	-0.3395493347700612
-1.0965311041233452	-0.45508449024740283	-0.5289064096644925	-0.5973959631266307	-0.5869716607121573	-0.7330893302185376	-0.08803848133922838	-0.21733501753546433	-0.4905382111207398	-1.4537159079524806	0.31322941403663684	-0.9148738781149923	-0.37080134679087295	0.0052929643545414785	-0.23155436757962802	-0.32705692944799336	-1.1511537101309284	-0.5000183633272123	0.02659235332305353	-0.8481481966296766	-0.268241817898077	-1.2819293563285927	-0.7743940690512913	-0.2695667991445324	-0.3536587174118334	-0.4818192072437236	-1.3140644685453478	-0.6840061056608067	-1.5689135726104553	-0.5249472240179643	0.10728593133602782	0.41978786870149454	-1.0913220917831716	-0.9681718445528352	0.2501733852823437	-0.3921176029093981	-0.5267358222566756	-0.04834489202907018	-0.20288957332264818	-1.2573899208164148	-0.10305239994951206	-0.44923806563229496	-0.39195944681835976	0.18345286979054237	-0.14633487350229676	-0.030241094863022643	-0.23702191983489723	-0.2276342962852998	0.1174464371711682	-0.3709851075539308
-1.1330318707723717	-0.5583744983742905	-0.5890661204191946	-0.5248384039839684	-0.5236564327136387	-0.7423352470298945	-0.21052641699993746	-0.17228557811557896	-0.5153281286931998	-1.4459495768896529	0.30144330684521814	-0.8670103616542487	-0.43752715847935325	0.0011468008147706987	-0.22314039326194218	-0.30990530529811544	-1.1677408643536684	-0.4477017128941708	0.03623447341195141	-0.8973245238617553	-0.29519013572749087	-1.2859055738592369	-0.7100620957738626	-0.27017376581346947	-0.33583425042401127	-0.4920588520633274	-1.332877845897934	-0.7144691512954595	-1.5122668480149104	-0.4929493020384266	0.12141562486405819	0.41629977515243766	-1.0910567645703941	-0.9585307773841858	0.2685501216295888	-0.42644743456801004	-0.5932332006069903	-0.01461821996964495	-0.19485996687510462	-1.2605094287927592	-0.08148952333272144	-0.404028398841052	-0.4522004770047068	0.1874872257383796	-0.18370335158521497	0.06323081282681135	-0.26432689231162165	-0.28341246175756796	0.06962234726917221	-0.4028351843178076
-1.1585700899576294	-0.6590265551958828	-0.643250385065386	-0.5003915407861643	-0.45807077006542773	-0.8002995759124063	-0.32457256378916194	-0.18784321926516406	-0.5569167817858188	-1.4313607397195487	0.3032172878161393	-0.7578833067574356	-0.5340748370570149	-0.04036029690244887	-0.22950290387672898	-0.250384662155593	-1.1837160749743096	-0.41438589317942887	0.05556025654575365	-0.9356709896792106	-0.36359575938936656	-1.266244544046454	-0.6542454420957892	-0.31455480627800086	-0.3325195939389554	-0.5101355434767055	-1.3349156070761132	-0.7246555441493822	-1.446670772237679	-0.4926011787683461	0.12509436164058674	0.3959061432870401	-1.106672554883709	-0.9500809091323106	0.267195064394259	-0.45181677669610654	-0.645555135531195	0.0065141824985561645	-0.1839694313340362	-1.24762288989048	-0.06417323072372912	-0.3805461409912585	-0.5187137760044782	0.18072587694608888	-0.2100430973820328	0.1543473074631705	-0.2940820030751853	-0.3065112887191668	0.04381562347630896	-0.4344579438537163
-1.1666688258648517	-0.7502738858726572	-0.6714311292460167	-0.5412037404046522	-0.37246697475480617	-0.8686194901477151	-0.411907203793085	-0.1949112049820124	-0.6068206406369142	-1.3983923561701022	0.33133564431676416	-0.5972432824792453	-0.5992086173265345	-0.09941584995246837	-0.24730349265281193	-0.1885243524407591	-1.18782554989572	-0.4051729790980857	0.11716846030204953	-0.9611471854097212	-0.4556485105657869	-1.2276775104596258	-0.6105271020756975	-0.3714692554958857	-0.329136155056482	-0.5360125070212185	-1.3159372934401758	-0.7091004970581108	-1.3606564233228746	-0.5153713825184184	0.0909740780382836	0.3601675523484157	-1.1150645978555946	-0.9320218239502026	0.21096018912807052	-0.4704534722270771	-0.6931201846845211	0.006116248259808901	-0.17553936268834786	-1.204270084844231	-0.05889392547891879	-0.3835898619791774	-0.5896648633346169	0.1717300599133892	-0.2391443142489325	0.23610293473862246	-0.31646954114709025	-0.3022349223945714	0.041605690251437635	-0.4623812988247863
-1.1322551859177288	-0.8303380219807417	-0.6633261358541541	-0.605793964710929	-0.3414704029426491	-0.8991710429547222	-0.4768957023948328	-0.2157474116066799	-0.6594303078395785	-1.3657398650547585	0.36805603959946187	-0.4359502825412707	-0.6132537811077216	-0.15344327046412642	-0.2571700561762771	-0.15139808439849256	-1.1740145300629892	-0.41484932807499747	0.208010442199481	-0.9677062319110263	-0.5546842200118727	-1.1876838950106579	-0.5891536913992084	-0.40741164742138636	-0.33563772928853375	-0.5662738037227285	-1.272782512980101	-0.6828931821584361	-1.2614181764750403	-0.5654324893849646	0.02477771797427114	0.31331922872439316	-1.1143156904001739	-0.903426679899944	0.10344425290890921	-0.4814383166750192	-0.7332623592442182	-0.009773196080338517	-0.17056073519107537	-1.1352045496179641	-0.048241041681355	-0.38543889769333656	-0.6450058355728492	0.1625676536763802	-0.28027479639833847	0.2887046268973549	-0.30967847158174683	-0.2845289117782213	0.05494725574024752	-0.49079228591391716
-1.062268011020294	-0.8839466138579016	-0.5894673970528124	-0.6616925510138755	-0.37969405788870336	-0.8759314132154188	-0.5255628885623516	-0.28069574228649835	-0.7066283583391046	-1.340002336368868	0.3804006222817257	-0.3462963238543407	-0.5888891353196148	-0.2079980538821582	-0.2466663921239618	-0.12556982604001463	-1.1514522192051235	-0.426036131526354	0.3083242180661885	-0.9531962001987561	-0.6308809949091011	-1.140193136584064	-0.5866958322071951	-0.4166792131276965	-0.359194062727787	-0.5961796139520495	-1.1837807662736366	-0.6549998436139741	-1.1352035883645213	-0.6272758528431179	-0.056187934170963905	0.2535309180052008	-1.107002074164094	-0.8732676891434392	-0.03873856424744084	-0.4861045073858989	-0.755668091021704	-0.014338967872278813	-0.164048133850062	-1.0705211803584676	-0.013707014921674168	-0.38827441626840115	-0.6784157639459877	0.1527244046043685	-0.31868382879751983	0.3028181099516443	-0.2660426754256549	-0.25593650583413086	0.05485898451300578	-0.5270860478438832
-0.9800146898501975	-0.9010271832745189	-0.4649524495523261	-0.6894836067617597	-0.4018471465900225	-0.848748497052069	-0.5341960038236141	-0.3141924334788449	-0.7358999024969775	-1.2992637694098355	0.38258145643828534	-0.3445376961571307	-0.5234229979755177	-0.2518691922141585	-0.2080453580650435	-0.11837587026760739	-1.1173774083858237	-0.43831715625891354	0.3814024319756286	-0.9240439645525267	-0.6699778641433657	-1.0772110650108864	-0.5853257417792148	-0.4012377998858522	-0.39624157211757954	-0.6238421819603162	-1.0621908022921183	-0.5818870551226979	-0.9688606021801587	-0.6794747307766389	-0.1434492426633039	0.18449849624535267	-1.0893064608602958	-0.8395733219227125	-0.16727752612487107	-0.4949737781506379	-0.7598803533616494	-0.007825412701207905	-0.15791563222254232	-1.0199080918672738	0.03617213528091731	-0.4084254355125241	-0.7013783989580527	0.1428558050012661	-0.3697624675969072	0.2781356605832143	-0.18014714117092515	-0.2190372280757225	0.04483074258958777	-0.5712625846146844
-0.880855642394683	-0.9000189437405401	-0.3626706113757939	-0.6944069107208531	-0.38388455147054346	-0.8215378391751834	-0.48840652274318275	-0.27270389549244783	-0.7524377358121643	-1.2429116410432417	0.3887221597991656	-0.40363800234606206	-0.44395683176159617	-0.3028142674626971	-0.09079337673539584	-0.1485809953697264	-1.091730503761282	-0.44686924650768767	0.3862131062810762	-0.8865277055025542	-0.6839993706750456	-1.0165509830643829	-0.5796585495543878	-0.382738905289287	-0.45857807629108593	-0.6371259350762507	-0.9518431082048352	-0.45575695732746563	-0.7645033995084514	-0.7172093319955353	-0.2182655518559553	0.1223582644005605	-1.0633086734792632	-0.8050667736223669	-0.240941579599107	-0.4935353283826226	-0.76048591367996	0.013851531356857866	-0.16464543339983717	-0.9713236119856965	0.09476728131788022	-0.4374201001026539	-0.7178011353779977	0.13662319585743518	-0.4472037215187449	0.22230097405592245	-0.07024093801841479	-0.18686170275126873	0.026738293548878612	-0.6233768923298614
-0.7695912600681278	-0.8751137743995692	-0.3088876233632194	-0.6742406139871513	-0.35618151140331067	-0.747590320194	-0.40012306003076253	-0.19862907310337402	-0.771571966876835	-1.1929081801327701	0.35341943307015267	-0.47222848852289906	-0.4065646092848332	-0.38830615931070417	0.11942431376411848	-0.18975794089967174	-1.0869593337254064	-0.4432947903224248	0.33806897456619345	-0.839061356388574	-0.6923977356729779	-0.9673566734247553	-0.5716705071803465	-0.3776521622354322	-0.5390043509853089	-0.6232619626608821	-0.8658155351239637	-0.3487831939700459	-0.5289209663662404	-0.7511194803881922	-0.2626403142228326	0.07577519503882349	-1.04876703043058	-0.7711876750188245	-0.2802431490513375	-0.46345418616075895	-0.7714926389624581	0.057037868214569486	-0.1822895263502935	-0.9140397899200877	0.15085561439362988	-0.4676342359680742	-0.725153655298157	0.13973406817268835	-0.536216854210446	0.14535494827353343	0.040101074045059616	-0.1623481683627773	-0.017277523406405877	-0.6880193124316123
-0.673545795069551	-0.8326189573199063	-0.28913766152451703	-0.6255981098611587	-0.33567752441257076	-0.6992840707239508	-0.3053735462678442	-0.12608355473044647	-0.7916235637589895	-1.153510229845298	0.29178749304195717	-0.5247910261427029	-0.4158131629403389	-0.4830269020202625	0.3326151400649352	-0.2080452967316732	-1.086028980444167	-0.42984659622324906	0.2832613527080134	-0.7794227717334433	-0.7052817854381355	-0.923052959583792	-0.5576831294474223	-0.3843514436037768	-0.6117499246346142	-0.5935277665905484	-0.8005273695431996	-0.2875354271369317	-0.28984397579585947	-0.7943603130479439	-0.2948292610174585	0.03435132107854295	-1.045976815225241	-0.7330438294913246	-0.2959686864598939	-0.42026560897961307	-0.7842398740906658	0.10970132312665304	-0.20518374659337502	-0.8578561514711364	0.18564246502461249	-0.5057204059195133	-0.7318979257212811	0.15404625372551833	-0.6255958961122612	0.05932158696870575	0.12555050469014045	-0.13607330307527707	-0.05418435402490716	-0.7546489250746342
-0.5589420100199509	-0.8120872335640306	-0.31063973222881314	-0.5713112612360065	-0.3162573663081039	-0.7217191907707102	-0.2200497856667032	-0.08840706487813635	-0.8035745679867585	-1.1287704589695617	0.2948805880681788	-0.549227538564073	-0.4394064120615265	-0.522101765643428	0.4516340135279286	-0.2107348754149269	-1.082208064294478	-0.4039114063268171	0.2466080026242783	-0.7174050870879154	-0.72841149840851	-0.886580269581807	-0.5520449997468255	-0.4037743770097692	-0.6760614662196704	-0.5644636829505483	-0.7695087072226181	-0.25780447071646256	-0.07992421768782836	-0.8574245595237038	-0.32543384276855625	-0.01120609846902254	-1.0284823370666136	-0.6838288410902778	-0.2721324441500154	-0.38134326330555623	-0.786704009473979	0.15221047364825097	-0.24502294781388095	-0.8190619131403187	0.19738806216424365	-0.541565921332614	-0.738102070591038	0.180436156590769	-0.6997782711315188	-0.019523965469711392	0.15266674102432115	-0.10742447005433027	-0.03876526215208814	-0.8045377237998638
-0.43387521930736617	-0.7896679531724109	-0.3707001170841055	-0.5370210527468939	-0.2716662166551962	-0.7659592976567681	-0.16169914140423583	-0.09859196053991451	-0.8067180187466685	-1.1231922608649116	0.3335796544338271	-0.5258686362806285	-0.4341994845598244	-0.46531932856915975	0.474977376905011	-0.20696887218699725	-1.074208021106066	-0.36026270486644185	0.2593159928663894	-0.6665353032654495	-0.7617227322852378	-0.8527824205713335	-0.5616729988452678	-0.40426810362853177	-0.7262824423909806	-0.5365069192411598	-0.7584898993896982	-0.2627959880858982	0.08341170439534855	-0.929481173285776	-0.33796244972225653	-0.06232943662021637	-0.99231224670538	-0.621682655892166	-0.23394045054990364	-0.35914903590929864	-0.7790602386636077	0.1779365731181293	-0.30644977651233496	-0.7980887925493607	0.17542666656387623	-0.5552775373791684	-0.7416007216979832	0.22041032261610657	-0.7520232455381451	-0.08385713425607344	0.11703335731207987	-0.09134678365582755	0.010553133525355746	-0.8315811411142825
-0.3668168648309632	-0.7309289096338246	-0.4398309430735267	-0.5267242023195259	-0.19315869754392218	-0.804595578408553	-0.14978614517532834	-0.14739514618124744	-0.7816503665689154	-1.1277572917723777	0.3320962828812194	-0.4595735798771433	-0.4309333582467002	-0.3635701112625789	0.38089886547808605	-0.1953179850353947	-1.0496357491486243	-0.3150348919100559	0.33533960235662563	-0.6211713185527069	-0.8013712252897334	-0.8152018531657715	-0.5747885008512954	-0.3640316490004004	-0.7376217119080402	-0.49948729351665466	-0.75397809396125	-0.30131201507657457	0.20264744066693807	-0.9978947505736228	-0.33766982293321457	-0.12027423021652353	-0.9503220755477342	-0.5613328241407405	-0.2038198848298	-0.3692497600120211	-0.7479938517676447	0.19148379049161615	-0.3701470222494226	-0.7987108372946439	0.1261217265096642	-0.5400291892377358	-0.7464034597265712	0.2651467669820239	-0.7893231156441674	-0.13920934101273402	0.05776677698714503	-0.09816639894443778	0.08148221715785475	-0.8385033173466063
-0.3343603338567727	-0.66314876732333	-0.5095577244594086	-0.5372233356133381	-0.07581086222371394	-0.8402912375255216	-0.16557642926241503	-0.2398530101016413	-0.7180659743570892	-1.137237917142229	0.31103341764955705	-0.38191354220489915	-0.4752066031193298	-0.2873161627400251	0.1692795538151009	-0.17320828419488785	-1.0067001939769855	-0.2784964832455752	0.42823380628073393	-0.5797477181990608	-0.8448425993065254	-0.7727876014720036	-0.5760091268689498	-0.31724086026814835	-0.711494226946288	-0.46246358174074553	-0.762139779724504	-0.32401787297709717	0.26195228677172244	-1.054815356804155	-0.34501057495546916	-0.1768883315970305	-0.8972523535210358	-0.5215072860248535	-0.18291469023547186	-0.4141504432585119	-0.6807423794360378	0.1854624171421538	-0.42191185198077774	-0.8252962869680426	0.07964927084410493	-0.5052098142879886	-0.73794149272382	0.30729383567226476	-0.8177268180792865	-0.1924074845414585	-0.010023813848306367	-0.1276455160962672	0.1721115471843929	-0.8307781980025875
-0.2973566038877796	-0.5631545454763663	-0.5921968727686016	-0.5758887267460189	0.08116680258896262	-0.8628492137322261	-0.18935166165763542	-0.34244195253368426	-0.6372620366170829	-1.1379698630261263	0.2767591955575309	-0.2909336022701866	-0.5535402933754341	-0.24952333652718295	-0.052274278761093806	-0.14354878475728797	-0.9530829891004211	-0.24662246098371227	0.5007470359884982	-0.5598475380710455	-0.8873048011545237	-0.718744431141381	-0.5554204043466673	-0.29677611840054763	-0.6695435152263286	-0.43690941625718605	-0.7676358823277903	-0.30107168275878715	0.2707169036400249	-1.0773207907431799	-0.3453408251888165	-0.22002751645342505	-0.8243857978441873	-0.4959124344334209	-0.17577609161166854	-0.4772212029648859	-0.599189781348106	0.16163872258558404	-0.4647714884245774	-0.8682359428924251	0.038327565912525036	-0.4726112650753551	-0.7033977872882083	0.3733247261542343	-0.8437635453114789	-0.2331295369933904	-0.07520984591665521	-0.1735690956461639	0.24255829161089243	-0.8284683616538777
-0.29817434697262374	-0.4147251575577398	-0.6568421411406629	-0.6567105197709763	0.21506638680600204	-0.880393865992781	-0.2295223942708759	-0.4312492197703758	-0.5589577103247158	-1.1267094534543767	0.18137360335185254	-0.1559078501923647	-0.631943737585462	-0.2573246705559614	-0.1858742596610457	-0.11843814276192706	-0.8896199599266759	-0.22963843027390457	0.5540258770656719	-0.5696076305663758	-0.9356039521991495	-0.6623982416875698	-0.514313539718089	-0.2880430457310622	-0.6252640280509593	-0.41093438747896577	-0.7760263506776286	-0.25693927437242736	0.2558252653778387	-1.0658964637109516	-0.3213328873392668	-0.2420391993187656	-0.7568043890670226	-0.47438485828776517	-0.1775042805494807	-0.5455896679144387	-0.5305938889387408	0.15691587148887515	-0.4951896467463589	-0.9155113435339288	-0.003062701424832051	-0.4545174839582461	-0.6595794935218071	0.4807602769159362	-0.8852999579908548	-0.254415632700842	-0.10213734610829228	-0.22596163650706505	0.27394501798296045	-0.8421770570631255
-0.3207426875066483	-0.28475151166601054	-0.6804975973441688	-0.746840587279229	0.24720751929547363	-0.882605276871794	-0.2847922931958776	-0.5008303101237377	-0.48944410509988706	-1.1106836909437785	0.07345642762082201	0.0031137558861152105	-0.7106426103062249	-0.3572235714582809	-0.25437530852305246	-0.1029797373861812	-0.8268882779847067	-0.23255635369044553	0.5670080508174198	-0.5988094307957383	-0.9987114219748543	-0.6235162977428754	-0.4547353650468341	-0.27699987603800985	-0.5861333946251042	-0.3744827228996824	-0.7934085067327468	-0.2247236515280612	0.22464621848568123	-1.0442049517836647	-0.29505082130058985	-0.23982432622867988	-0.7059813894065862	-0.4665465146134851	-0.1794288545938621	-0.6108461695853817	-0.48927487074157233	0.19865358809149852	-0.5090089863297903	-0.9592030237026086	-0.01977907298327829	-0.4506855681216638	-0.6249822621304565	0.6112901615011186	-0.9529588578735437	-0.27097190703478324	-0.09142399634426913	-0.2768145242708922	0.2796637324906879	-0.8653634143158888
-0.2652216957168333	-0.1804433468949737	-0.6879788240877364	-0.8204291365153786	0.18690552246784334	-0.8680844713866632	-0.35129187981486193	-0.5475660202476427	-0.43684285409738344	-1.0951741428986665	0.04943187336078429	0.15609032962953834	-0.7713203438721601	-0.474780037260237	-0.28743657863353483	-0.09603783694792684	-0.7750123760409432	-0.25000811035966963	0.5453226277825001	-0.6388410924397245	-1.0713760942813022	-0.5961266848099381	-0.3882070952954614	-0.28805663453708386	-0.5653185310257647	-0.35321891139081724	-0.8160154186024122	-0.2141527269656783	0.18629332242380076	-1.0130994021302497	-0.27273593844478305	-0.21138464840728313	-0.6557275594122695	-0.46979842395580107	-0.18875223752825113	-0.6652371128867064	-0.47549170852795336	0.24456961420096643	-0.5181517419382784	-0.9829567771474806	-0.008603400841666255	-0.46766893637021595	-0.596817877419748	0.7445072023818982	-1.0404740497363392	-0.29046864863225635	-0.0655671448157886	-0.3102354757916698	0.2714387456380636	-0.8950649766347754
-0.16344518608598074	-0.07310054641183032	-0.6853804585591685	-0.8762689955345184	0.11427030038262531	-0.8613471980993485	-0.4278419588275556	-0.5566431795692803	-0.4014443162227391	-1.0737782090083152	0.09265686553685903	0.28112515351409945	-0.7763549380759331	-0.49081459735318633	-0.2765464069270506	-0.110028390671842	-0.7425594645247672	-0.27122742108731024	0.5105096306498126	-0.6911399884092001	-1.1445923903579813	-0.5771030639142806	-0.33474450608000816	-0.3351554362058113	-0.5642245633716059	-0.3659510475671481	-0.8423200955343084	-0.20651385668030456	0.15479612199192713	-0.9688877468299903	-0.24477753894316528	-0.17809523849043019	-0.6128558171928143	-0.4733019501816068	-0.2011981436570962	-0.7049663937964786	-0.48486837207311206	0.2575548367285031	-0.5311362196510012	-0.9900267334688684	0.009578492140257753	-0.5007334624116184	-0.5893826355679924	0.8631947674433581	-1.139252384472964	-0.3053419423489569	-0.025922260182937595	-0.322645402194525	0.2510197192507707	-0.921980069707599
-0.09247945670208009	-0.0011188550925259027	-0.6649232963166668	-0.9086636178074394	0.033520376679062526	-0.8672641092863843	-0.4943923055091334	-0.5210162261843554	-0.37088509344032494	-1.062486980662507	0.14515608871475774	0.38044956154286397	-0.7303952887878589	-0.46399637507127195	-0.2603428168099523	-0.1444976989564513	-0.7340121547003321	-0.28133287644900756	0.4543269369478475	-0.7465242796787226	-1.221918069715217	-0.5759800101079149	-0.2978517074647625	-0.4103105927058621	-0.57099471648881	-0.392453176976545	-0.8762490851772503	-0.19492983896293975	0.13736438692071912	-0.9285740915257066	-0.22724501389684568	-0.15583598498029017	-0.5994011598222846	-0.4825034840601097	-0.211886403082144	-0.733714338672377	-0.5069846536355562	0.250479286711482	-0.5405640500446095	-0.9900128070939737	0.028904520268581545	-0.5264712464006681	-0.6100874484470638	0.9263827769387458	-1.2360067838911444	-0.32590621792711766	0.025664474923584153	-0.32892089924202267	0.22363041845521764	-0.9367410238979257
-0.052067893626372305	0.027035820680907076	-0.6591027986112359	-0.9126570731062668	-0.044529318161286455	-0.873993456369832	-0.5411345139182612	-0.44798635346027266	-0.33803245611420096	-1.061300457861242	0.18488618675581284	0.45613064230754163	-0.6528617174149952	-0.4606048860354511	-0.26703661969974174	-0.17554202005345537	-0.7505147313520498	-0.2773936798366772	0.3755698009524432	-0.7840116260552004	-1.3031991908357352	-0.5858294955177928	-0.2706657919422969	-0.5078827495385292	-0.5843778058148369	-0.4234050163654108	-0.9015907470353858	-0.1763650917689121	0.1323560344245462	-0.8894224815032418	-0.23584406111198142	-0.12832027617252192	-0.6092610614067949	-0.5042253466601057	-0.23009621208880504	-0.7542420693861772	-0.5323686757836	0.23090371468609847	-0.5436218164897647	-0.9751672914565497	0.046332226786961285	-0.5470188416692758	-0.6428064053915705	0.9180062371655435	-1.3064157201810984	-0.36517323296053184	0.07400494837835528	-0.33301186231409086	0.1870703676580229	-0.9492838019121107
-0.03805335105096804	0.04790472618257263	-0.6751339987760244	-0.8854500275695673	-0.019045324305171897	-0.8816620586115702	-0.5783650675212219	-0.35441626843722773	-0.30253713193771153	-1.0518737653459937	0.19124926949766338	0.5051558946047111	-0.5837478585980749	-0.4111009663155384	-0.26673081144589383	-0.1902739129954666	-0.7799427509163888	-0.27402519471611153	0.2859117933011709	-0.7969314607252778	-1.3790282165528094	-0.5980275292592246	-0.27221025751565586	-0.6198137447333683	-0.598494574046647	-0.46302337078315886	-0.9132586589511721	-0.1566023804062203	0.1349115257596837	-0.8400772337554538	-0.2632172070355148	-0.08840393060289856	-0.6193777312617357	-0.528421972785057	-0.2516494775348123	-0.7662548791561408	-0.559024755455642	0.18636649580737702	-0.54990703675217	-0.9516317178850235	0.05200148071462689	-0.5767570863053149	-0.6741774814506482	0.8650163841774354	-1.3244481834420412	-0.40802275526721543	0.1203928606493567	-0.3232338559960246	0.14162014326006112	-0.9739917180295006
-0.06431351078393333	0.05283683564059324	-0.683783298096655	-0.8252904505637868	0.08892645681352879	-0.8980375958016797	-0.6016444131510956	-0.23790213840949082	-0.26925106030332707	-1.0180732748969583	0.13273569487988995	0.50433867353357	-0.5243790374616454	-0.35153168905499876	-0.25228137145156426	-0.19251572279098994	-0.7983259347355323	-0.2695109955481688	0.18663659133460356	-0.8120982231640642	-1.453600053212148	-0.6169373271339664	-0.3105395751856932	-0.7147949692180333	-0.598157212764077	-0.4994300887969926	-0.9257565728089846	-0.13909509541045853	0.1150320610361453	-0.7921048665093927	-0.30151369295571817	-0.04124614367287585	-0.6189583430866998	-0.549755262476373	-0.26521968839876753	-0.7742505548178655	-0.5884839319470326	0.13746596290730567	-0.5536503401805899	-0.9550761746089036	0.03995592304972197	-0.600507032971636	-0.6896708126391239	0.7833985385792264	-1.3002524369232362	-0.4394295289979852	0.16189422261159153	-0.29665267229130593	0.09286605292819766	-0.9973650620343026
-0.104533468785368	0.04135282206340568	-0.6825913873037337	-0.772334753704911	0.15589493562698406	-0.9140921217351583	-0.615560479542385	-0.11099681364448373	-0.24568990795428544	-0.9396471996107192	0.03574290623901857	0.4513595134069096	-0.44501134741796927	-0.35685078043825647	-0.26626785172826223	-0.18303251151310093	-0.7918831138841684	-0.2629199214778642	0.10991090588787249	-0.8334357762029454	-1.5247680718784342	-0.6419518330304695	-0.3694036421187285	-0.7536045992139618	-0.5924024188468404	-0.5126974977073088	-0.9357485192649115	-0.13317182813206124	0.06352197665440033	-0.7490307407677077	-0.34126913243843154	0.004943465199803976	-0.5979803753925721	-0.561097132376459	-0.2641395703126346	-0.7890595706002873	-0.6167205621354196	0.13493524077492275	-0.541755255396718	-0.9994827420221624	0.004924818848159545	-0.6021032514701867	-0.6772333269237522	0.6947767033911453	-1.2571151714496103	-0.46926729371087567	0.19195474276945307	-0.2460335538458826	0.04767118458047091	-1.0152974581954768
-0.08892791978966012	0.07024466969283027	-0.6704378702519154	-0.7516692750588556	0.25045433427805847	-0.908068206795912	-0.6127374391380914	0.0006872271592396229	-0.2327457921075892	-0.8246353871698766	-0.03811989974253631	0.3807419984947914	-0.37232772742966946	-0.34636716955809177	-0.29781282258008124	-0.15997982718717588	-0.7631466403417132	-0.25560794868112013	0.1371547764363407	-0.8394578730536404	-1.5724942183865414	-0.6583309657401931	-0.4462615633392362	-0.742466307878763	-0.5866148714070247	-0.5021268827239431	-0.9234474648420667	-0.14075153969305654	-0.008945189278952936	-0.7049710829515685	-0.3581369766353556	0.0575212808891975	-0.5456424429365996	-0.5510929724898626	-0.23390117352858905	-0.804524659813487	-0.6310864333345827	0.1691610759583904	-0.5193734910173639	-1.0726426314673807	-0.044740073836379804	-0.5904439163503399	-0.6280527055914905	0.6325846076171714	-1.1894048155842492	-0.4894022762647744	0.2127019921843425	-0.16566124387532896	0.005168588663614584	-1.0301317405238577
-0.0017920907447824374	0.15720450307265216	-0.5968373787890402	-0.7129451566423687	0.416144675267024	-0.8459624363926684	-0.5502244697428752	0.13066012948155903	-0.22695965449731365	-0.6696516247747156	-0.0472854680922949	0.3109617345820286	-0.3089008674443961	-0.2787828853670532	-0.28389005235626774	-0.11665299792475106	-0.6882606639287929	-0.23344460390695193	0.27628629039467406	-0.8019085709482457	-1.540790818134673	-0.6363365639986442	-0.515023495667134	-0.6973107054710357	-0.5300298857984971	-0.44988671551778514	-0.8436927910538135	-0.1382040171245072	-0.09697108960615415	-0.6419950930794904	-0.33828433919020273	0.12249531243607499	-0.4506895365316012	-0.49771197290394886	-0.11535330394788368	-0.7933889535606069	-0.615711294938236	0.22579689195551073	-0.4838341678057498	-1.1347449792464495	-0.0794369363097808	-0.5602248232846141	-0.5525081180597429	0.6009471448161796	-1.0981733583062305	-0.4819903232529528	0.24271790198123927	-0.0647414169181705	-0.027580036643039298	-1.0117483763136494
0.09036310694221346	0.24332468779138985	-0.4622785963402058	-0.6850790604762877	0.5220515754903254	-0.7433577273287936	-0.4283300363525022	0.27844650849634	-0.20883957555197136	-0.48436145043944084	0.007745847582559834	0.2864531144190864	-0.21322716487765886	-0.21674500415684822	-0.18019557028055838	-0.0429164339360132	-0.5681754385315925	-0.18498132880928383	0.4646835958800416	-0.6827057485126853	-1.425433031704316	-0.5505178003291441	-0.5225050197617402	-0.6199179255795291	-0.399477620148445	-0.33357317623812205	-0.6777296463255292	-0.1136753310290721	-0.16884300052971657	-0.5310124139488084	-0.2856909444339452	0.22174903647900518	-0.31269798853136765	-0.3884656551356406	0.09450873055999488	-0.719835052618062	-0.5629247162477802	0.3165014638313299	-0.4204118156114561	-1.13748383297568	-0.08819149849740042	-0.4965347137523885	-0.456706389278742	0.6011970286226431	-0.9912249569875231	-0.4571787060719128	0.30294188928380444	0.039338326342930156	-0.04636289278253094	-0.9432158984881192
0.13164373589051687	0.31000403087298284	-0.30353594390300287	-0.6971246789103321	0.571692807152117	-0.6427821264549801	-0.2884235899814843	0.38887481579706984	-0.158876803299754	-0.32267075233972425	0.10323757540188291	0.3428694102273092	-0.08508504834640673	-0.18418034468823527	-0.010004782340292251	0.07403131039712696	-0.4832048305621349	-0.11191738467186647	0.6582197650233008	-0.48586413698075487	-1.2668903735254267	-0.40045352955430635	-0.45371817669878833	-0.5470456884910028	-0.23204161272149865	-0.17156941015366706	-0.43158086526216993	-0.04114303752075943	-0.18343701128700718	-0.35775489463085947	-0.20184918899069668	0.34941591291710344	-0.1454776524138582	-0.23934602389382098	0.3204939823172329	-0.5986474138697971	-0.4780129722431835	0.42738898104430467	-0.3342785055359437	-1.0590179946956977	-0.07462471245432398	-0.4035673792125884	-0.3599947192501768	0.6597458909284624	-0.8506414949953444	-0.4184283622889381	0.3967849309227358	0.12982317458719708	-0.06549568128715937	-0.8526446487703744
0.14579171771407518	0.3776651678614334	-0.15219108445386365	-0.6837218076949875	0.6483643575034549	-0.5210277088473949	-0.15452244947741445	0.4619629904337913	-0.05267698157573961	-0.23095793308736737	0.2146723886137142	0.46428282309073554	0.03293043534465541	-0.1563346739852821	0.2026721162005849	0.2316815431606308	-0.4593887815926522	-0.004164480388394199	0.8352883064059429	-0.264839139261707	-1.1124100609412602	-0.19873637188806853	-0.32712597294260415	-0.5217659796899666	-0.058605159957967966	0.01598852141434749	-0.14148986599886534	0.08826297463693211	-0.13635028740905453	-0.13753015271989996	-0.09223537419824418	0.5008230458297701	0.034165988521287605	-0.07736845140329389	0.5308027929425572	-0.4813927072921305	-0.36830372363154745	0.5488601527474656	-0.24138824430360187	-0.8997002659038268	-0.030770483659364835	-0.2920650727284395	-0.27067936310555707	0.776003426509672	-0.675599676606937	-0.34839281448118	0.4914995903835959	0.20057063744829376	-0.0701961241377773	-0.751943116780431
0.1407928781870575	0.4119519234234918	-0.03971046292590355	-0.6042540048244531	0.7546730218828752	-0.3785541943303491	-0.016997821428137928	0.5205608973984716	0.11004604042552528	-0.17666295788920228	0.32716097684673373	0.6054457451734007	0.13980990545051736	-0.14095477129334827	0.41916737057770703	0.40262843613991156	-0.49344369180700554	0.1363678606288381	0.9469640807401802	-0.045693465319795956	-0.9900351070151773	0.02985060691559348	-0.14715006396530433	-0.5123127003013694	0.10074072739181639	0.2100146723556393	0.14814356809127097	0.24752565550439704	-0.03248855121792919	0.10376340174792023	0.02998229443651882	0.6790915937032332	0.21321050349209666	0.07678351750831969	0.7187777073232609	-0.3978784188095966	-0.25170860674629353	0.688988855205918	-0.13864254049997166	-0.6840735612889546	0.041682838645224304	-0.16653388937814884	-0.18155378080401208	0.9146527240527099	-0.4926222022241765	-0.2627127651343734	0.5567576853427341	0.25303572740800995	-0.039830821966648076	-0.6402496968961513
0.08902871446066833	0.3967952733799087	0.06251575274695913	-0.4811975068621444	0.8719227520021711	-0.257033599736853	0.09565437594983754	0.5702117031543248	0.2802636886696263	-0.1385863625395028	0.42891975994794274	0.7524774362228377	0.23642323480834265	-0.15908514431594106	0.5911632766830496	0.575229998253983	-0.5601206686795775	0.27417537610268355	0.9716696766767072	0.13672072213841982	-0.9177937738812318	0.2562370073148916	0.06071756469432924	-0.48807479996194214	0.20609898347363567	0.3714749936032994	0.35427667860349893	0.38397525328340343	0.12068185212045499	0.33395133358569906	0.1433500928941104	0.8492654656726117	0.37848795969668647	0.18747265107689154	0.8152469812978852	-0.3442944107439881	-0.15297180641800565	0.8306080657340631	-0.03479726252516488	-0.448002938329112	0.1279771966159972	-0.03510859486395579	-0.08638949749590406	1.0513898672506328	-0.304624910865161	-0.18355948937767977	0.5891242180058558	0.2834217082950268	0.013844389283937594	-0.5510240185117028
0.04766254753277839	0.40322156077025195	0.15896914714610752	-0.33356037800002825	0.9738633991028631	-0.16594962799428634	0.17157190649019918	0.5882897808349178	0.40758396469616587	-0.1054715898132764	0.49294227832156795	0.8926628978086477	0.31331260790085447	-0.17503787223376405	0.7039258229527308	0.7474193757627937	-0.5507823098085268	0.4080994787942204	0.9570964077099451	0.20968391889254953	-0.8895070200821881	0.44752038806388594	0.23577360349842752	-0.46003203393663983	0.24034934203512998	0.4800372933686815	0.45025895446341185	0.49279772677765143	0.27937889033422614	0.527630450366837	0.24386739493005552	0.9692046012694536	0.5162869314940972	0.2592535333959692	0.8255228319991369	-0.3373056499198743	-0.0759856663278992	0.9480545165839305	0.050114298471261545	-0.22704243212968694	0.21964513313952364	0.0999205842727415	0.005071762874254909	1.1673613039809627	-0.11838855757982074	-0.08660764885400238	0.5974869449036533	0.3070243484428407	0.0887362205108206	-0.5027337731960564
0.08396828758834828	0.43846697031543813	0.20605359650246502	-0.1738547923157212	1.0354641219235277	-0.09358338668465524	0.25041009293984456	0.5891149771368847	0.49459485005446774	-0.06244087653361805	0.5033056628824613	0.9801976900905114	0.37468788100602474	-0.13149406260227087	0.758733457781311	0.8830162494663665	-0.4499459445456333	0.5450616546900382	0.9526762371909502	0.20629287532984697	-0.8555415347570475	0.5890289617665847	0.3490302604222725	-0.4152750365055281	0.22781456894391536	0.5714177469782644	0.49462149415963913	0.5738303894950999	0.38731504443719705	0.6816970615285022	0.34114490037303474	1.0479541708377003	0.6219727516030676	0.3319962929152228	0.8522164776096025	-0.37139340100777163	-0.015418208830473457	1.0405183766731583	0.11678786071489893	-0.034491730714826405	0.2971206516672604	0.21906689362883053	0.0861587198229847	1.2455206128375345	0.04436099828131087	0.041599003267962675	0.596968778403215	0.3538104561675382	0.18743291019847982	-0.48147961238102344
0.1713641520911684	0.44518415960411	0.2201817124345558	-0.011092125246609196	1.083400191759933	-0.049149087803845436	0.32257918808861313	0.6179250915055603	0.5396215209126114	-0.008265324084930737	0.48143667239478205	0.9943428253954064	0.41068092123055744	-0.07055636952432898	0.7438720261116585	0.9679677931464665	-0.3359304036570536	0.6465024040533174	0.9715076591482857	0.19987013143215857	-0.8119974661348763	0.7092374541553181	0.4218817050882321	-0.35896755395658086	0.2261179364742915	0.6815368323287505	0.5101680689968155	0.5922361476173599	0.43280073759916016	0.8005934161227103	0.43139936287900466	1.1117566627261493	0.7023241023629492	0.3968147131164718	0.9060161775543293	-0.3940226717485024	0.034930894364896256	1.0984841307839854	0.17085025746442292	0.12954703916624433	0.34448441860791723	0.3043703964954658	0.16518736047374816	1.2810258423820542	0.1957730859603087	0.191255110389798	0.592919530254097	0.4290882071990831	0.28304641202034125	-0.48699755476960843
0.2576822380512013	0.4522153907148406	0.2722801331931352	0.13720405424488824	1.0954904898533566	-0.07029223662021358	0.3630935272794166	0.6414700946866853	0.5130052879053445	0.06486377440994502	0.46824047776493904	1.007065835797091	0.4602882919914554	-0.036814235980276756	0.7260714373355752	1.0338520921371275	-0.19287988015182472	0.70367653876213	0.968155142598634	0.1916713233055266	-0.7421122934458702	0.8210761604060746	0.48412532841028516	-0.30712172938452265	0.2558319321585099	0.8127685452861366	0.5130145500159429	0.5627972873985095	0.44272507543481404	0.8991613330020611	0.5047567185091468	1.1569338844977726	0.7743989558726387	0.4552025701814464	0.9713731410206737	-0.3889670470760383	0.08852488681309947	1.1367102522622266	0.19698211276708022	0.277784015667142	0.38308505306023244	0.36845212485186996	0.22804629649533298	1.2976883843174207	0.34569295014180923	0.3562783881589004	0.5879197382598045	0.5237688116581513	0.36658567097307626	-0.5184773244363111
0.3462379975572094	0.4707339411061497	0.3379981212788262	0.21001609828404386	1.058621621015143	-0.14131102327238212	0.3532148381744888	0.6002102795883337	0.45705438923900177	0.14073574379605752	0.43788063818567224	1.0241994363915505	0.5259760007186024	-0.0008171713882788422	0.7415147541549116	1.0843550850307253	-0.07618770789796772	0.7547659449346846	0.9304299842499543	0.18159319140175753	-0.6300129357978071	0.8961045016927967	0.5286449637412866	-0.2579076035785289	0.28989559564129996	0.918871042106028	0.5608194695614708	0.5415297259844394	0.45310611754522084	0.9790973002151164	0.5707398790554288	1.206257914569795	0.8458490065909479	0.5227569258626656	1.0583766528586458	-0.3780453540813261	0.15392920974608648	1.1939708948272048	0.2044008446750814	0.4149309556271371	0.40281388532249435	0.41609577699338773	0.26561178543221453	1.3154228915674728	0.48933518443728713	0.5215713987131597	0.5830194616861257	0.6286989915775834	0.45660971258424254	-0.555735351381691
0.4446135171197147	0.4416834197140007	0.3782410026838172	0.2327370318633192	1.010363205518596	-0.20991231774498464	0.28670353769490664	0.5346834145446364	0.4387954429910129	0.17068773983449465	0.3756043033603468	0.9834745863463622	0.5375428475486247	0.02057284994354104	0.7265853650955145	1.1046084724691176	-0.12953127945652057	0.797668001285533	0.8806407514772501	0.17867714176074917	-0.5486462916121371	0.9521092220838613	0.5608503923771702	-0.21691470541522961	0.33286166656122707	0.9721041198034726	0.6347800913313515	0.5310179601464349	0.4939991104161239	1.0302910334955868	0.631255099029325	1.2570717894149888	0.9020812578151081	0.5818677833396928	1.1045271529024885	-0.36687807210183043	0.2195353861185101	1.2709502261174663	0.215685054919411	0.5266529771549326	0.37107377659821594	0.4449863403770902	0.27863319066474024	1.3335485212972085	0.6241898803586148	0.6614069530233291	0.5440162799379233	0.7258946314622386	0.5435537188734415	-0.5883077103054024
0.5387942541633121	0.3949176338543356	0.39196784198229173	0.2723779484325598	0.9858976370814794	-0.24981282801362387	0.1973580182882014	0.46802190458573484	0.46826897595273553	0.16937023724347905	0.3318915927691898	0.8974660745944238	0.5376905618039924	-0.02471671275732855	0.6846344189391378	1.110912821179809	-0.29774114276510744	0.8045294123782518	0.8267346117643916	0.16928878363891847	-0.5320163315933191	1.008588205062073	0.5927485886140521	-0.1950140797114116	0.37406232261411354	0.9931718008449237	0.6702360717266103	0.494261905206019	0.5649884018424091	1.0460840624100967	0.6681971409545341	1.2963957337988414	0.9316053294433798	0.6173170986971643	1.068819430900481	-0.3508516366376977	0.272672351911385	1.3503101815377758	0.23061075616890267	0.6063071994259033	0.33310305924897526	0.47109095718878874	0.28419015806965225	1.3600760413312365	0.7447169437714056	0.7573140538861907	0.4457156337687341	0.787517029894604	0.6265381301120861	-0.6171659990366642
0.6156449965427435	0.40310586115159897	0.39722019554309734	0.2860940318282051	0.9687712720078743	-0.2983093063764913	0.11212015933145074	0.3782145353091588	0.5101984851518513	0.18638605287071702	0.310773132692285	0.8127915560615537	0.5881513927070134	-0.09972044749321947	0.6525415416325082	1.1007090281819303	-0.45746339806409814	0.7858375382569978	0.7762557659219949	0.15653003386402384	-0.48318693754475006	1.0471210917426264	0.6137441864755531	-0.17836779233570715	0.3810289968667957	0.9729090719301536	0.6857294413110931	0.45904397709944417	0.6460713708916166	1.0397933278253972	0.6884719970524474	1.3364579692127219	0.9453937855654686	0.6565948127122891	0.9905059600282111	-0.34177536944292697	0.31180145071843757	1.4323823729537568	0.23907136854156782	0.6630107558709121	0.33343301582677604	0.5057269157272123	0.2953527528392387	1.3965301050394308	0.8535806511118047	0.797686593433413	0.3358128621824519	0.8159320935971465	0.7136019330668273	-0.6232375688675585
0.6538017784765586	0.40649751282983554	0.37548371571619354	0.25174183342840817	0.9340233441798669	-0.34832761588190503	0.02638641360935412	0.2838282235091685	0.5560204869251523	0.19229170044974273	0.26482146606090573	0.7302962937183919	0.6022375882258023	-0.15705752486557092	0.5980906831000844	1.0585890991665667	-0.6037029935119715	0.7368550444337393	0.7351157765896555	0.15043359013862959	-0.4238595872487657	1.0798641807592844	0.6140472670853786	-0.18188729309514193	0.35753817047270225	0.9155817707254297	0.6905391961546276	0.4367892044723084	0.6847116314409829	1.0291535039370128	0.7094282555305591	1.3742920688234022	0.931926289781417	0.7074946787255642	0.8700924319350942	-0.3268014581992936	0.3237755490880471	1.4966487525114134	0.2358744584512947	0.6966475933658389	0.3636047595189108	0.5346819227148936	0.31074389811221254	1.424220127999182	0.9610378949258278	0.8064510094243273	0.24389492919746586	0.8318928953364473	0.7894994257754991	-0.6010044774095006
0.6676007653434055	0.3693909922760267	0.2789548336334933	0.21785619067218315	0.8984438579822193	-0.3817960117121262	-0.05224482796971299	0.19394461326991147	0.604114862741761	0.1656950984369622	0.20492054735048884	0.6335877943144069	0.5411208150675251	-0.2131898507707739	0.50669224123119	0.9947627578453406	-0.7331116523265138	0.6443568721293893	0.6910968604061286	0.1504046774651353	-0.4294570718629678	1.1064684148479063	0.6057810548365652	-0.22034814373653075	0.30590879283046946	0.8663693676099842	0.6452189619099082	0.40820814575694636	0.6430489122643158	1.0201219114935085	0.7470935036629719	1.3938059407188854	0.8917078196897382	0.7609266386929441	0.7295985266952425	-0.29823244244088026	0.30641615329648153	1.5038150594600779	0.2314931305037974	0.6995907005935208	0.4623131980856382	0.5523196414038452	0.3192496590787499	1.445282797830978	1.0613884957996627	0.8108351169464401	0.1480787369773963	0.8444237369039943	0.8450787734994403	-0.5763295589542351
0.6758226759412319	0.35263768749502866	0.15094361447377208	0.18678619491178142	0.8593045544943136	-0.43223441002251384	-0.12440220925788288	0.10670252814945047	0.6274024885855898	0.12313051911494347	0.16319408895754242	0.5419388547773386	0.47876898660742545	-0.28103327018304747	0.40356265495772864	0.9216756070116551	-0.7995050455786012	0.5382302810442537	0.6601639753643637	0.17892909505834326	-0.42840086200834004	1.1019192881119881	0.6005871665777679	-0.28071867928575217	0.20582712923622512	0.8357198960250491	0.5573611281363633	0.36995093818542596	0.5335784370585219	1.0126936473502355	0.809577683888851	1.413527595119826	0.8479716242931691	0.8097880894475689	0.6401598395358081	-0.2600082711664223	0.27666752659004945	1.4633863370638598	0.22339564910741538	0.6831343675933117	0.6432451017801427	0.577011456128317	0.3434093291009799	1.463745227473773	1.146759688384445	0.8210849627823679	0.05554655363758652	0.8544234210239955	0.8824048924473397	-0.5492421447569836
0.6507566264032898	0.33752401159551765	0.058065952453387026	0.12942595176743396	0.7930555138208841	-0.4959571260147138	-0.2248954193343775	0.033300420136979626	0.5964813691962781	0.06693248461864469	0.12409069644467571	0.47834383269713243	0.4056299143317424	-0.34756737479328875	0.2972730500611681	0.8365668994173185	-0.7848233742794695	0.46544096499309917	0.6236186369662431	0.2565844056824247	-0.4011018996118019	1.0848116880684069	0.5919929629840744	-0.34926514645759876	0.08423950271621053	0.7952475568637667	0.4686466897944457	0.3341931867188971	0.4000052654648961	0.9981607266105252	0.8919395838560865	1.4460389258673072	0.811917079653629	0.8431193639503484	0.5951778308760545	-0.21371474753480424	0.24306845031247307	1.4225526991264599	0.2020354027080745	0.6539121909399078	0.8015685521697609	0.6313572430836241	0.38028871260520636	1.460207017634422	1.2194269705805731	0.8574229077121871	-0.013095065622425439	0.8636814921338875	0.9087065656215223	-0.509787940076878
0.6003542273119136	0.2833699786589924	-0.005466865845281788	0.06844093016148776	0.7033873601867395	-0.5255813129692319	-0.33387336910455145	-0.04173862619189221	0.5228943230938154	-0.0032957967679417832	0.08535372450272587	0.44611167221478	0.28310504267821307	-0.4068366007450295	0.21252169037661375	0.7539135073133172	-0.7166837029433444	0.4357854227405774	0.5474828614947911	0.38229257965422947	-0.4026926286236302	1.064167986175054	0.5716118299205767	-0.4130374131140728	-0.03699438575994348	0.7472201086556172	0.38525277672192504	0.30268746856707335	0.28684523550013896	0.9726104398444558	0.9833185693085182	1.4741426149564754	0.7868137017479269	0.8602261270038054	0.5673402420198211	-0.15110359007138166	0.21073762300343377	1.394725227623899	0.17462749836726146	0.6064232525500232	0.856478468896222	0.7246418384430118	0.3809164260861468	1.4396730874510855	1.2647025180008047	0.9206695472513005	-0.06576274409078839	0.8670147201738876	0.9239365048645377	-0.47519539094977115
0.573970892888344	0.22174836176424378	-0.06208660154500804	0.021723375893589917	0.6149431857258856	-0.4986124043103036	-0.4284901257806843	-0.10625193490817356	0.4393887851023209	-0.07285762216550672	0.05387693394176766	0.40371232017088043	0.1527554186639701	-0.461795998806745	0.15128783488036138	0.6917329390562653	-0.6237130517854749	0.4458436763999486	0.4713138516585351	0.5441292043482744	-0.40719114185062866	1.024015018496804	0.5228905839437699	-0.46188917075950703	-0.1539310120736533	0.7025105341878988	0.3076156719908916	0.2707861264459677	0.22332228923976652	0.9453538587405255	1.0755921566588784	1.497816557865473	0.7894626944045294	0.8595509019493773	0.5834045437372102	-0.07795315674669516	0.1984855000851656	1.372165148807912	0.15289054600186908	0.564054577996311	0.8410305018446463	0.854852618882221	0.3411758369478676	1.4099695080218575	1.27268962997783	0.980816159287776	-0.10712341183767235	0.8555237490226888	0.9236338606568518	-0.44829496350455866
0.5744054258246422	0.18902189820230966	-0.09791543998021518	-0.017702207301694424	0.5118206045380088	-0.4639273361864319	-0.5087222616415783	-0.1455294849768003	0.3670767933241595	-0.13821268490403935	0.019744226001267826	0.3533851225397851	0.03607756961873556	-0.5105088741670961	0.09883322467166954	0.6402395169672903	-0.4994486993495514	0.4990871966241265	0.42948840355210294	0.7231564786257152	-0.3843949688343475	0.9998959203648348	0.4538670888978037	-0.4853842163697869	-0.23937185107481387	0.6694543783257308	0.2572728618918621	0.2373318678099266	0.20702974910108943	0.9426620323282109	1.151399216551572	1.5191032124138981	0.8240065857197063	0.8518049239665044	0.6293046527701772	-0.007876094145866059	0.2045334861573475	1.3492176077068296	0.11369955054276668	0.5339132605998769	0.7555374669913892	1.019203637829248	0.29354260233606266	1.3558642316657656	1.2350753066443656	1.0363127300702946	-0.13012863183062934	0.8385835344493862	0.9051221232867451	-0.4130644595763794
0.5854740403830974	0.16408036612404792	-0.12230988087533301	-0.04849487977745508	0.4090997875062503	-0.4267970341694583	-0.5609973168735062	-0.16791293466765606	0.32728499896578533	-0.17853519841327675	-0.017428509158630406	0.30780902388110765	-0.06946836901505893	-0.5544163823547088	0.056674159009201495	0.5847072788181269	-0.3439652729041226	0.580347072710946	0.393217248663619	0.923575000907098	-0.34257846612824794	1.008512323048129	0.3832326996516668	-0.47660131807822503	-0.27784413869681934	0.650699402379211	0.25663971938480434	0.205552540557852	0.20800473575505746	0.9835150335438876	1.2041765481466569	1.5449876075086089	0.8926535828191554	0.8491709092494665	0.6898550907532315	0.0531457517446028	0.2107414315588944	1.3325253135867539	0.07021546456965647	0.48887536419140565	0.588733704037258	1.1813734886416092	0.25595764941527616	1.292502389957185	1.1651008875414224	1.0886940771369276	-0.14283572157315924	0.8199787211088273	0.8789276366027844	-0.37069179500171356
0.6089969847693046	0.14135696102053963	-0.13809872584556068	-0.07708854173735835	0.3352592729526767	-0.3815265207806349	-0.5798371093364618	-0.1687740090697079	0.31997552912647725	-0.1903233794907843	-0.04683312821509386	0.2678052512516308	-0.1604152154100383	-0.578529596625479	0.037663079228302206	0.5267968244573101	-0.18618332658739659	0.6667819717982783	0.3667003798452482	1.1166497041208983	-0.2656034313381365	1.0294140237888905	0.3437699435366649	-0.4293711579512941	-0.2783092387174494	0.6310291509180888	0.3019333510031769	0.18004773551017206	0.2310195522974098	1.0629361705687956	1.235659010264881	1.562454600680121	1.008528823793021	0.8623123176200798	0.7687577169452096	0.11587268687228029	0.2148699056786966	1.3240255778731644	0.04966971755637234	0.45282462171478344	0.4158236018186344	1.3055959711111012	0.20732201963235736	1.2565843089063333	1.0901466727820806	1.1154280152938674	-0.13380383926088876	0.8111116090314384	0.8471153168136583	-0.3281798069647447
0.6403004637786726	0.12508298323110495	-0.13443558667531655	-0.10218466768390988	0.2852629938971068	-0.3659792718946715	-0.5787789572623767	-0.1504627237385591	0.335116273215038	-0.20481976033871208	-0.06759780291318271	0.2377924068154162	-0.2215730203059178	-0.5779567713995892	0.03576451965232806	0.47053510851753966	-0.033983499958106	0.7500329015105013	0.3828564354358238	1.2759337527835792	-0.15466291122288447	1.05994894619979	0.3442515510810458	-0.3711159465393391	-0.24717701550553373	0.6022388327221883	0.37917673686427544	0.17013125433622622	0.27553025880540466	1.165975755368057	1.256414610373363	1.5517427493881506	1.1497556520006715	0.9043323371628581	0.8575139658593152	0.1785189284763856	0.20915707248708873	1.3213028699238423	0.04532572083073575	0.4726000740648235	0.2800571829295697	1.3907061431658	0.1681848139951371	1.2433875467214874	1.0318013057630804	1.1178860027867679	-0.09088524044646248	0.8301073814045001	0.8225475427460076	-0.2943572032872078
0.6734549846662865	0.1074966411958029	-0.11388307156938111	-0.11647823603698337	0.2442690349443295	-0.39170772964834766	-0.5793451271913153	-0.12115031596868697	0.37273247983194857	-0.2271441097975857	-0.08369251061089818	0.21095230300833728	-0.247779991112358	-0.557976081972735	0.05347166701751325	0.41097888109254904	0.13675871532989742	0.8395402023128964	0.4198172033940005	1.4029677793542001	-0.03597827755811332	1.102932312998135	0.3649316129651937	-0.3170642057898756	-0.191201245416987	0.5680957871864307	0.4703971426080777	0.18509841160398627	0.3363437684694867	1.274580409343962	1.2712382474296937	1.5342713353122668	1.2943247471950854	0.9735938656231975	0.9299015161408493	0.2378006009889627	0.17699763017379835	1.3424457443456947	0.0754180793980947	0.5392749149342189	0.17108152409777322	1.4354795763301103	0.18658801077742854	1.2526223830473264	0.9951131901177174	1.1074765967117333	-0.04014267063204475	0.8814358688161142	0.8175602184068543	-0.27118551166205485
0.7160015757124661	0.08691863759246557	-0.08290531006136256	-0.1221095300286297	0.2272454467478716	-0.4323533030805266	-0.5732773474011734	-0.09164954817336583	0.43015621352636135	-0.24760007107914248	-0.08567118169384828	0.18537408467875544	-0.2440707220331316	-0.5300531253266059	0.10374314608067745	0.3543494609006031	0.33944637670794586	0.9257605482078353	0.46817735848011227	1.4735270938263656	0.08354448214514856	1.1542285544239999	0.40602187043706933	-0.2663145449035106	-0.1253895924977847	0.528559153796772	0.570444299773809	0.22727488466558196	0.4174934471318613	1.3739426356564546	1.2694072398068308	1.5335020979516387	1.4345544586192331	1.0610132150047356	0.9667973680376021	0.28874979008925516	0.12185736420840032	1.397531711202431	0.15395278895118483	0.6346798672107496	0.11569167053087485	1.4323862833391305	0.24421600112451247	1.3110626002199006	0.9920544178144185	1.0860955246714805	0.008654201131059327	0.9483704734839333	0.8329225644907323	-0.24510269295614764
0.7814655022493822	0.07098514725221049	-0.05145873030812844	-0.12326776257036487	0.23004845248823175	-0.47738206725139404	-0.5474990448435699	-0.07387643434349941	0.4856694697843634	-0.2696008234103986	-0.07747852313583434	0.15971574663631632	-0.2198250682840707	-0.516846321507491	0.18173274548569834	0.30102937897823906	0.5254075796286306	1.000515171501307	0.5376953410598728	1.4623131068924586	0.19283013094970908	1.2066061145485611	0.45773655640955413	-0.22322897061297922	-0.06423549048940233	0.4895537070896944	0.6581265562134633	0.2904453100409977	0.5089985103611172	1.4494902884086323	1.2439946933698784	1.5270033685256397	1.5492228887220787	1.1734445566146856	0.9767197255470282	0.327935266818436	0.06116422438075958	1.4813806440879056	0.2441755646941907	0.7714461529236313	0.12977267461727665	1.3887480490449078	0.27931443010142004	1.3931548628999475	1.0409204493588962	1.0522231653411864	0.06988020577221991	1.014809325976517	0.8701446494922399	-0.21554045409956432
0.8660420349450403	0.06511421803140263	-0.019988312339036203	-0.12302632818138344	0.233902585381228	-0.5269842510537679	-0.5142004437815834	-0.07996674183301705	0.5306961406425067	-0.29133191146864	-0.07737238752218951	0.13467032439723287	-0.1884604080610514	-0.5134775636314278	0.26384650898081113	0.2556653495444853	0.6644282306322351	1.0701162271135058	0.6175949083454313	1.400861284571036	0.27371784597052773	1.2627474225647242	0.49315546986742725	-0.1833141177273444	-0.015691494674167923	0.4635010433347895	0.7311560860612	0.3644269922965837	0.5949461496627542	1.5071806883490608	1.205857061992298	1.5199608678619547	1.6188969589032483	1.3011894928552485	0.9830138682125827	0.36646116170277077	-0.001197062738831045	1.580050882041101	0.3164827476913878	0.9340365798156851	0.2046942435298293	1.3235162502174982	0.30361521400696223	1.461362277551262	1.1361197346340906	1.0165728490608505	0.1261064184190876	1.071772460062763	0.9104057867459245	-0.17608991582636147
0.967236886314707	0.06830422180284382	0.020894227858156027	-0.12803446043930786	0.2435215667468992	-0.5659256906544495	-0.48319385477674837	-0.08937577358044517	0.569469574781472	-0.3045069373787954	-0.08773829912150292	0.10978113559822038	-0.14621413102596453	-0.5175100713724108	0.33357079085821084	0.23339848478974226	0.7658964401021736	1.1368122325007073	0.676872552269813	1.313111320515475	0.32857661611231687	1.330058563033383	0.5127892808792999	-0.1299689948909709	0.01164459527077134	0.4548100119974804	0.8149383974783863	0.4317718051609568	0.6697892041265667	1.5805513448770712	1.169525355941377	1.5350228890554098	1.6638656419978815	1.4218604911435253	1.015996746860938	0.40430642425784963	-0.052201237473505344	1.6729371109275952	0.37327032363675994	1.0845203447995453	0.35326040654734286	1.2365867856504758	0.3586252985188076	1.5249631385529816	1.2574472244440071	0.9889613295888255	0.15364130583309224	1.1017231463568902	0.9463479389524286	-0.11262074593347897
1.0850158411665471	0.08007913727836005	0.07539633538245934	-0.1447619484434641	0.2703042865960473	-0.5904454023183425	-0.4515898588813779	-0.10357453168929076	0.6017414942965282	-0.3088408274808201	-0.1010381023265704	0.07599064670080061	-0.10289282246570326	-0.5356631755547607	0.393534692633621	0.22986674475473118	0.835553532565454	1.2027830480976218	0.7237454695309242	1.2048333582788764	0.3635555497595103	1.4052310801465981	0.538019703700012	-0.0659793073381603	0.017422316653813913	0.4610821009033428	0.9212531334114671	0.4936629231216873	0.7230440014680436	1.6755105472947391	1.139944967951926	1.5511370854892654	1.7131394730933898	1.5314890117728306	1.0920714275183152	0.4220274237169857	-0.08229644272689529	1.7489146253185548	0.3959778877705365	1.2059722602535579	0.5151962386913244	1.1414382829760104	0.4301992333339101	1.5997870418189266	1.3831884941009271	0.979212958790089	0.17752157521420608	1.0999859984908202	0.9716029675750318	-0.03470959925080639
1.2046732100501	0.09793654699164978	0.14767777890116812	-0.15946660778318178	0.29728788852325416	-0.6056676768457405	-0.4226175770005218	-0.1348288416262918	0.6226599597952042	-0.30679523135266407	-0.11590466935210975	0.01828842950122353	-0.07189744788110239	-0.562108606816652	0.4229729844033736	0.2335052376371478	0.8631258207185508	1.2670631845384812	0.7693720981118676	1.1271656565090118	0.3907946460104418	1.4894107923149167	0.5690377206316455	-0.0021889222736580726	0.004065430145850482	0.4748929546504542	1.0555910759384584	0.5545150659855203	0.739013256558299	1.7732694453070004	1.1056073044491914	1.5528877636203513	1.7650794147301963	1.62550773055425	1.2451732565999318	0.4225045680302788	-0.09801815967019989	1.8132996870175926	0.3778213389563525	1.300434861162234	0.6024033336889999	1.066316869538017	0.507130629718897	1.6848598026543322	1.5045274185736592	0.9827194849971168	0.20780514717689186	1.0828241061155823	0.9374766806146422	0.04340319981151607
1.3150787910616093	0.11402540539123933	0.23390457869705356	-0.16796901342758028	0.317656396903211	-0.6010585892968302	-0.4078424941653254	-0.16217243865397163	0.6275076910875949	-0.30178718056810244	-0.12773626323509038	-0.048178884284905174	-0.05457384826551017	-0.5773157526944284	0.41400260895715857	0.2525250366166285	0.8710213857309949	1.3120850264301693	0.801979164280658	1.103998344276127	0.4259660065542267	1.5836676359349433	0.616060884835592	0.06468159215560033	-0.020113220222414466	0.5087622347421117	1.20800284280559	0.6004998819289815	0.7385924728444809	1.880917986076346	1.0668885998762279	1.5595898546474358	1.8014891554771642	1.6728403698648866	1.4493695807832796	0.42955648030762283	-0.10151441358346396	1.862996088395158	0.33933963671260814	1.3811382036752489	0.6195953569375219	1.022177958012882	0.6109320558849022	1.7742023172262726	1.6045635662200515	1.004856568646469	0.22995247561283216	1.0637678761601752	0.832046157305977	0.11547742670506818
1.4166944892908395	0.11971121522220166	0.32713584091933867	-0.16727081127566118	0.344798835822372	-0.5719337531859605	-0.40698347772141885	-0.16904309482034963	0.6215195646734694	-0.2995951952631676	-0.13039723469147194	-0.10271236684098987	-0.04407382661314152	-0.5858717612271563	0.3804359057604545	0.28256410173389385	0.8873995836017979	1.3254259439331488	0.8147370060699755	1.12061900115349	0.4703909627474642	1.6737471746873758	0.6897219283908121	0.12910159189907486	-0.037027139282523436	0.5611454137474257	1.3524657449202422	0.6285669992263054	0.7358060636176147	1.9952151909897693	1.0364470530504533	1.5798375966685763	1.8210078235010143	1.6558833029319868	1.613410060300819	0.413379183038552	-0.09561496117426377	1.8988834735579556	0.3117315012727228	1.446476112554782	0.6167328764963427	1.011614164160674	0.7655150160593654	1.8505363878443255	1.6710847171525416	1.04945745453001	0.24877804794000408	1.0308346158036539	0.7003045031916387	0.1656045418789742
1.5083467236578685	0.10951642596715079	0.4092783597314818	-0.1491860704902044	0.3780144538456491	-0.5229022560620411	-0.4129770697277683	-0.167141555515817	0.6256855837528676	-0.2960048080853124	-0.12860051037476997	-0.149534327034593	-0.04376198540736556	-0.5803617281019353	0.3391263074697875	0.30946878463704763	0.9014145846352287	1.318251285179537	0.8184052490852691	1.1683455643289198	0.5172875355235969	1.7600667596489035	0.780181110950903	0.18532754161189618	-0.0417043423068914	0.6242871661007117	1.4694640955942708	0.6454161434133563	0.7251684460719517	2.103358949368666	1.0077320042800266	1.605341793987345	1.8268578605956436	1.6045948640100314	1.6877025461160773	0.3610792545219522	-0.09775917789884694	1.9404536389021594	0.30907080327827047	1.4780100674406553	0.5946900630391146	1.0338521647336472	0.9290416768382312	1.8981410637279155	1.6939654774474988	1.102340276633834	0.2720097513040133	0.9759955581104911	0.5770652597869693	0.1953391018599849
1.5767086769431653	0.0876690322620176	0.4701333517820544	-0.12320577265968062	0.4099500325808272	-0.46192993281183925	-0.42508920158685354	-0.15501924244942106	0.6473825477663802	-0.2841010566050846	-0.125406333811744	-0.17870190850016673	-0.04072973999857224	-0.55916719474403	0.29756611630443963	0.33308192141185344	0.89219065424262	1.282841426307042	0.8046503763518172	1.238206844255291	0.5554992410335367	1.848446541288999	0.8708063650780226	0.2352346965249609	-0.03542549202838062	0.6995113724570172	1.5547893593395823	0.6516056249514566	0.7075776342308856	2.2133855152927886	0.9805720578742235	1.6424994952291971	1.8136214562549793	1.5081491570612808	1.7001828196385715	0.3036500246374536	-0.11092154557231156	1.988956237563484	0.32426121682823067	1.4837941551467937	0.558390554330682	1.0877369320604913	1.0254078611524804	1.9222928768483158	1.6866358585823977	1.1519673100492258	0.29910539824082577	0.9119629173952715	0.47125327867486694	0.22192055190466187
1.6275045507406394	0.07269089020149996	0.5032128493215904	-0.10474256715636074	0.44447371994960533	-0.40031558704837594	-0.43581519327508983	-0.12149564268201059	0.6676613820528653	-0.24955706323187984	-0.11170473149787803	-0.17385867185796422	-0.019175768236206477	-0.5413368730302365	0.2653500662288992	0.35462227373286237	0.8571606143858986	1.2381156678208551	0.7754498325754857	1.3151682507155056	0.5668011140933813	1.904272938947296	0.9303886915384536	0.26998127352061535	-0.01075226346916305	0.7930370030539471	1.5984123460233648	0.6519273005152648	0.6898482716547826	2.314860996949011	0.9769267641592997	1.6923230874951904	1.79411562664465	1.3565929825806053	1.6478805561314378	0.2531393872957033	-0.12066763899719461	2.0472047344228947	0.3496973539052976	1.4728340981049055	0.5654953336292985	1.175325704268219	1.0752405259455642	1.9149267368142937	1.6696496669691254	1.190615079392775	0.3319146029473686	0.8511708030937889	0.41191294616166535	0.24211512112481054
1.6585958955606332	0.07735523768492267	0.5246712166301458	-0.0919139182715661	0.4970300775813715	-0.3552670073678402	-0.4320433301622993	-0.07478235637065916	0.6793514840756614	-0.1878964010336511	-0.08939098224825842	-0.15184177476487332	0.012705891880599196	-0.5138185310277905	0.26367236816959283	0.3736064884298746	0.8279067251148401	1.207301538329413	0.7542670793082337	1.3899033813166506	0.5471265329551499	1.9336203078399783	0.9447248195621365	0.2869265146287816	0.03816839785573668	0.8933373068794899	1.608696921369108	0.6702110437684945	0.6709797141461482	2.3920168811460676	1.0002867426902564	1.7562979946541255	1.7935935311614426	1.208629514993301	1.5414741957643943	0.20155868366311175	-0.1348316567569205	2.1040639520979076	0.38911912419044936	1.4465689550540781	0.6352490112064283	1.277949665004219	1.1163241299732964	1.897304496201928	1.631446458500634	1.2114604849160278	0.36989517795960725	0.8102087758017404	0.42568956269902347	0.25642510726610335
1.6626572388313865	0.09365896680486821	0.5441669041663578	-0.08540171502282522	0.5717768973243288	-0.3210852531895501	-0.4139454155372631	-0.02422114382513546	0.6934780760448939	-0.10550240858733557	-0.06596028201694791	-0.12260609154337176	0.0377926962505022	-0.4771895401945332	0.2969077790912945	0.39243057385577795	0.8267674154816644	1.1864684233480802	0.7518783593379125	1.4558986237586253	0.5183180884586787	1.965638723623475	0.9446127212543928	0.2937526248533218	0.1154732618481232	0.9864706765415907	1.6135758430411453	0.7081576680370274	0.6560778128665523	2.4526932961777526	1.0311463277860913	1.8282614760122304	1.8226340225470707	1.1140566020634357	1.4703631486755626	0.1693268836173611	-0.16253508918075701	2.145763271537144	0.4317921045249449	1.4176624428982803	0.7189808492612941	1.374183794545711	1.112747622930731	1.9047213372981306	1.5681841864707242	1.2167031784866655	0.4108063105306147	0.8083789263094067	0.49911546104492893	0.2766710061828902
1.6458952163516738	0.11491133389978488	0.5623554628663328	-0.09265779719977953	0.6549934660794091	-0.28302758532008737	-0.3800025521423463	0.02176112619697311	0.7038931237433895	-0.02213377241140961	-0.036469743654200686	-0.0814806429338978	0.06102486608079214	-0.4455977743635411	0.34381536736212803	0.4121086820609284	0.8759965369675694	1.1867044318597124	0.7748391511222041	1.5186515163872971	0.4851436914861945	1.9784020783687861	0.9438155777326592	0.2895763318028729	0.20783492017035474	1.0708272077868888	1.6381566697857575	0.7508000160531039	0.6478776619558108	2.4894668810454403	1.060810323429554	1.90491553690842	1.8874423340035922	1.0683546949597194	1.4746492536264424	0.16614475205738563	-0.19509062126199916	2.182648982948026	0.45824636583458317	1.394772124696861	0.8010886153293237	1.4614156483314027	1.0720435665891483	1.935500503546486	1.4993646683122035	1.212364659604297	0.45118555033627195	0.8424729722469684	0.578843294507123	0.29513503134495794
1.6244080758796187	0.13734714280835483	0.5906673172341842	-0.10684696149275305	0.7359676302422011	-0.23986147905806687	-0.33180001577857743	0.06938033453548388	0.704031991046036	0.044280685685395525	0.003475152652563951	-0.0404593499511383	0.08382209949249955	-0.4121511458963362	0.38243640142104585	0.4253312083548952	0.956658663966153	1.2150039979363125	0.8230912945227015	1.5741308064411592	0.4686548445248772	1.9672777751246564	0.9388458860893492	0.27618682827019725	0.2982575699558733	1.1344020815890488	1.668621997478322	0.7856666892336814	0.6524087841424098	2.4911682722386517	1.0880455167239678	1.9836341601460679	1.9857161100394847	1.088853508404525	1.5204757182444457	0.1774032528026574	-0.22319776056470914	2.2190739283982532	0.47693233924970413	1.3787660778182371	0.8836120409823742	1.5197123239306376	1.0546573629658997	1.968470679981952	1.4386123047704205	1.1962946640942989	0.4849315726230762	0.8938256426915212	0.6492332931446817	0.3065998857297444
1.6032973025177424	0.14311559522406936	0.6229164502546514	-0.12069354996352329	0.8186422845541454	-0.18917736842778896	-0.2909733069718077	0.11952446416751346	0.7147794786508672	0.08717271448178902	0.04072875304190621	-0.0021781511480862548	0.09706304121668567	-0.37209884240359775	0.4138964255356842	0.4264550786095291	1.0468482055827768	1.2557776866186257	0.8748953606616767	1.6191106656346197	0.4825181333860261	1.968351505621958	0.9641551929043999	0.2602109219915275	0.39245342554256263	1.1706126691354686	1.7044716967435156	0.8004711600094007	0.6815300960438241	2.479390918791694	1.1194485515708807	2.040296891474661	2.094795550789305	1.185869334620929	1.5628359857314962	0.19473481830020845	-0.25510202966210815	2.2461020407721017	0.5016150643946687	1.3700620935092407	0.9201986547649972	1.525973267917188	1.0600926804714046	2.0024041765988585	1.3779285492055338	1.1683184355043164	0.5027997379726179	0.9453596858831108	0.735127502338471	0.31666783908459706
1.5855875192242141	0.12772424023979057	0.6474420013369905	-0.13821385629906438	0.8906655170527182	-0.13113377750660266	-0.2506463895505836	0.1646770531251446	0.7411348094531617	0.10047101548817913	0.06867274389154293	0.028427579163269674	0.11196576831375533	-0.3555096420125649	0.4357956943807058	0.4183003472104689	1.1277889410506095	1.3033441293720913	0.9107178516253006	1.6694724124799691	0.5219827518004443	2.00137156398951	1.0301561854304584	0.25872068293122596	0.48094361749588455	1.1834510426483156	1.7833484838623186	0.7990106790013064	0.7278214360724872	2.46311738170158	1.155834602596909	2.060221907476687	2.192624261823118	1.3330779515577642	1.5891024937351728	0.20315852047826927	-0.281430573564498	2.2891068637665257	0.5305739113164316	1.3487593820457822	0.9106170585576951	1.5079736736058933	1.057231474837352	2.0369714364930287	1.3148377971178646	1.1310839139928521	0.5008162926927958	0.9855115815717255	0.825403747456042	0.3231867105576226
1.577854885869621	0.10061086103423658	0.6717847927644147	-0.1622594163908587	0.9336169083475147	-0.09011963559458881	-0.19451747418167403	0.20338055359240306	0.7709534066214607	0.10226620907710644	0.08923020143918213	0.028155172139556362	0.13239957363958393	-0.3633518921289075	0.43671311914225014	0.40424752099223343	1.1694110562957927	1.367890311771517	0.9331510478683205	1.7349307052713328	0.5697046221552937	2.0523908360644816	1.0856074816610704	0.2781390867352113	0.5473775873440998	1.1891592564603612	1.895435989712695	0.7898817483456495	0.7742102747665467	2.439969635813532	1.1961543937442034	2.0581219779002593	2.2728386695054366	1.5082192275857964	1.5871288234141487	0.1911422022942382	-0.2840051570561826	2.3789387728380746	0.5565666229739706	1.3061957382435485	0.8828578545188301	1.480138993887381	1.0605646820811039	2.059457357570336	1.2821289441324955	1.0856852269137787	0.4735902462393173	1.0232290519445475	0.8980919505457138	0.3212361820853789
1.5769550263243743	0.06956700049786037	0.7018368368899306	-0.1865594613791469	0.9578582363254027	-0.08112735730698997	-0.13961851417563145	0.2428419789239681	0.808628526639494	0.11288712908713512	0.10201701584496661	-0.004457556978866484	0.15516398166120995	-0.38657859116913434	0.4341859537111431	0.38433514959416465	1.206152548177896	1.4407053742057587	0.9344181080264908	1.7997074850446144	0.6132700715437529	2.123276019389883	1.128757026564092	0.2961487843150213	0.6164089115328775	1.1899110899187837	1.9886037077050962	0.7721748026551104	0.8290199192456675	2.4192930748285937	1.2454996311420945	2.045712499329661	2.3326656765156164	1.6668907453286999	1.5476554169936705	0.16340468067001876	-0.2762090440273688	2.4904755511774264	0.5795456869030997	1.2669187189163917	0.8302704892880562	1.422997345959458	1.0851768897291285	2.0758808802125635	1.3281820486242193	1.0424482011692655	0.4182287882819226	1.064981058312581	0.9564297741209564	0.3166898375260135
1.579616968249097	0.04239081292789479	0.7365254139999096	-0.21189049646092323	0.9690328858769744	-0.09453849425068055	-0.08624235604742396	0.27615927961588715	0.858174696983772	0.1463177942474643	0.10848876123888256	-0.04353194093920158	0.17554854890191662	-0.43549604696730276	0.44319030785223	0.37241441496717503	1.2984465787675912	1.5062985761840608	0.9236792538990445	1.8650914309612783	0.6477016575739727	2.2132037941144285	1.1953807874665063	0.31849784061753167	0.7049285816565211	1.1818656547033808	2.0371322186872622	0.7553515404099752	0.8950983568411772	2.4052014371072965	1.3059563257581825	2.0237273418905497	2.367800134852782	1.784313019298502	1.4830348976769625	0.1275802646182987	-0.27152452081025025	2.598071384292694	0.5869270875892402	1.2318660333072011	0.7489426205857377	1.346924150062701	1.1117695577394986	2.0851410670694923	1.4396871630751307	1.0182710258913388	0.3505102603372608	1.0950083242110122	1.0188186165178252	0.31808673855594777
1.5850879774234308	0.022830965968706714	0.7888264595932856	-0.23468647045839539	0.9741717297343024	-0.12733712585410403	-0.024119848672165167	0.2920308541412206	0.9029951709379856	0.19875593830858443	0.1098078752941829	-0.07768296854447765	0.19967521061193177	-0.500075271838398	0.46485172583314693	0.37674383600085803	1.4239397935589484	1.5629620742949784	0.9051220154513457	1.9218304875031111	0.6697623322299464	2.2994626734648014	1.2662144625930765	0.37578371719999015	0.7959375194962147	1.1721939710289984	2.0393774803509475	0.7573370550969285	0.9635167624062099	2.3968268660467613	1.367370328012708	2.0078209279621513	2.3841263173809533	1.8750989388806552	1.432441184596984	0.08984025448526987	-0.27392771930618637	2.6999530213656033	0.5685635201811	1.196168092327904	0.6621211891205563	1.2674404003553772	1.1333064559305137	2.0717016640870662	1.5566180250322679	1.0206492332646857	0.29061913495881786	1.1129279516183186	1.0679037239518445	0.3374893638851105
1.601234126450123	0.00938336457780276	0.8513858840777356	-0.25213173637573905	0.9815950232700249	-0.1747080832677965	0.020619289574580094	0.29814807020580225	0.9891013147790441	0.2672468113076043	0.1103284452087268	-0.100817535631923	0.2269859351598674	-0.5667457634071843	0.5107102218998059	0.38871794705155077	1.5195223991160192	1.605786891496566	0.8818662686794141	1.9084232677655564	0.6740042762614881	2.3583395280836306	1.323770715935768	0.447437491348635	0.8821513416302539	1.1773505679014402	1.999377771375625	0.7629016726087811	1.0414284590756682	2.391296118882661	1.4223632624391107	2.0067952781479796	2.4077447187893357	1.9340919504755416	1.4051829318051317	0.05605422700724925	-0.2945015359068967	2.8017962612751246	0.5384338303918803	1.1711656072675016	0.587323889568474	1.1804365777837644	1.1682248430562987	2.0352946799366114	1.6770764804681626	1.0395457244388537	0.2450959773772893	1.12510007819728	1.0948453635235293	0.3839830698184271
1.628544692572407	-0.000857704524709349	0.9120660625453463	-0.2659783248465094	0.9907748670697071	-0.2240605916483466	0.034047278440922785	0.3003321495485082	1.1526954134969107	0.3544485325070986	0.10810212436060518	-0.09625872397036264	0.2654613955093249	-0.6224734746687036	0.5781536838839213	0.4044106156202152	1.59551285910346	1.6338633222530774	0.8549921304393957	1.8197109247208243	0.6653151328420387	2.410250413822438	1.3793880837334083	0.5083742271487305	0.9517918813390125	1.1917865875134352	1.9234325936802592	0.7513324445725106	1.1239636450884178	2.389805562909358	1.4653208750704845	2.014929742191407	2.435706783439159	1.9545557286580895	1.4000130938746882	0.030214757393996493	-0.3313797784364555	2.907863189157312	0.5153393790497267	1.1504942247992553	0.5390559559016361	1.0875584728494727	1.2184224575476033	1.9879905889216665	1.781612167932679	1.0667735395263616	0.2156840232365324	1.1234072658915966	1.1195297817128917	0.44423313445072654
1.6597386829679046	-0.003621272558828025	0.9712126491260655	-0.2745720840434952	0.9972825120635779	-0.26425040835814806	0.02539464007866151	0.306202703675002	1.3359287152890715	0.45363490446872523	0.10142316181623982	-0.05941567401309281	0.3220769870526557	-0.6649807434152535	0.6624930518931527	0.4191573353465884	1.6581599634744069	1.6625791215229195	0.8318942469002858	1.7251251785747974	0.6877521089846824	2.4740595993476013	1.4313518770564342	0.5731022398286806	0.9944042142150803	1.2170833317585141	1.8344893727517584	0.7329008045083343	1.1951530653542017	2.3840983025378923	1.4906121904091192	2.01636211520775	2.458054181908913	1.9765674284276749	1.4315918190110708	0.01771427806853575	-0.3729044586285216	3.0043622420534835	0.5119388441129394	1.118723521540177	0.5293500903338637	1.0095470116330478	1.2516182820977853	1.9348848477914302	1.8229313220185503	1.1029481251637627	0.2034950999944407	1.1112593223455733	1.1556421712862184	0.5156217432534715
1.6901730961046766	-0.0001436725924491844	1.023374638460267	-0.2817727015635208	1.0077704252087618	-0.2857462732466163	0.0005495417487584447	0.3098577851212151	1.5061379473330128	0.55227039084405	0.09486549711604045	-0.019704338335544247	0.38727641810233837	-0.701832499614134	0.7639152087492947	0.4224726043299151	1.6491002130726042	1.7076867846915658	0.8275903966581069	1.6759116779053689	0.7399981494860757	2.5460109249689107	1.4570348448972974	0.624558518628137	1.0080919113010978	1.2821210119634743	1.776458403638451	0.7169723179694236	1.2488235149007916	2.356336697535112	1.497388590766793	2.0012028341181227	2.4854556358349633	2.0187021088287516	1.4905564472585766	0.021517398918605747	-0.4173503008592302	3.0782767815751493	0.5355593263085878	1.0792747435893226	0.5490660671450428	0.960084066979207	1.2768873992026077	1.8835645083508556	1.8111822059750389	1.1300391743320362	0.19133019771594534	1.105386875847048	1.2025236505830266	0.584201884368737
1.7250691702566663	0.002044703051793277	1.064173744901955	-0.29229467324548	1.0163336077455642	-0.27625068101343564	-0.03712613855695307	0.30910882978192933	1.6683559973246536	0.6354849331496819	0.08938940485964995	0.004535880789327045	0.45457257094348674	-0.7388433739313172	0.8598243223624508	0.412280672759526	1.5570101636836087	1.7579093959668541	0.8420141109832487	1.6872000117139756	0.8065008849483182	2.6402184452798747	1.4845529035538187	0.6334954233879371	0.9965364685350127	1.3850690770991139	1.7521968084100028	0.6999050259862265	1.298434941061651	2.3023677843832937	1.4795299958698267	1.9906324517660383	2.5181764724300875	2.076854274129445	1.5506846572625066	0.0289447115012607	-0.45919489971002675	3.139823943834701	0.5898389228943933	1.042063469871501	0.5867239685179275	0.9385995608527544	1.313781380694763	1.845614763308319	1.7835846472684522	1.1398445309304537	0.1654287358265004	1.1021745629717388	1.2627466953686448	0.6259255949216225
1.7614946634836568	-0.0011948862704990733	1.0983537734069544	-0.2858118336386425	1.015838410064767	-0.2568116660285646	-0.062174277137235404	0.3130329969787835	1.771841594496939	0.6983436751894482	0.08063321673394983	0.016189293024371245	0.5189759862836897	-0.7634839511084616	0.92133000741768	0.3977474587279642	1.438556787892004	1.818379067710819	0.8518265571917698	1.7841442059407615	0.9169838566650077	2.7536772325283265	1.525439723356085	0.6265017178891379	0.9724560787344865	1.4906076988251884	1.7363256815313928	0.6796357680460436	1.3500066035478575	2.242446453627559	1.4402427592495808	1.987064781938296	2.549895912770535	2.163445517312156	1.5995600006600024	0.031783018482539754	-0.48179867637148827	3.1784340369468205	0.6480315102807136	1.02207447977308	0.6261944884935353	0.9293890826841	1.350480722347867	1.821412249125738	1.749046248232511	1.136220234070752	0.12848106224890954	1.0910060322597182	1.3256651651289637	0.6401805849593745
1.7971879516053892	-0.0034923501266147404	1.1237851766919138	-0.26603052687655954	1.0149274331991496	-0.22795632084918732	-0.06894098394310107	0.33342521211489257	1.787638802198011	0.7342244328874556	0.07715095779103068	0.00958742868495864	0.5744591018692037	-0.773544762417137	0.9674263543484439	0.38401785640881914	1.314471540900597	1.901097905505909	0.8505013368951915	1.9521722731445401	1.057417005797948	2.8496072745558094	1.5667873917568538	0.6252606069392219	0.9467085346346579	1.5968368632386176	1.7463176279873196	0.6669351294060354	1.4051549276015145	2.176464836085628	1.392795415597762	1.9871532000257246	2.585428361926867	2.2759023391128395	1.6310798102644146	0.03452659828397415	-0.47682851149478955	3.167581602312919	0.6890619168533277	1.0129851990920056	0.6414281980270584	0.9244665827801855	1.39301439317653	1.817707450082078	1.7104885652167219	1.118820569901534	0.08339028201211751	1.063659052511952	1.372061152675943	0.6429743870192425
1.830363001608104	-0.009551704440657824	1.1387476301790502	-0.24713665462532752	1.022430145230849	-0.1893993021360764	-0.061986855367655115	0.35806449734862544	1.7840408766294402	0.7434854744921375	0.08400934006322418	-0.018278207446689704	0.6082077060469027	-0.768862143507089	0.995025549258248	0.3692118295449981	1.142585040828182	1.976667830930473	0.849994512831923	2.1197749110097575	1.176978250880528	2.9206593983118867	1.6115395272816948	0.6378438413146525	0.9199587327438932	1.7051253975599003	1.7934468408236341	0.6638921525208163	1.4597131281540858	2.1069382449624525	1.341343265318768	2.004217890899436	2.6235242143163253	2.3907001534371286	1.6350222412787985	0.04210477267156756	-0.44618487425500575	3.1282280004915615	0.7081076274972902	1.0040583927846987	0.6333935411000946	0.9301772775327635	1.4571774161197582	1.842540106037481	1.6794091516826413	1.0859967492853673	0.03616506758146796	1.0201295932229508	1.399705809521731	0.6375407719894202
1.8637262351659083	-0.018662222983757117	1.1403845210013288	-0.2188203159500654	1.0557999285698454	-0.16549783437384333	-0.041210371285709646	0.3889241481846858	1.7978560691927377	0.730815106007196	0.08805260153540867	-0.05871863251123695	0.6306151379513915	-0.747290272897209	0.9854478046411952	0.3581124987716591	0.9404247454812102	2.0371074652275025	0.8382960164207477	2.226545283842719	1.2768136009857858	2.979069578544963	1.6489969692248352	0.6804583369964559	0.9007553424554704	1.782989193123494	1.859314943658763	0.6646760056188316	1.5178633848002236	2.050821754454361	1.281810435279513	2.0305222719094336	2.652239465892742	2.4849481939351463	1.6163902042930125	0.05617351308557158	-0.39260992458410804	3.1118708088883253	0.7044491677549181	1.0082363052530172	0.6245832719577811	0.9381187124230674	1.546911247918338	1.8883376512047594	1.6499191562799946	1.0449175858221023	-0.006980014604010709	0.9791393523924743	1.4077038132185906	0.6244480329398285
1.8914473835902061	-0.018943207771915237	1.1266179513430905	-0.1918416542948347	1.0967004539979448	-0.16585451354787767	-0.01586548157026018	0.44801089426303226	1.8368357002356326	0.7211380109527192	0.08706705655156369	-0.10804833971726324	0.6453906666618955	-0.7151484130000849	0.9656806988993933	0.3613565991900492	0.7581551047780636	2.0861800713915657	0.8237144388627844	2.2683117058963695	1.3570769976309944	3.0060797814081823	1.651666569664809	0.7469483648571271	0.8943389273821254	1.82837296607295	1.9520250964779962	0.6576250251569692	1.5751566794926108	2.0034426677108312	1.2170437660991056	2.0463358468460315	2.6717196186760286	2.5506393106690046	1.5920040836847391	0.0690283422319338	-0.3178213209950399	3.1151485303811635	0.6830346213965066	1.033670507935146	0.6171013994273918	0.9386392184552033	1.6464305976252167	1.9381405802843432	1.6258320390579428	1.0063723909179794	-0.04737298067458001	0.9582653644612027	1.395755672102667	0.6153333453796817
1.9071453136038667	-0.0081963660507186	1.1027678163767394	-0.18669975433490638	1.1394322765097464	-0.18909414328718108	-0.0060726941097228124	0.5313781445742561	1.9109235102476383	0.7312041930296888	0.08758509942768736	-0.15545116782907925	0.6431010957037002	-0.6972044354875038	0.9492137738970365	0.3731379620440373	0.6132289492566463	2.110918054474446	0.8322348991395312	2.28970708428224	1.3972514574861745	2.9898296481221633	1.6196147572284267	0.8048910337305996	0.9015971079857661	1.8659401226856538	2.055174119875786	0.6376848376211414	1.6219560388830785	1.968944141960291	1.160228184815241	2.0508098020699173	2.6802528841966504	2.586563194578881	1.5638522786579947	0.08646165173746705	-0.23958216615824052	3.126224366692958	0.6568586473771048	1.0598010293619946	0.589997823393767	0.939576129313048	1.7473805501491213	1.9826271408437965	1.623882429047803	0.9742627923244791	-0.08339413137059302	0.9584668897356888	1.3701128805889666	0.6096174170183505
1.9153501166057758	0.01658649226481898	1.0727316643951286	-0.19640280667045543	1.1962585462193294	-0.22040264856352748	-0.013565660272709673	0.613422389944827	1.9878896607145013	0.7517256442061205	0.09382435728695245	-0.19577942529562642	0.6397734217841725	-0.710347592059298	0.9324028146091015	0.39620843851119686	0.5042383111170066	2.114346614488882	0.8546140895397449	2.2995786970896197	1.4100970218720144	2.942676564657618	1.578404097870456	0.8348543510068674	0.9197196320290624	1.8992741300433267	2.129044292716086	0.6079501837803984	1.6665334550042392	1.9522832564429045	1.1182027975261017	2.044045818381632	2.686547986293358	2.5953984507155945	1.52287652617226	0.10150573126246758	-0.1855425727210914	3.1500166453885745	0.6336555961168103	1.0893295862630752	0.5414085034498506	0.9390407516799936	1.8297423980436374	2.0180889123350183	1.6254832818420524	0.9453368004064824	-0.11407919658196297	0.9720174491921354	1.3405167991123719	0.5980279047988711
1.9252862083145097	0.049858396886118476	1.0315034700679888	-0.2144059817839588	1.2520850772148502	-0.2513108805445688	-0.02576759839638603	0.6809763676433569	2.0310563513371958	0.7801135874610716	0.09951019373221207	-0.2384431723919537	0.6346895894952769	-0.7378659340617437	0.9211940926381912	0.45023724072606086	0.37413810628058075	2.1205214553659446	0.8650247543147469	2.279162219220632	1.4171141893677413	2.874712838869045	1.5313062014613466	0.8457797510477381	0.9453721909134101	1.9289388632397841	2.175189208377561	0.5733608171203455	1.7126965073152747	1.9439037822377216	1.0990942682016556	2.037776975982947	2.6884138357251492	2.5934109958384104	1.4752678667121377	0.0905279036426621	-0.15534072791479145	3.1616544765463184	0.6070112849504257	1.142133757737654	0.49175218106603313	0.9196035692799429	1.8748258507638718	2.036410103304595	1.5918653731628056	0.9307636319014343	-0.1388036312551814	0.9975224879310988	1.304385494276065	0.5806124720109797
1.9351641341971249	0.0738908605321039	0.9674740222722695	-0.24186424959027386	1.2799796560076746	-0.29220216629663753	-0.05719588638277616	0.7335467537936705	2.0840321232468373	0.8146691378745483	0.0966091536259195	-0.26957769280816557	0.6159873234962542	-0.7741175876430263	0.9205102714038922	0.5224585073530104	0.20526654785752968	2.1303308273221395	0.8596324786252207	2.2462017714369944	1.4213304764797379	2.797889887952557	1.4953392518322812	0.8345735156824337	0.9728654977667315	1.9641933147575574	2.1917626445917313	0.5377805418269523	1.748221942080648	1.9507044438659193	1.1171702429990529	2.0497620477338887	2.6808306128051185	2.612269522004771	1.4162835999539756	0.05707517550113298	-0.14025884828894722	3.1413563397189987	0.588668080026937	1.205716943380493	0.4473323124234156	0.888353378550557	1.8825092584104177	2.0330964267406175	1.529586482135078	0.9266340609512286	-0.1582022751424405	1.0243817765146086	1.2620531357260323	0.5635966775754837
1.934691964549809	0.08445588856684554	0.8913824372521898	-0.27269933621545034	1.2977974291639018	-0.3428942031307831	-0.10690560614358176	0.7623120205372389	2.1478142961624327	0.836935702132062	0.08679160936377091	-0.29036074632325876	0.5982534065046413	-0.8070504918997118	0.9184120869955447	0.5892413094760043	0.0567234573871222	2.1432555116318777	0.8396378538997287	2.2138691417063794	1.4262395004194666	2.741353993463887	1.4957212164364453	0.8008642175463814	1.003021666005775	1.9992148613452763	2.145027150625353	0.5064596946888108	1.7697383580811121	1.9851098098681281	1.1655874354374105	2.0643068231158876	2.6763628448996366	2.651888033570951	1.335387664930316	0.01830369163201507	-0.14447111062889267	3.0912585134514687	0.5901206039320717	1.2700985745172777	0.4011726727342128	0.85130822066339	1.8681156423125813	2.018190314459381	1.4510989565655694	0.9156737921459456	-0.16981469525821713	1.0310119580452017	1.2243581691500163	0.5511528925476721
1.9264666324327995	0.07964939583764834	0.822370802342061	-0.30566818081892166	1.2972274846633616	-0.37818166274857934	-0.15670513216897758	0.7581501609273184	2.194730403956586	0.8386615534793573	0.07239001740753279	-0.31343922961170423	0.587995472104125	-0.815551945649022	0.9333669600760957	0.649544806832836	-0.0428790703691017	2.167246849605232	0.7862800812061448	2.1798389250034482	1.4330941740914038	2.7268757052034505	1.5386714754590334	0.7593594743562915	1.028186197403686	2.0390620346416743	2.049092759492865	0.4999781169490912	1.7885042854156445	2.0171126349923147	1.2206096325427178	2.0773882791509424	2.6825338423323033	2.700042409032731	1.2397333891479554	-0.02793018896044124	-0.1756822226323766	2.99898663917918	0.6016932827089626	1.3291185513197212	0.3634290683541074	0.8100296137148499	1.8349733437181381	2.00786902680109	1.349730670701104	0.9131208283202442	-0.1824531536761853	1.015897562458743	1.2044971430206441	0.5574334475720213
1.9199760105417982	0.051702979377790094	0.7661523432759509	-0.33136789273792644	1.2525101997521373	-0.4175273387465001	-0.20546212460108665	0.7262276213762243	2.2690749080734847	0.8328445098757505	0.05133978736797092	-0.329379046484595	0.5724608562479828	-0.8050046875215356	0.9707350297616071	0.7008187925132539	-0.10325750577617054	2.1840249092503425	0.7156861360658395	2.166708440855054	1.4317685665815465	2.7519015934020454	1.5971784885229585	0.7279059180197226	1.0337837744125407	2.0909262851186208	1.924145544066358	0.5394887499933805	1.8051816887072039	2.028620315483577	1.2784661291190318	2.1104964319885666	2.6885251019756686	2.760452756237148	1.1509673209785207	-0.06651572688393795	-0.22952757974101093	2.8695288574913413	0.6189369134612741	1.3706794961295587	0.3453500189808484	0.7873801655164742	1.7865420857662233	2.00522170705435	1.2498260216770967	0.9113048808370813	-0.20831686833712132	0.9997956930273018	1.2039643631133647	0.5939655259506642
1.941832675085666	0.010087479399892149	0.7667324065285056	-0.3504085831986749	1.1892790619258296	-0.46706214981600125	-0.2524386102221889	0.684353393813908	2.3723416840416	0.8305215447810659	0.022862591411689934	-0.3194321841334044	0.5664332939942394	-0.800849431517862	1.0013201024832898	0.7311217743921617	-0.06511302124535243	2.191371210557869	0.6720037178259577	2.179743926219109	1.4199749358970766	2.796542982205058	1.6519073734369996	0.7249843247252116	1.0210066252542367	2.1332822939773637	1.7864450295691074	0.621031656708593	1.8232599938752547	2.0212901142332846	1.3326438889188175	2.157008766880361	2.698727361254085	2.822124372882855	1.0774898333555258	-0.0682664255040343	-0.28997697201914346	2.767615804557478	0.6611449503962287	1.3981840865459876	0.3309519137677296	0.7940475999281214	1.7452103159437011	2.0022484519078736	1.1829789828543478	0.8784810602209145	-0.25018883945198744	0.9800220330947236	1.2141439271406251	0.6568664027736262
2.0144817919078237	-0.030718123247432273	0.8403924935310269	-0.36952105145074193	1.1235999657529405	-0.49806945934538527	-0.2815748861514272	0.6335275802802528	2.4257382659592603	0.8386037682779979	-0.00030024274708825155	-0.28033777024485496	0.5718330706626717	-0.7911386800694526	1.0335573892431256	0.7432471186433462	0.07254443831942965	2.202283385922963	0.6630179764419477	2.205310990352031	1.4004029824370272	2.8451416180352282	1.7071054105278942	0.7598803785870969	0.99461383675959	2.153549108943538	1.6708672591420068	0.711592571471253	1.8538951008446722	1.987198549488614	1.3699203614600746	2.212544167594239	2.7132262095910304	2.886028691241553	1.0240288977196317	-0.05174881207033516	-0.3497408243142825	2.719853223954175	0.7160863277332052	1.4241474914741035	0.32494413296154123	0.8209205827872582	1.7112797260011003	1.9998691234898047	1.141025204982185	0.83662688988199	-0.30908481062429083	0.9484510835937284	1.2328448171405353	0.7394302198158433
2.12618412868986	-0.07219478368294568	0.9252446228790759	-0.3799059928038195	1.053636942473533	-0.5141834318078694	-0.29321455896636406	0.5710234451687605	2.412920393114971	0.8528266325061535	-0.012136890706909001	-0.20904724974473826	0.5676642461223022	-0.7764634433300021	1.0664402712055299	0.7446408363733673	0.19167443467920847	2.218623757055593	0.6807734358387381	2.2435541966212917	1.378551839290676	2.885700554488076	1.7554945133706457	0.7974262496230728	0.9575335738472177	2.1611083040418086	1.5896121972277837	0.7976796077027896	1.9036245517057488	1.9399714602292053	1.3949315911577689	2.3041232016483697	2.725037550030809	2.9508980718242683	0.9809567342212666	-0.03290161169526522	-0.4135493625090806	2.7103830872022376	0.7553655606257971	1.4405666874745944	0.3368482806645312	0.8587787215246188	1.6727021099011519	2.0072606140549176	1.1165778958814268	0.8153331960679143	-0.3799466532338614	0.9195886337818262	1.2562871330608545	0.829345182698002
2.2510730004049053	-0.1101310357876681	0.9875736112768946	-0.3893088834665811	1.0011786900426796	-0.5177938176694837	-0.2975486873878937	0.511595857139602	2.3978048976268918	0.8671381007097285	-0.017961714265275198	-0.10794017810490644	0.5766009585720315	-0.7767634946388012	1.071664495542104	0.7267715958603723	0.24551054621018223	2.2503261367635417	0.7460789626795307	2.2988641410161144	1.353762978856351	2.9251250548324665	1.7918932490739832	0.8177551034304633	0.918520853102649	2.142116337113829	1.5609452070762755	0.8715392750893448	1.9578697302273091	1.8853896539962587	1.4112392640728126	2.4406053614030956	2.7315423462150354	2.9930200121299793	0.9340403322618027	-0.004806231836076293	-0.4763791019503831	2.7407063743250104	0.7764984259465306	1.457408316846882	0.3560414691316624	0.9176157319572141	1.6357983964170444	2.0193962754384023	1.1078989868040288	0.7980285082314977	-0.4503520975350995	0.8915040715294408	1.2675196467273548	0.8970857166325461
2.354727924067471	-0.13440481578113048	1.0298387679938754	-0.39552092504253444	0.9701914615829906	-0.486433792067998	-0.2892513694637945	0.4646583327027155	2.4005990760801446	0.8810412201570236	-0.021032065945715397	0.005100724764968134	0.609857181898506	-0.7756814914343437	1.0649537033048788	0.6898647642266623	0.2918938811887667	2.302059202513275	0.8635250536029442	2.3450542021144125	1.3342979292277426	2.9787964032947665	1.8399377534151515	0.8279874743642633	0.8904478088996687	2.076649621511399	1.6047703737202947	0.9134865080939745	2.007116819270107	1.82176154588586	1.4147006209489101	2.5905580167775626	2.7317734376584224	3.0061359403098593	0.8791163275819656	0.01604427297201036	-0.5327266799969411	2.79880128253087	0.7818843031368315	1.495924027679812	0.3725478683224168	0.9997912414307271	1.6144512720691044	2.028022699018068	1.1128158918149391	0.7956237074849664	-0.5101780231552091	0.8520937888509355	1.2564605229715076	0.9333428144934848
2.3959880239006734	-0.15046392285020863	1.0255995386070533	-0.3632600704716163	0.9421614041793814	-0.4338553187134039	-0.2660501162379123	0.42803576204041754	2.405063870265237	0.881688414412259	-0.020733875412141726	0.10980116552643435	0.6464164601019469	-0.7676346608801836	1.0732572468642307	0.6388309724529072	0.39120785017326826	2.3571693355112693	0.9979040533942382	2.39406531406938	1.312754669115939	3.05132063812135	1.881654931052557	0.7961987274791762	0.8735928461802029	1.9990881937517364	1.6770443889797768	0.9267269700939375	2.066662846284031	1.777363571088938	1.4018710264407668	2.7284239196005458	2.7220889943920397	2.989455970451182	0.8183105889603709	0.014774227079274383	-0.5969084566269242	2.8544701881408594	0.7613690998505245	1.5453533743049819	0.375033255531824	1.1012948748975577	1.6178331392726188	2.029431464245814	1.1230041763840581	0.8265555995517291	-0.5655909546060249	0.8254400560474016	1.230477256724161	0.9409432760028107
2.378856477349148	-0.14631195939225	0.9802354138284779	-0.28727349048004286	0.9074648647899478	-0.3804327046469294	-0.2380266570655533	0.4115497750511198	2.398162586133709	0.8467938574841343	-0.02431216181502503	0.19450773194444837	0.6799270802015542	-0.7802368158497485	1.0826141299646153	0.5831830853857204	0.5459450039332115	2.4005176625022946	1.1189602271945382	2.4645626728126286	1.2856010959301603	3.1402240056576565	1.8853956930998597	0.701416805482818	0.8738614250653562	1.9423697142062788	1.7490630190263274	0.9319662146217078	2.133711139024804	1.7626051056953724	1.3801790206073492	2.837390370547503	2.703387705362391	2.9322115369453567	0.7567684061891399	-0.0035151354589314484	-0.6724321114199793	2.8825454958798327	0.7184687384374218	1.598793516899738	0.34585138157309114	1.2095056003784843	1.650445044305647	2.025842553344282	1.1287386597863172	0.8635203882780373	-0.6243668209603458	0.8285475757799776	1.1882993728218012	0.9256580256253958
2.388039834837523	-0.1182267033900087	0.9286574607828078	-0.1715546403666414	0.859725005355368	-0.3184299748939615	-0.21399371973716114	0.41157668362618394	2.386590310913158	0.7895479846698349	-0.042238972367323914	0.2598693936931505	0.686549602650527	-0.8247126030312991	1.0924552094669255	0.5314168504644866	0.7377122083469793	2.435309608180698	1.2205950690622238	2.5486820311536755	1.264583802669041	3.2365334577548572	1.8626854063087959	0.5417392755322511	0.8928158885821743	1.895956256302896	1.8463488235772423	0.930893962742347	2.179463670639432	1.7434240038283857	1.3629349419673713	2.895503158509924	2.6756096579730433	2.8533694567693595	0.7055855377894521	-0.036034625458284626	-0.738998043768593	2.8759097679161636	0.6654991283641909	1.6686342869951258	0.27416510118312865	1.3213796968855873	1.6840739424977187	2.0285985182242676	1.1547868216813255	0.8817064564828513	-0.6932966917835154	0.8364110919904263	1.1385522311834688	0.9076633005468757
2.49766873099439	-0.06810562858939831	0.8866743896201517	-0.039379100279968236	0.8319051733822856	-0.24700298874262017	-0.1989414088677945	0.4145007487831542	2.3489656880960874	0.7432119578723653	-0.06947791949774842	0.29768990414727503	0.6800706912831611	-0.8857184895885132	1.1044751727779059	0.4918085787200329	0.9423600793122382	2.4529201342122926	1.2956756534511336	2.6288362228440603	1.2266628755806175	3.315082724488562	1.8090442901587873	0.33849150387640536	0.9209544398303136	1.8517043195924785	1.9525571490049345	0.9138488552807928	2.203725443797122	1.7315142654759037	1.3558366521417509	2.890622480083868	2.626036263895366	2.7786519824682876	0.6775122868053358	-0.0823632332305862	-0.7858394673843155	2.8462182886636826	0.6144368043533099	1.7516633341155046	0.16914035098421776	1.4183921068751302	1.6958447867643396	2.0397817239396367	1.2047048422048816	0.8892817687870911	-0.7716565066014114	0.8475796227024468	1.0885119029689414	0.9002901562655179
2.69074848003556	0.004586788958776111	0.8739010789560142	0.04576893598538481	0.8211416313392995	-0.18392625836561644	-0.19924596924336113	0.4199407657086218	2.2227731828910406	0.7179521201843866	-0.09855149652117665	0.3002737648869118	0.703811654659717	-0.9591037657496692	1.0932112354278298	0.45976789771390714	1.107719180962268	2.448410226108198	1.3253123982655244	2.67927231656411	1.161562718386869	3.3702793014311268	1.7105389401761943	0.14211513846516943	0.9611462873877482	1.826391231141783	2.0423569745018084	0.8814890330457541	2.2133059705495346	1.76181079626223	1.3582905367870035	2.838694537337074	2.5638084735566653	2.7235192197694715	0.6668092984972954	-0.12640435503033598	-0.8190729223376284	2.7980577738216326	0.5632523054345208	1.8427696786746317	0.05350556849135398	1.4825481932361249	1.6931782209693385	2.0470573263626206	1.240117992946252	0.9008004984292455	-0.8514198320065862	0.8821371767713263	1.0334779453276004	0.9033406068085761
2.878747273089309	0.06617534881962397	0.87421494879815	0.04779176464982338	0.8076918754618015	-0.12310849609082997	-0.2147355975750802	0.4326102198013221	2.003308139408355	0.709977762396661	-0.11182602934204329	0.28441807371252054	0.7554952313432792	-1.0095442092515912	1.0585954400269515	0.4338566093630031	1.1675851757919697	2.4235435111098815	1.3073492240887055	2.700242265611419	1.0949915644725057	3.4034700943300513	1.616351450936327	-0.016253336505376657	1.0116915234325963	1.8063818374140896	2.1247080646215273	0.8414459714820577	2.1848722808146013	1.811170753443965	1.364026021852228	2.7783845599020536	2.5023124727886903	2.711900252795163	0.6619733152480206	-0.1676808465442418	-0.8418899781049098	2.7285693800432247	0.5137850427213347	1.9378961034532742	-0.042730338317048346	1.5202427443633855	1.6755487175472765	2.0481727497306044	1.2506950560511172	0.9194158596583216	-0.9232871235209806	0.9132002825806167	0.9843234819293192	0.9172069577146408
3.0249282586829533	0.07774200498156433	0.8575758741289718	-0.050175132619689866	0.8027071969201932	-0.044480553725928365	-0.23491077014629078	0.43769145572593465	1.7692283643471343	0.7480389483593314	-0.09569088902960604	0.25173323685252685	0.8174367424273582	-1.0259924764521275	1.0267871342898747	0.41875108145507156	1.0957837931457253	2.3970075722747497	1.272490529704412	2.716945530127338	1.027535246833818	3.4022863349125316	1.558168277428107	-0.1024697811065084	1.0553781718492747	1.7763575316940383	2.1945133561560097	0.8095335371001318	2.1223858993126585	1.8633156967863465	1.3699412633735777	2.7387511522122017	2.443495420975534	2.751426398669936	0.6492181025763293	-0.19512716980078962	-0.8529652573857069	2.6694412390771096	0.47525922176084573	2.0206744758255537	-0.09203099322089872	1.5335528271851497	1.647870932434196	2.044069585198379	1.2442230368972216	0.9518065881969135	-0.9749321952533796	0.902583931120688	0.950272856020851	0.9439277312216205
3.149488664556388	0.04877412617416773	0.861437665098036	-0.24245804768209292	0.7980728940961297	0.034646739482619975	-0.23437583717894847	0.43036783854597693	1.5790012002216804	0.831946913081287	-0.05285506077022932	0.1932738883664508	0.9336427264901699	-1.0163317335551842	1.0102564992346337	0.405157885552056	0.9614746103631576	2.37780935261945	1.2521967956956792	2.7258051993624144	0.956461303539198	3.38394185804167	1.5165465909417422	-0.06232391851851686	1.0829893913838826	1.7544317798576485	2.242515135136505	0.7955388013643441	2.0703934531126342	1.9441734551934187	1.3731141738433341	2.723437139469575	2.392056177466066	2.825121480317841	0.6214247003690746	-0.1958709535832754	-0.863255974241523	2.647952790184766	0.4452584943744184	2.075590814159115	-0.08551327952174534	1.528729471287356	1.6320564455112858	2.034045260904292	1.20017099839831	1.0007611891760715	-1.0035754785590494	0.8662811681747586	0.9245008102101184	0.9657061882237417
3.2533659869658784	-0.018675445797317492	0.905256278881791	-0.45455489577536035	0.7560698530768221	0.13773891008434208	-0.1791449844559418	0.42449279965697295	1.4514242300902485	0.9379557911501898	0.01588038425691113	0.11963986626526817	1.0816565135421028	-0.9185877465978777	1.0145123307673547	0.3891686812961536	0.8407625159101487	2.3666053849127016	1.2504519915434442	2.7144755617345293	0.9269430176019646	3.36857954431879	1.503036668964023	0.07395368746391719	1.094020777788694	1.73739703155241	2.2734220664264293	0.7872972515743645	2.0210180763522088	2.023825040016831	1.3706226657537752	2.725360232871146	2.3620870408357164	2.917455321487032	0.5942548208751774	-0.18710693524058622	-0.8728992366689571	2.6584736129530446	0.42422744147694197	2.0978544454902863	-0.03560841841698709	1.5193653199092136	1.6464597936010752	2.0276967636183323	1.116194834677088	1.0532223163622576	-1.022411345584906	0.8124658588759857	0.9051883267071764	0.9692992669884012
3.338236770311313	-0.1347486089337	0.9281648043217345	-0.6200222805264393	0.685649005526489	0.2587799693438585	-0.06847633413935098	0.4747983807393871	1.4544119811471905	1.0652411803599664	0.09431712977887474	0.048305279923080195	1.175430446657864	-0.726091193307352	1.0440822899797362	0.36938678560047017	0.742990843808985	2.3668371023604857	1.262594997583879	2.7155288091261123	0.9213327045279891	3.3409167561356554	1.5255559734530055	0.234437486571729	1.091796813605539	1.717269142333988	2.2850367730895216	0.7877705213693922	1.9526561173829318	2.0745823934235377	1.3561209181653913	2.736925318706802	2.3456324741723305	3.0110599871690376	0.584833245387504	-0.18128998471529462	-0.8809543314691239	2.703712452726399	0.416693322155916	2.082015515110396	0.049550374708107726	1.5172832957806694	1.6699966161383415	2.0354250540965055	1.0243459056070017	1.094643394623608	-1.0401697008151494	0.7316381017850935	0.9031706986559381	0.9643349520421264
3.4739307996076882	-0.2743286288770432	0.9168774091127719	-0.7288896141957746	0.6141209707087137	0.29010036392600647	0.06941532820868615	0.642376016713845	1.629814008690099	1.201363853031116	0.16330527864802674	-0.023770413763034515	1.1912399751559402	-0.5498610579393036	1.1169920745013893	0.3437601715093144	0.6585078006607118	2.3826582547675246	1.2885302650181711	2.727283876092558	0.9161243498602287	3.3014011973745325	1.56476547042829	0.3976526356897592	1.0849087478070478	1.6985305105930852	2.2942944870582713	0.8233507966627854	1.893510348048006	2.1140968361500314	1.3323888855740806	2.729219682387403	2.335879559367166	3.0877075859181433	0.5970729471544507	-0.17687990823140315	-0.8918163316441007	2.781606334635535	0.4265046460104592	2.029940157255291	0.1550250656949284	1.5130845471214391	1.6711449911887424	2.0538947267481835	0.9394263822034542	1.1201578366673781	-1.0470431279699661	0.6379167576325789	0.9193999942930823	0.9579040743347662
3.637438358346315	-0.4123582739304325	0.8986173357652216	-0.7574473872600187	0.5532583727330109	0.1920056648626983	0.22529167119597132	0.8647798743814927	1.8956775636570726	1.3267538876362726	0.19731416170594035	-0.08173702601503988	1.1692551701487535	-0.4184249459894101	1.2146256068793009	0.3122977350933039	0.6252588649466837	2.416802249804902	1.3279919189278846	2.7190933287297816	0.9261091677167318	3.277020306294458	1.6149149318815366	0.5278288677687718	1.076995496751815	1.6830607199757595	2.315145625589036	0.8720790984493	1.818887948458513	2.141652509077552	1.3026621841901087	2.6793518810776953	2.332028035310717	3.144901059042502	0.6209435568579783	-0.1728276899824817	-0.9128738347883667	2.856040981188545	0.4482891108400381	1.9512143599772798	0.24209075073068936	1.5141007731841811	1.655345102253761	2.070611591250173	0.8719675889200463	1.128561342593647	-1.0349537201484886	0.5590075211547942	0.9456291589591735	0.9378414957631147
3.675506180781361	-0.553789487772229	0.8638214866838796	-0.7127428737759255	0.5267886551915365	0.03187653123095333	0.37370628498186564	1.0166608415685343	2.174771385276196	1.4518704056216571	0.17392136705093186	-0.06326142023022632	1.1094267935511808	-0.40465440940830816	1.3063553410231972	0.2785549392424289	0.6558858959590368	2.465814781075095	1.3637894841179048	2.708085860892263	0.9165733459522769	3.257609687127688	1.6648069824058904	0.6104125715602942	1.0661016751418384	1.6721264464173948	2.351394364249434	0.902102151071387	1.7185618217651981	2.1533072839082843	1.2761251148066954	2.6082814224026176	2.3313861146346415	3.183615023837656	0.639776888577998	-0.17344867927257618	-0.9415484488547765	2.9080447030206007	0.47485536581525933	1.8661752727471435	0.29897183662323235	1.5332008659634204	1.6434720720716378	2.0719624124068545	0.8268121054593836	1.1177036482277898	-1.0078855257415011	0.5077556133474845	0.9775864957644819	0.901518402577927
3.516227619753476	-0.6919745008849529	0.8000264480107682	-0.6558002468719784	0.5344688909201251	-0.19008095566867556	0.46111511276958056	1.0967900933470398	2.4236678807198024	1.565314312932256	0.0887626993314613	0.05173039764771544	0.9929664127152368	-0.5849897922285636	1.4050422129421414	0.2610622990522266	0.7034831678393456	2.5220491728012275	1.3922754890509403	2.711675162787499	0.8693389570687943	3.2210421446082735	1.703551478993497	0.6668740605774793	1.0556795042570077	1.6850220246499041	2.4093721281100473	0.9208628615399184	1.6876239557821802	2.169198375715774	1.270995785233059	2.557595753784196	2.3419136137222694	3.1985910059410547	0.6485798509799787	-0.17662379400441497	-0.9696632052684091	2.945981100447824	0.4982382856899748	1.8024853182301133	0.33690398761922424	1.5572631162490231	1.6291368479255166	2.0521600261207027	0.7861218578283969	1.1008852392153163	-0.9586871607297134	0.47302071703705684	1.0227057030602873	0.8755639081136145
3.242885873706976	-0.8008742876648309	0.7433113594476073	-0.5859082538887458	0.6004750044293898	-0.4395384068863513	0.4843905537792545	1.1459475752267179	2.584009118075674	1.654553925566391	-0.047879322121021924	0.20328084050228448	0.8696455253522274	-0.8761441250986488	1.4965256015482153	0.2619370793295802	0.7567023606169839	2.575708926218647	1.4255680139938236	2.7144425186791077	0.829878614807634	3.172147568923723	1.7247961842055397	0.7049498950482749	1.0388114401285107	1.7279582528080824	2.4735323423336992	0.9425962979084689	1.7535689741513578	2.176582511557206	1.288076828947713	2.535155243194827	2.362938655599309	3.1894308773724935	0.6249939996809759	-0.1800585313773106	-0.9914671852830453	2.968429478424865	0.5145961483599496	1.7654597295108836	0.34780969528809	1.5700824362404875	1.61445613806508	2.027747464680514	0.7519264986769378	1.082064729107389	-0.8850491810416369	0.44244530239202257	1.0657000958146328	0.8677067981210985
2.935301563672526	-0.8547704757369294	0.7092584680938526	-0.4766004655908634	0.7631801443048706	-0.5766656968948161	0.4717630120538246	1.1195233545137306	2.6549745178281716	1.7547804311525035	-0.21690786796570444	0.3004019564274826	0.780770781706152	-1.179900612938299	1.55318507524732	0.2569345222858661	0.8208867867200326	2.626167546005567	1.4597827925600304	2.707676953081413	0.7926247676273962	3.1288986150765754	1.7097542520219886	0.7349720971506337	1.0078331584727191	1.7908344118200776	2.5313558109615	0.9536737690483426	1.8785725262074746	2.147850083913919	1.3192833858076978	2.539748562836741	2.3959248194072105	3.1709672941624967	0.5583163463729515	-0.1890646302907148	-0.9889040274577441	2.972684582258485	0.5114976569454914	1.7435674681768958	0.3237271502590036	1.5769630302652948	1.6174633235784222	2.0294061137147237	0.7301949219949957	1.0465093891598543	-0.8021116568755005	0.42203079208657857	1.079319085160488	0.8638350724318326
2.627412738430749	-0.8504697556264167	0.6815107848346508	-0.3466826633038541	1.000753567505391	-0.5902234686100541	0.4322287325331152	1.0613335609375227	2.683610638873935	1.8742763752189073	-0.3705341146397835	0.2894696216081508	0.7150297317201216	-1.429929731575091	1.6019827284204102	0.24947368439494425	0.8800264094691947	2.6606505350869254	1.486831411215272	2.6782810249014446	0.7325490905113317	3.0825612632619244	1.6524014363489072	0.7707242457918407	0.9641858142831362	1.848496769239968	2.599873535380788	0.9540878801189923	2.0910580386680526	2.0842513946714147	1.3533660459656955	2.5816631571822497	2.4481814419108803	3.1440124373906833	0.4877993642314925	-0.21278852622076422	-0.9502624237497095	2.9689111882928216	0.49597465614622493	1.7413438903187575	0.2809613496557506	1.5776223379060004	1.615886740882107	2.0679244349545756	0.7115335522791689	0.9943179947588245	-0.7150596848019124	0.4046310998874474	1.091897735042424	0.8636810833419186
2.3998680266547043	-0.7991718504189326	0.6645657863952902	-0.2239165391336988	1.1841355463922674	-0.5456742397731662	0.37859877409193493	1.107634249097891	2.6871075700405815	1.9688784545392821	-0.4650200811679002	0.14261419392699892	0.6659270513317288	-1.555828533008054	1.695292471875856	0.2594135606311806	0.9357630287725396	2.684959411785021	1.5120313683282653	2.6085395260509787	0.7025860846353078	3.021449683332456	1.569506813666936	0.806974650653817	0.9080921315133026	1.9004018802309601	2.6899447076664016	0.961127768320034	2.3555257343112443	1.980618529369621	1.3758690460430292	2.6398466796146147	2.509630368495943	3.1104868764335643	0.44098606445297667	-0.2467745333006798	-0.8760831890344128	2.9535034538206313	0.4770511204101705	1.7587472168117855	0.23432177312611077	1.5625425345749737	1.5841069211610226	2.12778428186822	0.7099555688105517	0.938783433443185	-0.6269713797274484	0.3748779083623171	1.1043818086094581	0.8683337537014628
2.3096596733830905	-0.7304495826422611	0.6704697178562257	-0.12285993421059915	1.19844489069681	-0.45698794470049753	0.3290608576199102	1.2491150520226408	2.6681416629791186	2.012795207573132	-0.49437921353280156	-0.12712083736286153	0.6620413457808131	-1.5666667499804365	1.8283105676261244	0.27502616456429063	0.9947086206234752	2.7085645540120677	1.5397446742795975	2.5000426535722085	0.7034113822140248	2.9614421867058676	1.4917811685087081	0.8323404218929855	0.8478911570119863	1.9516940835112813	2.775653049231109	0.9873461754805296	2.554443537755551	1.850381201202218	1.3765629895713285	2.672393377597067	2.5557117140957732	3.0851340866540964	0.4179942781013476	-0.2912542068589714	-0.7738882203474716	2.9240039603850896	0.4508140589368142	1.7660539215063775	0.19263154526348036	1.537979607058459	1.541811684135197	2.1982587582999167	0.7479358013541295	0.8844531720274672	-0.5477673996174481	0.3535565343216857	1.0825567476739595	0.8613895790277224
2.3390094649387096	-0.6771285869600391	0.6801043300990042	-0.06340508461049438	1.0343849647134877	-0.36504794294024867	0.2819750426332199	1.3841557359820398	2.6312534576760833	1.9874506182564917	-0.47314198265015134	-0.4241606667943709	0.6748063193488163	-1.5447220883505326	1.943392159820822	0.28163297967596523	1.040878024098888	2.726505491959947	1.5660081310663334	2.39955872203332	0.6961248170630693	2.9058244645859146	1.4376958109169002	0.8566734438745598	0.7930191806343719	1.9803618201650477	2.839302493028899	1.016396806570646	2.671164834761644	1.7169519258682993	1.3573457702966674	2.665647077526268	2.5779521257861817	3.0715340348502864	0.4502701703660528	-0.346613472443155	-0.6578986637805286	2.8931570755797553	0.4231923485071615	1.75691357745069	0.15875743165940076	1.5020845196422976	1.5067570491220759	2.2617908107172475	0.815451767951618	0.8308523288476646	-0.47972630444734793	0.35433845238669187	1.0405175757001217	0.825150813201297
2.4006857697395487	-0.6375890687111208	0.682885455282487	-0.06684389334004003	0.731959332033485	-0.2890435740554667	0.2617491099994144	1.4986965705050728	2.583196954760195	1.8846584497299805	-0.42296763481875904	-0.6507432207394759	0.6701245980884208	-1.514798789645742	2.015091453337658	0.29559684518802815	1.0712861484568321	2.726093549830553	1.5975641604481825	2.3239438200815594	0.692605542932062	2.8477405770127957	1.424758835845427	0.8575023610418399	0.7431060875753102	1.9871977841647275	2.8705712200371423	1.0159974851810911	2.7435858171166516	1.601571125987442	1.3241702531846997	2.6303947860685004	2.566675719243133	3.0577396965921366	0.5452518271584126	-0.39543305420397085	-0.5459918786678544	2.86700860731261	0.4015911460394454	1.7451968540395395	0.12561179361669916	1.445289875735798	1.4791084599848525	2.307747702079953	0.8996509075977531	0.7882953336460096	-0.4233285134890769	0.37160916841015246	1.0079896284615724	0.7661619925435311
2.452367817005535	-0.5876002220461144	0.7091909264822546	-0.11184204324316471	0.36727427018383263	-0.18355768988578092	0.28142839580527834	1.6213054927848376	2.539992391236779	1.7253369448860378	-0.3453395415912321	-0.7627786212129953	0.6244480677898006	-1.5033604700557615	2.0474731495507	0.3163721354359609	1.1083560003205488	2.70962015571864	1.6393729913722122	2.267853233502387	0.7159490635653167	2.8092570136413055	1.4401785808439667	0.8212021305577858	0.7031304132669007	2.0054338315828804	2.854753298411227	1.0043506113190739	2.7629880515306167	1.5201544090903811	1.2840845634686393	2.5771980437671065	2.531716719224094	3.040365391535981	0.6607999142362682	-0.4316433958032075	-0.45243471376662425	2.8373136374089123	0.37554074067539356	1.7222972515881907	0.099729485435973	1.373777304120614	1.4710357726602041	2.34829768731149	1.002414222325779	0.7673283584167707	-0.3877019929092918	0.4001290252554279	0.9889892467978065	0.7016808943454997
2.4922182509351565	-0.5079492988617915	0.7541458285552602	-0.15933936533493487	0.08095657715843772	-0.04900245303229668	0.32341087219112274	1.7516685694455862	2.5038784763484996	1.5784585200683527	-0.24280495769504767	-0.7560285354047964	0.5206582875253744	-1.5048789115275631	2.000578303290444	0.3313442222846356	1.15226170998332	2.6861995292370504	1.6872055509170534	2.2363342890115425	0.744877240353001	2.808251576956553	1.463569761059845	0.7903057152680766	0.6873661428493361	2.0327286549647448	2.790438788954762	0.9700977099039237	2.7433754252597433	1.4749474154263704	1.2519875850934266	2.5188553687773716	2.4896880328258844	3.0242746510880076	0.7650214902927255	-0.45642332436782407	-0.3913112071718823	2.805663902823649	0.3477798866006224	1.684097205252867	0.07724530149155742	1.2908879578030283	1.48782345877837	2.39409885398321	1.1036624442306755	0.7671763962842887	-0.35889056285844634	0.43040618249422236	1.0167631579406269	0.6423510978457816
2.4763424019239566	-0.39331742240349	0.7919572119426923	-0.1815643796287349	-0.03157475996458398	0.10102869687234292	0.38964104001633604	1.8675144698592299	2.4962912719038988	1.5142514566635117	-0.13963356011699427	-0.666959450621722	0.39562637670435885	-1.5133349029573584	1.8608621573135273	0.34257699411723175	1.1637194832811517	2.661345687430278	1.7212624662504385	2.2194327661630915	0.7619006064715189	2.827730489935872	1.4824479464417404	0.7732517637117429	0.6981223996644789	2.0455220819121425	2.6732967840984605	0.8793999905911386	2.7115138877098075	1.457403963872159	1.2406545675920984	2.452594854058409	2.4504752384600557	3.0114963354353415	0.8058303154378763	-0.45877396179360586	-0.37136961077771014	2.7846187666358753	0.3376868817084014	1.6381215996015068	0.04397967923874653	1.2057430853461875	1.5053021163251672	2.4354347056785537	1.1884390343490225	0.7793751564693014	-0.3101520277212194	0.44713681078205986	1.089735089975004	0.6025925813927506
2.3687048299318567	-0.2515126640786129	0.8549496973485695	-0.1740211862865059	-0.0003586193694319506	0.24702144590652755	0.49011863161203273	1.9500565238684864	2.5539127863020807	1.538074369010997	-0.04331801777271371	-0.5436552125348715	0.31133077497467426	-1.5234275378896946	1.6961844126162475	0.36891232850088773	1.1522318590759006	2.65262195462759	1.7262019237195034	2.196690883268767	0.7826485020774083	2.876200126342338	1.491104426873069	0.7410734710540541	0.7434762023804596	2.0675377268794306	2.5318027350841303	0.734790186268173	2.6717908788236664	1.4687743563132483	1.2463315272995144	2.38814248922736	2.4348637276179144	3.008846395599096	0.7406108215461302	-0.44091964259987293	-0.38294000226844627	2.7810932089066243	0.3462425190094402	1.57332217721789	0.0066345938422180005	1.1324112212186805	1.514313940873238	2.4686257938849514	1.2474990677940263	0.7952248068872005	-0.24796175296997283	0.45073605218438184	1.164131971820568	0.5985558673928624
2.2300067067924134	-0.13543619523883993	0.9639539123971762	-0.16920228638751295	0.10117092022267307	0.30900832325176025	0.5863089502285951	1.9851497905146391	2.6589301319035594	1.6318636031655689	0.06589047459099592	-0.39692797639429084	0.2679150934179277	-1.5241322038421772	1.484424938836915	0.41158084853764293	1.1423561838713001	2.6719703615175656	1.6834459133985458	2.1614628558067817	0.8112516912175151	2.954339630200748	1.4934211252331082	0.7078578995367641	0.8245051418901472	2.1154711959052763	2.4381136056153276	0.5826080652247599	2.617022286414186	1.5009831135126939	1.2639518403825463	2.352660310742279	2.444616642423079	3.0231121173858098	0.6260692081394437	-0.41503105518966343	-0.4119459606599697	2.790510985890305	0.36890596442647217	1.4801547291743924	-0.01894775381323483	1.0775845858336859	1.5144939827243604	2.491437650361994	1.2845302233238705	0.8065269904905683	-0.19136149960424617	0.44285641395197456	1.2515267918774655	0.6296836619969047
2.109928491049296	-0.09157281695567777	1.0795335019867305	-0.18682373415627607	0.2000376043614353	0.2505287911178652	0.6360186699894014	1.9569047562223112	2.779420661499934	1.769392382403153	0.151390292497182	-0.2589337889551186	0.25806747639343247	-1.5421125512103704	1.221897047581915	0.4560345134115741	1.1349332582263314	2.711877255302612	1.5717452132907055	2.123740077660421	0.8312298792370363	3.037043437197864	1.5040455537337176	0.6894043009602697	0.9130346380705646	2.1651371507266175	2.403556793990598	0.47669176406560554	2.5610785785112387	1.5316228644244514	1.2997400966823893	2.3523729519581362	2.4592010801835014	3.047897972921465	0.53804449374731	-0.39000553764026336	-0.4581018442926994	2.7915302560456925	0.3993987851919757	1.3651692937963436	-0.0279379992707126	1.040479941542846	1.4988400736686671	2.4924226995700836	1.3089317937733644	0.7959504260698033	-0.14948952848938032	0.4268190326083693	1.330113404473178	0.679726449812048
2.0386821970923528	-0.1181407551018657	1.1853513421822615	-0.2057371821687773	0.2572282648172649	0.1496519944970889	0.6366160768799366	1.8781433570095665	2.9032566306600684	1.88913102431527	0.1707802582947277	-0.17244455892603833	0.30662443467171796	-1.5708083672882558	0.9977693288691638	0.49886019736256604	1.131032739656857	2.7618466938108766	1.4350522708498996	2.086207297082738	0.8348432287397107	3.120904444907619	1.5315220944984818	0.6528685311718528	0.9838477538876734	2.1927915466320753	2.376837116087689	0.445833094461671	2.5063715642062196	1.5537164342129581	1.334157187456435	2.387992178478732	2.4671223813262655	3.070916140225009	0.5114244925518079	-0.3744948390441757	-0.5072474439623706	2.7736720844191125	0.44049367296598596	1.2343402859134387	-0.0179064622755009	1.021008058740653	1.4765051521375425	2.4836586588216405	1.3223789572450633	0.7564478697310412	-0.1196349023052029	0.4158399356543655	1.3533003643432624	0.7381359781791847
2.041118318750968	-0.2011998584813762	1.2848798664271464	-0.2105267184258673	0.27652695933965005	0.047594193500066585	0.6027239735476141	1.7971216374914334	3.0003080428097273	1.9550292679465895	0.14312434982498434	-0.12698062786536068	0.3667892715176272	-1.5923347755786206	0.8333846504151546	0.5353815326028663	1.1494706501396021	2.8107691127402648	1.3410405614092418	2.0491990750098825	0.8379391636982151	3.2117390096987903	1.5607299313495115	0.5864690953513214	1.0343602364099418	2.2127478216915097	2.3759698704687766	0.5037938546715045	2.45274216672927	1.564802444264404	1.3458873413143206	2.469398711574207	2.4726386196693353	3.094310140341867	0.567983403243836	-0.3745264147707902	-0.5507906585488052	2.7288486321405907	0.4823250039348892	1.1084319304932198	0.028763110306666374	1.016378033654795	1.4612599867438574	2.4896486271678904	1.323762551445808	0.7004764172845154	-0.10897302603460068	0.4133369917452483	1.3573072475512673	0.7976160973619144
2.06677971262683	-0.32344476984706516	1.359056448106601	-0.20579264682570528	0.2765503177208194	-0.0906784329672417	0.5532172940371863	1.767445963958195	3.0384586781368226	2.0013652947440583	0.09663947808696066	-0.10780397459304931	0.38263572857954486	-1.63018215657488	0.7224569536685629	0.5504218226596055	1.1735205312172037	2.841192755421553	1.2981059163774606	2.0017864208609635	0.8401542110856537	3.2969279526525583	1.5780055261095876	0.5057470579846738	1.062855801054199	2.2252429668863813	2.4164271446172676	0.6394004406281175	2.4172731785596526	1.5650868266540474	1.3446457676522423	2.5782679026249933	2.461066929615291	3.1066489227043865	0.7305902714834186	-0.3871426717605059	-0.5972626522848038	2.650563797295141	0.5125870498743431	1.0128598617179563	0.10910110927558336	1.027625921149239	1.4457423255755006	2.517146710392242	1.3330189109954174	0.6494893227834072	-0.11394879706529668	0.4036476565479562	1.3850906163255776	0.8461116614641128
2.0910861849060467	-0.44231125234807767	1.3747737784292533	-0.17954481359117477	0.261311309845724	-0.22952570921493876	0.4919303753846366	1.8161908476868889	3.0255818918914104	2.0136080527389333	0.024406611886380346	-0.11826360310652444	0.3845478075518017	-1.695888846969948	0.6918336549151483	0.5581554733827869	1.185411142672617	2.8514526890817726	1.3026299442864702	1.950635771067408	0.8223226520014493	3.358832499627737	1.569353197467435	0.4446925525323958	1.0636680884141732	2.2073828361974392	2.449068567145016	0.7945663798323712	2.4008626137207587	1.5634442731966238	1.3269000430881923	2.689312178626522	2.4269980596004097	3.093122126448934	0.9402706497677208	-0.41019295218943624	-0.647166154491228	2.5408875360544934	0.5335366528332137	0.9532085559203003	0.1979065653579299	1.0608391631998233	1.4159429662167615	2.5561720422539045	1.3741665451390468	0.6216042714729133	-0.11484100428459369	0.37985155213663535	1.4070890671717298	0.8803559019354615
2.1320486125702893	-0.5270265131260258	1.3578685103496564	-0.14033130114296827	0.24182107659774826	-0.32186598427049284	0.4373554988551585	1.9493165380542223	2.9924052308591116	1.9843456267700623	-0.06378955601406897	-0.14029652414218657	0.4066475014242742	-1.7751705859722033	0.7108617240434834	0.5779106808666195	1.1802021593279233	2.855451960587973	1.3801698716709108	1.910083681300522	0.7888318196879025	3.390706739584741	1.5494661273158452	0.42184071040710824	1.0605958079962063	2.183177067677355	2.473777086496093	0.9045017768289897	2.38877791072026	1.5725150907973198	1.278804740117781	2.791890422756766	2.38769539633993	3.063893162654189	1.105582722850299	-0.44452629226211665	-0.6752885280157827	2.4201459104557026	0.5460935183682569	0.9239538843921427	0.2819297936373478	1.1004967656482827	1.3750296720481994	2.5999850029872382	1.4420770076036893	0.620612718558467	-0.10504388270346394	0.3530124160805739	1.4126879850139145	0.9088402171626473
2.1285039186962367	-0.5778483970453363	1.3720125184256533	-0.13450098691175535	0.24090075637966252	-0.42156573961695487	0.40757886521318926	2.110431631250776	2.9539852771268826	1.939415706539028	-0.1306524655719037	-0.1615482779774931	0.4282301954029607	-1.860062375202612	0.7361036469965406	0.6059006843850658	1.1645453583864234	2.8360477698679754	1.5044996304044522	1.8712993949987229	0.7552212550831428	3.4035421822432985	1.5284165561950604	0.42162328951077266	1.0653221413044434	2.1727535505445497	2.525630925771632	0.9766310515274738	2.3733166749918078	1.5859840291481917	1.2249321482551394	2.868871630576442	2.3538875740666523	3.0334124844896784	1.2129219124735477	-0.49022338550211825	-0.6826276143892677	2.3104591772614027	0.5485030790520085	0.9219159915325964	0.35990238960696636	1.1358069034283298	1.3288757002131835	2.6279068022312457	1.5226627937999455	0.6403563986212241	-0.09040138960830461	0.33001838226170765	1.4130946631679917	0.9363529345606137
2.0665983721101076	-0.5944264995466592	1.4175673489310956	-0.15600169803861114	0.26891679875456936	-0.5480402116275941	0.3471821999661434	2.2173887323682315	2.9097371047835767	1.8710827797570602	-0.17803696298748872	-0.18652559846064767	0.4339828450147703	-1.9573290078050114	0.7655376914294342	0.6356699020269441	1.2085804219813445	2.7852973577394016	1.6263825090292634	1.844410608648913	0.7046087051261533	3.4012846923284767	1.4967965298329506	0.44493262143876644	1.0837558238122458	2.1632657391833687	2.61151484467023	1.035194491241913	2.363546282417307	1.6000952794480852	1.1875135427020622	2.9115952504219216	2.317678968464855	2.9971637281479544	1.272632804126018	-0.5508768479154125	-0.687155986832482	2.2175275699090866	0.548832272553873	0.9331870709471259	0.41334678490994914	1.164181917980202	1.2880791899480522	2.621377229723212	1.6191884999618047	0.671018557902831	-0.07181945848332519	0.3069517993440266	1.4005286234613759	0.9555392418825163
2.0320889296258478	-0.584684591656051	1.4530942366320958	-0.18871932037246658	0.31760033678840405	-0.6059886881023715	0.22864573994740636	2.2086479302348963	2.8777850008746166	1.7627547889402297	-0.21879303862711078	-0.2110061767240897	0.4276721637715723	-2.059741974976512	0.7717005772118476	0.6710614362988657	1.3367204172305598	2.727518183028041	1.7364256451924809	1.8657357705420108	0.6381786642692904	3.3802046688549483	1.46103716966267	0.49522026292041854	1.1082292558837277	2.1728230134184265	2.7139562382071896	1.0891102736723672	2.3501530446970094	1.623988303322784	1.1648391469340036	2.9175855758452065	2.276685914090712	2.954764690768022	1.2682435969941888	-0.6248763174446351	-0.6743630490387418	2.140506350804221	0.5524907322962449	0.9455026284787355	0.43634947204805147	1.1602855585396408	1.2800648945751185	2.580997455200426	1.7297902760502466	0.688596777577716	-0.05247571965571498	0.27330110901033444	1.3801884106698352	0.9666264563563232
2.044375605013611	-0.5759410061892514	1.4960785128608056	-0.2438511893590533	0.3696661684156072	-0.5961166011854878	0.10362761039737264	2.0598928425178054	2.875689367034677	1.643971529023937	-0.2530040847586336	-0.23651629329774404	0.4061797396156101	-2.152157778086658	0.7761305495557883	0.6947101573561402	1.4571439529118482	2.671468307047367	1.838891346180278	1.9294097383405766	0.5796167454064169	3.336701510261089	1.4335523253195543	0.5488145138671764	1.1347923626957879	2.2123269583968495	2.8185471239529853	1.168719429584458	2.324557079275995	1.6487050554985199	1.1669460598151062	2.8804322955077257	2.2441319768713677	2.9252395197560035	1.207462406510915	-0.7026824162379957	-0.6552555262905442	2.0791197585006556	0.5561627670283844	0.9745205516336883	0.44881068929797696	1.0973043286511823	1.3291822579596893	2.5232960249339187	1.8352293018772337	0.6679375256667536	-0.04024904918511454	0.2316256822466051	1.3678462015751542	0.9684779918421936
2.06665995945541	-0.5723080381635375	1.5501356403557522	-0.2948264717029068	0.40217169165132527	-0.5865575993213675	0.004649392958312989	1.7951169486491545	2.8838025839893033	1.5201879230165964	-0.2813751451012698	-0.26820764571831135	0.37003077878818996	-2.2308439607032655	0.8023960806918655	0.7029034383945414	1.4973929264157364	2.613517489782092	1.9375392495111607	1.9984862457006707	0.536577262868643	3.257852509572307	1.395048632504138	0.5953742928970727	1.1672511035721775	2.2483618457328767	2.9083150262982427	1.273445161415495	2.2957231318620663	1.6717106101917458	1.1923753277828604	2.8110462013981636	2.2281567109794507	2.9167769114087614	1.1310931481936832	-0.7721735736894138	-0.664902597273439	2.0344394229220333	0.565084929053149	1.0221812486472703	0.4508289951180304	0.9849741697159219	1.4185414080680954	2.46732205228601	1.9351110815756098	0.633263566087615	-0.031718175542141465	0.18662508845385475	1.370097117869816	0.9549562831849843
2.109521330266466	-0.5811904631727209	1.5486934282963178	-0.3200955168739991	0.41057136551993995	-0.5780963766928864	-0.06411877799662435	1.4707340762509167	2.8859024259293227	1.4036351718728115	-0.31241728505396804	-0.30151741633858953	0.3428718716693827	-2.304261060488082	0.8028293090514843	0.7135283120682988	1.4197059398566243	2.563247676804477	2.0391200855360383	2.077558277325978	0.495581781588003	3.1290048498960963	1.3418600613742802	0.6420926079972133	1.1964279414860908	2.272632991075433	2.95593904798461	1.3735602101652828	2.275017494237008	1.7017619837456206	1.2209440631587656	2.740378045020887	2.2236675457181003	2.9162768626656232	1.0395825981599398	-0.814993767393385	-0.7092341828403156	1.9958363111123476	0.5781746129365708	1.0623309874678095	0.4635473213896194	0.8415078356583148	1.5225764020409616	2.426710501478967	2.0338608296551954	0.6111986644511923	-0.031131377717142094	0.13362797176949512	1.374961492999598	0.9212436717145284
2.1122311734597563	-0.6163367016162041	1.5125546930549516	-0.337260196879824	0.3978830928685727	-0.5700829845829152	-0.05721931410397322	1.1881536752148247	2.894440660992049	1.3157477329505078	-0.34575144885371084	-0.32399099579496515	0.3433683556943677	-2.363725774413737	0.7557433326325725	0.7296420613128416	1.187764389207517	2.5122440919088787	2.089465993919217	2.174002695339504	0.45253374674371427	2.963798323238815	1.2901453754017953	0.682718608397946	1.2019043304614008	2.313334149115365	2.944702098615644	1.4619803185894962	2.2808828086869313	1.74089398118949	1.238865363796241	2.678246654984838	2.228387802422837	2.907158139407003	0.9525889055772959	-0.8181337979845409	-0.7745661432195424	1.9541753888365	0.5830073092938417	1.091957028993151	0.5208055005139347	0.6904272419306041	1.635759468449234	2.3942400926564287	2.1270933529260265	0.5926098965953005	-0.04966526691492862	0.08386735099338243	1.3778208502534617	0.8639597302665244
2.0369577514238943	-0.671171709451089	1.4940602105847933	-0.3428033999457617	0.35761324373205516	-0.5819168069569873	0.06201216831028864	1.0102252073656939	2.902848444952289	1.2468600682354807	-0.3717774175424801	-0.3391216035680006	0.36314155004480375	-2.384806651972855	0.7025284491261192	0.7508384322366527	0.8716184038793843	2.438497868619652	2.064498677359855	2.2379616594910865	0.4080574767113857	2.7990091476582246	1.2423499784111693	0.7164414953400196	1.1742865602222772	2.3540802537207477	2.894896661568823	1.5367865255661075	2.3192972828532725	1.763595540914476	1.2395927503861457	2.6303240515985578	2.2489121461725388	2.8869332380125785	0.8924312378073808	-0.7892139408192943	-0.866405649607829	1.9109925426300052	0.5778080882128457	1.1238252168764897	0.6065256483363268	0.5648911013800072	1.7462029791228617	2.3583328761189017	2.2098574423887447	0.5801224083585717	-0.0823166195749804	0.06032113792242448	1.3779248841998535	0.7885784043467245
1.9142347013519718	-0.7335701666425098	1.4876834878426655	-0.31485900073460554	0.3032115739878849	-0.5955498776089656	0.2608198103919154	0.9293694240604564	2.8897696699030258	1.2163417772237122	-0.3913518571446946	-0.35620713233474566	0.38044463379159466	-2.33916702941172	0.662692676725526	0.7788818121788024	0.5937810830728758	2.3692229338598905	2.0229598756498612	2.2581757486456127	0.3556574946927184	2.683201812078219	1.2061878946908462	0.7359550207861518	1.129686088525628	2.362158377347386	2.8163657085925315	1.5857366725690412	2.3694577804455768	1.7673758654388734	1.2170270445683031	2.6023750941623893	2.270288104685833	2.8505889309556065	0.8309676090787775	-0.7462884946932732	-0.979938687902381	1.8753809189133563	0.5659469409033926	1.1406389934989887	0.6958410373116379	0.46647580370384983	1.8412796745033966	2.3164501772528903	2.27662443857178	0.5817711974960039	-0.12126832782976174	0.05050685705495073	1.3663235229052355	0.7080127790664866
1.7711501906193476	-0.8060807705042293	1.4850573110622622	-0.26843508288573903	0.31362006863709124	-0.5790990414821158	0.46246611135863436	0.9037883386994784	2.856567760270246	1.2383271201679387	-0.40586211175299763	-0.3582742209264551	0.3983631936024171	-2.2227289366698337	0.6234812628432068	0.8213249650932566	0.3878595733910538	2.3123663378758197	1.9386567550277103	2.272491652407277	0.28590488275469783	2.642312788864717	1.1840588583843796	0.7271268264745192	1.0693147957068978	2.346394391028938	2.7016285811579963	1.6059541666253927	2.4192744669546395	1.7638799233041187	1.185331382932348	2.5806463491768206	2.2593198200673	2.7948287185599865	0.7470326145309537	-0.7038998359197065	-1.092869974434084	1.8525485693024375	0.5485845289906137	1.1370599151511294	0.8009472053674086	0.39298035196624337	1.925033197247128	2.270924244918725	2.3143874125218526	0.5742718662580049	-0.15692916407182755	0.03530782085320763	1.3433131054896343	0.6417058102309031
1.6293487495805175	-0.8845548632816793	1.4944376490025504	-0.2104549406345472	0.418863590835174	-0.5442356337712276	0.6122941976567756	0.9396933473600658	2.818955761753416	1.287251923986351	-0.42092578777530615	-0.3334811757828712	0.41139077029107296	-2.0642200134487423	0.5971860003491163	0.8704905820374084	0.2724310895512867	2.243893832055607	1.7780392242232839	2.2795835181772652	0.2134668465709026	2.66315757809502	1.1731770189548778	0.7068206206771631	1.0100997022352283	2.3284361951062897	2.598782827700562	1.6098253656519106	2.45459464137181	1.7593150956358756	1.1553831212652448	2.546088139705368	2.220188335653774	2.7231019816462165	0.6592190141283825	-0.6858034361552591	-1.1954305644452876	1.8405162945571631	0.5291790811178093	1.1430343299808239	0.8983272473222108	0.3494016040756929	1.9956777268307615	2.21702901582024	2.340961568906401	0.5349592625848457	-0.18293014138188665	0.011801912837146739	1.3189155687888072	0.605676029597932
1.561346055809483	-0.9511548694819097	1.4981405185325583	-0.12225634823814535	0.5759253458200624	-0.5327703798769907	0.6985823994472125	1.002843288273097	2.789616887994259	1.3401176785375373	-0.44214280235059533	-0.30354444507387085	0.39335732161496495	-1.901337615090305	0.5937838835250545	0.9194634507848549	0.2725256174247816	2.1897749348064677	1.6142145772152248	2.2690303923518025	0.1708806362784337	2.754496758278916	1.175983628437649	0.689929734793081	0.9766288775111288	2.297958337680343	2.540805063839948	1.591615570804154	2.449381028527433	1.769518539650496	1.1237752476660028	2.502666016969202	2.194494390726084	2.648212516057697	0.5752251040485886	-0.6999248027802878	-1.2809402516572728	1.8357864621580198	0.5042214624300503	1.175343519735819	0.9437027044953419	0.32598378982987747	2.0403427038970365	2.157911577317104	2.3707888868621207	0.47939810789602166	-0.20525591126168646	-0.017697356842131157	1.298042576089986	0.6013936663355623
1.5615479254413063	-1.0026907853334805	1.479344085328193	-0.017004005149774404	0.7493192809187865	-0.5508381615927964	0.692686422945852	1.0597594092962688	2.762011751468145	1.3949673916687617	-0.46293022039446485	-0.28356258868734724	0.3476192437099416	-1.772156434188357	0.6021936105058814	0.9668706111036824	0.31665520889319837	2.173563295589273	1.538893043681483	2.23837882806579	0.17115431008692006	2.894555985515292	1.1828423841559013	0.6661312058483319	0.9771562092246601	2.24691129748429	2.5136916670671035	1.5453090792968844	2.40306916246395	1.8003004817570756	1.101502168637202	2.462214741970636	2.204191672405988	2.5857573835469463	0.4926746245020803	-0.726750136746741	-1.3382095001254104	1.832770539506463	0.47609408363155375	1.217563646290658	0.9412944499924334	0.31431949750972465	2.056468614562428	2.1158948827867574	2.3981806216380175	0.42769299231893465	-0.22874498209280064	-0.044729957161699176	1.2810062292323472	0.6243343743258439
1.5560940238628902	-1.0217845281146656	1.4510044197085064	0.08870510570153364	0.8944449031259705	-0.5794042003310129	0.5912990548436541	1.1521858798790876	2.7240420644444976	1.432335155215108	-0.4758459137596748	-0.27708490990286244	0.3057422523132729	-1.6988575364342793	0.609303652407853	1.0126349637152081	0.3358344169101941	2.17482915942439	1.531436083078479	2.1948156898735567	0.2182475859129022	3.0373355829515463	1.1732808136842705	0.6259400472402701	0.9924291768035305	2.2063613233463224	2.4956178427269626	1.4821238642403745	2.3326494685039307	1.8509646754154516	1.094964050093462	2.4375151492474676	2.2600986838209374	2.532366828889507	0.4392627851428287	-0.7660092901713569	-1.3644009360312017	1.8263267973597337	0.4625971500551037	1.2607725454629988	0.9093058025472149	0.3175813353111102	2.040566539711945	2.09860582058301	2.4246518660572205	0.3909485486847262	-0.2579441791274177	-0.06507594887381787	1.2649408658743666	0.6706814239830516
1.5723496615034533	-0.9960364044092204	1.4075632443425106	0.18933104387672015	0.950733930068651	-0.6231211777618204	0.45270456085969357	1.29036589759597	2.683661136074895	1.444439228726719	-0.48588836444121364	-0.2968384251077444	0.26544498281428386	-1.6926564760524296	0.608309775582846	1.0314738759254733	0.35854100715392034	2.2092005808457045	1.5618662983525762	2.1462093553475112	0.30661001682801087	3.151644248756166	1.1505539197365036	0.5615517547108445	1.003991170274131	2.198626428037659	2.476847029576532	1.4082863813754614	2.2505042771527686	1.924859968420908	1.0882670770071	2.4495311673290097	2.3536008494980067	2.4729756893144157	0.4349472224259633	-0.8141377143607118	-1.3599373090308249	1.8128808088715425	0.4687262579351816	1.320261376886887	0.8649330705585692	0.32835333157617247	2.003638496247956	2.0842429339679995	2.4488361779132095	0.3795058001088124	-0.296250752931323	-0.08141964863464203	1.2487241804125429	0.7186636911188703
1.5969640705091803	-0.9264315138273936	1.3544516994099487	0.27908590929398847	0.892693024538246	-0.6828015297816308	0.3384007091372974	1.422832327874232	2.649062137215489	1.450379547426561	-0.4949326349468069	-0.3373108980574341	0.21359317600655303	-1.7458382974211077	0.5908149950606112	0.9816647765400139	0.40596414874094944	2.3009006152743536	1.6349860552180213	2.0899618142550835	0.40316983353794456	3.221964111077688	1.121055457643175	0.47522659966154474	1.0023731462586982	2.21497880575835	2.451095687272653	1.3333655543703666	2.174737551122038	2.001751082806919	1.0828911048541272	2.4993547595950028	2.4471072946462495	2.4106798079957463	0.4640023989429275	-0.8486570003790133	-1.3181726898447113	1.7963002155904135	0.47630449597295205	1.382888284786978	0.8074777745176455	0.3432992904989357	1.9689488109330557	2.0635134425448225	2.4708193171771056	0.38796249278145006	-0.34299897965627124	-0.09275343007174118	1.2324034610043273	0.7496118317846799
1.5756103692852792	-0.8250654250735409	1.2986941125171017	0.3279926861971093	0.7787928862786817	-0.7424462138840376	0.2688399002818454	1.5325879207983593	2.609615407063692	1.4717099914220373	-0.49576403058702506	-0.38084795002390226	0.18185923014511535	-1.8036981914678816	0.5456360728913924	0.864147683687376	0.42225279388949477	2.3967758548269655	1.7372440414257906	2.0223557228612767	0.4716738087247447	3.233615794318726	1.078200689771628	0.38789134336468567	0.9725183104273872	2.2517164939359464	2.403572755566405	1.2790985170139157	2.0961741528470323	2.0471100739550505	1.0881249439952794	2.5555975050083095	2.5239280816877185	2.349957328454849	0.5116748835626839	-0.8577543180581939	-1.2576433179018962	1.7795625430045159	0.48917358627265034	1.4195842826337066	0.7366528093502545	0.3586071250440412	1.9379816125400091	2.057766114996153	2.4994974515198103	0.40018404728633533	-0.3868097856899949	-0.1034221781030363	1.20905887394274	0.7717679286977807
1.546544563821886	-0.7330478655068748	1.2571401292398976	0.3264103121612176	0.6745070577085552	-0.794862200059349	0.23489313226672878	1.620641747933255	2.5630233229757153	1.5045011670206454	-0.49285540936547234	-0.4350289058434164	0.1883668637288036	-1.8295844361997375	0.48036724737908687	0.7438461207315676	0.37925753690301767	2.4644116031968473	1.7878184360669997	1.9619158441121585	0.5024749406392592	3.192548448372457	1.0154422445917881	0.30479579454637407	0.9232635631721756	2.3041773079179464	2.32789360413451	1.2547768864538058	2.000235466096574	2.0617067355751977	1.0976185931083435	2.60609307473876	2.57022340084624	2.276526603785801	0.562356969940619	-0.8562386831806753	-1.1910469171095937	1.7676105532372346	0.5142703486055271	1.4314495540437306	0.6708543255563715	0.3803444483861026	1.916181950566275	2.075565809326153	2.5227898596761458	0.4035310132542569	-0.4304730343759114	-0.12897558290787617	1.179497470448276	0.7886553988916816
1.5497471057775933	-0.6642264266285005	1.2364644500186934	0.28878243637578155	0.5983026749806107	-0.8370414939398755	0.2178533697157779	1.6394508419030902	2.518657323830164	1.5339639150208986	-0.4983870964671052	-0.481005603066379	0.2105486210764805	-1.8533248594504848	0.3899159616297505	0.649808723594478	0.3017048794272926	2.4989546671720753	1.7387021991815863	1.9185757465440247	0.4842585277618704	3.1212914431787318	0.9412082541303219	0.2310719922805336	0.8722270242886332	2.3529157290704736	2.237226533018725	1.2412517230927713	1.8987188293836776	2.0482427003689745	1.0999136232109739	2.650496638245383	2.5719779840275114	2.1904067441316526	0.5950550901844485	-0.8532460059803896	-1.123121330461377	1.7738134404499857	0.5374869748555895	1.4341744813980668	0.6238248003438758	0.41734994867082104	1.926536790003799	2.105265767250939	2.535202186162991	0.38939473588009527	-0.47899538084077	-0.15838215096089045	1.153511051657099	0.7849193302578158
1.5253858891914416	-0.6178507137688668	1.236754481644971	0.22627050539087237	0.538495875833777	-0.8635269041628912	0.22105515827943023	1.5981820572797176	2.4769382196350582	1.549068966656488	-0.5111739108728895	-0.5115672675356635	0.2343018939743163	-1.866563486893261	0.2759641610395485	0.5699902126604772	0.20071428447606468	2.4700500610929277	1.651399677135832	1.8916002221737316	0.4310888381568345	3.027277422003324	0.8732808314267396	0.18083417642095817	0.7983383527012999	2.381040020887446	2.156732306218026	1.2274640428923074	1.7906903081240155	1.9929107130047274	1.0965024309272835	2.6757930530586944	2.560573193349248	2.1069654895283247	0.6083945485481855	-0.8592103098965509	-1.0738043457959576	1.797979218825829	0.5509940896743657	1.41846553051719	0.5791563929803173	0.4554113326207297	1.972223626225092	2.140481276440138	2.556710786920019	0.35454222079529074	-0.5330391173665875	-0.17920374232079606	1.134778636218888	0.7600170945745818
1.5092568477606663	-0.6383328519738912	1.2439258115823786	0.15284835012550652	0.5241725165005325	-0.8799698140858737	0.2524834462658201	1.5423916116467293	2.4287891385174065	1.5464763372887882	-0.5214058894359368	-0.5559976543004865	0.26999129934059357	-1.8451598268655864	0.17002708510228579	0.5536926112898467	0.0813405057056931	2.3808259705044903	1.5291304490201685	1.875694121369874	0.3746692720760201	2.9400472528744737	0.8120585482419076	0.14391339046194676	0.6992982511250873	2.374400187355181	2.090640741321582	1.215085079816107	1.6805732628213792	1.895235168451499	1.09007718271646	2.6795242963481796	2.5654860262568078	2.0371656920387484	0.6057629881201536	-0.8860110849645262	-1.0531162725314158	1.8203647650809618	0.5558098172944271	1.379750208310774	0.5359749327920427	0.49650652315794536	2.0382503256272355	2.184529634962169	2.589779831784095	0.31119122345141564	-0.5831571421274967	-0.19935626976940773	1.1353366364768085	0.7257141915927895
1.5429211750066139	-0.7074584155641542	1.2476286811123867	0.07737400255379892	0.5487688918721996	-0.8898894582259622	0.2708820166462239	1.4849328343597634	2.3716178908278045	1.5358400078917303	-0.5258004092485177	-0.6086483236044326	0.3049093080399515	-1.8172414164514095	0.08709783293024412	0.617922241145717	-0.026485947044587944	2.277857602411376	1.3627052129661592	1.8592428101515501	0.3243517766938059	2.881822983575559	0.7592394863486873	0.10302014354280109	0.6091081513498835	2.3285914650596604	2.030651818909136	1.179759926521596	1.6051144273129552	1.8014919459067893	1.0795426183109462	2.6793960901214087	2.585903383227163	1.9873710292985227	0.5757062475596855	-0.9279541751514149	-1.0421819098026788	1.835849293879928	0.5462564182454686	1.3307432950574005	0.5064802428569533	0.544923498547208	2.118451671308283	2.215978779532203	2.6321566921804527	0.2605346465884568	-0.6249947975800818	-0.2267395240665815	1.1640184802426856	0.6799610998538215
1.5621330052216755	-0.7657842461789788	1.2668462561302503	-0.0017251234795071068	0.5852406682305287	-0.8999597002395315	0.21575658866860606	1.415324835431338	2.318844107722012	1.52653273812596	-0.5293407900750995	-0.643580518410064	0.3131895126880476	-1.7946875597400047	0.012446640296400501	0.6915579830007943	-0.10457094570262612	2.1864708156436197	1.191847343506353	1.8533239728490494	0.27420532744189513	2.8367187144874904	0.7412207213261611	0.06650702176441863	0.5353570445573845	2.2446271947491914	1.9865819081027247	1.116726305696306	1.582284345083987	1.7508277522484132	1.0641588099727355	2.6774022622498945	2.6215257012781454	1.9642031658744217	0.5274986135245266	-0.9750791929172271	-1.0300478521037035	1.849518684046013	0.5119422378603816	1.2823630686742744	0.47851535160075764	0.5747361011878371	2.209095444354427	2.2057081929360938	2.680222297327805	0.19425636250632225	-0.64824709034146	-0.2514827972679871	1.210209552440711	0.6205579752160488
1.5379394430755127	-0.8121864046657329	1.3021506538165724	-0.05746384106542559	0.616909961420373	-0.9113853231144308	0.07110993337530176	1.3553276825633218	2.3093253853405997	1.504524281101189	-0.5344049750690107	-0.6651647690537271	0.28820118448838933	-1.7725837799917987	-0.046017951567781046	0.7611549087956824	-0.15474534592348088	2.103970822104771	1.0420226726721797	1.8417960768886323	0.22183527849603069	2.7946914610648346	0.7615935508113074	0.03272977959826118	0.4749300707502696	2.1329880982762424	1.9831022845765394	1.0651140160963395	1.58405984709595	1.7387267912546194	1.0500500183582078	2.6758328411980377	2.6724300108908836	1.9572056684943344	0.47967884007484224	-1.0045603963334064	-1.0172625314208854	1.853337456477498	0.45523611185361484	1.2365963586463302	0.45576977348431813	0.5897861613170272	2.2893357180032834	2.1567490743913806	2.7296257580246377	0.11886035047525226	-0.6386421364691023	-0.27483151556994867	1.2674093076933026	0.5642199667489453
1.4963816710733497	-0.8595769684661256	1.327979360699172	-0.06109514478078089	0.6519522048511185	-0.9167236214191445	-0.1373811668012739	1.3171309602597714	2.3436761062952747	1.4906558327747101	-0.5393099566424548	-0.663694572322802	0.23763777424136298	-1.769587813135758	-0.07935954591095788	0.8696662128268852	-0.17555142839483523	2.035034881388989	0.9043493164696417	1.8163322723039055	0.16297402890512516	2.787289170604638	0.7849473649246042	-0.017218141732866128	0.4543051775818916	2.0259580677875366	2.0062997747511075	1.0275038570727093	1.589760953267311	1.7725830050561373	1.048474014080081	2.6698071485397814	2.722277291123686	1.9540397547957429	0.43217328279566863	-1.0070338282515796	-0.9953747631861056	1.8387988941583608	0.38976054245696934	1.2023746134058384	0.45481418495380455	0.6160047937357648	2.3466620165998378	2.098279885183275	2.802887642687202	0.04398480874793404	-0.5945705314020457	-0.305314228588719	1.3303120147344711	0.5172056310354437
1.4327037775501943	-0.89720248445218	1.370379600639351	-0.049682475961093306	0.6880829488443704	-0.9125385857771422	-0.37559033131682523	1.27509528124707	2.3812628562116234	1.5189012391996388	-0.5482885241491252	-0.6220763874792578	0.15346526772448432	-1.763859560876864	-0.10403657306176779	1.0428667770291784	-0.18463605455281953	1.976466150929624	0.7873061922194817	1.80611783779652	0.1080553926177303	2.811192004996868	0.7939359884899888	-0.08618133228935672	0.4721984269671301	1.9515796740719566	2.009923052459567	0.9808645977408105	1.587610851119877	1.8522885244706888	1.0480894188716259	2.6413718916227564	2.7736908578061112	1.953469635528089	0.3826940551954717	-0.9916143484212678	-0.9673057094380054	1.8170486464247364	0.3220417060012258	1.1984055965609361	0.48712421867610195	0.6419656517385873	2.3953706363224008	2.0403430571280703	2.8862692039419873	-0.02417780577698043	-0.5230601227753706	-0.3218997586789266	1.3819759030214789	0.473828370969434
1.355415080715281	-0.9310099130226748	1.49333314500111	-0.03620456432755088	0.6963237857210308	-0.9020165501431293	-0.591566588415989	1.2125866613730671	2.4038098564413373	1.5325000232531032	-0.5631171855983628	-0.5736880868993014	0.051944542549452966	-1.7208067442961337	-0.11984091351411916	1.277684491682771	-0.20852175563961403	1.9176957404694097	0.6950559041134607	1.818360289830442	0.07541123864918883	2.822593277591891	0.781945621350575	-0.1630124415319961	0.49046179115751815	1.8969001341773293	1.991710894462424	0.9405738090187791	1.5406318889247317	1.92138363886475	1.0423539338064014	2.6093999112085897	2.827445295220623	1.9620277945905797	0.3405056246766695	-0.9655503403076422	-0.9410190596456876	1.8066499964490554	0.266438547913078	1.2240347684915864	0.5473348663991789	0.6459016687815966	2.4348873896457706	1.98465518333104	2.9453864107010714	-0.08047597680834313	-0.4329368989276633	-0.31895748967142945	1.4075209656764474	0.44227893957157943
1.3036406524313413	-0.9606653781352111	1.6965499621581734	0.029136064160694634	0.687760603184228	-0.8914667727955807	-0.7298877589859789	1.1447949912614706	2.4104628626681346	1.500768243012768	-0.5823605831675421	-0.5314770161806155	-0.030036869179474852	-1.638024406691222	-0.11453598977722386	1.5500110054151675	-0.24163636227025492	1.8648856176938646	0.6326126869414528	1.844567563162169	0.06241600889933341	2.8142538442594915	0.7411127748075927	-0.23609304031284362	0.49259404547745034	1.8558639199222302	1.9665501304634478	0.9137268404117617	1.4267175271803254	1.9427613495344993	1.0362380339154225	2.602277834266219	2.8750629709718583	1.9781217200623948	0.302735859055682	-0.9454576529383146	-0.9227379934325427	1.7987960312106253	0.24202053506858232	1.2734501887418623	0.6223935601232852	0.6314415154888271	2.43372441660744	1.9330342590218208	2.9953158658874433	-0.11745216269458736	-0.341482227383466	-0.3175669652774752	1.4120038830027912	0.42958217246748076
1.2950902759919043	-0.9866515124847431	1.9078757457430768	0.13161843702953563	0.7158233623214745	-0.8857638691129652	-0.761694795131727	1.0729804891777852	2.3786917070626226	1.486310385632414	-0.5991022127008071	-0.4823596262136608	-0.07730543089705476	-1.5249005170419812	-0.0896763271414772	1.8293061077976698	-0.27354200715040766	1.8261716396585217	0.6052815761853723	1.895763647156929	0.074269505729409	2.784470153786634	0.6783252671035233	-0.30685901246811736	0.4744125650935107	1.8345469897451063	1.9083701866425968	0.8731735348503011	1.276076957633553	1.9385397419916888	1.0315351033772464	2.606999360134904	2.921811914074806	1.997547180472568	0.25043359554854827	-0.937542670800162	-0.9053976404182826	1.783021778360642	0.2423463348230051	1.3537403821330103	0.6974565389977523	0.6188105691089929	2.379293385616773	1.8783748924861787	3.0305517793551653	-0.1398171895426625	-0.2757608709835387	-0.33029127110852874	1.4058091343767252	0.4307994195591819
1.3180452481936589	-1.0169152270210569	2.0581598045865164	0.2083293201880529	0.7899535208015516	-0.8903927721715442	-0.7125902915018557	0.9881556910505864	2.2964822638958298	1.483035890888662	-0.6097511526031735	-0.453981223919728	-0.10381603656174906	-1.3482566745663453	-0.058912866271715804	2.0818447951206385	-0.3030098279246397	1.7867582182159782	0.5996109626906092	1.9653853649314896	0.10708470582825454	2.7367745139223922	0.6069186450707067	-0.35913061962883236	0.4444954975692984	1.8188647244547476	1.818894913187156	0.8209104992821711	1.1221214334632894	1.9150193571103156	1.0341143995035171	2.6220702231371016	2.9575754546745254	2.021877577598868	0.18151715202563173	-0.9138222832841807	-0.8842639661647951	1.7748012947444187	0.2573093672943581	1.442646359458823	0.7632250267391079	0.621432928070897	2.29572477072014	1.8193516130985223	3.019271484487112	-0.16886095211333302	-0.23737880272261586	-0.348650223614214	1.3916762803865705	0.43948513751171153
1.3464062207052614	-1.028610805615211	2.145804978225978	0.27304352431569806	0.8589401637480668	-0.8862671830585466	-0.6527402730827502	0.9199379685004747	2.207241085495023	1.4594364146531036	-0.6035775977428313	-0.46309484125720646	-0.11806635903094669	-1.1480360731902168	-0.048536622325170316	2.2772618130108437	-0.32491044366804156	1.748443309118486	0.6157794811679865	2.025569160001086	0.136752657129504	2.692148301522168	0.5588118638919028	-0.37723543885078864	0.4097112565897568	1.8054583897966794	1.7177676893917369	0.7754802963797582	0.968709849215766	1.8715431735074102	1.059501863644266	2.6834721639518646	2.9590604311718454	2.0482623151030275	0.10387630014336235	-0.85290919822983	-0.8613516965109872	1.7828786616607413	0.2942774581790133	1.5092608527036757	0.815730974113022	0.6383865531176132	2.1961421630655695	1.761291653892306	2.9766487788402096	-0.212762812187456	-0.2266345688625398	-0.37786735790921144	1.378432443756492	0.4489371345069083
1.3597877822317277	-1.03103719190354	2.1379383669927003	0.3436435073314835	0.9376438932611665	-0.8512135464548394	-0.6024760972536047	0.8949982041785252	2.1344662027080386	1.4658081961897693	-0.5735336379660786	-0.4768033241270313	-0.13555818877070805	-1.0265971253016781	-0.06880916115319381	2.4332810994945353	-0.3316816245010193	1.7320471541558349	0.6514981147415958	2.0636636725209465	0.15508452614484777	2.655178584328853	0.5522520369943011	-0.35455119199976054	0.3769118790785397	1.8086414238407613	1.603094408260434	0.729702535971622	0.8316215941591503	1.8214330351943744	1.0943829768980784	2.774339432402196	2.9159105233260916	2.0647065931974233	0.016077428623782853	-0.7811691473606122	-0.8391249668401717	1.7891583432002676	0.34458976400523345	1.5511374620111196	0.8566198788581364	0.6650463763635897	2.0929295224126943	1.7112859205639979	2.9284573924018806	-0.26298249791952866	-0.2392078275221751	-0.41042175074969867	1.36926169375485	0.45881810110972265
1.3545015350932998	-1.0477012426930052	2.000340212021917	0.38018492836650364	1.0348568040131159	-0.7871698192060086	-0.5399279862765923	0.8964467824694783	2.0786078822434595	1.5178957766959698	-0.5352212084787079	-0.48435861304944183	-0.1718015225946125	-1.0246376993305806	-0.1095963370102037	2.578755576940024	-0.31804473496156815	1.7356044460857063	0.6996671722300822	2.0660634244209835	0.17336935747435828	2.6225986416421736	0.5686848185517108	-0.301876450260423	0.3472339122691584	1.8372969023403143	1.4703153796373756	0.6759679271345772	0.731700856653539	1.7658264717297811	1.1128769899655362	2.8566787763200425	2.8456844013634983	2.074395435723697	-0.06156342325848683	-0.7127866487547869	-0.8209581572908589	1.7843272819158293	0.3900456172420894	1.560370648566103	0.8966174723281531	0.6988990972536554	2.029910008523892	1.683016456893606	2.8738111388038794	-0.31837649426262205	-0.25495528494277186	-0.42317023961369077	1.3497474474467845	0.46784112849730175
1.337332351830756	-1.070894057677907	1.8310690142472452	0.3901653039866936	1.1275195021132132	-0.7039763834134682	-0.4736080121867891	0.907510691583352	2.0473248662472505	1.5781618893680358	-0.5007524044283331	-0.5005668309604031	-0.21932858425908583	-1.1003915623384688	-0.16975136894426845	2.7147112588251554	-0.296696361005427	1.7447873227201156	0.7635768557490877	2.046758019290567	0.18946479833597613	2.5922913652731046	0.5963274308835028	-0.2325871283594298	0.3206806315138715	1.8850996177212171	1.3246766414381859	0.610804592231661	0.6763113516907422	1.7056354680183499	1.1173374583070774	2.919720872656607	2.7571977759021613	2.0909894099386506	-0.10152779244538905	-0.6404536759080213	-0.8145216985616475	1.7725288808020998	0.4239423666918218	1.5304150161682615	0.9405231229274449	0.7211916270299958	2.05014768578924	1.6787539461659535	2.8328921979165704	-0.3758295775008499	-0.26844820335152886	-0.4033885186701337	1.311276955088574	0.47282377547808985
1.306186262703826	-1.0954851851968186	1.7410320729499884	0.3934931834023831	1.1787584470470105	-0.6106691114860879	-0.41719015492311096	0.9212520039161072	2.051676041730178	1.6390983103758814	-0.46595761242176337	-0.5079218206006713	-0.26011823460929995	-1.2292408683079572	-0.24288201498258938	2.788189836765996	-0.2896714474593828	1.7645219253563986	0.8367049212057343	2.0295756304710264	0.1915515611256866	2.548044562942599	0.6412871558671289	-0.16824413185007425	0.29586983815982	1.9344141721217742	1.1752656508229935	0.5455414269813563	0.6529116719955094	1.6431007611646844	1.0874184593188783	2.952957231721003	2.656052474708627	2.118087592783337	-0.10000089824181084	-0.5869854455066675	-0.8309099127106394	1.7630098749331224	0.4408058977306405	1.4829910675278841	0.9804307282398792	0.7132006201366312	2.1355848431407645	1.688231423289373	2.8104059334887674	-0.42537683079668864	-0.2875380062782625	-0.3605724588528131	1.2504139439054531	0.4787450226259729
1.2547608293765984	-1.1347437186575788	1.7056204032923037	0.3899630211202501	1.1882746515355358	-0.5407401778656916	-0.3437598674498792	0.9182561825589659	2.079218056755089	1.6928462523345025	-0.4395753313157578	-0.4942253556877755	-0.280137619385348	-1.3563898835275838	-0.2998090709038125	2.7256623217548754	-0.29424361144579453	1.7942203782473993	0.8950021513683841	2.0073830883730968	0.18483800051125052	2.4806537463592995	0.6782463831091861	-0.11909342047217794	0.2677247362071646	1.9625834105041953	1.024934209336196	0.4915184193629664	0.646158606539604	1.5894554555597016	1.0056125502508217	2.9350127808773765	2.5558828929427264	2.150332774156117	-0.0615388751201653	-0.5720360931615127	-0.870914979273738	1.7661479703772773	0.431405217316568	1.4312685111701036	1.0116437634697484	0.6702910942873983	2.256027975545647	1.7080193235577592	2.78674189879091	-0.45633531623663554	-0.31016918555236045	-0.31256913847021983	1.163715836034999	0.48238943108727045
1.197316943805685	-1.1829474854919346	1.6905387587258758	0.39564325451506843	1.1659767408709651	-0.505888659460604	-0.2616183723113927	0.8927558229231805	2.1180419880950176	1.725791521803405	-0.434351942901379	-0.47958748414880975	-0.28595591977732043	-1.4155909160000513	-0.33726208732650476	2.5120113244563713	-0.28791024392163533	1.831166437977425	0.9343641021836844	1.9609286828314212	0.17728203770506604	2.4094308880718485	0.7010355538945883	-0.10380601369857186	0.2309458057025248	1.9610225388676874	0.8846425990327491	0.444938318755446	0.6524036526337048	1.559556079489947	0.9069889615782489	2.8715197522949283	2.463189547317512	2.1741153471816554	-0.0014695806482057927	-0.5722360727634077	-0.9249393384890423	1.7782151516347224	0.39414526415190887	1.3645193963012716	1.0437695357265206	0.6044743458238748	2.3924705027205384	1.7397364594564646	2.7594645106431743	-0.462151666857394	-0.3377795674233824	-0.27109120647548707	1.0675285712360671	0.46393640514591067
1.1395514354315277	-1.2214622356899238	1.694460145234586	0.41055019672122944	1.1083375994966775	-0.5021910853564485	-0.20286164754816882	0.8699821988938945	2.1705169960951145	1.7340509532511752	-0.44394458074413723	-0.48133409388909154	-0.2739090016173539	-1.396101219623959	-0.3824537515063006	2.199450848679448	-0.29947249539543486	1.8779347428551905	0.9688696814419305	1.921582664587445	0.16494105940362366	2.362827949208394	0.7318584367349652	-0.14557800340707408	0.19168743353860906	1.9335969618408797	0.7600252561729445	0.403131587721216	0.6621740452082053	1.5544911310675043	0.822979990826977	2.7856569475930533	2.371882750352619	2.1890722191420044	0.048500609718414536	-0.5659139106122766	-0.9903131929783408	1.8022308320082314	0.34625948774664955	1.2908442309849608	1.0840928006239767	0.5243511172770698	2.5122129317048367	1.7878517674663068	2.727744755991394	-0.446586945437899	-0.37106232826939833	-0.25341340939756474	0.9858367029677465	0.41518419256052275
1.0740669797795115	-1.2575010140487328	1.690856601603988	0.41390417715194383	1.0263029648287816	-0.5235522047791711	-0.16709142189985043	0.8804047869687386	2.2245532092249665	1.7405806810048923	-0.4595086103736284	-0.5045607986463223	-0.2431105793732427	-1.2990255287635233	-0.43667525384833866	1.852569332461535	-0.3524628312161905	1.91589349365331	0.9976755671362095	1.9022194341100398	0.14926040540799346	2.3348350742646047	0.7681492259197348	-0.21821923079324348	0.15586163054103644	1.8863908099650293	0.6498637804700902	0.3804959808058932	0.6614197134285564	1.5533634077982286	0.7530171059497227	2.6913811618723504	2.274948448794136	2.2067299913200658	0.08128710326020028	-0.561542426683137	-1.0653112671177676	1.8429702223627704	0.2951021388073959	1.2112317878386734	1.1277156312994399	0.42968346303229144	2.5933728785932106	1.8577323171695972	2.6855451328686852	-0.41702651161678883	-0.3945651253654251	-0.27273565271529343	0.9217423343588157	0.3447268511110676
1.010436987524924	-1.2903497886361002	1.676617240664558	0.41484055106596623	0.9420399405972993	-0.5546189608375609	-0.15080915566761738	0.9212161258160212	2.264340795483259	1.7725551590909412	-0.48732877634067967	-0.5473527372832205	-0.21156948267853423	-1.1703989881596586	-0.4994848713192809	1.5461679029085562	-0.40924920743045334	1.9269043634869043	1.0290737332852369	1.8639266632576466	0.14314978240287848	2.309194541753067	0.8005996101169839	-0.2757814130981286	0.11222738776048495	1.8238374490139868	0.5654908907480009	0.38010405425688576	0.6501406572947571	1.5526622581134182	0.7194193701849942	2.6061549673999616	2.203498398075827	2.2288786471148425	0.09574595673138293	-0.5602934312748117	-1.1405797486949307	1.8797686674932261	0.2348766967033753	1.1301942123281932	1.1649021661326093	0.3408702623489672	2.632996683828059	1.943873421815247	2.651492707002428	-0.37840913469973625	-0.4092865444838293	-0.31803853441977287	0.8745140752407012	0.25655709791460085
0.9516073866847143	-1.2967364075857624	1.6485278763113853	0.4237377345626179	0.8712920757105908	-0.6318201865063244	-0.16628316551853847	0.9757912008086128	2.267029771434507	1.8135556856294734	-0.5320371400693624	-0.6146492900974179	-0.18453367077253302	-1.0524606388737765	-0.5840196168240253	1.3494609547788625	-0.4428961552434073	1.918369437493522	1.0771638591573118	1.8195787524991354	0.1409946011610457	2.2926446745119704	0.8076659552940202	-0.31333181373611196	0.07046009576697104	1.7613086043713715	0.5220434813981092	0.3884787111767169	0.6384151599036151	1.5620566832609504	0.7398405396774292	2.5458494108693115	2.174162623179204	2.2491290286999996	0.07336296421011966	-0.5621493823169581	-1.211933035258112	1.8859645734035424	0.17437636105656043	1.0700415570343398	1.1920785897223718	0.28836359670720796	2.632359238355167	2.0303006253117752	2.6474505536969466	-0.3418698399443786	-0.42823908476143996	-0.361717122411894	0.8443883664006574	0.15741378885831123
0.8954226201733105	-1.276796404736713	1.6036921653176712	0.39612286066615277	0.8051644986192436	-0.7886361669214839	-0.21160409217502055	1.0289042432227196	2.2251423432361928	1.8423712393744907	-0.5845161469399	-0.7022401661782819	-0.1584210729625787	-0.9352315017723282	-0.6795294807724348	1.2785177569639117	-0.46551319276487513	1.8928204433433973	1.1480776850588605	1.8046143787748103	0.13820654923708875	2.2831897755745993	0.7587080573341982	-0.3523588646283761	0.03905274296538697	1.7124843761393511	0.49246136090026554	0.40614128782397235	0.6261508540984377	1.5753343989705093	0.7879818268575474	2.5183425438702858	2.165753462322623	2.2704049879621655	0.028376045922700988	-0.568197888170759	-1.2758977242268137	1.8744977841554356	0.12457651109406787	1.0562498037639247	1.1971522077498515	0.27267901493884233	2.596438456058268	2.101271247851959	2.6571071264451183	-0.3262481327252029	-0.4508496746381695	-0.3834858825618844	0.8215324236327296	0.06609092572551059
0.8589629117544856	-1.2373527518861074	1.5634214726608446	0.3470660029266385	0.7343512302652601	-0.9740062967690584	-0.2640236183543321	1.0714108222990433	2.1687538021615094	1.8586589614645888	-0.6359135813666282	-0.7983197258363399	-0.14015784655589897	-0.8203800439815169	-0.7514368937953625	1.2932081349097098	-0.46234402142717723	1.840044649078635	1.2204288972382022	1.7969236076252955	0.13972458364353815	2.255686339620746	0.6596422158128864	-0.36651840050224066	0.006312321794812675	1.6692049196631973	0.4571064704851257	0.4356356093469277	0.6222611704999761	1.5887248870069972	0.8425734445446919	2.5245185472771707	2.1695707506096817	2.2895979416318983	-0.03404986982809253	-0.5674541043882726	-1.3251118778947844	1.8573796305868768	0.07171550093897824	1.0918456179939964	1.174080958205972	0.2758962379374732	2.5326841767770474	2.138931272539174	2.680290905304701	-0.3332611851392593	-0.4818024020153282	-0.3725511211682676	0.7974627514902288	0.0007445554984384817
0.8673730059074011	-1.1777079456186352	1.525153190136126	0.31988179577808584	0.6629867041156723	-1.1192896505571077	-0.3196136961356994	1.0878295378506808	2.114814375333502	1.8397670529665189	-0.6884203856597872	-0.8952605724076099	-0.14011271164453704	-0.7228906460134935	-0.7920032081357038	1.3277337849748942	-0.38884113705802364	1.7839132428848514	1.2830341319386316	1.782962916709419	0.13805688387307277	2.2181133604165786	0.5763116552674673	-0.3386794665672524	-0.02459062675904608	1.6185869148646144	0.438782581457324	0.4678216528291044	0.6446345484541912	1.6044639813303676	0.901541922919366	2.5531836912215105	2.1881864502158535	2.3006181241239787	-0.13285121694323018	-0.5589076077178201	-1.354986186931432	1.830197929559476	0.007865536567004793	1.166439924053337	1.1475773032228935	0.2979409076985104	2.44820562063285	2.14231375768754	2.7113989054958205	-0.3566557554349021	-0.5142684500990642	-0.32376588272066786	0.7756093176602594	-0.044803217453978035
0.881083033275478	-1.1241092708516458	1.4791255683494913	0.3154544111044677	0.6198064006854127	-1.2209551044626923	-0.38704258236218225	1.0707201688723968	2.0559220147110997	1.7822438111856893	-0.725860986892218	-0.9841614057936852	-0.14999725723287508	-0.6603481330566715	-0.8098292809329413	1.3777741821963998	-0.27592510459272646	1.7519963099845104	1.3364168304058193	1.777919720375607	0.12426628961730304	2.1880261418879465	0.520146251298635	-0.2952043465041199	-0.04363024943457147	1.563212746231228	0.4301314073692858	0.49107842635040144	0.6864563444007159	1.6297347888514424	0.9518361071902935	2.5833519426521354	2.206969049197805	2.308147520485619	-0.26048680733044166	-0.5427864450738424	-1.3586804857286712	1.8063498004443865	-0.05276376148260224	1.2625411950745873	1.1362173696157574	0.32859127719086373	2.350768917203819	2.118314047753683	2.714857890997682	-0.3874508815824308	-0.5347754898779891	-0.24400620958455205	0.7504204924580876	-0.07343418895727191
0.8687005553505788	-1.0644082676265414	1.4382668663681577	0.30994057168043365	0.6049457985852655	-1.2731015997065114	-0.45788410664309487	1.0410669191517123	2.0022561143883055	1.7117843889936613	-0.7380286768850742	-1.0523232515067376	-0.16817021381683	-0.6634804868712572	-0.8024219254508399	1.4413217799716214	-0.16970065054062256	1.7238726775256719	1.3754796719378786	1.7874815545384037	0.10170530503018975	2.1517279805180314	0.4816342549048674	-0.24947801424351157	-0.05798611838121283	1.5026574644169723	0.40915789675732483	0.49813310423253715	0.7283397184517018	1.6622818630316705	0.9718977637704767	2.6076934421212177	2.216178471163892	2.314030259521131	-0.3842388822352401	-0.514305139667137	-1.3443450829731969	1.7956055759982152	-0.10594039014978902	1.3577743887274203	1.144384866203914	0.33650296887933145	2.2448897107559427	2.0823344011273255	2.6896158728312063	-0.41738362262812273	-0.5351941409578131	-0.16366211315242626	0.7164707479521811	-0.07449744695905888
0.8509052340774644	-0.9920497261207665	1.4175276185713317	0.32317704892499455	0.5838858821226873	-1.2760897785645327	-0.5223806230996957	1.014647183201235	1.9611976819057912	1.631748032762848	-0.7385745171838192	-1.1092883673480312	-0.19364271652019233	-0.7061468737361103	-0.7700062505429256	1.4775910598777688	-0.06884935982401938	1.685081460341068	1.3963550073306892	1.8131023136363864	0.06841545191975033	2.104066487560064	0.4968090443420409	-0.17874374930228631	-0.0749753705432546	1.434988367107533	0.38915272174439347	0.48017843138366284	0.7701050678024709	1.6983052667680578	0.9571744558989611	2.6183301380388735	2.2228330488392025	2.323027951873769	-0.4905028634000203	-0.48904104996109093	-1.3299868288849561	1.7869662142359428	-0.15516330304715825	1.443212698704529	1.1756921747417262	0.31844388816436414	2.1514577220153903	2.052304886298363	2.668810503837366	-0.4348440716503335	-0.5085205766670533	-0.10850061502008597	0.6819882235389947	-0.05051914581530933
0.8110684862245762	-0.9353040217264066	1.4243215100909818	0.3458392552204629	0.5917436415481655	-1.2916251381446942	-0.5773576755097298	0.9789439888536287	1.9247639514114172	1.556727432010111	-0.7269653026818087	-1.168785266115604	-0.22805193167328505	-0.7615381638332183	-0.7269085234346184	1.4966968542065484	0.040982078874601216	1.648418610825	1.3946891347948653	1.844906254480247	0.030802407865874192	2.0421467641820965	0.5461447551168509	-0.09690290023991158	-0.10533133527003344	1.3781268757629186	0.3662478604596416	0.46050076068726453	0.8007247802457732	1.7366919862252743	0.9231461407160712	2.600792410397419	2.2313021222922176	2.338484872577255	-0.5664940803871052	-0.47931923457774755	-1.3160551330083554	1.7794892393289572	-0.19931595726632373	1.5118558005589988	1.219083607297693	0.3031013532171165	2.099289379153692	2.0339655878065783	2.6641051400885543	-0.43543672396701405	-0.46547844146841655	-0.07911016898903024	0.6503114631345613	-0.011163934121576919
0.7290033486095692	-0.8711237904077253	1.4421723607329626	0.3350725865226445	0.6420622662638771	-1.3769507227775732	-0.6160836986491278	0.9196285198872373	1.8876611330042912	1.4939649986392785	-0.7092760337410005	-1.2055001245323027	-0.26093476618758066	-0.8389013929519391	-0.6885380822503822	1.5510726031754818	0.16287328417067815	1.617149628565685	1.3751722540634375	1.883289893735051	-0.0003194355429602669	1.9691596490704573	0.5476601581659801	-0.042049419935209796	-0.16000679051216998	1.3347084935390126	0.3142397259512913	0.4647823733641582	0.7962141840939942	1.7783098780061988	0.8833112739620468	2.566760288546166	2.2485869063633275	2.3430171615039113	-0.5959518463725371	-0.4771545430975873	-1.3033612176566027	1.7902264824726948	-0.23721393495006074	1.566066535897911	1.2550188782254361	0.29618605879016646	2.0893870773419625	2.0156552613503274	2.6591310617635635	-0.42296443194353317	-0.4277689601881948	-0.07114992064682864	0.6232941625109553	0.0399201132539377
0.6517146517746565	-0.7852614505534147	1.4541113338420548	0.29866819581650583	0.7278062118615167	-1.4501769572068208	-0.6313585728698705	0.8530253118409734	1.857324939526127	1.434322966141904	-0.704408957743858	-1.2252856876223273	-0.2705115737439027	-0.9173920875946322	-0.6535315318584759	1.6240737586598684	0.30182925820820594	1.583138656507591	1.3397028782258618	1.929839298061065	-0.025240856728270412	1.896544355827141	0.4948784623753414	-0.016366576555551515	-0.23038428447896936	1.3016809400366751	0.221087969534697	0.4863161490379319	0.7639215998128314	1.8046740867840065	0.8515361850547805	2.529275440380828	2.2595979856935986	2.313281778918345	-0.580339230400258	-0.475635399806	-1.2977017042414503	1.8255937606041475	-0.26587752584437796	1.6261402750673633	1.279367102576907	0.28893367474240406	2.10994104434577	1.988034046974964	2.647679246953268	-0.39487043270087635	-0.39564606872726565	-0.0812543979095625	0.6199335507881123	0.0940472783587049
0.6135818204751253	-0.7291339126930032	1.4702498059782054	0.2610435826579476	0.86041641343799	-1.4107004988450875	-0.6267862626161668	0.7813229288200546	1.852317300430689	1.375370503714096	-0.71233627726776	-1.2575739319036792	-0.26041776629379426	-0.9673824541333552	-0.629334453772733	1.6636019657687675	0.4546509787420675	1.5386489065330362	1.292829960964751	1.9735098261834207	-0.05159906540813548	1.8287437763685461	0.4331330537543724	-0.013802821819592257	-0.30581237162754465	1.277168717661255	0.10146659990285607	0.5053578634472612	0.7118881015431674	1.8059636138267003	0.8427197579392137	2.4832582467786346	2.2546509170166487	2.271242649232517	-0.533849966047583	-0.4678782963009221	-1.2969476102601583	1.8841005656536225	-0.28412231209205135	1.7016258691199453	1.3002529254366517	0.2823901703384081	2.1571752672875197	1.9416715471148112	2.6318879776042747	-0.35796642882756124	-0.36926075599966307	-0.09146366831502917	0.6420454932121465	0.1383448065572957
0.5916806761818727	-0.7163243120563878	1.4976121047476962	0.23338955723894478	0.9969508230509678	-1.34824993857361	-0.6134910308366098	0.7003370874020073	1.8797919858543175	1.3313689990515836	-0.7279963343572156	-1.2898661821706738	-0.2461141025657141	-1.0126129158188555	-0.6308337636839608	1.6665465651430467	0.5918805753005044	1.4866969965270624	1.244341022715022	2.0172547011804767	-0.07931709082391834	1.7690701606033095	0.3618675925535292	-0.02407142956944891	-0.3753186218937273	1.2504418554246113	-0.02079375026260587	0.5256382136482652	0.6450040170809574	1.8014821396174916	0.8699173277893217	2.426308156665898	2.237203513040933	2.237060973364019	-0.4701671856147437	-0.444575410059072	-1.3055511370467194	1.9677435501172886	-0.2986170074164215	1.7785830167863683	1.3225699885169864	0.2861725141719304	2.20792760532012	1.8744926397248842	2.597149471969053	-0.31904512764554405	-0.35363340339704874	-0.09152412589737495	0.671483947497238	0.15859803828788774
0.5860488556059169	-0.7367700875241212	1.5061144017371997	0.2164499984877104	1.08276951546835	-1.2897624802358476	-0.6198946079639154	0.6250244705599828	1.9000161148397594	1.3048841150947663	-0.7551544162581966	-1.3025090728595017	-0.23727996945998958	-1.046741479078786	-0.648290318174465	1.6405492814428428	0.6756571469731838	1.4247297435001962	1.207239008706426	2.0669060223342486	-0.10253660301270281	1.7267393791248793	0.28774570039980624	-0.032854327861010744	-0.4264566966972662	1.219187648231815	-0.1267466904773674	0.5321937397934577	0.5865869219821548	1.8016243308123134	0.9295672085441937	2.3732175160694196	2.215082926543392	2.1969328579831764	-0.3801442527632648	-0.40999297258754075	-1.328554812031593	2.0705432284602896	-0.3150189888031413	1.8491015371266157	1.347441001212505	0.30221401436233186	2.231654201700461	1.7977276100782924	2.5373290334467797	-0.26949787434970507	-0.3238577032361168	-0.09003686937166781	0.7069027774279519	0.15387203979028932
0.5912974660333263	-0.8151417034964776	1.481561039403026	0.20519067313129455	1.120549361172181	-1.2133935059731642	-0.6601707653225451	0.5776295003470068	1.8858600661699658	1.2922638271176698	-0.785256497918612	-1.3147072991419724	-0.2448462218738106	-1.0740643331073172	-0.6717611016573175	1.6151747226858393	0.6848711270633202	1.341744859746539	1.1840829650289073	2.102072094067318	-0.11550189968975517	1.7091992516018195	0.22873632084562137	-0.041102733115747345	-0.4422340685238627	1.2013193454400644	-0.19752563813614882	0.49936804260393847	0.5413526727467413	1.8032129496785978	1.0019588957704968	2.338164165308366	2.1998137733951575	2.1728413376449986	-0.2734236762257102	-0.3820344208770168	-1.3652730952317869	2.171559184031363	-0.32209495221951034	1.9042917608331007	1.3791768247864222	0.32161649636024053	2.217922361055399	1.7228928422990228	2.4805273459079498	-0.20613346415791772	-0.26838643515942395	-0.09465582866288995	0.7430214720889385	0.13955105442828833
0.5972030081439573	-0.9182267580131794	1.4944614872184083	0.1939378730286353	1.0906833350086356	-1.2397243552207655	-0.7211336004985298	0.5545374581794625	1.8527465266388696	1.2890817886960946	-0.8139535462174432	-1.3438388267367603	-0.28680937991944344	-1.092385647871873	-0.7050559752950452	1.6462338705672053	0.6470848534215363	1.2499761682963242	1.1830526997199686	2.124153115853198	-0.10391352436165122	1.712837794170414	0.1910339233411144	-0.06841623321792324	-0.4233221845863982	1.1967879144325062	-0.23367328681642804	0.44753760520782626	0.5004853374193637	1.8117934528143913	1.073079746655817	2.3152815642818547	2.2021418057137225	2.1954868571590707	-0.18015056986050554	-0.3754701781551707	-1.4138283688049917	2.2515893444853514	-0.315606107110591	1.9228881134420817	1.4129438096314761	0.3474088095526577	2.1732914459609582	1.668523196118701	2.4414036470827645	-0.15307208654842733	-0.19907909205116736	-0.10536085124359262	0.7683647719387832	0.12682495606896788
0.5997554614548102	-1.0016858515028915	1.6362353030003924	0.1875202859593596	0.984365327276748	-1.3958903869187962	-0.7939274348792302	0.5348762593325955	1.80631855845402	1.2995447624890717	-0.8378441674412148	-1.3647220298929246	-0.36183591212482097	-1.0965227189477404	-0.7343753416327459	1.7496744143466294	0.594442778187341	1.187824399524	1.192017669625976	2.139976609018501	-0.07229564717493402	1.7281507845842303	0.16148148798850126	-0.12746865458311002	-0.3857342420740416	1.209352522501254	-0.23595047163172977	0.40921014665110655	0.46544226447226916	1.8246544012287838	1.1329219250149165	2.308955250126341	2.229791468967855	2.235392020870999	-0.1053523923958305	-0.38862673091140915	-1.4637509137887215	2.309904163717887	-0.30029691240016404	1.9123551318969547	1.4381490640551566	0.3899168021770993	2.095990233881774	1.6432125015770194	2.4119079343487106	-0.13542168486061362	-0.10802934532188209	-0.12980586703875902	0.7809150489262485	0.11936015161504229
0.5883925962465787	-1.0626463277196212	1.8647444671832414	0.17818917308791693	0.8876849876154678	-1.5363744242651172	-0.8625238025453864	0.5113626494890455	1.7385891876631967	1.311722030589072	-0.8514168907956549	-1.3573189684249425	-0.4517323460371874	-1.1066244463439794	-0.7297499917932914	1.8745811765252522	0.5275767455677788	1.1638716811252772	1.1968324982270242	2.139063794612462	-0.03123174744217197	1.752801056813804	0.13359807188451842	-0.19973392500269888	-0.3464529424443198	1.2447949323836336	-0.21329035450937034	0.39216134176927825	0.4293626267667455	1.8210015584652601	1.1807747657886931	2.335803402374024	2.2774091447190905	2.2647897909293517	-0.04531746531752096	-0.4201989491123137	-1.4931034507272023	2.338276176810312	-0.274080213411459	1.8961680421447036	1.4643913248662113	0.4318497595660382	1.9906170910154302	1.6358246325163477	2.3873119746313427	-0.15426878834172514	0.009440029797286387	-0.16786996088369707	0.7888090186767169	0.12928511510068938
0.5623719428564542	-1.0978818201546368	2.005695864518109	0.1617814225178176	0.8204268648755084	-1.609596695592431	-0.8970094081480442	0.46383762116325905	1.6715667776858463	1.3137406602899262	-0.8507169011532829	-1.340233439658197	-0.5385267805868373	-1.1332926429714942	-0.674721495448043	1.989141808576122	0.446208147093602	1.161996486223765	1.2021001450485334	2.1398692190883786	-0.009833876541126321	1.7962890390048742	0.115450601397546	-0.2703277722817067	-0.31696822141815856	1.2780267884561944	-0.1910186357316767	0.38651538101140553	0.3852213888855172	1.8018351660322214	1.2148908690082956	2.3871345230306744	2.3271537176437214	2.2929676968563553	-0.014067685234642547	-0.46673455331464647	-1.4977955910552427	2.34349120972863	-0.22591614971596372	1.8693736968478887	1.510396699142417	0.44595795163707797	1.8767381871825493	1.6348033682638434	2.36642656299779	-0.20913091722113072	0.13552263614890117	-0.20370921569830824	0.7977653956979143	0.150865586130064
0.541182474553359	-1.1059741820535882	2.0193988656007242	0.1411975095437157	0.7545889317106649	-1.6380517674765023	-0.8986220162904688	0.3912741637402885	1.6367026685213872	1.3072802747778416	-0.8328911721377882	-1.3365679627949913	-0.612305947969112	-1.1712536797665412	-0.6194339115543956	2.037145005626299	0.39959595515813406	1.1870477169675397	1.206927436536384	2.1588813671019222	-0.0173641824277651	1.8464091092146133	0.106632201188365	-0.3305941269847676	-0.30718801957588804	1.2978237075108556	-0.18551721260312043	0.3863526945193648	0.3405054220293189	1.7835464364913576	1.2296977845338233	2.4408706156653817	2.3654977793612617	2.3087303798486394	0.003626612867272895	-0.5093372253463815	-1.4864080102266382	2.3602288823145274	-0.16079353005327646	1.8352262256068343	1.5665707352253873	0.4351611693704851	1.7611902467298044	1.634220306048761	2.343620128011137	-0.297097996661795	0.26772372508515885	-0.22870641074556608	0.8044677038806197	0.15754944591371184
0.527133716786121	-1.1134781287491027	1.9313921456874106	0.11165442316227717	0.6951698816912485	-1.596352008929955	-0.8888995119935235	0.3149255667582951	1.626998789736445	1.2787998752007137	-0.8032692277771949	-1.3207443195057436	-0.672466681641261	-1.221812325299202	-0.6272405167012436	1.9496313936084575	0.39752131709248273	1.2313915707712673	1.2035666113955314	2.1930396256446145	-0.04067349383495878	1.890758352263943	0.10583090587745543	-0.3709845880811372	-0.32565445560627	1.3116141310009444	-0.18081918879024347	0.37548227891481584	0.30062846788202474	1.759074841548074	1.2263033137809358	2.4939347308356323	2.3971444686917533	2.2967578752279088	0.03172441198971046	-0.5335101982771776	-1.464931565981654	2.403495504150232	-0.0978734524803847	1.8025131709799016	1.6312293690232316	0.40489746150200434	1.6494961750902732	1.625144815918348	2.3207222157219562	-0.39536430963144387	0.40094055762492375	-0.24318801697013873	0.8036511950286342	0.1543010093979074
0.5083769486224574	-1.1301091225046669	1.6821675719235938	0.07635606296782317	0.6457248604312826	-1.519578798270032	-0.870973400657269	0.24335324185018714	1.598026020684266	1.221523183612355	-0.7758382257268417	-1.283688952309403	-0.7203096876852702	-1.2764762182840697	-0.6681721020114592	1.77316893684654	0.36750125453099114	1.2746240390384012	1.2044971736100565	2.2456400394948175	-0.037308161221225614	1.930990996056833	0.12342618840406014	-0.37333092192076045	-0.3649488566450235	1.3108541254397128	-0.18010091787887506	0.3489200116688699	0.2709272954969337	1.7354662000630179	1.2102339226798269	2.5475868262872825	2.4276357008053107	2.271207613970259	0.059611097122585346	-0.5447722074365178	-1.4409071981332127	2.4679678321296965	-0.03875097829498282	1.7585522475632636	1.706532316317918	0.35831960742628943	1.5514025622044447	1.6135958382543865	2.293279024963387	-0.47981346570514394	0.5120512405234848	-0.2346433453319272	0.7979734635906979	0.14612858841175783
0.4899075880702034	-1.1386047802172092	1.3183010450606536	0.03716212628088592	0.6149712157832896	-1.4495309715916231	-0.8567371554096139	0.17546739172586653	1.543775194450324	1.156314510050602	-0.7542042498122333	-1.2639674849896636	-0.7492904039536095	-1.315978427710676	-0.7091928813957142	1.6085115657935893	0.352332018410675	1.310647520041139	1.2226639082713027	2.311399850166909	0.014634272398878151	1.9575421127356942	0.14863170048971827	-0.3388470618415118	-0.41113787418678405	1.28782922577552	-0.17945713432127802	0.3070467270697138	0.2612749276226502	1.7358535484902908	1.178099320860309	2.5792891315347926	2.460433567881563	2.2402810324679185	0.07371154777427853	-0.5482139616375495	-1.4324636306760163	2.5454218919854803	0.017337485677357416	1.708677256941473	1.7705867439148548	0.3168724556673437	1.4865193718567271	1.6062115906981567	2.2617422249166648	-0.5434590058420238	0.586289744301473	-0.20885214070319397	0.7838658299511834	0.12887081112068297
0.47826757980811224	-1.1310809993013542	1.0499741143222896	-0.017685894167303706	0.6448138835656658	-1.4021124569547265	-0.8552377812529762	0.11310676901471624	1.488535464697535	1.0973312288487351	-0.7379124331177487	-1.258014590324392	-0.7697365188007195	-1.347511092526298	-0.7778553290583634	1.4825906515646112	0.429571241358495	1.3433368444340936	1.2522092585824809	2.3714308211051778	0.1060969144257486	1.9633129398961042	0.1716077017880268	-0.29691653606276447	-0.45686834241243	1.2500986271066374	-0.15813778956680655	0.26258155085872487	0.260813091839192	1.749626481809403	1.1337454604069352	2.5769548940266787	2.4952599042942127	2.211411976367279	0.09010479454517133	-0.5511119116579902	-1.4397874828276576	2.6092868466531725	0.056793193436928215	1.6817715006455036	1.8044565723685728	0.2945303538879428	1.4529780615922288	1.603948150422216	2.2383011661437204	-0.5878813362198982	0.6188930550343319	-0.19266160015097916	0.7533775785706821	0.11922816096654539
0.47115424142572343	-1.1045824809263578	0.9814471898012819	-0.09351913069560511	0.6782677570768729	-1.3835968447204112	-0.8460502099233735	0.05060263390322404	1.4140268446775093	1.0464147617567705	-0.7406492157267339	-1.2373276804647269	-0.7816562385741204	-1.3729836301505676	-0.8257398048067678	1.4336741245977396	0.5214971107566839	1.3727306317918964	1.2804750858486862	2.4247870948481642	0.22357994902513342	1.952495958808446	0.1924496834500273	-0.25689297272896167	-0.4942663144938241	1.2015971969355697	-0.11956930188895198	0.23715808905706498	0.25032941955468274	1.761487188715395	1.0976018715775413	2.5575559656448528	2.5312245800391024	2.1936140631401857	0.10083724061919767	-0.558830422608317	-1.433168213436315	2.623842862228395	0.07717943432044262	1.6839579415039236	1.820435898064919	0.28217205352494207	1.4227894225553874	1.6079354268123136	2.2174043198473514	-0.61214209067069	0.6140957254474946	-0.1866158419163961	0.711940542468386	0.12830985086456786
0.4700593552870198	-1.045344276175867	1.0492708869544662	-0.17871936899100796	0.6618328000858902	-1.3995285144939453	-0.7917759891492633	-0.02145404535603907	1.3048224394962316	1.0246066267633824	-0.7571078169569458	-1.2114450072262883	-0.7800724135026812	-1.3952237968573193	-0.7860654312068174	1.5485253616221033	0.5725869388050682	1.4103117689714055	1.3017824679839556	2.464996362915045	0.33431093763076314	1.9206710421605055	0.2070764367160085	-0.195621046380348	-0.5091167616314173	1.1496389672763205	-0.07445124760446992	0.23134204696660401	0.24126717518148438	1.7785550352386508	1.075491827474064	2.5314018953834845	2.5593364261800096	2.1785807506076367	0.09791110253131168	-0.5700678728691788	-1.3998014590418648	2.58958910183519	0.09483710226066681	1.6954936220414474	1.8221842394122263	0.28003054299272545	1.3763337589698428	1.6080549364588834	2.195335420612335	-0.617339195601583	0.5932558237444475	-0.18325440033796755	0.6638737066914758	0.14490767491315415
0.4914609577794885	-0.9533267166092013	1.1671270261585005	-0.26192940489075384	0.6544935967223784	-1.4489801004228386	-0.7160302618976828	-0.08954170979334108	1.2136371188583714	1.0335016954261158	-0.7770663663990176	-1.1894561520326978	-0.774126914724142	-1.4254653317987152	-0.7034462346254835	1.72156876191016	0.6350599128827354	1.460131020244995	1.3362132699213918	2.4782383673754884	0.40890415505639	1.867538455997206	0.20455214889718537	-0.12689792473022843	-0.5018880591980984	1.0955478187839376	-0.02158650852774637	0.23124961145976258	0.24622934409931158	1.8111903660225621	1.0698190481493488	2.4851946028933183	2.559961228971389	2.1643978394408068	0.09968347811810242	-0.5949495454417774	-1.3483745346510116	2.5239124991858337	0.11221308916321293	1.7083662345688322	1.809427346787388	0.28428877805562847	1.3015920607741815	1.5896142358427374	2.182694400869169	-0.5920071081167912	0.5644890040545674	-0.1973128034861194	0.6172759563393729	0.17243505793873087
0.541644379643124	-0.858453029313494	1.2805532302488438	-0.34296000603591137	0.6846212367550237	-1.504998546255897	-0.6862770559769118	-0.13603075797915826	1.1693426574141832	1.0614735852312724	-0.8075348686303496	-1.171481294453241	-0.7682388603782454	-1.462394373940771	-0.6322693635423046	1.8411586392165957	0.6722640938298402	1.5131042034467586	1.3665811707614808	2.4773916390802944	0.4363698874299738	1.8142578999067152	0.18211172840254183	-0.08906668876781113	-0.4783775806904571	1.0394504190519593	0.01785454529428977	0.23117936047456328	0.2585757540437707	1.8550293823294954	1.07929179534891	2.4336335952093533	2.5267097379507097	2.178513865106962	0.12606290755805694	-0.6403203561734249	-1.2739287010534404	2.450434291066304	0.11942140872981584	1.7215220167190697	1.8074433221702229	0.2821720535249422	1.2019072672041093	1.56109126686144	2.18027596968357	-0.5510723086793844	0.536144267010739	-0.22300727598309936	0.587556925653406	0.21139796409387301
0.6102287316753446	-0.7686701252385316	1.4102927200583004	-0.4080559375082973	0.6636781121982933	-1.5483746969204046	-0.7125434360594615	-0.16524001621128498	1.111855802218567	1.0911982928110258	-0.8486801081866698	-1.1427343414801663	-0.7641315834442783	-1.4928223043921784	-0.5807109414108618	1.9703028963658575	0.6299355071090635	1.5625715874848243	1.3617954222296362	2.456491906525758	0.439405956242872	1.7678219014739374	0.1501761660630783	-0.07497056732204513	-0.4346876569215204	0.9907324281564549	0.03598157488712335	0.22741908405625472	0.27976888499581365	1.907640124413534	1.0957583228065764	2.396263690557672	2.4634976692420283	2.2148932074261936	0.20417999332375789	-0.6966970618374242	-1.1797735929448216	2.389682997284247	0.11968272728284221	1.7297757149064812	1.8176805463827654	0.274711467064326	1.0968309500923188	1.5351794025824683	2.161980509177857	-0.5150154936946578	0.5164505084278659	-0.23108843948999236	0.5666681702354349	0.2519154267757654
0.6847802131634995	-0.689171264410153	1.5244300975884209	-0.44386979274949506	0.6224645844625212	-1.5711308282237948	-0.7659781634906627	-0.19032777769608716	1.029587445650651	1.1354386429724939	-0.8824009088646904	-1.0909529710607178	-0.7735565735714727	-1.5100979858078882	-0.5392484389932702	2.044424956748006	0.5644824174406887	1.6021051587151072	1.35268505197761	2.3986128645718594	0.43296606943692195	1.7262309696314566	0.11663386131261999	-0.0639908120570909	-0.38545911248437287	0.9618072702642066	0.045840508211315426	0.21426366272258585	0.3043898637628593	1.9689490451049423	1.1171075372585446	2.366245749875676	2.377373311868647	2.243730413288417	0.36204907086735005	-0.7641708811995519	-1.106436048986422	2.342091458590581	0.11747000395072146	1.7374630738481862	1.8248238920346318	0.26971956635612615	1.0169848221175402	1.5102199939716123	2.1367556430056056	-0.47729849241256234	0.494416421677452	-0.22369246191635178	0.5444805667594792	0.2995640508834369
0.7607413605552349	-0.6410666686775003	1.5563574146947996	-0.45877020970190063	0.6530266903849228	-1.5681585017735087	-0.8665299428701514	-0.21576535065672325	0.9746380748033955	1.1913862749295645	-0.9061095833222137	-1.0506687794362417	-0.791216633435402	-1.5162899537258343	-0.49027239767210185	1.9366816801467504	0.5050691613735149	1.6277657205252765	1.3679977855612715	2.322770791614071	0.42975895449372004	1.7011178171168264	0.08779138190905157	-0.050456361260191616	-0.35094672574224217	0.9403841027505667	0.040232674577371855	0.19921146478853125	0.31460156608599843	2.032974307931911	1.1379718273172428	2.3508212145237635	2.2838625872492297	2.2682200616068	0.5634518169097454	-0.8406402742328787	-1.0781003963560474	2.2922414685594643	0.10741772402780339	1.7580462559421008	1.8150494640610826	0.27683314879531834	0.9812002877079771	1.4943071034556372	2.1165048551583445	-0.4308588647259862	0.45840899724635165	-0.20838863257187562	0.5296068649692605	0.35200100240605287
0.8315497000566973	-0.6256091996254187	1.5523565674665616	-0.4674324840633271	0.697954200726674	-1.5435634911728748	-0.9957533483751287	-0.2540831615480619	0.9512536626577228	1.243308204525199	-0.9276273154694966	-1.046506560353323	-0.8020449089885876	-1.511634612207496	-0.43019381780149824	1.7575563329134307	0.4497902559839348	1.6485945444427617	1.390385284552686	2.2565153351106466	0.42921588303000424	1.6993877071989125	0.06334564724254581	-0.04051388485483857	-0.3412713351722264	0.9188465257976015	0.04173306270334133	0.18781231808484927	0.315268662217661	2.0840748814640495	1.152448492609423	2.3535577543296777	2.1941905482727413	2.2791765436220475	0.7255431742445827	-0.9088648942056293	-1.0764627175077863	2.2453306068531282	0.09608260757184535	1.7974346862684132	1.7861032733722078	0.2960274283803729	0.9931268438458393	1.499431532240368	2.0785875132602554	-0.38685063115912566	0.4101028394538613	-0.18634579804858403	0.518976487174301	0.39905566859548436
0.8794475471057901	-0.6292256391341818	1.5758809134828469	-0.47403277823777745	0.6700269202002122	-1.5079153892791104	-1.0837830107745763	-0.32062806768168556	0.9327169818044405	1.3181284832465536	-0.9345893063169145	-1.0539697116059479	-0.8142559540989625	-1.5035605042616278	-0.35118061021345764	1.6548897472776989	0.4144268809943633	1.6804256560661461	1.438641582248783	2.192060725127732	0.4110465078384487	1.7008863769742995	0.04331741625898247	-0.041976946303097264	-0.3608513909703149	0.9084352668190098	0.07332634175301751	0.18184837918344182	0.30716087846361045	2.116180672625865	1.1523941476343156	2.365980495613391	2.1114555320690345	2.2576999278578582	0.8445869162193753	-0.9671045677399123	-1.0867686685854463	2.2242575454556173	0.08904058162989537	1.847383950889641	1.7309619585262492	0.31855790377140386	1.0335194764449394	1.5183647574605583	2.022014518977746	-0.3363878060150808	0.3510215637052425	-0.1659433792596095	0.5038348191585271	0.4345024905309229
0.9037608624233737	-0.6469640435254285	1.597112817740747	-0.48075052697984066	0.5826338728919938	-1.4715895969546806	-1.122317707524195	-0.38952747413342226	0.9256221250692225	1.4088589540757852	-0.9312207641029009	-1.0683592120350567	-0.8205994607322419	-1.501064622920253	-0.24562154725664662	1.6076753351555761	0.40353627493750144	1.72057714049052	1.5389470495242894	2.1303528191267866	0.36609130864126854	1.6881268163296852	0.019834896681239205	-0.04761630080180503	-0.40649342468499655	0.9017586588241044	0.12552069464579738	0.17409488886958463	0.28381764536413234	2.1353127430463603	1.134669324983768	2.3781600871566755	2.0305435705853814	2.210067896306107	0.8956077669061424	-1.0202184483203645	-1.1139427118001937	2.2267289265173096	0.07781406509207878	1.9035861578384512	1.6528222416925495	0.34354219331393276	1.076661396770638	1.5395831519833392	1.9541669471585916	-0.2599166618966994	0.2918407725360097	-0.15754380581902816	0.4862026415170068	0.45393078070840476
0.9144428453140993	-0.6726361360529008	1.591065856984661	-0.49726268161004034	0.4839166823927169	-1.4539815350631864	-1.1376745787691287	-0.4381378149867959	0.9347368698429364	1.456412322448579	-0.9340434660181698	-1.1197880557179345	-0.8149247714218761	-1.5049743823985453	-0.1379090845123208	1.6029930366540797	0.38844166608573333	1.761634039386791	1.6471290612584562	2.0787560880850324	0.29937904166940404	1.661712287275923	-0.0005877542740149524	-0.05113580156123979	-0.473552986814482	0.8797184975483893	0.18705256938636775	0.13706152740864505	0.2655032907956482	2.140769943040726	1.1033749800870705	2.3806844235527604	1.9490282036662172	2.152826647824123	0.8323324855694347	-1.0692766022378268	-1.1438284465032242	2.2497078834793465	0.05119351015778706	1.9492971623668187	1.5945313413312214	0.3678770896163683	1.1243919513019691	1.5586576158767484	1.875896680182589	-0.1678580020389507	0.24775887277026895	-0.16949828510154444	0.4687154808916693	0.45485104884098576
0.9181346645130397	-0.6910984894865776	1.5791546951274027	-0.5243653230866399	0.34917152477733576	-1.4674917495552207	-1.1387834909058085	-0.4753164962004194	0.9506224476456924	1.469941764260411	-0.9419480421962907	-1.1773981352477265	-0.7885577768387886	-1.5130348516485597	-0.055718868953745684	1.6744581372785703	0.3512872366509946	1.7868054199183057	1.726372249839126	2.030389315710798	0.21936366191313575	1.6232135475016438	-0.017867500823266855	-0.06845699963598689	-0.5498490423114163	0.8397936892753055	0.2587306858156768	0.06988679587686036	0.2607515137347304	2.137269097761323	1.0687488701779944	2.375065454096676	1.8647654162534522	2.0952446017910833	0.7040831917241945	-1.1229869132098953	-1.1686259511102632	2.300535255851245	0.006321381480938115	1.9770152905316276	1.6000549001466116	0.37193207946672324	1.1916448816901348	1.5701558924785284	1.786551942269222	-0.07776345274353431	0.22603019541415265	-0.19558371663102755	0.44630719934760954	0.43842921232372956
0.9121983287297567	-0.7004536300805446	1.58180868315964	-0.5522770960290149	0.19372616976938942	-1.4952136475815552	-1.1251876033708839	-0.4869096072905542	0.978029803468037	1.5045512475284908	-0.9417307168921608	-1.2074350155977982	-0.7558390692749006	-1.5231320328128468	-0.0024912434367150363	1.7781922513883608	0.30614768948155335	1.777721237752398	1.7872783776389265	1.9724483180279822	0.13701350247821725	1.57944859595968	-0.03513479200499181	-0.08411583377416684	-0.6139509613519636	0.7793814192602063	0.3081158013662153	-0.0010888836962428094	0.24717354170104872	2.1261340562633864	1.0333284875558046	2.3740663297087337	1.791868904278387	2.046835424421972	0.5669916584556599	-1.1782058422313457	-1.1948668982370487	2.3622883665326038	-0.05958858758827039	1.9876364724510853	1.6467416133302226	0.35812627661435353	1.276245087733739	1.5778769399478176	1.6911468330633372	0.0010479082150742446	0.22900536333388594	-0.21362425920302486	0.4231549174596559	0.4179010000754341
0.9089307779095634	-0.7029395190298959	1.5866081106191356	-0.5751481104446837	0.07035187210740547	-1.5278339395979614	-1.1026813725405262	-0.4646427614249767	1.0168831915085261	1.5110308947743625	-0.9368964923944798	-1.2197854693346972	-0.7621989886032207	-1.5395166527660618	0.007286126012710748	1.8149122655391108	0.25220709977461103	1.722589649435164	1.815265867099896	1.8908071888435998	0.06468237012586293	1.5539105041669654	-0.03871778606361863	-0.06984758745213507	-0.6575557259621936	0.6951883300710876	0.32541814954229326	-0.06380822379827197	0.21551213299061195	2.0967936386836206	1.0061894430635048	2.369557007249877	1.749848776822525	1.9956584613344746	0.42482847980996763	-1.2095219462052618	-1.2256476434734318	2.399020489289935	-0.1391380276264896	1.9727770304387668	1.711301688669763	0.33565528762699504	1.3573758386462558	1.5925766264758887	1.5973940326343747	0.060343532309648826	0.24546315496369223	-0.20860224936283087	0.40374155255415217	0.4032757029405084
0.9271435245230583	-0.7038485874621718	1.5596550345552147	-0.5979571349496684	0.003163824510955299	-1.5702232778809746	-1.0819595531413748	-0.43008766628010653	1.085395268914267	1.519633185083537	-0.9344781166264292	-1.2275570814818217	-0.8018684725168981	-1.5736088461703797	-0.025448099159628524	1.7778304778499296	0.1873908294645176	1.6359702346023741	1.794913972952756	1.7891543592191508	0.000522966648787071	1.5507614005883066	-0.019868663205953277	-0.027695111175045483	-0.6919108957959429	0.6031622803395983	0.3210712803971966	-0.1156090818321942	0.16529518880255095	2.0397651632708103	0.9980585987108366	2.3550829663378225	1.739843373218104	1.9405193285879743	0.2773039877549265	-1.217843904375341	-1.2474897090426789	2.406637090245603	-0.22034701016379996	1.9373576169573574	1.8037152413561117	0.3022090571620256	1.4313341114897353	1.6127773782506067	1.5215593488381955	0.09303818511320582	0.2669996646110369	-0.18756301070648027	0.395671040349201	0.38791345801813637
0.9547893995253206	-0.7020172277840597	1.5057965588590883	-0.6220320586833659	-0.029122129941767706	-1.6173643753825118	-1.0614837248147966	-0.39385078519372774	1.1993969081869729	1.6029247743243153	-0.9276197343542363	-1.2202421516979822	-0.8541264935268892	-1.632759870091381	-0.08537377490330747	1.7567438251303966	0.12618154380094088	1.538906370363907	1.76041254799011	1.6770640544632176	-0.04727587446469955	1.552703980145262	0.0046559554548896084	0.023561865136103085	-0.7178451349744752	0.5040305872157346	0.3019971973064102	-0.1436133429848659	0.08809164033439522	1.981559933142234	0.9959851288913386	2.3509847879855084	1.7490356772994968	1.8937504384973085	0.16711721408641908	-1.2215768569440448	-1.2660030971389489	2.3959277723116017	-0.29316664902472456	1.8997424783675982	1.8796223948517052	0.2620557346829609	1.4903975706498218	1.6355856132232085	1.4594405430898927	0.09424628406643984	0.2875444516184702	-0.14532734367967987	0.4005732460049426	0.37652193177140403
0.9728242271412764	-0.6893167153593172	1.4520691933501835	-0.6614609045055275	-0.04419762914867598	-1.6526280563887052	-1.0384659887382943	-0.3371230241960045	1.3356257320832972	1.6928346952942301	-0.9172133901402006	-1.1962943695250392	-0.9331413106271877	-1.7180153578779103	-0.11623917185768536	1.7971586739441388	0.07229568075760144	1.4437863580485177	1.739865401949744	1.548472873905826	-0.07911183546755411	1.5557164960988223	0.03685723230159711	0.07642685015973542	-0.7273665839883667	0.400150902359876	0.2965649410063565	-0.1476805052858875	-0.019859908294690042	1.9395203709214937	0.9796105698530857	2.35594504269025	1.7660208983884385	1.8483479236347073	0.1507779732198331	-1.2192928793855622	-1.2922668955985004	2.3702784671684993	-0.3433499924481523	1.8651493631299227	1.9056546832950683	0.21168562237311192	1.5217540487209698	1.657919431113973	1.4084876855814827	0.07298678173217242	0.3050454393816087	-0.09426083912489765	0.41579372761646755	0.3747253923890741
0.9889258964185839	-0.6622529217046149	1.3913612036307377	-0.7252713609879313	-0.05789498386657339	-1.677908683623872	-1.033471979503036	-0.28067780323645486	1.4743162945265378	1.7483547167612343	-0.9116690678464675	-1.1804506963075767	-1.0233331730502897	-1.8202146521476898	-0.09049606315526607	1.8838064017552436	0.00876299946654388	1.3772233756405998	1.7212707748416407	1.4052518805602592	-0.11024650733616195	1.5550032051677523	0.08460280782211524	0.13309670086924302	-0.7142160446726548	0.2982243500753538	0.31145177071012753	-0.14898569464248834	-0.1449866165597292	1.9137200237783236	0.9462678374330944	2.3527708333515642	1.7804512751866028	1.8021650779309035	0.22459913477932458	-1.2207874637786706	-1.3224154206283452	2.334729675173759	-0.3679614488968369	1.8299852665215774	1.8916508119151654	0.1482929448592498	1.5424539956040648	1.6606645314806343	1.3673629207634854	0.05048118991155085	0.32140714715702917	-0.0672080862778808	0.4391067892397544	0.3830811337203591
1.0170336765106116	-0.6165912407772417	1.318948649924807	-0.7843934226464672	-0.06978439988193781	-1.7019448968518518	-1.0340186263309763	-0.22907164102594052	1.6024950229694386	1.8152969463637976	-0.9125712205624492	-1.1633010717705454	-1.0710694965765335	-1.9250734921090988	-0.05699731734830649	1.9865471213127848	-0.06507819518669607	1.3471730555140755	1.6986714067745967	1.279630444608937	-0.12413972927011425	1.5459239221994023	0.12421087655826675	0.18705784957856786	-0.6779054895409032	0.19537026412201713	0.3253064185116353	-0.1610725615170701	-0.27551167198252857	1.9076107055456386	0.9071728984170757	2.3437477675294796	1.7714429883656855	1.7631294257277434	0.3255656276943911	-1.2472338890257442	-1.3508691384780127	2.29751584254847	-0.3758485179518209	1.7808947950188376	1.8519060423164508	0.08849919476758589	1.5755135722669118	1.6306060446161386	1.3238254420912967	0.03250406963890031	0.3310532798241238	-0.07435014200566863	0.4600838158849675	0.41093849336717997
1.0431398678803223	-0.5464475205428299	1.252781708773783	-0.838980432944407	-0.06806989470408398	-1.725882032531489	-1.018189296041894	-0.14944916741114317	1.699256076213564	1.8611475774698403	-0.9119015553811183	-1.1402386124246713	-1.073026710460152	-2.02915038017485	-0.050116631636720844	2.0172089113732516	-0.13010839699996224	1.332540527792892	1.6917752760776679	1.1810093153194745	-0.10458915657635341	1.5358809376539684	0.15594715301729667	0.21927690865431973	-0.6245434505542083	0.10344636567563943	0.34381652592386575	-0.1899937828976085	-0.4123022995342479	1.9216336992418506	0.8628775633215099	2.32260700282531	1.7433824958788648	1.731970337484963	0.46025144340744834	-1.2911276574346244	-1.379189556886543	2.270149137006564	-0.3671503432582221	1.7052188738426994	1.7877959077648202	0.045629326520801664	1.6195070418884598	1.5744799687816862	1.2802422247678442	0.013318850413015856	0.3313964364469302	-0.09338621943362727	0.4701215154398758	0.45603896467746524
1.0519194861050507	-0.4654511760787384	1.2070997411170956	-0.9172932659000852	-0.05564790759805181	-1.7415402482715958	-1.0034064039662982	-0.05080681598850724	1.7485876334537522	1.8595218871382364	-0.9042395748913279	-1.1264580218132754	-1.0612916335059608	-2.126262440890898	-0.08071019903212226	1.9146520439417984	-0.1844469988058301	1.3219330179609956	1.7147776108179655	1.0987981934290585	-0.0788424378123255	1.5214367962998068	0.1849141860961366	0.22844482311647715	-0.5577033370260056	0.04350399157205417	0.38463027526540633	-0.23337561496841622	-0.548005047240488	1.9375934350744266	0.8092975982479104	2.2677391586715165	1.7143334455508885	1.7025152369974612	0.6320294961238295	-1.3263661683369339	-1.4059675103333393	2.2540083657787866	-0.3415139750820825	1.6133187259145916	1.7049425255339692	0.02882937468357329	1.6707703094985693	1.5059936982883757	1.2420733202878005	-0.0014860603440675969	0.3307272810324574	-0.1072148837688646	0.46686809020725495	0.5022833549413968
1.058372471285034	-0.4042659120314826	1.1843024606844923	-0.9926468962773025	-0.03417688362688737	-1.7535405209268842	-0.9982171637210613	0.03659672058233793	1.7396538369834869	1.8464316128567428	-0.8952989129609596	-1.1247755078432795	-1.0343091628588423	-2.2075490681837664	-0.16050491660221936	1.717138518742816	-0.24176571620240575	1.31508448005982	1.7669472549697898	1.0385813553040404	-0.0642864121234445	1.5011535339726858	0.19347102358724882	0.2360590840902347	-0.4874437557404924	0.013357104309869366	0.4285352497884663	-0.2930630704460473	-0.6646852921769412	1.9438792665144766	0.7510314241669372	2.1820178229095277	1.6851688495012194	1.6749743358387863	0.7304528019088208	-1.350535632853661	-1.4172256002762678	2.236237460432634	-0.3178934928864338	1.5233172070970855	1.6312293690232316	0.05492407709465939	1.7307437099062208	1.445279176326536	1.2067001908662855	-0.009847776683903773	0.3224709326877296	-0.1184237195357823	0.4547213388300374	0.5465478854778633
1.0754492735296248	-0.38565480194525165	1.1710325205233045	-1.0312078833498832	0.002953599080426597	-1.7784882475996189	-0.999021515482174	0.11120074494767303	1.6646612854542375	1.8015980012946422	-0.8935855809121216	-1.1270829555735598	-0.9862938235169046	-2.280266048248052	-0.29281795443389347	1.493743358761653	-0.30476605631115017	1.3039062587361596	1.8351898688001775	0.9945060497527631	-0.05386115048140844	1.4769395833232877	0.17738284053142273	0.25891092621552103	-0.4359650443021258	-0.0024640867282412376	0.46973739747467314	-0.36434193848159036	-0.7581300656967234	1.936808931930583	0.6850190009417506	2.0809780535005404	1.6409319559773112	1.6500164890156825	0.7595521650747626	-1.372638641484142	-1.4080545987260067	2.2130665176536577	-0.30127091791599026	1.458438868589067	1.5916817163411254	0.11509457440958384	1.7933204181611817	1.4032479957784232	1.1804290530463637	-0.020644686196768226	0.29637387152328465	-0.10595736605607109	0.43415414288273213	0.5832779498292525
1.087072174195799	-0.41188225264225975	1.160591381977316	-1.0363367328022985	0.05174925734387579	-1.8158325571210132	-0.9847345101719247	0.1693322366112427	1.5559702684827443	1.7389203195524714	-0.8968530415893305	-1.1382035717181052	-0.9224525429818501	-2.3556743976276264	-0.4226250635187553	1.317138564869861	-0.36044794895089294	1.2874543199434851	1.908650277904869	0.9416660737507492	-0.05733338692658192	1.442363943669892	0.14652259158846512	0.30415259106138076	-0.4124119862151308	-0.004662382383847032	0.5210591842232724	-0.43431191974025973	-0.8232899632340208	1.9132346124580706	0.6095129286035	1.9899162652578668	1.576598665821085	1.629014441803897	0.8132634917215329	-1.3818622620697825	-1.3853936937326294	2.1893335800287326	-0.28133943918969045	1.4338448905255663	1.571322966975789	0.17078376264783243	1.8506807787295703	1.373251074489433	1.1735453860310894	-0.03081095285983107	0.2619072203285857	-0.06776832654095159	0.3987100926013782	0.5981305641921469
1.0900386313278487	-0.4748823478506773	1.1684818314264527	-1.0163139916512343	0.10638918257597774	-1.8606552399913265	-0.9291756693521538	0.18770630861754115	1.4545887213505595	1.6855306458422845	-0.9016619957028104	-1.1455745853009445	-0.8677079986731734	-2.419944478726019	-0.5022923609830816	1.2041228837495042	-0.40722929602840396	1.2719206688142524	1.9842376863570472	0.8761375644666135	-0.06840434771051582	1.401524243765453	0.0962734871950012	0.38119206199634176	-0.4024974949302839	-0.00507507357569858	0.579148679114543	-0.489739947062639	-0.8472695034129305	1.8968384967517307	0.5347384232378548	1.9420025036803303	1.4948308101026648	1.6135861863149852	0.8613140176714363	-1.3726351330700741	-1.3579987543011396	2.1598899370126645	-0.26460487055366394	1.4336452791520793	1.5499443518245233	0.20841882737142042	1.9008929912088033	1.3427507640830736	1.192772771556312	-0.038409059483943866	0.22271530243783982	-0.03888975470709098	0.35628000519261305	0.6007630443482957
1.1093428425608638	-0.5591281987472314	1.1827529766536942	-0.9675311945694822	0.16337896095374888	-1.9229869072047925	-0.8492637123476253	0.17653476520341088	1.3866784022562872	1.6151906463997339	-0.8888499109128247	-1.1260413993064193	-0.8208784765479352	-2.4712714374584843	-0.5256314770233051	1.1291408698743635	-0.45353800373844005	1.2485172065880543	2.0449485622636216	0.8218849978452999	-0.06968719368779726	1.3681209812274857	0.03329084539967413	0.4841680340233525	-0.3977056545768877	-0.008384775213320001	0.6385363821715461	-0.5199035016551257	-0.8378429219216711	1.893950544553455	0.46413593980740886	1.9465339306610445	1.3961162485358682	1.6230743723392353	0.8852386332792704	-1.3585102580309762	-1.3172929135332039	2.130690639581792	-0.2657248072094923	1.4401303277279023	1.520102564710189	0.21601325824030035	1.9452562765245485	1.3040151525767312	1.2443659701824221	-0.04242845788809947	0.16716510833790119	-0.04205773202201256	0.32394436312769725	0.6018483007914996
1.1454775066572613	-0.6417278093555185	1.19187109421954	-0.9125591942999233	0.21224469436070675	-2.009810544368616	-0.7737444530676203	0.15774809504612886	1.3501100125593457	1.5383632950177977	-0.8542876064409055	-1.098780667006841	-0.7771509537854135	-2.519325109185867	-0.5140107633770716	1.0567238896938365	-0.4519011789816071	1.2057825017272719	2.063613812396935	0.7803829202350256	-0.0609980502683478	1.3290607145500246	-0.03095394030506507	0.595378822499079	-0.3980790447342951	-0.012017274911894573	0.6942688843684743	-0.5197777893658215	-0.8049807401742417	1.8906899533618535	0.400736255770098	2.0030817184759804	1.2877001258179928	1.666320626061046	0.9621479506395676	-1.340876968923548	-1.268375827191197	2.1165360488965335	-0.265351494990883	1.4434355207028386	1.459793358528808	0.18481263951397514	1.9743549324627032	1.2522385035765273	1.3323671352149014	-0.03853062918992944	0.10946675377919306	-0.0676998079476265	0.2990865550276814	0.6089647965896676
1.1842672696400147	-0.7003610703856218	1.2254710594719846	-0.8948985950086229	0.22875439817143248	-2.1037994698285956	-0.6980377720180353	0.13730206275989093	1.332991461433091	1.4809671806799614	-0.8305612427144414	-1.087760200503367	-0.7440793732781481	-2.5547266173922174	-0.4576188719000835	0.9940747950509474	-0.37567191173481074	1.1357780861133744	2.04248091067689	0.7437340413898856	-0.04558251777468874	1.2672434318908814	-0.08717746932235759	0.6967784930276564	-0.3925207719525356	-0.010080486546175335	0.7337152587157799	-0.4958739672966347	-0.7546149822337327	1.8914793596503467	0.3573856871648683	2.106800555934053	1.1856689740914752	1.7178479417711248	1.055489791792073	-1.312304444751066	-1.236467749538337	2.1204874660742683	-0.24815198295531574	1.4121290299402407	1.3850131995781698	0.1238390757494692	1.9868897380976	1.1868739699117945	1.467227548467637	-0.028003452462221173	0.06150032104328118	-0.11417153624412538	0.27190847466874224	0.6196670383386897
1.2687172061258851	-0.7371072692699105	1.2700405770552792	-0.9339000367097506	0.22907207215533992	-2.1720004910058925	-0.6431817628341877	0.12761946049930986	1.3315228345051011	1.4258131321549055	-0.8273923365356165	-1.0878002603597956	-0.7244497900093197	-2.557818055119239	-0.35863043906415004	0.947749989990541	-0.29383564904439546	1.052853277253588	2.0272595715964408	0.7154822290039109	-0.033720468638098154	1.1917028870100408	-0.11222936520851443	0.7543089681184931	-0.38429636243279675	0.005773392903171218	0.7651329604315662	-0.45806045015795294	-0.7093037603677431	1.8956176137341234	0.3251549365432369	2.2214257644764386	1.1074958741590746	1.7701428482270387	1.1251868661136042	-1.2810514922303797	-1.2284278889600138	2.141574490076647	-0.23033141513788022	1.344883207700175	1.3352754593374925	0.048038525869545816	1.9838922845762117	1.1188657380047629	1.633916345668905	-0.014205290832832434	0.016817897187628984	-0.17060264360572847	0.25395789010038583	0.61654692606448
1.4128008004600758	-0.7710965115268609	1.274959195594067	-1.028522741429184	0.2740930160217696	-2.2036022658253347	-0.645610436598324	0.13090230665713556	1.3223912573310663	1.37690759007028	-0.8316680855424522	-1.1009278753114073	-0.7145898634635433	-2.530040577895558	-0.258456999244555	0.9387412358122338	-0.21361133535463056	0.9781716020455296	2.0198192281758396	0.6966022532120557	-0.05460092499497367	1.1130170326512379	-0.10721400388427176	0.7548842275733814	-0.38234097713479426	0.03230412467239972	0.7800144696100678	-0.4055312003301199	-0.6806545472671971	1.8940927357482766	0.29784449636021243	2.3198483584975405	1.0492565509543865	1.8303302437625408	1.2042122329971883	-1.2523175810107545	-1.2301150790292685	2.178142552226776	-0.22031986018426472	1.281764234553816	1.3163608056438294	-0.031767441857671594	1.9501466024807097	1.0564961885131554	1.7906741382144156	0.00978193177949151	-0.020009671571979682	-0.21543395616791053	0.24350405475990983	0.5949151253384672
1.5709844753492568	-0.7998230739867808	1.250107855561663	-1.1195369808214093	0.36306041822082363	-2.2105218418016	-0.6752191715717109	0.13700158367167434	1.2963473259347071	1.354748891521973	-0.8738468838125992	-1.1404990014914567	-0.6928061139706065	-2.491506715874622	-0.17080046114844266	0.9963966694820258	-0.06933194949396781	0.9223834809595743	1.9988981955314222	0.6704156317899681	-0.11060142805654241	1.0307457531336008	-0.08035607970668635	0.7154042164804182	-0.38645481957079264	0.06422027219272068	0.7422600222984306	-0.33763547184497206	-0.6633562314223214	1.9018593168723328	0.2871887008563811	2.3917101590551026	0.9868490228263855	1.8907501460384828	1.2370576420709452	-1.2202787437387628	-1.2352375861244103	2.2091395350344447	-0.2062663520273421	1.2354590380299553	1.3049194541798328	-0.0971231706927324	1.8798232286315113	0.9980849433761134	1.9117729347680108	0.03818745339373662	-0.03915781112458992	-0.24294618664075568	0.21856743306414267	0.5612831748198713
1.6729081103049974	-0.8177399863610921	1.2079340786721395	-1.150776633179473	0.4433525176534614	-2.2031544353068244	-0.6904003349076633	0.13619432641975	1.2813538653489545	1.3639405908850222	-0.9606203290825237	-1.188098122899772	-0.6608546998998772	-2.4403706988841205	-0.09063622527161236	1.0966583506942522	0.07780317317648916	0.895461346378136	1.9848192877411268	0.6371041015424697	-0.18271875274601737	0.953827949699684	-0.033847737360525695	0.649099902302034	-0.39022802537196327	0.10647412976635207	0.6753544170357699	-0.2689337057401672	-0.660631400299916	1.9303956187296578	0.2833636506853313	2.4314319848323835	0.9100239563137424	1.9351143431287092	1.1922229222411187	-1.184345566850924	-1.2337941436046642	2.2228368504102654	-0.19992004431098226	1.2122437710810001	1.3145439018907452	-0.14153472823470087	1.7934372020646119	0.9428026780765316	1.9950115627375957	0.057980521149549956	-0.05124035581361168	-0.253449683946972	0.17996768640889976	0.5104227782654223
1.7008242853227522	-0.8378849428203272	1.1189539649446065	-1.126013295174491	0.510082740978986	-2.194281050077236	-0.6845434046082989	0.1294761521787356	1.2936457256832192	1.3983266380411752	-1.0330604124335534	-1.2027880722520945	-0.63509087185954	-2.3820607278741477	-0.03082522762312636	1.1995087884560718	0.16796286388569365	0.8885784799661778	1.9914703149976218	0.6067870981926078	-0.27283440649674306	0.8960058550746698	0.009683772146659778	0.5624395567042164	-0.40086964485807747	0.158489564145264	0.6253521205539816	-0.2142192805306034	-0.6582760378042772	1.9762547306319889	0.26763287058297075	2.4364718158158114	0.8233475471589365	1.9587089997475904	1.110885120727677	-1.1524610997979385	-1.212150122919393	2.2217058794159312	-0.22154500301079172	1.2271310658431074	1.3612563259765231	-0.18497963171698753	1.7022873654369348	0.8975302510532718	2.0269428586514726	0.06877743066241403	-0.063930287725001	-0.24904837195219506	0.14079417677658573	0.44292789359335955
1.6690623227428016	-0.8597158080085101	0.9938470350836359	-1.101240169288874	0.5368654608281347	-2.213945961872329	-0.6756838213754606	0.10982840761940085	1.323173963945985	1.4226002749592714	-1.0706122033564691	-1.1785077932707952	-0.6251283659697585	-2.332393143803981	-0.0016587654123502659	1.288546593906319	0.258580268508663	0.8711395964884969	2.003256051616409	0.5811869910042634	-0.3751028878055768	0.8458781966635358	0.045551078835508234	0.47512241881538514	-0.420610192916806	0.19941136896103817	0.6088052869661581	-0.182610034611117	-0.6388532773554921	2.043668066411435	0.23768042853316634	2.4208262352453276	0.7315314931243574	1.942519523560526	0.9908594532200361	-1.1236324613984685	-1.1819482781130932	2.2024025781854797	-0.26005724898151317	1.259175654475109	1.3790782663281198	-0.22126138075702198	1.623258724786171	0.8690217680897406	2.0117690610945465	0.0644693042065422	-0.07735114324296848	-0.2370173130653737	0.10284700669416487	0.38887039021974423
1.5627009774061285	-0.8816722899255168	0.8707027849950089	-1.10206561388904	0.4771707819109158	-2.264269430226639	-0.6686633142566222	0.07403103325906975	1.3730399498963586	1.412815314195589	-1.0713425174598823	-1.1189788466180794	-0.6264413815730246	-2.281893599286689	0.007281878675851764	1.3662092903940954	0.33212792923894574	0.8343866346316237	2.0046020433909897	0.5546410263544591	-0.46065160987718307	0.7926962871911731	0.0826265561744847	0.41071600787793167	-0.4409304783251936	0.220953031965408	0.6292201424248324	-0.17592140133607315	-0.6122053526499338	2.1301056034290964	0.18881175476314355	2.3933547354812736	0.643566963146228	1.884087076161768	0.8216736839103744	-1.0984174894893788	-1.1601671494312233	2.169925559261769	-0.30069737459830836	1.2825580379227968	1.357832490838047	-0.2364899000972307	1.5755573662306985	0.8608009530075229	1.978740037550327	0.0465567678401966	-0.09846900181048897	-0.21370889981830898	0.06984617788110657	0.3557444038537229
1.4202973489910113	-0.9191093808183357	0.764050607244433	-1.1407440555292332	0.37980837751948054	-2.309936253808834	-0.6551064729236933	0.019680196392012968	1.431818691816596	1.3805365007157095	-1.0027536406611084	-1.0095112829416248	-0.6477737819523387	-2.212777234927994	0.02201589023973423	1.4319245640430314	0.33096871900082414	0.7889700148659322	2.0066501111220654	0.5223620915889053	-0.5418386556260341	0.7438662112184746	0.11646363795641737	0.37467396470827685	-0.4664651245282549	0.2109258618188367	0.6833564870409407	-0.18554578630840038	-0.6021322010618322	2.2079381215877194	0.11556308908321777	2.341453318160709	0.5671741232221412	1.8003687244842177	0.6386771319812091	-1.0937337567081575	-1.1453252087994266	2.144286726072317	-0.33824919004297105	1.2816621078045909	1.3385278884615286	-0.22381929611494794	1.560278138865179	0.8687646412743932	1.947271845480501	0.03128077447241802	-0.12235613432405934	-0.17678543902696203	0.04528155635728675	0.3220831220799054
1.3192051431968488	-0.9652437773304918	0.6829291586782259	-1.2181922923622075	0.35001242649944464	-2.313851798519344	-0.6346579769385124	-0.036715692179918706	1.4765171308684835	1.3439815823351657	-0.8900553082392195	-0.8716532990143093	-0.6911238127289218	-2.1364687316220214	0.05453774856912321	1.491777327155261	0.3083964578404849	0.7352845150654248	2.0077219193870097	0.4822808653617856	-0.637714287814751	0.708577280634009	0.14663884168538466	0.3500284001882205	-0.5029099691025828	0.15984204716014394	0.7530553680700344	-0.20290887191348955	-0.6200976130383699	2.257052921537004	0.025944044747739127	2.260705499816576	0.503632535233074	1.7151374864818874	0.45396711999722433	-1.1085848734593997	-1.144673945815583	2.131371316569122	-0.36414008927725317	1.2507130606642813	1.2774045037115478	-0.18995666082426957	1.566399561803339	0.8821786937257299	1.9215895927956066	0.013174486387157744	-0.1439338227661406	-0.1358113202184445	0.014928864361478092	0.28395982310548523
1.2356208510643907	-1.0066543236982035	0.6204015184815874	-1.3035458741208823	0.3992518940051176	-2.264776707274155	-0.607727811422035	-0.07320371996689541	1.5188043285744162	1.3248508283381395	-0.8056749683531443	-0.7469830198232479	-0.7433038734374693	-2.058141701329582	0.08793031095460808	1.5434249478015993	0.30652580097553334	0.6733430084216463	1.9961355889570498	0.4475402229672773	-0.7242679059018936	0.6853004728568136	0.1857154814070472	0.32702255159469645	-0.5427415279116418	0.07906898299656664	0.808734665014269	-0.23118304474613813	-0.6870432756050405	2.281637288807216	-0.07960643805972915	2.170633994153101	0.4557366938555393	1.66196351344568	0.25995827321717213	-1.1204889223932446	-1.1568651318464742	2.129203622163316	-0.37313351999829764	1.201033039291012	1.1614311943401607	-0.1426699271047886	1.5730513783029136	0.8911057021740408	1.9119673240358832	-0.018304469356541127	-0.160659276561736	-0.09814221591149942	-0.021577593190606086	0.25274036832887564
1.1075020652401695	-1.044332730938499	0.5814260355530689	-1.366123057643354	0.46376774279575705	-2.1845555979319013	-0.5667136808456854	-0.09225947587481857	1.5740398502271247	1.3441510855924899	-0.7729321315437083	-0.6204539632939049	-0.7920577840562439	-1.9738409222528688	0.12439369788915237	1.579765396272684	0.3075208312228487	0.6219918473543723	1.9613890605539717	0.4357934167646877	-0.790886097502091	0.678049946424504	0.21814925844759436	0.31404071224264996	-0.5728551165713319	-0.008858757176238363	0.8191203303401313	-0.2641492439060563	-0.8131141814718177	2.29649872023841	-0.1959005044077411	2.084620878702598	0.4243424933243034	1.6463823768123693	0.046939348121187344	-1.1293617015720518	-1.1646041165433727	2.1519242709352886	-0.36999769736197896	1.1682317842897483	1.0688719465415366	-0.08489375753768963	1.5741705573774587	0.8880853674698251	1.9284618251480647	-0.05436508339458014	-0.16527130157225706	-0.06793357726603018	-0.049912657135176876	0.224300049984523
0.962788911376224	-1.0664181352877193	0.5711080611223494	-1.3452846597727588	0.5277416771432606	-2.097054270337413	-0.4873093244671024	-0.09389192942870991	1.6328732974484048	1.4495127694061576	-0.7874297509599106	-0.5169753481535079	-0.8307055777036301	-1.900546570730743	0.1781479931766997	1.6045735718670613	0.3055854973918207	0.5924564548895905	1.9300158201785476	0.44259615579973166	-0.8412591828766542	0.6909233300900338	0.2347148972586257	0.30789404231915846	-0.5923401871539398	-0.0916462446822198	0.795880275963408	-0.2928523174904491	-0.9864462825125196	2.29624865986131	-0.3074247540943677	2.0007209555416368	0.39710793877403283	1.640397717013925	-0.13919445588542673	-1.1465774894053484	-1.1581105294822451	2.1969048025185796	-0.3683924548219587	1.1656646891842142	1.0040161958270846	-0.02484719023041639	1.5795620809191768	0.875037086967081	1.9691177687906039	-0.09554682129727084	-0.15629089275340718	-0.04762386010331916	-0.064291409544076	0.19336290853942234
0.8171314182176467	-1.0669371307199635	0.5680051200247782	-1.2448088024339659	0.5599902581861124	-2.0267686575429815	-0.4199546260244113	-0.07593494033590599	1.6856007914533138	1.625091177566139	-0.8461505427281333	-0.45805531131850474	-0.8557226281196098	-1.8582393361900593	0.222507179332131	1.6175440428268757	0.2968192809129766	0.5808105076065135	1.9097677834214206	0.4644913103988615	-0.8576710590793342	0.7249222664374579	0.2555942450232066	0.29808745397401604	-0.5998931494607967	-0.1652768909907823	0.7761304861634093	-0.33147556966906117	-1.1756860605390167	2.281632385662567	-0.4002041677515008	1.9328600734402173	0.3670318153643373	1.6249376112865968	-0.2382461940114408	-1.1693997229198367	-1.143706572728471	2.238373738977488	-0.38231360682864707	1.184516358666259	0.9574708926053874	0.012287197262259351	1.5903937879623762	0.860362750970101	2.0355245730949334	-0.15103959302647757	-0.14299014205342178	-0.0347262425362077	-0.059332458099393456	0.1729373556844024
0.6771296962693094	-1.0599587908634749	0.5686725900688139	-1.146466703073468	0.5293674204726694	-1.9935935312558553	-0.42510482006765227	-0.04009271835046852	1.7374572087416218	1.7918284499179904	-0.9065139094694314	-0.4297610347230716	-0.87101925989766	-1.8523883356684756	0.24001045452808362	1.617739756380453	0.2595802739072157	0.582595590167221	1.8908241954828697	0.4904796734884161	-0.8465744413758548	0.7792348179175802	0.2893773535458552	0.2968236950140646	-0.5984519944672942	-0.22973843794771204	0.7739277887018796	-0.3800929488473656	-1.3570746302467187	2.2693794271846537	-0.46958597943337105	1.882037356786281	0.34027228211436195	1.616487743034721	-0.27317328521483425	-1.2010386009880392	-1.121030433513249	2.2671960460769163	-0.41298629620857186	1.2081076377373638	0.9742301156674437	0.01979735572593596	1.5917270708598772	0.8426427297378147	2.1323075591701546	-0.20732256784459224	-0.13581816863676294	-0.019341803081937375	-0.03109827555738468	0.17057252323215194
0.5989240322932318	-1.0476814084726649	0.5847792779171536	-1.0914914401770317	0.46514121560853383	-2.0101632604407165	-0.46906693889468193	0.002180653075298941	1.7820294047911034	1.9090669187845841	-0.9377784288031	-0.44179501559418577	-0.8881212881302014	-1.8720053265392096	0.24031201544507325	1.6071119173498236	0.19498788540276749	0.6041410217472982	1.8685613253594717	0.5107681095176428	-0.8350544844998729	0.8429112099183419	0.3381857870953518	0.31523652717249656	-0.6010296966943093	-0.28704530889541346	0.799695092581566	-0.41638682625357415	-1.501593309908312	2.2549985039290625	-0.5044921749833872	1.8500830599895994	0.3178392942211314	1.6568165149175873	-0.2599467482873755	-1.2465216809698731	-1.0944962276159613	2.2878223041186407	-0.4551603956691075	1.2166723582974166	1.026406106463557	0.029751413940499672	1.5778249203556454	0.8294640750751763	2.2544869313598683	-0.25949876603237343	-0.13047522001966394	-0.001208558883676554	0.010458557210454064	0.17462390285965074
0.6016441400440732	-1.0412815667094417	0.6074573672704651	-1.0609010505677154	0.4530042007527709	-2.06246431665995	-0.5318102808816734	0.05020349003977156	1.809432552513368	1.9923739174123916	-0.9411040113639718	-0.497990982192052	-0.9143939097168043	-1.9189451714384744	0.22966818927641058	1.5834691270062937	0.1272362758630949	0.6503214508779079	1.8287174762545066	0.5216557962792556	-0.8346910114729764	0.9108104359950637	0.39675092520773647	0.3437820790205756	-0.611022796433347	-0.34009042822825264	0.8545816312606599	-0.4339052035101574	-1.5874229245097324	2.2256433769153503	-0.5062103122733342	1.845931830784829	0.2911396735675895	1.7675056484861584	-0.21035459925090172	-1.2999197430898604	-1.0632241787251	2.288876480786198	-0.504715895815783	1.2048860030117943	1.0369947130057044	0.024615754423424625	1.5486046145180836	0.8319737776531395	2.3964082489015275	-0.31115449391640315	-0.12266840685081311	0.010943415167836364	0.06449315845766633	0.1795075568540658
0.6769209835991188	-1.0616579224059834	0.6255267348911477	-1.0749923360543445	0.4947222695218082	-2.120717951983623	-0.6313273359082743	0.08431459369608257	1.8230078833720937	2.0485796566022048	-0.9129174248260042	-0.5576841742561246	-0.954305480882334	-1.997249470571156	0.22324196860873852	1.554909774968348	0.0660269901995175	0.7029298936526025	1.7805401101748193	0.5401351250241164	-0.8540876426494635	0.9778104602065539	0.45656575186200693	0.3724771077348855	-0.6268427478392969	-0.40035968644419595	0.9286167403843117	-0.4412667672750068	-1.6181298726010216	2.18646725116964	-0.496775188518078	1.8655518043852262	0.26749559533216394	1.9237278828948394	-0.16075263095909947	-1.355335143299137	-1.0119876821073004	2.272295887505069	-0.5513527731624213	1.1811508180667822	1.0189456596849729	-0.019319911889161892	1.4972975529441872	0.8396042875113914	2.552325593730057	-0.35619986903745504	-0.1196829442323953	0.0068242385573398425	0.11438846965601082	0.19192201062665543
0.8032434718520296	-1.1230382229532547	0.6606563189945078	-1.1415303486068626	0.5254665708173333	-2.1671020970158206	-0.7263072222629676	0.08946758582086574	1.8278177417637633	2.065187123473163	-0.8710772497041528	-0.5829699556337792	-1.0029732248521448	-2.0791543854094283	0.24645366454319245	1.5447563930373	0.018036681371519016	0.7538948589735699	1.7373105101553992	0.5689197566787744	-0.892799658090544	1.0287272915627013	0.4950569893098965	0.4109923136003585	-0.6488825931831139	-0.46323175940478684	1.0132716179456787	-0.42822966339009527	-1.5890957963475931	2.1405542046761696	-0.49315915748205874	1.9133859896840772	0.2551022468127447	2.0689936352882725	-0.16240226585428405	-1.3977553777993188	-0.9384825617086138	2.253613922191258	-0.5820661875116485	1.1731338682525763	0.9988825856945491	-0.05879409792629677	1.4228186185312455	0.8487884227750493	2.712822521016422	-0.3991063771438192	-0.12167325264467381	-0.003389062353616604	0.1390886505645234	0.20989473726375957
0.9458797635716218	-1.2207713436813943	0.7124845733066918	-1.2175430296134606	0.47165353227863827	-2.2056987467482685	-0.7486221267035464	0.07058673565085932	1.8208112551302293	2.071597428477402	-0.8328785369456876	-0.5605684839189753	-1.0553543410749415	-2.140105717183224	0.29049854777105794	1.5613772183070211	-0.011028152152549198	0.8132831826278754	1.7081473550394726	0.5973904793069215	-0.938648573318563	1.0654997155197639	0.49837011707210266	0.45496116028225303	-0.6750330056106714	-0.5197786247912568	1.0764741376208398	-0.3896729647764095	-1.5136831444175158	2.087953268881429	-0.5032171582597045	1.9909551777851526	0.24836207971395846	2.1286013564845967	-0.26107105302248707	-1.4222195490977863	-0.856114932752013	2.2314133804506304	-0.5958549833681026	1.1891445572561645	0.9533100116048103	-0.06279951577359091	1.350719156150705	0.8714409330566661	2.8494495896742404	-0.4439921920257647	-0.12955899183677036	-0.013102580583847782	0.15683431978392592	0.22058964619897634
1.094086288521868	-1.3171226803924736	0.7585956288488316	-1.2905116797427667	0.33015313082898673	-2.2266952607930897	-0.7274590852218428	0.03554728615483551	1.7915860000732384	2.098821963011632	-0.783282880912502	-0.48402211025544234	-1.1064798861271155	-2.1844587561020843	0.3365566686700902	1.5545213132180655	-0.028142672406365817	0.8746668509714329	1.6863414574321365	0.6210162639337894	-0.9847925431213567	1.1032813702622761	0.464682499700495	0.48740669945835435	-0.7016092138317636	-0.5731301979794308	1.0766922791568847	-0.33908486059224596	-1.4258830304733394	2.0397308412582675	-0.5233038971360908	2.0643024022115144	0.24715954831411108	2.0705638520422025	-0.429652938129448	-1.4378355001159242	-0.7864602619244697	2.198988721295176	-0.5964930078871802	1.2223821720041186	0.8712065306871419	-0.047318179217773794	1.3179418072544826	0.8963894771541977	2.9391030634836413	-0.4804061180218249	-0.1448809350450867	-0.023573833846146336	0.17427734479564275	0.22008368204640175
1.2596467587705635	-1.402356936602666	0.7987352113184361	-1.3584787228679038	0.15649291018492867	-2.216351564746094	-0.7050738976176716	-0.0025821647110543674	1.7249591515034275	2.12555339716092	-0.7167863919255838	-0.4008939021807116	-1.150576694528055	-2.204944077275555	0.3763924410706833	1.4731104056435935	-0.03878949605263613	0.9316006861047648	1.6702020190239633	0.6305904892423697	-1.0193481375960467	1.1387296530760227	0.40921044452400446	0.5297267710097024	-0.7357973407003566	-0.630788469347917	1.030393068262597	-0.2813348533380104	-1.3402843337636474	1.990218886592412	-0.5360666055210247	2.1058765869204237	0.25178137718185034	1.9399396542487963	-0.5706918120400299	-1.4334289320461011	-0.7459258061522818	2.1557639872740766	-0.5862269218754224	1.2589667588516926	0.8182420722245961	-0.0009485275549132366	1.3225304414601142	0.9051897329470557	2.9856021198251925	-0.5094650768057438	-0.15613304070691642	-0.039260561212146036	0.16557001873701965	0.20551704742191887
1.4104091585508454	-1.4632810500821045	0.8261531325915973	-1.4104719447977325	-0.043333369045398674	-2.1874248837319104	-0.674918515816344	-0.0062327613947564305	1.6229463893592122	2.11346473303634	-0.6661041093717479	-0.3423904878525644	-1.1830574180138504	-2.2043894369774715	0.3926342572195125	1.3356868721066317	-0.021505820656776038	0.9992106880915597	1.6472993873780797	0.6230112384049045	-1.0452659024903792	1.1740337600632766	0.3535806213588376	0.5966924070811076	-0.7797034377183184	-0.6893088975627463	0.9697497212420163	-0.22250889678414104	-1.249138476143748	1.92807152816602	-0.5235045555057196	2.125598241321364	0.2592576133225357	1.7952695013137496	-0.6213444406519791	-1.3954012319594693	-0.7486870088615591	2.1010515200975677	-0.5683486603514746	1.2792203500731065	0.8350055804370138	0.11056865053015344	1.3469382772771343	0.9143376531662988	3.0029713726428033	-0.54158607255918	-0.15278383206832352	-0.05384696057945091	0.13770468382312775	0.16007193386277843
1.456257515609053	-1.4769071594560734	0.8173766961197219	-1.449851851216723	-0.2228985884491504	-2.1518917117942244	-0.6407921352720475	0.04235067088355299	1.4966697221525624	2.0912906251010033	-0.6436463189321822	-0.3195363397601179	-1.2055674292623442	-2.188927702110411	0.38084789743577796	1.1827901064095623	0.008076428595896357	1.0706611922221838	1.6103053850550981	0.604726037610648	-1.077362708841947	1.2173206549173954	0.29988138016036914	0.6720378068654527	-0.8266818151542473	-0.7509837574618269	0.909867209334959	-0.1900344545206189	-1.1821158409465018	1.8555687282408866	-0.4913281498591953	2.1211198651931076	0.2610378733308499	1.6848128744856177	-0.5808891086986524	-1.346220283549615	-0.7969223637760339	2.0356716228016625	-0.543550547793485	1.2741279389867228	0.9046606995558392	0.2671219933957517	1.388070541264629	0.9322894506828415	2.9908163260693206	-0.5702423316920211	-0.1335155876977309	-0.07475319255464093	0.1116583666991799	0.08269608258790195
1.4036277075292514	-1.4651157154636067	0.7864903144391613	-1.477156775559766	-0.3133936287767013	-2.100292124617258	-0.6240764561976613	0.12701850232287715	1.3542465749381836	2.0861053663656035	-0.64119509166467	-0.3409202911216386	-1.2241958381336828	-2.1513394563353865	0.34254116630442655	1.0168487358308684	0.028260617162679514	1.1385415312313927	1.5549660133600465	0.5830539236356176	-1.1075352462275938	1.2521732639216852	0.24692530922435077	0.7635901226308239	-0.8768438349849144	-0.8197601747018778	0.8603756832790326	-0.19245256737958968	-1.1543235897997062	1.782369681775592	-0.4486966070784689	2.080681852907656	0.2524746515120107	1.6527906447817529	-0.45098036070289893	-1.3094942050823335	-0.8720651630229815	1.968026292865872	-0.5074105312846541	1.2647601308077605	1.022660885048002	0.4120060867408908	1.4294607030388664	0.948358065889801	2.945643690614434	-0.5974739458328406	-0.09646496713329841	-0.11578776894550406	0.0720308907553377	0.0026987503775847245
1.2881480135686882	-1.466411551192524	0.7560449397519812	-1.4779463312642729	-0.3325288146308978	-2.0302561872446505	-0.6308392583833274	0.22515407558180459	1.2122568620320655	2.079760551256239	-0.6510833930025812	-0.38805872418102727	-1.2369156767903235	-2.107195544086296	0.287780252181296	0.8846353343186877	0.03565369190022917	1.2015086021348087	1.5055049699397867	0.5676558598088757	-1.1393797595369637	1.2749568386082468	0.20044602940242076	0.8737092770228646	-0.9236453433989137	-0.8862933497208747	0.8325440155948197	-0.21553186472775163	-1.1471907926996234	1.7196731711485085	-0.4040459394533529	2.0143461828143785	0.23308864709454902	1.694979470588138	-0.2758539419195082	-1.2847353270021267	-0.9400250266703477	1.9021542137483594	-0.4612861098017433	1.2689566117759379	1.162391068021036	0.524346160076763	1.4486278611894334	0.9651546034895034	2.886229182622132	-0.6304231352083052	-0.053693925666678965	-0.16402082814101202	0.01662808548587986	-0.06319758088489438
1.0825455043160974	-1.4718758788963495	0.6975499310713925	-1.4618387423669608	-0.35261235076058356	-1.9590590610054648	-0.6370280813996565	0.3054358092856739	1.0848566321040019	2.0710735093184027	-0.6630691362291892	-0.426203719472222	-1.246693539860896	-2.0760856788421633	0.23215288133892806	0.8515775359053341	0.023598900454009163	1.2355496116398381	1.5042877613288226	0.5640665579136399	-1.1752524092149954	1.2895261852854158	0.15708474325143867	0.9633274527312494	-0.9594678710442291	-0.9424561262753244	0.8124643532281169	-0.25731641124034	-1.163811749395427	1.6792859686744894	-0.37073665009496587	1.9328026016833888	0.20479706316434204	1.7564408756602965	-0.173954619748236	-1.278904342820562	-0.9823913976193108	1.8446422442957524	-0.41565038795046616	1.2846098571572369	1.299528735025636	0.591888014246795	1.4551920897614354	0.988752326430353	2.8147339533646503	-0.667642460506521	-0.015387351862773846	-0.1959061570702055	-0.03472054841812216	-0.11977390580067433
0.8295070531041796	-1.480616158659759	0.6346408794210191	-1.4476561033277442	-0.36668343957719507	-1.8985306051718385	-0.642885011699021	0.34834153222544895	0.9761740313326694	2.065487606520237	-0.665295457077311	-0.445508564285105	-1.2543828874875236	-2.052604390812652	0.17594787268373552	0.8932230078211161	-0.014266975607559657	1.2308508967264369	1.5667642128656347	0.5628026610437409	-1.2001866588600785	1.284942911643223	0.11037711502484397	1.0209575790662393	-0.9805414874719478	-0.9816822197582429	0.7738692629239143	-0.3075717475998743	-1.2005636147413186	1.656172544798985	-0.34875619785520745	1.8372359118862296	0.17071535473593927	1.7936801744167705	-0.21808235319441235	-1.3058138787246552	-1.0011675760423953	1.8042658816677897	-0.3737953007494695	1.3126482919446174	1.3987856728385766	0.5796685154923636	1.4722425396623213	1.0108217744968875	2.724543050402894	-0.7117076798730622	0.016876233813506235	-0.20864658492321797	-0.07951504369943153	-0.15612633024108402
0.6657805171378121	-1.4980173813052162	0.6007151252185093	-1.437868222693364	-0.37655001978326597	-1.8443272600244214	-0.6601668607023455	0.35829770499918145	0.8955762904965929	2.0468923287224827	-0.6485513005056257	-0.46852695778890807	-1.2579895772227447	-2.0320963384794233	0.10462659214735053	0.9279028564436647	-0.07336182199559264	1.2035125289517565	1.6670364457763363	0.55803620029909	-1.202936225404717	1.2759091578832396	0.07475476389736178	1.0483707304125696	-0.9895421554768233	-1.0040247488378893	0.7099325107615769	-0.3497851948642063	-1.2242763164675627	1.6438509422959857	-0.31784226778426533	1.7268061415923295	0.14428962023752273	1.824415654488612	-0.37142966365924124	-1.3605346129484026	-1.000562015724085	1.782107227741767	-0.3357242419461954	1.3446278908271114	1.433765355235806	0.49767642243017446	1.5068008430858622	1.0323479968971963	2.604010269658695	-0.7588387352624328	0.042468854742425455	-0.2099444076909082	-0.12263553820697959	-0.16729787207365351
0.6171607295410118	-1.507789040526335	0.5507780360310929	-1.4353364242359377	-0.40815858118206894	-1.8086950105383923	-0.6828605133022825	0.3413856655713676	0.8535247463951515	2.013076428886418	-0.6179918248911694	-0.4995533165927629	-1.2513998801638526	-2.0224037719588197	0.023451490098077295	0.9121686728787873	-0.12698400202339408	1.1502818819191227	1.7428232604173417	0.5602087811930989	-1.1975140630740764	1.2800940509522278	0.051571173140269135	1.023802169126632	-0.9904887322793737	-1.0093938203833637	0.6314228398863627	-0.37829230517409534	-1.2277657423870274	1.6483912542409822	-0.27129788679577665	1.6080252829408015	0.12995339180518353	1.8823544231919151	-0.5647560721939645	-1.4209003854080937	-0.9853811136562527	1.7710313914299725	-0.30560473339930133	1.3752055679702362	1.403525049137894	0.3948541736819322	1.5479866330290954	1.0592412888798162	2.4746156252320413	-0.8016768604091802	0.060645861052493255	-0.20023491996616719	-0.16283047204023274	-0.17545929383909484
0.6401807106072516	-1.5153425727727003	0.4726443105191411	-1.4441944562100515	-0.440911703258186	-1.8004477954143323	-0.6956793814174916	0.3232941336032427	0.840660584449979	1.9790679117124856	-0.5784209302705816	-0.5270624200021974	-1.2215410847108292	-2.015402574753506	-0.05457208800181572	0.8736753753183508	-0.14725276816119887	1.0858987599459144	1.77845880807894	0.5634552613883294	-1.2005159226609134	1.2958850980538883	0.035852499321079104	0.9688943335978459	-0.9849435609066466	-0.9964982421508541	0.5458315498775814	-0.3932187908188454	-1.2218952964283987	1.6587123737271803	-0.2179227604745062	1.4942444671333586	0.1190578581966059	1.9366017492627556	-0.7332986802796113	-1.4810942455784362	-0.9621108397891038	1.7586779767727267	-0.28281571932691885	1.4125468211870722	1.3738332422861967	0.29624554519383917	1.588384131624172	1.0860440432513987	2.367089773441122	-0.8481772729487496	0.07500353415072318	-0.18639819461995005	-0.20317357543349837	-0.19005159331189664
0.7488960611421371	-1.5136500526369727	0.4210464922935885	-1.4833851302701107	-0.44421925003181206	-1.8029326603267717	-0.7009545233071186	0.3247965290443243	0.8562726357475217	1.9473361314721505	-0.5361536856557305	-0.5625674707547564	-1.1636535093018348	-1.9999499323503485	-0.12972446638502183	0.8076813581234112	-0.12915316796254067	1.035354318882037	1.798935331094097	0.560563994038888	-1.2147982745413075	1.3112284412732818	0.03521727557719725	0.9283589252372524	-0.9763326598204684	-0.9723455922990277	0.44209726870015836	-0.392727033922449	-1.1957502595759393	1.6728187208824252	-0.15788410412847856	1.3926520846779427	0.10128093494050469	1.9641235402783805	-0.8276028084543066	-1.542445882391328	-0.9318671008727322	1.7430503312738606	-0.2562358893619302	1.4466246605536555	1.3489450889892336	0.21513087658582197	1.6323970652296247	1.1125643202765436	2.2872472403279103	-0.9032711440801903	0.08015088349282284	-0.18393555576572954	-0.24417556048724648	-0.2063781032496821
0.9041919738404876	-1.50024542539014	0.3924843366592234	-1.5329379072951004	-0.4178149359576125	-1.8025680549488698	-0.7142848966684717	0.35211770225945055	0.8954795041947478	1.9063625713609196	-0.5039819595292404	-0.6179862761379111	-1.0881140803764306	-1.965689528363825	-0.2003406890028124	0.6902769488319237	-0.09158580097516575	1.0047375783275967	1.7728172746533803	0.5537653853857718	-1.2385779628068379	1.3241739128520575	0.047498267958909976	0.8969416057167393	-0.969706622202614	-0.9505179056963456	0.31576671670360823	-0.3858978986770062	-1.1531895263758802	1.7181875183198543	-0.10238116301260194	1.2949810443999836	0.061058185377651994	1.969837473050286	-0.8666048906190182	-1.591447901683697	-0.8975215477247861	1.7351370249647409	-0.22178935282660892	1.4605092563233661	1.2590340641137374	0.17373329682993682	1.6742251666417278	1.1403919604050716	2.2214636251470568	-0.9514659343969372	0.06973607999064109	-0.21014593296539436	-0.28934520848433276	-0.22535175897122697
1.028721586041271	-1.475905531328875	0.3451972624680687	-1.569978510242474	-0.31370663108437463	-1.7994768354405726	-0.7353776549865826	0.40771081834196893	0.9250371991580746	1.8589478874713907	-0.4922489201446446	-0.6877344921655313	-1.002521875738521	-1.9227094514943186	-0.2489514593541065	0.5901516740358266	-0.053396540083219216	0.990701508481265	1.6930423362358393	0.549172400682087	-1.2738262941092597	1.324818909970578	0.06119086866035937	0.8864918138866035	-0.9636373944686131	-0.927693222550972	0.15872077232683218	-0.3803258863246067	-1.1165813432737308	1.7960494553463717	-0.06785956267104085	1.2079201746134518	0.003773184244728528	1.9076626226375997	-0.8805727813237769	-1.6193889113238797	-0.8642233473286351	1.7513476092168596	-0.18790957211408585	1.4530957827545836	1.1290997348660583	0.15597660533363897	1.7104963006489193	1.158097495619592	2.168795568216235	-0.9829676844605082	0.04091092367488337	-0.25636776992153126	-0.33760119689104673	-0.23660762816255923
1.0987292900538068	-1.43754945489361	0.29958680945895627	-1.633563845470287	-0.10420063869733462	-1.7926999311339202	-0.787203678895559	0.4817856407310431	0.9267288553903155	1.78823035804662	-0.49585753100856944	-0.7607075266356437	-0.9185750437784546	-1.877488082272722	-0.282186870275808	0.5848318238067668	-0.037068093724780815	0.9872343288921982	1.646825797679616	0.5470741666627783	-1.3084631354958438	1.3015990137038411	0.08825638229672936	0.898653795275383	-0.9479582832097554	-0.9019224963429755	-0.037931162155331474	-0.36674526165946764	-1.0876652917205203	1.8820064841884296	-0.04357153918055068	1.139988558042089	-0.04708405118509844	1.780828603215746	-0.8728008407312877	-1.6271846073837097	-0.8321096076808774	1.7955427442763074	-0.16440447733146188	1.4162094577842983	1.0002752595618907	0.14601263271846368	1.7551710097071467	1.165948917248776	2.1194435635020747	-1.0034749742389883	-0.013853441758828078	-0.30802272827781313	-0.38185975972124575	-0.23059838724901122
1.110382984392632	-1.4000198043058691	0.2717119890485093	-1.7116841834401555	0.12919163427381436	-1.7760945340316554	-0.850114919551132	0.5633858946130553	0.9075146704241217	1.693539674750826	-0.5011996902286935	-0.8358397873672511	-0.848082518578105	-1.8188871524178523	-0.31410985410807724	0.6300001396869431	-0.04577460838878635	0.9917442369962934	1.6535972995085282	0.5386027533289136	-1.3140178585774698	1.2575267400054058	0.13474396569701103	0.8864012218464626	-0.9198721375977428	-0.8769117756962101	-0.24312786022014604	-0.34209456069500166	-1.0729122041933716	1.9695276161735276	-0.025336709840530342	1.08525776192381	-0.08375056020249613	1.6513764941960634	-0.8742933675412164	-1.6158664635992757	-0.8004300433556818	1.8752447835158912	-0.15504452188669166	1.344572185327534	0.8391236099339805	0.15055342819881232	1.8138597871770599	1.1693350239015836	2.0278461970139423	-1.0037523051307686	-0.08889493203418396	-0.37121299334568025	-0.42201055794087816	-0.20563748905533402
1.0550091179277055	-1.3752468631005024	0.24985631814231316	-1.7428161691112414	0.26546443001769254	-1.755090093782967	-0.8832221942233399	0.6405282945594408	0.8706222570210056	1.6240934197559824	-0.5084800879170464	-0.9040817527931605	-0.7996568618601465	-1.7610454432988836	-0.3405367840447963	0.6698011596281014	-0.0625557935097522	1.0061793757804753	1.6627782927857644	0.5291235268046717	-1.3007404027126124	1.2093416611512275	0.18220721955358185	0.8459699943320309	-0.8814751830776704	-0.8463235948823424	-0.42077487844002553	-0.30887323953620127	-1.0774022743103295	2.0538960261493013	-0.024471370621506096	1.0414068114636157	-0.10210093259589045	1.5334318763162318	-0.8680139537586552	-1.5937108287577701	-0.778028120133657	1.9857832356071579	-0.1635254967440085	1.2583400719814448	0.6692559644717004	0.17187434671516505	1.8596488093138546	1.1539834665740418	1.899274848310045	-0.9592653908465889	-0.16818470129988583	-0.4418113275036573	-0.46591288331828073	-0.1589091330802438
0.9495715827705631	-1.3549300100649826	0.22783377972510852	-1.7465649273942092	0.2956808318987829	-1.7289138055107809	-0.895525652472205	0.6950047047767969	0.8120202553041362	1.5709734103188102	-0.5183405918323368	-0.950799557360049	-0.779424112048568	-1.7260030874167014	-0.3614124447067981	0.7069659773097093	-0.06487918913723303	1.0243005384099644	1.6544697015846448	0.5262859544202911	-1.2877109637366964	1.16846022613912	0.22784368617284562	0.8066032232892427	-0.8411228432595953	-0.8132265785061297	-0.5659081667386228	-0.26373513283540684	-1.0982259366356057	2.1199315782823707	-0.020663041981259102	1.0130909189646191	-0.09021684114615741	1.4086330871291872	-0.8103651057251652	-1.5671556426745779	-0.7763142701761745	2.093756059053871	-0.1896607457941077	1.1851384034115438	0.5759382450591705	0.1964075310298429	1.8698382048881848	1.1207235697832554	1.7522593884838262	-0.8733535992477469	-0.2342526458888477	-0.4953848064730469	-0.5055088338238225	-0.10832371704349868
0.8247716705542869	-1.3221043754013457	0.2142142123979976	-1.754411545036104	0.2324076489863697	-1.6918033190034762	-0.8946197805859036	0.7210701444889296	0.7456458927391375	1.4902821551392464	-0.5385467910395798	-0.9724358858170692	-0.7799903500274766	-1.724989277691516	-0.39735765654454364	0.7152808379798785	-0.03803327306467711	1.037336790379746	1.600048429217317	0.5367977764264759	-1.273488478001909	1.1428462523324618	0.27172394597078986	0.7520939927370713	-0.8115431370179529	-0.7835986197723125	-0.668924177004678	-0.20631419598552672	-1.1328533573775879	2.1713312436380994	-0.002967482009616279	0.9972817649323924	-0.05299400087616133	1.2866594140896792	-0.7280502883065407	-1.545136835981737	-0.7937498370769612	2.177685276917338	-0.21450976456372536	1.135579077287359	0.5497731169546146	0.21136836155352431	1.8442236020690466	1.084121024392959	1.5895384192797348	-0.778004959221757	-0.2801292547918669	-0.5318125150891573	-0.536662271952466	-0.07567436357483019
0.6937377503857677	-1.2811367932879067	0.20023309879703385	-1.7359777031746872	0.08017640722737025	-1.6515064985414647	-0.8515947706067728	0.7322192640905055	0.6866104567140073	1.4189443978865413	-0.5704076914403953	-0.9781524273294128	-0.7898010384881304	-1.7609317875000965	-0.4340588943431919	0.6552501534553061	0.028315343826280683	1.0652544517738867	1.4773928516108017	0.571360812398089	-1.2616563619381211	1.1385361539404657	0.2936287856617687	0.683792124073603	-0.7958017940661947	-0.7573048789845434	-0.709530425860712	-0.1493332521482118	-1.1691998335357765	2.2140964712668962	0.014983081306763481	0.9891428799845935	-0.0077685495110982215	1.1774513166074707	-0.644473696578207	-1.5443965606133196	-0.8161784201872135	2.2372637118904564	-0.23681686649935743	1.1018029760434884	0.5660138368229843	0.21441703974174947	1.793734027819165	1.0456099461619899	1.4275492684958722	-0.6929631508313763	-0.29777093677035615	-0.560356554967371	-0.5680679135875142	-0.06302892616736938
0.577406098148526	-1.2452500772850428	0.18106717324686303	-1.6910350179284908	-0.04475355862051457	-1.5962727468912816	-0.7955947077044494	0.7320757516901633	0.6439529462010164	1.3925057420908122	-0.6033931239381622	-0.9752360697814199	-0.8071943920576465	-1.8329350091479957	-0.44603638428558146	0.5528652767224509	0.12314172639539236	1.1062770221593754	1.33493790117202	0.6190584629000242	-1.255541462779749	1.151751006668741	0.294957358197992	0.646726390850368	-0.7935254242469121	-0.7340470743902959	-0.7052261209177695	-0.09535091615283209	-1.1988189017815856	2.2317625014373332	0.04340550328814814	0.988024391178622	0.03443559520523877	1.0923315544395977	-0.5348809878570725	-1.5650576110617167	-0.8298930284025333	2.2776121493086814	-0.2699398415323362	1.082408177940562	0.6448948846691448	0.20942018183324315	1.7323932825421795	1.0112961915787255	1.3064447546108693	-0.6298418800515604	-0.29547865053000777	-0.5817545086123073	-0.5912674836329189	-0.06979711330977953
0.4823015509253975	-1.2105831658331228	0.1706538459527095	-1.654082505906827	-0.08891491405990001	-1.5030804049199786	-0.7608592064090184	0.7357936198115252	0.6401235751280341	1.3588169696977397	-0.6124373944437552	-0.9678850861267947	-0.8293474271890023	-1.9266510345962715	-0.4622654584238333	0.4721868122954581	0.2155153594048728	1.1172964741206661	1.1727915895865872	0.6620103045669467	-1.2451974480496075	1.1880264034344736	0.3082057174576419	0.6507894438506421	-0.8077535544554928	-0.7151368284904056	-0.6848591501865198	-0.048271663808368115	-1.2243584206068447	2.215861603340545	0.07551502281146258	1.0005576550716202	0.06610796136277403	1.0408806793017185	-0.43220103488718636	-1.6019170092635946	-0.8310165522635498	2.2978195292043564	-0.3097179552988879	1.0786526988440406	0.749443983177979	0.21335124167594682	1.6854558853549833	1.0033433678251795	1.231547713165608	-0.6038031686507264	-0.2932344062168525	-0.5983158556695765	-0.6053309816588126	-0.08696689683518932
0.399914790507146	-1.1739559722708777	0.17064589988075662	-1.6388166747440713	-0.07163438367057552	-1.391447749651102	-0.7131681752913935	0.7754299508810076	0.6778744409475106	1.2999569635921082	-0.5869623201305715	-0.9595846838748143	-0.846892598187646	-2.0218082155731736	-0.4881529765794587	0.43172748312863024	0.27877440737791864	1.1073154596105566	0.9957645911599512	0.6916953594818591	-1.2369102630363722	1.2409313435559424	0.332024531958617	0.6605326177676869	-0.8303993399670327	-0.683751867652666	-0.6451786727273611	-0.018640537735287805	-1.2451872144408254	2.1741309392326924	0.0820907647995076	1.0242802279287027	0.08444977481382085	1.038444136062863	-0.3974605095350341	-1.6498840464058062	-0.8171876873843977	2.298304729723531	-0.34495184124073086	1.0829884435611619	0.8269237868560773	0.22507997760007892	1.6820204921957291	1.0091305319227053	1.1816582792990924	-0.6178824602252071	-0.294699684996237	-0.6189842878208724	-0.6186630895161325	-0.08397877520947722
0.34904706480682063	-1.172445265821605	0.1868201293406952	-1.6369015127666109	0.046241351064066905	-1.302729749762963	-0.6497220016684784	0.8668742584739855	0.7408949477485902	1.2658713994830286	-0.5574970521520253	-0.9606382580988827	-0.862890872678691	-2.1090549529544607	-0.5074868539616423	0.41253569345055113	0.30072974978492306	1.0994070289389608	0.9055540621938045	0.6934135983638137	-1.2458388710382473	1.2938324895767144	0.3760334972210077	0.6626932379250237	-0.8533759360566264	-0.6312747094650488	-0.594952914184258	-0.005226296982463513	-1.2557991744429622	2.120711178281565	0.06785238132126177	1.0474722922612143	0.09975316373144666	1.1050047643054899	-0.41827242120374153	-1.6880871671958553	-0.796469145676167	2.2835462563777176	-0.3793440778169814	1.110460539102837	0.8851075584583791	0.23376003533598516	1.7209338620180408	1.0032311011874928	1.146971229646543	-0.6550827902568624	-0.2950359784865876	-0.6469035993481792	-0.6301509592328676	-0.04989585664184753
0.3320489575034494	-1.2241167155121695	0.23932379976886767	-1.6332147443943277	0.2549671735200399	-1.230565626651951	-0.5823360662641904	0.9858819164576664	0.7969426327167783	1.2623233881195048	-0.5380338022402964	-0.96486857893773	-0.8859260901684909	-2.1611047625672146	-0.5417883464349541	0.40798683600831176	0.2822669635459954	1.0686186458306055	0.9321083196725795	0.6685776118321078	-1.2693149524224878	1.3435010618034895	0.4628930785657694	0.6791900484344973	-0.8865093994981562	-0.5704701785151199	-0.5623434148081271	-0.0018357625915210965	-1.2571898133020434	2.0604515305450475	0.05034075818844539	1.067587407151212	0.11675550270508399	1.1923030827810457	-0.4719002841802199	-1.709306055481116	-0.7830020935658166	2.26074881327897	-0.4068843383080286	1.169615137529259	0.9376606424862641	0.24980649272669306	1.7704405050807135	0.9838307018943476	1.1110663884040817	-0.7007854016009001	-0.3030589803278066	-0.6796433954411938	-0.6340317406876705	0.004561285084164074
0.33164179672061916	-1.273619623778832	0.33120422975917496	-1.6329569968709552	0.43334111548413884	-1.1794772796244344	-0.5117366284356518	1.0943593520662467	0.8226078351059201	1.236647496981732	-0.509963459469654	-0.9600053123673133	-0.9107010533326184	-2.1853225401728693	-0.6042326929360222	0.41256534701927505	0.22742089631399667	1.0221979171245157	0.983825145603943	0.6296652836905483	-1.2896352327026177	1.389811854913261	0.5923666240098878	0.7006014771215596	-0.9297112957806565	-0.5149448259797677	-0.5526547382925565	-0.0038397643798425717	-1.2528947405158786	2.0179118475701054	0.027574394000973623	1.0843558974320389	0.1412469162329278	1.2344696134205395	-0.5587859649542509	-1.7104006806704348	-0.7746689742169913	2.2321638704623026	-0.41814818606770654	1.2408949663637339	0.9350552710667477	0.27300619015904165	1.7935199239962087	0.958925615850114	1.0532012772233563	-0.7528552262959443	-0.32460578467383533	-0.7146604271359018	-0.636569538470868	0.07267212611588261
0.34317573788802325	-1.290885312585295	0.4413526791689866	-1.6126438819277378	0.5107788207378422	-1.177448171434372	-0.4514297694531958	1.1781975024410933	0.8094785628556951	1.1846600774912226	-0.4774404750027684	-0.9606142221850262	-0.9161582744336927	-2.1907189174993027	-0.6545976134100844	0.4185583332583665	0.15573891729742972	0.9859985025040153	1.0336226869678482	0.5832521819681511	-1.296246165638872	1.422202092565081	0.7484614416485769	0.7031108766334343	-0.9656648375162906	-0.47138751800810963	-0.557586865217287	-0.009101193429255769	-1.251924885370615	2.013631402291507	0.0071741264220421905	1.085430177194296	0.18201315863485706	1.2342402917039412	-0.6557118343016494	-1.6953180085906834	-0.7647553043518214	2.2003081874552324	-0.4129523587341521	1.3003513029128675	0.8766315310442276	0.2879372774808867	1.7685476326459395	0.9357552304333616	0.9665494024031732	-0.8072576697245907	-0.34012675872337955	-0.7530026258596308	-0.6308413663316506	0.1395840520904136
0.36126873133009757	-1.2812392700929998	0.5453747071031837	-1.5684613887441448	0.5087466415760805	-1.2071833252430335	-0.43976276429686206	1.2178741963731714	0.7678141639616319	1.146229066239846	-0.47218170805050785	-0.9764418714599177	-0.8973985640020281	-2.1868637128044286	-0.6851019867314471	0.4116549824594527	0.07617132357089258	0.9535494776865402	1.1253495338281991	0.5383797127048127	-1.2900072580360293	1.4427850888472789	0.9132210432969459	0.6998993888104751	-0.9871511483285123	-0.45381341091748106	-0.5849928908799479	-0.017849289796726373	-1.259319389414657	2.0232709846714902	-0.012791381356026926	1.0668270115993272	0.23942226443182196	1.227806543543825	-0.730362722936397	-1.6774356220844038	-0.7543312880548674	2.1739328268589766	-0.3952980845413697	1.3339185085333225	0.8259639131752035	0.2919327809275688	1.6943314620157168	0.9180026156611021	0.880863756590949	-0.8603190473340814	-0.347823761772932	-0.7981241348170728	-0.6160969188384641	0.19369655156756985
0.3712903610184174	-1.2329958348179626	0.6569534494645	-1.5366997160855802	0.43818564373872954	-1.2279658317834332	-0.4720695918281563	1.2080749902873122	0.7131972330207115	1.1160305200089382	-0.46190676983431833	-0.9929505382940931	-0.8675931098078873	-2.1679741190459354	-0.7139881247095294	0.38150916449478145	0.0004942981113564004	0.9266702537435799	1.2135286122456725	0.503948848954887	-1.268220257188542	1.4579880503408762	1.05755799399006	0.7137282637378283	-0.9917399168419149	-0.46947933200222175	-0.6421300117479969	-0.022363839950860002	-1.263686303322693	2.0197554299581393	-0.03490142545950474	1.0460310774361297	0.2927701520848192	1.2153308051561145	-0.7841820613917803	-1.6642720525000285	-0.7397369035280401	2.1551426513574357	-0.3855206981612459	1.343030999839221	0.7744606909857745	0.29373720183897367	1.5770463609994396	0.9137545909512161	0.8182589776729623	-0.9148202661488419	-0.3606612510321286	-0.8386347454942726	-0.606219999018889	0.24008026529380477
0.3805010906602603	-1.1531102066929428	0.7839197601624268	-1.5171076416824294	0.3057155924492749	-1.2274109975127128	-0.5234114428323849	1.1820364591502432	0.666260084726157	1.0685888696921078	-0.43007619389454393	-1.014670992449613	-0.8138210176803797	-2.1184156445426052	-0.7317462401170223	0.3645236003297573	-0.06604337452659223	0.9173672273214318	1.2556573239309454	0.4700673260013562	-1.2325571390201333	1.4662629839614247	1.1517870011216844	0.7250160319392582	-0.9725692800760708	-0.5093387634528339	-0.7264390551668534	-0.024959428982966183	-1.263886432162191	2.0024130073345376	-0.052513377777136036	1.0382414439336736	0.3145013067055412	1.1910577384589636	-0.8305289465421926	-1.656258834767963	-0.7234934144865689	2.148869951120343	-0.40214327313168974	1.3326233556681433	0.6945254961507963	0.29172457851471456	1.4489052229600818	0.9309857090838989	0.7750531042224401	-0.9580648899999792	-0.37195110392246733	-0.8555870515840447	-0.5974527746274946	0.29356947559749946
0.39690727514489466	-1.0908770346710273	0.90688125059614	-1.5204289958443629	0.17616533880602858	-1.2189061807629609	-0.5742495978308682	1.1644561901083363	0.6423875329711809	1.014047344301471	-0.43836487991252254	-1.0530964067358073	-0.7468120870024455	-1.9889162274040522	-0.7359171249125634	0.3798396685756287	-0.12105859690063343	0.921259222231436	1.2924726915431033	0.4462226311323162	-1.212968080947054	1.4617745628366616	1.2025675345296374	0.7149240786676752	-0.9313391458528631	-0.5631479743983088	-0.8328442400295138	-0.03257611474669804	-1.2611564695310808	1.972165507994702	-0.06595330815956704	1.0537234510424145	0.2988298832669666	1.1715972427865335	-0.8747745110523107	-1.668489166210162	-0.7211625785443929	2.147658695148016	-0.4429768423526735	1.3048913011284395	0.6408839839312045	0.2849827860984767	1.3429919545403721	0.9587517836369219	0.751188962925301	-0.974039909177176	-0.3683102121544889	-0.8498919473270667	-0.5857852099124463	0.3581459003750012
0.4128241823862965	-1.073260941305215	1.009790828456944	-1.578888744246639	0.1905120565204424	-1.1903401420247448	-0.6173136540119956	1.1628013127418917	0.6210356331642453	0.9607424222199461	-0.5005426602394633	-1.1002748996516243	-0.709719396210178	-1.7772209365823308	-0.738877518703289	0.4129953237657711	-0.16498918231958695	0.9521248444890533	1.3486553852450682	0.4588657302132323	-1.2191257416380024	1.4349995942166671	1.2248667941923075	0.6881314827963034	-0.8850256649252998	-0.6205365663740998	-0.9588768426109778	-0.04145362082374641	-1.2430217177672749	1.9363039080317332	-0.07014623200826992	1.1013631165489226	0.25548739921839003	1.1621217968576496	-0.920291669127467	-1.700138569520569	-0.7443566813023205	2.146143752519804	-0.5043391898497314	1.2857796726483657	0.6379743668360536	0.2838475872283892	1.2627322169076096	0.9781014818678859	0.742698725784369	-0.9763041449511614	-0.367232700358876	-0.8300860433505711	-0.5793067323416747	0.41978919963033184
0.44494540448050923	-1.0910224856201918	1.0825331441489159	-1.657253779232367	0.3401738763507779	-1.1231100808212076	-0.6638411083101464	1.1814355009738104	0.5852878229829436	0.9084352579485759	-0.5703040828651706	-1.1498129181110774	-0.6970241765960989	-1.5611567168552152	-0.7366561615260301	0.47689283365193436	-0.1839047073210435	0.9967519085067394	1.3912161436727988	0.501887788372928	-1.2187708209176216	1.3764148853515206	1.2254189821526755	0.6699858971562843	-0.8475097801626189	-0.6793144158274111	-1.081451103767334	-0.055385500414882924	-1.21821087317814	1.927306637600772	-0.060581516389295806	1.187676853496683	0.18970764780540827	1.1505920105509069	-0.9682734602900712	-1.733510604138527	-0.7877780221140009	2.1580538544724805	-0.5825480996483988	1.2982344939289192	0.6301154010738923	0.28771916066742004	1.2066272833011016	0.9952927634517122	0.7339569260614832	-0.9788609078301752	-0.38286005296149045	-0.7939525616352101	-0.5791112746242112	0.47473030706750147
0.49690117328117117	-1.1199738359106381	1.1069077198641513	-1.7127216987874003	0.4985764024148052	-1.029465945229462	-0.7054838827386269	1.2030475715128275	0.5400128742200694	0.8651117663153585	-0.6301418256150847	-1.2013659473488836	-0.6969339067733745	-1.407680472404437	-0.718226966894814	0.5777208980267868	-0.17110364318933707	1.024249045643791	1.4143431072811132	0.5595644416123663	-1.2022563170367593	1.2948986318726223	1.2212339786635726	0.6692022760090752	-0.8222175100266471	-0.7344556795307433	-1.167196689008928	-0.07838715193729837	-1.217507856485542	1.9519008111602816	-0.041857582273304786	1.2956530218644406	0.11027210387672723	1.1326348461317317	-1.0186266016145022	-1.7636689314698941	-0.8365503833484873	2.1898187805479075	-0.6631394201512826	1.3229073881168214	0.6097523665581958	0.29190303772573284	1.1764143142843788	1.0182277510797666	0.7317042974867175	-0.9796055222793381	-0.40036790385708515	-0.7496331232702229	-0.5819391064397742	0.525403716869912
0.5469545774158361	-1.1366279695899333	1.068309675353391	-1.7746072054117092	0.6090615453473627	-0.9540441523289367	-0.7322578634471212	1.2016572951345137	0.4930588935251949	0.8318775708396544	-0.6705036832611689	-1.2484002247815575	-0.7292135747449201	-1.3563125975844081	-0.6926240203087415	0.6714202444804244	-0.1479940656954485	1.0302736992861778	1.4282807690209898	0.626282500891701	-1.1917711892491165	1.2079188733897859	1.2462194459229186	0.6734827499056849	-0.8111271672811927	-0.7792837494891914	-1.2130064115784316	-0.1025682805270097	-1.2432628986764147	2.0014078626814875	-0.02371054096999685	1.3886113780824576	0.04869051368527603	1.117528278050825	-1.069156489534846	-1.7905118075066895	-0.8871394255379046	2.225870226317908	-0.7327349989423982	1.3482951695493024	0.6067099098018524	0.2806700218322064	1.1670861999978501	1.0384466103766923	0.7466322497930971	-0.9834881547642598	-0.4082330536518131	-0.7156680535083324	-0.5899497203119545	0.5614298310959801
0.5768928702710088	-1.1274678654959815	0.979774541655215	-1.8393018337780855	0.6174985926258486	-0.8741321649375118	-0.7535770897368078	1.175080592496162	0.4339477116986217	0.8098575567746119	-0.664747089740146	-1.2776238900461312	-0.7869903644623893	-1.427065605445644	-0.6717526069835988	0.7169414378284144	-0.13372035679771624	1.01483016049775	1.4221822630793681	0.6857476095058647	-1.1822139867183736	1.123147281512707	1.281742154110184	0.6868405462243115	-0.811713455335368	-0.8128670059825363	-1.2232590637725587	-0.13188882329710266	-1.2761456064586638	2.077406604741376	-0.008510669470612922	1.4472281491432215	0.035766510740301245	1.1042403585834961	-1.1041375866425462	-1.8148075749298767	-0.9376408709517173	2.245920526908815	-0.7857453339849315	1.3798662614348942	0.6007321250481915	0.2461976509038834	1.1676603875230511	1.0540697805373465	0.7783177004564286	-0.9943724425033011	-0.39853887905752555	-0.694697333445307	-0.6088649832923088	0.5815767370263939
0.5948421599073784	-1.0966025129426704	0.8753711022672827	-1.8809068517279581	0.5601397518255968	-0.802954854207995	-0.7677781934026671	1.127766348008378	0.3654735071936025	0.8021528632599011	-0.6259065092229715	-1.280123625087268	-0.8440039638604597	-1.6042822731471695	-0.6698200687127525	0.6939777142086608	-0.1413870648532771	0.9785105960895102	1.3927573873406058	0.7159241798701828	-1.160200349748233	1.0430727862987363	1.3458001093020169	0.7104533614867734	-0.8174027422074458	-0.8383190201809843	-1.1931608523235826	-0.16476628437045301	-1.3042919317061101	2.1513264134700774	0.004256219297021831	1.4654422751535048	0.09609421587781959	1.0851334005574884	-1.1222982993725648	-1.8342371720402901	-0.971864550324909	2.2454807048554626	-0.823941961443556	1.4035921621299774	0.5613215971776386	0.1909000814898136	1.1737234185094956	1.0683312650279955	0.825497119235535	-0.995721106429081	-0.36326924136545924	-0.6799537443639027	-0.6392870312523786	0.6023799297923932
0.6133252065363661	-1.0720907223051208	0.7935782106210636	-1.915696242129424	0.5130539270637675	-0.8031331937950122	-0.7520699063397716	1.068284942829091	0.3050367738417662	0.7940012975213373	-0.563390105747735	-1.257754201257607	-0.8996265873538203	-1.791005111859287	-0.7028558548020809	0.6256203075864297	-0.1935714261737087	0.9322057261073127	1.3475171082505142	0.7209632458220668	-1.142497075261756	0.9857287483615679	1.5097791745853548	0.7160519495674178	-0.8270322778458498	-0.8483993089958138	-1.1602906472092511	-0.18418143822742128	-1.3124099784775707	2.1836087178392587	0.010593679471132813	1.4434659595231358	0.23342244584610877	1.0678546462165823	-1.1425014172109067	-1.8642727048792653	-0.9925640492558344	2.2302614655489945	-0.8545365946323166	1.4065306272326943	0.5167646037234679	0.12492965981680186	1.1833824205224108	1.0909584247785218	0.876747277977163	-0.9851065514751957	-0.30192656347254465	-0.6674793298732122	-0.6788955919332407	0.620898951058002
0.6270454984619936	-1.0769831633224607	0.7485120635407192	-1.9477287128188727	0.48585542802979964	-0.8309858741851596	-0.7180138089590672	1.0128936410595544	0.26911643155717624	0.7745238323161489	-0.47751881319379164	-1.2338544909123785	-0.9556143933118394	-1.9180268325842706	-0.7626668524505674	0.5512076422307878	-0.29349236360907316	0.8904408016761451	1.2918620100898202	0.7061764785206353	-1.1415306646255376	0.9501628484262084	1.7505663396190922	0.6895220706124514	-0.8378605924106675	-0.8454736961902128	-1.1492665188510618	-0.19017125907074411	-1.295162977719746	2.184246126643632	-0.00205197819818434	1.4020420855628557	0.4253909637618925	1.0599876373277273	-1.1703439156948041	-1.9190811494547209	-1.0129474380834906	2.2094187871318107	-0.881544036774985	1.3885609614939607	0.48552157244107075	0.0679416850983662	1.1867107617701866	1.1346337683430776	0.9194957649150423	-0.9669204832703822	-0.23186084422788525	-0.6598374914646985	-0.7287814455000952	0.6186917741025681
0.6669780488520187	-1.1099443318250912	0.7401249845945312	-1.9544986635909862	0.4919239354576808	-0.788105111262366	-0.6964564008372068	0.964673474544611	0.26646953660673034	0.7510861546443994	-0.3896587414032172	-1.228386320509891	-1.007129739871233	-1.9919758415074131	-0.8249752841721476	0.4259895175805646	-0.4076969602446422	0.8594121189923101	1.2288205743513319	0.6710393194610611	-1.1368910383410384	0.9195444557999707	1.9481956561714568	0.6591284411455192	-0.844132891984662	-0.8348417904357797	-1.1291442922822044	-0.19167610912212224	-1.2626086864946224	2.171900008417386	-0.03495577043461253	1.366811898626946	0.6469819811429456	1.053608034572919	-1.2095472925937494	-1.9825834440914991	-1.0297241248895124	2.194950037837015	-0.9032199016864235	1.3669054485331773	0.43884771470854256	0.045188135693563024	1.1726820953705714	1.1891156811610861	0.9613351961590443	-0.9367408037594066	-0.16929309719155095	-0.6642710475033933	-0.7861104550497191	0.5951937722630739
0.7373484338979994	-1.161004226388489	0.7529300795464804	-1.9352263266218912	0.5498480490822384	-0.6865506242109254	-0.7027194116373273	0.9226557345819526	0.2926649596059769	0.7251444515803684	-0.31058770923780427	-1.2476070396242744	-1.0379281621153442	-2.039779470477464	-0.8787805475020025	0.2458707757949957	-0.5129910610155064	0.8406730431687295	1.1613506595026475	0.6258116373519348	-1.0993421365860265	0.8965863524813384	2.0246965235228545	0.6381201470370791	-0.8520232155740892	-0.820798031758614	-1.09515145633603	-0.1874684448507017	-1.2305778091574187	2.1363963380137956	-0.07606147352961963	1.3516791429635475	0.8659026085115276	1.0470437004352957	-1.2736817587716973	-2.026866646461964	-1.0558622410188483	2.199337786416884	-0.9106148773623314	1.3488707930449364	0.3807710718652668	0.056079104765970986	1.15361225713953	1.2473748231115855	1.0009391508225043	-0.9004674427358929	-0.11669405004774931	-0.6753106020397427	-0.8470869578107212	0.5506725932434173
0.7904469901059332	-1.2083815673753207	0.76809913090439	-1.9071775233506354	0.5865720959572002	-0.5574882466375704	-0.7295402477882164	0.8964153891319027	0.33521726761696236	0.7128708748114345	-0.21401188193625167	-1.287126087990966	-1.0367997893312875	-2.0683889081482696	-0.9231057549625621	0.08859714335428484	-0.6071855993775731	0.8367982125141173	1.0947946896860858	0.5749501142933238	-1.0433459096777153	0.8865243974324187	2.0026961926808347	0.6324445557223153	-0.8574340975042402	-0.8019163882185548	-1.0644839486832285	-0.17823968384765554	-1.207809305032912	2.097538916670272	-0.11704594552630934	1.3523069113842905	1.0398716706701714	1.0473781279386678	-1.368594680776758	-2.0462155500488057	-1.1093838709132908	2.2234267704659514	-0.8928893344732692	1.322744913743053	0.3244042040160494	0.07754378209119925	1.1447756084466056	1.3108235809267614	1.0176509105281917	-0.8753822937163852	-0.0780168670912132	-0.6824123527126337	-0.9144000736701425	0.4819751271072647
0.8345298432654804	-1.2279513314446793	0.7785084851625665	-1.8800389929783765	0.5553512836858144	-0.41535159578489	-0.7697265988822557	0.877530054199385	0.37336790294405875	0.7184105494485116	-0.09595370102529789	-1.3366120286370624	-1.01261568318863	-2.112760131994935	-0.9523486692368006	-0.024460052762285613	-0.6841362635536716	0.8441960065878187	1.0306814456826532	0.5222092674575762	-0.9882690557197886	0.8698910599759839	1.9083550872414663	0.6535706194829377	-0.8546434973804576	-0.7683658201364457	-1.0263570646027333	-0.17611736461057706	-1.1958477582413356	2.0862273619649714	-0.14536803832287926	1.3618825902528038	1.1574073464594845	1.0552738020420975	-1.4789434721581844	-2.046092755556414	-1.185147464700393	2.2516975546730813	-0.8569597303058364	1.2878129233829474	0.27503070155606135	0.09874572780020639	1.13897534124288	1.3602426305355455	1.0166103562119297	-0.8623819332825281	-0.05983642921491763	-0.6878696571457177	-0.988894684374438	0.4008595407916194
0.8919976794706782	-1.234876780046927	0.7830655574275012	-1.86381721214033	0.47680639116466833	-0.3135513964135588	-0.8186241576415497	0.8563260970488406	0.3949722887558075	0.7442559438436083	0.007349102550602088	-1.378029914198464	-0.9573582421599275	-2.1850679511835853	-0.9646319674330378	-0.0968384833034714	-0.7406689070548685	0.8476460219214937	0.9642002531869016	0.47703528031351106	-0.9228610154914927	0.8273781616640891	1.7452977191551327	0.6903011621576551	-0.8595237722448192	-0.7228635516962597	-0.9832661304458907	-0.18696559569348412	-1.192845825648855	2.0894144059868385	-0.15973183328214346	1.3668649494794032	1.2349642025428529	1.0693675325413614	-1.5856345909297536	-2.026971898884014	-1.2723519590925556	2.2638031330939143	-0.8128647697931832	1.2526488267746028	0.24328202253106102	0.10519504539838728	1.1302992704171726	1.386936739773883	1.0090691960847316	-0.8476606016983099	-0.05094180955176932	-0.70569658292676	-1.0594233949405196	0.3387689398941573
0.9229898002343528	-1.230810764877111	0.7812498799862851	-1.8496410983548692	0.37179178110204836	-0.2641869987272073	-0.8671234451404872	0.8489217541436908	0.397240454699035	0.794351861076256	0.05643429682292456	-1.4007238228651961	-0.8740022672213306	-2.258607799231092	-0.9675159091603011	-0.11127977127198929	-0.7866990062956566	0.8310910975964715	0.9002573353030916	0.44466960752747314	-0.8561957862054618	0.7742379872993946	1.564645068542195	0.7102223517844168	-0.881740486610566	-0.681222601833299	-0.9558175405810744	-0.20120805858760754	-1.1998657295574255	2.0897723355462174	-0.1696017168382618	1.3567454993732042	1.2899468481842544	1.087643199344701	-1.6850398222475924	-2.0021989871475343	-1.362397635858677	2.252943717157579	-0.7676464788772603	1.220339637019608	0.22973237708942867	0.08653118624608129	1.115895922327383	1.4006042975361246	0.9839586765406407	-0.8337028798298147	-0.044404675887302514	-0.7312016216657233	-1.1291923424435566	0.31325808066507305
0.9261991852284275	-1.1747030612370395	0.770661739109169	-1.8317586404358566	0.28005407489627115	-0.27128095118855666	-0.9011561147999941	0.8618961720871177	0.3884034445306142	0.8537357863408881	0.05457439654571927	-1.4172965854696569	-0.7898954114846155	-2.3261875371901786	-0.9648230975916932	-0.0868037156473192	-0.8407490493298034	0.7926817850943262	0.8424877006817131	0.4203457883548117	-0.8211356056463741	0.7300101554723749	1.4565781480879714	0.7153136244402786	-0.9154307599359488	-0.6511492634963947	-0.9493903460556435	-0.21600883194305326	-1.220422553430036	2.0835747607098503	-0.1820341749898485	1.3270060756666084	1.3276104739851555	1.0993800122011508	-1.7879308892070411	-1.9949506036823634	-1.4315191089216703	2.224606610577325	-0.7402249995466798	1.1869349057729213	0.2272598453311044	0.05009080679625323	1.0897168639749963	1.407702446241475	0.9467331317429233	-0.8275902030507162	-0.04888630138115725	-0.7525149346953753	-1.2045539027011187	0.3147209770192563
0.9406003594715611	-1.0882159434420016	0.7486352276559879	-1.8481990172747373	0.22391454159307642	-0.34445962839459987	-0.9246619284014439	0.8696189331305266	0.38960696115355153	0.8923170391158018	0.015402773995509456	-1.4464441370070165	-0.7352698592149851	-2.3740957294951137	-0.9506200031351856	-0.05367178331215553	-0.9029036137283301	0.7639016198667659	0.7992954893226972	0.4065874861533967	-0.8104195655828207	0.7091274252351002	1.3901121551742341	0.7058286378376322	-0.9642531606931094	-0.6348132299813206	-0.9509705420606546	-0.23785688834008756	-1.265482331369476	2.0580097645098334	-0.2056115334212368	1.274636042482672	1.3439623333403703	1.099510598178658	-1.8871250065353184	-2.015913377740637	-1.4630729909166509	2.1844606309296895	-0.7416062547555345	1.1502435500511567	0.23914685243264971	0.010096114726982418	1.0383076164855987	1.415611811941723	0.9224401905901816	-0.8253069720101702	-0.06795551491052222	-0.7683669127864533	-1.2766242072000988	0.3271024331297216
0.9524388158462926	-1.0162144179023564	0.7189526758762781	-1.8887828330117569	0.18183675375402528	-0.43631640501424124	-0.940354596983541	0.8620979864000994	0.3991004349344834	0.8905834830749919	-0.03632317542583376	-1.4837638992557853	-0.7222217666575285	-2.3769962254801733	-0.9222520402539021	-0.047403018883932384	-0.9402570492125321	0.7534099687587619	0.8076331605930193	0.41115155818358706	-0.8205112872707636	0.7267130819665264	1.2759421046317359	0.6657643080857665	-1.0187026166294468	-0.6501114064396588	-0.9591535099249866	-0.2572942267186977	-1.3381393631249174	2.00411439852775	-0.2493048934079157	1.2123720253154797	1.3485285290828497	1.0792984368796001	-1.9738388503411002	-2.054930450594538	-1.4524318869584163	2.13557056998327	-0.7606316029148456	1.1229060761334604	0.25307359110605393	-0.03805812904605883	0.9602375770421621	1.4284464236824181	0.9106682052210366	-0.8176518795863765	-0.09775866760127852	-0.771422035947663	-1.336144234711614	0.34081112853896933
0.9407714354307339	-0.9515052740412597	0.6838707682046352	-1.9138952720926992	0.1497376663506589	-0.49501787085642446	-0.9480740311181035	0.8733188622018467	0.41481768873403124	0.882304789893435	-0.061917020544763446	-1.5252819344582575	-0.7494586340777799	-2.340776395522551	-0.8950605896825621	-0.0957501973313061	-0.9476799748575008	0.7515819755595758	0.8474105409683752	0.4297961022055591	-0.8654451057016562	0.793269196396447	1.120897689654498	0.6140136051558555	-1.0636109714383448	-0.7058369754938305	-0.9734976460512794	-0.29652015840191576	-1.414465423604502	1.9276645671601507	-0.3088502645952725	1.1590382349785722	1.356240136138096	1.0271468564965605	-2.0518773820641725	-2.0920670135078145	-1.4085001997149527	2.0847292350065025	-0.7869026018626213	1.0990734065641867	0.25399918358404044	-0.10214481460276892	0.8830920768342191	1.4289932708530855	0.9051052417610184	-0.809385139579342	-0.1361167148986046	-0.7415801733017586	-1.387760834841171	0.33931890092956485
0.9087015361242733	-0.8866936533750701	0.6515143632128048	-1.9277255474290782	0.15010672877314	-0.562386640627642	-0.9556607081658802	0.9103943938777246	0.4378317880726465	0.8875170150561367	-0.06154049182016624	-1.5678415259278708	-0.8024552263646083	-2.2752197307818833	-0.8729616960051672	-0.15339970028735253	-0.9438292078003926	0.7626014275208666	0.8668484900833923	0.44805652070824886	-0.9248323221432472	0.8902046751086827	1.028549443019464	0.5755889913305213	-1.0882841999975617	-0.7837538897256824	-0.9789990691798357	-0.3488682346363391	-1.4754328785297366	1.8329946502767758	-0.3737423452566976	1.1190246295127768	1.3689373271108578	0.9637043665949007	-2.1041796455713073	-2.105476172076972	-1.3513985276871021	2.0335527975128955	-0.8072922364935777	1.0523689872933528	0.24146940392833813	-0.17761818926249232	0.8263496977548179	1.4154017646841157	0.9215540042219361	-0.8042830109812507	-0.17852744191127737	-0.6773218242791145	-1.4304683461069811	0.3148419684470462
0.8629250309689187	-0.8630248171019945	0.6271477335695218	-1.9416145500492639	0.18362600575162213	-0.6469196048737779	-0.9629779664198862	0.8929307286610966	0.4682942245532168	0.8800704287741686	-0.06097443521406041	-1.591773284158243	-0.8682824429996027	-2.1891277363162773	-0.8462501944988947	-0.17745467523614394	-0.9208440090874179	0.7758908522576717	0.8575719480073426	0.464483049635006	-0.9816196374042157	0.9708406972258355	1.016301664951157	0.5310765924077876	-1.085493599873779	-0.8594765943533332	-0.9699807788482087	-0.38271811724166105	-1.5165054742053177	1.7451940390466838	-0.43874311586833814	1.0851472393145238	1.3801794978845163	0.9159990794947923	-2.114656791006792	-2.0869412205539835	-1.3047741917326605	1.9841391388839131	-0.8168761792695131	0.9961621382195771	0.22614999138759337	-0.26438902341972065	0.7923558498645262	1.3984277733667796	0.9523932898368781	-0.7905418351515426	-0.22488790165245467	-0.6019352495993474	-1.4479618118199786	0.2810266975833148
0.8075374784272578	-0.902494915579721	0.6046603499430777	-1.9323062755659681	0.22899265365936278	-0.6984676717256055	-0.9731338835589843	0.8368622277524448	0.5033350739210448	0.8697885152787874	-0.07413777834444175	-1.574555557865284	-0.9272778753238532	-2.1164653110354106	-0.811417784918208	-0.18167141270867634	-0.8695999513506999	0.7609193304925079	0.8231037574095017	0.4830284644907115	-1.0340880378750046	1.0176598998290285	1.0294130151680094	0.4660360371893547	-1.0617440206513067	-0.934749833326493	-0.9420533417091466	-0.4132625061223347	-1.5406133021018547	1.6801979535792075	-0.5001780200363664	1.058528974094156	1.3970577321941122	0.8828875716370854	-2.094168914763924	-2.0437070339899495	-1.2795577460249037	1.9387257665497046	-0.8203853141244413	0.954457287535831	0.2244316460928136	-0.3550463026168984	0.7863463448338199	1.376981224064184	0.9824950397001835	-0.7696242476153603	-0.2778506948164312	-0.5274474776437883	-1.4451402850920758	0.2520217525759444
0.7316516044575578	-0.9738981088057589	0.5803215315516295	-1.8994940370526465	0.26561859533341203	-0.7012537323850065	-0.9888577891026781	0.7915750959194929	0.5493885211987564	0.8989122567643936	-0.1082755403617817	-1.5296364408520333	-0.9608418366823435	-2.0626924795130366	-0.7749756346679589	-0.1673813579406505	-0.8152314986374135	0.7203902324495226	0.7573578752350498	0.48026936936295883	-1.0628793777584455	1.0542160600463517	1.1084049560248252	0.3799962470664963	-1.0401234203965084	-1.0084254262005048	-0.8882096259828541	-0.43536198709797747	-1.5552894169984268	1.6256455662141551	-0.5509362267870607	1.0388294242150728	1.421275259566831	0.8468553969165938	-2.066120211918129	-1.977906728138415	-1.2753492922404193	1.897068334925074	-0.821064063612822	0.927839342987679	0.23716711296584628	-0.41832992172402683	0.7943411762228477	1.356494373438588	1.0279535417254715	-0.7566504805546885	-0.33968065511373124	-0.4621049226444092	-1.441363537583665	0.22263916765759398
0.6422130930022194	-1.0539159650663827	0.5391330675842539	-1.8702347992096056	0.28345972687080917	-0.6941994109429948	-1.012828252507877	0.6672126314980479	0.5965318663972397	0.969132833457466	-0.1656898532668048	-1.4886592137113457	-0.980118547007794	-2.007055692890547	-0.7342309321795396	-0.14452142181143032	-0.7510968240467315	0.6681679854211343	0.7023799272572473	0.4362849322140927	-1.0623576870610176	1.0921343024139625	1.2963439966411123	0.2636941859349079	-1.0263079845724303	-1.0636524969833308	-0.8192077337640511	-0.41302956864509444	-1.5584401633433553	1.5734172694127402	-0.5914608566866849	1.0300008781853314	1.434738475879708	0.8177156137894144	-2.011314038302234	-1.9046615676338834	-1.2869082580647722	1.8597288388559707	-0.8163229984364829	0.9251701211329199	0.2602854991636968	-0.4475922751306838	0.793947030548769	1.3452749526788037	1.0891232704600404	-0.7494740688482144	-0.4212592790535533	-0.4151898387440407	-1.4364203488581324	0.18573678218177722
0.5573252020608672	-1.1458707162686368	0.4737408684486283	-1.8492822093982753	0.2830673060671586	-0.6896973271462945	-1.0417380604655397	0.4528723768246207	0.6309330845528774	1.0489072301087794	-0.1742489323957358	-1.47110899061003	-0.9904216163196727	-1.9783053220292444	-0.6957585549106869	-0.13082147306100947	-0.6695192692206179	0.6269780635455791	0.717979307237348	0.3783398041493492	-1.0546777158103624	1.1336569404438932	1.4900623277899698	0.14059319219082064	-1.0236713260047723	-1.102020519671311	-0.76437972086292	-0.3761367091545534	-1.543856415603475	1.5222088266983227	-0.6293769277811337	1.0449479558651298	1.4219514160122961	0.7965447603140224	-1.9257981436465255	-1.8526809047975021	-1.2977245555742165	1.8256670642797062	-0.7958620951092463	0.9540209277891399	0.2953894509213972	-0.4631628412920102	0.7839522748134902	1.3406937495602995	1.1436323081042485	-0.7427953331256194	-0.5294462675258019	-0.3865127921846662	-1.4286304130540564	0.1370872289896648
0.4809397862903843	-1.2484929723107256	0.40373200150842176	-1.8070540297146802	0.2675293109130914	-0.679393262118636	-1.0808115948026997	0.30171345640180014	0.6548813821092972	1.1382161849845476	-0.08568381688594932	-1.4891679738879862	-0.9982053369427847	-1.9929623738408893	-0.669586465185508	-0.12273791022688649	-0.5962601672620569	0.6181728005297822	0.7886023324468577	0.320774671221962	-1.0552892057261993	1.1876887284724247	1.606117290618235	0.036833599016598925	-1.0452231438621535	-1.1296381411141287	-0.7295622034999899	-0.35868488546289645	-1.5299243694691422	1.447411355077446	-0.6646342754780006	1.086460247912839	1.4014227927914207	0.7679846515260216	-1.821610934983718	-1.817424851824851	-1.304473315851236	1.8069362298488556	-0.7539085892324346	0.9803139235897564	0.32060756079616143	-0.4567135236938295	0.7684881396008724	1.334001209352397	1.195185485410503	-0.7438970585861157	-0.6533978712497874	-0.3557519742871051	-1.4238416989761968	0.07726613396498254
0.41650573702768623	-1.3375882900805482	0.34229694620529416	-1.7272958530519926	0.24636661757336684	-0.6662238743929023	-1.1269837286626887	0.23254047943691178	0.6670469994411559	1.2373139529707546	0.05015207931051706	-1.5489733335500586	-1.0182493407613942	-2.0294095153960865	-0.6493351630417793	-0.12660770094534968	-0.5427126145028038	0.6274844090796262	0.8788502500734092	0.25792677980895146	-1.0815747198006853	1.252753761328354	1.6676717169371216	-0.044400283376838975	-1.0871280006505013	-1.1373199177545332	-0.7154308883844728	-0.33640423089384447	-1.5174240142635305	1.3476813929162763	-0.6956568954991589	1.158277839426687	1.4004770296620033	0.7382237887497222	-1.6967787419927873	-1.7763658819831813	-1.3171862739802942	1.8087374058768688	-0.6938019282888808	0.995340482100808	0.3192277423799037	-0.43024703125978875	0.7543767512696604	1.3123880708454927	1.248671120732673	-0.7436501201208324	-0.7763954995623705	-0.3203963801312605	-1.4197118665588198	0.016788752104714685
0.36377670489156505	-1.4052857898062903	0.29601505011616924	-1.6395964425679441	0.2355049703294682	-0.6321174191513533	-1.1694933287754754	0.20489640332101594	0.6732202822588096	1.3109477088908439	0.1610536874157043	-1.644504073175046	-1.0641925773544272	-2.0800636317997285	-0.6356290069977748	-0.15270580677921475	-0.5157622202542789	0.6438161980845607	0.9511100677495387	0.2028563975659389	-1.1463242324273106	1.307457105180286	1.6447413853197457	-0.08202315764693531	-1.1411385593842722	-1.123149491483829	-0.7041300927122742	-0.3223503364336776	-1.4988274267162658	1.2591845351460236	-0.7200034443474574	1.2483051360464468	1.4093098581647943	0.7248785388532439	-1.5612042836725029	-1.73207566278458	-1.3370326564879396	1.8249375181753364	-0.6129391079906449	1.0107151999842192	0.3093718965494948	-0.4132240054087877	0.7588048076080757	1.2702699741907835	1.2776465563085964	-0.7303876250084436	-0.8981474693341657	-0.30111444186842873	-1.409166607447272	-0.04121013868931826
0.3202789315123871	-1.4499656768268054	0.27945940920249585	-1.5827908459928781	0.23718677377368452	-0.5898390477224837	-1.1989341650802812	0.2654227581652933	0.6700684152987402	1.318378885785782	0.2342266119085677	-1.7340899301060475	-1.1297900162588501	-2.150980304011219	-0.6281834254839418	-0.18998034266510078	-0.5171453122980466	0.6718325539472023	0.9683836288566647	0.16408450240992306	-1.2332627043076372	1.3410462786524149	1.5202167725730582	-0.09096006240673511	-1.1915429552820282	-1.0856681419506191	-0.6740265607380291	-0.32947156788073945	-1.4886773024975877	1.195257335212035	-0.7255884356354598	1.3306533217730363	1.4244420682354668	0.7285636114380232	-1.4221439897106085	-1.677091797505708	-1.355568895916976	1.8515607150080047	-0.5172116738968712	1.0114486557286573	0.2972106398248423	-0.40990268120372886	0.7954506233054406	1.2136260232211957	1.2810998244790501	-0.7141808635792113	-1.014422659405967	-0.30983242524269844	-1.3930444983003496	-0.09254350173421728
0.28501333328858547	-1.474447716133844	0.2938656376529349	-1.5876945741907025	0.23202924321142	-0.5803434554893034	-1.2155444194092788	0.40696186300268344	0.6716632852291354	1.2802136864606637	0.2699488270153197	-1.7790531129613698	-1.2078323811779796	-2.2281344064601702	-0.6248874920813552	-0.22566544726738788	-0.5257174978786647	0.6996987225751692	0.9276341433107778	0.13205752094196288	-1.32647001686361	1.3491618600436814	1.3655626257783358	-0.10118337413652138	-1.2301921119259636	-1.0212065949936886	-0.6244871499546787	-0.34248648724400943	-1.4807645160743312	1.1659512396448126	-0.7111995583799923	1.4056009135818557	1.4527721674062388	0.7344431654496935	-1.2831573401636778	-1.60339756000043	-1.369519634570882	1.882721758422876	-0.43848012699215067	0.9919795836262948	0.27924728951133143	-0.40435061686094464	0.8585771891057206	1.1466173265400197	1.2780181828501185	-0.7064991777822333	-1.112829684128227	-0.3446559926738999	-1.3803492042967018	-0.1388355552878846
0.26361515231529997	-1.489934936516436	0.3230674520795006	-1.6675604175403684	0.22419484216711116	-0.6137999620137238	-1.2307763428078258	0.570682603217948	0.6748319845895262	1.2538289635195368	0.24122145425544708	-1.7802188547834388	-1.291040641861209	-2.2794386340328776	-0.6259153476012336	-0.2594171391888797	-0.5295234885746443	0.7105636962379365	0.865436029579203	0.1166718482610041	-1.413096329556132	1.3331090199939153	1.2405397983305648	-0.09496423058091777	-1.2567290159199602	-0.9398900859933168	-0.5654080373632997	-0.3582153130881426	-1.4564309017947703	1.1860001981146755	-0.6913092974905339	1.482803166620103	1.4760054164089762	0.7353413421730365	-1.1774579661802844	-1.5325837304452514	-1.3709554599797058	1.9190454749878085	-0.3859517040863677	0.9778118182337311	0.27386942580821705	-0.4045340332722686	0.9174703384066378	1.0788481139261274	1.2527418606951939	-0.7092192999536657	-1.1988727757307633	-0.40237283128672424	-1.3812760521827392	-0.18719546233468254
0.2591090115506989	-1.4886192665671785	0.35801427652794654	-1.8016413317238675	0.2140246030058353	-0.6861979081388252	-1.2445401290113323	0.711441359378477	0.6398626729230621	1.2570957535697738	0.21048003187474226	-1.7566476352609233	-1.3600478181603635	-2.3001785441956324	-0.636138687420855	-0.2886881768761969	-0.5405036473537645	0.7125332945441019	0.7910325953731847	0.12180591299722725	-1.4807279694783813	1.3024413040586147	1.1587287926234509	-0.09623704874488315	-1.2572497969289764	-0.8446237974980825	-0.51568240819552	-0.379157501518131	-1.4153018595234328	1.240709486108497	-0.6555001392771878	1.5547975943088082	1.4674293561766159	0.7262258039382588	-1.1275957876222775	-1.4842237509273868	-1.3475556952268803	1.9696389737281634	-0.3531748912924633	0.9790141285996136	0.2898830327074516	-0.418181205714845	0.9527828712065018	1.0236926012819987	1.208735560847547	-0.7186713445940616	-1.2793944772723411	-0.47547813985930854	-1.4010488070848692	-0.2269099819048809
0.2708619299458436	-1.4697833686504214	0.387231983098418	-1.942674903784655	0.1836587074852592	-0.7750189486772402	-1.2558166721477089	0.7906557196048017	0.5851994528812604	1.2794778882300075	0.24120629202492605	-1.7157985996608063	-1.4080590543285412	-2.303115410036304	-0.6481628980686942	-0.3152043980290678	-0.5442598865373781	0.7090317864442522	0.7043241375983097	0.1478231887602763	-1.5274449438176945	1.2463796721570921	1.189186318016366	-0.14368462976814972	-1.2200745488011235	-0.7355017086902876	-0.5078505949989685	-0.4054683441854682	-1.3675788285660486	1.2922366332251012	-0.595503286758166	1.6239316968692	1.4277030252699274	0.7074054980579978	-1.1099849531906538	-1.4514902476698652	-1.3106736441418607	2.023066881256787	-0.34204339968301956	0.9836980326890951	0.319943362490199	-0.43068822208702795	0.9706216124555439	0.9836315191500647	1.1778848405697881	-0.7223374310401957	-1.349652364225772	-0.5487527296624611	-1.4385420108557618	-0.2406663406038639
0.30068389114877914	-1.4455360342840788	0.39627858601668803	-2.045108337250324	0.14630398431871666	-0.8273001893868056	-1.2747072246732585	0.8122633053813086	0.5623536775458534	1.2754021053607256	0.2706083840429694	-1.6740602352479772	-1.4424928885241954	-2.287921902854382	-0.6369839074557976	-0.3250049024923021	-0.5387175680598333	0.7050196417465081	0.6346649089681299	0.2100143494467713	-1.554431747026427	1.166066148599199	1.3446915815921061	-0.20689522577575734	-1.1669385091202282	-0.6257912284802487	-0.5498348598997762	-0.4406640877704011	-1.3341316548262385	1.3332122130570032	-0.5298963606549381	1.6989367604348473	1.3768457898401	0.6682137796865975	-1.1303353598589225	-1.4235316959593411	-1.2820485412964449	2.063795799657674	-0.3438590545644379	1.0157472634460611	0.3607679899798978	-0.4338856162844352	0.9586026023941324	0.9503571363415123	1.1616876406908243	-0.716232352367721	-1.4117534182550893	-0.6079648858119724	-1.4905148484381154	-0.23591834366484932
0.34990928764104956	-1.4175863121208314	0.3903786275917292	-2.07805108083877	0.12572992218446763	-0.8483244451451621	-1.3124024280799678	0.8046885415007526	0.5732063676526906	1.238550556279865	0.2244393921074601	-1.655316228425093	-1.4579167186888122	-2.2551617554118537	-0.6088792794597722	-0.33630587753296337	-0.5495783232092752	0.7027239225879054	0.5818804290674224	0.2951745640336178	-1.5644764310285366	1.0808772056454308	1.5280802612718292	-0.25979191801343815	-1.1181816154082267	-0.5239627414294346	-0.6177247623372748	-0.48071824159491844	-1.334383098752788	1.3575661325287105	-0.4648788685124948	1.7732831092491523	1.3276575481680681	0.6070995422131779	-1.1707612340462632	-1.4010532870235495	-1.2605454371632336	2.094932408514027	-0.34420182305607017	1.1052567170172973	0.4113927563453121	-0.4396161398382376	0.902809092530106	0.9258721448124938	1.1542322405347467	-0.7072893808711405	-1.4785763074142255	-0.6490639502906712	-1.5482631463171372	-0.22745994294028798
0.4039898198546332	-1.3869126903641462	0.3770173076030848	-2.0611996130132453	0.10330120458534628	-0.8751942762557482	-1.36214728942257	0.7434446246547646	0.6275792287889586	1.175086995799194	0.15805661984944744	-1.6472601912973268	-1.4478516334550253	-2.2181599735585737	-0.5804518538624626	-0.3826306825933702	-0.5752202526825803	0.6989735327848804	0.5292122694435305	0.38118563729758564	-1.5720110130684335	1.006091686803329	1.6743145796182373	-0.3244746346733178	-1.069270780140101	-0.4428587071020953	-0.7002088655887284	-0.5071289146096444	-1.3452875547511152	1.3562373803288248	-0.39744511516910425	1.8452819578422286	1.2963403781179608	0.541201398929612	-1.1761667341045903	-1.38508298618451	-1.2460767349666217	2.1003778244126714	-0.3395286328285688	1.2430814072221534	0.4666197741984911	-0.4606049259340848	0.8394878868907742	0.9103322692539934	1.1592406228481864	-0.6948398831675318	-1.552756474566337	-0.6832506978544961	-1.600957916436575	-0.2129153067572213
0.4451062158821312	-1.3609992814891965	0.3509065151661605	-2.0258686265500097	0.06850655999499965	-0.8872381430323071	-1.4126301239828918	0.6306124846483044	0.7712311412267555	1.0830351700321899	0.11039920228449018	-1.6272542989969456	-1.4158140527353322	-2.1826220783936776	-0.5503679668901412	-0.44238855428568336	-0.5985238610746959	0.6937169795712586	0.48708771205385837	0.4565857593891022	-1.592921402498112	0.9496316743286023	1.7498231693566428	-0.38656188938319047	-1.0340705694237977	-0.39120284524677595	-0.7893010612247726	-0.520188203016198	-1.3651464934398334	1.334859669659075	-0.3522259154967062	1.9074000851651634	1.2874690343746051	0.48639032363880086	-1.1406406683261596	-1.3724947965073404	-1.2545203024238176	2.0626194501975186	-0.33028745854426544	1.3930174014601673	0.5088070795030031	-0.4821637900651282	0.7916356824600369	0.9011517554947766	1.173242367466464	-0.6918538272642556	-1.618872461082492	-0.7204240499862052	-1.6446490213773637	-0.19801502910459162
0.48003650522595437	-1.3410989470808286	0.31500616208337845	-1.99329782242567	0.04623200771159861	-0.8898181223911552	-1.450504939918782	0.5145558003966579	0.9481691252989368	1.0098714004164986	0.022195453268780106	-1.595010120557665	-1.3617998733559724	-2.1569722377232994	-0.5231935056662377	-0.49223323795361196	-0.6377230776676672	0.6827833488869256	0.4656515467549715	0.5125854775658636	-1.623615630581186	0.9330476601812316	1.6882811984052826	-0.42104574946243856	-1.028384557903978	-0.35486150405541295	-0.8778931274854938	-0.5278973242867705	-1.4007283748009633	1.3075883791211982	-0.35386880589804215	1.9468301312539296	1.2871138382671772	0.44551372765517244	-1.0787008057141259	-1.362057264654058	-1.2879556108165673	1.994213158296405	-0.3205677658706538	1.5397224767226814	0.5235822779478942	-0.4893963453116655	0.7587123536845264	0.9030928818754237	1.1926527075967437	-0.7202327555053164	-1.6669727249012987	-0.7601567731038882	-1.6808023940204813	-0.18951996431100337
0.505930562406291	-1.320444912299519	0.2845885986480335	-1.970860737384792	0.027059448447530887	-0.9161251930271538	-1.4653503059175708	0.4237438443176881	1.0737262073918723	1.0029294715597445	-0.07552512243708494	-1.5642000849785238	-1.2924931653723224	-2.17270674650745	-0.5093089614741554	-0.5581827747954656	-0.7018478019558768	0.66107485688063	0.45923316005210735	0.5415394548795601	-1.6696612488590556	0.9522875448166289	1.513536543789361	-0.43359274702181294	-1.0368677202520966	-0.3253724710693484	-0.9732316197878091	-0.5283225276182406	-1.4248002821365646	1.2900841527241789	-0.39369949226936596	1.975008975717412	1.2785506164483382	0.41495342389462103	-0.997893243988423	-1.366783098404099	-1.3345380526609372	1.912699471075157	-0.30950075546260647	1.6733321174595002	0.5106839753611414	-0.4953102852767918	0.7608047319543265	0.9206354493900765	1.225287235273809	-0.7761548202587857	-1.6953346197762673	-0.7863913333364911	-1.7088505764765167	-0.17815043650568727
0.5122124716271024	-1.292270402305745	0.25947106520521035	-1.957797179364772	-0.012659142893382658	-0.9524708008612519	-1.4517856553442425	0.34037659400646325	1.14427921333651	1.0380667263335819	-0.10164711858581854	-1.5287671419675362	-1.2150006257370602	-2.2413503027431885	-0.501689239149103	-0.6533232846890825	-0.7670023825500583	0.6359120584768121	0.45910022259288963	0.548197630547132	-1.7344706276312867	0.9839834620408648	1.3417230523314823	-0.44369828909941755	-1.038040296360446	-0.30195939652173165	-1.079913471964478	-0.5278603500840335	-1.423502010434175	1.286651951469861	-0.44374285357825755	2.008687425218951	1.253015011954079	0.3962891841826008	-0.9123724397050509	-1.3989201712700041	-1.4037852080541453	1.8279255156171565	-0.29454790423357935	1.7693730408562085	0.47319748000269896	-0.49829947706134464	0.807664273205903	0.9427773275454407	1.2755825996702954	-0.8380945854585518	-1.7030796647530135	-0.7903049541670113	-1.7307796713584076	-0.1529072249805013
0.5067106687801173	-1.2558779136841962	0.236884355679356	-1.9478037532370702	-0.03939514598019113	-0.9569055119250788	-1.427803478078445	0.27799803224527025	1.1649578171306143	1.0817985667230794	-0.0527666144255252	-1.4868965800284921	-1.1393545142938912	-2.336584769663266	-0.48908739068844	-0.7325368628211167	-0.8399231742245326	0.616507867756815	0.4725227516782967	0.5281528870516443	-1.8092648242600204	1.0262269792032597	1.2330831849710127	-0.47597170339925354	-1.037047864626284	-0.2615932946969656	-1.172064969630425	-0.543200946799433	-1.3961921211056585	1.3153108319434128	-0.4937360502947417	2.03109698947772	1.202594282583983	0.3819215416329556	-0.8307695182977408	-1.4487782435950458	-1.4964625966438674	1.7560146098940952	-0.27896381598035846	1.819145904728774	0.40793892515430785	-0.47851033343956323	0.8835251504761082	0.9449103936614879	1.3482384472036073	-0.8963264746257511	-1.6818348382350543	-0.7799102805090172	-1.753537885267604	-0.11674178729213033
0.4915054375288732	-1.2370684613945595	0.23887881973951028	-1.9320354775350836	-0.026286422467769986	-0.936733323082471	-1.4293614215380757	0.24755546432270412	1.13334656932815	1.146903226922384	-0.03166584361756121	-1.4544721322352832	-1.0734985754425748	-2.451527152093108	-0.46995313813863027	-0.7681656256428289	-0.9222370514336589	0.616336225202901	0.4970580214952006	0.48248738445817374	-1.8845721592796678	1.063834105313702	1.1827468930048597	-0.5124938843816496	-1.0386593379372007	-0.18675726322408467	-1.2271377266939485	-0.587104115128826	-1.3274401674747942	1.3877989224345995	-0.5410538020828416	2.0546162007337165	1.1335792509635847	0.36837563523445394	-0.7510126168921846	-1.4952963057270374	-1.589143793789051	1.7052954477099256	-0.2619204163271186	1.845791702026715	0.32821798783738143	-0.44587708382478686	0.9772442329792611	0.9144825133439592	1.4388124113697014	-0.945026539033001	-1.6395476476065922	-0.7562915183392445	-1.7848205776932797	-0.07726925057751104
0.4624019953544625	-1.2105302745788822	0.2660305476022521	-1.9170567575376034	0.003261929711867245	-0.9424956732940926	-1.4665724520400378	0.2258536985334732	1.086897560642899	1.2315970703828398	-0.06312747194799873	-1.4352514131209	-1.0231403238835588	-2.568069808169879	-0.4378517661582822	-0.7729932266310723	-0.9868095393331602	0.6556852806877258	0.5268277037688098	0.43859794609364633	-1.9420180021423064	1.0714223067080606	1.1969501637749196	-0.5206018719741692	-1.0270089099556345	-0.10378998945630688	-1.247259953262806	-0.6556838663646005	-1.2185803418049066	1.5026550858380108	-0.5740328412078812	2.1153461640840234	1.0727979218816397	0.3628782840837801	-0.6655507281407826	-1.5265176825211086	-1.6674362684023056	1.6841246480783365	-0.23859179641147366	1.861834885905057	0.2489598467594492	-0.4277188591036989	1.0785299392255294	0.8462932062148522	1.537099055605236	-0.9789444870030402	-1.589076171524192	-0.7269171943301478	-1.819463881841799	-0.03783704433882179
0.43735305341243763	-1.1435996980396426	0.30142235208005497	-1.9104401502287622	0.044297933750749266	-0.971711660749438	-1.5274571948120317	0.19115060622575047	1.0680073993828798	1.2819780612755316	-0.07051905932683605	-1.4139315575296645	-0.9934743775972651	-2.6427553066691645	-0.4039410286759991	-0.768290170631469	-1.0306107708199634	0.7164724911564321	0.562712509166442	0.40730617260882973	-1.978194258701628	1.057558662760567	1.269942769272853	-0.5139886530439572	-1.0009665841525897	-0.040750388388132615	-1.232048571517602	-0.7364022483587883	-1.0940694145844794	1.6403697095951777	-0.5884886045865585	2.212499958550525	1.0364095784905412	0.36746153339190213	-0.5806387176877759	-1.5463998650463362	-1.7203028267574436	1.6997941813918076	-0.2121952288083476	1.856788896068322	0.1781991588474735	-0.42683152024891485	1.1662346507020005	0.7483459970898946	1.6457340696893137	-1.0058949711987677	-1.5320092251514477	-0.7113433211178607	-1.8507591844427949	-0.004652395462357047
0.41693684844480183	-1.0537077057528068	0.34699307472940344	-1.9100192713614839	0.0858898672614711	-0.9628026076024474	-1.6030623557364272	0.14005570694145456	1.0645693816173565	1.2608710533919822	-0.06006722842123826	-1.387391902645799	-0.9815382451288241	-2.658580740092345	-0.37337719263861074	-0.7199934032509261	-1.072377165451007	0.7613183994303584	0.6020744599817416	0.3792526185553882	-2.0075714315813604	1.0372943709369324	1.359912040710212	-0.5211997794390923	-0.9689532911832828	-0.00328129700913581	-1.1866538499191113	-0.8048636821458055	-0.9687220514451216	1.7741225924759323	-0.5971587183076044	2.3244416781394537	1.0317449549110635	0.3818610261799645	-0.5172947015637697	-1.5473366116025802	-1.7352704497194558	1.73890343762797	-0.18593780485033995	1.8359318286014836	0.11237924930178493	-0.44171799276800516	1.2404264913523417	0.6399181541112203	1.746410558453406	-1.0311700728838784	-1.4711709874940588	-0.7117181581284051	-1.8772594678782712	0.017456038161008332
0.39326677873370686	-0.9678156145679855	0.3989802504806438	-1.9027468760501391	0.06452629184368705	-0.931779445665328	-1.6766644464984406	0.0791840253838533	1.0743237576032607	1.2139918457017251	-0.08011422420801431	-1.367201735005847	-0.9834133955372387	-2.6456558026542227	-0.32883112366138356	-0.6145126939433009	-1.0920140873817672	0.8014741749185799	0.6405016942869162	0.3550361893128487	-2.037923567403827	1.0115551918072672	1.454763816218191	-0.5345394573496909	-0.9325936057676618	-0.006795301216980509	-1.1270958900534864	-0.8490663415173646	-0.8658301703992602	1.8770935332501069	-0.592731693027668	2.4410916608839535	1.055269207953622	0.4222726086827137	-0.4791125272189863	-1.5242582638611037	-1.7205732341951798	1.7856921265417085	-0.15672782061787588	1.8228456783257176	0.05004316699962833	-0.4654530678334082	1.3038255529272935	0.5475444403217395	1.8006851855098849	-1.0559740919582947	-1.4171512719318382	-0.7082519234072436	-1.8826818432659729	0.027443330564001323
0.3882610961683219	-0.9377039623876161	0.4477452940550206	-1.8940095612705157	-0.02531938548734729	-0.9047550535793262	-1.7270223332123762	0.02043812125631998	1.110054735384241	1.1461443146111836	-0.09207217001200067	-1.352119199060526	-0.9857522045805565	-2.6120091399811516	-0.2630611123997154	-0.5071786365904345	-1.085317533817338	0.837690753794471	0.6809229904803586	0.3323603925293688	-2.0756221345228547	0.989534231360838	1.5651806493458593	-0.5490387133740796	-0.8859034593304329	-0.059758699521730296	-1.0502515435875932	-0.8653165036200836	-0.7944919363810278	1.931935206149452	-0.566491430815997	2.553621360754282	1.0915077698536364	0.49585939952000213	-0.46081925454203326	-1.4854411706090977	-1.6958290493645958	1.840641958000979	-0.12611961243934772	1.8279009524123828	0.00657888688752471	-0.483551806150824	1.3543394571570562	0.49368180476322826	1.8162477616025563	-1.0752238950904842	-1.3723796273542557	-0.6906023398677493	-1.8527515921433924	0.03459649043119631
0.39123439633873835	-0.9849656037557949	0.5093432438331806	-1.8892232876403035	-0.12527924186484982	-0.8232578254144152	-1.753089577664748	-0.02316722463512278	1.1746490716153153	1.0434368977133344	-0.03674013676515263	-1.3313922293444322	-0.946932077635242	-2.558022635557057	-0.19234720103416764	-0.4293765683296556	-1.0865414210215356	0.8414583078528872	0.7255608967083689	0.28435296338285015	-2.134919551746036	0.9751697661213165	1.6651598844858249	-0.5886183757111968	-0.8319485815850479	-0.12641854213426554	-0.9515504793150191	-0.8469588119613809	-0.7379888940292249	1.965869870265354	-0.5285335558945423	2.641933346477928	1.1281314841592962	0.5793516145047964	-0.4700689930614589	-1.438365270640242	-1.665158752236584	1.8998189680841329	-0.10129774364926511	1.8403093524432883	-0.011144495005767585	-0.4950673824617956	1.4012476583683955	0.47772183468951346	1.810559016851561	-1.0864804900541067	-1.3360805197937695	-0.6570765952042388	-1.7880866131012212	0.041339012725287796
0.3767613701927519	-1.1125955059439474	0.5849779297159741	-1.8806980436077587	-0.2030860095410333	-0.7022009137471639	-1.769762305916938	-0.05803625315574057	1.2465697100860182	0.9789986935030528	0.06376018120283886	-1.297621770375227	-0.8332331327399173	-2.503295095324868	-0.12534546208338876	-0.38935314662306836	-1.1040788291304608	0.8414540167890394	0.7669792238459454	0.20302574322497774	-2.2018413502275234	0.9614465038996187	1.7162102841901983	-0.659982255331394	-0.7865653006987456	-0.16695217206661497	-0.8409101563379187	-0.8055809816788948	-0.6837488470163693	1.9986473922440862	-0.4788580682633038	2.7019250187982067	1.15630752236781	0.6641528742885052	-0.49389050648834465	-1.3786660968535336	-1.6430729391178285	1.943148421641745	-0.09512791079988431	1.8535301243430335	-0.00665794257775131	-0.49226656428887294	1.452914803644537	0.4831251193162397	1.7684280017057497	-1.084193459960249	-1.317004443131949	-0.6139300339367606	-1.6921956874223145	0.0619442195185405
0.35480206007338083	-1.309863355747827	0.6424002186829341	-1.88557240816368	-0.2227397514571971	-0.6207591690093256	-1.7920537826363194	-0.09954721495469096	1.3031349913640702	0.996457529007387	0.158405351151423	-1.2552424482595417	-0.6980745890787118	-2.447599207687009	-0.049284153612355844	-0.404847136281283	-1.1206460827482543	0.86845339051974	0.7974426734848474	0.11021193092596533	-2.252133188690192	0.943466260695686	1.7159072035803724	-0.7381903635841597	-0.7505495272702107	-0.1684313226750334	-0.7255664890226722	-0.764879779306488	-0.6379501318233954	2.0246585746071637	-0.4317200729313299	2.7393877624416874	1.1666895194355278	0.7369402241415409	-0.5118793822501146	-1.3059682489436617	-1.643301452445493	1.968141484356036	-0.11268037256940937	1.8589149893021997	0.022519646230620024	-0.47587806007704686	1.4941297895636285	0.4970208318582962	1.7072754249654047	-1.0615397050604571	-1.3040811647170507	-0.5663055810702009	-1.5803497374194793	0.11476981017284463
0.3341668778780043	-1.5178681301627335	0.6772318250880633	-1.9346129527688039	-0.18239515550093593	-0.5579757081754162	-1.826199686281614	-0.13848392307250532	1.3409195219841887	1.0559146488604088	0.21898351615843067	-1.196811141672966	-0.633650657869708	-2.3942264445763675	0.02561763189616928	-0.4710843127397581	-1.1305864349189296	0.8892736323095296	0.813324545565786	0.020590903857122457	-2.277413806749141	0.9242908757721418	1.6802184238260789	-0.8005493944144517	-0.711628516388865	-0.1268557496345442	-0.602614470572189	-0.733910187094344	-0.6160847732309851	2.025673525549512	-0.40459356958713205	2.7781016220222816	1.1537569575482052	0.766615091274116	-0.5291760005112275	-1.2383155004640487	-1.6440898234259347	1.9762572484357463	-0.1402511767874341	1.8332301118719716	0.0610560034275192	-0.4666626247080862	1.5268779424839933	0.5164393386736484	1.6592384064750925	-1.0194841848959935	-1.2857394432280354	-0.5194831987960962	-1.4770976218973848	0.1963070332823017
0.30486156607176984	-1.639501486401255	0.6899733514643895	-1.9900254076669093	-0.1396353029317305	-0.49191079894039175	-1.870626454912393	-0.17246496861600705	1.3491968548419428	1.1310970481769542	0.281280067291117	-1.1241305441547813	-0.6478927739913853	-2.345586308927241	0.07201129240706347	-0.5553923739785508	-1.13706408182895	0.8895439693319446	0.8381339988923265	-0.05292163369340134	-2.258372096293035	0.9081052421979745	1.6572631814736485	-0.8611509396660301	-0.6819898538065796	-0.05523544061698116	-0.48037008198253506	-0.7142879777020504	-0.618655659092238	1.9997358903561697	-0.3937203941828695	2.8343355256268463	1.1270872931928804	0.7444154750978738	-0.5434728362694906	-1.1956987947760402	-1.6313502054086495	1.9515748536797743	-0.16565677013752403	1.7667595245010272	0.09133487587868036	-0.4706630853550748	1.5605360366519223	0.5281693915596846	1.6257863004066788	-0.9713121888991193	-1.2617871109561325	-0.4858526609898524	-1.3866732072198005	0.2943320882332636
0.27012630332140297	-1.6644463241829066	0.6656742634327055	-2.0100546740717298	-0.11395042699755682	-0.4352542936960059	-1.9245375460079424	-0.21056302614432215	1.320522860895458	1.2007628869369673	0.340281360323973	-1.0464745124681794	-0.7009919456222188	-2.3018924736413484	0.09999274763417783	-0.6325420637274052	-1.1388402108204072	0.885231450164851	0.8779986194752938	-0.10586899962553757	-2.1816365260853487	0.8936876595486929	1.6932135239460102	-0.9273691914062822	-0.6788880952182911	0.0122211820194261	-0.36564891612380807	-0.7126389282599999	-0.6379706578582158	1.9372011835025043	-0.3938249037503844	2.9034607863784947	1.096690209445147	0.7135239288577916	-0.5482499039867955	-1.1865944602687233	-1.616546350331463	1.888212552787342	-0.18639596075499618	1.681794711270328	0.11459038688808429	-0.4825256656874699	1.577722734440143	0.520118787186218	1.5959361131253271	-0.9243520909087911	-1.2318981691096744	-0.45824772889074383	-1.3085657812862572	0.4105168565733683
0.24125552445146625	-1.650618566902142	0.6159239069361805	-2.015933927706114	-0.12588655977526028	-0.380222660244442	-1.9840244347484872	-0.249925786700652	1.2799189032216056	1.2540023191236174	0.345770087772464	-0.9556187580883945	-0.790527300243687	-2.2667091845686693	0.12580381372634114	-0.6464377260314037	-1.1412830100775653	0.8634328458177505	0.929108918248976	-0.14312917499598746	-2.069631243808953	0.8759274741851959	1.7698430967618541	-0.9883013976043706	-0.6926642268152735	0.056223869594171305	-0.25846693457181635	-0.7168170131692315	-0.6620528282112274	1.8334751584523796	-0.3909111770080658	2.9738636884934855	1.0511437977420457	0.7084852211403144	-0.5458490960589826	-1.2129847508907041	-1.6045494006290866	1.8049221240966002	-0.1850554305154446	1.6018155402518208	0.13336791577019452	-0.5039159850081072	1.5769149791080805	0.5044195654322916	1.5611061301875757	-0.8687225532603502	-1.1908566370220002	-0.4281398528825179	-1.246312498274081	0.5367952431166446
0.22357995634977218	-1.6004049324066092	0.5630666363061082	-2.0141329576693883	-0.2178531781165005	-0.3451293926213972	-2.0366626196589754	-0.2805298060736028	1.2567743527805042	1.3336804071059962	0.35598690410499084	-0.876620721211439	-0.8956424056326598	-2.252306721746309	0.1391319567898936	-0.6035645963704537	-1.159288082402728	0.8263580541722877	0.9982447056334849	-0.1738426950109156	-1.9455458285798286	0.8676677169674362	1.832186363024124	-1.0413022706882118	-0.7249100697948956	0.07448443332075068	-0.14890135769913454	-0.7162660975484564	-0.6763030278852769	1.7121566504015528	-0.3553193986951507	3.0359862367207917	0.9777979412937287	0.7285030959850325	-0.5527373036719092	-1.2681510537011296	-1.5888695777958541	1.7162735457876408	-0.1526145987182886	1.5400195727204284	0.16131995157530735	-0.5147177244750062	1.5738785976188816	0.49145820103614346	1.5122057946546503	-0.8112884652886827	-1.1453163216093312	-0.39279635024314247	-1.1921486427298362	0.660888451145903
0.21781469652566177	-1.525134066214161	0.5197645171992865	-1.9871542960141575	-0.343558642219218	-0.3425890442818864	-2.0714020255746055	-0.3193319713160962	1.2468684851917122	1.448796232909287	0.3932960993395754	-0.8441401896192302	-0.9482943313236312	-2.2578940408147057	0.13066276709304128	-0.5584259340590018	-1.2082734214780417	0.8022422753473462	1.0705377576744182	-0.2116604719416153	-1.8237652599565521	0.8766293828141739	1.8515253970045211	-1.0892118711161918	-0.7742794543791359	0.06896826392471557	-0.027242226889114696	-0.7300426854880995	-0.6675435425256794	1.6183202681085114	-0.2800181651092295	3.0861281341015285	0.8941128824894318	0.7915156076680704	-0.5699160908690801	-1.3458168159317567	-1.5736772500616385	1.6317893143806586	-0.109425768772624	1.515597353280626	0.2206050068203981	-0.5095176213539518	1.5563026201525587	0.4761283727352511	1.4558672109598711	-0.7705322213569421	-1.1018864194269233	-0.34270522801687286	-1.1439998408133443	0.7831227908754858
0.2214517714176673	-1.4575456547002918	0.4902369138226555	-1.9637090592679385	-0.44665319334969134	-0.372676914162649	-2.0886135914143376	-0.3631032534204349	1.2393948994492767	1.566466164612705	0.37933168503001735	-0.844668979724086	-0.936981881266741	-2.2687095266273305	0.1059220298893461	-0.5346319105149802	-1.2814827719242368	0.8022208200281064	1.114781005820376	-0.2643889276315793	-1.718999505145278	0.8961386485990708	1.8302391739007215	-1.124049040151986	-0.8119132518231034	0.04647455094310425	0.11290040870678872	-0.767856202626781	-0.6310174635628123	1.569058373819757	-0.18643611797358126	3.120863179747839	0.8245030043758707	0.8817154828633612	-0.5888427055147198	-1.4393721854778518	-1.5636683663099418	1.5654459973488395	-0.07198255324610237	1.5421503080792707	0.30632943979315114	-0.507460383226938	1.5285956390636204	0.46176910762468204	1.3870076714814943	-0.7373057010896973	-1.0754015912787067	-0.27751986273159324	-1.1071339932646336	0.8859618380897116
0.24319552582848064	-1.4162739478749637	0.4762399080777856	-1.9738329904707659	-0.5488554543194832	-0.46514400848008164	-2.101412936428549	-0.402089293925867	1.2170583042235736	1.6911858908820818	0.3342594277688379	-0.8790884083674335	-0.9137948463478137	-2.2659681487605745	0.0696242890923029	-0.5568276067047855	-1.341697027340499	0.8167246158338548	1.1224290640210062	-0.32354012721923237	-1.63957423453856	0.9272844212222161	1.7518160281609767	-1.1485043613877486	-0.8217753374718226	0.02280405515700489	0.256809976193425	-0.8048821692471735	-0.5601718543802695	1.5483229750990302	-0.09431302440044266	3.138537955424808	0.7712150293193065	0.9502030505301813	-0.6263178934758525	-1.5319171317722686	-1.5567215611489467	1.5102657829092414	-0.04353276844062515	1.6063694648422877	0.4014812035602092	-0.49993535316234305	1.5136375674325353	0.46421000161825676	1.2949300491550857	-0.7055684097207789	-1.071843057100202	-0.2113067185464342	-1.083351202610668	0.9507399152468627
0.2853110054575457	-1.3806715223636479	0.47863962180753405	-1.998925853790439	-0.6395186749914554	-0.6052396618368988	-2.122400270001271	-0.43835308358730946	1.1559314424585843	1.8103389760870807	0.30462990229298387	-0.9678049664139377	-0.9159941474832849	-2.2405092498321606	0.015317840013085709	-0.6365690183601044	-1.3838017322556295	0.8380984048600173	1.094296174214018	-0.376144671451364	-1.5781986068321838	0.9733410095852768	1.6580478696278547	-1.1726063736669663	-0.8051725768762203	-0.00615787719788376	0.39229183165333736	-0.8302242878028128	-0.4585628505106813	1.5708823436291943	-0.021833549137427296	3.1472073488971786	0.7419049312497272	0.9881398695079746	-0.684413517626788	-1.6177399567117638	-1.5507802146296743	1.459173121044844	-0.03814010375544054	1.6900391252078086	0.5110439279914692	-0.4723386190585221	1.4878818507300848	0.485283535963377	1.2027380802005172	-0.6950298358331347	-1.0797219331598427	-0.15252179597883353	-1.0723204517492912	0.9753415055640741
0.33524807793997374	-1.3471450785813108	0.49205656429984845	-2.0256337174147854	-0.6775928362980242	-0.7234946604370138	-2.154355681714604	-0.45957049502538594	1.0752789963214653	1.8847162349313398	0.2576800554856588	-1.0646496693297796	-0.9338388501664232	-2.194583214658081	-0.05827576574286618	-0.7244355078457596	-1.4421055295970475	0.859588052610072	1.039700421431467	-0.41144291540612155	-1.5266752362313256	1.0260714210746762	1.6460616542776172	-1.1983979274947931	-0.7630679236001363	-0.039851457079148896	0.5175369964949306	-0.8611606032324943	-0.35065748545994085	1.6429291511019684	0.011346148357241004	3.1582817143476065	0.7486023036367753	1.0133525182384098	-0.7514937604032801	-1.70478020133297	-1.5558341677265166	1.4184162774342202	-0.06677654467022259	1.788303626462655	0.6474659748857743	-0.4431109660540077	1.4350955263793996	0.510094462892131	1.1290245263567182	-0.6884004878035963	-1.091574562911584	-0.10553819348514001	-1.0625507184199385	0.9642139606143372
0.38449400354734486	-1.3273306924610853	0.5063515477429482	-2.050455782703574	-0.6772144305230761	-0.8159419392447779	-2.19015323970432	-0.4744464522733459	0.9920806496358254	1.9363415338266585	0.1974809462416683	-1.1272271710567026	-0.9450897526169098	-2.1279172693212463	-0.13946360980271658	-0.7717418460309258	-1.5334791572079767	0.8772457803439927	0.986604369360718	-0.4140202737290527	-1.4784359513323058	1.0760814623641974	1.6893149939100316	-1.2333120997647065	-0.7060931710729111	-0.05869632615656787	0.6128595272214385	-0.8879077414921225	-0.23480341342500838	1.7342158981775166	-0.0039916757712628315	3.163582378688948	0.7832018280772122	1.0181746443346555	-0.8349427018123435	-1.7776710120166004	-1.5808373343284532	1.3725246858832714	-0.1186873055415791	1.8841774333606303	0.7884217108620675	-0.42488829772894066	1.3706697396534517	0.5216036040072353	1.0754359790692039	-0.6608079635981315	-1.1025109644804316	-0.06943292530820701	-1.0510187130895825	0.9192674783939662
0.4107370556843932	-1.317274742748418	0.5182468174563006	-2.068781957878012	-0.6502682020057399	-0.867486042994672	-2.222862243116171	-0.49761473540357243	0.9218769159978443	1.994053540598598	0.16348469837585503	-1.1733641077053787	-0.9590938846604956	-2.063388053001617	-0.21740224116542867	-0.7737671847747651	-1.6349573169803886	0.8743364390551479	0.9405913912889222	-0.39094796028050616	-1.418073771947982	1.1305343955701157	1.6745512316012516	-1.2850356250825758	-0.6477263938360531	-0.05482274942512981	0.654364944848001	-0.8820806071408404	-0.12401414048200506	1.8251839408508783	-0.05749221357355122	3.1569112339924628	0.8133293051409936	1.0144991268214014	-0.9380547020166826	-1.8190702980228977	-1.6158760445703142	1.3113580046063813	-0.1834637629651921	1.9516832145987244	0.8850518515036863	-0.408940984344354	1.2958939794859572	0.5167145730112028	1.0408575587134066	-0.6273497010788514	-1.1028369632720978	-0.028192793137367805	-1.0506309501984847	0.856161282784452
[truncated: 197 more rows]
[truncated: 2 more columns]
