# Supplementary material for: Obesity dysregulates feeding-evoked response dynamics in hypothalamic satiety neurons
Source: Sci Rep. 2025 Oct 14;15:35837. doi: 10.1038/s41598-025-19800-2 (PMC12521569; doi:10.1038/s41598-025-19800-2)
Supplement: Supplementary file 2 — Supplementary Material 2. [file 41598_2025_19800_MOESM2_ESM.zip › Fig 1/Fig 1ef NCD and HFD/matrix_MPK145_1.csv]

-0.3474266983772442	0.5646848260768117	-1.654508636434116	-0.7893746662020306	-0.8589903621880695	0.654209266090036	-0.20757986213543017	0.11583820934945699	-0.820746985370325	-1.58039233218913	0.3989760658226332	-0.5920072868562072	0.5735846257001398	-0.5772870720002838	-0.820763849608848	-0.013444349981314944	0.5286901831216114	-0.7973227288924691	0.06556036070107113	-0.35665432870942054	0.6305582439166713	-0.12567216505972925	-2.043654101316183	0.695565575347851	-0.01262906835305059	0.19019208771085613	-0.5393735495378607	-0.2893190142415151	-0.6208261888006198	-0.191353894837467
-0.3710488551016122	0.5814850401882057	-1.6420258890310264	-0.7792191963512054	-0.8332825879649068	0.6634790485232234	-0.24837623599929146	-0.005360174188065753	-0.7883333561992065	-1.5590889184819128	0.32514001729215636	-0.5601433760394108	0.5476610649714948	-0.5396132623867678	-0.8932963560473202	0.031134512102319843	0.4757552205123542	-0.7149799670985775	-0.021760828125625346	-0.42438314393352145	0.6230528390512187	-0.09926507535360377	-2.0625909294621083	0.7394596078335477	-0.014238368340751734	0.23156336224577273	-0.5304363113248867	-0.30124864070343116	-0.6592680294410984	-0.04020937801111304
-0.46687882853868085	0.5227721175423065	-1.6376179188543099	-0.7700651686662253	-0.8194245179285131	0.6629362713658266	-0.22048301968313863	-0.09798598077407882	-0.8039880222429429	-1.5422503957060212	0.20854097893825008	-0.5450842542262205	0.557829617537257	-0.4893339482939815	-0.9438368057964358	0.08175537307869751	0.444729414975575	-0.48446267459122466	0.022590094343394717	-0.4650962461858728	0.6218843020797112	-0.08360960522913717	-2.0439174355317093	0.8023223651726928	-0.02773703860795829	0.3437834792107031	-0.5378033794814495	-0.31968084076013287	-0.6823935928145971	0.01504979819434378
-0.5373718100046456	0.41117409771977115	-1.6296406630920228	-0.7673817268063382	-0.8395669410021138	0.6569284732216992	-0.2430253703693	-0.15054436044619202	-0.8218010871319876	-1.529911375419063	0.0651529465357566	-0.5615019877576245	0.6009105858040368	-0.45518356405647725	-0.9645722313481326	0.12538778280413448	0.4157669865405844	-0.3099382968709664	0.09791550564883739	-0.4962397647351311	0.6183735434252267	-0.06354810459059945	-2.0258209533382723	0.7938101742802818	-0.04825953474741125	0.4488802071269634	-0.5382341153212487	-0.3516806729846609	-0.6947750899802558	-0.023281330173842336
-0.5875293353690291	0.2974176240197306	-1.6236294400457225	-0.7823927806795891	-0.8963936700009383	0.6540049264543091	-0.34216463086086846	-0.16680816273193858	-0.8129729848780654	-1.5180257665367585	-0.028875413036890042	-0.5919696782273286	0.601210504878348	-0.45474525945328964	-0.9774942846796467	0.14894010633603375	0.3797405511702302	-0.2764306936848408	0.1449799483982299	-0.5221689445124815	0.6084281098175078	-0.03223587130263097	-2.015283712155233	0.7386051373344926	-0.061408739091362206	0.5365043098932137	-0.530609454401377	-0.37299699931448654	-0.7051967082456333	-0.08910917613675766
-0.6934298494728812	0.13004783546245036	-1.624706077009239	-0.8097109945783088	-1.0053680849451416	0.6654266606762358	-0.44577164146584974	-0.2577197322351147	-0.777238935157711	-1.494721804799846	-0.18396217765536454	-0.6149147027057318	0.5169387990538727	-0.45430899347616327	-1.0179201690849933	0.191497958030546	0.3064895904994519	-0.16495578262470678	0.21618781836237927	-0.5753810056049196	0.5833050797040962	0.03085408932614992	-2.007109508300342	0.6916053581946966	-0.07295052566982048	0.7511429316245746	-0.5181584302243277	-0.40177645050965805	-0.7305441394726644	-0.09984235223745314
-0.8278665072048625	-0.05727142584294763	-1.6474636858684963	-0.8502651708492701	-1.1469340258387422	0.6811608126271276	-0.5008098436604789	-0.3445516878099205	-0.7237696232973878	-1.4812163750215255	-0.3199795479983404	-0.6347194066728307	0.3976626494174444	-0.45631500152051896	-1.0225970223625462	0.20594139462414604	0.25038291024736414	-0.08201558895815035	0.34713774030754696	-0.6036622144676272	0.5517978224890829	0.06982757890050813	-1.9969138270850881	0.6433258241522066	-0.0758227967589801	0.9997941316964312	-0.5040981939246008	-0.43230145948350585	-0.7371795135386551	-0.13966209045283096
-0.9443596429639657	-0.2044059325869502	-1.6848495143407498	-0.9007759390198113	-1.2910510407375453	0.6900283014024815	-0.5600116682906204	-0.378352188343507	-0.645939266795217	-1.4722069865763774	-0.39072175116338415	-0.6438169339983935	0.28502082078591584	-0.45548731933961584	-1.014438025990492	0.1897847836609586	0.22978091652511495	-0.13548574156162946	0.4175936837125952	-0.6345458543964209	0.5074325403955191	0.05799239260695077	-2.0023044333793885	0.575803146267987	-0.06162331242305533	1.1647187709980364	-0.47899754027688174	-0.4650170692957488	-0.7325544008639552	-0.17356650267573553
-1.0381800061961932	-0.27972376648305197	-1.7215956020085952	-0.9520864504411046	-1.4092259144517323	0.6856690558403301	-0.5746403368476687	-0.40686012145575867	-0.5593749242678433	-1.458943837701307	-0.3990434496914929	-0.6184423920944784	0.16595017125596026	-0.463772295652891	-1.0224076170896237	0.1574830338843796	0.25620588496125674	-0.25135324598061737	0.42295487759726014	-0.673354881034034	0.44801629619934175	-0.006323369027651992	-1.993544698151151	0.5812577113715429	-0.02864301489732975	1.3320820479919795	-0.4451124217189745	-0.49176415718486954	-0.7349677221833248	-0.1522589048475377
-1.1097324104679878	-0.3058645781051833	-1.7369337778801412	-0.9934107498424201	-1.4862600532332326	0.6613781816434184	-0.5363177044308223	-0.457169483193001	-0.4760632386050281	-1.4401497619206096	-0.415003467249322	-0.5344548020843649	0.0653245447961345	-0.4596542710089892	-1.0385556307426487	0.12721567867168548	0.3103492436505202	-0.28032379482228614	0.4051890195737505	-0.7129162070722632	0.3780646873957326	-0.10148199078027276	-1.957111634920708	0.6780469792713374	0.019022380293941956	1.5647837018936008	-0.4099490998610921	-0.5224028993850899	-0.7614840272017831	-0.08525765699580032
-1.1731660537683473	-0.30521078986863115	-1.7143478067976763	-1.017301492666486	-1.5057311774290412	0.6135541927320785	-0.4599065797340902	-0.4605897299609521	-0.415030746604777	-1.4043510278875069	-0.4299508406413561	-0.41879322483328896	0.04635188631749433	-0.4265877562940957	-1.0539217405766845	0.10175897827359319	0.38155443355898366	-0.2237734401867899	0.3622102568707735	-0.7595194054069607	0.3111615701979678	-0.20626858119254915	-1.9025828640092268	0.7099042926265119	0.0817681398144065	1.6697178539637059	-0.37941990152104854	-0.5636633359439406	-0.8051253409144732	-0.0411653554322999
-1.220031256099301	-0.2845182135510987	-1.6393186931879804	-1.0178346548336543	-1.4921378936647325	0.5507027264433997	-0.31820089684326813	-0.41353489169465635	-0.41515121537753813	-1.3297492766209975	-0.4357285036731898	-0.3410825149828962	0.11014300720637701	-0.41213389751921337	-1.0716092791403884	0.0826731450624053	0.4622773529334294	-0.13166609516262603	0.3245587026712597	-0.8014557231576012	0.25687556364850506	-0.2989329306453474	-1.8357114635135545	0.6730489121056322	0.1581223658975352	1.627880243449026	-0.36379119264605375	-0.6024908704429931	-0.8539661276993744	-0.03502225142611416
-1.2428068384208293	-0.2529041583311667	-1.5193867966542332	-0.9848843866134981	-1.4750643642250325	0.486339998265498	-0.1817735470400102	-0.3765292320764644	-0.44511782260193977	-1.2205463512145935	-0.44922835503681835	-0.3276449518848243	0.1968945994508502	-0.4381386115576342	-1.063479422041091	0.06234831967321165	0.5169463252694335	0.00032717283574232867	0.3177531300854962	-0.8084276141144766	0.2153888977420201	-0.3458236982351587	-1.762645512853829	0.6699197553008739	0.22993290757094434	1.5883358080274916	-0.3657721531388439	-0.6280017276106717	-0.9119160688588483	-0.04555525896930508
-1.2729654491208129	-0.21992536482509922	-1.3898275811858536	-0.9068607580387636	-1.4655984278349954	0.42910787195927985	-0.12865427596786133	-0.35964661194765013	-0.4402990716914834	-1.094124175898618	-0.452434026138352	-0.35796126762329444	0.2746513964944576	-0.4743323786506196	-1.0093095139852002	0.04783605018083368	0.5405164901732773	0.15763294370135034	0.3385776724172141	-0.7781781800757377	0.18384148815529883	-0.3313933825969967	-1.7144507043381503	0.6329278155678164	0.29738798705541786	1.4726973199815476	-0.38819927398781046	-0.6305137484366419	-0.9655230392932769	-0.054569746421079014
-1.3182981429502334	-0.1833489497113389	-1.2616024593461788	-0.7767945779243216	-1.4435596372827304	0.40370164391736507	-0.08198912867105601	-0.35120882791083907	-0.3906508787171857	-0.9663348440571602	-0.4505143510019683	-0.43357341598230115	0.3585843048461003	-0.5167765732476658	-0.9173605387994211	0.030471039439097607	0.5630766523833837	0.2360679134101083	0.4062383182183716	-0.7369941617257137	0.16059635358023888	-0.31244777464624846	-1.697763060197778	0.515974604567037	0.38879246191241346	1.2775121817362542	-0.42498199285522287	-0.6167816975828634	-0.9962664353074577	-0.06274904782257387
-1.356100019321386	-0.1529638734715916	-1.1384094450533748	-0.6188812531897628	-1.3896552361484025	0.42349278905256327	-0.033089470067172146	-0.36536935473567583	-0.33389502814996475	-0.8594751211007619	-0.46552074353250006	-0.548133060407255	0.45711327481421427	-0.568887932627574	-0.8115121305083923	0.00016926777701541107	0.5820399682657939	0.24458866306942287	0.4588774255281063	-0.7009756410043405	0.15498428747302645	-0.3378637499315264	-1.6834128944763997	0.3790915519718632	0.4960414833149839	1.176146141658096	-0.4698005874491723	-0.5871418298055686	-1.0220068499643653	-0.073268250637661
-1.370814671180971	-0.14653316950550782	-1.0379779404783922	-0.4679498139776469	-1.3265918571222242	0.43664289602667117	-0.09530457645993486	-0.41483246984992056	-0.23630026361662454	-0.7922214035142562	-0.46769513284555586	-0.6597667535055084	0.520246239956692	-0.6160495079305551	-0.7205198947781458	-0.031715660556963086	0.5824470611882693	0.265430220856803	0.4557975003566467	-0.6911301412904591	0.16078476086286994	-0.39040639114628506	-1.6255196417053726	0.23736649988204528	0.5689173627580291	1.1624897705810064	-0.5213004678182906	-0.5353437625771459	-1.0565793152952911	-0.07678155394007519
-1.3629529346961664	-0.1688227039746178	-0.9550807951461866	-0.34324064420951494	-1.2674318287283979	0.4088654767951875	-0.2952348034092389	-0.49544098671809406	-0.06036691494602633	-0.7527296162844669	-0.4506696645243296	-0.7411443046714966	0.5146588586834158	-0.6475299715697278	-0.6780348350979475	-0.055898952327661025	0.5721718297019841	0.2526001265422031	0.4616599786140463	-0.7225342674324702	0.13809558220376936	-0.4648272528447085	-1.5040729995543027	0.060026805256276614	0.6240852956697404	1.1518752791517273	-0.5691337889205479	-0.4803957794704886	-1.0866828536736475	-0.08074351090586199
-1.3248169264923948	-0.20425231021442616	-0.8702761299764463	-0.2729774871791186	-1.2044265229316065	0.37299109949806647	-0.5161867426552053	-0.5569454860720837	0.08966188293171923	-0.7025428577540603	-0.37879988518694446	-0.7995429835930911	0.47782713014093864	-0.6566140892990471	-0.6861986880154618	-0.06422008497994404	0.5454273706178236	0.1989634765315877	0.4786993991143569	-0.77307391611923	0.08009702559328871	-0.5693423050594923	-1.324668045590723	-0.11176078197152343	0.6691419308809502	1.1947439627959748	-0.6080502415835365	-0.427870808577858	-1.118005648334441	-0.09603224728080831
-1.2555327633151125	-0.24495152109310947	-0.7781651567173349	-0.26479387105766256	-1.1497339851127444	0.2918342075089456	-0.6721698838976352	-0.5668747797819292	0.12632203634267675	-0.5775328339884584	-0.2692417265134092	-0.8428417980202104	0.43314751915398836	-0.6279306206160289	-0.7325204186087096	-0.06231953216368251	0.4997762794759014	0.2212398502098761	0.498419416557	-0.8129457843518997	0.011282037773419023	-0.6651487393689871	-1.0839867686990032	-0.22168314439103814	0.6485014821498064	1.2521888545416142	-0.6429691261569614	-0.3428131900197574	-1.1498725738981403	-0.10945734536174241
-1.1617702305923765	-0.28191377844483495	-0.6825941219124296	-0.2976764361454801	-1.1211204753763393	0.1363232305700784	-0.8247376331422295	-0.5390121097197136	0.115438435653513	-0.39782270458047403	-0.19508573212686767	-0.8655536489995705	0.392153024941212	-0.5448158360953008	-0.8017407610437651	-0.0917188280417861	0.4457514415109044	0.2928337352783684	0.63292505901046	-0.8214747601147024	-0.07586405205322504	-0.720678300756161	-0.8282257354064179	-0.23161294996224702	0.5821682071012032	1.2979625118579612	-0.6651314399477656	-0.24893877395633188	-1.1575004830370244	-0.12204035502834547
-1.0587355395144522	-0.2931067759591353	-0.5249409230699706	-0.35856694079271867	-1.0998283406304754	-0.008864337688889546	-0.9388096898687459	-0.4953246278074319	0.09868951159052763	-0.2732314806619187	-0.1268378641309435	-0.8630263491389764	0.4016115838958738	-0.4224371136332132	-0.8547888070984986	-0.1410949607652603	0.3908711931012109	0.31794056487796907	0.7606888514679103	-0.782779453153927	-0.1798988471491253	-0.7488911194756103	-0.615524493426751	-0.1846170725142276	0.5715600027378318	1.387353557373221	-0.6730298197017952	-0.21315731195491217	-1.149429207977254	-0.1432651244879203
-0.9639320576208636	-0.27665131903258944	-0.30400799661097444	-0.44474456536851203	-1.0652291401794227	-0.10256683189642968	-0.9255756821275041	-0.4721057360889195	0.04363528243856156	-0.20312923188434237	-0.05520105507710003	-0.8407996494721406	0.46856851723581733	-0.3209135357786081	-0.8784450400319974	-0.15840643480794686	0.33213129154045107	0.2909630879393695	0.7715854143159021	-0.7070421483802419	-0.23995135200467882	-0.7617077223972466	-0.5036415303736721	-0.14689161472718731	0.5808092426671447	1.4609191277587326	-0.6874770817019129	-0.21829508683322524	-1.1443254616379608	-0.16265386510969124
-0.8834480524386663	-0.2445299527219995	-0.1015300320157334	-0.5274650987492537	-1.0107730433659214	-0.17303846376738533	-0.8161457081163764	-0.46420743427426947	0.0017309727633333493	-0.16096889356304	-0.08886370791364955	-0.8243947655556031	0.5015929397516234	-0.2626659119540748	-0.8851713554934827	-0.1908114339326929	0.27414889199999365	0.2675212324111294	0.8126355066356478	-0.6239261861133014	-0.245727116242702	-0.7772784984648762	-0.4914383130212303	-0.0975664272885934	0.5703290294139064	1.4984527566620238	-0.7108412121412994	-0.23381225484876594	-1.1202073631915688	-0.1769210516049561
-0.8160947857171946	-0.199615058132217	0.05117687816825116	-0.5977367186711919	-0.9359373911254902	-0.19075641301511456	-0.7256047351543808	-0.46414749180514037	-0.019712468788198188	-0.20314999881890664	-0.19756453594375128	-0.8303218854667594	0.4900654945899087	-0.231336306643441	-0.8728551562080481	-0.3084086174451062	0.22748264508936597	0.26292296578463725	0.8532692780356654	-0.5647482158206266	-0.24015829115117468	-0.8070701178468875	-0.4982369828561968	-0.027702734338470092	0.6070097758002397	1.5539424599420524	-0.7374339517128943	-0.279612130616752	-1.0819972820097354	-0.20047882011407153
-0.7665083366340433	-0.14202095888930566	0.11522507492179146	-0.65711659717812	-0.8686678510565873	-0.14585703514010143	-0.6778401472144573	-0.4911815453823369	-0.054012187182862145	-0.2730515005623612	-0.25410487062409426	-0.8562304699007409	0.46008191824420086	-0.25020582946718034	-0.8380191556266509	-0.4500399547808648	0.1989552220662616	0.19983024244520758	0.7629361347999134	-0.5507869385719772	-0.23362889778262833	-0.849658944565	-0.5061881271402895	0.013748839095134163	0.6626821442636519	1.557544798427926	-0.7731319801305274	-0.34441040011185997	-1.0609222860203358	-0.24681438999443756
-0.7348557711055212	-0.08249764845656957	0.044202143056774876	-0.6928511567157107	-0.8227360746994952	-0.08113245552393525	-0.6468267590731582	-0.5290122954579519	-0.06896913825102148	-0.28482635246032323	-0.3315255552506664	-0.8837750296909104	0.3821029589233256	-0.2851315711500136	-0.785068240481109	-0.5675874256441608	0.1884481022064156	0.10374654758003059	0.7019196310238085	-0.5789413062566737	-0.23122284412411515	-0.8991603579678452	-0.5254037797497133	0.022894404619265136	0.6561320109803781	1.4811512639816502	-0.804170422813191	-0.37951935260081515	-1.046759767797481	-0.26872939585920147
-0.7064385013024579	-0.026086084220754722	-0.12689731525394937	-0.7098023284750461	-0.7926085129112209	-0.010741708092120739	-0.6165514213635821	-0.5422490030526819	-0.06895031500527707	-0.28213357327848526	-0.4649088082543974	-0.9045237102428441	0.270977387834147	-0.23990261335318053	-0.7194903071407206	-0.6971997740432807	0.18701554736529896	0.08463852161988973	0.6970087434400741	-0.6294853287771581	-0.24726834958750016	-0.938785539216185	-0.4911687827065155	0.02683511331353647	0.6212017312473332	1.4432668135156017	-0.8158473955894581	-0.3840884613472652	-1.0384113890371567	-0.19683437189467137
-0.6780790620088866	0.025541750786956224	-0.3005089264795453	-0.7173004503815716	-0.7928034730384474	0.05559204615538611	-0.5876402044519489	-0.5317590709551	-0.08805590943540711	-0.2809290910737555	-0.5484115704166307	-0.90031154380852	0.2076305914998	-0.12382324542062555	-0.6478611181577254	-0.8166210293733132	0.20042900150712373	0.13900482203236583	0.5695465712407934	-0.6852779517670593	-0.26794373237323627	-0.9635847348814457	-0.3895744423565234	-0.00790555026447649	0.6069457802451728	1.4251995030336002	-0.8223555382881365	-0.38149732175512285	-1.0557429659445283	-0.1028103687797682
-0.6660888697075825	0.06276123629732486	-0.3825790897962966	-0.7149900809905085	-0.8214626117408	0.10044033912146773	-0.5132141809164036	-0.5408209618763722	-0.08737450793947546	-0.26909539952786155	-0.5705872351393516	-0.8571706856226873	0.19688626836545287	-0.0016076130434449776	-0.5349124404048256	-0.8555651538819765	0.2212010467033183	0.2185612007480108	0.4055288733857731	-0.7237458193741604	-0.2627362786270828	-0.9890007101667242	-0.296498189366404	-0.09512396823650023	0.5709351049648295	1.35186923979384	-0.8304830779963449	-0.37849080864057577	-1.0747220503079207	-0.05473540315832433
-0.65875403342037	0.08202476728906094	-0.3335648019463525	-0.6693581697941349	-0.8530627447028092	0.11730687322033995	-0.3505173257467832	-0.557400343631945	-0.07274508134726132	-0.2545343172425217	-0.5890819693821141	-0.7895052405455799	0.2001881552113402	0.11268591845937814	-0.30506671344040603	-0.7984147276465118	0.22482365840585486	0.3187534639833978	0.28436674122687194	-0.730835803841598	-0.2372426112363646	-1.0102466345619425	-0.20610794537465163	-0.17174929303530947	0.5082571054438472	1.31207238397959	-0.8432345563355392	-0.35963581767714076	-1.0689129490944904	-0.020996647672665115
-0.6230822474821662	0.08463992023526849	-0.26760518449671444	-0.5577876391455077	-0.8679792684795725	0.11055940816564272	-0.1600341443235344	-0.5454894224132455	-0.09890939293138092	-0.1731763899310907	-0.5858172791420833	-0.7146339821754684	0.22416224195696408	0.1801725955938933	-0.0038443378568874475	-0.7246258601564124	0.21212648168458847	0.4046808170132771	0.16968732053231234	-0.7157417036583	-0.21102002386694368	-1.0226326554846983	-0.09476404295100313	-0.21364565933143523	0.4512220081019608	1.3590396902716608	-0.8625451018076739	-0.32256373080253586	-1.0414645679923507	-0.0403508764741768
-0.5355364945298009	0.07339690613456518	-0.21106614047784564	-0.4248567702439785	-0.856534694202573	0.09575755580275119	-0.006015744230381648	-0.5120979410807756	-0.1490846367865097	-0.00774006688030573	-0.5686427098393902	-0.6579352132791552	0.2595665778679982	0.1662977066204301	0.23572904966302355	-0.668978285544269	0.2568139478074862	0.4352918550134922	0.09443094203243757	-0.6964793399355399	-0.19862838422900295	-1.0406705500324005	0.02267217400008238	-0.2368802338605307	0.4123842350654459	1.4361434244669327	-0.8855323914335218	-0.28586251314436373	-0.9821442230774104	-0.17787357784411745
-0.4335138373679833	0.05807396762871274	-0.17324341584648412	-0.35564724321060576	-0.8238519103212827	0.08397397014255953	0.12588659292596768	-0.4834207586439242	-0.20100291319753055	0.1559068386421877	-0.5393257293585046	-0.6451633229122224	0.30099151149297987	0.1277921375738882	0.43133613113757185	-0.5905011328373964	0.4401088244208943	0.3893238796962597	0.09979213591710283	-0.6960769472328844	-0.20143596160459837	-1.0490804759204477	0.17918563951045277	-0.22235033368482088	0.377133977557069	1.5077709196337974	-0.8978611969683417	-0.2563067090561266	-0.879031416976751	-0.3601374029984369
-0.35233265326580104	0.07169276958355261	-0.2297902615824799	-0.41242901401403176	-0.8010415754357366	0.06618365060717639	0.21199417329464726	-0.471308853852263	-0.2578717032392155	0.2964505294618908	-0.4692203116351418	-0.6783416553083008	0.3571263649015327	0.12105651706722935	0.5590487070875234	-0.5507577818929208	0.7328962379553501	0.28259904172206485	0.13290664172610805	-0.7125225620370573	-0.2196033654805623	-1.0262402343942392	0.35054650770210705	-0.17741064780302032	0.3429904667069006	1.6003493073960589	-0.8838977170937126	-0.24201588191625628	-0.7429583852574794	-0.5135838582360976
-0.30047475028205406	0.1064149983870916	-0.3418463246765904	-0.5903824659208847	-0.7992371572369347	0.04470670347723967	0.20259293779538917	-0.46990902089672015	-0.31003468184490746	0.3966648333577109	-0.37022968502305714	-0.7373646374692677	0.41561891547758645	0.11966209684127445	0.533716965970478	-0.6285351334622161	1.0109922347559057	0.19239172593227663	0.14553221084276796	-0.7364999185148435	-0.25707479421622914	-0.9805209601707514	0.4942572832635143	-0.1253698828879784	0.3288587423704577	1.6919180135874583	-0.8516014408847787	-0.25667263334967355	-0.6364699522591633	-0.6395934163674788
-0.3031670817795066	0.1319413205191306	-0.41236604578691977	-0.8315029402998702	-0.8181151048754363	0.021935605321039033	0.1439764635076485	-0.4709879853410423	-0.3545027175904643	0.39675482340748897	-0.22708342400370607	-0.8067074273943293	0.40995377740726635	0.16469942378834163	0.4466342493351744	-0.7128630825652256	1.2299515432231622	0.10707649572275077	0.14417704376732518	-0.7747884589392398	-0.3007513087027989	-0.9184085370529432	0.6509148080800256	-0.08740642190257089	0.33044357346945685	1.6973942526158652	-0.8223759080618409	-0.30105826117232976	-0.6070314627621363	-0.7326786979713241
-0.36661036349811493	0.17382663901822423	-0.45066467516302405	-1.0428890452447945	-0.8751305718697674	-0.017523229752773616	0.10706885191851971	-0.47352672521003647	-0.420470664624785	0.3157499339836516	-0.04331646434602686	-0.8593632686862691	0.36710145115084103	0.24288888774487907	0.41266757039103785	-0.7814627142974436	1.3406189812369251	-0.042521424588970944	0.14030695848291114	-0.8188723290486175	-0.33468315144019056	-0.843456236310856	0.7470348947966684	-0.11077755564384402	0.3250039512888069	1.6268876751251269	-0.7956660422914437	-0.3530739050077264	-0.640601316521967	-0.7991208543348578
-0.4323411631477333	0.2050798602933926	-0.47475637765098694	-1.153541352161076	-0.9618587918710393	-0.059808763120793126	0.08476445887155143	-0.472430130627735	-0.5088119215503891	0.21641476365105355	0.11721248609598103	-0.876633151066998	0.32658460583418986	0.2528781554454329	0.4069708425669781	-0.9498050404090284	1.2952049315435328	-0.16807516051722526	0.06384834712300425	-0.8445161161754433	-0.35750823043430346	-0.7720804815414529	0.7144821386832435	-0.18269744016018646	0.3143505735924477	1.5231514503424861	-0.7775267588073345	-0.4035566227485347	-0.7256469613465117	-0.8465262906432672
-0.446085547570289	0.17176524113576278	-0.5067239135785866	-1.168034053927358	-1.0295514368969023	-0.04174173366203122	0.05225460985489653	-0.47527916092516226	-0.604083897558923	0.12248245746093525	0.2257611068741688	-0.8650459325097184	0.24632848317132364	0.21126979753353586	0.3671665959804552	-1.1224685429439039	1.1895050577989676	-0.22060019548607945	-0.10091278094581588	-0.8327111389529799	-0.3787735442197523	-0.7276917444856772	0.6495996860271924	-0.2350503404173491	0.3070550803148698	1.37863863635692	-0.7884093104091149	-0.4519723627230919	-0.8591001035332735	-0.8661566140068544
-0.4325082290640432	0.13580331551209537	-0.5765141741375481	-1.1288804862066564	-1.0586585690830952	0.02022000379609127	0.011376795943395005	-0.4950707538205325	-0.719786624497963	0.02876820408374241	0.33688793212355145	-0.8406266497793021	0.1317899440976239	0.19927859904074893	0.29195813299376655	-1.1935308628324048	1.1941737437200175	-0.339307949791505	-0.25434403255631466	-0.7719192240159594	-0.39457813545288856	-0.7199839387940028	0.5975059820969297	-0.25973244259552836	0.2902129559991418	1.21060794273139	-0.8172478175316616	-0.4848709346821087	-0.9672813882295191	-0.8524416166357405
-0.4092057465449231	0.13969031879826152	-0.6381828471673743	-1.0616851273603638	-1.061246975878618	0.04500469877934033	-0.033664640403619654	-0.5251900815440769	-0.8473216437116633	-0.05159291036860085	0.41392343921466795	-0.8155642594950734	0.054458032409290556	0.18944834417297973	0.16916523759434554	-1.2455570621588348	1.3549496827230616	-0.4766095468879751	-0.34594737941450315	-0.6589474727454859	-0.40648794663033094	-0.7347517376204761	0.49179898091033836	-0.2726431406839883	0.2602253917838778	1.064790243664835	-0.8405304688762291	-0.490394413545512	-0.992336601008693	-0.8120213727478479
-0.3644674218408352	0.1438416954697001	-0.6810649853555505	-0.9804329056622201	-1.007475313554317	0.02548174941603215	-0.08836181239876228	-0.5578552011918066	-0.9472467260681071	-0.09121622151729689	0.41498578370761746	-0.785748138520679	0.0018416740669607412	0.1581268933665908	0.04573613473972289	-1.2798932064992994	1.5099696369867988	-0.505550713834267	-0.40924515190381355	-0.5035451605135013	-0.4256004755634256	-0.7546166963255914	0.39806284335660613	-0.25650964518813446	0.2336710008757091	0.9478383139144221	-0.8554615130018354	-0.48346657658255066	-0.9585853702812269	-0.7432186078785669
-0.32573383170564785	0.19688785796326408	-0.6744257240805323	-0.877236406194753	-0.8799216132941721	-0.017489173146818505	-0.14846456755590393	-0.5797130462583309	-1.0062839540194972	-0.10385636235543776	0.4339340334356745	-0.7480492489334779	-0.07396287196515908	0.1661142302749108	-0.08460868884930768	-1.2603140708468685	1.6568477328010232	-0.5190174158820339	-0.45473033647046124	-0.3312554762711687	-0.4566444361818057	-0.7696948245206279	0.36782897736460923	-0.24765280485546493	0.207248365522089	0.8574760916339684	-0.84492015510961	-0.4752332799777464	-0.9152161220199903	-0.6608457952832609
-0.3405320165233878	0.3068779040765023	-0.598175641740472	-0.7178209182114264	-0.7000771180590888	-0.12595094895980738	-0.19615789545414367	-0.5511063843733961	-0.9998765211682498	-0.12527745535851906	0.47732863158337224	-0.7042652831938333	-0.139886750715809	0.16924963715724725	-0.23009622118123527	-1.224872776076023	1.8833666022464022	-0.6114724466681581	-0.4693398022148063	-0.17869178212639375	-0.48800652712987375	-0.7596479112134132	0.32358882915621456	-0.2848866494786656	0.16773675693516843	0.7691631806774264	-0.8022658489717938	-0.4626187816961516	-0.8877627026687491	-0.5878740025266347
-0.3787933241643916	0.426739080777679	-0.4644581110434375	-0.5189006525083901	-0.4829786461724166	-0.28583394268805973	-0.22982317514666786	-0.47175313332933655	-0.9389833211865041	-0.16177880401104766	0.5421720271691408	-0.6618916410371094	-0.19258919694057974	0.12743333938709342	-0.33236049892311154	-1.2022611688274245	2.014950371555465	-0.693369583048833	-0.4746372735097169	-0.06808627490088225	-0.49484787354015236	-0.7210817289352937	0.2722711866493551	-0.3492099401061498	0.11556908622274938	0.6979464034376919	-0.7349692090946158	-0.46213912417623204	-0.8825884208420425	-0.5346912875067897
-0.3916477613019896	0.5840805437611828	-0.2567451942560264	-0.3252273795616137	-0.23905449039688662	-0.40496820739198036	-0.24483359392702134	-0.37578524025374577	-0.9042393741922827	-0.16205569647190501	0.6548768378057124	-0.6153246367605009	-0.24851021915726293	0.041056753168225574	-0.41988030464977477	-1.2199129833140694	1.8515205989438765	-0.724925738683674	-0.5444687355351724	0.00438377608059067	-0.4640046747803135	-0.6574021425062445	0.2445932115727588	-0.4191243550493679	0.06156813107989676	0.6544488079675262	-0.6714817169002322	-0.4791002096744171	-0.8992549488680849	-0.511720219942086
-0.44085509926736205	0.7286427689187515	-0.05039757796582759	-0.1608103226767564	0.004293081172589042	-0.47440536985707427	-0.23211367648649817	-0.285984369443255	-0.9102665774795021	-0.11663841057976751	0.7694423044401704	-0.5354251047094146	-0.28516977193485793	-0.05716425046701298	-0.5096486909242126	-1.2880843214538908	1.6009368693977202	-0.7475008282982948	-0.6546620859110269	0.04360831692203263	-0.40696977509082916	-0.581786512738855	0.24491850678017357	-0.4679462242487924	0.008222189265371539	0.6022234565458368	-0.6128880628384228	-0.4996315294961266	-0.9267285212157294	-0.5229089520702062
-0.5489756623744833	0.8142890279070469	0.06364792299565006	-0.032952957254868506	0.23385240885052844	-0.5327187934023415	-0.21055751387720792	-0.20568261697591805	-0.9281900720769112	-0.050374583540827286	0.8185741841038876	-0.4202862873997414	-0.300093522910299	-0.14813182257601282	-0.575328611719252	-1.3649859655887315	1.3571758111092573	-0.7699632873139702	-0.6982695781662468	0.07826220152135771	-0.33917712842752984	-0.5062794982504624	0.24965387558525237	-0.4998269477546261	-0.03704149038870008	0.5393921703183503	-0.5553536370092623	-0.5210578803601605	-0.9238919869718776	-0.5527547742305966
-0.6340925339281919	0.9048726384959694	0.13478397975900686	0.08368684542762873	0.45373009957213756	-0.566417804994131	-0.20432735023286983	-0.11678088320236191	-0.978858484970532	0.01837089217854738	0.8284241676920299	-0.2847823975526885	-0.29655281161634905	-0.2272753635292552	-0.573852221899547	-1.4281172059180247	0.980264448721446	-0.7764224073143352	-0.6925855231601596	0.13295261841268102	-0.2654450193953967	-0.4319672518310356	0.24344538419802392	-0.5231044408932634	-0.07179484123420862	0.4768475309775068	-0.5388184732044043	-0.5443237425377006	-0.8616343428310664	-0.5913182821885299
-0.6950105500656572	1.0309644528176194	0.16718061012858784	0.20096136497580205	0.6473255059084371	-0.5649831704683054	-0.20975329340677923	-0.024543527323154967	-1.0483087324674867	0.09950730552129178	0.7898691389011048	-0.12428381295338735	-0.28126249288341676	-0.29933264029328893	-0.5401817922284432	-1.4862465889361114	0.6240890600050524	-0.7432453504512001	-0.6869439498805754	0.1888808302480423	-0.21295969228484743	-0.37066944330570395	0.22888610012902202	-0.5464716729427603	-0.1007208321242522	0.39912771989153983	-0.5678810478377042	-0.5685637545237366	-0.7605418746199002	-0.6450393816044226
-0.7696568865952639	1.1222304325496095	0.1045250198822052	0.2980053422919777	0.808345978646592	-0.5587167549727126	-0.23043906550693322	0.08264418556235306	-1.0850855900020573	0.15323136523915182	0.6643509626697408	0.034127492743191344	-0.2810403306061492	-0.36330064884593555	-0.5224505447556038	-1.5226438961899857	0.48485812744340906	-0.707913621260422	-0.6682180048381001	0.2284771469560678	-0.19648177666460492	-0.33644787218746036	0.21066492143940924	-0.5842283442640127	-0.11810880088025319	0.30566799991064386	-0.6083150486416994	-0.5877104959374314	-0.6359056683598535	-0.7024049292397154
-0.8265235542622189	1.1782061379610564	0.02616457305931011	0.3650864521024483	0.9451084338523466	-0.5555580047704501	-0.2728846003354738	0.2399931670260793	-1.0966129456956655	0.12644548080695764	0.5587253423823895	0.10826538285018457	-0.30198467929553824	-0.41232552836897884	-0.5175405772959923	-1.5312747768867703	0.500343117722388	-0.6971059807442684	-0.6299632101222448	0.2539591022350864	-0.20040744316007442	-0.33216532690129563	0.18396283198505653	-0.628387691790512	-0.11481867646095341	0.2215264429015213	-0.6511017583085965	-0.6019716535399875	-0.5043720990805654	-0.7695304196443873
-0.842118514988513	1.2526701172749948	-0.033577075840164464	0.40740514125999033	1.0488562581517442	-0.5534422381255385	-0.3299231737002211	0.41673882629444314	-1.1050608183855595	0.0506288638684365	0.5145355390002032	0.1035680651033359	-0.32800543602048843	-0.4681431099283985	-0.4986097630946421	-1.5277298825996994	0.5387644446841406	-0.7064641144218264	-0.5229389965435062	0.24776137984744956	-0.21080690743249333	-0.34725509244765307	0.1696451957844195	-0.6547397180490362	-0.1032467743271696	0.14539816378318432	-0.6988790625331657	-0.6077769930078796	-0.39776274810382545	-0.853221583773605
-0.8495015433669684	1.2951270539044073	-0.14802826609224246	0.44213261670404125	1.1082734679899986	-0.5658728992988614	-0.4036874968487057	0.5227417939077539	-1.123149957545516	-0.033318007952010044	0.4646674732404941	0.08430116452919074	-0.3599273782353549	-0.531075496441886	-0.4490195774071125	-1.523768166870028	0.5741299981898419	-0.726899222656493	-0.3217285471352036	0.19782094638094805	-0.22293601233234198	-0.37309777061470534	0.16613665461873264	-0.6712516776472112	-0.07452782787998799	0.07995282908198167	-0.7030090341518107	-0.5922449902236812	-0.3436267615137937	-0.9396046698830615
-0.847255791915036	1.2460679278698148	-0.239967601574561	0.47629730986052526	1.1477300792704697	-0.6004488684939747	-0.5033141251253597	0.5892955647789662	-1.1451279792761766	-0.11254732447059909	0.39665257552811195	0.06142383558276767	-0.3955760926513835	-0.6034752623842244	-0.45721742614284394	-1.527156275109882	0.5861521220902943	-0.7545573801713255	-0.17132624262436094	0.13829744322403634	-0.22518454514800007	-0.39940206371749437	0.13249648309766454	-0.6309745134383359	0.0011751493192283414	0.025318788150141443	-0.6605737030813207	-0.5609535182025394	-0.33850286217809733	-1.0145781482147362
-0.8304817313563253	1.1559666200783487	-0.2687052266116118	0.49804270967860464	1.1848679094632852	-0.6388221492529929	-0.6203536535877004	0.6663216376097812	-1.1438743511096283	-0.16519150359111587	0.3557212498450613	0.05635419241002715	-0.4115495603869131	-0.6861130084065996	-0.5105714345615289	-1.5442268340068452	0.5758768906040099	-0.7748406819465439	-0.10194083872718544	0.09367996540026859	-0.21671857200552863	-0.4319400980112856	0.07809318319475725	-0.49876958928319304	0.10352662853700564	-0.021635683206706204	-0.5847675902389693	-0.525641823875268	-0.36837967934690974	-1.0617972206937447
-0.8058748495675564	1.086547170764472	-0.3627627282938922	0.5165510534817341	1.2034845275695463	-0.6640708654923697	-0.7343086402457363	0.656124365802653	-1.1187942584803614	-0.18522121197838928	0.3395841748717404	0.14022143480773117	-0.41774511089420907	-0.7758492503745519	-0.5243931629394261	-1.574563022118317	0.5591500092577316	-0.7770590150475035	-0.01263150510015354	0.056257444053326645	-0.20255096208049522	-0.4625075408147037	0.025966949743752847	-0.34857006265480317	0.19144899230950232	-0.06983942159190928	-0.48502699329349763	-0.48160728557750127	-0.408932546360699	-1.0220672132110413
-0.7610722687418112	0.9974140411812332	-0.5250072376655497	0.5496367279665684	1.213162016438064	-0.6769527766945878	-0.8390405415087228	0.5627163687616314	-1.0932360554091975	-0.14583672057718225	0.3198158697456168	0.23696211087033842	-0.4251931012396003	-0.8589721893995252	-0.5342713764041632	-1.608631482963533	0.5398208250525902	-0.751109904447097	0.003932120063324329	0.020326400006444135	-0.1890844743383662	-0.4813910828917389	-0.040565214321329604	-0.22748105837092733	0.2776171249842943	-0.1362816029287511	-0.3851234381583875	-0.44600878572285574	-0.43110588065411237	-0.8550714173395123
-0.6869721092462944	0.8915968074193208	-0.6608819431481804	0.5809240379986519	1.2175423971689487	-0.6633514196915853	-0.9255044220858206	0.4950413211149467	-1.0731290643054876	-0.08224144462975574	0.3159423504979304	0.25669911930545747	-0.44281056982690953	-0.9229401979521719	-0.563245526615876	-1.6353348236394951	0.5219190426135979	-0.698668118181811	-0.10556028182523192	-0.01983851508576826	-0.18788916911905323	-0.487535604389279	-0.11684229338567713	-0.14692282826139966	0.3494540177686137	-0.19474045455699404	-0.30464246225078817	-0.4436104981232579	-0.42674779518176464	-0.5878187836142199
-0.6020287292210618	0.7923281738628707	-0.8127150610139486	0.6059826598555627	1.215812644550787	-0.6345267598270065	-0.9850523669184253	0.42317030062922945	-1.0431022226947053	-0.09009134589506353	0.323956528251764	0.23144868587683906	-0.47439649159740893	-0.9654904011044074	-0.5185118863879027	-1.6448834763199875	0.5182758186111885	-0.6221331777074284	-0.1593888774770479	-0.07619536262613162	-0.2000522491026548	-0.4652345601409481	-0.16961447017711923	-0.13892436011956125	0.36527221320327874	-0.22290458074762057	-0.24458727692566037	-0.44175615204109475	-0.4040605594800505	-0.3186541950465527
-0.5503346793475414	0.6835135175301001	-1.008436738577267	0.6346295477264317	1.2191933361186575	-0.6418617013344164	-1.0191655668729616	0.31359546706134683	-1.024922731955178	-0.1597817171371138	0.3208875330499087	0.18141040515480106	-0.516418486342547	-0.992616359476564	-0.40639853445404606	-1.634287033958096	0.5416140951414701	-0.5337671273612621	-0.13952442216429545	-0.13048338681479937	-0.2233776884211311	-0.4089718456205449	-0.21075501976629135	-0.20854614817954129	0.33666243564415177	-0.24098472616484495	-0.20538055498737867	-0.4065037967884525	-0.37549872532659423	-0.11999725526898466
-0.5212844867461514	0.5893787293065732	-1.1343720564401873	0.65626492995446	1.2644697146012425	-0.6749902647764714	-1.0438215412954885	0.2598129681422157	-1.0480452070270716	-0.2458745055292054	0.32814999335551465	0.10583210456178467	-0.563275287646718	-1.0138262250187193	-0.329315444919969	-1.6068150592457786	0.5742485189141073	-0.45676207656084833	-0.18887969201535632	-0.15763614657658281	-0.250462007460289	-0.3394464297111968	-0.26091554074963264	-0.27518704372227015	0.2900247337783585	-0.277273366351522	-0.2000487667201516	-0.34849985133839045	-0.35719980459183437	0.006626613263015055
-0.48697171778100545	0.5145074720747825	-1.143137285632294	0.6324334273711902	1.4450152366767801	-0.6704820215632694	-1.0648788836129932	0.28285203245334173	-1.0977122232471135	-0.37499984349430127	0.3180608269429364	0.06339452773596865	-0.6083881150743395	-1.0338373784368078	-0.2841495721460955	-1.5538366714862515	0.59172774920572	-0.3952951514322761	-0.2818254614310356	-0.17728340766710043	-0.27169643480596256	-0.2828927814077663	-0.3010151456750776	-0.303579654779907	0.21518381435033138	-0.29747983270399536	-0.22455360448700587	-0.28178789668649007	-0.34898745855723695	0.017559957921215702
-0.4730506290238911	0.4395183186036139	-1.1117977879334124	0.5633000663616985	1.6988574704140007	-0.6442158642210082	-1.0646294734671	0.29906470733894863	-1.129015280919337	-0.5154570054199861	0.23859311009164488	0.07971667266897474	-0.6355752237549437	-1.0546313642624499	-0.2525917397498992	-1.4719255219403393	0.5846731895744645	-0.3468003331126258	-0.3670820383496919	-0.2089193469965104	-0.2827136278738925	-0.2520693168752838	-0.31016058807782154	-0.2977115103480414	0.11539968622404373	-0.31384865342484264	-0.2662963632515334	-0.204904235658565	-0.3362809943245651	-0.08304890049919414
-0.48272438813943896	0.3720030721863606	-1.084893566421191	0.4973487525721321	1.84556704019614	-0.5827947753824099	-1.0418415301372794	0.29376508786242245	-1.1289324586380631	-0.5772005630354288	0.09074084934475157	0.1085060780750029	-0.6380023466340907	-1.0650446661837614	-0.24803630010883562	-1.3711847505286907	0.5424746586611336	-0.31360368831923957	-0.46994729090379694	-0.24340702591430347	-0.2871983389292988	-0.2638967449346261	-0.2800243106480486	-0.27906142365634085	0.019240718070051017	-0.3656932351015878	-0.31607499774259784	-0.12071197860547453	-0.30874192473860795	-0.1580430859230249
-0.46750853853092533	0.3291031315059512	-1.065494596785077	0.4778544819043192	1.8956220158396904	-0.423746168500038	-1.0273655616695536	0.28057069259884243	-1.1214257482353676	-0.5949597532436715	-0.06026116963562518	0.1377655913420047	-0.6348781896100176	-1.058863551965786	-0.26385892521606963	-1.2597366393071192	0.4572943294393281	-0.2702800835859323	-0.564770752630904	-0.29404289894300245	-0.28715818655759057	-0.317056165769403	-0.21671256913637071	-0.2673134297172802	-0.07159909012459362	-0.41112462747865963	-0.3671216506467848	-0.08548434796726154	-0.26455144187391105	-0.14091141834622364
-0.42802315177234435	0.29738189788658476	-1.0483815302671544	0.4873963921183232	1.8746243953285728	-0.23336122706395637	-1.0367820671777437	0.2457229618692966	-1.1095934559607072	-0.6111994960729594	-0.19463842918246768	0.14318123390042153	-0.6399879219871691	-1.0396026129382696	-0.2750241232275896	-1.1205832863273713	0.33587757704222054	-0.1777467010788029	-0.6143171902512282	-0.3699639047331171	-0.2872755550287375	-0.38296624453499684	-0.13798648186763005	-0.2604971741837237	-0.15533915615127536	-0.4163313328673871	-0.3983179590756606	-0.14722665511896418	-0.19855037865107125	-0.10747636687884807
-0.3974918555667469	0.2827484737504294	-1.0512837690383732	0.445483921754814	1.6947301230397294	-0.09767119479049692	-1.065993594265044	0.15766394869114325	-1.0982053922856052	-0.6409688967708923	-0.3208213472895376	0.1378558520513118	-0.6558447545271334	-1.0081506900639552	-0.2677684443110128	-0.8987692700150165	0.20876667680542252	-0.03554322443694573	-0.6376778916551691	-0.4403432631942722	-0.28704699537439865	-0.4441709542497597	-0.07675662968340669	-0.27146482976748326	-0.2260391867220603	-0.40294877374171784	-0.4070973315424222	-0.2553770635536025	-0.11637653581408518	-0.069492657501274
-0.35783940289185606	0.30648848922522276	-1.0741545027959716	0.3584134621213025	1.4133819190122638	-0.010354314199390193	-1.1187769251406843	0.05886112942850922	-1.1078579527031134	-0.6750855091042866	-0.39560170203597056	0.133903185156245	-0.6857672362465926	-0.9738528452080137	-0.2301496431812898	-0.6751311818850426	0.11646479797777694	0.12106717490474042	-0.6623257893721476	-0.4966038863926965	-0.2854995847416447	-0.49598820056550297	-0.053502669427649766	-0.31903425590664924	-0.2756846796759769	-0.3916754223043335	-0.40543719498548236	-0.34866797871650723	-0.03679739126410357	-0.02903790179312239
-0.30280724749822446	0.32772053015324365	-1.095184031311614	0.24487107774330702	1.1690222140163338	0.041897033486009885	-1.1454332707333295	-0.025428560249706605	-1.1291357496920982	-0.7065716430595357	-0.4131086422765159	0.1398453485189522	-0.7217019845946028	-0.9472732386202963	-0.24257754301229434	-0.549040783473401	0.08011500715317788	0.25182150631471467	-0.6949899888802221	-0.5502314616889633	-0.2814102201153655	-0.5277892026089578	-0.08033487696496808	-0.39040790357428073	-0.309779252748742	-0.40017642773358686	-0.3912394627132484	-0.42290610600054646	0.03345091595086265	-0.04041299775064396
-0.24867467780779878	0.3258020368033618	-1.1080334594196697	0.07207152678574727	0.9733320233342984	0.0639061150839825	-1.063087202564949	-0.14484101080994288	-1.124972047733532	-0.7370401972211336	-0.41744810209128563	0.15465938743395444	-0.7522576288042747	-0.9275352610944267	-0.3321468109228907	-0.4599557162548405	0.09398708496715812	0.28125726849985266	-0.7377393502600837	-0.5936242660698674	-0.26880546404297373	-0.5419402218154132	-0.15461836111530364	-0.4579930085269245	-0.3382422169756579	-0.4201090821346396	-0.36093942432738324	-0.4473241352104701	0.10637453343844912	-0.10029100590082632
-0.20678289929314153	0.31428393147744244	-1.1049595828716587	-0.12885021276705536	0.820118251860845	0.10814138914288655	-0.9294084543694868	-0.27812837995975415	-1.1167688772383093	-0.7557165937059663	-0.44001205061990956	0.16049248577291592	-0.7780617773088886	-0.9021380576222846	-0.38690436097938774	-0.37844609195180035	0.1516448407846285	0.21137732732834918	-0.7886112177472981	-0.6211837923680308	-0.246780343839047	-0.5452103175366418	-0.23726657917058688	-0.5310014650489121	-0.3616382390190757	-0.44395639177865487	-0.3341684492358719	-0.3613121465354167	0.17352935570541334	-0.15897490507003145
-0.18826749783751048	0.2994504409956752	-1.0503826707102124	-0.2567668184297394	0.7248532671397234	0.19461111166087944	-0.7871174211362636	-0.3794664130637876	-1.114227739062873	-0.7529511302531526	-0.4578855307732275	0.15078945952241923	-0.7971260777269016	-0.8697972937852271	-0.39523333644252673	-0.38717257389688786	0.2328006184563894	0.12053830078795649	-0.8421891712127468	-0.6207026706583345	-0.22151832474664515	-0.5275215435285722	-0.30405897940160126	-0.5785825962634072	-0.3868299010487706	-0.48736414270226086	-0.3221910222974594	-0.22821460214207745	0.21425856143773653	-0.1282662874031542
-0.19760712512043974	0.28769297057768495	-0.9165169073877664	-0.32750812883227826	0.7205434039016654	0.29652550497915175	-0.5953617389686655	-0.46398529453573206	-1.0905104494254696	-0.7294671884166833	-0.45557135929004655	0.13441466250898407	-0.8085230025507221	-0.8376522380500578	-0.42059907337778907	-0.4398450376618457	0.3100658245272757	0.0642866620887931	-0.8905376241456893	-0.5717376021123994	-0.19306882506940917	-0.4678296894855526	-0.358936280892455	-0.5737601052276455	-0.4233224252143207	-0.5241704586095919	-0.31356442313348337	-0.09912244528621009	0.23580715284262807	0.00669563690353403
-0.22072005208066994	0.3128620313782754	-0.6958102307254508	-0.40787597836424505	0.8429908080635908	0.38352310488943664	-0.4385387472349648	-0.5307788352834603	-1.1015182835365438	-0.6986040624983637	-0.44518399091453487	0.09972822409490259	-0.8229024559468577	-0.8032361528825591	-0.3704406718714917	-0.4291988826508362	0.36308581287350455	0.08603416165029543	-0.9228917070502929	-0.48070062697036436	-0.15883429522221706	-0.3421812072716547	-0.393552338035767	-0.5655041254285579	-0.46916582930840633	-0.5477567912374101	-0.3061549179483685	0.06111283590422582	0.24448805604361676	0.1259201711719033
-0.24252857977125117	0.3907700099273833	-0.3897020575331848	-0.47959898418569724	1.1084559838537849	0.4252467042592111	-0.44513539109367545	-0.5594172314167578	-1.1907254097663709	-0.6792458183286697	-0.4403040400419484	0.04607951500058684	-0.8413197087323292	-0.7670750038065555	-0.22789620608805555	-0.41525257254841125	0.38160081123369566	0.222630593257718	-0.9375946325929438	-0.36307511661700803	-0.12095825412549084	-0.1536793905725054	-0.3980414118980891	-0.5780246543393669	-0.5243902288863529	-0.5995072500558546	-0.31237279137175383	0.2241963926768645	0.22704563765602326	0.22097952889459055
-0.2610439812268821	0.506869224808401	-0.02958259667117553	-0.5356064004129975	1.4174304527180814	0.4210236851208767	-0.5111120096867374	-0.5751997309356738	-1.2815212179369895	-0.6841260479512815	-0.45025342428440174	0.0050710660721308195	-0.8517224573653778	-0.7346363859185541	-0.13631632835720292	-0.43153155310942637	0.35274359141263567	0.43619289980505166	-0.9330830732383367	-0.21471467668149166	-0.07378848330030888	0.05585111996386878	-0.40788391545957847	-0.5794487718377918	-0.5901211928284475	-0.6625738434290926	-0.3374123356983586	0.3158999875934376	0.1925789755562179	0.3409840303008237
-0.27448957468373025	0.6328895868637611	0.3449739417342198	-0.5852962681039303	1.6300489897663488	0.37589016807992737	-0.5580672871532546	-0.5844661314575041	-1.3429489980978637	-0.7048168370888521	-0.46673529527736396	-0.021864233930217098	-0.8516002681128805	-0.6955885423396969	-0.11220843669596556	-0.44044158945125533	0.3205523320872507	0.5648170438001974	-0.9060689433551472	-0.059377971955375274	-0.01409117250217452	0.2261986686021046	-0.43167228927037354	-0.5659567216746326	-0.6461285968448547	-0.7177255600815867	-0.3643055294320988	0.4164698292441935	0.16525151243250166	0.41158831218765
-0.2408129413229941	0.7340231245703759	0.699909161565383	-0.617963029457418	1.7697897720220805	0.29466090580315374	-0.66147069763914	-0.5894625125607893	-1.4188819714290422	-0.7335409687470482	-0.48755973235554323	-0.024447946734128756	-0.8460961976935796	-0.650828468536972	-0.08402590339416077	-0.40880140031293244	0.2918239391403924	0.5503023874839859	-0.8590119349078928	0.06658406547690439	0.04153221688956803	0.30399824130075376	-0.4445725677815611	-0.5905256747912937	-0.67029256554907	-0.8017943857911135	-0.3837790330938719	0.4941001736278697	0.14695762994684286	0.3741015730218126
-0.13161287537202554	0.8032210718587539	0.9889393759667969	-0.6337717108585356	1.887213841842054	0.19030295100765934	-0.7377851122793013	-0.5943848470845619	-1.4814880867734896	-0.7646394532570967	-0.5217007508409648	0.061649487356034635	-0.840633782701266	-0.6148711820671016	-0.05659613463858694	-0.35731056797699845	0.23292944533059087	0.4804371372601709	-0.7958416075980908	0.15401262779621594	0.07998583441009638	0.26678199177588163	-0.45231459371803046	-0.5946614680743907	-0.6740419521870817	-0.8956092056465078	-0.40887459429816486	0.4338265085732399	0.13150028170503578	0.3177713799943032
0.02948686004176728	0.8326629781834752	1.1956263669520175	-0.6566934526010018	1.8964101525242243	0.09700913607157109	-0.6942146867927551	-0.5924067456033033	-1.507573340725484	-0.7741472481317884	-0.5578701639284228	0.19485172911576037	-0.8432080880891026	-0.5947825608586822	-0.057659718094230004	-0.29839343067289603	0.1713605056123732	0.43861690617365073	-0.7280662611353752	0.19349085099367963	0.14485353522665378	0.13855389668580725	-0.4614646831951662	-0.48603446732467626	-0.668011312233171	-0.9696368337000415	-0.4389760273904083	0.35184463205008687	0.11739318422229143	0.2857720202497212
0.19276809078583507	0.8194014375600842	1.3430554154996333	-0.6814304845793029	1.8090763117022057	0.029806938372228885	-0.6010472722944215	-0.5931331072880432	-1.532555552476882	-0.75597271923226	-0.5876375536241555	0.3243269557536868	-0.8590843598283279	-0.5966907148520937	-0.08509919994072249	-0.23084541267200948	0.13718531242429088	0.3780314379063869	-0.6674958154875503	0.1657607451802609	0.2745827595718135	-0.03217768454602551	-0.45451265990527556	-0.39938569635202215	-0.6408357879964158	-1.0383294070126197	-0.4592541371135204	0.35488081470194877	0.10267142034922741	0.22166286293572823
0.27220472118501415	0.7690418802790173	1.4319286761510681	-0.6990671505535693	1.7292007327685686	-0.02124391395328168	-0.5518065834910518	-0.6070750204019386	-1.5732099986347106	-0.7172804589831967	-0.623465276962419	0.44781112781136495	-0.8762686119749652	-0.6254353423169516	-0.135005061083123	-0.17331640549326513	0.12359150065858478	0.2944938123671653	-0.6087903176332025	0.08564523284833714	0.37740062894055876	-0.19306018744310163	-0.4277826880045737	-0.4069900936244334	-0.6117968637739017	-1.098238606321042	-0.47702167222751723	0.4008092584649644	0.08139993264488934	0.15378501484940038
0.234765891901227	0.6995366882455925	1.4650313619206368	-0.7315096452811842	1.6357152777193693	-0.05660744216108791	-0.509355958659534	-0.6310837423019164	-1.6135218617199982	-0.6371097080976924	-0.6703326854701114	0.5022082486203512	-0.8669544585005273	-0.6675574339963062	-0.20153973387904375	-0.12389056012067312	0.11878883478836574	0.24079350158323326	-0.5563253854021294	0.010445909622767443	0.4333545032378998	-0.31084182016393697	-0.3887007923708974	-0.3676766472843548	-0.6082055838013481	-1.1217094245318542	-0.5010121732083259	0.49072773621977517	0.05393139854634571	0.14113988390632964
0.1316155398043189	0.6406385851428917	1.463755781170383	-0.7817199808019715	1.5125087734876026	-0.08088980220651118	-0.4634135917855199	-0.6682551252171122	-1.6363281062633939	-0.4848188546261138	-0.7159016729308647	0.4736106472216	-0.8216000295963776	-0.7039020594178306	-0.2960578216129283	-0.08719880102202568	0.1282189619798905	0.16251523531648537	-0.5163203435543549	-0.0357067838383052	0.5300167051593826	-0.37604589961605056	-0.32907882792618015	-0.2863575872784084	-0.6181136015034042	-1.1188429556654227	-0.5217791575003525	0.6667472112615834	0.034821319706327875	0.13973180163974383
-0.009140707492685335	0.6033440747529191	1.4322563482703987	-0.8312448221078286	1.3959433578449907	-0.11215376647256736	-0.4375461966543724	-0.7112127194170579	-1.6379506700465243	-0.20966735511633808	-0.7595727291483652	0.47115480375587354	-0.7475422344692727	-0.7226655736863808	-0.3627041949544193	-0.058633148029123484	0.09654301015130927	0.005635501933843734	-0.47559311235603136	-0.0664810779239861	0.6152818108036965	-0.4035294443193777	-0.2572629402778048	-0.29994327804420334	-0.6239560192365311	-1.1045063330215232	-0.534163979912861	0.795557507512962	0.021137435148066	0.08182096724435153
-0.15135235594523383	0.6054376261552112	1.3717462302339214	-0.8885174406207108	1.3308598600537167	-0.16072700071490217	-0.40493963758114654	-0.7398088032192054	-1.6247743980257443	0.10889395994435877	-0.8015539742425764	0.48180180659120586	-0.6671278211838535	-0.7202926129509842	-0.3281498740096764	-0.04420883168518408	-0.007482114228641623	-0.1678890751798375	-0.4355328442638031	-0.07665898900093018	0.6150625170812902	-0.4081339563254257	-0.18746852998979308	-0.32018915667249526	-0.6318914680647735	-1.0771593643734165	-0.539241146008778	0.8064709523218525	-0.005273066639271652	-0.004113465201731936
-0.2030688954613345	0.6312997739388126	1.2939904164883633	-0.9422821905892873	1.3185441873359163	-0.219819469121374	-0.33937021922627664	-0.7571921192666263	-1.6061318554409163	0.321748116916976	-0.8239408653557085	0.4037150104520345	-0.6109624204621762	-0.7115387526436008	-0.2066148238842805	-0.007647090284228814	-0.18394401343442002	-0.27523093295694806	-0.40673448186749167	-0.04399082491253463	0.6697994656514751	-0.3929084216803221	-0.10805002863669774	-0.3121126546951269	-0.6321738013959488	-1.0374523531057265	-0.5296571674806778	0.7413166483789697	-0.04520622901364019	-0.04796418402341574
-0.17439138836555784	0.6501417365594386	1.2407827056826934	-0.9629866547476567	1.329739876344116	-0.2779328101066597	-0.27080787912069526	-0.7628972319166726	-1.5879900111928769	0.4176740488252667	-0.8230058779510943	0.2849657647700837	-0.5969717510512583	-0.7056267370657221	-0.07694991665958753	0.08265402481274467	-0.42020219456940744	-0.3370063679869775	-0.3810457818511921	-0.010614099760768153	0.799763426938929	-0.3685242915455143	0.043258713555038644	-0.35163289069936016	-0.6122674193258615	-0.995144128299543	-0.5001057182784634	0.6360293502951915	-0.08360272541220977	0.009373754155669522
-0.14918692464537336	0.6645536586700962	1.2517597216802856	-0.9550230738063018	1.3238454435613631	-0.3386259389929844	-0.2314417960934816	-0.7448757048744071	-1.568831711674663	0.4269984024446402	-0.8157247800228049	0.16704766978633404	-0.6219177977599273	-0.7084685817952261	-0.022226362421307454	0.1981441568125621	-0.6610208470511161	-0.38231325065822863	-0.35766383958399983	-0.005527331139158149	0.8739403007038294	-0.34934981568545154	0.2394070765516904	-0.4152655818824028	-0.5592715708419939	-0.9537985236350714	-0.4450207577373028	0.5149924728202407	-0.11252227525183559	0.12498144966084541
-0.13000968513666938	0.6483518572888787	1.2691497491562151	-0.9255679797931377	1.3048803860787817	-0.40235436288498694	-0.2775775830806369	-0.7116746290321116	-1.5418316479795109	0.3149331012241219	-0.8027561009056512	-0.017479067803054027	-0.6679192742966189	-0.7203333854722099	-0.0518464331791411	0.3078982139142067	-0.8460677691536593	-0.38785173793678285	-0.3431775708465132	0.011106358515168833	0.8974788564567572	-0.33505139002892886	0.46424647684231557	-0.47898020859275253	-0.45710831384500017	-0.9146819193876311	-0.36002787695409394	0.43268423138662726	-0.11783762805336957	0.22418912817872133
-0.10448394080819678	0.5804936399934343	1.2412039984075485	-0.8785820059499873	1.2841980202414782	-0.4473473964263741	-0.3862542366511087	-0.6754693776781722	-1.4980450137298857	0.1763311187861813	-0.7831834908177024	-0.23277342467744783	-0.7075946799881192	-0.7281250142786416	-0.13223197362571718	0.42638640106080306	-0.9460477296836945	-0.3435389427257852	-0.3329777083131687	0.037865473241745815	0.897846405090086	-0.32206410595458285	0.6132316818382331	-0.5381805779176839	-0.30571741722422924	-0.8880537071120032	-0.27108835251558366	0.40673327608211485	-0.06567663511092217	0.37703507774386735
-0.0848022907444813	0.5038003499712533	1.1804364237058826	-0.8362421595635888	1.2252495443261304	-0.47766628987719867	-0.4433080800247879	-0.6313446683440083	-1.4187426794105362	0.18230507362918047	-0.7686119761497818	-0.31371847661134017	-0.7252232566892912	-0.7215973336302394	-0.23318012754805378	0.47444706060763	-0.9963829659715712	-0.29806066566483536	-0.3222298315079367	0.045091046554642945	0.8585557650516409	-0.3240967633186681	0.5923477295222119	-0.5473573569760268	-0.1717747204701106	-0.8755011404640767	-0.20390374639378184	0.3846195809369587	0.0341915385687064	0.4874245860258112
-0.07785941679938022	0.44183694464471923	1.0872839212103262	-0.808822390966361	1.1338920583251735	-0.5102542046997293	-0.4428550697597995	-0.5843250903536715	-1.332517155306555	0.3219350193280544	-0.7540653116454396	-0.2380423935832412	-0.7291944073954474	-0.701182532252006	-0.3218412214577136	0.40832541323142246	-0.9999025161747472	-0.2680176776419076	-0.3018216100959471	0.05756959417068195	0.8130260641785394	-0.3412890103370375	0.4557376836312268	-0.4872517951589459	-0.10468102764954165	-0.8672867819214665	-0.1365154425349322	0.38129659275772226	0.15257527769443663	0.4057282051075914
-0.08561834348953208	0.3783265977530103	0.9820894683293517	-0.7296266519130107	1.0434015226772042	-0.5394194306238516	-0.47887193082788304	-0.5461064772425155	-1.242907211617807	0.5289917404014698	-0.7333216375988882	-0.11504713370097541	-0.725373216226447	-0.6697265321255693	-0.3406651916589535	0.37461258902989325	-0.9294290629117459	-0.24848361419880138	-0.27291279521072837	0.10065185635714566	0.8177887531919257	-0.37252366128286524	0.2629538024941205	-0.41050161622328873	-0.08719518333873313	-0.8558465763261853	-0.05586132355084249	0.40878047415682256	0.2840131202408064	0.29547674410668523
-0.11589261520849947	0.3365520302666657	0.9329152452783049	-0.6059626492503594	0.897874157921866	-0.5761196806153652	-0.5202791050490332	-0.5188361798163987	-1.1536436156507484	0.777052773772108	-0.7098817208041478	0.006086499051834194	-0.7150398933050448	-0.6275514361686205	-0.2768016188657883	0.40343062931831514	-0.8182411643262102	-0.26660734666381486	-0.2520967492243108	0.15755105927934904	0.875824373530137	-0.4146043236599561	0.0499923243485217	-0.3439348528243131	-0.09444926772773835	-0.8334966757915001	0.021854455576332317	0.445481691814995	0.4152595093213387	0.26935129617026554
-0.1709279834082143	0.3085105883612246	0.9950013101744222	-0.5529045507255693	0.668385347736753	-0.6405505220051755	-0.5289779201374105	-0.5048025899850123	-1.1236393619348592	1.0206385327441376	-0.6826614728751377	0.1385779377257677	-0.7048204285507423	-0.5815396459642344	-0.18925753041182664	0.4029411509270041	-0.7110365926909739	-0.3296559971601786	-0.2431585939681022	0.224702528451813	0.9740957589639242	-0.45077709068303695	-0.04087192123117753	-0.3105519779845244	-0.12283317862192515	-0.7847410351917156	0.10463212346914612	0.487211896047994	0.5218184778070685	0.2068918038646744
-0.24077438764999978	0.271101754345188	1.1841305367654846	-0.5561500696320619	0.4501502997892266	-0.7128228969159656	-0.5652645513632966	-0.5042278474868924	-1.150044611064502	1.231682505253899	-0.651884545284058	0.22148239922419805	-0.6953229911975589	-0.5248821504675434	-0.10481677450652152	0.36790520544896266	-0.5912224466089286	-0.37944361887641387	-0.23401652642467977	0.299062075602276	1.0771082129032552	-0.4688072269965251	0.004729819773966903	-0.30262374029466343	-0.14662070288457316	-0.7129424075552128	0.20218296974135358	0.5286602396765041	0.5957648598621532	0.11099035772765624
-0.30978546231023685	0.24711165593838044	1.3666048986472745	-0.51020080000285	0.24589430777264892	-0.7719366507011588	-0.6286249084259747	-0.5118722753146425	-1.1776696065183532	1.421367685564272	-0.624422008260164	0.2251567622655684	-0.6812406798472681	-0.4563272332768875	-0.03375094479683435	0.3141428874533519	-0.4779166342115264	-0.37946810378922835	-0.22643778641656373	0.3630512629919163	1.1675066448382616	-0.46351999037963953	0.02340176467956901	-0.36166414025675786	-0.12467399194119033	-0.630974232910489	0.2839370565055014	0.5438362080129268	0.6456586407091598	0.0639507467139966
-0.36034217883041825	0.23064548117189093	1.4078408745216684	-0.4163473327981412	0.026667866837733756	-0.804750190538136	-0.680405508715068	-0.5176161742682426	-1.200577496588766	1.5796705665922175	-0.6060670561875264	0.19256136361709725	-0.664886759211918	-0.37355901518658696	-0.018020594053332412	0.18058411952428852	-0.4896707982136402	-0.3324472772209888	-0.22677764022858726	0.3934669027121868	1.2318492761786348	-0.43258791056816015	0.05005738339000536	-0.47420453785830785	-0.08192119671237377	-0.5365818409700674	0.34274968563463676	0.5278344375545806	0.683662153677853	0.0372040860129063
-0.3604674782676506	0.21334688750312525	1.3905288642170086	-0.3674360511291051	-0.14364847069011227	-0.8005952846117097	-0.7678415798608492	-0.48835014522288833	-1.2106441684126419	1.6900122122438979	-0.5875692156743169	0.16628797548300026	-0.6524067932864192	-0.27371118795440075	-0.025533669879265843	-0.02117657894405295	-0.655713179834029	-0.21110494629676335	-0.21048164994207746	0.398584288169868	1.2503626081800843	-0.3645753503305554	0.07114580697925903	-0.5649422818127405	-0.059982014657822116	-0.4299192509566218	0.38048978386617394	0.5023878643844168	0.7086619457169163	0.013466856038442176
-0.30787705549700667	0.24742961852337073	1.3558736367391808	-0.35214360611207124	-0.2722391929035911	-0.7681606245159738	-0.8968273453111479	-0.36419518754626645	-1.161361146405777	1.8059401632933774	-0.5341662141456687	0.14870594148258476	-0.6475081150726719	-0.167621087722399	-0.020725689874305543	-0.20492600223213092	-0.8139022752031156	0.0012184236621757272	-0.16547650888491233	0.4006968498588083	1.2189603648603082	-0.2543735124368617	0.044801542253062175	-0.6089494633599561	-0.055302810249138426	-0.3194489634937371	0.3611741459506128	0.4782764203934109	0.6871032778138221	0.018450362883909936
-0.2615516045879769	0.3488203843886287	1.2604625371353773	-0.3407398597587495	-0.3751283630256277	-0.7295702328939964	-0.9618775833623227	-0.18883878315065808	-1.106457503219762	1.9284858441573483	-0.43972006119787077	0.13854408995977718	-0.6483884330963441	-0.08630844863989366	-0.017190124779749127	-0.3204926152305908	-0.8562141737657443	0.27859330998567444	-0.10547107019957576	0.3933356877004512	1.1610915312968844	-0.16174407503802657	0.010701310367221651	-0.6502644775813825	-0.03826869926821064	-0.20860218459764912	0.3096488033643636	0.49011951070482607	0.6402576376729092	0.10894725796829481
-0.24035993566530878	0.4268319687238568	1.194463911100104	-0.39111945311038426	-0.4146140109207924	-0.6793665386415992	-0.9431514624084671	-0.07437687533496093	-1.0853491154424728	2.0672124282026747	-0.33356637493449137	0.10582082197312129	-0.6513098670424113	-0.04424751574237905	-0.030074539883951933	-0.38482460723856843	-0.8355297308440056	0.5166894991727589	-0.012002775547910193	0.37333414607824844	1.0764101793643277	-0.12517951718713588	0.009860189902334917	-0.6983606321103772	-0.0028528062055435286	-0.09057212028851806	0.2527407480766251	0.5403203678411458	0.592983746358412	0.28758734199536956
-0.21991685055995086	0.4251635583059894	1.2473244454936256	-0.5236821862298207	-0.39979704125154863	-0.6279453207263357	-0.8117123155230613	-0.014804639103484129	-1.082149163665998	2.1927900815130346	-0.22980141064502604	0.02121268958652258	-0.6418679702585446	-0.03649665945717391	-0.060899033915755206	-0.4315812657585436	-0.7734867082287277	0.6614100248519081	0.10556965072149652	0.3381597752657062	0.9803255538666471	-0.1135731988028941	0.02779324997966623	-0.7267376364009086	0.04637859786264921	0.04610710489938287	0.14030468966964726	0.569663540245295	0.5321922327059857	0.4117263594686872
-0.21439724970956475	0.38651860008313904	1.3637533710373806	-0.6065254315379263	-0.4070105659589437	-0.5774904590050255	-0.5484319115170354	0.005170307226869108	-1.0676703230397349	2.299843629192033	-0.15236208839577053	-0.08719794401689558	-0.5877936719716469	-0.07210330224449354	-0.10401544450569633	-0.46820419195841334	-0.6576816544718228	0.7747017164428497	0.14761381544140947	0.2615564514145671	0.9280224567507738	-0.13395020096613702	0.055108753253715545	-0.7582008788866563	0.08296899758300672	0.1782598762653662	-0.019221193099363355	0.5549622845059061	0.517707266540668	0.4374376655619928
-0.2309335626181423	0.3120081767961123	1.5265440006079234	-0.5447167031583422	-0.45273493792536856	-0.4947158782330753	-0.2834921665403765	-0.0716724121689622	-1.0388745217006086	2.353633450869346	-0.1571550636958347	-0.1931188863885971	-0.4975541319740744	-0.1517891177300522	-0.20089866987838398	-0.49529376167751876	-0.6110514790859717	0.8760937404061288	0.09994931830516338	0.139990116875424	0.9278216948922328	-0.2134682225432015	0.0664057910997878	-0.7679004846430514	0.0988963619057261	0.32480916663962167	-0.11623733281182051	0.5121046378549517	0.5928225223871804	0.4385006296259844
-0.2314861652643975	0.19648415265872748	1.6930443466723222	-0.3764786507421115	-0.5141058971237047	-0.3767267669043684	-0.15360038056010017	-0.19672650688251975	-1.0181350695399016	2.267537201321493	-0.24118899810454328	-0.3045871015197875	-0.41519579876256507	-0.25032406977873667	-0.3182570909085607	-0.5237064526731364	-0.742913514443309	0.9328889441697662	0.05262042680829008	-0.0014377966067375737	0.9597119439604624	-0.3102172823097056	0.05602887398325988	-0.7585520311465422	0.06461356661217753	0.571299819282302	-0.14131761668583528	0.43131943267015505	0.6515584304064067	0.40525884435206194
-0.20773710269975668	0.1496936360788374	1.8292467242742838	-0.14430768416916606	-0.601315295311324	-0.2899803344629967	-0.06325282771124595	-0.25661961162521696	-0.9964017500039126	2.062982895863077	-0.33769460835885007	-0.3905641879975415	-0.36048833798545576	-0.3292270528567417	-0.4174034664654019	-0.5287159580842076	-0.9457333921106444	1.022229494045934	-0.0037358315704479504	-0.13132753672363157	0.9995276534750918	-0.3935717507056252	0.042106239105912505	-0.7822938256065834	-0.04895219251989447	0.8606120941400792	-0.16524700834552936	0.3154598894566043	0.6352193885719285	0.36903523780772113
-0.18348041677402174	0.1932759459023144	1.934156414480125	-0.008427497565126545	-0.7016243548134644	-0.2661790239766783	0.032311978189443015	-0.2623740886616047	-0.9740811452007122	1.8518662390823397	-0.41068575132768287	-0.4157318824426282	-0.32823592938315366	-0.3772897008788337	-0.4904410536316684	-0.49362265185718457	-1.1104978111389576	1.2002054283092232	-0.08732287663753997	-0.22749501882452172	0.9802081853955009	-0.48563871612394055	-0.012111177821329117	-0.8263127122291285	-0.19879966693023834	1.039933252449957	-0.16448823427502615	0.21680373296264138	0.6013925841079477	0.3634650300178429
-0.1433974480840256	0.23985210568333484	1.9466274593075248	-0.03398966146880751	-0.7354063819652892	-0.2783244610751342	0.10347530981647535	-0.2724867358064332	-0.9748905447677034	1.7175284005416036	-0.4555247652333388	-0.40781526606383156	-0.33558116967530877	-0.4050680195906181	-0.5511915807852577	-0.43410513871374035	-1.2108333338417874	1.3394168486051954	-0.08986753205506309	-0.29306753402243635	0.9369331946260129	-0.5792262954482128	-0.12040659944406347	-0.870472059755628	-0.3416565680606746	1.1424929415038387	-0.11426146476245687	0.16448150390832672	0.547372477247239	0.3178196965426664
-0.0702450663829572	0.24576120810550317	1.8227791007760583	-0.11775113050925826	-0.7215393244053002	-0.3263953603796429	0.22775282251267917	-0.2832728542220643	-1.0345639984252395	1.704566372217716	-0.4880412042748632	-0.3736252615509377	-0.34309025464694887	-0.38226394846849737	-0.6036714110212229	-0.4342810450106178	-1.2489557824553938	1.4071029415885539	0.024353085993265144	-0.3223459769743333	0.9355587480560021	-0.650314995551695	-0.23413909810501354	-0.9442998715506817	-0.46615803822028157	1.2171623163185141	-0.020137832916079002	0.1507741776689772	0.480232769727578	0.1982155322514431
0.015215575421620003	0.20455468613616254	1.6536261708885036	-0.251727166516268	-0.7289685496789888	-0.3823375927353413	0.4429276083792959	-0.29162248756897957	-1.0877773141434453	1.7918532593472558	-0.5290035926623851	-0.2903823223926062	-0.3109989136956656	-0.2739884410987422	-0.6798900354634994	-0.5062152482836413	-1.2269418461919	1.4592362179523821	0.13127534342839667	-0.31096963545687206	0.8740329600231564	-0.6750598835774564	-0.33110959943532553	-1.0297430197643953	-0.5275034244181155	1.168385284160025	0.1170933325330467	0.1574250989503357	0.49396703677685017	0.046259987648991474
0.10583277098921742	0.11174176483899759	1.4870985188141606	-0.43922252863712535	-0.7391977342266802	-0.38765893741570207	0.648482288618626	-0.29994038666753214	-1.092136777857749	1.8932512785132414	-0.5765885496433852	-0.23825676276784497	-0.25740226430489294	-0.1171365519394382	-0.7715233351944073	-0.5662757765174462	-1.1567775774269813	1.4683446055192353	0.1963955819846813	-0.3381705073896245	0.7523805396792962	-0.645151890682234	-0.4453253938330065	-1.082318316452819	-0.494007398007443	1.0524173661100285	0.2863508746895181	0.19150056255616493	0.6133231579790693	-0.13817117981762225
0.19377048628369378	-0.01482163444016445	1.2949617302706669	-0.5490073891703154	-0.7423544290526307	-0.30611039445810656	0.7734011416899824	-0.3083499624835769	-1.0804098957592552	2.025242453448211	-0.6129381264167821	-0.27292439686748793	-0.20858488090383678	0.03284109014103566	-0.806233065593856	-0.5790863437900325	-1.0617806403910477	1.4116620323545432	0.2773147746273918	-0.4155786166460742	0.6953363740578793	-0.5970081682668505	-0.5667813301328596	-1.1238791372561652	-0.4123227186317197	1.028882373223102	0.46014578393872985	0.2587663485712705	0.7586061090549328	-0.2706413507015767
0.24371998245421062	-0.12623715326588414	1.1281220095112465	-0.5271054258587026	-0.7544834378188309	-0.16016080964091106	0.8607964928119438	-0.3163928314296557	-1.0382081788012725	2.1306277240505436	-0.6377882899945618	-0.32759229980439486	-0.18004258233190124	0.15597818149794063	-0.7994290454050175	-0.579598766480936	-0.9704836111821707	1.3245447125618974	0.3394570441558237	-0.4825857493056289	0.6684095758615769	-0.5624607513116169	-0.6763035793949862	-1.180293698652671	-0.29874190172198495	1.0357747334377605	0.5966079904304998	0.3560379266572188	0.8728887134124648	-0.23488710491276438
0.24610709737378939	-0.2155489135148477	1.003653414468189	-0.4334339108221549	-0.7837150126394243	0.017687043728240225	0.8917589809234687	-0.33356458582132725	-0.9544673231354949	2.1361690344234523	-0.6338899205832977	-0.4093835458880391	-0.18450526707651102	0.2333277315172065	-0.7662879791890054	-0.6075984600838851	-0.962367518107498	1.2054256117211941	0.35305119663674955	-0.568907731692638	0.6284517887239802	-0.5550516376371843	-0.7772612705533238	-1.2412615343523603	-0.17771501375804571	0.9966795207490252	0.6382387154396507	0.4602373417061284	0.9600856906031279	-0.07518020548003565
0.23012017430538395	-0.29846569593087224	0.8877276996791206	-0.27921886969160525	-0.823279474203043	0.20013679597696696	0.7998233471456662	-0.3726752839142272	-0.8735386603838663	2.093181479875338	-0.5844505201453057	-0.5355454523218237	-0.21813508179787117	0.23231657299078287	-0.7374983777047553	-0.6235485723507381	-1.0574314451180171	1.064279883312907	0.3637226063342763	-0.7002189677699986	0.619411327801684	-0.5810417222543043	-0.8558572397390986	-1.3051517371926524	-0.0802723700583081	0.9552312366027709	0.600702314945161	0.5635812850957999	1.0348734602580767	0.13552826193213963
0.20044991012999805	-0.37959617168965093	0.7825722553837808	-0.08274861109008098	-0.8816886987026556	0.360466782658369	0.5926042359327264	-0.42388025666080953	-0.7977110972288545	2.0393293573943323	-0.5299354737965523	-0.6228313190845285	-0.2504291458271607	0.1875850399529163	-0.7357985867939103	-0.6636896244881537	-1.1808785090525349	0.9416888218351616	0.3775674010015694	-0.8099059699133623	0.6221200685699975	-0.628052742474434	-0.9409869955195166	-1.3552182460687825	0.015950593650751334	0.8944193135170095	0.5028408296239554	0.6606600111892027	1.0934330295587682	0.3458432945933566
0.14926027081149	-0.44110942773855893	0.718192485652346	0.13504390275240472	-0.9688566160121403	0.4839645500001854	0.3505695043543684	-0.4735584594583992	-0.6933324349293876	1.937342941749024	-0.5104001389539705	-0.6290216993978299	-0.26606937014678905	0.1359425645671157	-0.7241234515091369	-0.7737763739338924	-1.3079378785396532	0.8382792410559992	0.3757916648337485	-0.8811032352810022	0.6037858779192459	-0.6660486945378196	-1.0359778431589906	-1.364906146749848	0.10631608184902104	0.8061449073661361	0.3635268548135159	0.730210351577534	1.1366460920978743	0.4802530297758928
0.09020889500817753	-0.494816523695304	0.6766873505370731	0.3277481746175812	-1.0879316247818216	0.5644573381731964	0.13136343612965112	-0.4950848579309155	-0.5912539732598323	1.7835741747676188	-0.5250493103830711	-0.6130380321247245	-0.2499792672156942	0.07738506958125876	-0.7268139776937315	-0.8937712367537417	-1.4809214521419998	0.7681740386866056	0.3844579370403386	-0.952755379355992	0.5429797439331698	-0.6823758984413202	-1.0986808179253627	-1.3076488199296166	0.1780776857450266	0.747647550932225	0.28519489003177145	0.7671983747630806	1.1751685447239681	0.5095466628121318
0.04237342524019483	-0.5405745550273062	0.6420906359376976	0.44524272934585596	-1.1686700059806323	0.6068748408892892	-0.03530362136234119	-0.46189083414381144	-0.48680001797738887	1.5871466630353679	-0.5603147987703874	-0.5853731247221459	-0.21027053718260316	0.05342713610842129	-0.7773317635640359	-0.919530037096471	-1.626356686965171	0.7507456777455135	0.40306068507595577	-1.0126462845457629	0.4267880461416228	-0.695875225973794	-1.1439014988303928	-1.2505241506297866	0.20998888105669988	0.6865361460245976	0.3067053710640229	0.7891933917589782	1.1946262627519535	0.4554942499217479
0.021252438051349392	-0.5577802607498954	0.6018337755627334	0.48757411284071195	-1.1978227671327715	0.6047165034869346	-0.12476042369014992	-0.37395170590391574	-0.36417786590286516	1.4391545650186002	-0.600721164747857	-0.5450830006052576	-0.15600462393156245	0.07674494099799914	-0.7983266095856979	-0.8919930535353078	-1.6717295120588183	0.786841336216092	0.42334570948108696	-1.0535153868676226	0.3152076938085618	-0.7176370729442476	-1.1746140134847294	-1.2328533885739894	0.19971571224632395	0.6076954172625031	0.3450922096106874	0.8062731554064217	1.1828518746029633	0.3151484816545827
0.021522313762311323	-0.5573336840855843	0.5567164454176918	0.4679571302455348	-1.2174639629289268	0.5692550625370101	-0.16614214789641452	-0.2605088200634122	-0.2619601122148053	1.3861573480104903	-0.6390556483370288	-0.4982677793780549	-0.10502948941254624	0.07787026258385728	-0.7312965691529024	-0.8896603830767174	-1.694279368118989	0.8494443612992388	0.46014338097789287	-1.0878062432678124	0.2518935809127131	-0.7560830025920492	-1.1497846950102075	-1.2211834284704586	0.14216865046390595	0.5769044076629376	0.36684203548397015	0.8060901932596485	1.1615048131621108	0.16688570181989468
0.04491154204566902	-0.5448831266845827	0.5004036511955035	0.40997362884309474	-1.2165928644881263	0.5050668744646247	-0.20212337894365665	-0.15973847740230684	-0.21982239429235156	1.347883887608474	-0.6804777647507396	-0.45065525521864086	-0.077261981782581	0.07886511210179012	-0.6553887636200381	-0.8917827307890415	-1.727016853390987	0.9317234623198136	0.4935467625271176	-1.1281592332101786	0.2157193826476181	-0.8147313741332773	-1.0931368581761394	-1.2286980868320097	0.035808037943434776	0.5921266408372123	0.3949421383097186	0.8043644151725152	1.136041502205758	0.1175959201253182
0.08745873300123337	-0.5321360423784784	0.41878208661355076	0.3293434296733152	-1.1750456169497334	0.4129309841309838	-0.22738506372049408	-0.08664039931324237	-0.2458549431562634	1.3030203866380508	-0.7224372659518206	-0.41200486732082925	-0.0779256915859173	0.13272153539020276	-0.6242485941333632	-0.9119316498813574	-1.7617537317505878	1.0294182644481598	0.5024934141286268	-1.1695488217452552	0.20189461220409308	-0.8751796560121686	-1.045230168272742	-1.2792484054884263	-0.09338769440251844	0.6429700975665772	0.3893404505409034	0.7973970188264674	1.0915739156405075	0.1490085789254886
0.1294533213105425	-0.5301210884691054	0.32439301195337555	0.22766601923770038	-1.1085766578288045	0.3024598685666911	-0.23405296762088845	-0.04800218891818353	-0.2956236049033226	1.3073433701831874	-0.7629057573382345	-0.3939978558140935	-0.1041269551611472	0.15418826781608538	-0.620222517947391	-0.9590898336442052	-1.8071471691441083	1.115443557129296	0.48940054602043526	-1.2144243557587695	0.22211596432512937	-0.9100490396872862	-1.0116318204211987	-1.3495568913010718	-0.20452915133089572	0.7386203131588359	0.33658273664551447	0.7626391558624017	1.0225448647079785	0.25089437469549913
0.148209683222389	-0.5258768238514898	0.22839288270648977	0.13894106430765868	-1.0328989437622653	0.1823166769113745	-0.2185946285785243	-0.044254021583821065	-0.3315684749760095	1.3532417567260646	-0.8178929567949659	-0.4019107113300023	-0.14454382745302802	0.13813204895699185	-0.5806173897247098	-0.9884470649730556	-1.8591571547965997	1.174775397860476	0.44640054245420746	-1.2680169403852397	0.27355115248331074	-0.9262792656631109	-0.993364170987669	-1.4006612501897524	-0.25883502647141776	0.8605265279052606	0.27519842358614965	0.7142135260420731	0.9295589393002894	0.43462840339287184
0.1344331707390042	-0.5195461530582113	0.12695105576356883	0.08833720433015191	-0.9504681427356123	0.06399977075035698	-0.18020582612297167	-0.06319231580100158	-0.35275592038542325	1.387358369059459	-0.884171449327351	-0.422862478477877	-0.18168102912674827	0.1489734623511846	-0.5608561062497756	-0.9958618977914273	-1.9483001986688329	1.23253530718899	0.37145003238515295	-1.3176861961608213	0.35513459450638224	-0.9379864410921362	-0.9830290775406656	-1.4155540077006774	-0.2767010796682094	0.9621792148700624	0.26410198936046836	0.7219770549727291	0.8118301725576865	0.6017277347251792
0.11203348672917293	-0.5226114552820449	0.020664362484824013	0.04540918698156013	-0.8891801452935433	-0.029996461683538873	-0.13849834172615424	-0.07719417138402548	-0.3414883254830824	1.3722711910984906	-0.9461135883154135	-0.4442580274465109	-0.1942526369916203	0.156141271582847	-0.6368513296009117	-1.0290775955017817	-2.0816875442167118	1.3016758039935081	0.289426314853367	-1.354771932310976	0.4523836387836001	-0.9393402529624908	-0.969315561010942	-1.3678324155822277	-0.2622983153338381	0.9940141325344183	0.2976815613128039	0.806658859391511	0.6883225340962592	0.7085073066079832
0.10985520420498099	-0.5288992547155493	-0.07777770422279133	-0.00012963240784821806	-0.8755038997729674	-0.08468285669467208	-0.10062362957131947	-0.08219407851490666	-0.2879098387974441	1.3036607004537841	-0.9929002337914774	-0.4414449020064447	-0.17441909968856856	0.17946315372454782	-0.7036628254880275	-1.0718151775431035	-2.1769730534508565	1.3554250846030687	0.22405543411071527	-1.396800100569831	0.5451047309897257	-0.9321250951434102	-0.9323759666718114	-1.2562128172399327	-0.21633444901845125	0.959145891845734	0.3291477692432677	0.9369279078941908	0.5805997300682031	0.7923710298384982
0.12898746442852435	-0.5374127922439815	-0.17749145082209655	-0.03382886652950291	-0.8959207879902177	-0.11090644327949098	-0.06513612881288533	-0.09378765724998167	-0.22103084666911554	1.1868466935295614	-1.0144297942611764	-0.39155329493703	-0.13756793194683056	0.2893981027082321	-0.7143909344081871	-1.1155852530660968	-2.2023777130433246	1.3824760162801106	0.18346839260985093	-1.448441955355168	0.6188924356134546	-0.9291692079078514	-0.8912307700082478	-1.1244838994815238	-0.1630788538699022	0.9020047602337016	0.33869610066738487	1.1198158808243306	0.5141956069172854	0.8378023900280661
0.16426086241245147	-0.5585447999991967	-0.28440228147099644	-0.07767510761043961	-0.9379741022418389	-0.11765816540993293	-0.04485246694794502	-0.10154139193320252	-0.16652249164372449	1.023483602779447	-1.0227111112734715	-0.28327805239757275	-0.09498220042312645	0.4452469878453574	-0.8035959614093166	-1.171538751672809	-2.210756612941368	1.3775104759614065	0.18013357707937366	-1.5018027267942398	0.6717051589856248	-0.9218531930439877	-0.8824896230775765	-0.9957280708568128	-0.12126340530058824	0.8114115091192373	0.33561007995111003	1.350610266671794	0.5008442467996883	0.8324737649800034
0.22509213278567955	-0.5879867063239184	-0.38205247389022895	-0.14143030104476506	-1.0058700035705557	-0.11329466277203677	-0.037095302410387096	-0.10270145501222934	-0.12807789453623847	0.8346152552286034	-1.029041690444911	-0.12849221852482332	-0.04979994728385875	0.5664514616961144	-0.955406715929586	-1.1895614990028691	-2.180327705255054	1.3548325497129663	0.2168590296411251	-1.5561432369876023	0.71686422258142	-0.9066237792817768	-0.8965749055586315	-0.8855169832458365	-0.11505583645914101	0.7042654698790648	0.34263765187926043	1.5631331624563438	0.5321922327059869	0.7684129242143731
0.29619474420587105	-0.6138345636542611	-0.47547803648522785	-0.18925410115060876	-1.0845841179164573	-0.10933132525410434	-0.026681156318626185	-0.09987358088037702	-0.10630316385961287	0.6831204675819896	-1.0246121487871718	0.043883171074117364	-0.011488062569086601	0.6371306272426842	-0.977275740133968	-1.123122455482296	-2.090226189438764	1.3275367689077835	0.2773657526991956	-1.6018760424111211	0.7696985664614333	-0.8885044232748264	-0.9280867170083293	-0.8749746120657165	-0.1399651651576601	0.623503779145287	0.36545689087204386	1.7091072860442242	0.5988079623191466	0.6361774337081829
0.34088808962479844	-0.634545003038366	-0.5752619985386763	-0.20091596569597217	-1.1535543739888292	-0.10696439114027986	-0.01528972965520405	-0.09231025168733042	-0.1024632217278427	0.5859139080422328	-1.0109631964420773	0.2015799128220161	0.012086132077455515	0.6473278348014946	-0.9076523044257693	-0.9914604163195622	-1.9925187349696372	1.3116999272996086	0.33719276813321986	-1.6174775073064627	0.8243212352044491	-0.8582201560202215	-0.983433373012739	-0.9596296185405757	-0.185104618146014	0.5468235978123682	0.38525121846966714	1.8067645681152626	0.6845136177759195	0.4731712042586487
0.3577199806930008	-0.650403833541392	-0.6677162473513729	-0.18404942285205989	-1.2138758669703906	-0.09358865915172426	-0.013487868601204595	-0.07815325089008998	-0.11612136883966806	0.5151644231374023	-1.0001720129084262	0.32956583775637777	0.028670546075470805	0.5829194830195984	-0.8096909259610598	-0.8260817289053664	-1.8985987906020256	1.3301713455265824	0.3799336331677806	-1.5998553312303956	0.8844416902275084	-0.7930199556852149	-1.032473949067696	-1.0276244011297524	-0.24987188431769614	0.47988513231357716	0.3856025970660746	1.8765028155732533	0.7621177686783166	0.3296986650759758
0.3755542672590611	-0.6614646443630563	-0.7396753852716206	-0.13628909443278467	-1.2723473127872036	-0.05395102689665188	-0.018364091453554283	-0.06304069661438078	-0.14071958637788975	0.4590279378543217	-0.9859359754488057	0.42907450890439813	0.04102276869154112	0.449528102574166	-0.640993962877913	-0.6535520681181153	-1.794176879449535	1.36621313718897	0.39944549015055897	-1.5586100792082282	0.9578093392702904	-0.7043937671408376	-1.0348300157842565	-1.0758337047202655	-0.31068648385292014	0.43832133375031723	0.3768486868164441	1.913812258746375	0.8210048241705717	0.22674990524197342
0.4049225276626568	-0.667523796544433	-0.7976148375147736	-0.06725728812180143	-1.3171342169078144	0.01932601788979037	-0.034158370692426575	-0.04441974488082459	-0.16915398139873208	0.4030991219168847	-0.956699757999548	0.5005760341270508	0.04817361699108711	0.32850302781680674	-0.45620240814179686	-0.5193432117005926	-1.7046679672545704	1.4035624231956318	0.3890459635026505	-1.5068195140762572	1.0183683817381621	-0.6175442142314813	-1.0070590992198274	-1.1394234772937666	-0.3441486302638518	0.39325359787122555	0.3573038889467043	1.9184604862589976	0.8557082839781227	0.20319213673285857
0.43926742468863117	-0.6669914771605739	-0.8403019327747769	0.0017110465026142108	-1.334871440397648	0.11992497480307814	-0.053133901792174476	-0.01681800086070016	-0.20585931059947532	0.3547813874972655	-0.9223257692305846	0.5422351123350941	0.05344163999079141	0.27105454540831675	-0.3670993685953179	-0.45707238260602495	-1.6470256706620046	1.4374103666698737	0.3629451907392735	-1.462836242142544	1.047932881891294	-0.5360051726416531	-0.9779451781562145	-1.1698020494656451	-0.36026421680735476	0.34638897106093786	0.33145464611533404	1.914939701164331	0.8566302835636017	0.29883129303590517
0.4756556663833167	-0.6608930262327383	-0.8601299968528717	0.07993355302859333	-1.341172385786108	0.23584089024431668	-0.06524810887838726	0.01906990800961462	-0.25512350936059586	0.32421592097436724	-0.8939655200474432	0.5622165768579193	0.04893452279072814	0.2300373890542066	-0.3327587356507954	-0.45540892088555474	-1.589862610041467	1.4558915788619733	0.34120729128774313	-1.4363832957766831	1.0710328501994093	-0.4530968027130422	-0.9442074180729219	-1.1519479078963522	-0.3376813147577232	0.2933721319671743	0.3338124474216625	1.9042537228081855	0.8365478226470946	0.47711935649633325
0.5066174786040201	-0.652654579929522	-0.870498478914563	0.1800241713000168	-1.3486679804648096	0.35078193534011215	-0.07196182280557759	0.055645392261115735	-0.304959934792333	0.3127871846524773	-0.863772571300441	0.5727733189839445	0.03283608877423551	0.19659168989190481	-0.32976710364770845	-0.4722500367865911	-1.5346680240587225	1.4601029838660027	0.3336922738693814	-1.4150477348685042	1.0853579809672973	-0.3767247451097816	-0.8983593821250204	-1.1031689573064691	-0.2723531463681057	0.22228370407966805	0.36876697909907097	1.8744457276527744	0.8142384556279538	0.6736641728740211
0.5171586953619454	-0.6427584410483818	-0.8771182358967643	0.2881291478620499	-1.3363689000982626	0.46089545654188485	-0.06677001976862973	0.07799688119105602	-0.3499700800153157	0.31921455090012996	-0.8254846817679781	0.5714419735216668	0.016984810291203155	0.2145682945007789	-0.37031925823500333	-0.4801466998964091	-1.509902345762292	1.4792159068087063	0.34173831286902956	-1.3752458479754266	1.0796995852004216	-0.31747511041696336	-0.8668893943448472	-1.0080144982610313	-0.2357740399809954	0.1641970655728873	0.40345161127489104	1.8310342496386152	0.793722705288763	0.8299405973729584
0.508362032307023	-0.6376781849151753	-0.8850018710535282	0.37946067338713674	-1.3183247181102422	0.5652278688829132	-0.032580469769432796	0.0878732844869643	-0.3913736913537542	0.32796435266322427	-0.7808196190073666	0.5640518779471607	0.0067459063376395815	0.2514878124715999	-0.3798332307902739	-0.4757375703246803	-1.5102012241104388	1.4975110336634176	0.3738799871411186	-1.2986775147940837	1.088045101227768	-0.26278343832490886	-0.8538636448250859	-0.895559937878564	-0.22431507117968189	0.1224664128517311	0.424773671900373	1.7652519404892395	0.7928309351978896	0.8947537958202452
0.4984216102865961	-0.6444339966928779	-0.8941727895362357	0.45359560329815984	-1.314641216131998	0.6528427447761193	0.020961271549840163	0.09238307378202504	-0.42094877506668116	0.3392338758201212	-0.7275967811646572	0.5780836573815031	0.005343506962388675	0.2524011169470792	-0.35522997149216173	-0.45638022956831203	-1.518915073881405	1.488716052980585	0.42723703562875215	-1.1769012362361635	1.1307517815053867	-0.20773100834190023	-0.8359491730453209	-0.7868822151357548	-0.22150679564558864	0.08430815043426201	0.429555476277571	1.6836706027198336	0.840099788263285	0.8111868742439619
0.5055508269845043	-0.6605214744480309	-0.888528247194901	0.5141983696329591	-1.3187436749793893	0.7155452134137478	0.06135044517551082	0.10102184139179834	-0.4480617782362965	0.3719764093165106	-0.6662137708570947	0.6248424656653893	0.015593519029815464	0.24859296346450072	-0.34488552966330677	-0.4119791858065204	-1.530653778658614	1.4768751491436758	0.47715731244230175	-1.0442691023739994	1.1896892858850432	-0.17774931222164397	-0.8257953154995915	-0.6853445883439526	-0.2901777906763249	0.06295937484695731	0.3965055184415604	1.6060995974107866	0.9548862175309155	0.6435284514234508
0.525807569337055	-0.6867337383364522	-0.8611286166451186	0.5683439497209413	-1.324725217606223	0.7572262420260791	0.07031903042168987	0.1276786100162412	-0.48189844478565835	0.41873662364380665	-0.6074555590774349	0.6954000143032066	0.030553371375312343	0.25831313252495763	-0.33983957893082756	-0.3494942099157545	-1.5428614132579161	1.468168314146974	0.5191292582271598	-0.9418076735435328	1.25378791435119	-0.1718491751018471	-0.829062208796913	-0.6667296168782405	-0.4015526431584743	0.03743068868875143	0.34682873281902	1.5485110254831287	1.1344846832335547	0.5296049327469368
0.5653411481868789	-0.7216453156456595	-0.8284355210247142	0.6248464451034693	-1.3493275264271303	0.7787202174589931	0.06151332527078792	0.1858016489058333	-0.5101182548050197	0.46740739595101893	-0.5537512493154061	0.7884964142275461	0.04586035227903952	0.2572652787294302	-0.3421367249331975	-0.28475686861497274	-1.5358686905262773	1.4472777865339652	0.5488537222612343	-0.8681566874564404	1.3233935950293128	-0.14547117877402432	-0.8269524370231096	-0.720034529928871	-0.4895352380416214	-0.01509414455480372	0.3074437753608211	1.5158448648997433	1.3420051254538257	0.43413143318113584
0.6311105015094914	-0.7618300702070553	-0.8048041198472401	0.7036401968085582	-1.3936747332395272	0.785386798074549	0.049434748205417	0.26635022330487734	-0.5270554113254448	0.5258663167495408	-0.500531517743144	0.9029244284514272	0.05540499911614248	0.25843137283651546	-0.37423363387540526	-0.2484169221100795	-1.5076452989262874	1.433546647427806	0.5583653808252322	-0.8255424254784998	1.3741986998160738	-0.10002732186513578	-0.8076484900002452	-0.7711232820504456	-0.5796221573531308	-0.09992450975421831	0.2797357906788899	1.5128729662453964	1.5229387271682238	0.2843915474393423
0.6914919790311163	-0.7978098588972953	-0.7786293588863863	0.8264917618831431	-1.4465338162448937	0.7817682836919037	0.0355644900920009	0.34952568826281183	-0.539000643074569	0.5650050660917365	-0.44138502215758174	1.0199248728905557	0.055827107442950906	0.2960277146597011	-0.4021587702678538	-0.2538432489637511	-1.4644676837690276	1.452870140620711	0.557791877517443	-0.8170878048890147	1.3935830294191933	-0.049300107456468525	-0.7730231387081501	-0.8361995991907957	-0.6670513789071739	-0.2039045983060932	0.26476400700587416	1.5240138775070329	1.6393726638918746	0.1757828490827865
0.7258882809544172	-0.8071558153280041	-0.7427882704052654	0.9675470066653322	-1.5000400009491408	0.7880389562632404	0.052346229908489736	0.4192705141082459	-0.5377696028029135	0.5522472459577312	-0.3803002138129524	1.114717421977288	0.05359715358487884	0.36760795292538234	-0.41617961700959294	-0.29305888101759403	-1.4107211118523044	1.490694433935966	0.5736630505389241	-0.798249703037533	1.399053017903439	0.012618359805988332	-0.7245030349850569	-0.9287789416637393	-0.7151722718727427	-0.29725736049346585	0.26284924827762424	1.5401491608832951	1.6871856478601763	0.1254439080523218
0.7572870348023921	-0.7779568467086682	-0.6773357645688778	1.1020392790564257	-1.5476019758168746	0.8038412214260399	0.13276318694843564	0.46924842925148075	-0.5226921829619927	0.4950516470118715	-0.323014374225276	1.1692386512615711	0.0451244397355915	0.4526105051789086	-0.42302248956210803	-0.35646162889206795	-1.3742270349286003	1.5427885344392918	0.6151464564689995	-0.738993003737817	1.4033709421840577	0.08994080110047209	-0.6675531383155319	-0.9877647179409632	-0.7414970316715556	-0.38748267679820925	0.2611025401824389	1.5596371019761077	1.6862787630219997	-0.055639612849123485
0.7886954270686156	-0.7226134938538863	-0.5680961213575897	1.2299474218275672	-1.5771736938381617	0.8197967413156337	0.24889160487782166	0.5188807936903245	-0.5031611831780485	0.4007455359995962	-0.2749696892180866	1.1809988695116886	0.031183756837059075	0.5205946070723902	-0.40370800826945297	-0.4316500986573216	-1.3661830849034797	1.6136723570361748	0.6777645213342638	-0.6482840661251204	1.3910719618654437	0.18499468669120256	-0.6025916853948228	-1.0061494895918615	-0.752334867144283	-0.4616600457626762	0.2506477538284589	1.575722936123512	1.6819609835424594	-0.32247120236725074
0.8045602635058714	-0.6606679515939249	-0.4240101085988638	1.3538399225618623	-1.5720176206861824	0.8468249152161229	0.3404403984293423	0.5970492994621868	-0.4760519446575815	0.2745933308329575	-0.2535768046480658	1.1625518370470815	0.026746065348641757	0.5766160512379438	-0.3539769827635966	-0.47774137248910875	-1.3672909960216093	1.6868087916119563	0.7636753168410644	-0.5446417021890357	1.3651149978780928	0.3242899028876421	-0.530799033118406	-1.0296688876206417	-0.7287129784359248	-0.4933281092691352	0.24895197016753556	1.6215870958890135	1.7194455568537517	-0.494733502010375
0.82235920920502	-0.608422054482807	-0.25618347062288727	1.4599857397318403	-1.5306860737140824	0.8976671708301638	0.40713470744221797	0.6982462914623876	-0.4487130625390381	0.14281328639939167	-0.26049136266358297	1.1304077419451453	0.03359421754541062	0.6529014384531915	-0.2876802806951938	-0.4790033089667066	-1.365569868982282	1.7547348367408933	0.8806869843206332	-0.4459330226942023	1.3360014397456828	0.5019728619752775	-0.4541873646978602	-1.0449713227681	-0.6809572365786762	-0.5163069216297391	0.2568147028175819	1.7080292928551288	1.753992830939173	-0.6071592076876282
0.858021356724975	-0.5713133199851879	-0.09614684719815114	1.5639058164261788	-1.4578995768534404	0.9662188615404466	0.45907818782658716	0.8095629826626081	-0.41956714882907375	0.021011754023975242	-0.2647686970694086	1.10568006845793	0.043316594204327555	0.7296924049316503	-0.20968416061471967	-0.45555423478297496	-1.340000310990836	1.8156924756829316	1.0131152703481017	-0.3646103322543124	1.304920415399572	0.678779140596723	-0.3546052075594476	-1.0301292872502696	-0.6169052148459726	-0.5193530795892904	0.27428687621285996	1.8020124972220413	1.7432915898486911	-0.7413549695845555
0.9039998245770541	-0.5422572558984319	0.013596006767823965	1.6833722248838217	-1.3494851537640378	1.060696143533447	0.4778704788191487	0.9383828748485076	-0.3922056788156381	-0.08972446338442688	-0.23623449674122346	1.0991136018558496	0.06670472794365839	0.7811350949634397	-0.11928442343053905	-0.41174209471072815	-1.2447044956067554	1.8647896228578087	1.1350803071379072	-0.31184440220177484	1.295472253472239	0.8395530282148028	-0.21821822123926143	-1.0087363112396848	-0.5344638821426979	-0.506133096309777	0.29919910945381023	1.881235106774935	1.717586442935491	-0.8509299989083761
0.9550609516522472	-0.5115577896870095	0.06455292218237374	1.7941091607155268	-1.2123369263916426	1.1814991819291287	0.47932621967068484	1.0746814715651538	-0.38861420352768855	-0.17997409984514076	-0.18426969842963942	1.1078275211668576	0.10168140147095268	0.8413887268323295	-0.014596729504344107	-0.35037756545007176	-1.0684796378495076	1.9017471502594439	1.2456899784334896	-0.2988847328760399	1.323804384678328	0.9712568122327792	-0.11266457350759385	-1.0126380030161912	-0.4552562071924881	-0.5136543683503546	0.31495512941446	1.9517942114319624	1.709474861882913	-0.918780237538496
1.009575845266535	-0.4571826150404551	0.06914033185300872	1.8920332787521077	-1.0586419767318422	1.295346158558643	0.5059316652335556	1.2093968818912741	-0.4093687142849909	-0.2218056283691749	-0.1415771174030142	1.1342099743247003	0.1315566737064931	0.9172990068522907	0.08138317841286685	-0.28989256767380256	-0.8296809907552731	1.919444845241492	1.33938342623562	-0.30827535388257177	1.3705386567026743	1.0574585525852604	-0.0873473122219493	-1.0104920725391127	-0.38917138547532015	-0.5230195927512783	0.31460375081805236	1.9957644657322142	1.75186668981856	-0.982068013530314
1.06064982356606	-0.36291206751097765	0.03310420044371488	1.996672701227546	-0.9063656731042032	1.3889635112512966	0.5467433091063505	1.3511678734366424	-0.42342214955743973	-0.20639310176669862	-0.11259250785998158	1.1843197114416064	0.1519400626457818	0.9732878330008624	0.1502295668475363	-0.2384782163365108	-0.5616798678171195	1.92412146358899	1.3976641068249385	-0.3200890787724842	1.4226780556877379	1.1080693934807164	-0.09132985497558316	-0.9968673648555525	-0.3327385992399419	-0.5286712425610636	0.3088238275293199	1.9961551146401895	1.8470492918342767	-1.0461771708443073
1.1089575758282257	-0.2537723033665884	-0.02522533765578496	2.0850972235078347	-0.7671392537373258	1.4292099053378018	0.5673374611529114	1.495459974713026	-0.41011787946560113	-0.15123266240814073	-0.10035069602747786	1.2504770505007097	0.1785578804908881	1.0089760208306355	0.2065023590874146	-0.18729330799514626	-0.30126922430689873	1.9451882825742601	1.4295976206371637	-0.3360579457006847	1.4814395073606739	1.1675750499025994	-0.10203671437391777	-1.0081783693156445	-0.29943079505005266	-0.547872305654415	0.30948584517472544	1.9876498472766682	1.9474464816695083	-1.110617641632792
1.1675430947495211	-0.138344739788695	-0.07759826472887289	2.143131502259529	-0.636536708934378	1.4126073099350753	0.5741529751396504	1.620415340653901	-0.37280267710275283	-0.08400663406772103	-0.1141114741086732	1.3310648204602615	0.22822225757402653	1.0463358820307058	0.2403233416677641	-0.13608927940412113	-0.08786493065519647	1.984623683152685	1.4553585395885176	-0.3368933479420669	1.5592331832232886	1.2347419626108713	-0.1356722388205945	-1.0213582841366833	-0.28903339957395946	-0.5606730143833161	0.33051254408148784	1.992970584301755	2.0369106709556126	-1.1701712386725354
1.242346858777189	7.616308126314752e-05	-0.11963391660877683	2.2056638078659843	-0.5314407560956456	1.367886729241322	0.5698366526148153	1.715431206278619	-0.3016206909973525	-0.02436053684327292	-0.1305498573153742	1.427132302065955	0.2930880884791902	1.092947028297125	0.23618070839076247	-0.07916829616458287	0.053025292046158426	2.014284706535713	1.4883838337718671	-0.302707463551265	1.6750851301773053	1.2968621439628936	-0.11582458409390792	-1.0258452296796654	-0.28578844848764773	-0.5725881125818418	0.37829494074948367	2.0049818019912857	2.0735588949161423	-1.2252106896223396
1.3228822688567132	0.14636396046973132	-0.144341954749767	2.261874333490301	-0.4584012258783897	1.318577020895225	0.5674494412184148	1.7660861187202517	-0.19721567615384356	0.006827937716554601	-0.12043273446877094	1.5365132382944224	0.3472540287054601	1.1435008773661715	0.22543317328876408	-0.01462980546027089	0.13748419077243743	2.052084514938154	1.5314985379996533	-0.23118653448801124	1.8136664081621305	1.3605611259774786	0.011063782169769576	-1.0313856320023047	-0.2765090930030098	-0.5981125204283069	0.43141931057155886	2.0159397511061483	2.023725573058347	-1.2751838053580538
1.3931334866649419	0.28686055167540864	-0.14729100382374716	2.2878004017303035	-0.40034873693072337	1.2844735871077284	0.6035070223103178	1.7712129628445823	-0.0761370302303251	-0.009958667722926478	-0.08370729897126036	1.6743074936401392	0.3760184895546632	1.1944461426389947	0.2175947089170403	0.056776678922119996	0.20000129628477498	2.130206077762891	1.5713676383226187	-0.11950069033254537	1.945597835663285	1.4267078308866012	0.19304786242070823	-1.0181198799621831	-0.2440972265840514	-0.6311881484975362	0.4811673904020665	2.0234214194323155	1.9782301836764966	-1.3204011922620127
1.445325521481308	0.4225734136529827	-0.14469693287904253	2.3171116265872476	-0.349036890679732	1.2927493423546257	0.7015761096758878	1.7495948876545744	0.05270808688715549	-0.06248170639181749	-0.03366217579605992	1.8368294224730715	0.38481611573445457	1.2546630792387812	0.21146089200162083	0.13139536524748807	0.2380464487738611	2.2158298178738756	1.587026402711585	0.04884816972399984	2.0754413398356144	1.485041993942159	0.3828808513191243	-0.9959075486785324	-0.17625440932476374	-0.71351997964024	0.5150474165165473	2.014510668392161	1.9919846037221718	-1.357038940649467
1.4684962789510307	0.5503515014590723	-0.13554551868915243	2.3437866607287474	-0.3219083963805012	1.3213441201290135	0.8254362421279445	1.7200256202359792	0.19675862191661567	-0.131711743917693	0.023723064445927245	1.9851503330417106	0.36476874723953323	1.3208858082152672	0.2638290216920165	0.19679809123645806	0.261307429179622	2.294039526384743	1.575989650166133	0.25497820549289774	2.1831145575370714	1.5370842290501106	0.5739824915264572	-0.9482054650189653	-0.09293972551705296	-0.816866878054455	0.5140340202747341	1.9934205722843594	2.02482391136236	-1.3603727824865322
1.462623269431528	0.6658933886630295	-0.10803666409959378	2.3355099528003254	-0.3049178286970685	1.3388747580439944	0.9209196079809947	1.6850262703198127	0.37126516855982095	-0.21521558780076816	0.07479946940960588	2.1394246895617206	0.31965036575497996	1.3681941645946645	0.4426907344220149	0.24924493605542083	0.3083137790381405	2.376690798080092	1.5685595962007775	0.4562751549962075	2.2075642632633765	1.5848827100429679	0.7735139246802214	-0.8517868578379391	-0.007675059502022685	-0.8942914856302974	0.49431607932850363	1.97987642850024	2.101103002751199	-1.3402869030955202
1.4511149980426556	0.7760406297621049	-0.05618645207401034	2.325760701743534	-0.2738693914142335	1.3691893944190743	0.9953812615373823	1.6267939245747496	0.5773044164733262	-0.3115360914657814	0.12055172682674517	2.3224884514877586	0.28922246485473674	1.3758349350725574	0.667140839380868	0.35466252053404645	0.3600042740426131	2.4392203684247966	1.5674890566929047	0.626255455031997	2.15599626341416	1.62697500977138	0.9717581182275026	-0.7741509948690151	0.07458557986929942	-0.9680709716028563	0.4836168556900661	1.9839015957292556	2.2231797784679475	-1.331962652048936
1.4547615329467234	0.8674638044799327	0.018830958959994575	2.3178521295972034	-0.23439203969469577	1.395596035260897	1.0530357252623945	1.5501627668346678	0.7560876045495615	-0.3948184213801704	0.16863368707930132	2.4830058404015003	0.29295479111283	1.3416349442675601	0.8407234871963283	0.5627634937898355	0.4370736632647139	2.4627013998135387	1.5499441036472095	0.7655139469867998	2.0831660384234723	1.6711659118546969	1.1283691723000975	-0.7578731367774305	0.13853596160278006	-1.0249211780165048	0.48571494238165813	2.0118799694169325	2.321692663139413	-1.3226996794912944
1.4799531454425765	0.9248113934041443	0.1234519856321394	2.2861205177591466	-0.2033850832899934	1.382722638210168	1.0615207602257206	1.4693391622831489	0.8609857884315624	-0.4687175580272543	0.22034066494376633	2.584654442532673	0.30422952668415293	1.2772021289729283	0.9192926796410295	0.8094223625111443	0.5748205102355606	2.459023765908858	1.5374162425015065	0.895434303939765	1.9926193515775439	1.707148602139533	1.2288063911265712	-0.7356256902677909	0.1871387034535555	-1.0314926648505933	0.5117118660723878	2.0644444996926494	2.3934071008427638	-1.3006811381657521
1.5180505999733531	0.957683008510777	0.2359644491781751	2.255142103268359	-0.18980424378912442	1.3450262324944915	1.0335970038917026	1.3757619159175278	0.9517778319530317	-0.5346525752689264	0.27068088381145305	2.658025116610557	0.3027132691418025	1.1940873444522009	0.8856756719699806	0.991110622885812	0.7240277959353424	2.461947264498865	1.550496366091748	1.0311193737416395	1.8991847826126034	1.7394189773529383	1.2725214199287112	-0.6746929697940902	0.23636257863291674	-1.0139002469718363	0.5752146355970502	2.1208364002819513	2.4481980598159225	-1.2894993084016837
1.547646969608833	0.9595014686878528	0.3324482848869315	2.266825125042579	-0.18948898911531042	1.3117486714013868	1.0183066349475927	1.2730663621891014	1.0118729263152328	-0.5803675205564857	0.3366083677833018	2.712640367467035	0.2946709947047207	1.1029893002752753	0.698596684322414	1.086929842034828	0.8306243047243486	2.4676767340973695	1.5496424833890392	1.1819860204013022	1.8752014621269084	1.804130408932459	1.2454568586718104	-0.6069322887115035	0.2850895471494093	-1.0046633719231408	0.6629319736132737	2.1561925989151947	2.4705678858242743	-1.2919082334557948
1.572228148948939	0.9206028549196736	0.40657239930990363	2.322684440667888	-0.21891552406312997	1.266453385482155	0.9967199323204394	1.1894536698092844	1.0270745795780634	-0.604090282140445	0.4340085839264086	2.709067547723635	0.2907470534824844	1.022895759577449	0.4200883718532401	1.0859853017015957	0.8978461676825129	2.4518888623148234	1.5358401704482492	1.3485853469680422	1.9489829894626827	1.9040021579701238	1.1663218288566055	-0.5613605287619087	0.3285387645951258	-0.9964062302631213	0.7575393875851401	2.1854467627073992	2.456521247330742	-1.2873250637253366
1.6150323643911335	0.8697288413213204	0.4549157394869317	2.404228632124242	-0.2784115475698374	1.2055857164903145	0.9403023393189353	1.1368453380795636	1.0850012360305599	-0.6210395619006799	0.5363633014328347	2.65709994434016	0.2950708868038022	0.984781606734684	0.18446821233740773	0.9816881638530794	0.9100692615067185	2.460727915840722	1.5688697128042488	1.5039395470290562	2.081837921513125	1.9658585593588682	1.0767959407016983	-0.49455186047278926	0.3639508932133772	-0.982180843724486	0.8417276623070105	2.261311769620857	2.444494946726702	-1.2790353244990116
1.676731092406739	0.8238100423901663	0.48422679073281183	2.4924161934413442	-0.34693795824618207	1.1450458423307845	0.890552650217826	1.1168915479147852	1.1683543328340116	-0.639418298990091	0.6351054264091416	2.628506103804297	0.31244953094304845	1.0119728011408031	0.03204553308923397	0.854450550461803	0.8638101075185667	2.5359455680057037	1.653365866818503	1.6006712536804089	2.252306359922202	1.9412959898371365	1.0244234123079372	-0.37835947936842856	0.378180493104627	-0.966308307165588	0.8959672772394225	2.3828975335361275	2.4542540352353006	-1.281485663737434
1.7394161518897875	0.7658301009092898	0.4367260360054928	2.5782722281385277	-0.4148877847164723	1.0900401666388293	0.8966606537907065	1.125456268945046	1.2140195270088852	-0.6568486794010653	0.721201924394806	2.651763279902387	0.35645432401279875	1.1012809316358738	-0.05176872845178817	0.8097588789051701	0.8223742317005058	2.612818400276921	1.7252619407519993	1.646753965801889	2.447817523701275	1.869322851033251	1.0429884745025315	-0.3031192551502796	0.3664918931939572	-0.9526733276472031	0.9124056846191827	2.5046415349837425	2.457775771356886	-1.301371374570941
1.804138130429381	0.6960855437837943	0.3113563426342742	2.6403348432643825	-0.488138867412209	1.0654981249730047	1.014234632565674	1.1508965580489292	1.2919101178974368	-0.6743794333291007	0.7650469317573508	2.6805489244455267	0.4256578733816096	1.2513482732630459	-0.0810925499365896	0.8640986284405301	0.8211065752583664	2.626446702749261	1.8182331992035805	1.6743397351023988	2.665594721914523	1.8301088561982568	1.141478569158909	-0.3060494256744358	0.34674738223374346	-0.9406598282786355	0.9030763282623919	2.627270677627911	2.4306145704535025	-1.3139129700532326
1.8605614308568992	0.6348795324799325	0.1753568096776126	2.654607509850563	-0.5537325800045232	1.07223281880047	1.188663944598201	1.1883041848130447	1.3860715224070765	-0.6993170605850714	0.7579459975150001	2.731331856019348	0.4863887089011329	1.4520469317495956	-0.054726364636658933	0.9679177600475317	0.8481499126906739	2.665852721432309	1.986006281681456	1.6743965949408177	2.890797020249808	1.8663165352753008	1.3375665201884697	-0.3266581616379428	0.3456632222420287	-0.9310507401084778	0.8791214743855669	2.7560068000360025	2.3820055431272453	-1.2827764058151383
1.881746674167402	0.5991319636551342	0.020933521725703775	2.645450661201735	-0.5971506151467322	1.1166085763589355	1.3412622338606588	1.222351507278338	1.4059601638601562	-0.725607999743483	0.7051611438053497	2.8410249438675015	0.5158390957813992	1.66269000816335	0.004936296333990109	1.077178514707934	0.8860147075558785	2.6726693211597605	2.110273828047719	1.6527417441707484	3.116490412977524	1.9606217512643744	1.628440847584272	-0.362900976549911	0.35244675107907436	-0.9308753293270993	0.8587669780110619	2.8671538317394156	2.3079382430937363	-1.2230847614943572
1.8650111672816867	0.5973385117712593	-0.1517769911717317	2.6207644065726887	-0.6169826229823013	1.2370327350133752	1.4897121706965357	1.2364626697168337	1.4139751018979392	-0.7275393246579632	0.6103391321334375	2.9527639411266136	0.5153642239137398	1.8371474719883636	0.09690469770160744	1.1676899525511737	0.9331756496634395	2.5680648766352694	2.172883396567683	1.6220549267595576	3.3345888301644377	2.161812160020628	1.8458681642202346	-0.4482075655514469	0.349397551102378	-0.9444931955985204	0.8628358403085924	2.961196375180957	2.2092288667073334	-1.1753687188036126
1.8316204736623274	0.6287096292858061	-0.2506403506042021	2.577362467297725	-0.6043682879419408	1.3989037831142106	1.6234469089247494	1.2483524347699582	1.4284125313835647	-0.7085202737528193	0.49906941844348235	2.9966456893013413	0.48341451141421443	1.9671506559198533	0.20058223017221474	1.2483697580189446	0.9540198379091865	2.5127289736753537	2.2742362996582846	1.5665116122919533	3.505801631772105	2.47766927046077	1.8862651819067444	-0.549304301172504	0.3466193911236101	-0.9653799135178035	0.8870555012435801	3.064743060408946	2.1146307015873305	-1.1328225467877366
1.7929800549035437	0.6810912857028748	-0.2638096491144618	2.536947928737212	-0.5688606562597671	1.5456153844896339	1.6720971573827406	1.2594276874484465	1.3902578122605358	-0.6871199476843015	0.3955964435760557	2.9823544103277415	0.4324588160944588	2.0624931195564846	0.29375019826834226	1.3323879590774528	0.9184739267796027	2.544578948263964	2.3290632158829183	1.4887754655061654	3.616477011419744	2.7877620128798615	1.8165265365114316	-0.6244703932468998	0.34028759561644534	-0.9844911320645953	0.9130269627171789	3.173709381119736	2.028980466870668	-1.093403145687369
1.744187168922863	0.7476276360719575	-0.2582236196515796	2.486648732855229	-0.527612071043934	1.6402374070579395	1.6751307991572708	1.2716665292335578	1.3241769257517517	-0.6745317241825718	0.30010347748754373	2.9195893695934236	0.3823195671436612	2.1241615579119424	0.3616349907020201	1.4318629699615706	0.851015022372908	2.517209712720338	2.2824055356647905	1.4110087018843056	3.6685731693891213	2.95534763013789	1.6470384392996074	-0.6332062811344974	0.3082785247499643	-1.0012107743481997	0.9261909289738952	3.2570263868220457	1.947139148474347	-1.0935204858762506
1.6848851942450858	0.7978121353006141	-0.22222259596935673	2.396713584434631	-0.5032213147015066	1.6390624541525156	1.7048716865542208	1.3291725132938812	1.2946545471269086	-0.6815128753519393	0.22691042693964145	2.799377148248122	0.34033367376857865	2.169692232365853	0.4434823513319218	1.545571094693022	0.7660253569249197	2.5488442200761834	2.242587413413629	1.3552554433979256	3.6506991866910257	3.052705711290198	1.3785397750995423	-0.5813293872740682	0.2598828273420513	-1.010610225243051	0.9103941694658355	3.307162959960851	1.8668596872993297	-1.1100861596007967
1.6214997430359692	0.8156394757399248	-0.1592666396135871	2.3139761252708047	-0.5067264489037768	1.563533416297345	1.7018685847975543	1.4566102026622167	1.3064567222083785	-0.712254860818634	0.17849920201967998	2.667540099716664	0.3200197105409361	2.2079409345286662	0.5385200894299786	1.6809156939403835	0.6661381517443093	2.7382497116411044	2.223105293639402	1.3251547197058198	3.5776712884857735	3.1803286641115753	1.1439461656608685	-0.5382312999107786	0.22071754764137244	-1.011140735898928	0.8758317559322444	3.3521963726815427	1.7780101644035455	-1.098352140712576
1.572208872112442	0.8074760543163123	-0.08823200517288007	2.260609131204719	-0.5358833581437302	1.491226984780601	1.631382223566516	1.6067590357752668	1.343576162815489	-0.75293728563011	0.14500428778728025	2.5768882606693877	0.3373122667977415	2.2243641060788004	0.6025536413142281	1.8264054976576467	0.5790099601845824	2.820798146702635	2.2024209410051436	1.3099687690143071	3.488248868047674	3.2442759096210105	1.0293307228655073	-0.5305761806452728	0.19048153009467414	-1.0123172716276874	0.8462191974089155	3.4118914817585377	1.6938814809153793	-1.0669394819124054
1.540061534447156	0.7648261965679174	0.004386079699481659	2.1934857069365363	-0.5815828415832752	1.4030374036619155	1.5182874474116606	1.727994442602546	1.4040514867417186	-0.7891236691084138	0.13049489852830418	2.5299489309668877	0.36963132408322374	2.199774198526948	0.6448638653578825	1.9477923146527858	0.5314419251545465	2.8192409062476567	2.2047404432722026	1.284696757754065	3.3732061458157765	3.2462115890574204	0.9776413144073169	-0.541555541304362	0.1670968013845036	-1.0098101809474946	0.8240568836181111	3.4621566228923726	1.641352695788561	-1.0303224406171065
1.5239589503597675	0.6643821732309996	0.12804719701990194	2.1292354343469837	-0.6348235486674687	1.3018254278414507	1.3783072755301777	1.812294710363549	1.482167956579198	-0.8076027797148851	0.12825527753585692	2.5100840531935846	0.39439130988468113	2.1330499675393733	0.6816764799413197	2.0226480920739447	0.5387953631339487	2.9204468448735477	2.174004914147359	1.2591535688029032	3.249135317237493	3.2291628693720114	0.9575613059610483	-0.5756251138968157	0.15179433483478605	-0.999473779781377	0.8129859116095612	3.510374565951499	1.634762665964478	-0.9749999927411743
1.5308729090501227	0.5333137085622642	0.23781735699582188	2.080091423160533	-0.670098887432095	1.2346530296723186	1.2280351176283912	1.8420966956034683	1.5498488189762192	-0.7890855963950456	0.13272520070941016	2.5019756328075102	0.4061686876083222	2.049205354888686	0.6890292897670877	2.049775902292372	0.6348692928382048	2.9583543868923714	2.097138478213025	1.2428041783406691	3.1593762346058396	3.1603356945419288	0.9770186064388373	-0.6397221064012628	0.14451389933487155	-0.9922006498217742	0.8269290217104857	3.5710042654539036	1.687664281524769	-0.8817628591281876
1.5438076663397926	0.41400985953814784	0.3356352863332832	2.020203771161064	-0.6775530012326637	1.1697113391931933	1.1088068878857684	1.8000065041920958	1.5774738144300706	-0.7426091968401287	0.15369252622816115	2.4927765621839777	0.394507945080247	1.9667837032288134	0.6617986393753554	1.9982124130077277	0.7940632378260604	2.8447150095394695	2.0346436103546184	1.2185119058347182	3.095564850029606	3.004651208568276	1.0339499148107958	-0.6871354648693686	0.1395184815952714	-0.990121390315676	0.8535625008294898	3.58549783443209	1.774564002018474	-0.7933987945358376
1.5383491088049817	0.29335913529446817	0.4878350849040176	1.9999605345917524	-0.6698665945145479	1.094774034866478	1.0344572143948836	1.7220213518552163	1.5638457845114355	-0.7157194777351129	0.1795895029466552	2.494228255258664	0.3584621155936032	1.932551094406835	0.6317366229807023	1.881487112879837	0.93507198125168	2.7355612682141137	1.9962273850780523	1.2020444218619235	3.046023000629664	2.784111763682142	1.1229832130801896	-0.6867882143012597	0.13267095720315908	-0.9838493853034537	0.8774358756114957	3.5382144817983736	1.822956384633389	-0.7499208033729557
1.5139092929325226	0.186223607219509	0.6990587743985481	2.069889407406225	-0.6561239795889588	1.0468904468947178	1.0175584045099153	1.6587397345929304	1.514822523295838	-0.7124452243854736	0.18502547622929455	2.497872531396932	0.31421572104732476	1.999882835960689	0.6171815562384115	1.7691977106732	1.0307388180334605	2.601756116667501	1.939297623391525	1.214474857306993	3.0154454252518947	2.478483885053246	1.215901465540993	-0.6957699087707775	0.12810845057136117	-0.9661927927485824	0.8980551790441627	3.485674676137086	1.798863477432501	-0.7229463646581529
1.4845442453350102	0.12216665049068323	0.89015793456416	2.239121849578683	-0.6344128879739481	1.0594956481735565	1.056446027257253	1.613990918374305	1.4327682304487197	-0.6999712190238473	0.16916796559622377	2.4861612043643557	0.2815051027481582	2.1002199334475957	0.6233396558811285	1.69379891816168	1.0697579016915069	2.431620251487294	1.9101636553558414	1.2413870562139284	2.9846794425914944	2.1920615152212686	1.2742594257511843	-0.7217746844611926	0.13297587720082876	-0.9453702495054138	0.9125177183745589	3.4375902459958754	1.7132686634559502	-0.7210068003595705
1.460252218542363	0.09006671985998009	1.0745905274448095	2.475706214090965	-0.5963458861109452	1.15060132617708	1.109010488004865	1.5672075842328888	1.3312205843091456	-0.6904980357067626	0.1366515265546991	2.4725318372590066	0.27038865779938803	2.147034942320149	0.6245100833368822	1.6734129079735731	1.0255239061657972	2.3434598744087665	1.9478406985912564	1.2597834008592348	2.937552912781998	2.038623038052589	1.2871829396343295	-0.7469679082620945	0.14586533488009845	-0.9303405403594814	0.9131237191422754	3.362392803671997	1.5786013032358526	-0.772657190559895
1.4384179884031187	0.07362198077337799	1.2691575508733421	2.6115186975626656	-0.5690141355088609	1.308006701822157	1.1321394615341718	1.5092255864471291	1.2353161472436136	-0.6983133254144628	0.08119528026043729	2.4649424159514473	0.2735711324212443	2.1522986748105217	0.6397936318981061	1.7401349311891223	0.9240083292952839	2.3111055106161857	1.9638095795836943	1.2843337295549322	2.890738336014235	2.019033496662073	1.276759551773885	-0.8061604742034729	0.16594488139330701	-0.9265927392744151	0.9040693547304993	3.295018229353404	1.4564539920316901	-0.8056021741795861
1.4144022629335993	0.10010219066038631	1.3662421188008715	2.5656244367284784	-0.5389073141596539	1.4820189299457038	1.1142888210924287	1.4471992350089575	1.1571243844231587	-0.6935611585549969	0.017846000759783147	2.4475446642325336	0.2695388870888401	2.0996572726546665	0.6311732637073936	1.8438967020471417	0.8470677669473838	2.2840888578170833	1.9368081942184552	1.3005431573379806	2.842450476069179	2.138634435306107	1.2709321204867707	-0.873160325389641	0.19462994784074789	-0.9199271295820264	0.8971028921234637	3.245119012513116	1.4131905470015738	-0.7718220045096159
1.3993470536292287	0.16680288124193482	1.3768875618205692	2.4037843303182678	-0.4396518689621017	1.6507098133888896	1.0450189705729893	1.3884379851245208	1.0570825979431016	-0.6785016698401144	-0.02964576810780057	2.4088905154718345	0.2485056734885444	1.9601907865464478	0.5461691485287805	1.8981676186837233	0.8330977807090101	2.3654669140460984	1.8847213493532582	1.2942885751119249	2.7884053837499656	2.2803424623431203	1.3032711111781803	-0.8960515510424036	0.21951668987277326	-0.9173772557844246	0.9037739930117805	3.1846623853117135	1.4444276914276508	-0.7315121984465538
1.3829328273518011	0.25069141447950083	1.3944648305075444	2.1438296908117733	-0.2916646881334538	1.7925640913400795	0.9428575208135891	1.336996768529018	0.9180578695272812	-0.6909479859556553	-0.040477333157265094	2.3649786803940045	0.2165920623590755	1.8136094954841624	0.4494656153380962	1.920010591895967	0.8666855233507367	2.4253031439812496	1.7916353902401183	1.2812895412826684	2.74690636326757	2.3312558743729253	1.3988614314141756	-0.9051620013405461	0.22972209868366694	-0.9141770786021993	0.933844871443467	3.11648178856274	1.5123936717998732	-0.6816495205356693
1.3253882576013585	0.33371180268164563	1.4187593776408076	1.8746124165121714	-0.17135354919539758	1.8750662192643948	0.8510796771280861	1.288845335680421	0.7861144461603432	-0.7259610376310761	-0.03996790480392033	2.319878412643634	0.1842480118174003	1.7141000801781587	0.3681524747087455	1.921758182714943	0.9316451863979285	2.313240595013576	1.7049259382750634	1.2694014612194393	2.711825544970529	2.3154251974591245	1.5329992337288092	-0.9178776148401804	0.23147632978137128	-0.8739224434316682	0.9822841933134425	3.0460067475947703	1.5918468601223295	-0.6113351379390226
1.232567077060906	0.36662986176136647	1.4198321137457612	1.7787278553372985	-0.05352711485753059	1.8862836138505947	0.7988104365531635	1.2378660286999719	0.679108058755018	-0.7577448309817468	-0.04637303446609284	2.2490764079181105	0.15773294402553034	1.6391561089112714	0.29106452862920873	1.8760110733770468	1.0086785040952528	2.1070972170489215	1.6433826610903224	1.2599364850395918	2.6648318268520677	2.2532274337649607	1.6057631245530781	-0.9232853596424182	0.2326169564393207	-0.8283284752084406	1.025569962436107	2.9925471862767297	1.6355587093224333	-0.5518505645397987
1.1332785178756188	0.2959099812010147	1.4297754022240352	1.8477385044194263	0.06983286862332952	1.8368674786108912	0.7981843661869437	1.17370290453873	0.588628481112899	-0.7691181888114652	-0.015443899623099699	2.142790661846293	0.14807999307825956	1.5858052648860703	0.24232909494256166	1.8765464403675431	1.060600887473288	1.8666161973537423	1.570139916426685	1.2555757728162518	2.606144502634593	2.085967662343923	1.5611512103933527	-0.9366447522851761	0.23015500979146908	-0.8017130978680349	1.04676980441936	2.976678928736299	1.6252000691708184	-0.5126106249047799
1.0330678833445452	0.1534377348324239	1.4220790082783175	1.952462555810288	0.1428723988405854	1.734105927219505	0.8109195536363991	1.0944025439086078	0.5256534301518703	-0.7537471960781181	0.08326095010784021	2.0366177416611095	0.15861048502073635	1.556807847789606	0.25787004041314193	1.9914323724780865	1.0576584816665329	1.6049067582487193	1.5035370656154494	1.2431409635374584	2.5394915655990102	1.9229361285695508	1.4298853000527525	-0.9329030298715069	0.22672183648437344	-0.7753886457260135	1.0500187833252728	2.9833694094007432	1.600341348106582	-0.475082471554631
0.933721493649766	0.06204314102111215	1.3720036868991108	2.032648453174094	0.16896387118648176	1.6034562726272834	0.8014317880865249	0.9996299741880025	0.5005959254174964	-0.7088663893288913	0.20087988059191778	1.935469334294013	0.18265677450647247	1.5509692227499354	0.2887430998995411	2.1153086459790336	1.0127751986948492	1.4467978822428087	1.4525377529487262	1.201427711306768	2.4844581072069802	1.8691211369436853	1.235670120003022	-0.9185174922915277	0.22471162316640295	-0.7783920205681554	1.0412088561979538	3.000963445028307	1.5718147816968326	-0.44162671299510026
0.8702749991250744	0.059227921729292955	1.3089892176648887	2.1076423665766666	0.21073096737898273	1.4860716660542654	0.7615923347824138	0.9117155281412778	0.48409170354918274	-0.6338631439941382	0.30249219946145794	1.8135158334316652	0.20626984755153677	1.57589754222797	0.2785783502526898	2.1784398863083276	0.9412350589134622	1.4685551757694375	1.3802338544408024	1.1351247658768595	2.4504428710821946	1.832075568571523	1.006806353289238	-0.9027585592062184	0.218172783216376	-0.8115660498074263	1.0355867986554337	3.0382333288183423	1.5378821740017317	-0.44197873356174694
0.8514929347645648	0.08631547587976421	1.2562730150382158	2.224375261066129	0.2918053436906741	1.4045529226268807	0.6913095736704715	0.8777316741727088	0.4474616673314151	-0.5384321573596301	0.3892316954296969	1.6932434382801596	0.2212935715517478	1.637720916164089	0.21549182473305373	2.220584740610171	0.8493351199333237	1.5677680424922593	1.3046461184742049	1.0544012906572278	2.4339093598703556	1.7072533383014232	0.8342604811277156	-0.8525086708165928	0.2015828766764977	-0.8364144843988223	1.0544084695586537	3.078143801429378	1.5308286252603593	-0.48777591904606477
0.8546093566649571	0.1650344376512615	1.2441881552085996	2.3475949619228067	0.3824203219730438	1.3754004679299918	0.6048558730993288	0.9187852134709086	0.38764515700622426	-0.4279139927641535	0.39500003965018904	1.595156373303724	0.2358507547696976	1.7107241154205834	0.1587722303108961	2.2118123700658985	0.7870653620194521	1.7059070236069716	1.2646920546982336	0.9680749344364941	2.4486699894390784	1.5493112061714776	0.78150689263384	-0.8191375010521336	0.17680153908811172	-0.8682665153101418	1.106275005854458	3.1194734669086284	1.560881781147706	-0.5606096645216527
0.8764949917015279	0.2670754191397569	1.2805207518687176	2.4407587034668135	0.4949786847879717	1.4101552343063655	0.5417296561736109	1.0205816301623991	0.3370256845515377	-0.32091582357732656	0.2887966530596542	1.5070769644716955	0.22918033239474225	1.7644378348847027	0.11389289371913633	2.130853408953083	0.8016691764788959	1.819708001384447	1.2875897052832932	0.892989330887762	2.4896810041730206	1.4219753080160207	0.826611396679079	-0.8535894394386849	0.14398687711667618	-0.9115330819462969	1.1758530603865718	3.1972917183619645	1.5854432455149843	-0.6297506452294772
0.9317681075513754	0.25725073252490627	1.3564860715336453	2.54866057063183	0.6468360315464636	1.46247043812793	0.5196950332844457	1.1629767285922283	0.3271208926410598	-0.24783005853401194	0.14003425507172446	1.4277114749506754	0.1803407327659588	1.7941079985814086	0.04656174746784818	2.037103000817341	0.8884830304655725	1.862708405268608	1.3481431582405168	0.8406826533762992	2.5080059288918397	1.2942514981498605	0.903738890357096	-0.8952517042282203	0.10187027299410889	-0.9344947810599372	1.2406849576454715	3.3167511654363553	1.5914639531906558	-0.6889660264306781
1.0525824674919513	0.1352888591948085	1.458306281757222	2.601612883012341	0.812236885015504	1.4991451456649778	0.527976468128676	1.3273248748336686	0.37112964119046354	-0.20944584114765297	-0.0037208349552824036	1.378068084831855	0.12107894530486665	1.7887219485273547	-0.020463436419488425	1.9013224598777192	1.0337018361400863	1.8114076159404597	1.4072097507701398	0.8061293669526378	2.4873830530537218	1.163432152832288	0.951389991168953	-0.9296685273887828	0.05403924224854708	-0.9685201943356555	1.2820101360490503	3.44959651876252	1.586884184757864	-0.7200611764844617
1.2622180643997956	0.013366284611170176	1.5881112513151003	2.5367532822317385	0.9042248803640884	1.5341340512072867	0.5525866325244058	1.474730458477166	0.49783267294228023	-0.17987372632808055	-0.12471317514504335	1.3611554844254659	0.07476088752306918	1.7381436359455726	-0.08823652830759583	1.7485478410397763	1.1177124173441455	1.6943109688982034	1.449874148696995	0.7814696924138278	2.4439937824570643	1.0627807012561092	0.9812102675400945	-0.9681977336817835	0.0112902114641458	-1.011093674469778	1.287194243456918	3.5930190621413445	1.5532639485070237	-0.7212552854654389
1.4774278798614342	-0.07505589492248468	1.715248033615568	2.457223258962464	0.9111604831879889	1.5508558447308523	0.6161047796793827	1.5869180784935555	0.7458966993037749	-0.15767041212307592	-0.18755302629235315	1.3748939165545604	0.026165666399280363	1.6636807804291607	-0.1631924509303877	1.6957377114772623	1.0866290691368896	1.545055837365879	1.4383021263976068	0.7605977578804468	2.378140804211667	1.0146563744262613	0.9829900970320917	-0.9582835348776809	-0.030126205997106147	-1.0226237246116185	1.2635703984027955	3.7329504899628163	1.484784066726501	-0.7061598152839466
1.598737011938773	-0.12899521074467146	1.7851982293756312	2.3812645759240634	0.9724028516641117	1.5393063982365969	0.8182287979119458	1.6681013378598486	1.1338023829463784	-0.13875519589075352	-0.18587564025085296	1.4293812980728535	-0.0074808104928747315	1.5980003259849898	-0.24947383756486471	1.7313357922953245	1.0154651038281695	1.4049531662434736	1.3828592251386818	0.7447076199592868	2.2950902562992583	0.9863659733646714	0.9370537666707495	-0.907440589338026	-0.08135653005002211	-1.0232483581257965	1.2379044835347686	3.8403591599645894	1.40751747851387	-0.6523558874994311
1.6368601689182127	-0.14250326168676253	1.7882096921866268	2.2813347525919454	1.0650172082725096	1.515918024097474	1.0692830147662564	1.7250607876428183	1.6316847621727066	-0.10264495783918597	-0.1661073351247294	1.5434257042821797	-0.0009353543988823946	1.5521516258655104	-0.3280527431004852	1.746383428778199	0.9460995616832978	1.261500959048096	1.3326373280669614	0.7301777443264508	2.2255617917205743	0.9529512586046914	0.8923767934695409	-0.8235659212184683	-0.13316281409853636	-1.0147473526965431	1.2347726308276579	3.8972752223797817	1.3319991627392782	-0.5482061163203986
1.5760096217084876	-0.16577169220404303	1.762678572888745	2.194784760788288	1.1458178107885213	1.4818486469159313	1.2850533309812282	1.7633604993886778	2.16382921330221	-0.05668773164837666	-0.1442547225285196	1.6820059799714442	0.024688287255452003	1.5324381118523775	-0.3628838871364227	1.8364168603799242	0.8523187503398223	1.1269759510647475	1.3026197401200172	0.7219024509196708	2.204765951819714	0.9162548107721614	0.9050168358147962	-0.7146658020443984	-0.18110677817656834	-0.9933258458096426	1.265780518849764	3.9090639185394545	1.2581182779225053	-0.42100244920803986
1.378531283018257	-0.201308476843286	1.701817377581556	2.1040710263457925	1.2582475828812352	1.4213896571955424	1.5195344981411236	1.8321568238108348	2.67544126797419	-0.0158357102046257	-0.11279441543905074	1.7705479749386703	0.057898770678469935	1.5522290936558414	-0.3596154320421418	2.0101549209457246	0.8140159441023342	1.0450396388235699	1.2917911480344297	0.7163170652534665	2.2271030250653734	0.8742400933858896	0.9556931820556098	-0.6641584019975232	-0.23471999554460604	-0.9652387292303525	1.3331942849257443	3.882015190354302	1.176780784436282	-0.2763219963162852
1.1375451243536818	-0.25365797974052456	1.598803504637559	1.9786171221219337	1.3301920179157702	1.331454675021699	1.6678673649085212	1.940455235389028	3.1083382735940326	0.025237825207810614	-0.09209112290831328	1.7994539670942207	0.10468059221406316	1.613966845297385	-0.3300779225571202	2.119029446562983	0.891049261799659	0.9897184268113431	1.2717015395712112	0.7069483134155574	2.280999862473665	0.8147926237206127	1.0096828923376615	-0.6870652344173921	-0.29711942617882875	-0.9381484592867025	1.4347732539480726	3.8091814211698205	1.0937907452449378	-0.11206643897335808
0.9873335887547647	-0.3345598082471758	1.5219604917958516	1.8640464964215426	1.2781252196827508	1.2191615310388504	1.5071199808792448	2.0295650047907374	3.3974030938350444	0.07526883172898473	-0.07918767547055121	1.783402604289136	0.16428673120491988	1.6926455795086437	-0.2668117048554808	2.203208257718639	0.9910395284796302	0.9358907944807779	1.2335274601357114	0.728515687511136	2.337889595896204	0.7458335589088916	1.0639096034136855	-0.7156646351391841	-0.348647141340583	-0.9225197864970383	1.5750598854529156	3.687363245878919	1.0411259273923927	0.031599366402768364
0.9665852870715332	-0.4059013235242489	1.483256173129147	1.8115681059674038	1.1977394259480736	1.102423999978965	1.1574571363437598	2.095057441355606	3.544393819849713	0.12669814517748956	-0.03720953664678729	1.7082455203395515	0.22921365673633215	1.7536738892808423	-0.2283187255430378	2.3826938653324077	1.0537060731660413	0.864767019738317	1.1686366229025422	0.7939351185286926	2.3721395689632834	0.6848965082745136	1.1283831135232718	-0.7361173034316305	-0.3753182300256377	-0.9228706080597954	1.7280521633061166	3.544677496010075	0.9990464709010072	0.1194457536912263
1.080636690207649	-0.45699326653478656	1.4351000741631652	1.8223371354550497	1.107165928543838	0.9908758442513668	0.8411541713221562	2.1504337047480506	3.583858636876523	0.1765353269760642	0.038738775787801466	1.6035731844465964	0.2878311735933491	1.7949805305356612	-0.21643475880350332	2.5946380087699725	1.1391904338109617	0.805342136338443	1.0890173710908202	0.8355565202511681	2.39429132357029	0.6457639748987675	1.1636776435277636	-0.7463358341943007	-0.38060727442966025	-0.9328134045457463	1.8528781365690297	3.4285163125004905	0.9219662979051126	0.1601420921411944
1.2935461365139462	-0.49364827914146564	1.3691989695919793	1.886908997923213	1.0166505043689884	0.885994269139325	0.5553912241649535	2.155687485865831	3.549363156726122	0.22950485473808824	0.10491786766587545	1.5343244160937297	0.32476009813213114	1.8283039121342823	-0.1846438122252478	2.757076001786371	1.2960139643135153	0.7727233354874699	1.0517991305016354	0.8272462361745907	2.425532957403233	0.6198786264435381	1.136599141047688	-0.6606156658644553	-0.3709439456146234	-0.9514497304892936	1.9452856149807793	3.323194399956512	0.8252974124046066	0.18433487814308397
1.5192618278665981	-0.4938161919672467	1.299958730090466	1.9617844308441914	1.050922005882787	0.8002780490280712	0.3678195244447781	2.107789927004134	3.4768484848220487	0.27412953596102196	0.17871353468053883	1.5041585348707707	0.3367429759622443	1.84980733982927	-0.1579376687431479	2.895896662422025	1.3870894112987657	0.7455744641591713	1.06611122416046	0.7986982234546872	2.4356698869375606	0.5989042402458116	1.0817450749287922	-0.5070645860000462	-0.3401093814058326	-0.980991473060504	1.9993062548458653	3.231495749962824	0.7211668799855493	0.2022258057655936
1.6960143545161774	-0.48545270419802344	1.2153413061317724	2.02695292716609	1.139243091604381	0.7387164766899117	0.4236161370830397	2.055879748738387	3.4069276561814945	0.3053180105208491	0.2648783706160418	1.4864486315321694	0.33136109479544007	1.8690560471004183	-0.16286706238459725	2.954897928824634	1.3894752850089713	0.6537119682631485	1.111146102426177	0.7299328096378777	2.4139628970633216	0.5783100075245746	1.008707006715417	-0.3726903212171658	-0.27695329744405983	-1.0096518834130799	1.9954920147196447	3.178313104326386	0.5916486103466531	0.2219182504056474
1.7634768566444674	-0.4958204280366768	1.1368053206735216	2.066677740065901	1.2046252517182146	0.6887171220732402	0.6932386847989063	2.0271179416392355	3.350047572192364	0.3454051165414815	0.31679036233002317	1.4881222155172362	0.3170871684810061	1.8992195583039666	-0.19017541750368233	2.9217089994638044	1.3664410399018043	0.5333147549735482	1.1587766141812206	0.6315521676723835	2.3853188128154996	0.5508574957581038	0.8941659171103217	-0.29956481394188283	-0.19407905363298292	-1.0283866105266688	1.9637151677401825	3.151125918300432	0.4666244589058314	0.27608110112086093
1.7032592322330693	-0.4981712075976116	1.095635659394707	2.0683110781335756	1.2789672815088589	0.6336263048663998	1.0081215389898155	2.01082769414652	3.312163907808048	0.3998733247478958	0.32388197776103167	1.5500448229646893	0.308572799204731	1.9172573216946809	-0.2518195490218306	2.8366238884742354	1.2878154220393538	0.41412219939440326	1.1608582187798624	0.568888251901271	2.3400609126124228	0.5114029956624734	0.7723800385286622	-0.3111606419016598	-0.11559038756616713	-1.0264528136197628	1.9611332989231012	3.117886146662298	0.4002707182459228	0.36918708981686266
1.5762762846133664	-0.5098929518824564	1.0798098762027273	2.0268005951183286	1.3451085416925337	0.5729459472073082	1.320301601599725	1.995849128919452	3.288826847734673	0.45397811159943424	0.2993859290142354	1.6562290257385353	0.31590137732609114	1.9065056078471874	-0.3447883987541163	2.7391412076047486	1.1710982740131048	0.2550633087713045	1.1003090139952891	0.5587103408243272	2.2725585984830134	0.46377907493943205	0.6874129303519515	-0.3853942296414702	-0.05077418361708125	-1.005223830761204	1.9978600009128253	3.075943310745211	0.3972981512763448	0.48071548816736975
1.4635871112563914	-0.52548740900021	1.0723124260437467	1.9337426397186015	1.3726020677193385	0.5080425704098822	1.6119435021958253	1.9528139621123983	3.276395976245354	0.49886930181594275	0.22688557677606397	1.7126720559584783	0.3349184682601846	1.9116511000260032	-0.44071974121673135	2.6450504590250494	1.1256172343451278	0.0889723511879903	1.0274953347693307	0.5726803657404254	2.2137569944383686	0.42280784005495287	0.621447709362649	-0.49143440874336075	-0.0002064017813238955	-0.9861425603965991	2.069943537610628	3.03866848203229	0.4233005548865035	0.6636350379066188
1.4569301770526664	-0.5107503790779337	1.0758349013265558	1.8379046244472115	1.3897544108274906	0.4364513276181782	1.8347329325166324	1.8904632161354105	3.26429639388113	0.5275034434243606	0.09432859171129404	1.7061507197110521	0.38164197219799556	1.915332858692779	-0.5026504089169929	2.538439770967604	1.1402725795542514	-0.0074296475437707786	0.9644567008116877	0.5877351014202021	2.187432481817689	0.3947230322000356	0.552057594546709	-0.5801705848164459	0.008312535931347929	-0.980529415392482	2.174282610969955	3.0094736573147136	0.4679192889247833	0.9056388239300828
1.5591199001307934	-0.5065561310467208	1.0736270153796341	1.7335360145011278	1.4004025522443297	0.38136476748708215	1.9301043183041806	1.8350516924670077	3.2388285423895367	0.5530571564057396	-0.05626650584049686	1.667571788208108	0.4629839129910069	1.891741877910982	-0.5649647437085592	2.418169576552642	1.1500118912438588	-0.04998932299727761	0.9387382635868361	0.5928262438755365	2.1786761761413276	0.37434215091968526	0.4727273876070555	-0.6146069164358912	-0.03960884148019006	-0.990562056424993	2.2768495140169653	2.976075648144234	0.5291340155016917	1.1024528325057952
1.6084557503394805	-0.5428538823219508	1.0406140493570248	1.619329293137057	1.4078566660448977	0.361058516186825	1.9099122764928336	1.7916603968727756	3.2177126253139505	0.5845225234264243	-0.18875825922587547	1.5671868360072323	0.5319125365416988	1.8908734232088527	-0.6785156330984439	2.2933525867683953	1.157803340595545	-0.07591884566743301	0.9736200092183619	0.6052391839857074	2.176032296896543	0.3626621293104103	0.39396877081757364	-0.5979349874748794	-0.10181252100479746	-1.0076367985830956	2.3382134573026256	2.91805192300263	0.5748057436020769	1.250239349220902
1.5724915990477348	-0.579244521543358	0.9876442909237266	1.5631610819704522	1.4417465434798693	0.3792575149936594	1.7891977658808103	1.782397522378541	3.1969882317498377	0.6060855238156957	-0.29041095961122954	1.4320026195056417	0.5692219139803008	1.9143420864269693	-0.8033288514090401	2.185392009084913	1.1498830643696574	-0.052942203482660724	1.0593311406105985	0.6256912304815353	2.1603049217628456	0.37518391933191186	0.33592216459162244	-0.5500924429113578	-0.13869278294516185	-1.019586123275549	2.3617660081487815	2.860176545547598	0.5965357119746038	1.358254444268995
1.5539761975921043	-0.6113230164941735	0.9264008114773181	1.533198214464747	1.499413260260895	0.42580012410596807	1.5766443315475547	1.7966673560588482	3.1836839616579993	0.6205704606742994	-0.35864640252536484	1.395526010356972	0.5874003423177101	1.9272751301600937	-0.9370489740924626	2.097943635237298	1.1311722491606813	0.04426779737196625	1.1548767916882547	0.6566973377546153	2.121181068499188	0.3993663353771535	0.2924580778066314	-0.46498484019042385	-0.14512245400713428	-1.0092882269150996	2.3556754458110514	2.820612217538566	0.6246138742143656	1.3453401211279012
1.4995673265785512	-0.6591138648021215	0.8517851888753496	1.4414562386998555	1.533050104339253	0.4900479112387738	1.3362842109487614	1.806335723726603	3.2210593984072275	0.6351280818038777	-0.4112790489831018	1.454349666784886	0.5705604417008375	1.9599379969148423	-1.1025600433541403	2.018613719395564	1.1200261480047975	0.18480629994246364	1.2411231928344282	0.7068695844085159	2.0651901304741167	0.4216285884544148	0.2539617135463018	-0.39723976587494336	-0.1327261385463176	-0.9668473744449468	2.3158270760010686	2.775316723904928	0.6513921681860749	1.215099413832709
1.3658182093483058	-0.6943648403762056	0.7885444698444463	1.319209770370548	1.5249903697179372	0.5597617836272462	1.1464729099185305	1.8187579189466974	3.2975043640226422	0.6176907790813816	-0.4591249326816687	1.5222595679497002	0.5084966325177095	2.0005066555354576	-1.2048583169142335	1.9543314400367042	1.1452813684231926	0.27925929961422014	1.3049987168041783	0.7575579434419095	1.9935830084985402	0.4513193507916437	0.2414424951352288	-0.37283078212111925	-0.10741024985090568	-0.8979665554157672	2.2611342336037255	2.7327706073957776	0.6674138003271912	1.067085119103889
1.2819993114520796	-0.7048540330675517	0.7522703860627802	1.1675674482688738	1.498197870531587	0.6203612568471961	1.0181946548820904	1.8249355192945846	3.3674440159089407	0.5602217488304249	-0.4731994440780336	1.5949984170624358	0.4479990673893174	1.9782489361977746	-1.209690579646492	1.8942517915532384	1.2205780998562852	0.29101205776499883	1.2998074498255248	0.7843083105010373	1.9068816834046642	0.48343456132076756	0.25608542654328015	-0.35533559619526456	-0.08971736109723513	-0.8122463013742365	2.2168961775603617	2.7223912142585496	0.7094378360784663	0.9306875030744075
1.2664557556231117	-0.7307626248242408	0.7212351553318489	0.9459158558830743	1.4427794173453912	0.6638898563325479	0.9687605459655796	1.7683674585747515	3.427377230357745	0.490088349651002	-0.44501625231038444	1.671919345706393	0.4319034104012907	1.897706897766454	-1.1958931339958923	1.8168912614265438	1.3310651802461668	0.2487462012652611	1.2067979578200905	0.7900817710173957	1.8143489984811694	0.5045602330856686	0.28238322052555975	-0.3939896566251136	-0.10555814319839399	-0.7074576119033239	2.1908534218787965	2.721535742599312	0.7728089332705947	0.8556933176505765
1.1960374718985738	-0.7861059776790231	0.6869193025490429	0.7369162863530939	1.355578315333399	0.6950984786139289	1.0294995514948961	1.670160537975811	3.450480882183895	0.4169714342058404	-0.40616302155652634	1.733503475493945	0.4590988501672921	1.8091979086874275	-1.1606880359595688	1.7589530809050622	1.474408266632311	0.14279998351855555	1.0752660362218334	0.7940269690369076	1.7330991300076737	0.5226640726241903	0.349658916493304	-0.45359970358657853	-0.14835611176019886	-0.5985531865376241	2.1863415170031866	2.7121156645019227	0.8247885492454067	0.8452776502962678
1.0675252285834205	-0.814583278408832	0.6384550357565477	0.6190662901800408	1.2832232196053435	0.7232462634351664	1.1311214609386913	1.572239225612133	3.402718778433143	0.3513271540480685	-0.3643277711733347	1.7894312674982622	0.5147505006227882	1.7006981524509253	-1.1071009133588252	1.680498872497782	1.6370496187737884	-0.0014602257996880752	0.9352377693229972	0.7905279020572967	1.6779730122963166	0.5414933070617269	0.47946099840053924	-0.4693742434389936	-0.15773710724406015	-0.5121911857349521	2.1988994824921853	2.6938590092076664	0.8646209466377561	0.7903003206229302
0.9505244694632218	-0.8277376406327885	0.5548245290144107	0.5569148146929918	1.2133569765652907	0.7427266420410318	1.2746137348745803	1.4485673337161384	3.3162071409938525	0.3137666917327601	-0.32308581844556244	1.8589771440192642	0.5895331001794772	1.61152049402378	-1.073984129870111	1.5526302908677068	1.7719004376125926	-0.021204859492996154	0.7982384495238172	0.7845007591849164	1.6525750928689025	0.5466564119311875	0.6512586915850076	-0.49038095196370435	-0.08474453002412949	-0.44080755433732105	2.222884891029568	2.6465806014968365	0.8957825173273186	0.7019707678508398
0.8531475298972481	-0.8612380356827716	0.44598667423515986	0.5295373605534761	1.1179053278925697	0.7605808177125788	1.474513421806019	1.3045643667026126	3.2344351968328944	0.3189895757756833	-0.3126270058497646	1.9257926340837308	0.6878954484396406	1.6258928077562094	-1.0561411818517017	1.5015601040243058	1.8452286944078917	0.10849662066597018	0.6921955638272953	0.7797945140973388	1.6440102831191497	0.5395886605621738	0.8536155459688878	-0.47374023653690467	0.06102605108403923	-0.3725941519397285	2.2583384821627432	2.582444951668422	0.9061210044825299	0.6290265845504215
0.7597319802314633	-0.8733027508458082	0.34770844358720926	0.5310437552480152	1.0238474367251298	0.783862764958094	1.5825232849864517	1.1607588572344534	3.114583826531883	0.36906211616598633	-0.3465257352403028	1.974954633752914	0.7911509208566198	1.705113816499783	-1.04894378148064	1.5470012893676333	1.8667170170246443	0.2401128210070012	0.6165228644076917	0.7797201589240218	1.6494926261793055	0.52263691880444	1.0730503987420383	-0.3874231093652539	0.23568874308251023	-0.3215367796233169	2.2923967437971413	2.526240958148779	0.8945834140412854	0.5052948065561653
0.7450847972996184	-0.8768610737070407	0.2628608689732705	0.5428452575038286	0.9528031367460894	0.8317718953843194	1.4887756101486946	1.047471116608166	2.93575922731501	0.4489179018772651	-0.39827309462058136	1.9825628593749123	0.8561917045551317	1.7669127269231666	-1.0771943064188785	1.5457317047901713	1.848305080163815	0.33886537136891726	0.5615897438668009	0.7848375443817032	1.652117973560225	0.49903637032525283	1.2395178975992973	-0.32934642727195584	0.418053488355452	-0.2796349944325227	2.3056982060263644	2.4673963758081365	0.8687220814059546	0.3604210874709576
0.7919082331514945	-0.9311826591538777	0.19202127746073697	0.5563181808392563	0.8896858325783379	0.9018263338323351	1.2803654382390428	0.9852049952934779	2.741303804832344	0.5458683358907288	-0.44715957891896807	1.9535590847842799	0.8669360276894787	1.8232358877457984	-1.1220347906469617	1.5236975290813226	1.8036124609659496	0.42903351129820244	0.5205014179932028	0.7952866331495674	1.6307291140156739	0.47596338177262193	1.3142335596680539	-0.3114259569424621	0.594583344784098	-0.22103495851682903	2.292213415833799	2.404729368076795	0.8321846989256466	0.32920859722829154
0.8288876311654301	-1.0199799630855544	0.147543688120103	0.5756431936762215	0.8541782008961647	0.9336054042634503	1.0221699472074397	0.9475717027632291	2.5436258426783107	0.6430922012092889	-0.5040850911347665	1.9126634617424574	0.8453640705668091	1.8677472491690401	-1.145462765943861	1.5293532989309213	1.7539728897987596	0.3561811017110645	0.48587881089334506	0.8220807385459405	1.597983310565662	0.4650591835847533	1.3486033218686093	-0.2625650708252724	0.7026116061807128	-0.15092198570625762	2.263461480249497	2.361352504522835	0.799738374715334	0.35596906265748524
0.8720002759915808	-1.0834367207775464	0.13304809769826517	0.6056272184107818	0.8431650277517522	0.9187141533099282	0.7068544427634514	0.9464151657117983	2.332974899557532	0.707424703333749	-0.573078464038024	1.8559383668059297	0.7972187280544868	1.8484414603681742	-1.1402031272111617	1.442715623668914	1.7181177941710932	0.11229178215215918	0.45677458006621324	0.8669081603884848	1.5659077428587795	0.46684357745398836	1.3183322792814791	-0.22058676900184	0.7302765081915056	-0.08660184699292317	2.213362021822583	2.3143955167995793	0.7908609797994067	0.3427441331340565
0.9411687781498793	-1.1315812578036286	0.18588132608184194	0.6339779050776683	0.8224494772119415	0.8946616753546971	0.44020954678936375	0.9611645391451373	2.162146415132699	0.7403264499951314	-0.6416369590786706	1.7741997728027148	0.7125860085294518	1.8209811673219582	-1.1095971777250377	1.2367064057259927	1.69974192883504	-0.1121712075800215	0.42975620201037357	0.9084858237737151	1.534777300209028	0.4725730334210759	1.1947386887614724	-0.25354435943798925	0.7312213837398401	-0.02573430585452925	2.136761487805745	2.2395837784607906	0.8368148498494463	0.3253363709951792
0.9833368579876641	-1.1972566083639191	0.27362333774987196	0.647882435881756	0.7788904070840781	0.8493663894354647	0.32784264106027655	0.972031756195473	2.0745957345283417	0.7689398246689848	-0.7087075505750974	1.682581391993277	0.6206580352246467	1.8013084258300516	-1.0655046014977265	1.0194850733821086	1.6798407533084454	-0.28852624061501575	0.39055406479350346	0.9328480776192578	1.5134903659157362	0.4765840405097478	1.0596250008245955	-0.31641231903283706	0.6945255795758436	0.03906072546205013	2.037586152080581	2.1591101034177975	0.9399377324483076	0.32216128353130774
0.9823087600411429	-1.2651469791791943	0.36029651417151193	0.6614399881326077	0.7081406213397846	0.7872428830990588	0.2903242291138596	0.963089750212459	2.022583341888601	0.8060018805547502	-0.7740634807846571	1.5998762562278994	0.5548174673279723	1.7490298991131141	-1.023864580727491	0.8595135925719241	1.6485461290275008	-0.4627412922700559	0.3426346772982402	0.947272981242705	1.5103708354984084	0.47284457161856874	0.9607073753241873	-0.33102415473585384	0.6089108202301559	0.10920792476654897	1.9316174968248716	2.0816528313351226	1.0576060402016985	0.28638633065033986
0.965730680653488	-1.3068393765593052	0.4573108666448995	0.6721920918371693	0.6307787836210301	0.7620026810111712	0.22114599864801354	0.9339894444641086	1.9691893230112527	0.8879724324358275	-0.8262892058138082	1.5243618903039757	0.5042977654773546	1.6752112494320848	-0.9927098416044376	0.7211977065273093	1.623883512230431	-0.567311457916608	0.2924552619530232	0.9312909928133308	1.5168106581916057	0.4935706943214441	0.8599030376207735	-0.3105987982858426	0.5535471362088293	0.17565438441513204	1.8311639577997318	2.0051202598320863	1.14186571816649	0.2520539718562179
0.9229521676599564	-1.3398967675582913	0.5108384478527729	0.662210111262963	0.5599377399448431	0.7704274339091185	0.14624660483556856	0.8791879235697841	1.924062473664657	1.0605041247960834	-0.865919004179472	1.474545500492317	0.459048863654907	1.5744215769595615	-0.9798351395911535	0.5988242846496836	1.5811799799702309	-0.58089079056332	0.24206768614794155	0.894524546525066	1.5255978503077423	0.5851644074527014	0.781748540502204	-0.3166464205394275	0.5625215716957975	0.22264308226590712	1.7444039991476328	1.941123067844473	1.1818946072737773	0.31588703460813505
0.8201102449470049	-1.382117911708947	0.49005857428519184	0.6410274937324505	0.49918899391850796	0.8096521298169945	0.0797151759179707	0.8187024461909884	1.9147863781620287	1.2387155737596776	-0.9067944169944722	1.4761889975742808	0.43264765403013633	1.4634143106676145	-0.9838029372316109	0.5042822981779939	1.493072704166575	-0.5751760119125043	0.18633590914879572	0.8743830422236789	1.5193896759128616	0.7361396452584161	0.7582064616341657	-0.3104349272312293	0.5983741403106826	0.2475599698451582	1.6761092403589202	1.9016477484473846	1.1837537211920393	0.43512537360460807
0.6508724717252793	-1.4096198890038996	0.4575488190172699	0.6157572995869808	0.4538835788212304	0.9125839642381521	-0.00351146276549969	0.7436650529242195	1.91743669116278	1.3339319687370217	-0.9504002415325807	1.4981975671936243	0.4337084789040883	1.3845643318672043	-0.9900241719653025	0.4103100951461894	1.4676680445741073	-0.5676199678180661	0.12362013631257503	0.8672930577562423	1.492243583994153	0.9101645969141199	0.7499067867707001	-0.2694671635779121	0.6344299889240143	0.24476195396658137	1.6285509112016772	1.8714293246924552	1.1604266278545012	0.5215015573500125
0.48410534638128755	-1.413882016688087	0.4030109154414582	0.5772257543946417	0.42171930591660783	1.0390276279950166	-0.08045703777485877	0.646092817292528	1.8899735756223262	1.3698206928199035	-0.994639745241923	1.5145121904008552	0.47248690440112184	1.340676790018731	-0.9927826897863306	0.3295920491790976	1.5712345452819019	-0.555828033806785	0.07236168511418428	0.8833975135299031	1.4576600373774973	1.0481176385915254	0.7453015360485871	-0.26944765511902935	0.6568359620861094	0.20754492013211956	1.607254312793326	1.8464179047362392	1.1379913046078367	0.6122952540886292
0.3561874721914673	-1.415343215533714	0.32462316260861884	0.5165679792648181	0.38633196878102116	1.1245522796977774	-0.11186235614541817	0.5554421738314428	1.8493304234119443	1.3190697659004997	-1.0435169107289677	1.5311803347195378	0.5201601520742505	1.3326772213540428	-0.9758867681325343	0.3265672256827942	1.6995100404614791	-0.526186598354009	0.05035190261303525	0.934479517598502	1.4197654644169062	1.0809310901999156	0.7434334121431486	-0.32288912738183767	0.6547429309909943	0.15440828830960954	1.61702161928477	1.820882322954132	1.139643850312959	0.7132147188913752
0.23015872797837927	-1.4191158951938165	0.2772901447995285	0.445720882718	0.34599596288412204	1.1576340153066453	-0.1131857569195418	0.4587620231814954	1.8295773093282215	1.1509891198485267	-1.095459965147421	1.5364154558593408	0.5326873274836685	1.3486478179185601	-0.8900716098621755	0.38757611829976374	1.8453884397319023	-0.4833820737723614	0.05151165374656461	1.0052787640972107	1.3839989671568482	0.9826226253563848	0.7378383345756161	-0.3739622727363065	0.6294722156285705	0.10582805849120384	1.6813391797576238	1.786989821495076	1.1518011453936239	0.7435506088994506
0.10798856387082859	-1.421516691341155	0.20901731822175534	0.37896982567768156	0.3025530392150323	1.132368270764292	-0.07994803747711858	0.40702109424034766	1.8001942227218826	0.9621519226995293	-1.1355028974825656	1.5173817287842386	0.5156335956749262	1.3554242109464454	-0.7371244237043697	0.43415304647292985	1.9497175955349675	-0.44639026749278593	0.07951985602992252	1.0957471408550592	1.3720768014034959	0.8141486902808455	0.7386515725941531	-0.39158231279900957	0.5757686515945563	0.07355675302927193	1.7785233701031455	1.7517671357797482	1.1300812535192981	0.7142845853194189
0.03221131960004856	-1.430383917587722	0.1385795151412592	0.3125911358652264	0.2513200066324942	1.0297174033422576	0.012659476693700721	0.42253208963438504	1.750082977902283	0.8423128656404397	-1.1602070663493254	1.4960914839764627	0.48029868547553817	1.3489332255671471	-0.6436699194261283	0.4708753979710341	1.897218067760512	-0.4168859475517695	0.1458975536906929	1.2002161593650764	1.3934471290841812	0.6363687532655342	0.7442931209056021	-0.38259281494593855	0.5213573720103954	0.07217058002520667	1.8791093126573657	1.721934416009908	1.065450594051925	0.6963177316923385
-0.010602534260394533	-1.4425129397904197	0.1219384525095156	0.24556926629555226	0.20100784954451698	0.8863263210473799	0.14816553595804968	0.455585072317656	1.7490175821931744	0.7677422647757766	-1.173942994266943	1.4881447806945634	0.4048329369162513	1.315149114478663	-0.5897234124613772	0.5273260230689217	1.7945945797718696	-0.38995744043879793	0.22103923152901017	1.2947696968216207	1.431977962704149	0.47491214103661716	0.7452318299327129	-0.35290484221850144	0.4873418522703593	0.09621897032104632	1.994188349202539	1.6885462966852003	0.9832414834712321	0.7218150645000356
-0.041747476427822346	-1.447611058990199	0.11782304672505936	0.18579586333190373	0.15240885272344823	0.7760169743613698	0.28110114371881134	0.4422143756742846	1.805178618194886	0.7320162150136483	-1.1822833304177354	1.471916657333752	0.311052685624729	1.2489100764936862	-0.48969314563089644	0.5550159686273695	1.7142323756451874	-0.38641692204587597	0.2946133336593707	1.3731356756637392	1.482387721061783	0.38376064725556164	0.7427967629514944	-0.320111122836965	0.45479823029685196	0.12646235601777125	2.079293263741124	1.654594456151516	0.9089877682209865	0.7636848048388262
-0.023591909253473757	-1.4434418192521874	0.10844928359705175	0.14059979104996073	0.09852104394037405	0.7306237757000189	0.36745304423040615	0.38950731517188053	1.8437135668819433	0.7392742586438732	-1.1829729224570187	1.4432701647174597	0.2408021965242957	1.1895697491002752	-0.41125022336814326	0.5558763798620954	1.5300563232122442	-0.4174393065813681	0.3786676777179946	1.4266801481192397	1.548453815741631	0.3691712878160113	0.7309513703272091	-0.3042000237723719	0.4378770526483947	0.1471009318560794	2.074567476241614	1.6494715160418605	0.850392931176588	0.7976996548865609
0.04743038201464599	-1.4396834300453425	0.10218060388556276	0.11070462667659417	0.039199240121827114	0.7287293769938105	0.3948830702756153	0.3148189986370985	1.8648671304490179	0.763914226504423	-1.1702372136234067	1.4213932252991885	0.1853504921183402	1.1149234172383435	-0.36108210877092684	0.5983386303083049	1.3383619344009214	-0.450410690176865	0.4520718529423434	1.4322917767877916	1.6252498595994957	0.35419789578286454	0.7037427497641676	-0.3113284146480487	0.45708324805716655	0.14693835600992372	2.0263318521086866	1.6175273141997972	0.815639088878027	0.8315419458329982
0.11082868444809424	-1.4405694381473362	0.0780108842263305	0.09028790083066429	-0.014829603646900322	0.7612321503014546	0.36827253470976684	0.22419656339678	1.9245292901591085	0.766170900060411	-1.153677685869264	1.4201070101915643	0.13202321448875504	1.0092451194707324	-0.2852082990562794	0.6660587305561373	1.2464310769709748	-0.4711885871909288	0.4909086473112884	1.4006164729548616	1.7066479829839138	0.3166945915920715	0.678611371454189	-0.3425536539354298	0.5003668299485933	0.11930901878691505	1.9837488401788366	1.5308873203182511	0.8004991503295822	0.8889903218369138
0.1291063382535917	-1.441687666114772	0.05799947979575219	0.06899526571010108	-0.06354474692674222	0.8359055159320234	0.28681212705945364	0.15953626934452672	1.9735826685678965	0.7284443022685878	-1.1469432915396855	1.4424202097048187	0.0819395061072741	0.8893575980555992	-0.2616929059411078	0.7026854808059391	1.1173310897965099	-0.4953209172605275	0.500845123140315	1.3520056849406121	1.7847999415479243	0.28699607102062863	0.6668728615409112	-0.3970407795943415	0.5526511984378986	0.0816213706609498	1.93868580830043	1.4431149390958633	0.7969371082151889	0.8886037894500077
0.11373306114701653	-1.4421342427790835	0.08317952182292195	0.049132859260196025	-0.1032295030369466	0.9412085415427498	0.1998748762054576	0.1342405473720724	1.9606247461977468	0.6777106811279875	-1.1536559419761332	1.5229816536241567	0.0389760987122151	0.7607692206106776	-0.3204473929108197	0.7070257774788902	0.968685489268245	-0.5181065771253491	0.4838184471579555	1.3007837181928281	1.8508073519921986	0.24391847554703014	0.6725562335218848	-0.4542629911885843	0.5899681359304811	0.06085872378215442	1.9217738036820335	1.3543436834505507	0.7887398769278943	0.8136786276666955
0.08088533175566312	-1.440522994174248	0.14362332526382046	0.030044807386415802	-0.11293602852015808	1.0445745976898242	0.1883918294884423	0.12250592753316455	1.9633842340238121	0.6133677955362458	-1.181006653263927	1.629884181209571	-0.001115861249162245	0.6508628123918526	-0.38439352697679724	0.6983566562827843	0.9327634036659941	-0.5277291478612993	0.43718625597573	1.2641222439139514	1.8980944912885271	0.15678962620596748	0.7067819364162994	-0.49327600726187193	0.584701678192952	0.0765644061831557	1.9309554791794645	1.240625291846537	0.7614779110424907	0.7153130375631507
0.05035082274398282	-1.4281438890395362	0.20670410909362108	0.007791634075794753	-0.10024702789915733	1.1111680335577332	0.22012799805253316	0.06953088893347774	1.966651949484966	0.5354537182067294	-1.2309989698415251	1.6974067134969424	-0.0427879504076043	0.5628186300548106	-0.4539975365031578	0.6697757070901537	0.9849846653921759	-0.5277291478612989	0.3816074131919952	1.2486651155315185	1.9203636143666807	0.0433254508252597	0.7543958606330234	-0.5160618872366693	0.5532309228779122	0.11035023400138108	1.93118973157707	1.1572093876865113	0.719060891861339	0.5886684619389955
0.05480377197485281	-1.402003077417405	0.26752239495661173	0.026854297274947397	-0.08891445199311776	1.120903965784922	0.2343138363505477	-0.03166257703912719	1.8529143694015964	0.4739939753636648	-1.2891141836386097	1.719174587891467	-0.08733704105665996	0.46440191831768346	-0.45791191214356014	0.6100440471505104	1.0234575231036092	-0.5185570995211288	0.3303362174756533	1.2567698294230432	1.914553875044905	-0.06732248553574263	0.7894533898435411	-0.531153631028196	0.5266313586367549	0.13360713662514617	1.9352789636483052	1.1270601928519823	0.6749560592313587	0.4299071863813763
0.08013032232618648	-1.3738723201791017	0.2865039727264352	0.07910842110321362	-0.0676637981253871	1.0608408841087518	0.24718645388039268	-0.14416753953914085	1.662024069662839	0.4297500212744108	-1.3426724986896192	1.6968313014751106	-0.13213051021070965	0.37174228657777325	-0.3263286694623425	0.5332571245136325	1.0124608611217982	-0.47748120978415826	0.29257421078723184	1.322163017438253	1.9000465142823408	-0.1587455175142904	0.8064291525961946	-0.5319885930683684	0.49257443000814644	0.14306220557262944	1.9591014139960496	1.1092238560030165	0.6220745966674717	0.2815201639937547
0.09998867672446052	-1.3442589284152842	0.20844779287149023	0.09971556200884649	-0.04805578703173876	0.944469461562875	0.23459887651728226	-0.2543030114947594	1.48037974823352	0.37822033430884583	-1.377381964666883	1.6255215802597351	-0.18071462322063528	0.2938586165304374	-0.13746247308565834	0.45053527638211194	0.9658770634106599	-0.38641202506331357	0.274001199960167	1.4395435931030363	1.8934985890499294	-0.20478287934055533	0.8139945897057819	-0.5235687422146676	0.4416603192861472	0.12448149768171471	2.0038792690425895	1.0956302629900392	0.5624620333046751	0.18588100769070875
0.10883674467670881	-1.3120875455182923	0.117862055310694	0.1034857801909653	-0.028970435002570148	0.8066125777355732	0.15221208832508282	-0.3610429188755984	1.2795583040402436	0.332045055305111	-1.37950975992323	1.5413421862423449	-0.23333931264836258	0.1903942666654393	0.03320139090860854	0.3571175605904646	0.915572745572591	-0.2546831941233375	0.2734829228968315	1.5066294547696333	1.8919017601135348	-0.20994598421001598	0.8237673871513967	-0.5201508602184479	0.39756738184535023	0.06843133556362249	2.0985834394395537	1.0841333172806276	0.5166391577312606	0.12750771490383925
0.09464256740255021	-1.2898516002488996	0.09330224979511512	0.12818049771155543	0.024183162237543597	0.6726509182142949	0.06032226457407662	-0.43641881079156625	1.0794822603784278	0.30011243225672923	-1.3517024268796944	1.4761024977278614	-0.28034051943275734	0.06634387083305532	0.18142801487972565	0.26211668812692185	0.8576058052570381	-0.12388478987029874	0.2826887130300082	1.4732789726202138	1.895586512378755	-0.19668716193817765	0.8455249894530464	-0.514111041348416	0.3448915111368153	0.013814407878746405	2.233955863038118	1.0873475171563773	0.48704448251210336	0.12543010332421883
0.03647471327202887	-1.2870613892502818	0.055424913143864885	0.16840038976659394	0.07329237385965195	0.5513370307292986	0.012516956610333734	-0.5004479459041669	0.9614303923705398	0.27018035723804273	-1.3071491898551835	1.4191818379211687	-0.310757312219137	-0.048447085428734105	0.30579928755350216	0.1851538591931668	0.7913578734678351	-0.02782068293537293	0.3008708919732467	1.376652237978249	1.908531019288678	-0.20438720939563737	0.8866980685629595	-0.5014812650678648	0.2500726851948031	-0.016022538202588855	2.3577277005118082	1.098839517942903	0.47032253374595057	0.1624405793704756
-0.047312056563367996	-1.3061391443496646	-0.013144378684731816	0.23642088053826615	0.046296618370448274	0.4473749839780237	-0.002381482104516425	-0.5696744456930146	0.9095535271001562	0.23830311268183274	-1.2539325645533685	1.3806367541842146	-0.32111007433980004	-0.1416734552136958	0.3985155969218912	0.11482575689163206	0.7169320117043418	0.012251325376219072	0.3350304482542228	1.2009247204284481	1.9212284346803958	-0.2417974147758613	0.9531465852889927	-0.4877590150898922	0.13043864166466324	-0.037747805223096294	2.458145592432964	1.1065832671820162	0.46549085285811087	0.20353035257140162
-0.14180068346083413	-1.3442267748954546	-0.025553009775115588	0.35673357815014456	-0.00933338729422748	0.3644982333882102	0.013229557027170154	-0.6141023934004197	0.886694577468678	0.19703229139103487	-1.1985260185862618	1.3399479786012205	-0.3097548049429673	-0.214827512798729	0.46229660844224335	0.03296814404476942	0.665138455200508	-0.010362940098903312	0.3827969015340754	0.9631150069928955	1.92557724540079	-0.318724186125428	1.0393498152538792	-0.47362708747538607	0.04111214012512012	-0.04621458415842229	2.557560272999159	1.1162852058838937	0.46742050226378595	0.241079213013706
-0.25403363835404047	-1.3896882793223542	-0.009520481079272489	0.47584454516300906	-0.06322119607730195	0.29535480914947276	0.04832003755336675	-0.6418381264691857	0.8816537122584422	0.1460563893471843	-1.1566410678759145	1.294648385117797	-0.28218724336254286	-0.25941634201230224	0.4963555617501113	-0.05986449210726459	0.6263976375907363	-0.08412129146016448	0.4340468563871657	0.7740254274147041	1.9151067423168868	-0.4420490771922131	1.1588028624909363	-0.46239021515904755	-0.062406316861515966	-0.022568355166231305	2.6578050218438243	1.1250476092374755	0.46074482220498697	0.26235229902164386
-0.357145436777954	-1.435471318947558	-0.03603071587658378	0.5532969285586349	-0.17735168417348438	0.2334569278275148	0.0852021991276087	-0.6461504582188808	0.8706985832354514	0.08296298098506148	-1.13578867436371	1.2559340625508928	-0.2502180916637569	-0.268904107701767	0.49589418993145323	-0.15615789344786327	0.6158750585059858	-0.18006787081358216	0.4837462282229005	0.6836182843289985	1.88823553971218	-0.5568554270919546	1.2966118535749633	-0.4604432709625709	-0.2043334002212805	0.022781749287762897	2.766095831301879	1.1140847151997268	0.44167001110867626	0.24517231489647934
-0.4181437730674916	-1.4693468383955628	-0.09356057797057328	0.56657943683436	-0.31838252173916376	0.19123525059565902	0.13290570703180388	-0.6249308241472009	0.8478772800954608	0.008174327307473205	-1.1237767265443004	1.2278291341904422	-0.226194018405748	-0.2624538948436953	0.4747002255459498	-0.2537782401149055	0.6637059003593915	-0.2737618381881007	0.5347880226161268	0.6477047356170141	1.8585722029517655	-0.6328007818134416	1.4135554806405355	-0.45774330025322885	-0.30540120389331255	0.11856887085573216	2.9205394555315465	1.089399660153972	0.4153250065596514	0.2136423159074267
-0.44561326507610566	-1.4861238305204132	-0.16530906952839458	0.5199869874479288	-0.39464926427519653	0.171282336582178	0.1940824528171768	-0.5980342856462418	0.8148876596045772	-0.06949054680727133	-1.1054528371761352	1.2123193356411985	-0.21581070897196053	-0.2364940305786245	0.4413697540570151	-0.3580065450646433	0.737157830953924	-0.353974412567164	0.5719680296514584	0.6383928436175242	1.846341172800658	-0.692783569639489	1.5287471606604606	-0.4432446136117306	-0.35144412354142873	0.2867706969508997	3.067252750640249	1.0683590132750278	0.40847802603141903	0.1835963251895308
-0.4493883122234884	-1.4922937337145394	-0.24983287288156508	0.45320207884144087	-0.43990075423090147	0.15103568434234094	0.2517470965481436	-0.5275913063368345	0.7593327321158218	-0.13617663484901918	-1.0831653467173141	1.2042297195695635	-0.19221429809769122	-0.1541783874739413	0.39599504982838096	-0.45649877511620807	0.8098522595281537	-0.4213960684921303	0.5894025302082462	0.6551402529486883	1.8812490270349564	-0.7673285630853373	1.608314368394088	-0.42182042406693415	-0.4054639009063597	0.4754442447264786	3.091706663972841	1.0550027765605674	0.43778048280271936	0.1017618969902728
-0.41983692187316884	-1.4974918860871234	-0.3605041311856446	0.39625105020716866	-0.5258325413720119	0.1324237491883104	0.32109838711522165	-0.3879641395697286	0.6647496869015176	-0.18935383195668581	-1.0600981823762403	1.1925033490854366	-0.11825092193842501	-0.002814479671757808	0.346089188685981	-0.5319969929259627	0.8143045163005456	-0.4871968231888014	0.6110087363076172	0.7074338089589782	1.9727192184301727	-0.8472810457783894	1.567034406573167	-0.39617070232818097	-0.44976764723443435	0.5992072467684728	3.045294134586492	1.0550670605580819	0.5198737136540903	-0.048419740050841556
-0.35671170795676566	-1.5082847509102013	-0.4796948645923331	0.3532764869550937	-0.6013235914869508	0.1263489021012104	0.39809486215435497	-0.2089829788056111	0.5503834104102996	-0.23417926021374083	-1.0275848496051632	1.1814840208242139	-0.034193047305819305	0.15033118730803477	0.3021714480952139	-0.5885508673720177	0.728088419010162	-0.5486539543522474	0.6296497178970867	0.8309333780043566	2.0823104840416904	-0.8968988326944457	1.4449836447511843	-0.3643485041989946	-0.44067651397058044	0.637639321137362	2.991955882140517	1.0775615147654418	0.6189811117194702	-0.19968504824810368
-0.28569905510689486	-1.5224644531554163	-0.5475581010209428	0.31754192741750314	-0.6261208604350852	0.12405433827503827	0.4827416116685204	-0.022420858710468505	0.4429892641426482	-0.2708467443427842	-0.986998319941755	1.1867191419640168	0.013907862751049247	0.26562364558091356	0.25215874295270335	-0.6246346025314589	0.6780984387451443	-0.5980057446203918	0.6222196639317302	1.012141309210973	2.127864894066612	-0.9242039380108492	1.3281515474710117	-0.3399785373629353	-0.42611187852633536	0.6313758727486215	2.856425592795741	1.1402334674196688	0.6548282540729433	-0.3128009903305461
-0.21704138911577386	-1.5296239702376568	-0.5461381885038414	0.28787949256155115	-0.6452103605520674	0.11373944374662585	0.6488233188181123	0.17222291663430728	0.34731823532434175	-0.289138952538177	-0.9474554971486135	1.2002732918116101	0.04472177060804466	0.3430139681214065	0.19131594143538258	-0.6154186421950607	0.6504006607918955	-0.6440079988155641	0.5973805984454892	1.1871952563671981	2.0927408347538847	-0.9236259495619011	1.1941066866442114	-0.342748738524255	-0.4263490385245229	0.5658791983065274	2.67799656002869	1.2263047951693518	0.6102296730310675	-0.4019381196967081
-0.14641427299584858	-1.5285236053367943	-0.5485957293988251	0.26717925984895224	-0.6703145879983892	0.10620867675497916	0.9109941021750652	0.3945565866891032	0.25510315442462844	-0.29637276807807716	-0.9138736073436917	1.217452913483032	0.042383512639804374	0.33179337027980543	0.1300700466449183	-0.523385232478839	0.6083670282775415	-0.6915919783785288	0.5579787971140557	1.3328220502248929	1.9991302130822242	-0.8839037903858861	1.0661448461960645	-0.3679068470991681	-0.4260478829712686	0.48017605751196035	2.5633503811747436	1.3039104149385996	0.4983553517438038	-0.4369814219881751
-0.08448422294227666	-1.5227216813140605	-0.6184406019776758	0.27315829272362535	-0.6721936717778311	0.10808179008246614	1.2371716729728257	0.6280853943606461	0.17456225053532545	-0.3176277256046444	-0.8845597331332536	1.2359714023425066	-0.022604507517856448	0.21802172704868453	0.0852975540532696	-0.3724576297581078	0.567286714632276	-0.7154647683722974	0.49533099504023975	1.44319137042928	1.8612037276206403	-0.8433243463292163	0.999361740113833	-0.4001075093306758	-0.42916484294744733	0.4686673989288244	2.4540156208143182	1.3549815785028145	0.31873169479565966	-0.3906320473797054
-0.048879905931813385	-1.501393179826548	-0.7281561499337073	0.3097306785239092	-0.6648847410507297	0.10958453782019979	1.5487053052046054	0.788033058162496	0.11695558926047663	-0.34206002411955055	-0.8552179024887907	1.256562126653154	-0.10040295998845154	0.08699923008652613	0.07412264295083043	-0.23238650479465234	0.5218932772387563	-0.730028394514137	0.4327893972826805	1.4466510729053712	1.7226008291279726	-0.8580960242727971	0.9633562077274206	-0.44184780795574136	-0.448077411691797	0.49840594384011805	2.318195062194249	1.3754535592498953	0.11808846259822717	-0.28240297904600364
-0.03954349145496722	-1.4730766466958916	-0.8588661186783094	0.3790967690508153	-0.6804939954923208	0.10418656577644161	1.8073792565160836	0.8917758420868832	0.07947850698423062	-0.35531278952733836	-0.8202537223348549	1.2637228095915047	-0.14445218551365505	-0.014332716918313716	0.10002259988664405	-0.10111069467506209	0.49045951993367387	-0.7656490456761216	0.3981030675930688	1.3523424701373994	1.643219590260896	-0.9270395726160903	0.9263236719004564	-0.49364666798064033	-0.47341965149811865	0.4557255059124722	2.244736565771374	1.3590957543437738	-0.029441547576672812	-0.17831532914343903
-0.04308079095221715	-1.4417341100878611	-0.9948812550692245	0.45670571593997494	-0.7267617669622928	0.10124066936139389	1.9678823204024447	0.9537634072215004	0.06004915272730449	-0.35215275431780324	-0.7881131420174446	1.2418985222536627	-0.17171982801976876	-0.1054266838431169	0.15640709267209202	0.036027383990461466	0.4523989082196841	-0.7882094443430534	0.38160741319199554	1.2605444479272987	1.6235387508359316	-1.0220275132160013	0.9030557704215246	-0.54509827743743	-0.4966876824314034	0.3943959071060569	2.1975703547579486	1.3026989088315861	-0.12001918991409413	-0.06885764000850018
-0.04611367989445499	-1.4032820729839923	-1.0992565276518715	0.5128654642150379	-0.790957573961512	0.10642578761793753	1.9907618837858583	0.8701824490900452	0.03758925590559876	-0.33995910257279455	-0.7642103909260684	1.2021424406668406	-0.19128399356163345	-0.17458503434792888	0.23894408275725093	0.14219830630571376	0.2671973938680996	-0.7621428061611392	0.37100822242952364	1.1969532794065891	1.6099209195389026	-1.1644221439809594	0.9161558731315523	-0.5977633130367135	-0.5109850423221358	0.37143848630415777	2.1733710635966657	1.248690461073225	-0.1739083022981776	0.006391932885250712
-0.043649457628886494	-1.3716537273108025	-1.1449277797129256	0.5361849618599944	-0.857318682799294	0.10176854675368581	1.9479040587161482	0.6831231591038904	-0.001284511204849892	-0.33224764753791564	-0.7373877456143028	1.1592159516656124	-0.20687145434041118	-0.21737987262752476	0.3478812539605567	0.17698951258810006	0.021292656392929276	-0.6935997412292865	0.37187909782283285	1.105032789852202	1.5889428496433662	-1.2824714357821798	0.9779433742427726	-0.6525742791130755	-0.5061063223594213	0.27964302959048803	2.230284211327831	1.2302706233237384	-0.2094078054636837	-0.0035405689854250077
-0.036272854862596515	-1.3561986021123142	-1.1283608333938875	0.5242565162310467	-0.9158025728795469	0.0762942054998624	1.9006993711037388	0.5040467955946857	-0.04887720574390548	-0.34217770341541454	-0.7136030327999203	1.1176433733039883	-0.22553586265934297	-0.25692921821747156	0.4856808748300061	0.18251144069007486	-0.16562998499798348	-0.6149982741133924	0.3766455475364573	1.0060398111652757	1.5688357773494992	-1.3347425387994458	1.080982954728564	-0.6982943033501773	-0.4853115314072343	0.15434839194523614	2.322487992002533	1.227402568049993	-0.23306742324188656	-0.06515107051263305
-0.021991931824200575	-1.3428406009294318	-1.0761790483904092	0.48267833008346067	-0.9618504956954125	0.039823837598541106	1.8382144945531738	0.36118626152220734	-0.09838987134884675	-0.362588138936367	-0.7043277092445142	1.0743972109572977	-0.24199808740486112	-0.2979871470928079	0.6585641800992909	0.21173483027130083	-0.44258199915563284	-0.5362107216601107	0.37297087819395686	0.9410183990166499	1.5696697112234383	-1.392921537170723	1.1976709927025964	-0.7281032285226863	-0.47005047374608944	0.12623988380724177	2.399613047692269	1.2318480537242986	-0.24873637794593467	-0.16808602561853153
-0.008064417454921011	-1.3053317337405894	-1.0219454117825484	0.44529773814088197	-0.9862080673353335	0.010705439507606326	1.7669697228785028	0.2683988453380518	-0.13882973250519443	-0.388166080008071	-0.7055857487756391	1.032636589451284	-0.2517982208608214	-0.3282892848685277	0.8608490115807289	0.19270635780909423	-0.7282169446344405	-0.42414817269243743	0.3679452899486644	0.863085429713259	1.5977362190474578	-1.4188185229772738	1.3006687495188627	-0.7398395173864174	-0.46716690932368277	0.14626238275485437	2.5187507616481204	1.2641680697056805	-0.2699877126538685	-0.31115822768619517
-0.009953547431653421	-1.2234152830526224	-0.9871341499621815	0.433881297450246	-0.9994321712842552	-0.013019243615315182	1.7430517988876992	0.25866348314597715	-0.15732545377322033	-0.4067109525739966	-0.7143423251663592	1.010989062669168	-0.25445306007416724	-0.3388045180929062	1.0732645968908012	0.09278393308291848	-0.8718125316940192	-0.319044235946538	0.3669384730305461	0.7512858658809559	1.6434079975435267	-1.3365308117857877	1.3585527081411066	-0.7342796066048957	-0.47870493145772536	0.09613768239796838	2.669838465659925	1.3120794275458894	-0.29922971043595714	-0.430589832876121
-0.028391841541295	-1.1165905723360239	-0.9584979472477813	0.4626974431519626	-1.0103167537064541	-0.032950872250074884	1.728774340536092	0.3364053395787442	-0.15705816368365597	-0.3952718327848245	-0.7364651832914773	1.0163896617760333	-0.2592489882346781	-0.3338465795117331	1.249319226345176	-0.003513292307611454	-0.9032359828491655	-0.25358627002926426	0.36365038739922195	0.6637960698895018	1.6979936025588116	-1.1899040642570566	1.3695802156724635	-0.7279081439338604	-0.505127566811346	0.033815515267654216	2.7276173287735426	1.3344502586811042	-0.329393707803525	-0.4695329708569081
-0.05525090039416214	-1.0442380074909499	-0.9407997519453382	0.5989796171042632	-1.0078320491062644	-0.03913640330652663	1.8010981928419718	0.4850661890463558	-0.14752230738976047	-0.35159204708456726	-0.7758092047759966	1.0286876834191045	-0.27588338874507873	-0.321851303766823	1.3654343717377073	-0.06519139366270106	-0.9047922114895149	-0.23260269974756193	0.35884570413174466	0.6182250963137899	1.7565203172894535	-1.0578007311770563	1.3541565757666167	-0.7273541037015965	-0.5276464733059114	0.0067423585709683095	2.700326924452559	1.3212374247303316	-0.36090291768105487	-0.511292273370868
-0.08746249418110494	-0.9940749439421797	-0.9344491542040165	0.8569158569779065	-0.9887425489892833	-0.03876603771677346	2.0028964508839806	0.6086393521696666	-0.13360063483751955	-0.29441029276175024	-0.8295942775696531	1.0226853462501928	-0.2986133667380046	-0.3089468007985573	1.4333822992623582	-0.1474620039022322	-0.8911004912994158	-0.20777989513660539	0.35540468428501015	0.5731702351175706	1.805845961610967	-0.9355038061436348	1.3227469999535348	-0.7238425811027407	-0.5363799843502765	-0.07848588962035388	2.659113779804356	1.2618390110264825	-0.3950269788419935	-0.576374664016179
-0.1193367433293456	-0.9693024432194981	-0.914601585833104	1.1220286288794665	-0.9472160418899562	-0.05475135713657751	2.2217665789121903	0.6414208307280591	-0.12475747398700185	-0.2590407420429761	-0.8847616407123237	0.9920343137147093	-0.32127114199081874	-0.3056605355876812	1.4429788330904412	-0.20655504750321163	-0.8675148671706682	-0.09483099232506118	0.35044281862947196	0.5388487618813087	1.8274016079303064	-0.8255191988079351	1.2756814305150244	-0.718692347957752	-0.5412662332018223	-0.20038354774329709	2.59738318059201	1.1916952798918594	-0.41250970322239466	-0.6368876896591358
-0.14280950457085834	-1.0166002708900463	-0.888270790529712	1.31964560928498	-0.883194454578897	-0.09742854147307181	2.4238040670941365	0.6171018183996486	-0.10842642597953298	-0.2599025698273948	-0.9202103990560259	0.9254858449152754	-0.34272368688945704	-0.31644079020003346	1.4093375426920953	-0.20073101945659974	-0.840219029064927	0.02804409414132857	0.35245220429305846	0.525631036365827	1.8290571211022744	-0.7668708272667072	1.2286762730436052	-0.7152822693450857	-0.5394480065490513	-0.2499691808208247	2.4810208483034346	1.1325391674094134	-0.41165823912432914	-0.6948399382388398
-0.15171219022651533	-1.0705681676187486	-0.8678068865057721	1.4664767775448257	-0.8189571667015443	-0.16734675349727016	2.575521785841505	0.5287184106826793	-0.07234226388834106	-0.3021736651330401	-0.9364934687403659	0.8172594935933593	-0.3503049746012086	-0.33496782384546886	1.3714856273803142	-0.17640623783841405	-0.821503060780983	0.07701391976957199	0.3560928882543567	0.5123958155154476	1.8241677976858088	-0.7679065515342851	1.1825401184834228	-0.7036669329264262	-0.5266187799804324	-0.24943867016494772	2.387834226047477	1.076300559429571	-0.40731526839928434	-0.737772642641622
-0.11868133088843827	-1.0549701378876803	-0.8348758385129964	1.5336425162707208	-0.7673010291620457	-0.25923147636199845	2.5888066936125194	0.3788128734737414	-0.0258488469007332	-0.37619740338750957	-0.9468187117069334	0.6902288278324958	-0.33236814774032764	-0.3525407804941977	1.350578199176925	-0.12577581673720567	-0.8231829632205659	0.187734695515031	0.3515600880364979	0.48715004725755257	1.815442378449223	-0.7582902202259509	1.1306322975288257	-0.6889380464701148	-0.5098218289976924	-0.26480208762667373	2.3674389901255624	1.0514078176226136	-0.4026246584862719	-0.7368822376789275
-0.02041765684358925	-1.0243849953023223	-0.790788335028709	1.44848043868001	-0.7292340272990422	-0.36232082258569487	2.5172361617472947	0.25350490477328436	0.018702011126096863	-0.46341852855759597	-0.951493648730003	0.5812766299732359	-0.2948005066544019	-0.3605036538897813	1.3328663778859238	-0.06980319788083207	-0.853416054058094	0.35427617549412566	0.347354397112712	0.5003590251055853	1.8098179577661	-0.6883691343716856	1.0760524087990366	-0.6925822265893717	-0.49291947357131327	-0.2838405748738692	2.3642613054276165	1.051660008689788	-0.41137105892557335	-0.7039993753357028
0.0883229778375277	-1.021516186810786	-0.7551969014956494	1.2786936771115283	-0.715230082841213	-0.4661168433829433	2.442275687899121	0.19408076170083205	0.05291137794118961	-0.5436931141159211	-0.9491018204856416	0.5077179127509623	-0.24947107100644486	-0.35493005023808477	1.3383931266188984	-0.021107746045274545	-0.9131608052376231	0.36276754325806293	0.3530469484641	0.5777190221910654	1.8197355935780208	-0.6323934745172031	1.0261521239816263	-0.717993945129758	-0.4858649047363387	-0.3388639421741352	2.376472984763634	1.0297589452287204	-0.45311295272719365	-0.6654151602856139
0.20640323980157324	-1.029801077087091	-0.7130988358787296	1.1580297695006416	-0.7258865204336785	-0.5554515778768426	2.3320109533997004	0.1690635959084486	0.07662113828029553	-0.5940356246555598	-0.9437466102346301	0.45964280245635036	-0.2116479433016616	-0.3400317709818308	1.422887304524258	0.027151764098022023	-0.9817276207624476	0.2876429337617742	0.38964070767369224	0.6304936999110522	1.8407321953374232	-0.5939669404549364	0.9729942400156784	-0.7498044381836145	-0.49508026466591043	-0.4403968364101904	2.4298621616438716	0.9897594640057402	-0.5135165211988442	-0.6144273970342707
0.35818583757501765	-1.0495326204230253	-0.6420290937109514	1.0745729645557156	-0.745830526640208	-0.6254038465069953	2.203809048407922	0.16165893795721437	0.09349429576519126	-0.6056547245442895	-0.9061265688483193	0.4363254525520562	-0.19651036113435083	-0.31646117646064675	1.5659222813991094	0.09555636928370263	-1.051639388853932	0.2504699391273749	0.45750526576206385	0.6131733183619763	1.863165016546387	-0.54448104352052	0.9014060590124939	-0.7465582306255611	-0.5287419266308725	-0.5538319939095488	2.503616019785466	0.948251781302601	-0.5679094584930255	-0.573448061658175
0.4150107387628957	-1.0402545436452917	-0.5607742098339648	0.976496514471372	-0.774705365908854	-0.6725083896175506	2.1010571583031443	0.17050574119514125	0.10104241730852377	-0.5908063663308107	-0.7797790184075468	0.4400449459480802	-0.20486088573114086	-0.2863343605262022	1.6845142649760134	0.09874180287715469	-1.123751519956772	0.1836506120576369	0.5100848986546946	0.5650436520574235	1.885078945567122	-0.5155350716678413	0.8235443275805976	-0.662336311937894	-0.5885928283956832	-0.6717037606842649	2.5661512250591514	0.8209299068398389	-0.6051018133564608	-0.5719571510229662
0.3227807145416931	-0.9894841358330584	-0.4855071438518975	0.9087426047832846	-0.8188119836280772	-0.6928444404480177	1.992019114521277	0.19387272607267853	0.08857389932771796	-0.5637885844626478	-0.5986430698186649	0.4698723495111382	-0.2306789193780845	-0.26291462433355745	1.7520639557729816	0.013844070334260073	-1.1913701696874763	0.09289483422081232	0.5194563675212327	0.46788330970106856	1.9070268496716096	-0.5056006527567304	0.7638201274992652	-0.5021718645123066	-0.6500549123704026	-0.745265052758036	2.624026844597868	0.6888658513296253	-0.609449822330607	-0.5860862902371939
0.2248993644207066	-0.9381992717035385	-0.40813751510412255	0.8932470503692341	-0.8688254783934939	-0.7008051720898376	1.844251238084372	0.22428824011427184	0.06416391424693618	-0.5273703035483764	-0.43850550945300687	0.5061383503380918	-0.26942402053352754	-0.24496248323741968	1.776944038162289	-0.03199099215207525	-1.2464513880209234	0.0436409836039249	0.5042309167425957	0.3043981527461821	1.917679582750188	-0.4924620831152103	0.7158623197775607	-0.29927999044219755	-0.6965458009039843	-0.7547885746933749	2.66059568084138	0.6752228090877906	-0.5783990931212666	-0.5891095256919237
0.1261377054330113	-0.8689584530553862	-0.33377544830877925	0.8755130611422312	-0.9055111670146554	-0.6972377426161236	1.7266670793034493	0.26542640407477086	0.040175569870819564	-0.4880411906393414	-0.29839718093103895	0.5399522685622062	-0.3089800140009969	-0.22500025684480313	1.7261785684735471	-0.047983168968182055	-1.2892528287055163	0.03987520401311277	0.4583633966374217	0.17474459965041225	1.9167221031171464	-0.47061877468550894	0.6871991649299365	-0.08639978542423206	-0.7223284807069397	-0.8008189307141791	2.6618382370373714	0.6803358593516748	-0.5229884295086871	-0.5832977351602289
-0.059305461670754976	-0.7822689909792594	-0.28701585670851826	0.8465826664046929	-0.9173207730192287	-0.6735258307204353	1.6792435215630104	0.3106053956600863	0.013393855826298044	-0.45798797516902934	-0.17867530535419174	0.564548311848349	-0.3360143861159799	-0.22003824101150782	1.6239142907316704	-0.12260567934348261	-1.322268580025789	0.05454166678877167	0.3818283181698095	0.13843303206949645	1.9090993297805467	-0.4549548998073103	0.7324384341325333	0.01606254231860263	-0.7182779385156739	-0.8694173811684565	2.641117084736181	0.6576683328433128	-0.4681218967990133	-0.5693756668675582
-0.20810336259320525	-0.7703578981887459	-0.2552550662847818	0.8143263552910092	-0.89761320781806	-0.6437305575861583	1.6501439745412132	0.34200467140091473	-0.010123907406219209	-0.45062955802174337	-0.16025512160216254	0.5687153479280194	-0.3518323402574226	-0.23107128525546616	1.555252451024464	-0.17178296147048694	-1.3523419255393079	0.06894369250603746	0.3189681074634786	0.1577697509655731	1.8941286724213495	-0.4580931055469004	0.8498374744884858	-0.07360223639729109	-0.6998171031012056	-0.8645657756542272	2.5995780237087014	0.6408061458028428	-0.43349904897707764	-0.5469153742426944
-0.2668045425334845	-0.8344863071838613	-0.202698798859211	0.7788160623792904	-0.8409627725513023	-0.6285923962394673	1.5937009315248218	0.36328777396931927	-0.0061710257999854305	-0.4739681313162631	-0.2583076545391858	0.5500351419643698	-0.3626238728756889	-0.1986367446195873	1.5243891046289837	-0.1281505517450499	-1.3867129355761765	0.08280705014139338	0.29017824141246773	0.19507855263567772	1.871084299704831	-0.46170068445644086	0.9694392281060749	-0.2823622548992656	-0.6916633164968546	-0.8423527810952521	2.528467143705303	0.5619593503892673	-0.41901408281175945	-0.5358853964877677
-0.3409946605993225	-0.8785437745781657	-0.12933145099755197	0.7556615911194089	-0.772083774410824	-0.6240628676475438	1.54072418053604	0.375195169160423	0.029401144006970907	-0.5144359644705742	-0.38383514958189147	0.5165333753599417	-0.37231014816454977	-0.08590072342762595	1.5029231736977444	-0.11642983870311618	-1.4236037992724202	0.11009793396401349	0.2685677871404456	0.2259272018946755	1.8451952858849865	-0.44371709754823696	1.0611817707457936	-0.5404084439220694	-0.6877558231933844	-0.8809474313102971	2.4292103288853193	0.38067847739700167	-0.42335201528770333	-0.5523751442077428
-0.39996892905664644	-0.9182783798619362	-0.04207314579139207	0.748070377405917	-0.7118452431855293	-0.6101379728879757	1.4832834969360795	0.3652588233953857	0.07141462850751427	-0.5646123395336986	-0.5159727881362866	0.47896235511092533	-0.3860120066150198	0.0265621218721162	1.499766419149033	-0.15099542603950727	-1.4648077867169185	0.15586023601360735	0.2309799555306859	0.23430746731084473	1.8302894900493178	-0.4360209292078842	1.1140840656202022	-0.8104562368494065	-0.6886178809645738	-0.9147375374402638	2.3075162083295178	0.2184652270522593	-0.458166316575476	-0.593126701570126
-0.3911722660017241	-1.000469921775119	0.05227692028314808	0.7586786119542579	-0.6737948336737796	-0.5806790087374978	1.3729627724039075	0.34294259474140476	0.11209919185853268	-0.6285260418111119	-0.6734979750558308	0.44959001595728987	-0.4030768465376256	0.12008613106203328	1.5003540611496395	-0.16066262426789532	-1.4988799184056412	0.21657302582750373	0.19133600835818615	0.21609044984824424	1.8304593654680832	-0.4471772700077105	1.1115281747048011	-1.0043352029157862	-0.7018386097524232	-0.922810711695423	2.1805666861578814	0.12634625861328191	-0.5047499677631386	-0.636314793442828
-0.3706488607442939	-1.062483343688056	0.13830255418325285	0.7935330307714445	-0.676993009377863	-0.4752354996272098	1.2367797427435645	0.32255862920993605	0.15756862427766888	-0.6893558543057255	-0.8075180135012431	0.42973265990976184	-0.4265288519316706	0.23262644415210643	1.5308288839083555	-0.15655559464080354	-1.4965507285200839	0.2907378267414794	0.1663652495197856	0.17990572344533967	1.839558510625953	-0.4521929684271038	1.079626009006206	-1.0813663036593517	-0.7200321696133786	-0.959458730068339	2.0600540124769564	0.10698194059261365	-0.5402343561813416	-0.6802621453612386
-0.3414058997779308	-1.0697214582632149	0.19572709309602843	0.8566196557739243	-0.6963894679930317	-0.277907267652194	1.100479643014742	0.3031513733225107	0.19547487655687762	-0.7296471685162405	-0.8600077715184078	0.41473433871325727	-0.4572177935077029	0.28122321220226876	1.6082616447155211	-0.17065104269058098	-1.4540842377084142	0.3552800569195046	0.1617050041224185	0.16535835247760564	1.844651684544937	-0.46834561206078823	1.0730364575188633	-1.0803323553385777	-0.7430517472152287	-1.011855213959666	1.9515136732910183	0.16101016804251805	-0.571501730102024	-0.7396914998480478
-0.3034915751938777	-1.0609971365492274	0.2260718718612266	0.9506127606890816	-0.671268648195457	-0.12106808308110797	0.9722217479902113	0.27388534427715655	0.21177204272200784	-0.7602195573506595	-0.8494619833500872	0.4118798437814248	-0.4866487411887085	0.23496678687052172	1.701424756266189	-0.19296437404447445	-1.3833479776220423	0.3754850069737182	0.1757324702136739	0.20725530572472572	1.8405592312746795	-0.5197400346118651	1.129331116699167	-1.039294361233283	-0.7784601113890643	-1.0210108010852834	1.8683438872543872	0.22558097108488004	-0.5909090656389994	-0.7997006529152163
-0.31528578632412574	-1.034284706796777	0.24131642712724988	1.0603383809814755	-0.5896342800289643	-0.028817251702370567	0.868502757319727	0.23709124631471465	0.23380653418989988	-0.7940973499365647	-0.793682684929314	0.41552788078258074	-0.5099868884156542	0.19420649740014012	1.8150290676561291	-0.21555303699348016	-1.2759372829880846	0.34720982965597014	0.2127552948609451	0.2519996247265045	1.8213694862421463	-0.5834700495633062	1.2446715030996238	-0.9876866841054331	-0.8200647510711002	-0.9855393184411261	1.8081817606173096	0.30322120531432756	-0.5944056105150798	-0.846484876458956
-0.34713754582978645	-0.9765441304079717	0.24236965893938606	1.152795471081696	-0.505805573409216	0.035903070838051165	0.8111486037703817	0.19727886873024555	0.2941990358348561	-0.8253135137424772	-0.684267414696351	0.4252722765248431	-0.5281486545822685	0.18991722816708595	1.9725559761822957	-0.228902795306495	-1.1345523650897973	0.2812034016916602	0.2656705333929487	0.23472298151467372	1.7995420392527826	-0.6399034452364184	1.3825269649275675	-0.9061296209011198	-0.8612063640900084	-0.9451520556066256	1.7505505783630508	0.39875217054448525	-0.606522599602937	-0.8571628336472369
-0.3561237644435985	-0.9286246680207023	0.2294149076501169	1.2066998587607212	-0.4120919735302834	-0.029443041836781314	0.7811888462454044	0.1460139535145351	0.38018362239331455	-0.8504449657210482	-0.5594854245609783	0.4485106483084939	-0.5362464695886668	0.19029233536237194	2.0965192990374697	-0.24108621839021444	-0.9828767564803222	0.1862998796241236	0.3162662696578944	0.16450982873505002	1.781794690957766	-0.6967053570346986	1.4982948821720554	-0.8142955015574888	-0.8973600882581476	-0.9249669808128573	1.6918754452064217	0.4558907544895375	-0.6347418328175267	-0.795145092640967
-0.3658489284564724	-0.9349946375604402	0.20938399892672152	1.2190049030633037	-0.2946471632712435	-0.22225877352285112	0.754827720825449	0.0789348045315452	0.4869829540954562	-0.8794044559709733	-0.47069579009757234	0.5211103454943811	-0.5403675798319781	0.21819297163783577	2.1997500293257977	-0.2607456590912198	-0.8242702620388244	0.07070660622865446	0.3541217361446223	0.04057287631722027	1.739928121842042	-0.7457063643307363	1.5743767841119538	-0.7754463565388147	-0.922890550285253	-0.9329118057157881	1.6298851313793399	0.4537594927257711	-0.6633742024583971	-0.6645109505948169
-0.3603357532182522	-0.9955432880144357	0.18094673999905828	1.1870913390570856	-0.2529962135375161	-0.37049440801472994	0.7403110323339032	0.013668033732809831	0.6024899192787588	-0.9212532902738116	-0.42721111010690593	0.6445004959798641	-0.5535473569308698	0.26321806682853477	2.2614961482985962	-0.29140306739698907	-0.6830141710147388	-0.04214925391419608	0.3850909147652318	-0.14805745071989693	1.672932345324951	-0.7722356462257336	1.610586787771598	-0.7566206937171713	-0.9369658079554604	-0.9500207743678185	1.5426719452623106	0.4135770493560183	-0.703518971295007	-0.5254973385896671
-0.3194238805588733	-1.0804392982066882	0.15278644202940092	1.121728196229713	-0.31671084235038827	-0.45796880040837545	0.7138531968573767	-0.045505761380338516	0.7193107470149906	-0.9718761544300689	-0.4222845651776111	0.7577814470229692	-0.5776464099574562	0.29228479721108486	2.223605380623138	-0.34453824120373266	-0.5951542428095489	-0.14356576279028885	0.4030054588315017	-0.34078605995688405	1.6003337686325796	-0.7764677629895064	1.6303600893080183	-0.7062342461153677	-0.9429362167987204	-0.9739194237527252	1.43537925471579	0.27621698143514695	-0.7538561180628994	-0.4112148969824543
-0.2530440940805138	-1.1761996254883078	0.1371400983313408	1.0437934280161727	-0.4070852315395845	-0.5381763645065193	0.7112522053359259	-0.10671760044387438	0.8432241737475508	-1.0252229481700108	-0.46095452597508313	0.8273310844068593	-0.6147530643180522	0.3039498155340581	2.1571289863727325	-0.4183729972930168	-0.5643182422007601	-0.23543805265143697	0.4049426255600335	-0.48021513142694283	1.5079771364158048	-0.7666148055376436	1.6415037736991664	-0.6751962880332594	-0.938772741274984	-0.9863308061132005	1.3251482243123553	0.06680938706863111	-0.7838639297083373	-0.3534283051399958
-0.16869508318061305	-1.2372091430598726	0.12607726344535247	0.9743680972484696	-0.5231279881177154	-0.5718838902497974	0.8254515121368773	-0.1439665559661784	0.9146809792408133	-1.0791062210528644	-0.5139164371002256	0.8463272028530838	-0.6651783472008319	0.29586870182691627	2.042480517708987	-0.48751564411559595	-0.576654703674263	-0.3155869662571839	0.41553756814985565	-0.572161863983677	1.4033215238804169	-0.7365865600121028	1.6434973686131795	-0.678524431118619	-0.9272610702518508	-0.964203377789044	1.2008264029486369	-0.08834251339523466	-0.7914868005981206	-0.3810791755318839
-0.09239093871224117	-1.2022546943908916	0.11678151748861429	0.9144677509116867	-0.673886091605673	-0.5634506232003613	0.9822745038705772	-0.11862852166257412	0.8884187867788252	-1.1258041345764676	-0.5423263866105221	0.7831860758299876	-0.7096607891667069	0.29081698644692267	1.868349080256597	-0.5349147430241663	-0.6272991244602222	-0.37834179779977867	0.4387283426477852	-0.6387666039405767	1.3232916697780543	-0.6882799146782238	1.6409043011026454	-0.6591564331400412	-0.9229244302849935	-0.9158113936872396	1.0698640353571587	-0.1942479268397341	-0.7924894121692159	-0.45775753778437667
-0.04162860260275576	-1.0899424496232344	0.11674250890297902	0.865129093219762	-0.7730751673982124	-0.5519054337818499	1.0835350231029772	-0.03396507305920106	0.8246381008999544	-1.151949705192929	-0.5577179566765093	0.6488706186554761	-0.7238153032571092	0.3380315660274985	1.7426568272178216	-0.5559431936008691	-0.6878013776600536	-0.397968903911579	0.4687204415588275	-0.686323298027218	1.2673099976849151	-0.635690724058181	1.6356345187425276	-0.6299795820353268	-0.9252922658224529	-0.8668760639943358	0.95710715301433	-0.28212909636560835	-0.790423730037814	-0.5250555872903451
-0.01578479047207833	-0.9712816709957266	0.11501442855936365	0.83266120981752	-0.7969349685005328	-0.5605345263155233	1.1224837258860436	0.08360679109601374	0.7483512505487893	-1.1579132765686455	-0.5808192899925027	0.5252886641627158	-0.7020434000848994	0.44661286730645394	1.6419272178411646	-0.539889831985849	-0.743799843337813	-0.36848906888337624	0.5137935533783974	-0.7186721722537237	1.2214189254664405	-0.5836174560133731	1.6194952293803688	-0.6373342710340413	-0.9255708347092128	-0.8310152549817529	0.8702911774845431	-0.3345947281836101	-0.7865291634827563	-0.5652825649847845
-0.03290262128165673	-0.8513311789616873	0.09973866642483245	0.8108269496382456	-0.780023214485553	-0.5820370158999261	1.0452225706920855	0.22172481805210578	0.6130949359309119	-1.1561100144173122	-0.61696695918683	0.4419103339404238	-0.6707573973887105	0.5695297870487342	1.4968282091460012	-0.49106436245259905	-0.777866821951567	-0.3239950853175538	0.5681659151294502	-0.7191882846332164	1.2012778780888205	-0.533662185909005	1.5867240607705373	-0.6608575707545984	-0.9257515280411652	-0.8197547384795912	0.8102767317068247	-0.38734716552898635	-0.7873655128335187	-0.5936788906942773
-0.09086806862895666	-0.7308733758369901	0.08020706759756069	0.7906852677674423	-0.730872521985311	-0.5950508964502166	0.807315831528399	0.35189517880720633	0.4631414310361423	-1.1481285892330966	-0.6653595464841083	0.3956028292030726	-0.6507183599791861	0.6730675274519413	1.3909069526730788	-0.43272848073817816	-0.7839268381139894	-0.28156762839324345	0.6281373684335844	-0.6788877806955446	1.204703184259926	-0.49403312554355877	1.5438594465820672	-0.6624689694582954	-0.9218779147374363	-0.840718466010211	0.7606610554053982	-0.4613825509747091	-0.8016036047928882	-0.6176231915902988
-0.17140026590239726	-0.638832139015755	0.06015665458134797	0.7652923616946083	-0.6799381517253333	-0.5986566396056291	0.5810804691918923	0.435208158841378	0.35387248949239153	-1.1371186527582535	-0.7190607499756897	0.39429028805523386	-0.6406433007051073	0.7480889665091596	1.3246588160592723	-0.375375379856311	-0.7717913465642405	-0.24150541404677695	0.7012654124356642	-0.6013572040948085	1.1925771680040547	-0.46258124403973744	1.4985086475940714	-0.6596246361532221	-0.8970137593719054	-0.8800532641564395	0.7052756407020924	-0.5239556051712212	-0.824940774628628	-0.6402629456805122
-0.25701833520503514	-0.5824884544329152	0.0379958770823007	0.7341616151560583	-0.6615330860975522	-0.5972049767768265	0.486223173705062	0.4754894980960914	0.2612357678880131	-1.1128178781622549	-0.7636636873273566	0.42674277391396875	-0.6457946885092464	0.7430168648685521	1.295135876210629	-0.3203320051334416	-0.7311284319913869	-0.23530583412224101	0.7800392778899784	-0.5043237029164646	1.1716454277681811	-0.4367657196924345	1.451475607676302	-0.6661911834130821	-0.8525782574892821	-0.9199485211407314	0.6463000533833182	-0.5743789838374005	-0.8417634883768006	-0.6581538733030226
-0.34079867942826636	-0.5475340057639342	0.0050921350994690305	0.7028489164493472	-0.6721148581093772	-0.5789208364551064	0.3863216852676284	0.5055524093781025	0.16847857751087364	-1.0559095551445343	-0.7774399967607881	0.4962773678463076	-0.6749118319736118	0.6587686042577204	1.320040241327234	-0.2631586345983836	-0.637527978271794	-0.27161695982558376	0.8816980494114013	-0.41318612959876544	1.1695513271514009	-0.41200919431535166	1.3908916988325164	-0.6702879597784137	-0.8028650045358832	-0.9503544826836119	0.5949172992130027	-0.5901433979972295	-0.8363977530842567	-0.6751543959628377
-0.43073154730021057	-0.508156661811613	-0.030518802726408056	0.6793643924193142	-0.6889685388949693	-0.5358136874684385	0.2839820854040192	0.5634638866119454	0.09743964807312808	-0.9793937847423478	-0.7726283838380404	0.6270576139062973	-0.7136069466166697	0.5686124053211327	1.334944979342613	-0.210845631527045	-0.5084949810719144	-0.3159346520191443	1.012193416882988	-0.3735723175558416	1.1690694986909027	-0.37992113760597646	1.3147540319999174	-0.6662302003308473	-0.7471173471841575	-0.9625006097161487	0.5461622458506039	-0.5792892922629682	-0.7954720556369952	-0.6852663592988628
-0.5052654356169166	-0.4867924341909563	-0.03314798139818379	0.6643596857147205	-0.7161592545114	-0.49046305956453073	0.2596162411512042	0.6847063454944152	0.06641517443791542	-0.9279817770726474	-0.7839227831841415	0.7852131809265057	-0.7390473043922585	0.49397830521556846	1.3094675418617807	-0.16514441078833375	-0.4081233868443078	-0.3600368769799404	1.111384000094593	-0.4070846315530677	1.1613787751867968	-0.354509041437805	1.2370595952461203	-0.6561404253968022	-0.6755402010645203	-0.9575719945905827	0.5226147874478743	-0.5781816295365564	-0.7093885314976485	-0.6750094463177475
-0.5484455493708082	-0.5172275270171063	0.009379178660717542	0.6726998653297105	-0.7437440384700977	-0.457913458423699	0.2585575205319045	0.8148555500839418	0.059337634038182166	-0.906993328539655	-0.813211807231002	0.9322027460328675	-0.754212656844228	0.41191952899461304	1.2493435090724738	-0.11403980749554374	-0.321644482730554	-0.4035171851552583	1.141690463781757	-0.5056227315326451	1.181905903061611	-0.34216956992033365	1.1625716398225538	-0.6376073894583969	-0.5922481039233034	-0.9395474672259907	0.5514787567875523	-0.5612106541925997	-0.6178032393400315	-0.6437348347986147
-0.5801977118878998	-0.5718063406225874	0.09782334487017151	0.7279160011978005	-0.7352280141893148	-0.42368656943961785	0.23450725646368903	0.9144975639143833	0.05727837095379208	-0.9131057296130821	-0.8408855706453066	1.055754613622525	-0.7653707572199855	0.3389407932508546	1.1516152447898234	-0.055669509331734	-0.28500611970774525	-0.4344563209871829	1.1236484745359787	-0.6517875069384556	1.2358181836897895	-0.3391205838742055	1.0806855419674992	-0.621380253359907	-0.509983700107566	-0.9086922829503108	0.602067089783382	-0.5230309045915826	-0.5587599981256455	-0.6173609017563269
-0.5891357384104688	-0.60661073953236	0.19099535165854528	0.8094771184372396	-0.6597120755474959	-0.38792287611184795	0.2614333722141359	0.993931913593147	0.062078298618504904	-0.9625379561876523	-0.8760796148123366	1.1223331693250616	-0.7722772270145372	0.2856103354862667	1.0253159235686025	-0.00013665621755391266	-0.2697272524274874	-0.4527220659465182	1.0446367114132482	-0.8069055199783458	1.294032945378699	-0.35128549512186014	1.0117787228882897	-0.6145639978263506	-0.4359408428956618	-0.8547983899496543	0.6432751419881587	-0.47859582754006913	-0.5287269952347031	-0.6107829488148724
-0.5841558889820065	-0.6603464163956209	0.2184573959453428	0.877463757642742	-0.5271848179991595	-0.360724419181587	0.3703950659513427	0.9900850174861013	0.06206324002190966	-1.0265174204245195	-0.9109754570164338	1.1188995015085097	-0.7670230891571622	0.2268693641548895	0.9060197409000617	0.04785899448042693	-0.2222880442716529	-0.4742247163798802	0.9133894173825599	-0.9375213164935088	1.3537055470250134	-0.3796689949940193	0.9837568643067129	-0.6106545026662908	-0.37318002559753455	-0.7860758684548899	0.6867034995267569	-0.44853069639459814	-0.5251548766221078	-0.608567289954214
-0.6248589292459983	-0.747646795348526	0.18011975798360375	0.9455815716671514	-0.3702709521962088	-0.34649301496842977	0.5053259548792453	0.8499430506900053	0.041184495842697184	-1.0687192926149502	-0.9154081049446198	1.0803318525942287	-0.7509413173114647	0.17201809134854376	0.8371587828290135	0.07957184056746	-0.22751841536422032	-0.5036702725301432	0.7942918971316991	-1.0412467832703596	1.4115990897402573	-0.4106321077423544	0.9946960774246285	-0.613397391985175	-0.3240728481950593	-0.7215888755836584	0.7202881639225188	-0.45438054016846186	-0.5466329325395864	-0.6142548379329751
-0.671765898056029	-0.8273267901016215	0.11275583145111742	1.011579431360201	-0.2260751236289522	-0.34444536153542693	0.5934644464359071	0.6428806061527308	0.012490340030588045	-1.075783511522575	-0.8956429060889436	1.0223506294531792	-0.7353288632764947	0.1382951390418995	0.7886224675062088	0.08952201849082402	-0.3524856364143121	-0.5297809835551224	0.7200848172764454	-1.1167785178589926	1.4583889573561997	-0.43192846065996415	1.0427979444524742	-0.6174824632751772	-0.2826714885114701	-0.6648884100809429	0.7211691566352505	-0.49037957877685534	-0.5444614471770644	-0.6373915622349243
-0.6833609152091389	-0.8972642683460995	0.01093562122754026	1.0150999942418206	-0.15513452584524495	-0.3500817298208648	0.6711175318591239	0.43460873415008816	-0.02220843117384827	-1.0499702118591425	-0.8752657719551644	0.9529326222703622	-0.7201690648814572	0.12960243751635642	0.7543886785617967	0.10120066698350469	-0.5038984382004168	-0.5538251679385906	0.6779556891035261	-1.1466649236985973	1.4866778475466031	-0.4413818690498032	1.1261013999969784	-0.6101043641258037	-0.23913945328860892	-0.6136641836066346	0.7192442130201483	-0.5275307844176325	-0.46996085772087115	-0.6509685123250002
-0.7259723622863608	-0.9700884181486862	-0.08273569545695703	0.9528173439358646	-0.17386314232246583	-0.3659308228168516	0.8185240180846337	0.21998648644736402	-0.07123169238944636	-0.9962357686739999	-0.8715817352047586	0.890585037316589	-0.7011103185203759	0.1372962122718438	0.7710174902153178	0.17599525960575013	-0.6712909254624341	-0.5754208610406459	0.6598967071671463	-1.1641121464256838	1.4935747895484777	-0.43409300800568856	1.2092747374585167	-0.586584966097023	-0.18537942258835977	-0.5785306875900118	0.726623163544706	-0.5879676319274925	-0.3601975628069178	-0.6298610830543072
-0.7849819716105959	-1.0350921174058523	-0.0889926725927554	0.8721702189830001	-0.2699328560793747	-0.38524943254443417	0.9953456315165397	0.02629826458105695	-0.12137305440223581	-0.924690217944204	-0.8924714039623293	0.8448115751093045	-0.7013102645699165	0.16053654937109113	0.8323265200967562	0.36973692536644565	-0.8969543844631186	-0.5754306550057716	0.6594548972115161	-1.185613913015395	1.4748112773848459	-0.41485646627191286	1.2681856995213132	-0.5644818821831142	-0.1270192408121561	-0.5582129851322741	0.7263940035905269	-0.6425744153550313	-0.2494618858164756	-0.5747180966437245
-0.8240529063844854	-1.0839547497081472	-0.014053278730019403	0.7766961080479314	-0.39763588750079915	-0.3708009174683179	1.1425027075961574	-0.11406936798117226	-0.15972353528100242	-0.831325541298844	-0.9343780985658073	0.8293168200116126	-0.7363424786665274	0.19501787057255263	0.8294271624574007	0.6072486666501344	-1.0380043524884823	-0.53981490082635	0.6692469351704327	-1.1918816167426243	1.4342604706035593	-0.3804370601812117	1.304665233495672	-0.5441423629521862	-0.08448101891503287	-0.5417885463587946	0.7272597189729799	-0.6423321141336287	-0.1361113575426244	-0.5149919405026839
-0.8735108432243219	-1.1254828068757918	0.08118228223842794	0.6646728127017888	-0.4900013588403973	-0.3001888020978005	1.2574400648288317	-0.1981757042244048	-0.18671230502870773	-0.7461015030026918	-0.9781423428967242	0.8306406437481145	-0.7852764972631491	0.24091957496962663	0.7744462113097642	0.8302251941418526	-1.0379528217388012	-0.4714236423539454	0.7013163905074669	-1.2009004618825718	1.3857409623601875	-0.2628105921446578	1.3537987510384613	-0.5241032739880491	-0.06749961015592439	-0.5280508873586272	0.7399551804344858	-0.6416348800067349	-0.061333664385877174	-0.48183988596143623
-0.9377509008514838	-1.1616055000986116	0.16118499051654228	0.559872595287045	-0.5059424603070555	-0.2048388195772219	1.3219507625644025	-0.24716280561321238	-0.2117999269562721	-0.709610537817445	-0.9876475304652249	0.8414644071391724	-0.8400006202110536	0.3006880138359181	0.727667965443318	1.009951716901345	-0.9764096473954244	-0.37877273226530805	0.7663898991645988	-1.2388041049392104	1.333468751684089	-0.05814837357760971	1.4725315017448146	-0.5218598012165578	-0.05505435691770429	-0.5156822881155612	0.7514946572382455	-0.6749834399483563	-0.07745102325991264	-0.4659023273656122
-0.9894513763371698	-1.1912867715154045	0.2177786465553	0.4719304578246712	-0.4555473414628121	-0.1467127073647036	1.3777117451818217	-0.27524056335877384	-0.24964594484910005	-0.6821601114791933	-0.9454488464397082	0.8550411221640921	-0.9059883706164179	0.36764057094236324	0.6511628048189277	1.1116867412953435	-0.9136555004345561	-0.27824257723308576	0.8571775968739315	-1.2823324981655744	1.2919172242540753	0.12303354914056885	1.64786561854132	-0.5354454919823535	-0.013686877233855477	-0.5108563524717775	0.7626267385679096	-0.7266381044130916	-0.14582510180931424	-0.46095333234040403
-0.9916617869221905	-1.2173132595114722	0.2717587273565357	0.4004655701952616	-0.3784883141544317	-0.14715118616636466	1.4670412974351958	-0.28594558313970075	-0.30089411371163577	-0.6258021122274269	-0.8827984777896789	0.8424572749415482	-0.9578660393868331	0.4567285298228098	0.5345231525167649	1.1256062830482438	-0.8732863111348811	-0.18272203536263354	0.9620947168181267	-1.3261758074201029	1.2933812414994357	0.2376265475994233	1.7944482860767592	-0.5040563816403594	0.04680398008162021	-0.5140693645892256	0.7738504838792453	-0.7823327708755001	-0.2402771577053886	-0.48215739470782293
-0.9201897028024681	-1.2349548240584294	0.2964862697903438	0.3395031309699123	-0.29389221128921583	-0.20445142568449146	1.5980528840705002	-0.29162601359657586	-0.3556697588265906	-0.5417340999553547	-0.8196169368931748	0.7929530367495758	-0.9794907600503538	0.5596791459203515	0.4760017797291113	1.0922032068912153	-0.8601305107414591	-0.10876780469885963	1.0700662728978798	-1.3823533277777609	1.3445508062755478	0.2946612064241262	1.941295836852523	-0.42497299102235137	0.09230105528946424	-0.5126061819738232	0.7869838954754045	-0.8220652262626487	-0.3712716343308721	-0.5054183615627063
-0.8477666280822138	-1.2425430547384086	0.2590614327324556	0.2970321097646073	-0.26193949086307267	-0.315795241776364	1.8145358007023087	-0.2950427343369308	-0.4112359802627929	-0.41936147687942	-0.7583892401079733	0.7247497882795149	-0.9970221407552214	0.654956373523019	0.47571038700153734	1.0617025846326624	-0.8447022042871286	-0.06882311793390063	1.153011843894778	-1.4259298331750945	1.4357615515766502	0.23176520165069733	2.015491026589417	-0.36720454257939766	0.12159596173224425	-0.5095728589494948	0.8031829580141338	-0.8188263017724704	-0.4936557432427806	-0.48081833608175506
-0.7930171996238757	-1.24470805840699	0.21462675283601979	0.2800428549933316	-0.3172832784686288	-0.45173644151873554	2.059196973817005	-0.29559279464188	-0.4441239552266585	-0.23466728317600186	-0.7342410936512659	0.6461891234164818	-1.0301826376658543	0.7268994872276177	0.4404130146014825	1.0946505988477688	-0.7982781518999986	-0.05737397270201705	1.1878426114545002	-1.448210142167769	1.5397376624369774	0.05738725033825387	1.9007640540086552	-0.3260455960290315	0.1386714816017448	-0.514146374200563	0.8148090063561391	-0.7788515451639195	-0.5587599981256457	-0.4043332400227153
-0.705288316724787	-1.2454297262965168	0.19227093240879903	0.26974774743205737	-0.4333965525395871	-0.583458879198518	2.2589846806829406	-0.3002542031235613	-0.42881689178766147	-0.020844002590383527	-0.7633499540121875	0.570227214808911	-1.074553998493096	0.7550366041261973	0.4243718449485684	1.1733686667003647	-0.7136955793744862	-0.06323076384715529	1.1716358327936465	-1.4650537758408728	1.6011399047107209	-0.1107608389002949	1.709922649967254	-0.3053198093122293	0.11424023734401641	-0.5267160540954531	0.8322913646382695	-0.7105176558054875	-0.5663526395208225	-0.3021782520546807
-0.6580954081733805	-1.2517925506096255	0.1677228294689105	0.24712220689357292	-0.5620038671043192	-0.6986340634602506	2.426237088517334	-0.2975779481783292	-0.3696140192737242	0.16370482257108404	-0.8127396541230244	0.5055591774533714	-1.118989230975052	0.7112265300680557	0.4342791976860633	1.2423812958252514	-0.6003640016022436	-0.093014211794253	1.120483585911513	-1.4593721658327286	1.594823627776626	-0.22365090494916187	1.6016179341957368	-0.35782097385689926	0.08157615314920773	-0.5408772659579739	0.8566230593286338	-0.6213705860208566	-0.5247870844377365	-0.20839583168159406
-0.6695008697676006	-1.2637750956664289	0.14701707221403543	0.20268356340467103	-0.6683235058479863	-0.801263645503564	2.5050659646283306	-0.285804542035867	-0.2909742632045628	0.2828204980761833	-0.8583800858040634	0.4446858507516117	-1.1599170765046485	0.6141308480186753	0.4452161380609844	1.3723110403687366	-0.48062199856975063	-0.15581311617991292	1.0625767445154195	-1.4262010108660141	1.5457605181932048	-0.2726713078307351	1.5888895974370403	-0.472936488030944	0.08563798867372052	-0.5614088840027586	0.8707240351757696	-0.5613985612622586	-0.43977670735689867	-0.14145670510632394
-0.675165046891716	-1.2733568445758938	0.15699156756081634	0.13690573889172286	-0.692158418423427	-0.8908367762391428	2.490885216333294	-0.27759242376518894	-0.22031179868169612	0.3212047154625424	-0.9041540871143333	0.4038992927335355	-1.1942161550862767	0.5086115630838487	0.478162942458614	1.5434678672303588	-0.38112642708671185	-0.24373843809542456	1.0188418070806915	-1.382900056993325	1.4723588940666699	-0.2759336453177498	1.6719142285180468	-0.5857031837555319	0.09319699306039494	-0.5917164443755976	0.861669670763993	-0.5420441330873614	-0.3360996173569291	-0.10412872031368003
-0.6676535062699449	-1.2783513579895527	0.15958953936408413	0.06131096018964326	-0.646620710408602	-0.9602398820982827	2.49756839024262	-0.2805613390008742	-0.1742776688902409	0.2776876040830383	-0.9541650413146143	0.42775820689367167	-1.2118836101859702	0.4141416314014711	0.4906879731988094	1.6634397857506158	-0.32346351819427366	-0.340057188123617	0.9995890886295802	-1.337232859075674	1.3962701496796643	-0.2537528536997363	1.852058067309897	-0.6735653808706795	0.103711086313374	-0.6262167502545604	0.8390795917253883	-0.5365157093010728	-0.22856826679471035	-0.10674471628934752
-0.6669595401560429	-1.2799768970476464	0.12328814957247372	-0.014194958151240916	-0.6318286292662386	-0.9761315458517126	2.5406247254284486	-0.2897043285568507	-0.1733252126555956	0.15014401430059107	-1.004691636409134	0.5226748644557013	-1.2084345408313932	0.35864207550761984	0.45615307843590447	1.7743295856820982	-0.31465691307388244	-0.4324779400318014	1.0208554409169284	-1.3019316470851212	1.3595708819383856	-0.20977530305730602	2.033944558998612	-0.7186923479577525	0.11267799291151084	-0.6584110461051552	0.8097267478167955	-0.5330987675870069	-0.13686205665867016	-0.1374188221359654
-0.6715538528545588	-1.2778511921255244	0.05328334179252153	-0.07385411207906709	-0.6326665430045331	-0.9581879715895353	2.514334860050177	-0.3086532008568189	-0.20656329999029918	-0.0157630259336513	-1.0472910293223427	0.6106940994815252	-1.1880011653797196	0.35442211956065106	0.41025386729763813	1.8292964794063256	-0.3389021307985404	-0.5052568948804976	1.0788727348019291	-1.2948154196153372	1.3533071119519091	-0.1658636974056956	2.156464675334149	-0.7097301619471175	0.08170790870375588	-0.6871655793160321	0.7778735141859402	-0.5356651825647205	-0.08193002671068383	-0.17915741755776976
-0.6785384932787374	-1.2670440368491886	-0.03080356540154074	-0.10369849910317921	-0.6144813260308591	-0.935161448888677	2.378930600845377	-0.34176965203681486	-0.2273215753967502	-0.18021291959263103	-1.0805964610574617	0.6435226716290389	-1.1490200168046794	0.3906077321493907	0.3416308799541079	1.7373510228385427	-0.38727404552359135	-0.5397561370355954	1.158564205548706	-1.3120789413259941	1.3396089759114638	-0.15669346456466995	2.1856529495880284	-0.6751611728072706	0.04430815343402815	-0.7138322963973287	0.7459184316865617	-0.5283318619251262	-0.05882461633358902	-0.2123439839192774
-0.6984321885439227	-1.250338496990628	-0.10072255429309669	-0.1208189286933616	-0.5666165407527514	-0.9123307516720562	2.1954309035071216	-0.37926190346323063	-0.181663910520174	-0.30128760925829623	-1.1095686455187057	0.6465802531568112	-1.095181765937379	0.431616733999255	0.2886459689903497	1.6271151354454516	-0.4619730202603908	-0.5411468800834378	1.2605798235727534	-1.3493877429960988	1.3171576228386346	-0.17750104872679373	2.1714886668423157	-0.6314661266021755	0.05490882890856774	-0.7409995759523158	0.7203696430173372	-0.5076670291855006	-0.044218732189847974	-0.21953624726135157
-0.7436460085482762	-1.2423930049791996	-0.2058936020226904	-0.12249881266451863	-0.449827128368219	-0.906106906933906	1.9520320511308213	-0.4230163798998327	-0.0752598669786558	-0.34791629966668475	-1.1257926960645486	0.5934919126327756	-1.0339316260947429	0.45819226333485014	0.27274078261030216	1.5754751651621652	-0.5534813255429575	-0.5331256226455318	1.3839042756106519	-1.4100834335911803	1.2940823636823402	-0.21246741032958702	2.1705638990383793	-0.5904593460310934	0.06920242435488436	-0.7696599863048915	0.7138105758843969	-0.508097237476562	-0.043019628903814534	-0.1927343676478466
-0.7971135273795456	-1.2432754404678792	-0.34685892793064343	-0.09897197417677378	-0.29416183699708287	-0.9071200909610468	1.6586086494926313	-0.4713194319350503	0.028663272773807414	-0.2983594714847287	-1.1269482286709152	0.4646146631940076	-0.974786473829216	0.4733596412312008	0.2527463849533092	1.4549181670022948	-0.6041051340290446	-0.5267840302266746	1.5160691749338022	-1.4676999452442037	1.2639433757493828	-0.268761157786846	2.181507759230687	-0.5830461316557314	0.07886198872550557	-0.7976273101554348	0.7168965966006711	-0.5569629654337244	-0.07481601898010024	-0.128887500167825
-0.8414631025476049	-1.2384023959069128	-0.46061966621698824	-0.06572550475263544	-0.17603674033665564	-0.8902790993166407	1.4176631785514375	-0.503631948823198	0.09820387185033366	-0.15558333519936307	-1.1210649524438758	0.3446845065652909	-0.9324423437820399	0.477159640209534	0.2064392239964398	1.2670005292882112	-0.5490548341454055	-0.5179449767007763	1.6410716551685653	-1.5075280751396287	1.2465604874437175	-0.3174479565972141	2.1837569432362405	-0.6049346225219322	0.12649726836145195	-0.8308826273177834	0.7195599445125714	-0.637817399538922	-0.12060362680980789	-0.028534029217335145
-0.8634483345727448	-1.227816742656076	-0.5703508176072736	-0.019949724400041433	-0.10855564778927243	-0.8474699456320733	1.3302780074354303	-0.5136388151401515	0.12778648486155803	0.050701548139411634	-1.1121903377761615	0.285492285574373	-0.916277261082367	0.46922938483093135	0.1547995761249779	1.115541383626916	-0.4519760548223813	-0.5071765120451255	1.7469191249231737	-1.5406992301063434	1.2738177705456182	-0.3591057952096391	2.1549171995617336	-0.6108886041728812	0.16888114803753268	-0.859354791953758	0.7317665314051627	-0.7197597166789882	-0.16814958357575743	0.0934238412155841
-0.8514163757923636	-1.2109039912252755	-0.7135201286035846	0.048620854321883365	-0.11853179898035031	-0.795857159308317	1.2965974577339736	-0.5189454866718693	0.0909908040812432	0.2723297349654478	-1.103095177906694	0.24127205973974514	-0.9213425610040649	0.4724137187387402	0.10636524825682273	0.945898880538412	-0.33558355051911926	-0.4956686030224877	1.8274984637538616	-1.5615449216373771	1.344275916961546	-0.40782750607397045	2.087878504387962	-0.5932958759526139	0.13575403717959617	-0.8715779285976317	0.7579467830592356	-0.7962774534133665	-0.23098158811408065	0.19088522162833074
-0.8225268234951179	-1.1749170573084065	-0.8244176367043453	0.12258229495628789	-0.22204733036220134	-0.7523200456714761	1.2564017042214441	-0.5114985163894852	-0.010666016883645846	0.4413898880977037	-1.0995291794332824	0.18092149297938825	-0.9459525872683667	0.5115145665951928	0.031700718361605026	0.718111698232093	-0.1835987574115608	-0.4801598592460229	1.872231721761408	-1.5588856307328727	1.4326358438713673	-0.45644835989351906	1.9959454316981862	-0.5801471746657871	0.09154063751749766	-0.8819357213224546	0.7886083849283609	-0.8393477317484084	-0.30449468074648167	0.2333623700036878
-0.7731299299708558	-1.1300700423715988	-0.8781246574061388	0.18379015803636478	-0.3280558625198682	-0.7425117431566352	1.261227027044019	-0.48940795350163635	-0.08460372616596343	0.4950516470118709	-1.1059063526614303	0.11277465745264388	-0.9830842348851551	0.5797025310948081	-0.053604502635500983	0.5292036315855912	-0.08858120807575434	-0.46421038703890377	1.879211469425833	-1.5420901092307384	1.5102318465194187	-0.4977687153176321	1.9081621964401427	-0.5740917490286489	0.08214834870038958	-0.8933074739298805	0.8258850708081145	-0.8324347295541044	-0.35659017645061625	0.219447204075069
-0.7065380982910267	-1.0805822027392677	-0.9503373511330123	0.22002402817495476	-0.3954374009597312	-0.7604936311005105	1.281637938983394	-0.4677757742012448	-0.08383197309046087	0.4061933951669655	-1.1182227149846675	0.027151092086341876	-1.0204547069500058	0.6552132404067477	-0.03232797697718462	0.47932272427107747	-0.16124471820017586	-0.458750251481354	1.8708000875782602	-1.5200722302615344	1.531734985891139	-0.4997974935646101	1.844850454928465	-0.6206467353059232	0.052725451147476884	-0.8990147417922983	0.8731887777940477	-0.7892803875300044	-0.3827235745374	0.1859500313312265
-0.6589789298461717	-1.0210124483334428	-1.043680995698178	0.22370538599587894	-0.465241422682584	-0.8029622187255349	1.2813579888196365	-0.39913459499330384	-0.03891970874534617	0.2280961643434758	-1.1405909684751163	-0.08184247526468343	-1.0577057667908258	0.7232992736032963	0.04483767382970512	0.5157735682240012	-0.32423647943948064	-0.47030223334705673	1.8550606079089387	-1.5043045596846611	1.4762011671747453	-0.46041281757690616	1.8310114673901676	-0.7269873446746048	0.01779517141443217	-0.9189131696994236	0.9254576171205219	-0.7252881404652769	-0.40647891904852135	0.16582964011995494
-0.6383462891819243	-0.963103959118856	-1.127799109760748	0.1992010835349925	-0.5422755614640848	-0.8657626001052823	1.28281881967415	-0.27221170565395864	0.00013852617339377425	0.01783095187987571	-1.1790962969388858	-0.19501060042115484	-1.0910828719217942	0.769971578651556	0.04139923964433932	0.497490785498557	-0.48089511154305686	-0.4940232168813786	1.827111880042685	-1.4849853361234828	1.3708382551684968	-0.3954570016196425	1.8696937146261632	-0.8244867204777233	0.014346940329674287	-0.9606095959266522	0.974350166455428	-0.6533147878629195	-0.4205557870366598	0.17122038644448462
-0.6717048547404552	-0.9239409719654045	-1.193606593726411	0.1500528409027709	-0.6073963920456785	-0.9249529812538728	1.3038558019797446	-0.1860250131291889	0.018461073580575024	-0.17433933826669223	-1.2282903020115472	-0.2865462422470615	-1.1131630252537128	0.7805520479098973	0.03194354563458378	0.430818474932125	-0.620955689174556	-0.5243502298929501	1.7932666885378303	-1.4236904303081432	1.2425946685765399	-0.3426079101534283	1.8960054498316175	-0.9028717082677369	-0.00280763287255516	-1.0030718399555099	1.0014725201433472	-0.5889862860419598	-0.4133460525731573	0.16763805950155158
-0.7780776513384904	-0.9008083007540748	-1.2462369774646873	0.09611037021180482	-0.646633154672043	-0.9666382669419477	1.3147025983245855	-0.16962545878100302	0.00991532001281203	-0.31000279946378323	-1.279438151195512	-0.35773561585002767	-1.117814547934	0.7562393935023872	0.029136462358960214	0.3795417893923895	-0.6620308497448533	-0.5575321837386478	1.7647402091911377	-1.314121521675342	1.1183632305114237	-0.3277508916334927	1.8576670861006037	-0.9646588992404924	-0.023662654935392498	-1.0334007918870536	0.9939102416554466	-0.5389980605897282	-0.3922559418364545	0.15500673328658549
-0.8950816232647714	-0.8994256994013666	-1.279035396266305	0.05473106201546375	-0.6457454638799884	-0.9849990346270652	1.3368797412971176	-0.1962046547983378	-0.04170178446630464	-0.3794266617122586	-1.3278307384927903	-0.41060958718945917	-1.101332883989221	0.7458790958586701	-0.05555683391024184	0.24390273830025552	-0.5458753868901208	-0.5834568094262405	1.7350879640921186	-1.1605693411088276	1.0415610093656036	-0.35654945703610375	1.7634197703637917	-0.9704216979943924	-0.000959290664459278	-1.0567560956808606	0.9571071530143298	-0.5092098451258602	-0.36363868694288737	0.14666867751189788
-1.0052037645615257	-0.9267597638705375	-1.2947129468328729	0.015209358512669371	-0.6084375620868259	-0.9756547533683515	1.404424080807219	-0.31778561233000724	-0.11473974260206074	-0.403983561834551	-1.3680227718094014	-0.42737551394322404	-1.0688222117395951	0.785020716236349	-0.18161818440394403	0.015373690307106502	-0.3569894239363833	-0.5785745178111046	1.69399963821852	-0.9605233080507286	1.012314639542159	-0.42080315279699454	1.6138583281433114	-0.9467696424452108	0.03772037570659745	-1.070262725847017	0.90468554038507	-0.49535911612282335	-0.3187277344567504	0.11402049554643826
-1.0994996230940193	-0.9584988605564767	-1.3036342103675185	-0.030464867141416108	-0.55907116902029	-0.9317472741417572	1.5237897406302312	-0.5049083708128863	-0.14106216945042985	-0.4117123226482338	-1.3930965868593805	-0.41101199951845224	-1.0379444322278857	0.8349629774869939	-0.23798810755301397	-0.1352020998198699	-0.24483274725685505	-0.48544370343131027	1.6494787888434879	-0.7550274781718851	0.9851129520318542	-0.48283799357266205	1.419671030539931	-0.9462975377402533	0.09395364638794512	-1.0605680714420411	0.8488468982168328	-0.4940239869436658	-0.2665818562616058	0.04683978622935168
-1.1277241245321097	-0.9412288477942269	-1.3039969902139212	-0.07377371460941413	-0.5076929533642851	-0.8671972346311069	1.659071839763574	-0.637994756389735	-0.08015014622293981	-0.41767589402395056	-1.4094604195753484	-0.3738245872839907	-1.0150450554985433	0.8536653329737043	-0.21361310589150126	-0.21096800112487277	-0.222339575021333	-0.33148257165611117	1.6212581779276156	-0.6024025503549673	0.9542882851358805	-0.48648048453616577	1.2511727601735256	-0.9540306908412889	0.1639497258529994	-1.0336831604619565	0.8154506542278405	-0.5174085272704639	-0.2223460291550002	-0.027346822600407373
-1.1183973484735124	-0.8307207727503874	-1.2939288742616168	-0.10630083825245232	-0.4703891996589357	-0.8022385158490053	1.7583116278139452	-0.7003631325047017	0.019910463502860503	-0.42488894262928606	-1.423798963959727	-0.3240157191981074	-1.002801136992641	0.8542035302538966	-0.17074437911999804	-0.32878697953334884	-0.2385923734705515	-0.20038545146674003	1.6219633745875641	-0.51709967122577	0.9322569876439987	-0.44312747174796774	1.145679524408949	-0.9595945033145872	0.19950866780346183	-1.0039146673684762	0.8359120919142953	-0.561863384013521	-0.19287731016336734	-0.1020994252824223
-1.106979035654961	-0.6446805070115771	-1.2870321563214104	-0.12332817603566941	-0.48036949893782743	-0.74911872471177	1.7878031050650023	-0.7176195115586735	0.10924558780374612	-0.43034718526393795	-1.4392402343528699	-0.27726067177710895	-1.0018430621719252	0.8493679092364038	-0.14975438964379548	-0.41443422586293777	-0.3137499718795073	-0.06793186710746597	1.6223117247448875	-0.4909922577241456	0.9135027414122998	-0.39868830616980067	1.0863596197996899	-0.9657279627872551	0.18249337904461313	-0.9615379895744371	0.9026587479014438	-0.6013337584877234	-0.18544589273942175	-0.20086535250097698
-1.0706646885001814	-0.4334854709254349	-1.2917912037688382	-0.11492452473411156	-0.5353358105523698	-0.7169394891606913	1.7539800352801784	-0.6892702496882339	0.18214425392099703	-0.4443960164966909	-1.4586016180504076	-0.24909556961045412	-1.0071527405986176	0.8078533281233279	-0.16445029620441254	-0.42829640686685666	-0.44647772383147666	0.06709263309729116	1.5895158318846543	-0.5036720016915115	0.8912552388419892	-0.34711156511469304	1.058458585152295	-0.9836523348085257	0.16423205918417552	-0.9050214914765826	1.0178752804191251	-0.6246737945085499	-0.19434344065175274	-0.29620080478574
-1.0160951771824842	-0.2252592765036347	-1.302740913756486	-0.06289889897748949	-0.6056210104615689	-0.7184848076558685	1.6810250226051018	-0.6425151237675839	0.2442797881218448	-0.471981427909611	-1.4787085066552783	-0.23942263026305977	-1.0074221123598044	0.7484763054608127	-0.2114082342528624	-0.4614165033289086	-0.5683015691510599	0.05665716325591219	1.5273565696656215	-0.5360821095901608	0.8738445527405257	-0.2722174511292118	1.0385319301609504	-1.0137148699465075	0.16139743253917244	-0.8489114329941169	1.1524736526169073	-0.6174640969410998	-0.20810793719563087	-0.3694072779201301
-0.976712600218556	-0.02808317506355528	-1.32538149685884	0.03557530700934447	-0.6744377872848469	-0.7518177107336494	1.5895169490774006	-0.5790148927943575	0.27735976019229913	-0.5100437578102238	-1.4876825219773038	-0.24600790117957905	-0.9882078524046362	0.7213218063237975	-0.2594248992114955	-0.5281729429938474	-0.6518689859078668	-0.08548265261262872	1.4467857271802345	-0.5823222797257233	0.8599858072132476	-0.22029546865157842	1.00363704855414	-1.0330633594662026	0.1545499081470603	-0.7947266147950758	1.2573576174228365	-0.5374750243409122	-0.23040722771656932	-0.40429182583840345
-0.9503932927876126	0.10673296097208203	-1.355792590219617	0.1664666190491662	-0.7153794140024939	-0.7999652374015551	1.5030174384794608	-0.5155675522350683	0.2905548554588228	-0.5473238665089143	-1.4809978279748814	-0.26389456507390535	-0.9450722692446949	0.7193198755315641	-0.24223758483012547	-0.5825585811283931	-0.7315767495136074	-0.20420020088318003	1.3357767276555248	-0.6158083507206022	0.8429797334728434	-0.20594273535555724	0.9535183512403238	-1.0432467750028844	0.14658434376349277	-0.736113743944159	1.3465517640326568	-0.4069735644626006	-0.2614529186768089	-0.40288374357181683
-0.9251213601396877	0.15798924419508614	-1.3866522823151923	0.3064259193766208	-0.6821988595836028	-0.8613990974673861	1.4406038219705795	-0.5229052156619817	0.30875693409324245	-0.5710154776910267	-1.4591638530013546	-0.2726084843849136	-0.8860048737762112	0.7020853308090178	-0.2689971503122809	-0.6321182682486088	-0.7775576374534846	-0.3165516718220602	1.2168576306559769	-0.6155634160320295	0.8285217910139202	-0.29487537415138987	0.8918284386913274	-1.033910026581705	0.13513666829542612	-0.6710406223644185	1.443608643292523	-0.28494275748761055	-0.28895168226995865	-0.3720301762598501
-0.9305220871650068	0.13153761521459345	-1.3961157651901597	0.4241447407307676	-0.5927163092742744	-0.9291930286951846	1.4075238926204554	-0.5483208225726941	0.3169224580969769	-0.5684922951414634	-1.429175918103869	-0.2593025514879149	-0.8239160713368907	0.683007868127022	-0.318446496181483	-0.6983125725735267	-0.8120677805144908	-0.4501266651882213	1.142739762426379	-0.5837743925222618	0.8226132150848624	-0.49588734352071995	0.8063594464803195	-1.0192240587349344	0.0929184241736353	-0.5981210770517886	1.4964376513958784	-0.18407127554082306	-0.3191106413884256	-0.3312164976209996
-0.9645167883279477	0.07167847913029488	-1.3819829546147244	0.51988120130365	-0.5312457959684183	-0.9894391646283586	1.3905996327205994	-0.5302499311440869	0.2842302448888485	-0.5361477945575565	-1.402415398201048	-0.23237477321134267	-0.7649069934661903	0.6842228892595795	-0.23677397118812454	-0.761520293901462	-0.8849013421128573	-0.48257896863205846	1.1105088765286342	-0.5102633691143545	0.8225915945770195	-0.7303101485329233	0.6962423716960637	-1.0417251152100468	0.020622269170604078	-0.5282519680104514	1.5334953622083052	-0.1067227917616351	-0.35481167451797047	-0.29979003409272514
-0.9756009693138793	0.0013944573943111827	-1.3382777352696564	0.5906944462842987	-0.5192993030660046	-1.038301880021304	1.3918721334649495	-0.536716665754831	0.21478752669019102	-0.4797309556578576	-1.391633533478739	-0.20782009941696522	-0.7164367386233642	0.6920349043266247	-0.17113775930222136	-0.8055389326700426	-0.9546018341306521	-0.34131081565970056	1.0949350755926734	-0.36943467085245146	0.8312737727979197	-0.982712661336223	0.5985143972399146	-1.086243418379985	-0.05486989914133485	-0.4641756930663504	1.6244616791304416	-0.10655466438351904	-0.38427535526050194	-0.26255178003275603
-0.9544671309007023	-0.074963006976308	-1.26372062554614	0.6286674406348419	-0.5377334053084782	-1.0729544765798145	1.412853125737794	-0.594684559430207	0.14092134574170073	-0.40870803944793066	-1.3949789867503974	-0.18954606664519663	-0.6830762956631912	0.7041280341224786	-0.19601298514606882	-0.8466627656400117	-1.049006167545261	-0.12015818613998848	1.0927217776418725	-0.16670310388750123	0.8658851172103725	-1.2065222019435846	0.5407791449982025	-1.131378188850611	-0.12552475637913188	-0.39593662079831243	1.6954961724824475	-0.17768738009529636	-0.40428728068959474	-0.17563030952725195
-0.9265446332344027	-0.11870965701225134	-1.1838115378735492	0.6698182507595392	-0.6178329809840356	-1.0923156570648396	1.4337628579689534	-0.6532342476588947	0.07881969338319202	-0.3411981963351319	-1.3869741278079055	-0.1883350687953286	-0.6675277132829356	0.7272378991537998	-0.09812445486325241	-0.892260737030556	-1.1912413428132753	0.09408969796614111	1.1015962103083266	-0.0019014229815367822	0.9170052636828437	-1.3230470007217416	0.5101828072036577	-1.18455044438084	-0.18673462257800139	-0.3437840006762192	1.7087467102774088	-0.25810171606366045	-0.4128926101540687	-0.04845425187110068
-0.895727397287429	-0.12489385065963499	-1.1161667495244942	0.714024164731027	-0.7556490504943791	-1.0954701501913573	1.4401304516936808	-0.7313533890444155	0.021303383687914502	-0.28710379295087485	-1.325438910248429	-0.2168348877589966	-0.6601435945922587	0.7612707226217672	0.0237796927170696	-0.925671461287448	-1.2638069445133033	0.3079556174323705	1.1163203767142291	0.07090103936299932	0.9546928974969393	-1.3230082095506714	0.49537722819189894	-1.2188697252469904	-0.234753875544347	-0.3207067871455739	1.722969904766774	-0.32745920445944643	-0.41140632666927973	0.10350819509540284
-0.8775429148583349	-0.13641910121218315	-1.0575875564769324	0.7099365881160697	-0.8739483668429667	-1.079140007636266	1.4295381554977107	-0.8688896214471967	-0.02399663951952581	-0.24851536737463356	-1.2353757049016614	-0.2594567468663139	-0.6476025340405109	0.7970363782418721	-0.05454667245465404	-0.9508451819905639	-1.2133171159763858	0.5071452801578153	1.1565505717124687	0.08943297285376564	0.9658737886956796	-1.3112079353110782	0.5070692673612607	-1.2181479122683365	-0.26163200867226377	-0.31046023052601585	1.7099485269259915	-0.3500327774329789	-0.40951194500731125	0.30112978026518655
-0.8957980790212524	-0.17045538825933979	-1.0133674238014876	0.6494269135882369	-0.9538032053375367	-1.0506218572252766	1.4060223417421223	-1.0235341397449247	-0.052909144982265	-0.2152744274487012	-1.1801120473751268	-0.31028480879478837	-0.6360612037364668	0.8185724239538406	-0.16816069693551391	-0.9740036283794546	-1.1570403842503518	0.6213331195577543	1.238051764008269	0.03776924889980579	0.9556719976378236	-1.3035932284299734	0.5340130046839784	-1.202420192717239	-0.273188853028385	-0.3059936730684714	1.619598395658425	-0.29478809895317515	-0.4145552323573923	0.4930845245483651
-0.9370537219314994	-0.20445237656003723	-1.00605331399499	0.544977906172501	-1.0393326279607538	-1.0137640954312246	1.3631034366366839	-1.1334157377136442	-0.07290696126065999	-0.19090442973748792	-1.1449894474283826	-0.3647345816842036	-0.6290380987463495	0.817867059336618	-0.26107126812228504	-0.9860570337654824	-1.123653611532379	0.6662531406065421	1.3376544199669524	-0.10269204732923813	0.9292610029857725	-1.267699757838599	0.5486373477944637	-1.1762359392051045	-0.2926058573244347	-0.31734403411719236	1.5057771926395218	-0.20051314413600263	-0.43003273359560346	0.6066008037458174
-0.982347862087925	-0.2782589950241099	-1.0270477347835612	0.3964245394837863	-1.1169143143336149	-0.9758888925342877	1.3075613241472928	-1.1985379413809505	-0.06759880596086007	-0.19460094408993492	-1.119800700371856	-0.4095791107582046	-0.6190546814116434	0.798165777079853	-0.3770747129692458	-0.9875369410892111	-1.0784766032875173	0.707182120866628	1.432401414586355	-0.2312783849962262	0.9020160744597823	-1.1965722665640464	0.5598228558551367	-1.1593104002786199	-0.32000724822613025	-0.33221544572870954	1.3994011419097168	-0.13090840959592817	-0.4559696399674492	0.6519148237465029
-1.0243103223364052	-0.36531643627162974	-1.0667857809695842	0.2436143383492671	-1.1625515764559595	-0.9471025463514076	1.2722774235079537	-1.2473487413899673	-0.024979212947361346	-0.22160142017929366	-1.153193107679497	-0.4427123127996295	-0.620723675519615	0.7652868159626023	-0.4196326208313376	-0.9905961810349033	-1.0492844335935347	0.7363387550456842	1.511226258112473	-0.28220730488446766	0.8890993653456576	-1.1340525361499996	0.579665863507431	-1.145201882814773	-0.3442728569295687	-0.33494928693117176	1.2920880815894917	-0.10554095519193689	-0.4944114806079276	0.6387244060433327
-1.056457660001691	-0.41992740339694096	-1.1165061242195158	0.13582672022007228	-1.2023607752005643	-0.8858730259213029	1.2969842979602542	-1.28886419030322	0.057157902181029854	-0.25353750438343525	-1.216452305337182	-0.4659506845832806	-0.6483634398401518	0.7321509879616228	-0.41347937773407983	-1.00062283995691	-1.0603893101496742	0.7354621951669384	1.549812410295051	-0.2999082099675764	0.8928335359145182	-1.0837675410915335	0.5942716183203494	-1.1280032254639327	-0.3707670167270867	-0.32421500277314597	1.2198161244849204	-0.14643052253435493	-0.5397859520113546	0.5465778459505446
-1.0742790953434198	-0.4705549066765945	-1.174609412522334	0.09483670503468003	-1.2467287224520276	-0.7454704107989161	1.4001382983002473	-1.336754697109726	0.14621067779575608	-0.2961443317978693	-1.2275882848904747	-0.48202837342858007	-0.6905659414355698	0.7121072165265536	-0.3800129229722777	-1.0211732842920984	-1.0761937910766723	0.7081713113443182	1.54069158361488	-0.29092435549742457	0.9081501213992011	-1.0332924692948233	0.5970319805089829	-1.1446673510413914	-0.399696772061546	-0.2998243475380309	1.1922660055492007	-0.24940359670759396	-0.5785905465871037	0.4132724890163114
-1.0822789824897883	-0.5256374587594184	-1.2238538510275228	0.12592936856128945	-1.2808550408923591	-0.5855831599949192	1.4831002568288933	-1.3812038009827057	0.2195874543549035	-0.34769824685375905	-1.2017938150967393	-0.4989146477947548	-0.7414883124137351	0.7011679490814169	-0.30534839307705935	-1.0518612849973248	-1.06852601552422	0.6672227431539812	1.5161668829047596	-0.26473383915503446	0.9178361089128055	-1.025654487711076	0.5932585561029725	-1.164526962183809	-0.41353863417798176	-0.2669112953149577	1.1736276626093236	-0.3710981489263516	-0.6086588172217532	0.287456197078383
-1.0883158451195178	-0.5452904046024338	-1.231569749266058	0.2079263247151594	-1.3297692923872408	-0.4418855682464525	1.557383760281072	-1.3966619059628063	0.2791743210820175	-0.3862209104705467	-1.1824417502105433	-0.5152067058246586	-0.8007028903909079	0.6899758920046744	-0.2951933565211272	-1.0829316906957627	-1.0712416860323803	0.6251821478521342	1.4978402660914116	-0.24635498984462628	0.9257461261393172	-1.1100408012574667	0.5884953048515437	-1.1696576868699147	-0.4037397853639809	-0.2308665188975144	1.1548671010272187	-0.4697988097262867	-0.6358502476197431	0.1842175379542011
-1.0983815665771774	-0.5313715031291766	-1.1971719784534192	0.3314718468962178	-1.4076413449070353	-0.2833392963019069	1.6760469996932037	-1.3973318512060129	0.31887631100520075	-0.414249349820839	-1.1641054357605896	-0.5291783114527965	-0.842977594726438	0.67518362130361	-0.3188107370909492	-1.11495810887723	-1.0867988193609122	0.5826567512765672	1.494938764171264	-0.24230919364945036	0.9500136018709469	-1.2400571693338835	0.5940578528983347	-1.1848703831065133	-0.3760937055752667	-0.19958350344774028	1.1246892812835825	-0.526452791228534	-0.6341674724200155	0.12204104257473825
-1.1069533332062982	-0.5249836705228668	-1.1435936860842204	0.5005350312378287	-1.4879275845341933	-0.1711057513794781	1.7503406831513377	-1.3771382911647183	0.32737688878317817	-0.4431119277094643	-1.1478503225102747	-0.5506453168162984	-0.857015473621275	0.6583812653060666	-0.30351261889334713	-1.1419711975976932	-1.076374148700555	0.5560808269081194	1.5082015591854672	-0.24413745614629737	0.9795163291445288	-1.3579784502705725	0.6075436627828685	-1.173812988611894	-0.3295764659307754	-0.18267561544753452	1.0714783399232624	-0.5590695025830618	-0.5922290869034572	0.152590905868422
-1.1142978079117594	-0.5369554977397267	-1.0826661761814529	0.6768466821854651	-1.5580302685796061	-0.1720550792704542	1.7426954986792818	-1.3107537696181062	0.3149497819430088	-0.46920558098951526	-1.1491735937207914	-0.5651848127404924	-0.8538080057432257	0.6765495007647057	-0.30715017144255435	-1.1535580688920029	-1.0437706433777258	0.5778332234521854	1.5247694325215955	-0.2495128977937254	0.9925843818135531	-1.45293147881652	0.6202719995415649	-1.128003225463933	-0.26521952420040235	-0.18110547503860885	1.0199937368844225	-0.5637078402499125	-0.5342287632529736	0.2871939072444114
-1.1295040191020247	-0.566601043023374	-1.0235096560664982	0.8131119303546817	-1.6149420333786044	-0.22389774768440285	1.7696776044624798	-1.2342424968162824	0.29857355814575437	-0.4956765002474849	-1.1633319744192314	-0.5632028379986271	-0.8369847672971481	0.7614501217151654	-0.32991280001149503	-1.1426557025355417	-1.0231377312056678	0.6445644048357927	1.5294126852283616	-0.24828385051713653	1.001214053086835	-1.5229960920037455	0.6498320397467746	-1.0953733771370096	-0.19726753805305944	-0.1810413003624951	0.9979587341792726	-0.5266011389151073	-0.4733062551239214	0.5199347207102333
-1.1420114731826716	-0.5974362685407467	-0.9904030694383664	0.8974615703573263	-1.6487987261110693	-0.2737608758772569	1.7962983200342832	-1.1856644146285906	0.29045320993180557	-0.5277856422396632	-1.1808824024460383	-0.5506528385420738	-0.8179121357937378	0.9060457909937082	-0.3469981269382149	-1.1117650271839135	-1.0036797201263252	0.7405795419450898	1.5191575964505628	-0.22954197300759444	0.9925967363894639	-1.5668262361961087	0.6885142869827703	-1.080383077331672	-0.1398371740475271	-0.18456662923703215	0.9927287947805693	-0.44663679092934816	-0.4136584240174175	0.8134784591091911
-1.1470620043449569	-0.5966217127050425	-0.9869937190538973	0.9407238719218413	-1.6626906721979378	-0.3471400904815617	1.73805850596687	-1.1627769695040855	0.30390053669129874	-0.5606493161876772	-1.1942176214759643	-0.5090012820598057	-0.8149018369367635	1.0686506828981062	-0.384981168977405	-1.055945370324824	-0.9671907962775892	0.8596692608904164	1.502377314481921	-0.20781714089793385	0.9412542075506091	-1.5962881306240224	0.7085803542058636	-1.0807732465093225	-0.1065896009682886	-0.19830000992545876	0.9919241887192303	-0.3335760740691418	-0.3749394796763852	1.0506298832041725
-1.1517109347468826	-0.5464693669962162	-1.002698575630409	0.9041472546757857	-1.6510221011790178	-0.4463086699447681	1.6433946305931806	-1.1678297670489035	0.3305542526647614	-0.5942017601320744	-1.1970878153691973	-0.43469039225997436	-0.8280399586086677	1.2037545092350623	-0.4401466688525046	-0.9198933218400219	-0.9369164808403166	0.9601651370446984	1.4917144011296946	-0.2097241324018216	0.8753456337136163	-1.6347922470284293	0.7161039676459253	-1.148471500523485	-0.09837181880887085	-0.1886096338322232	0.9973069014207191	-0.20520093103171116	-0.3587969295568447	1.1707310177071322
-1.1585349348669172	-0.48287327738496	-1.0055462023817388	0.7596264558070027	-1.6033688683793905	-0.5508454219215226	1.5406122004705385	-1.1705060219941352	0.3716868092644862	-0.6260097815730706	-1.1940281389786835	-0.35989811201050614	-0.8515391734866326	1.2699853927157931	-0.4989157254585949	-0.7418187886512031	-0.913382387461249	1.0075336493748985	1.497636353804198	-0.23135711400326775	0.8255906678792231	-1.6886964583477564	0.7058896981331052	-1.260855830453975	-0.10096552101127014	-0.08853564389982907	0.9966245140016085	-0.06308384729473046	-0.3397271567096351	1.1931015795993214
-1.1682311836250459	-0.429384110840399	-0.9601909198643253	0.5886083435191084	-1.5636343352154252	-0.6522191666202704	1.4232418218146672	-1.119706542421073	0.41283065981165745	-0.6411488768704492	-1.1898936930134307	-0.30182286729726193	-0.8925197825570794	1.2521637236875809	-0.5477191507816755	-0.5864782323088107	-0.8797843386695874	1.0016768582297608	1.5245400311984802	-0.2577969388679551	0.7870227705315253	-1.762232881345776	0.6587265401323705	-1.3612541632470379	-0.09726130770624668	0.04495196072932826	0.9749765369968502	0.05808159817525001	-0.3021770861600307	1.1046408819102447
-1.1901842875893567	-0.388988572093448	-0.8954093617008541	0.4459916952473547	-1.5349005309324333	-0.7530650339267264	1.3006745501188697	-0.9904035844545451	0.41706212545490223	-0.6346522875075823	-1.1754526417042936	-0.25411256070276567	-0.9420425311884599	1.17975988049312	-0.5686654313487414	-0.43013959893413595	-0.834375442051163	0.9514338171351827	1.5413373058577242	-0.2915454398863049	0.7636726220612282	-1.7929593679505822	0.5969855097650667	-1.4192528115048055	-0.07975664117335969	0.1327386393417343	0.9353624195844729	0.1054391246522528	-0.22805940363551175	0.9364233676015301
-1.2138144763289305	-0.3846549921429704	-0.8762717495884924	0.2814223063147342	-1.493108546213053	-0.8442217968391812	1.2266455468155613	-0.8096946701684729	0.3713969312800288	-0.6178622209123408	-1.1503446576793945	-0.23502994241012223	-0.9832841809346963	1.1140060355107417	-0.5411676709567335	-0.3256168421396254	-0.7617943811262303	0.8692036859402352	1.5217999598390433	-0.33662654408487097	0.7797521026083662	-1.762256156048418	0.5448128055701458	-1.4498381733408394	-0.04615144587463238	0.22188154277601901	0.8935789212725362	0.09798218094051418	-0.13194472553611342	0.8051473056985538
-1.2219235988821169	-0.43348904353874956	-0.8767047448890372	0.11872744785874496	-1.4991523101570863	-0.8889338633814458	1.193606337489257	-0.6383403070941265	0.28565704691624133	-0.608787070507739	-1.1220527464460928	-0.24799739764722012	-1.0179775975584744	1.1080450929073908	-0.477469220709193	-0.3619567886445181	-0.6502303080680277	0.7952200733810846	1.4794499266883094	-0.3806185636860332	0.8323671527659731	-1.7301836158074715	0.498537238778214	-1.4719490606383012	0.004231878184756538	0.3148021954775563	0.8575447915887745	0.06359024226999559	-0.05495020277493481	0.7714154525769463
-1.19404929330706	-0.49430563999133187	-0.867553330699147	0.016055647666903917	-1.5789324830710165	-0.8912880262680369	1.2040153935780398	-0.5305425914345403	0.1725519278898692	-0.6146468072106336	-1.0833330853214647	-0.2643157817173381	-1.0532736293593403	1.1686697547194442	-0.4301081893876004	-0.4657338557022664	-0.5193731223294591	0.7573566042053266	1.420264385324478	-0.41673330874934617	0.8948040907721966	-1.6679703356448805	0.47422839263555494	-1.4739779403620845	0.06363481106410171	0.3333315636275796	0.8232268153396408	-0.022520644862773574	0.026175684249047048	0.8534293422415532
-1.1194897025416908	-0.5295280346589	-0.8790374583099894	-0.0764183682164003	-1.6660589195023685	-0.8848044999094853	1.2880208027170525	-0.5045522420257083	0.0468879393031195	-0.6357944689086192	-1.033946491481075	-0.26178472099385586	-1.0851789094034123	1.2831345308114201	-0.35367587694510416	-0.5611094850591569	-0.3850427640624272	0.7544282086327574	1.3478627788455975	-0.4507005014539226	0.9428139727592726	-1.5692662008564322	0.4817008882573089	-1.475577633990452	0.12306409505435734	0.2995714056798	0.7897796469163864	-0.12220534531697658	0.13176227065828766	1.0649177767915927
-1.0400755617850923	-0.5553258754028403	-0.851442784832034	-0.19513157932677377	-1.7448642917801642	-0.8713053127243457	1.4371833399697658	-0.5813597011455813	-0.07439776232358244	-0.6706275404844823	-0.9785275204321797	-0.2392421088444457	-1.1074784479841324	1.4177164688766735	-0.25144073847598486	-0.6831081500434351	-0.272128585362596	0.7756076582169726	1.3031252726654003	-0.48458896515145733	0.9891992280141558	-1.574091822537581	0.5033748432199087	-1.5035956826375447	0.18468805013895073	0.277264288262524	0.7683608298658063	-0.1751308549633545	0.212847851689462	1.3247848809813587
-0.9714628750791322	-0.5892764197304492	-0.6939573229078045	-0.3105696514102564	-1.8347326142561333	-0.8821693700237706	1.5992083147463696	-0.7517056203275214	-0.17057325412782723	-0.7092332718395274	-0.9206825521640039	-0.2021148704161885	-1.11424051229846	1.5343177250809308	-0.1697876396644651	-0.7848699427869584	-0.20284549241721353	0.7986283732448104	1.3076495765379585	-0.5058501708863199	1.0331475431707502	-1.6870206797575187	0.525657564927813	-1.5255153870379574	0.24791942298903763	0.25929537895056404	0.7582981616556437	-0.20636298790986696	0.2778412650921053	1.5783639315198488
-0.9144452055262814	-0.6302328587677754	-0.5387694666774563	-0.4146039771404163	-1.8922499998758784	-0.9525473462283524	1.7174643539203083	-0.9292763700533087	-0.23452334921839396	-0.7415604666446312	-0.8622567113221968	-0.15540871421273164	-1.1054734334317933	1.6063383065758607	-0.03876289971109668	-0.8381886709904437	-0.15679761450275093	0.7995147270886817	1.3371191502130153	-0.4798477293940838	1.0511296284080605	-1.7887931961776296	0.5330045895409926	-1.514430680700903	0.3021161292415052	0.22014026989745558	0.7404491474468273	-0.2395829798564581	0.3612595554570333	1.8142384182652307
-0.8908310808171216	-0.6645978262398653	-0.47642984597471427	-0.5030581195411025	-1.9119160841989142	-1.0516988973885817	1.6944677204684144	-1.0830534855624634	-0.2722865448299482	-0.7761062622923548	-0.8040452031412484	-0.10330195890240954	-1.0919687440023982	1.6212692038490963	0.1621863817689631	-0.8798325747511804	-0.05527173148230251	0.765177085358157	1.3798345262116747	-0.37401844859574157	1.0526646844649044	-1.8853250253861398	0.5241193833041807	-1.512573475415286	0.3423354533785731	0.15427993895738154	0.7168049326190002	-0.26291312603151307	0.42074112434320493	1.9200585615448211
-0.9025706742439604	-0.6904421109568941	-0.4027855371550488	-0.5656454339425829	-1.9331211091006986	-1.1456908727467323	1.545834543525351	-1.2352897270122423	-0.2956047816575792	-0.8120330590886045	-0.7485019812744642	-0.06560306931520851	-1.0733182208257956	1.5775936791110023	0.3284307893950338	-0.9082376176469339	0.1752150056884731	0.7019766284023452	1.4284718548848372	-0.23994294960448795	1.0517936868632347	-1.9805883833006497	0.49868594515874526	-1.536112381902949	0.3650049376497657	0.0867168399444122	0.7061719107451033	-0.2749737929499018	0.42073608609410396	1.8262830435357862
-0.8921740337597643	-0.6741581394694434	-0.3299135983309491	-0.6094197404454105	-1.956897948446752	-1.2414325062357863	1.4019656093691342	-1.3221075784766654	-0.3121918258071667	-0.8419651341072907	-0.7010878691680611	-0.06290276976177585	-1.0394745749125653	1.4998241721231012	0.4069271336578419	-0.9052625067997481	0.4330181932648623	0.6340260983605944	1.4856947404842347	-0.15040182559623666	1.0274366404562556	-2.022781540073845	0.44900407283774274	-1.582140639790395	0.3724999464813739	0.0575558671181461	0.7180067492675827	-0.28906187825145563	0.42060509161747833	1.6303249281025092
-0.8722674872702469	-0.6188898114942658	-0.32691383809564406	-0.6394206909630562	-1.9739880702377044	-1.3055653523234967	1.2864225417821495	-1.2886173683715119	-0.3392709471344431	-0.8678788072877843	-0.6726406444123977	-0.08188384475644876	-0.9965639310583574	1.4111969427325168	0.43357985513988684	-0.8562075942705718	0.617405521771496	0.6003642402237397	1.5464393612107208	-0.08922501329145857	0.9737961604981014	-2.0504163703443465	0.3898839924273233	-1.643295756695356	0.3842864219468508	0.048798162984436136	0.7636452272531496	-0.3075608347671151	0.4421587212714714	1.4225016488640265
-0.8815910505227617	-0.5666117608633177	-0.2921961968808007	-0.6684568718448736	-1.9888838535754012	-1.316501779910574	1.2361689423862772	-1.2279520635853287	-0.38586224499991983	-0.8757806258895029	-0.6647072296901916	-0.11872525760523409	-0.9559832140869917	1.3228795845032557	0.3883654169114178	-0.7760096190942477	0.7511896540919138	0.6114118328854709	1.6019459850594007	-0.044410712950087985	0.9227316096172263	-2.1065122828291476	0.3367446967589416	-1.6964875206844678	0.41066764841189884	0.03781145843369497	0.8575600689190536	-0.3245070854966433	0.46938541941316786	1.171918224324058
-0.8859187003164	-0.5342367390073991	-0.16060463410085488	-0.7065948925804932	-2.0048415473933128	-1.2896566602670891	1.354628581679312	-1.1923603410330634	-0.4387405069438829	-0.8627943694752898	-0.6772472434856287	-0.17759028352491438	-0.9172908764723994	1.2481761711116062	0.2644458029653795	-0.7175054791828143	0.8132069113323516	0.6488198826828863	1.651063357242046	-0.047586116234084985	0.8911533135907295	-2.188047445301869	0.2882152988870648	-1.733163423383628	0.4529687103108346	0.0345513848870964	0.9617463689755942	-0.3445241333382331	0.5447425112165277	0.9050176111654122
-0.8904583953115079	-0.535158473242538	-0.03943616540248924	-0.7549476234077346	-2.0205545040302377	-1.2386483786990221	1.5230058801717108	-1.1651570381312677	-0.477068399927756	-0.8483994226664648	-0.7080956152969947	-0.243762666035569	-0.8861576103418323	1.1944298336305057	0.10782706844014966	-0.6768214119550384	0.7610680988056584	0.7222991060380666	1.7038553987671912	-0.09045406056804717	0.8776250529690495	-2.278217522454845	0.25190305959080467	-1.7612634075580267	0.5084340343313845	0.020424399518503434	1.05362423327102	-0.3646598593290815	0.672532661413788	0.6927906236618206
-0.9181463581337578	-0.5925667965930959	0.057246614093003224	-0.7645487738625354	-2.0316464908431024	-1.1758820539252288	1.6282569617383928	-1.193210113683658	-0.4960271730410831	-0.8423077885276019	-0.7576841167164535	-0.30097291228462153	-0.8763269295727479	1.1658156782335733	0.022055619078926503	-0.645789246755922	0.7151542008403657	0.7938440212809306	1.7584231764601572	-0.12597833807855058	0.8886422460369794	-2.2761189200999405	0.24393332700914563	-1.7784815733677501	0.5619870205887716	-0.032215948142057214	1.1246383568493208	-0.37231954487913665	0.7863567851031312	0.5682305619813371
-0.9509105545669561	-0.674894097812229	0.17667920073062687	-0.7271131731249313	-2.0403948080414325	-1.1123877691991617	1.7159678930449533	-1.3069950242009565	-0.4898832656302513	-0.8366072649896997	-0.8114163829125072	-0.35912713511850985	-0.8874600366923129	1.169130484209308	-0.012338435865651245	-0.6212579664414013	0.7364518596833012	0.8565547799804595	1.805930491208343	-0.15077360146282118	0.9228119143606426	-2.188609917282388	0.26381815833096517	-1.783147996732452	0.5950764870025516	-0.12453763719986297	1.146978906160042	-0.3675378044485985	0.8624796907698398	0.5037210675523335
-0.9728443816947699	-0.7270185260706542	0.31910344774131627	-0.7038656100580842	-2.0523744856463524	-1.0708557382378812	1.7564181467063533	-1.4285548255670508	-0.4550075559158221	-0.8320385393855524	-0.8399474769702454	-0.42165148062800883	-0.9092430479783864	1.2012592309359864	-0.0483982859028565	-0.6328333655859141	0.7171484408530002	0.9527608994097079	1.847825969885497	-0.19043115184298967	0.9588502122907249	-2.1063881510817217	0.3295324373031193	-1.7793009286408163	0.5993491314143421	-0.2159180976746609	1.1090707572954401	-0.34967674298520296	0.9193665613690063	0.48586465175008325
-1.0170429549769338	-0.7437276385425291	0.4629124995420358	-0.6974634326062931	-2.053548394497527	-1.07053645755706	1.7429143688073108	-1.5090434574969662	-0.3974535997290566	-0.8266564421776368	-0.8376830058142202	-0.4747511037407075	-0.9341863176585896	1.2655248788935884	-0.029967695883840028	-0.680481027740072	0.6607995660774139	1.0139927693752642	1.8750185230199983	-0.2602987717583768	0.9860179247172765	-2.0123079238848565	0.4796654696737711	-1.76354979893906	0.586459673735072	-0.293787649671561	1.044040254742919	-0.3106069072647478	0.923795182328768	0.5483034369635185
-1.0709024361503143	-0.7263397295409006	0.6098500399106549	-0.6963886453804138	-2.0458039145500253	-1.098066966395375	1.7787632597771406	-1.566831523764955	-0.3275026538953122	-0.8193430200552401	-0.8275627766971695	-0.5201860882880917	-0.9503736165859887	1.3626939514811771	0.015790675436099515	-0.6929474305187678	0.6542551608679956	0.9875980333616404	1.8957538537260603	-0.3259281467947098	0.9933843406037394	-1.854435615862838	0.6964050192997714	-1.7429917849686478	0.5756594827065012	-0.3390051264615862	0.9751496800733414	-0.2621071036011325	0.8832272005676757	0.6612399175806118
-1.1162672580405633	-0.6839078012046899	0.758406436583112	-0.7442166769320286	-2.0445719324694642	-1.1402631011727649	1.838636964800299	-1.5943204349020133	-0.2693087073532519	-0.812476087025976	-0.8146997107752213	-0.5470160841295812	-0.9506568734895049	1.4578814795371453	0.05781921984309897	-0.6956816262202301	0.6354258249347542	0.9440785493258209	1.9490726686598414	-0.3570392260771779	0.9634924441889867	-1.7056326836370612	0.8964848072317488	-1.7321489835217363	0.5758138249275443	-0.3277189400889793	0.9056989366268823	-0.21908627449494827	0.8400897117650834	0.737987303473624
-1.1445528027942284	-0.6364384880950464	0.8778546266549899	-0.8332251387287395	-2.0490518673078695	-1.19736325813091	1.8633845592764184	-1.5848636288900084	-0.23542686501410412	-0.8096933177943587	-0.8027902698805708	-0.5087831520123134	-0.9457359790480309	1.4893700976805637	0.1237905333657117	-0.7629198961766157	0.5080366586496808	0.8835861237272509	2.0039420666109775	-0.3866894448956583	0.9075045948078925	-1.5495020991961006	1.0652107842433445	-1.7364954681607643	0.5880934426114748	-0.28261269940421896	0.8504306481223789	-0.1935012434839834	0.803703476757805	0.7040828912507197
-1.133966606751143	-0.5979793057645494	0.9253046702209845	-0.8940521716894105	-2.060326369984522	-1.2547656674668992	1.9390525435384496	-1.5561441341220068	-0.2252773709089549	-0.8286535290515701	-0.8186198240796166	-0.412482496907578	-0.9338141958441664	1.4573228959963385	0.1801944523329982	-0.7946059739141244	0.37037741395329105	0.7603927333942773	2.0132710537510126	-0.4353133544110811	0.8435356893888034	-1.336786833514853	1.209037736664544	-1.7548841415034393	0.6234340467858281	-0.2316580065695903	0.8200695004153996	-0.19778354670305903	0.7673424329960318	0.5795228295702364
-1.1018513971466863	-0.55771238109692	0.9062801830069637	-0.9194196890876174	-2.092440865835386	-1.2945224978428116	1.9986921084246483	-1.5110603452817781	-0.2502972291518407	-0.8678615015089802	-0.8600885345500361	-0.35331284109398686	-0.9099928456641638	1.3968123972437199	0.20831870708928824	-0.72350158947637	0.2636572313650516	0.6541575936763653	2.0146177244811545	-0.48027636509908567	0.7771638189551782	-1.1842327950465759	1.2544396534708482	-1.785352452586178	0.6747660108379672	-0.18306066350422062	0.8271734589949429	-0.22385318015682962	0.7222954477841681	0.4003029469628022
-1.0490264395319921	-0.5154197846799742	0.874753444097035	-0.915657933797041	-2.1368793305796756	-1.2834881575136152	1.9613162165615985	-1.4583885450553322	-0.30761401244223247	-0.9030649167512399	-0.8947762566341687	-0.3588450704019251	-0.887212881158853	1.3230752926051441	0.2530426342263416	-0.676878772704019	0.14516742554979395	0.6060545339617416	2.000360857066784	-0.48922522889944187	0.7296048789888248	-1.1507211023589197	1.2144748137027606	-1.8156100723129853	0.7332014815024843	-0.1702770680222834	0.8535472234992112	-0.26076702949909003	0.6657713311202722	0.1868059244736618
-0.99996367784035	-0.4606051785957369	0.8096325112385413	-0.8814297689539888	-2.1812763144458325	-1.2056986124382276	1.8717372541623323	-1.407275249026241	-0.3721551574491603	-0.9178855857186334	-0.9124074476926033	-0.3924897497960899	-0.870111939866191	1.2474748837465055	0.2948720602695	-0.6519995038456762	0.04898012819624137	0.6020977720509789	1.9251002303942581	-0.4570819248579883	0.7030610726457388	-1.1701477208309394	1.1954125145482615	-1.8373034785903606	0.7976224187879243	-0.21791606925768175	0.8797325675967104	-0.30533067454563384	0.5952408819556518	-0.014529132556041047
-0.9913405063139032	-0.3620582129288139	0.7093414375718428	-0.8264802141694828	-2.22311392813116	-1.0955212351002903	1.7310699318788998	-1.3487608210735114	-0.4252442397454558	-0.8930864046930914	-0.9108605250098865	-0.47316778046494895	-0.8535525191243684	1.188444427514418	0.3308882013975686	-0.5934456512851247	-0.029233243668766035	0.6575854814703425	1.8297287543952627	-0.4363324576688937	0.6782221977782615	-1.2360345248938907	1.1713778457947093	-1.8514900298897377	0.8627736582900052	-0.31215872028717007	0.9070076945874147	-0.34894489439810983	0.5089457513540638	-0.11822334770764824
-1.001541165627043	-0.23650586321765243	0.6439591471895972	-0.756530184126154	-2.260301535377736	-0.992048752059608	1.5306561546467434	-1.2968576948629562	-0.45910725883885933	-0.8100844283953202	-0.8825064883676401	-0.5926503944100185	-0.8461850626044864	1.1651021591121045	0.35170821178268635	-0.5565206251406183	-0.11348601939632341	0.7583408977004547	1.7618132182350876	-0.4540814749229719	0.6536180598530782	-1.3641734002905035	1.0909416351498447	-1.8588837358062171	0.920147555629302	-0.4141750637499516	0.9281464272495537	-0.37862926648137696	0.4076316001824541	-0.10208562055431955
-1.0033596138699525	-0.10838123192005793	0.6119682061106164	-0.69209795936844	-2.2946559986478015	-0.9218282876575655	1.309347915192359	-1.2640303779458186	-0.47005485856355317	-0.704096916690623	-0.8463588191733125	-0.6665137415262027	-0.8506366392352327	1.1911027958984024	0.3448361999574142	-0.5508533831412235	-0.19057602091829592	0.885882808549215	1.7096329135715842	-0.48273008581853916	0.6256102362646319	-1.446356375320099	1.0055051724595783	-1.8538622584898536	0.9567868931270633	-0.4949880942246213	0.9287880751212544	-0.4003127533354706	0.3121819709643855	0.09578444972133275
-1.0187039757217824	0.011015505050235097	0.5663515660694509	-0.6632606564378678	-2.3290643870594407	-0.9239355401509883	1.0775389995955982	-1.2308398801863103	-0.45623483153832955	-0.6299866495421353	-0.8294296452359504	-0.6675818265863348	-0.8551437564352959	1.30014482666722	0.3765737245356143	-0.501136909973791	-0.31999034566581086	1.037865559369032	1.68974721739558	-0.5349274174868899	0.5831135837774871	-1.4676139370666386	0.9269974976872449	-1.8373229870492431	0.96675514193977	-0.5617982103711845	0.9172180436569377	-0.4263032680230686	0.24181778402009696	0.4386386769070227
-1.035780040052283	0.10174559278505177	0.5262585417541523	-0.6678898581115363	-2.375829929067013	-0.9996859459448617	0.8761021317649853	-1.1875332092543776	-0.42445366342420865	-0.6053189924355004	-0.83900317075429	-0.6397063108620398	-0.8578402510756294	1.4079392182864996	0.43149154059227685	-0.36410590470636717	-0.48975324741312926	1.1955386039268519	1.7085496295457605	-0.627377140921943	0.5392239528564662	-1.5045741648624467	0.840547972779601	-1.803483614271603	0.9545508131441529	-0.5779360022580208	0.9017879400755643	-0.44932682897920595	0.19133956627737705	0.6943229484813407
-1.0290652753390666	0.18259025947867114	0.5202200126979077	-0.690236123229123	-2.43205725937681	-1.1167980996702451	0.7551382110070697	-1.1505416537465698	-0.391396279248647	-0.6573505469863697	-0.8667670160115639	-0.602925071819459	-0.856362871931801	1.4771995000943785	0.4449490280607075	-0.17702955797734887	-0.5630763511334603	1.3435596958533442	1.7435120904576422	-0.7019203890888359	0.5091961561067011	-1.557578421012942	0.7925529884627625	-1.7500226335499125	0.9309515111022888	-0.5246282379658732	0.8775682791405769	-0.4605814734672148	0.15670160370813854	0.8384305051567884
-1.0310797047530318	0.2991860676104031	0.5255290812027844	-0.7198393178442779	-2.490420854910476	-1.2335313736543871	0.6494290291724225	-1.123028060416341	-0.37537393247137885	-0.7735380847179018	-0.9141096838976808	-0.5674488521989414	-0.844313345418508	1.577601833615248	0.5229742874139389	-0.01079428337835916	-0.5545222466865035	1.4878443900844018	1.7890525012687437	-0.7201505280526103	0.49240011015677077	-1.5884561931849226	0.8209187305493219	-1.6827067453298477	0.9021572757667936	-0.44836305287182626	0.848322376543934	-0.4676823827311777	0.13276992047848316	0.9303354825077601
-1.0522071175540426	0.42236620208074294	0.5159485725709126	-0.7261907179468144	-2.5445285123476573	-1.2920108231536813	0.5753898458631596	-1.103158894913862	-0.37436500649950166	-0.8840458658460963	-0.9773502439326824	-0.5347519102525008	-0.8158321414728211	1.662310823715942	0.6098675987763205	0.11972436485467206	-0.569754736292049	1.6461148665148861	1.824864596710682	-0.7197175185138833	0.48359129753279123	-1.6122739722221042	0.9135720997698019	-1.6076069820156522	0.8801540981571755	-0.380778562300152	0.8280748214813791	-0.4779727672564615	0.11421404903957336	0.8538089722644084
-1.083772937318327	0.565620850765208	0.4717752501982294	-0.6828395560211049	-2.589464747629548	-1.2639864935290288	0.6059909437632898	-1.0903558887134186	-0.383430281649798	-0.9526736622696073	-1.0455887931172652	-0.49871532206170277	-0.7676340354196476	1.6154346560615487	0.5767216760148488	0.2007903993655867	-0.6100002517924907	1.8503043484369741	1.8111982252947016	-0.7135197961262466	0.4814354240364593	-1.6410104717510028	1.039758757800342	-1.527259443262056	0.8734345648751962	-0.3092665815502926	0.80474124570255	-0.49139823289132245	0.0917031520563942	0.637323226140798
-1.126728154646417	0.7095864494992562	0.41265773866890976	-0.6109388294772631	-2.634123061027946	-1.203501961354174	0.6820559482575586	-1.093190814900463	-0.38105478803690895	-0.9801379332309018	-1.113084943664961	-0.47757175090655046	-0.7001494666711938	1.5228973418853182	0.516961884135009	0.18429344795844083	-0.6637416706342456	2.006743353388962	1.744123827319284	-0.6951278253146647	0.48702278099185126	-1.6506811106988355	1.1699511939564744	-1.4470640704877435	0.87672092485008	-0.27879216701955667	0.75913332237754	-0.5086659036084253	0.06765558909741601	0.5168355592509325
-1.1755852967487552	0.7721214729561089	0.34663570748225625	-0.5350351552338874	-2.682751094463707	-1.1734214641450298	0.7245676531248051	-1.1113287008533907	-0.3227403727220872	-0.9713362141313968	-1.186076086633794	-0.4815093743500659	-0.6270275301370785	1.4945033581030107	0.4449198887879516	0.1097627147815112	-0.722641317519015	2.0489406521328197	1.661896197500284	-0.6601196601836545	0.4926132265912212	-1.6025102344637028	1.2779956735620603	-1.3787610542482223	0.8755012448594013	-0.3141395786232263	0.7006364247408289	-0.5173689678873774	0.04384986209528498	0.4970602862422556
-1.2218850452091221	0.7643260307038893	0.25573790123638285	-0.457451597019355	-2.7235599823713263	-1.1922505101620184	0.7610477044638327	-1.1348790391659112	-0.20679294358837558	-0.9298300342488703	-1.2752819613371282	-0.4915960086151169	-0.5502982336258329	1.4872091540555454	0.3026182502774927	0.05788182935250127	-0.7653190844043745	2.0394160210481256	1.5703055951600464	-0.6185070061286277	0.49393207756963636	-1.534489915991883	1.3459544894653757	-1.3149215734010247	0.8646596449422583	-0.3678580608425044	0.6483013836498142	-0.5046160117649813	-0.0004313092532294449	0.48926061486361494
-1.2587905486831514	0.6875862967086203	0.1558837237287926	-0.400149358386075	-2.7584661413205662	-1.2666471658692084	0.7759156031608188	-1.1644236243913353	-0.12009683834079496	-0.8694778612492355	-1.366783369900959	-0.5102912580303173	-0.4708696654457878	1.5570728691775795	0.17789244978516827	0.0269452654016879	-0.7989325924209404	2.0166989189391833	1.4626653965470162	-0.5885681142843289	0.49317227115115836	-1.5288302841327222	1.369566274449289	-1.2523345356140854	0.8489280317291543	-0.4499246366572698	0.6126593721098694	-0.47903592567690173	-0.05086922100314158	0.476932992666932
-1.2813637242214582	0.5430240715510515	0.07381356041204154	-0.37522191134807076	-2.7891412507002005	-1.3948873155901629	0.7271991846641213	-1.1961860809745342	-0.11781546095662596	-0.8313186189873225	-1.4369633381150553	-0.5424692008982436	-0.4201416864602314	1.723632695640972	0.1356647870143271	-0.016369748179383355	-0.8316494653930666	2.0676422285402456	1.3740485150619803	-0.5676349460788046	0.4870166037038963	-1.5767761715756472	1.3579671767677601	-1.2035048630311076	0.8184397964066056	-0.5483814247515875	0.617359697392248	-0.4401935564091917	-0.09074696263739919	0.4457066976961623
-1.291384466393957	0.426403255126118	0.007007456654130701	-0.3644147988484846	-2.7815336576505385	-1.5230338096447427	0.6360881313686565	-1.2231073016686642	-0.1723727564209509	-0.8534492489213517	-1.4883659014756923	-0.5636466198193856	-0.4254624730007871	1.8874852266949094	0.12333401809251363	-0.05349362492035995	-0.8575179017326594	2.2248941325976617	1.3266474046300523	-0.5569715394584398	0.4638147101445223	-1.6368792120320124	1.3219337619349987	-1.1825059578899502	0.7742301611889226	-0.6295623900359779	0.6275242144709348	-0.3942107184944325	-0.1298891199029139	0.38679502051324455
-1.2934535135113312	0.3509139357909205	-0.044901268249905577	-0.35050180515285423	-2.7209176504342305	-1.5836247687132043	0.5263374871699533	-1.2475285687973536	-0.2838891935065321	-0.9042970882020553	-1.530816193407434	-0.5726463647098662	-0.48335796245668455	1.9986800465844994	0.15617397849003284	-0.06674778198507221	-0.8799131655437886	2.3923954211590694	1.3022076673729384	-0.571567022597143	0.429147770140473	-1.7228831174120358	1.2849662851495178	-1.1852410438252812	0.74109928588657	-0.682018770291678	0.6134843479449122	-0.3624742034135716	-0.16199788142346033	0.30077085733448694
-1.2922615624545828	0.2556502017600147	-0.07097070602954583	-0.3322346537586824	-2.6546395033527155	-1.5802914784054263	0.41678535308736864	-1.2695027727745398	-0.4444778322466453	-0.963697443367493	-1.5504913104201408	-0.5808488066681352	-0.5731559549281877	2.0252881939370755	0.21906624219128693	-0.056166635822909636	-0.9062969093801858	2.4985228272605995	1.3068126865258523	-0.6053636357864633	0.38856298827543323	-1.806621618401552	1.268190346595704	-1.2110546366186477	0.7401167658940789	-0.7104310385632793	0.6379178915038002	-0.34889050024636603	-0.15409790683312344	0.19971334525070386
-1.293688048355381	0.20643745335289926	-0.07441906499964898	-0.30889823033064073	-2.618298106020061	-1.5477333631131056	0.3377732368691847	-1.2861244668612635	-0.5628609893796269	-1.0326055934076221	-1.5516437367560605	-0.5780582464053958	-0.6797133141910544	1.902566982296684	0.2741151849753573	-0.019532237473243962	-0.9335979005608955	2.4845615299739867	1.3491202379500833	-0.6431929236697852	0.3469651311857566	-1.8301833757096688	1.2465210387074954	-1.257781297334088	0.7654627701448163	-0.7231590159925841	0.668935964412759	-0.349854760209091	-0.11908711383041286	0.10745634733308576
-1.300961841327019	0.2011285499675656	-0.059416362964560474	-0.24433906219979148	-2.5754566550839058	-1.5179380899788284	0.30371093694442225	-1.3106903011213817	-0.5933998232746452	-1.0790577648722146	-1.552112783593591	-0.5604461255018779	-0.7850293417296894	1.6846949378694274	0.3016663673674199	0.043794029402587815	-0.9769867917918458	2.3060714125416015	1.402158673488946	-0.6980582939100893	0.3318338643397269	-1.8182473323713289	1.207197495205454	-1.30545606915122	0.81255220534049	-0.720609142194982	0.6225387123566888	-0.3631862723091225	-0.07932021367637651	0.0416354037342226
-1.3103721503437709	0.16874638288501803	0.0013083022929074317	-0.11138280462363556	-2.492129867089572	-1.5145281723076534	0.30748262915067615	-1.3507671307755378	-0.5921424304589483	-1.105251791669326	-1.5543958923722998	-0.5347556711153882	-0.8730500359830533	1.5156316786027118	0.29194841990284787	0.1253151258554246	-1.0364841953729083	2.0592977702531927	1.445324355788535	-0.765463445438575	0.35571834821814036	-1.8115830091814467	1.166298593484647	-1.3370909860751339	0.8777523826199746	-0.712968077425658	0.5830213513694094	-0.3791287036928393	-0.01816594608867974	-0.01176128457123122
-1.2948189560965546	0.13647853942853452	0.07825273745726523	0.023638398488854663	-2.365961628159082	-1.5401387399852946	0.34160091910818924	-1.3960519031887286	-0.5885584844692957	-1.1380531648136478	-1.5569057588936555	-0.49581193591232875	-0.9288294297479782	1.4426244020940946	0.24543242749121794	0.19675985073713714	-1.0953838422576776	1.8799359899246242	1.4808985535620576	-0.8258704630078387	0.4074284256903242	-1.8076185514980594	1.1013789642334628	-1.348355170233908	0.9395984399250933	-0.7136312157455041	0.5930992969098512	-0.40146492036785464	0.059619581781352536	-0.06123052773115713
-1.2089053086342918	0.13092312572450077	0.12318672724982416	0.10004561477899925	-2.2161202520778724	-1.5675585648542585	0.4027369448697432	-1.4435545469596935	-0.5792183899311375	-1.1846576271317117	-1.5577972585120086	-0.43724025729789606	-0.9576022216825791	1.4392239738237838	0.1761052410560522	0.24932906515392855	-1.1508566942886969	1.7975491552876666	1.5125856733605656	-0.8720887639747789	0.4779390790538699	-1.7951627064673772	0.9877161716883875	-1.3381366394712377	0.9783044574070597	-0.791847310993421	0.5620302995666296	-0.4330530877621426	0.13484064085898592	-0.07905243171314835
-1.0852604665346999	0.1296691384511139	0.1430108904693553	0.12438489085481004	-2.049445935650137	-1.5883543798651092	0.4743940067855837	-1.492929511384042	-0.5669418690569199	-1.265631366153702	-1.5601021111838478	-0.36834501005648135	-0.9775162928111403	1.3977257017191986	0.10027028370508073	0.2889500465005762	-1.1997233042106803	1.7794499077354673	1.547480163510042	-0.8966828310077215	0.5262423822188129	-1.8019705569902196	0.8625193405032661	-1.3135130626697058	1.0023366705567267	-0.9120635926021741	0.502825552293677	-0.4540690100266581	0.21107942625501797	-0.007550842499576105
-0.9942898622979858	0.13293450702055876	0.13567337551147626	0.08584065132515765	-1.9210045445979382	-1.6039991332253702	0.5277830480155348	-1.5272800722225768	-0.5367230303395487	-1.3706012980647486	-1.5642117069855228	-0.2906982348751809	-0.9934592132335457	1.2955293772643521	0.0261593999922518	0.3079402784634605	-1.2327184432310803	1.7556554694627038	1.5908072763703422	-0.8892210706737004	0.5183385422802563	-1.8622442785992948	0.7502227878293316	-1.2842620794212374	1.0204662348626155	-0.961893089448935	0.496724805069094	-0.45499371060629673	0.3279919966432614	0.11956309388010826
-0.933856979879035	0.14755364070345667	0.06807539746518265	-0.03163274617426132	-1.906685345466295	-1.5678097323231712	0.5462801188354074	-1.5412678236952182	-0.4746402012267842	-1.448217715998843	-1.5598753534412002	-0.17096740397951693	-1.0018152918872674	1.1740761910341124	-0.04002560153058101	0.295997770525464	-1.2541964596978974	1.6904766315515114	1.6319465803157442	-0.8516760819824716	0.4733122903754963	-1.9016444710554261	0.6373128213357014	-1.2422408589882636	1.0258343325993675	-0.9605154730683514	0.5525481699070525	-0.41982541904271253	0.5435232549340909	0.25364151558815395
-0.9361637746465415	0.17517351423778743	-0.03415440290755776	-0.15675236618219746	-1.9991462228255998	-1.439769665162199	0.5307505197513598	-1.5344026479661452	-0.3997575650081197	-1.5084210593007663	-1.5439774612923158	-0.009494755892277574	-1.0063029698880699	0.9988848218270169	-0.10019819977448323	0.2634053929540444	-1.2718045168637118	1.5823365656166608	1.656169660767694	-0.7990588622765675	0.40685084926652176	-1.8841690484882434	0.5365874838969458	-1.1724239863394579	1.0209631415254843	-0.965705065210115	0.6433311588658461	-0.37154813690895644	0.8877162805166499	0.440605850661813
-1.0249239682982352	0.20661608401862397	-0.10561423093168239	-0.23309187934000325	-2.134075223217859	-1.2679115173652629	0.4968001998921004	-1.504953265485808	-0.3288993387295154	-1.5903050822878255	-1.5215191259588976	0.14837122468557173	-1.0254228108753998	0.7863335914198513	-0.14911332564313423	0.21759709881723371	-1.2779985129753033	1.4311863018325233	1.6545256179520316	-0.7541702067618796	0.32998376659717293	-1.8895338674472697	0.46312188483953926	-1.0875582885086674	1.00988814605457	-0.9112464350596537	0.7737435425672958	-0.35207503058480094	1.323963155423216	0.6196600765320011
-1.135691883617649	0.2312099540755812	-0.14156064259401668	-0.2670830832198689	-2.2594926582541346	-1.110638111068259	0.460457578633463	-1.463518915207259	-0.26398172880770854	-1.6828667707966993	-1.4845700389891867	0.2924874905456627	-1.0601078964137802	0.6591763294699886	-0.18322570095105759	0.1607334763266773	-1.2706862995956456	1.3206222295290748	1.6309525079155762	-0.7264488486159097	0.2777269991409623	-1.9305943220252118	0.4103868846432305	-1.036403207626892	0.9867744573423277	-0.7935201308841296	0.9316296585530717	-0.3471647221592328	1.8015539024524259	0.6896845598384675
-1.2220874519923435	0.243414001157883	-0.1535713861109265	-0.27551635464182433	-2.3490664664953558	-0.9868636338030639	0.44920867205340825	-1.433089297055282	-0.22782227373354055	-1.7682292553232795	-1.4269052344069497	0.41784457232145994	-1.094698562984322	0.6468915688243693	-0.2088196955229189	0.09692920320933182	-1.2495999168264007	1.254948796379037	1.5984115054143606	-0.7140796468429841	0.25442009168635127	-1.9646064208196747	0.37951172238518743	-1.0148385571781415	0.9548933775859794	-0.7186924585350396	1.0830840184915624	-0.3595468090651966	2.2680252337157727	0.7145468751533904
-1.2736497768164656	0.2125466221206796	-0.15058332845131245	-0.2676416340616635	-2.3944465471732737	-0.9407211898107184	0.4690698636712235	-1.4140346439274392	-0.23144763086382936	-1.8337385504063834	-1.334993798144085	0.48598012525954076	-1.1273369785433762	0.6454359898165741	-0.21989747571616686	0.033870619828748394	-1.2163058994578535	1.2130893894320138	1.5607896884233985	-0.7019728750935295	0.24082388089716486	-2.022897913587056	0.3689256869210357	-1.0032622376772469	0.9266562800240038	-0.6755371280041494	1.2060003254696519	-0.411958046731455	2.652428525373254	0.7661144369850923
-1.2724321233110554	0.1517907600944437	-0.1287892316572314	-0.23307918500268868	-2.42065001789013	-0.993398245070547	0.514630480321933	-1.4059106763466567	-0.2501805250282291	-1.8642278715025467	-1.1820907416500077	0.49265565688536717	-1.1624580575508943	0.621869472547513	-0.20706162606655928	-0.018419438942997877	-1.194657831517091	1.1795205739638526	1.5161668829047596	-0.6820106979748475	0.24255043288061656	-2.140365337822222	0.3923515889292834	-1.0348503342998427	0.9035764713115029	-0.6322277782505853	1.3086232453943498	-0.430595461087916	2.9177578377781703	0.7615105601624785
-1.25941383306323	0.10446792413069417	-0.08934374986346796	-0.1666243291663523	-2.4280045775831787	-1.0986629569995743	0.5659122603192397	-1.4198772716537231	-0.2789198566301242	-1.8635287180388818	-0.9982927192878561	0.4715948247137458	-1.1893063687586658	0.5840081093363535	-0.18922839113906864	-0.060162768001969645	-1.2016763196235698	1.131691745272747	1.4742289225011036	-0.6568305372228205	0.2641894725873493	-2.2657888312439125	0.4608959362059453	-1.1023144868074148	0.8876114625446269	-0.6160899863637489	1.3941559251807347	-0.36240497449317133	3.0789969237568386	0.6938604900898632
-1.2495730080313723	0.07344692272096742	-0.036982525366070405	-0.07556361617062095	-2.409649289009158	-1.2011733409220477	0.5994706499492392	-1.4445065744105663	-0.3232787175503657	-1.8432671122156399	-0.8326353163374837	0.424335821665784	-1.2077736080565227	0.535411341286191	-0.1855374165898061	-0.09522548182953583	-1.2114826212877616	1.0622427385667716	1.4427372186445087	-0.6235631579141666	0.3074551974249048	-2.3597294102249244	0.5470666366500903	-1.139739514327664	0.889504978085711	-0.6218443156553166	1.4944668757899406	-0.27851435773611255	3.14516424920001	0.6400289528491404
-1.2087639451666452	0.05152894003656455	0.018975290726842446	0.023426826200295642	-2.3480875177714085	-1.2779965298034823	0.6252413350238166	-1.4603384383158238	-0.3673477004861501	-1.816612751702353	-0.710058778219639	0.34877632538720643	-1.2250717183702595	0.4717368948863765	-0.1986646589669871	-0.11911814580539297	-1.1727263444530849	0.9754877954837753	1.4201072029364172	-0.5577063435241589	0.3704048503314019	-2.414766323739505	0.6271729050131476	-1.1435943858028523	0.9354349644013572	-0.6254979938820819	1.6232140304910243	-0.21660886812917918	3.131591206121969	0.5834571770798156
-1.2122144988996568	0.06492266735259175	0.06795056999115225	0.11080194992933175	-2.2259014431417237	-1.32714872634704	0.6570131336087489	-1.4656239536819666	-0.4091240120903188	-1.8025466146907962	-0.6469051937571595	0.24631161600938353	-1.2404925574410866	0.412718670410657	-0.22808075481551954	-0.12664387607179595	-1.0829391662098453	0.8841492767219753	1.428705504380603	-0.44883724828727967	0.4470619052102773	-2.445461777407455	0.7252633512718443	-1.1469654474977538	1.031996728107827	-0.6340332258052627	1.7365208967238814	-0.17475009590115034	3.071787189293335	0.534740291601546
-1.3057232199418451	0.11118800977525156	0.10030039005797223	0.1525324681246804	-2.055485551506357	-1.3671311817374006	0.6966235367788776	-1.4721717869274147	-0.458000451989114	-1.8010894681155343	-0.6583580128960685	0.1327523611125815	-1.2532807735262943	0.3824736141646545	-0.26143550903175206	-0.12651768242403622	-0.9984699613336294	0.8058024526993479	1.4757327756193053	-0.3153653383500089	0.5150398705122304	-2.4535419783414043	0.8115595227245634	-1.1334890041017007	1.1664288026359837	-0.6230379646310396	1.870813722316092	-0.17915602219236954	2.983466682553153	0.58314657069748
-1.3927067318297062	0.15709966347977722	0.11139443181246825	0.14764514825897052	-1.8584264918459201	-1.405197953042831	0.7500889280534897	-1.4732824856201001	-0.49779655814101664	-1.797939816373281	-0.7107918580451839	0.040964741473192894	-1.271409215351318	0.3755300537997391	-0.20333665569908024	-0.12608556478170727	-0.91994740497054	0.8033000946097447	1.5248841331831522	-0.18293877467289704	0.552780011273944	-2.443914009681749	0.8356127797756818	-1.1008552540830012	1.322310681444654	-0.5849053720840163	1.9996729107725517	-0.224733376430496	2.8849588361307896	0.755353651428189
-1.4369888380700253	0.19088944020823456	0.09802618951547189	0.12253998049857653	-1.6652666347300211	-1.411762363840524	0.8196743587575277	-1.4702324717497106	-0.5211072656703503	-1.799905752845369	-0.7613619409259649	-0.01645987396046434	-1.2943224772229893	0.379521683627838	-0.09608956231569873	-0.09574555262030354	-0.8483196629146963	0.8774893804365338	1.560301148568614	-0.10019458827254062	0.5694648660406825	-2.416065827970361	0.8165458335467907	-1.0549518503324036	1.4564641870860506	-0.5385584209943828	2.063379378034262	-0.27194255522092564	2.7963864169355586	0.9295762224620514
-1.4990249107243327	0.20806656502430748	0.06973326235465604	0.09886504140884089	-1.499658376870314	-1.3850151569391576	0.8754098913600596	-1.4433994017454768	-0.5391286411456285	-1.8175264968231832	-0.8039209523233593	-0.04247376255530326	-1.317732827190047	0.3695079524145487	-0.02548024787920985	-0.074655917244687	-0.8337055423053175	1.0073573580026365	1.578649006245214	-0.08920751795656175	0.5838579469760771	-2.3640546257992656	0.7757166379418584	-0.9943702821185887	1.518201075503114	-0.5048709943461989	2.056305974115276	-0.2981704262070409	2.727543781219766	1.0528110302445708
-1.5389118982432735	0.20483334997469319	0.0383547560701394	0.09574646587548295	-1.3676247417717646	-1.3660328561953743	0.902941717464817	-1.3555413721402856	-0.5508216414017834	-1.8481888757073814	-0.8300757494889727	-0.03399677760622595	-1.3372664454187873	0.3408000202187948	0.050228439289812965	-0.10995189811811254	-0.8479744068918376	1.1460496981469483	1.5558703044943627	-0.1482717685723994	0.5869558568855623	-2.3255194764580027	0.696767491102319	-0.9281780811301579	1.5094073333480982	-0.4876080064714948	1.976553217617623	-0.29266672703518076	2.669694605042312	1.13719933314303
-1.491654733570209	0.16614552039206892	-0.0030060472782857143	0.1283878385543431	-1.2727745658319778	-1.3446708501105324	0.9793986521883447	-1.2066125445753915	-0.5469177002344836	-1.8820285955799183	-0.8284107885292615	-0.0026387028478376236	-1.3465556056370327	0.3128830749348396	0.12164879681804763	-0.16534708543473647	-0.8169116709844545	1.2549292084487855	1.4996032577412812	-0.24159188491863065	0.5734152416879719	-2.322400666303948	0.5948710909168706	-0.8633787841059396	1.4564152493086466	-0.48011240430136315	1.825317832746459	-0.27000909037259085	2.6186218739056764	1.1445572532223491
-1.4191063594127227	0.09328564445633689	-0.0669645242848664	0.18247840984730035	-1.204497040424434	-1.2992180523887613	1.1508808524969574	-1.0645559447947615	-0.5338129565475314	-1.9121129614520764	-0.8022373537409649	0.020674886193569032	-1.3427455225818958	0.2837714947789408	0.10842442353167558	-0.2207155044018355	-0.7775164128537403	1.30152399753406	1.4392834542798236	-0.3157283665491434	0.5553343198433801	-2.3361366199799507	0.5143140563378245	-0.8033200425901764	1.3706988499637354	-0.48906263246341525	1.6472758256798	-0.26156810700658406	2.587057243288036	1.0836784022846426
-1.3864674624167566	0.005009942068576023	-0.13389155465824415	0.25548354373741894	-1.1373146101996108	-1.272675185123121	1.3351745902996874	-0.9423685105166102	-0.5226921829619937	-1.9242616181721952	-0.7573548520490481	0.03627494545212002	-1.33208728732999	0.25260905680533635	0.09411218406236332	-0.2854604938024817	-0.7119435338853503	1.3051624555782384	1.379486176054352	-0.3384985449189632	0.5284538513067408	-2.3619133531561833	0.4629917667565734	-0.7536007842821553	1.2857692195017005	-0.5268187335772356	1.4882286325928513	-0.2669036788003282	2.5697155898824633	1.0378743144362725
-1.353044640736568	-0.0859273572384808	-0.19919582786921994	0.3968519155066751	-1.0837545003537903	-1.281133994627023	1.469728819007263	-0.7896104169826494	-0.5058265547753954	-1.90253248230641	-0.6807449040092011	0.057753233404285266	-1.32596116253434	0.23704210820096328	0.18208850506222474	-0.2946190933898979	-0.5817459417426913	1.241785707250165	1.3263925142710362	-0.31564526370837687	0.4903276300478331	-2.406038310248681	0.4397331594264246	-0.7124613461906718	1.2446087842607143	-0.5877632843269665	1.3682710352453815	-0.28251480035069865	2.5467512504801952	1.0316552844255154
-1.2998727000649235	-0.16748654659499898	-0.2331332973713694	0.5932290823012338	-1.0532370183110626	-1.283722296679551	1.5180074972479047	-0.7385605894502834	-0.481171867499942	-1.850898960668023	-0.5813504622389771	0.07236418572334738	-1.328452157068201	0.23137472775044543	0.32888244812277234	-0.21611134828356837	-0.5267523256837011	1.0854691268622483	1.2902320686717734	-0.26245944561828605	0.46234760425518484	-2.436768675970594	0.4332690789476561	-0.6365851462129519	1.2521075575367384	-0.6481730461090791	1.3189659979929536	-0.3152650246231422	2.510395244967523	1.0305440038131606
-1.2639695920887521	-0.22549864159570543	-0.15894286835281823	0.732109363957038	-1.0283692318701005	-1.2938967077084016	1.4207579003616968	-0.794324715878268	-0.4650215226516151	-1.7902629728960098	-0.4684064687779694	0.06920882176049206	-1.342937137546039	0.2181195810996294	0.5153252283151375	-0.15858998920468848	-0.5483437097998156	0.9162832762992288	1.267015805137942	-0.1886247585147645	0.45284075809227825	-2.442397274892899	0.4295049486904291	-0.49661195373078487	1.2982671749617403	-0.7120354054661326	1.3149480601296848	-0.36518402115497284	2.4466916233347304	1.0506851021165884
-1.2577624507366303	-0.2622393969219322	0.014657040297088053	0.7970747508819203	-0.9996437237627344	-1.3393111917484737	1.1976986998830872	-0.7777805943986533	-0.4569727027714935	-1.7422186697814872	-0.3796758534530607	0.055161998874598314	-1.370318638219252	0.20457494954810293	0.6480011937247555	-0.08211663866224438	-0.5887953482989792	0.7812587760944719	1.2558473592403316	-0.11369661298011455	0.4600496531358857	-2.4393094976757013	0.414573898670096	-0.32715757818533564	1.383313503200661	-0.7792861877220133	1.3397533520586848	-0.4221346980303665	2.3474733837891284	1.0868741968406694
-1.2605672304469835	-0.2824568156686375	0.18389188821447597	0.8134377516790622	-0.9413921266000289	-1.3988506531080962	0.9711324873530488	-0.7378412798207344	-0.4461003960297754	-1.7168795484572725	-0.34559074783568877	0.03347686346360407	-1.4034069323897729	0.19501787057255274	0.7200626152536517	0.03063164953624702	-0.6575064499229091	0.6206181601035813	1.2612510348514996	-0.033165586444362	0.49204182745537456	-2.435282974118601	0.37825236522505273	-0.1707036396392057	1.4991943956483733	-0.8220479135727368	1.3702418108513195	-0.4789617518336158	2.2450105118224952	1.1092654658250143
-1.2558251286686546	-0.2848969105624347	0.28412054814415855	0.7250555438564857	-0.8200730023233314	-1.4535157627405078	0.8102985732731571	-0.7992223682088697	-0.427337384672185	-1.7216351764724984	-0.3579661292974231	-0.00048748927602270396	-1.4313327306422914	0.19098954547535016	0.746647345099263	0.022394645982470384	-0.7383375838716841	0.4414669500252141	1.269964036957243	0.0486819640424692	0.5256555398630782	-2.4383552348673705	0.32105152653837965	-0.009438915132643532	1.61205996811913	-0.8398499687268	1.380054949333599	-0.5299142372485721	2.1608062545978144	1.1531092822826465
-1.242379535211806	-0.24992102621356588	0.3084228969945484	0.5620179382930315	-0.64819698377767	-1.5014419214697106	0.760559064178002	-0.8580788208383939	-0.4006046110665976	-1.7471196663386626	-0.4229617321351057	-0.037125815528867304	-1.4462898059593225	0.20056293345939064	0.6961004199562014	-0.09923308615839235	-0.7811287184063405	0.34820881409878657	1.2728995242585932	0.11154270233118488	0.5402524713009915	-2.4484564558140844	0.25635495685799464	0.13945354475061725	1.6986572474573092	-0.8557610100913664	1.3655262082386623	-0.568479690834679	2.078642488259031	1.2423913612938982
-1.219173436875172	-0.17699684323817325	0.24935609662655311	0.4311097004701251	-0.48635518965247354	-1.5358859213167506	0.8679733970100788	-0.88419258121308	-0.3741090103573839	-1.7766537084448664	-0.5457805593478338	-0.060875664665257435	-1.4450706904628174	0.21917151214727867	0.6081872340473138	-0.134639964479849	-0.7918728797147166	0.3017511405252716	1.2754144424675644	0.14427647392544762	0.5582160246744365	-2.4600782906667544	0.19912158865058033	0.2243387510402905	1.7615046469769973	-0.866704931524698	1.3347067406233255	-0.5908109625868085	2.012651501534392	1.2753915638260045
-1.1891594024489183	-0.10692360568774435	0.14333076087156046	0.3461718895052868	-0.3815081220825419	-1.5500577264694881	1.106837056733516	-0.9618991773698891	-0.34885574386727225	-1.812341685493627	-0.6798037040636926	-0.07195516673268434	-1.4282779993298647	0.22964189559830803	0.5540416087187212	-0.06795618176362059	-0.7772999837050821	0.2648621708795154	1.279118849018617	0.15208376712370517	0.5839660495152914	-2.466191779227438	0.15560638404728122	0.30397228019878586	1.7987312378036038	-0.869400267921492	1.3260444943553662	-0.5938224206242415	1.9976274427152692	1.2191994180795338
-1.1615132061057458	-0.05493850934858413	0.05245245891850425	0.27719086054355796	-0.3747550351224277	-1.5586527623972075	1.4821178862542561	-1.0420211024298387	-0.3025204421439139	-1.8205584692695709	-0.7815278486693331	-0.05941268900190668	-1.40120474881636	0.22276357126735577	0.5316917865138434	-0.053661883117373556	-0.7775834028283249	0.26540083896142563	1.2920205493575447	0.13779445234571808	0.5831846225889702	-2.4645547918082698	0.12637163904948587	0.3933522354149945	1.8205838376365946	-0.879347342719184	1.3792910828196696	-0.5757981767056162	2.022717923238151	1.1552490151387336
-1.1501398725723546	-0.0002239364371525991	0.014871587518078044	0.22589304345957756	-0.4776193167175843	-1.5741485181064183	1.9313971790604403	-1.0813786224544466	-0.25618890506970426	-1.761954179929099	-0.8559478760438882	-0.01548204960963831	-1.3707490776314581	0.19582108924071978	0.53183748287763	-0.01370056132676758	-0.8381784113775813	0.29042931684002105	1.3265199594505444	0.10555492396232521	0.5687452119939125	-2.472095795464342	0.11312282995892528	0.3779522579731238	1.8323401975467468	-0.8950401901849624	1.4918391749820237	-0.5165332759196831	2.0461558580559105	1.0644622207641683
-1.1551486372555626	0.06414026503671903	0.014555617974437302	0.1846491415279142	-0.6429703931328652	-1.5994100055730271	2.3190365358103078	-1.1016532811304447	-0.23113140033533025	-1.6543710754187106	-0.9073069516182641	0.009644275343683154	-1.343309259360462	0.16220414548926515	0.5803058065640019	0.109663289483276	-0.8844736368905097	0.3394628032415816	1.370114707187813	0.06489576565924247	0.57330405050478	-2.488845823132509	0.11775131605299664	0.2677762855881361	1.8326526464332482	-0.9099458282904074	1.603603030856744	-0.434051962185068	2.0607818951960555	0.9121822650512783
-1.1626569650712504	0.09807294629775527	0.040964430449099046	0.16142696713569418	-0.7985734631868013	-1.6335347247392455	2.594970687218151	-1.1592544679358547	-0.17434543257491902	-1.5481066712531555	-0.9403980506925246	0.012389705251769412	-1.3257056759154824	0.14569127439243199	0.6808994326677915	0.16207571785284963	-0.9101617156062206	0.40733987854489034	1.4041638109798822	0.01992400730378913	0.5793516154128281	-2.5108636918320273	0.13600502426335118	0.1530314321328594	1.8295545086791474	-0.9238845679423993	1.64391481301851	-0.3789111270858657	2.072999649265933	0.7743765667552098
-1.1706632778297845	0.0909634458019179	0.10061635960161319	0.15311640764110196	-0.9166695232325349	-1.6796005413681943	2.7318764973012852	-1.2589881584837872	-0.07217285467664483	-1.459328025990746	-0.9556653699406231	0.03731670447203727	-1.3256556894030969	0.14626616694172898	0.8072861717072837	0.061312002141608576	-0.9362208157196305	0.4250424705095006	1.427163417708548	-0.022681507006702354	0.5805994275797597	-2.543421121711353	0.16305099722268485	0.031162089493682477	1.82572230426399	-0.9317138784283246	1.5902251819761273	-0.36182641851553576	2.0548972202461115	0.6893532463639764
-1.1750037788477536	0.08688709401008368	0.16034240506683362	0.14710775464603026	-1.0079606398284777	-1.730838705026453	2.6795665367025427	-1.3602133587047547	0.013871966268195212	-1.4027900466394225	-0.9514719048368725	0.06735471635681149	-1.3423289683120188	0.1465271110775801	0.7969514429693474	-0.06430803812838279	-0.9570546978154418	0.38664033325183234	1.424920382549196	-0.06522578764505052	0.6063834275043679	-2.558491491672175	0.20359672128972717	-0.12133163189929341	1.817402882105349	-0.9312560990720442	1.4617784814371897	-0.36502083869974195	2.001285211562581	0.6350178365474657
-1.1613397145772704	0.123431355604013	0.15533760352990714	0.14445886959327375	-1.0779347331516769	-1.743558847350388	2.524871166213395	-1.4501094322603332	0.040258392152093835	-1.4195835743904246	-0.9297373305176571	0.0751697894376381	-1.3703158611907857	0.15811466161022242	0.6524740720930081	-0.12878151998384862	-0.9760128606228843	0.3431649220590774	1.3895883306167398	-0.10613862830415519	0.6584672308978352	-2.547133436782783	0.24142390683766185	-0.21715718193029035	1.835287757524219	-0.9245776544444324	1.2915839296902982	-0.39530354645218735	1.9511999772497373	0.6658645014953811
-1.1227089342367356	0.11767944816768242	0.14100194830917143	0.12942877421405255	-1.129491316583655	-1.6993108020642513	2.4284868698333453	-1.5023475310924925	0.01940600051692305	-1.4998270095469037	-0.8861967376589401	0.06058516315879044	-1.4082806173473272	0.2175732293151905	0.46982425390455607	-0.15640263264351845	-1.0008043042941548	0.29588945239757064	1.333138612439695	-0.13394746312461536	0.7094607429672267	-2.52933216837861	0.2545565390684312	-0.21168701005962828	1.916087792462259	-0.9038150075656365	1.1491228248424696	-0.44819938656125047	1.9362968364090378	0.8128089297961576
-1.0698422101429643	0.07138552483850666	0.15510355201609885	0.0962627022595663	-1.1553048670460577	-1.6657437598205345	2.4251325578712386	-1.4764770666219187	-0.059809746872004174	-1.5889067753604955	-0.823673726097247	0.01849734658153911	-1.4426157972990115	0.29566076196866053	0.22726894747247708	-0.12266304009246402	-1.0080392215492917	0.24803124181108846	1.263676741434815	-0.14663158092570616	0.7526060106896574	-2.490645733470172	0.2501325242475916	-0.2049019680602838	2.0327893337925884	-0.8536304108443769	1.0857219041863313	-0.476474455622074	1.9568579309901377	1.0095746218235067
-1.0211939004360133	0.055312337536611286	0.12415804103212716	0.05862822357071754	-1.1536290395694688	-1.669460186945298	2.4441793490126704	-1.421791904638256	-0.200645271528395	-1.6537722954721061	-0.7615296795301149	-0.05794971333855644	-1.458705900230107	0.3227826430886944	-0.01283866004798509	-0.050522338123106934	-0.9859222237864367	0.20609348314306047	1.1855231091874425	-0.15073423695930038	0.7863648893643058	-2.4405585733841653	0.2460012751134253	-0.24572146742609383	2.1503077595611186	-0.7625751020618907	1.080446132796793	-0.4740464984851619	1.9967457491225975	1.2107440221159638
-0.980561541905845	0.038081623520820736	0.017801132299239946	0.0233210400560157	-1.136153145611876	-1.6873441621470548	2.3979010419421476	-1.399281744466504	-0.35091500695166344	-1.701290502910999	-0.7194335024293569	-0.17013249241842682	-1.4473978403171937	0.31134595088459127	-0.1234659090712171	0.002310735738999385	-0.9412553699634107	0.17370973745510251	1.1014390279202657	-0.13499280938477468	0.8099991930805375	-2.4201544174011724	0.24912410910460628	-0.25357947466397784	2.247803105482676	-0.6436166441049748	1.084199263601899	-0.4800496348684845	2.027171735443417	1.3892874730463116
-0.9538374209084587	-0.001488641550482494	-0.08902778031982686	-0.006172136969088941	-1.1368043953985698	-1.7513492959624357	2.3248035091837034	-1.4121164849153096	-0.44903682236583525	-1.7300873188401709	-0.7047781184593616	-0.3077161394424272	-1.398063929621491	0.28205497163529436	-0.12746770252989176	0.013771413385549403	-0.8742241707790646	0.13549858251738403	1.0158935752613902	-0.1042097676316442	0.8251459031464551	-2.40575125558276	0.2595614381882247	-0.20873342938481318	2.28973148738446	-0.5165080022815633	1.0776809360163688	-0.5088884251382851	2.037011435937631	1.4466737277737596
-0.9470648256857498	0.008796912181937067	-0.17662936107957194	0.004804233361344829	-1.1798159179350713	-1.8697172870323844	2.235529946963081	-1.4865685576011716	-0.48583250314614973	-1.7422636648063758	-0.7165850524292539	-0.41950402791908015	-1.303464454932545	0.19733374977823262	-0.11875020342998814	-0.031038803718979137	-0.7945164071733243	0.056637575325660425	0.9411427293069	-0.07916956955880158	0.8322714048026688	-2.3755794827242593	0.291858605210109	-0.2043245176773611	2.253818687658924	-0.4296539956286831	1.0603768132541551	-0.548912630975694	2.026683025280622	1.3615123601014878
-0.9565329652119937	0.12342778299069893	-0.2730663864855658	0.03872773410887161	-1.258235518046227	-1.9723170695454875	2.0626785358535473	-1.6255434092630499	-0.4745724375421065	-1.742665158874619	-0.7540062925069423	-0.50045284071586	-1.1955074733228934	0.08250202099521636	-0.0893632468542132	-0.08608600249178058	-0.7483242431597572	0.013705729197378424	0.8814898889515369	-0.059622906643948446	0.8361075006227889	-2.349147178756938	0.39738901756981787	-0.21087935986189166	2.15595442618463	-0.42671479546265534	1.035148848520781	-0.593164745880434	1.9900751073129002	1.226205317592205
-0.9714243214061371	0.2668574897275736	-0.3513917255813901	0.043589665299953825	-1.3493980439199569	-2.0282891014313966	1.9254367855739054	-1.7692537159861217	-0.40165118352996315	-1.7277648833247294	-0.8070707105568429	-0.5854558637056767	-1.1085920363989348	0.024291092439786475	-0.031191545339647915	-0.11275110266842107	-0.7396155464637592	0.00822600570957815	0.8290079640298629	-0.04867957466521443	0.8384456041137961	-2.317765121361043	0.5626343358620766	-0.1797672696360299	2.0242591027466696	-0.5062657239737461	1.0144938979841307	-0.6251633418742406	1.937601742926192	1.0830778966121264
-0.9883076173716654	0.3353873583261421	-0.35315881451063985	0.019453498621159443	-1.4311775951599164	-2.057867263702715	1.9279919670685601	-1.8748829246742755	-0.27088233069744855	-1.7084101003107968	-0.8631233607769717	-0.6672019794346677	-1.0584472333912056	0.02611362413862257	0.04283192055490858	-0.18195875833984557	-0.7505555246209217	-0.030812739281257696	0.7881660321699813	-0.041484618188388486	0.8375035677006428	-2.2745556359058057	0.7247939967582873	-0.13726614111454558	1.8928423481954684	-0.6374173703923489	1.0075732673679307	-0.6388855028822477	1.8912347364498718	0.9457898756199505
-1.0078960960589778	0.31894976446616813	-0.25923394201951727	-0.03877965808177998	-1.4639474888852866	-2.065853537799001	1.944661726819546	-1.948777884999997	-0.10107783084108686	-1.6926030019515987	-0.9190455476383173	-0.7286243921180451	-1.0579223750111613	0.05845846522780235	0.16611047050028502	-0.2863744417362571	-0.7897343536029778	0.0615100729756702	0.7633609520649423	0.006719403289480519	0.8257049477063922	-2.2328939181762744	0.8789746309240561	-0.10218993204375335	1.7855481534599105	-0.7594262646205565	0.9989059286565455	-0.650530796278232	1.853810622127791	0.8468582916641509
-1.03000662752135	0.2688867340902043	-0.15929004476496728	-0.1411891086358085	-1.424105105438175	-2.062073254538072	1.8726687247071978	-1.9765171440963585	0.10130217809979077	-1.6606011557880027	-0.9746726388071766	-0.7634462215960874	-1.1090058136403456	0.11826359936319739	0.34743445177827814	-0.34393404131445837	-0.8537355447061137	0.2520467675126039	0.7300637748319747	0.10087054804337021	0.8035408385234755	-2.2002976971258783	1.0223740525012244	-0.06595492051533829	1.6928298875018442	-0.830253715491865	0.979758341374049	-0.6677638525351345	1.7969035985322208	0.7658107329668093
-1.0554616901159988	0.15771058035655502	-0.11013142514817513	-0.248079660261513	-1.3368874110749296	-2.055823867345456	1.760846449296692	-1.9604349322317975	0.3087268169000524	-1.6119615338826372	-1.0274140047305664	-0.7581998178676211	-1.183935595705725	0.18213375386490013	0.5379227343384534	-0.4077306663319395	-0.9188549530773151	0.27635049197190187	0.6667660023426644	0.19828457275574746	0.7923815678325783	-2.1870582704395747	1.1063373926093416	-0.028334808406263852	1.6137991414391717	-0.861900387439619	0.9557118235155524	-0.6904758833494682	1.7034692689545445	0.679841788700467
-1.0844765418504774	0.020983096197665762	-0.0876078678027254	-0.3223161448710437	-1.2351306689259345	-2.0433761778691553	1.625264039987682	-1.9345292074852654	0.4799731773804018	-1.5815102854998426	-1.069059772616478	-0.7367064864639045	-1.2510286034404952	0.2436227931269605	0.7173089539780836	-0.49190947748759595	-0.9728488725925043	0.251855785192654	0.5869640791069796	0.29505127007689674	0.7957389238361781	-2.1898939050448156	1.1371289075283357	-0.00227150733920083	1.5581907685308258	-0.8742347601887573	0.9228808407468678	-0.7290314470898037	1.5818509739059847	0.5951290746915692
-1.1222366517425522	-0.04171626747165323	-0.04518213006647423	-0.35172469298072445	-1.1257331490247706	-2.026488358391562	1.4577927620252604	-1.9043922496237429	0.6126544719805037	-1.5734804041349775	-1.089185298844032	-0.7152093941973002	-1.2982880738722133	0.3005575417679924	0.8304616066402852	-0.45762304579624946	-1.0231068127558602	0.28277043611176417	0.4937931565408345	0.3968522500149613	0.7999888979492901	-2.1970159640533278	1.1662288873687736	0.01100985146802715	1.515712777744353	-0.8660460715165927	0.887702241558707	-0.7797811906664438	1.4522319392850689	0.5240899438694738
-1.1528836089671333	-0.050361991692721694	-0.01902297253987454	-0.329281104610401	-0.9946909069136091	-2.0050837815492777	1.2853638211628504	-1.8728977711378263	0.716731962348067	-1.565883167240202	-1.0934657395203045	-0.6850585564258921	-1.3239505939250695	0.33989079299543773	0.8385768941032039	-0.4110843581224047	-1.0646972808229622	0.14400953821157242	0.3768749488595721	0.4725501902851258	0.8127604407964698	-2.206391790101026	1.1975734041403725	0.004318450071318571	1.47585484027119	-0.868643006743345	0.8570508245764342	-0.8121506558766829	1.3266888481868464	0.4766845075610641
-1.144029115402719	-0.07054725691959657	-0.02320859377847301	-0.28773253858321246	-0.8775986841187031	-1.9741774116457425	1.120987265010687	-1.8486915916924822	0.7926385831352037	-1.5693408618451592	-1.0918163099128297	-0.6436777820715449	-1.3418652045582236	0.3601914313142363	0.8410828715603351	-0.47650620436103513	-1.0871286161588674	-0.08828862362112774	0.26214030192055837	0.513371180436015	0.8359252706281136	-2.216093461985715	1.228439272249633	-0.007776794435851825	1.4413612360903638	-0.884823581747591	0.8312575986227522	-0.810721573162696	1.2192633008557479	0.46761480119687554
-1.1207426969140133	-0.1014432168633153	-0.0722345842041077	-0.22083338094090266	-0.7764641551417085	-1.9405763127960711	0.9563409387007222	-1.8203246996840634	0.8411460874174168	-1.601155805597676	-1.0921735310142597	-0.587434077584654	-1.3611627753673674	0.36539400502276925	0.8867149726983261	-0.5585932602038245	-1.0877109136302567	-0.21348487982229622	0.18354485971755619	0.5455538489809897	0.8493083649828487	-2.2259813314915413	1.250629052469705	0.0017433334988237654	1.417927569602789	-0.8732849749822684	0.8163927562616863	-0.7901803634952148	1.1491459881174073	0.5150409445974409
-1.100045800128108	-0.12067816694853573	-0.19405449628257182	-0.08979396829909027	-0.7467223655200749	-1.9116111694319309	0.7655269070839431	-1.7782098260795198	0.8577293669178555	-1.637110291640011	-1.0921704247438127	-0.5156692919598566	-1.3839927263850638	0.3605461522489088	0.8873123277898513	-0.6302024192326179	-1.0744262863626335	-0.28288981368520627	0.13258378060468587	0.5799977895615375	0.8439125039540644	-2.240400009778382	1.2644587458592198	0.0284933323185516	1.3984917430846615	-0.8316441668076715	0.7964711175784082	-0.7678589815888568	1.1191986354611811	0.6357356824088631
-1.0507709932349953	-0.1217463783295688	-0.3716644875357201	0.06875407330114473	-0.7626842074257999	-1.8921903898864856	0.5588320661776751	-1.7278052615971897	0.8411122055750777	-1.6638131083339485	-1.0545597021688438	-0.435028869919876	-1.4135264241193053	0.36965065623884186	0.8156782822613963	-0.729945113611984	-1.0517836749530378	-0.3120121689863226	0.10228581326282256	0.6050992213065232	0.8232340325243506	-2.266215534125685	1.2781164974962438	0.059823917283897556	1.3750693699303342	-0.7926216854185318	0.7502521010422546	-0.7486479561776471	1.1122962341928386	0.8031456201235055
-0.9755913308956309	-0.12470450215396751	-0.56978519311557	0.18653636634185933	-0.7885350906785229	-1.890193821362414	0.3674021442006307	-1.662383345584238	0.8370388551960822	-1.6886088282037304	-0.9803695388073825	-0.36195906487301516	-1.4438737911940394	0.40298626959383216	0.7122630032456045	-0.7883077636759296	-1.0256524317900748	-0.3183635553703055	0.09948626748628188	0.6051823241472885	0.79258232969112	-2.2950063412940818	1.2917231313149602	0.09920759407595339	1.3683536010927706	-0.764474672474869	0.700539668315731	-0.7409635460131633	1.1232241964928642	0.966987035623319
-0.9181816990006693	-0.14855526864151	-0.7445436567588253	0.2665106914171059	-0.847313494993523	-1.8972520529464447	0.27560903050619584	-1.6048174190547857	0.8104340796615535	-1.7072125404175875	-0.9280133504194483	-0.3172724920403009	-1.4616523274323674	0.43124978130821445	0.569422288189135	-0.7652602147350702	-1.0132644395668913	-0.3744389026972074	0.10757478821243276	0.5985603398883745	0.7551479646831836	-2.3177728795952577	1.290663598353666	0.1362307473432229	1.3912640098065663	-0.7379833661749508	0.661368593481433	-0.7507742730185274	1.166220614320629	1.1308077440309763
-0.8640587677284927	-0.18529245135442235	-0.8514778925591056	0.28294985823812907	-0.9190214890226978	-1.8909047530117107	0.2982188237318075	-1.5855970426299393	0.7279920279521096	-1.7141210073159805	-0.9044771392408444	-0.32169526679634153	-1.4639711462013465	0.4309276783905232	0.36973570852855986	-0.724056076716527	-1.0022523183601764	-0.458461329510148	0.11181446451742134	0.6139649822661124	0.7093773495798332	-2.3357525873863545	1.2757976073748156	0.15253591727724305	1.4231413251184992	-0.7128611196321344	0.6311958661812229	-0.7686452243276938	1.2320251858285305	1.2567551808858899
-0.8044258740241789	-0.2106294249807931	-0.9006365121758982	0.22986213959294108	-0.9764434686227366	-1.8715308012994527	0.37205949692495227	-1.5930017005811732	0.6492543910050795	-1.7161665503705645	-0.8989666154674717	-0.3528991461763304	-1.4511412746891512	0.4044826211228537	0.17906773378638047	-0.6673913048224416	-0.9150725960507687	-0.5624732391445375	0.11893440187930615	0.6693552125533581	0.6693238144789327	-2.3502721227179784	1.2633248597076592	0.16117036117865138	1.4509266893505939	-0.6895100941500687	0.6296935953704951	-0.7842662357238359	1.2845892386990567	1.2801265855656039
-0.7826848152613379	-0.1966140629480445	-0.9335987670371819	0.14471698778531522	-1.038079905441126	-1.8436597264015944	0.45679786649271126	-1.6138722579208662	0.5826577475629103	-1.7154466299723352	-0.9412367437132747	-0.3972397196233674	-1.4266867620189367	0.36457447734611215	0.09650646097392392	-0.6368600901644321	-0.7764600324852906	-0.7097255048086668	0.12486060272645987	0.7676177610082906	0.6551592931978767	-2.3588372132903066	1.2540074755524253	0.16687073286412762	1.4737956891758164	-0.6582099654533311	0.6630643771423561	-0.7896215872091229	1.2999155924642385	1.2319756939395894
-0.8026267026177667	-0.11814161149524718	-0.9522916812733089	0.05658866670901007	-1.119457092163191	-1.781995984245572	0.5346850920528896	-1.646897032383371	0.5220130144249853	-1.7072194627291093	-1.0204062586016334	-0.45750378653730517	-1.4020378573561127	0.3205238454127318	0.07752222477251866	-0.6485960994060945	-0.6197447165570658	-0.8227576563237795	0.11771517632867316	0.9072436549959528	0.6625813046759349	-2.3647761415811734	1.250354875080598	0.16355429485409745	1.475406871385725	-0.6252712433598122	0.7160410661050711	-0.7786586931713744	1.2658671050398151	1.173754253161862
-0.8431434001289517	-0.0023424961326471093	-0.9372733758039663	-0.018803002596052033	-1.1682344567602319	-1.6518060938337336	0.5403197253488713	-1.6592275508859735	0.49111653886083173	-1.6975247654433392	-1.071737377741984	-0.520772782898587	-1.3838788682179646	0.29773200604697936	0.046187793467461755	-0.6611504553332292	-0.39983724229568907	-0.853701689138267	0.10703102211319579	1.0741710190920313	0.6790221565684472	-2.3806882799542217	1.2642728628835542	0.16220040780764994	1.4419259027527151	-0.6043674121935656	0.7803178870305149	-0.7588097727079003	1.1714100108946395	1.07587182854195
-0.8913965346877089	0.10662578257264652	-0.9023879976708937	-0.10053337766633821	-1.200187177186375	-1.483153524072246	0.4534791845514463	-1.6249651407373342	0.4738744457593544	-1.6838635836557863	-1.0742752006973648	-0.5909730495620644	-1.3716904902813791	0.31614487663297963	0.03252147454427053	-0.6705079055171158	-0.22535412387764034	-0.8363565769007432	0.09911242829305625	1.2098210982241098	0.7110915469873746	-2.400545480425122	1.2970161490470364	0.1621769976569909	1.3894307253761327	-0.5959605296226128	0.8303715134665934	-0.7462348338093918	1.0371860165954283	0.9504075571706686
-0.929673906359127	0.19229347724082868	-0.8835507516679189	-0.20981046470698725	-1.1696489547045799	-1.3633125847947734	0.3133055925568217	-1.5695148307653781	0.4375154642803004	-1.6567385059590418	-1.049928252932035	-0.6721249489547846	-1.3652033517851696	0.3711877802890907	0.05519668529493922	-0.6801445113460463	-0.23339292082779223	-0.8042176803409269	0.0922898630166917	1.257460895151517	0.7574737135982803	-2.4105923937323372	1.329694376169035	0.14983204487612478	1.3371124768870863	-0.6007351255255051	0.8490760581710106	-0.7413443050753667	0.9227623412630687	0.8606837268600955
-0.9437524226143017	0.23621875794249686	-0.8761859307000959	-0.3295434542482149	-1.0698044810375338	-1.3021298921978555	0.1454525643710947	-1.5221144417946921	0.41051916523429766	-1.613273311915949	-1.021928331120772	-0.7468946640269264	-1.363937026804745	0.4394450580747911	0.11342666535501925	-0.6407147324960036	-0.2989503405712779	-0.7544202646595656	0.09452440183074412	1.2235505622853595	0.8028706027803469	-2.418148913856837	1.3440166594440632	0.12869267883101304	1.2836912461842482	-0.6161627176633447	0.837750463991151	-0.7393762257668313	0.8696390427423335	0.7889681643609147
-0.9429749235422452	0.23634737202181877	-0.8508108457447527	-0.3989307020039773	-0.9352114757581551	-1.2838500089518798	0.03377789904693416	-1.4863675740282098	0.3722138601453165	-1.5650455675461084	-0.9936550575101533	-0.7955075777144928	-1.3684247048055476	0.49623302563940735	0.1924183772547024	-0.6166614584229976	-0.3346766093247434	-0.681567855072427	0.11357320799464117	1.1384226365051429	0.8433472821061725	-2.4286652003340032	1.3352522771414335	0.10359699732452374	1.231621451026637	-0.628043589367943	0.7992261294719799	-0.7484353244935591	0.8640012419983363	0.7088455224465261
-0.929458648351574	0.277000138927414	-0.8085996552294923	-0.3927527911780587	-0.7762484545754157	-1.3445175953837383	0.014059227512486039	-1.4547355804660569	0.3188574877594562	-1.5255433968490368	-0.9611386184686286	-0.7993511795858135	-1.371437780690987	0.5468235699775575	0.26092480750720304	-0.643081819403983	-0.412281918343521	-0.60847549333971	0.1503878721820482	1.0383099563847409	0.875256063038267	-2.4357988966938366	1.3218315262983826	0.07900073236542744	1.194048531313788	-0.6203255149872822	0.7445740266220461	-0.774945056084163	0.8828392553869004	0.6479459644166636
-0.9030815104111387	0.3743288434540954	-0.8203646446569047	-0.31527501910780553	-0.6105033098178683	-1.4332095114402505	0.023144882827144848	-1.432087905218068	0.3003768250880258	-1.5104527577323075	-0.9392394118157104	-0.7564472557619114	-1.3600769572372227	0.6084471585596659	0.29830563790940734	-0.6271393552369936	-0.4456120072368449	-0.5716795663626472	0.2062980724325057	1.014979927298183	0.883317423819679	-2.4536505936204014	1.364133844485464	0.05349927491418153	1.1657286159746678	-0.5988056069303397	0.7069357772590331	-0.8096485248964846	0.9085444023001003	0.6140691616499667
-0.8623399164741524	0.49301463037480503	-0.8781012522547578	-0.1786881810599798	-0.45229524061715604	-1.4593266711314619	0.05575144190037061	-1.4112596602095246	0.31217523552034654	-1.5291845327093117	-0.9264571089253902	-0.7190793221088356	-1.3227981271117444	0.6693205327512023	0.2974897382722013	-0.604757190984322	-0.48367261895083563	-0.5650588459377083	0.2695873485765153	1.0720715789042643	0.8629601713636305	-2.4901879976515424	1.485603722008492	0.030416866364369837	1.138165353963098	-0.5718693562093634	0.7345317281855882	-0.8413899849002314	0.9143232740189244	0.5799852879617129
-0.8102024993611948	0.6492450106175021	-0.9644662608498837	-0.02577642522695192	-0.3226218674843957	-1.4271516926561276	0.10404539014994411	-1.361567353301552	0.3164443476550791	-1.5738369031783308	-0.9082854268091388	-0.724825920601378	-1.2557551058893601	0.7101786762725274	0.27261451242835405	-0.6998307203965757	-0.6218317119191251	-0.5933487142031445	0.3215679891254549	1.0764629079636765	0.8205623554837675	-2.5111507464979477	1.6309827972764979	0.016757043454820823	1.1178335896740397	-0.546058301476255	0.8394004156612397	-0.870629313923779	0.8873938325741861	0.559140148524992
-0.7555912215644204	0.7832751717239509	-1.0630487584657842	0.09103686673216346	-0.24764103217049724	-1.3680634813254002	0.032617378368086626	-1.2837056119305275	0.2921171848555716	-1.635476626120952	-0.8920241010179293	-0.7531677833237588	-1.1739132999724975	0.7471063487475944	0.2541742093184185	-0.8107166962781266	-0.7787840692958797	-0.6668915983316412	0.35615236267146033	1.0605027887029248	0.7651428165945433	-2.486025704995696	1.7435256448931888	0.004478419434155145	1.0905790121045553	-0.5299119529659366	0.9541942753745458	-0.9010405896712541	0.8406539956643935	0.5624670879980049
-0.7066698233404244	0.8324450487712916	-1.149655620291846	0.20569635279374943	-0.22692548163068738	-1.294833264372145	-0.13176426778705316	-1.2016091114169147	0.25113897887094727	-1.6989161500591472	-0.8888805553253404	-0.8159027371549744	-1.1115551257719902	0.803140024669516	0.24548584949127217	-0.8559399107753233	-0.9210553160886705	-0.7086138897669051	0.36992069023104807	1.0937220558406089	0.710563388867213	-2.4627238485337504	1.8121350512113334	-0.014101436805568624	1.0445059769011142	-0.5336683106744846	1.0499016571264703	-0.9228378097517208	0.7878682598334248	0.5941765484524069
-0.6673322256616561	0.8124348415968268	-1.2429719588470673	0.41432355509586544	-0.2460564626258023	-1.2500275421635059	-0.27162736960005646	-1.119301049247553	0.19504947120306312	-1.7385636892981684	-0.8832830559794458	-0.9246969787729469	-1.079977535086888	0.8774194038404073	0.23815246584734226	-0.9583594401071709	-1.0566481777228738	-0.6598497374063005	0.36071065192522117	1.054698711350495	0.6670135087837232	-2.456784920242883	1.7617049999132774	-0.042435522486557645	0.9873541817823417	-0.5580332960391542	1.132363593526859	-0.9242668924657078	0.7353445129557071	0.6595626431160013
-0.6414562854701501	0.717696281723151	-1.3386093082475514	0.5786982975230119	-0.2908599590976665	-1.2399467868010303	-0.3765679609851165	-1.0376029898522692	0.11351093528933016	-1.735209829366033	-0.8579793769163718	-1.0138407118022197	-1.073357099224318	0.9583324722148913	0.23711802166445722	-1.103210627485771	-1.0749776653842145	-0.6527246277773916	0.33434649245752623	0.8907849186906074	0.6423012683193259	-2.4502408496833192	1.562810215951167	-0.07815941239225044	0.9252144978128006	-0.589555896946421	1.1527791992224783	-0.9029097705220748	0.6848058362237752	0.7793876830568857
-0.6243416674666546	0.5705474845258907	-1.4030983020187637	0.6424915739692778	-0.3441877760259403	-1.227771550172364	-0.47274865724607124	-0.9842436142446372	0.007295124205250992	-1.6981443123245075	-0.8361733583768703	-1.0451649387946174	-1.0879726000400503	1.0480931776955797	0.24230966876072285	-1.149324845617151	-0.9878546268994551	-0.704784449402778	0.3054546702629086	0.7414272446659018	0.6383200062322606	-2.4672895693687282	1.3313440875780658	-0.11515135212530762	0.8680627026940284	-0.6241588823071669	1.0952345885064654	-0.8702089954784891	0.6313802427569818	0.9280646047346878
-0.6223529405013525	0.4421227537098781	-1.4546169410664525	0.7240315339798603	-0.381578639575369	-1.2141829643965942	-0.5452353896472277	-0.977741619357934	-0.11179578696770373	-1.6324965710109751	-0.8505274341134852	-1.0577675903316002	-1.1004914443640708	1.1440023793772613	0.24494677294526196	-1.096419114806334	-0.9107646253774826	-0.7164294739371746	0.29527604859281514	0.6135669633971824	0.6470948437724872	-2.5157862914408513	1.1653784727551033	-0.1462946558853818	0.8278358496681296	-0.6581030076598072	1.0376492382430431	-0.8354313528228806	0.5870285359210538	1.0506989068446928
-0.6339961497457056	0.3434257382837469	-1.5652686950777155	0.7313519351639967	-0.3699722898736491	-1.2116329760257654	-0.5992708612553088	-1.0055055606474663	-0.23865316933462094	-1.5478470845711017	-0.895534186623291	-1.0683092890060737	-1.0922936563329018	1.2231133023135226	0.24807924476667603	-1.0390774860742633	-0.8327882949610055	-0.7503214902544821	0.32846277333687485	0.4420208308880175	0.6704944105464249	-2.5368770511517886	1.0941945872239913	-0.17384059982751668	0.7980703876733902	-0.6832124192674005	1.0311563728746436	-0.8035761595927614	0.5578772266227828	1.1284954520735926
-0.6479557921758143	0.3034374774546479	-1.6593886104970115	0.5895350301429956	-0.3077924535517119	-1.2197001345611924	-0.6696197924059561	-1.0607231527980985	-0.36109461825000266	-1.4653158254567882	-0.9615051583814012	-1.0703852853201332	-1.0723962473751356	1.272415434980908	0.2528532289534202	-0.9726575628033501	-0.7452066328040892	-0.8347552636026998	0.4129971609049816	0.295427419777205	0.7088491914596717	-2.516903477167677	1.1230296838241056	-0.19840565125240106	0.7685044412326818	-0.6944215960286707	1.0776503813558118	-0.7855766402885649	0.5373262085398849	1.1633661952637617
-0.6705996494479443	0.3485881645231867	-1.6618812591190655	0.45764086545540533	-0.20219873017537876	-1.2424542044144153	-0.7726363626655595	-1.1389374969287065	-0.4651721086175663	-1.4013605893102468	-1.054733653313888	-1.0796520514756467	-1.058252841398596	1.3206370958357838	0.25332431386299703	-0.8987960383645408	-0.6548320040144929	-0.8668109114589477	0.5473583654883318	0.21519818776844382	0.7459870466457629	-2.4699622810554738	1.2773264948496652	-0.22011076260510612	0.7463130414022802	-0.6925091906804695	1.1698694393607925	-0.7834453785247988	0.5352000674192712	1.1564017099354
-0.7019502112046759	0.4242561145241088	-1.6356986964410845	0.4213604494133329	-0.0630801610916476	-1.292445044879598	-0.8595888835284875	-1.2253674853575889	-0.548382148753364	-1.3325147400738107	-1.1576599245826036	-1.1002014062945285	-1.055153677630715	1.3855877221499955	0.2500121498595794	-0.8282882057161964	-0.5678480985538712	-0.8493923444829813	0.7074422554691838	0.1864664740321111	0.7736087897370152	-2.3637249008451677	1.4712721445846806	-0.2305790016414727	0.7314585437380282	-0.6910673996237715	1.2476004958182456	-0.7678342569744285	0.5503248912204135	1.0970689885453173
-0.7300333491751201	0.4770021774992557	-1.6280686170909462	0.4064953804191876	0.0790042907786195	-1.3597025845636161	-0.8825906069833588	-1.3123686902569947	-0.6143877422791725	-1.2560993431886849	-1.231443166515478	-1.1176781361340855	-1.0489414649526243	1.4568417802458629	0.23738027511927315	-0.7668433714069665	-0.5081754904238944	-0.8847044857435076	0.8487407259904568	0.16129506094753288	0.7900774394253249	-2.2445118739118373	1.6292308502308503	-0.22198747634960556	0.7132348683217471	-0.6928386206845221	1.2854067958143234	-0.720100916358107	0.5616861429431237	1.015586580912706
-0.7586690897918189	0.5048828518055442	-1.6245617452423904	0.41713323508792666	0.1641313488839424	-1.4289013507870298	-0.8801677655661161	-1.3964009799207149	-0.6608698653193341	-1.2048119371263701	-1.2772917183164816	-1.1264183814853084	-1.0204047204376203	1.5373675096686923	0.2174927214623902	-0.7176737373798266	-0.48275021853155414	-0.9720421697514805	0.940913327983784	0.0836945030072044	0.7988244791697536	-2.1662196533405953	1.6883462835668788	-0.19601001250162614	0.6922480907043609	-0.687323876850447	1.290152953087538	-0.659317924246243	0.561585377961104	0.9386942453746047
-0.7906525743468771	0.5303913108710109	-1.6231301301495982	0.43910713297764953	0.18053288809788107	-1.4945837724456612	-0.8541527603486241	-1.4687444881042728	-0.6839848110929305	-1.1636138001065475	-1.3082425970526055	-1.1119127333271046	-0.9850226007543131	1.6217054698262228	0.197313775077934	-0.6818768059652947	-0.48635737100918747	-1.0936636286817867	0.9794485020945582	-0.030173884176794636	0.8072595658724495	-2.1081958196535995	1.6454491398576672	-0.15040703901781968	0.6730682464064986	-0.6533070201982107	1.2379299457518997	-0.5991283228806713	0.5413568078206688	0.8624231226011737
-0.8186907330321608	0.5269330211825837	-1.6470696991535863	0.47334799215801465	0.131809448642413	-1.5423566764480698	-0.7654187384436059	-1.5341205657584789	-0.6881786302446872	-1.1213357824893808	-1.3267652877293923	-1.0707839367862393	-0.963131285358072	1.6839243372182415	0.17128754796017204	-0.6653913267079448	-0.5426701742599973	-1.2227138101598976	0.9722818348335205	-0.1275747873879982	0.8169424647420763	-2.075169016604323	1.5718813051636444	-0.10636084055283886	0.6394479933301082	-0.5915624251529238	1.1377157515677916	-0.541930399860989	0.4849636856333982	0.7749839747917775
-0.8413859952016169	0.50652625393021	-1.6854970568622858	0.5702311745348859	0.03059195790915157	-1.5741868317881167	-0.5860419435170445	-1.594701245882362	-0.6802540437864752	-1.1175008219065057	-1.3430390386023907	-1.0434086158260196	-0.9444696540676066	1.7073766914278679	0.13199809519236191	-0.6681561148088645	-0.6107886722626013	-1.3272839758064494	0.9459898943008801	-0.20683740214364188	0.8299703650393923	-2.1219860809691014	1.467624191187244	-0.09123007984354699	0.587280322617689	-0.5513847995937299	1.0565218335805249	-0.46486377668629003	0.39772640244992724	0.7074788543642514
-0.8518051253283929	0.4865053289158019	-1.719887025957797	0.7028192963289497	-0.06712039862183893	-1.6074218221237786	-0.32479754070197836	-1.6334135028569332	-0.6563974621305667	-1.1664900205437039	-1.3546782339681331	-1.0591741530516328	-0.9398931111558969	1.697375191970946	0.09582168806412776	-0.6775671016918002	-0.6585576772163908	-1.4132700926270825	0.9660072838290434	-0.2696806450974593	0.8574809169474523	-2.2074624264225684	1.3104601352620446	-0.10381303582277983	0.5522069939968487	-0.5651267369056383	1.003580791721793	-0.38882569747183116	0.2907291062924121	0.6837623314819424
-0.848801151640901	0.41944737700280355	-1.751175812495354	0.8289036859727144	-0.11975963297309851	-1.638298392497105	-0.009461676246080186	-1.6462799775541015	-0.6177796911622361	-1.2299814618183094	-1.3473008416559797	-1.0945826771401705	-0.9629202311946683	1.6478243469240776	0.07054822549259687	-0.6837773587815558	-0.6628141171399966	-1.4909215451257882	1.0768760936562942	-0.29274387032682164	0.9038445516944928	-2.267879675364603	1.1692030149794217	-0.1356118238013068	0.5465189184847643	-0.6130523850276796	0.9408826282584697	-0.3291701477779223	0.1746579235040319	0.676928991070567
-0.8345684206937477	0.3225938300469492	-1.7793478130407023	1.0123114714786154	-0.12881490866961534	-1.6577064008153173	0.30080454524432737	-1.6374578565093458	-0.5813567106476526	-1.2977543527689224	-1.3333443685366093	-1.1302920702597308	-0.9794157802817764	1.5728029078668595	0.04037936509783305	-0.6770126144516432	-0.6100054048674581	-1.5509977272065176	1.223969071672561	-0.2749030025645286	0.9662598691928734	-2.311166743161982	1.081573133176302	-0.17420345716273106	0.553464318431684	-0.6995127870003932	0.8762646136234704	-0.2503233523643465	0.07084480077833659	0.7073822212675245
-0.8035262883209725	0.29434874918258214	-1.7824802024671649	1.230214002911152	-0.10761403185564491	-1.6670634533012638	0.55545739420366	-1.6143659017842826	-0.5485741458599531	-1.3692306803835037	-1.335670965101579	-1.1631394467216836	-0.9717345195452545	1.499416446910834	0.010511610521561928	-0.6571581472041002	-0.5351724501814895	-1.6088359882560368	1.3627866093660645	-0.2372530418639116	1.0416752891927725	-2.3314040971093712	0.9524355829070718	-0.20268970882300433	0.573566451611387	-0.8320121016173928	0.8234967148412291	-0.17934392926202897	-0.005776891549369051	0.8027107711882355
-0.7704890033707298	0.29756767377893867	-1.7386618582237567	1.3256373364969662	-0.0597865793678571	-1.6477916714068688	0.742962923885129	-1.5882944537407464	-0.5249509724512695	-1.4331513049724383	-1.3489689088861385	-1.1689951102379719	-0.9615095007340198	1.4523037986333247	-0.013941095867303988	-0.6397204795136536	-0.4453646596383784	-1.6784025225435202	1.4958138877372238	-0.16951985280608714	1.1164266507374978	-2.324844510081379	0.8242413887393436	-0.21736006990266826	0.6039982202677007	-0.9382939218858946	0.7765698486688345	-0.17004747423678473	-0.052693067177696104	0.8776635424277555
-0.7520474964550052	0.32049670603134306	-1.6549221274418429	1.3012303572888173	-0.024461463549470368	-1.5860853584934032	0.8559813499953226	-1.5653576442298998	-0.526769297990137	-1.480728352059264	-1.3739774922567263	-1.1335564992463323	-0.9582909247421076	1.4709898451115435	-0.04589230844572487	-0.6331775300798044	-0.3571388631104574	-1.747494049522409	1.570386310440402	-0.07359730539376955	1.1802287693818	-2.3071673734246305	0.7864746151585006	-0.21021997395166178	0.6174598734981531	-0.9760628579349377	0.7426643603372222	-0.1984016620637803	-0.06115732566734287	0.8902465520943581
-0.7469005811102336	0.38761896498400217	-1.561707211209271	1.2344581430196424	-0.020010565325758588	-1.4878575927696844	0.9299950832896989	-1.5484503419079152	-0.5493835454269437	-1.5053094802718812	-1.4198011938941515	-1.082837502341604	-0.9603959123192165	1.6271567559142386	-0.08786257430720992	-0.6377472697486819	-0.36406459586751183	-1.8040835800184076	1.5681560197989994	0.023326849941461437	1.2286062000022047	-2.2738108454212553	0.8086922778249226	-0.1854169193284108	0.6164698246168308	-0.9795582386272882	0.7263736338168217	-0.2564550567427	-0.0353816432667286	0.8900118717165937
-0.7703733423517465	0.433716394580881	-1.4805810556648782	1.0738874703407841	-0.03034760015659681	-1.37102214896768	0.9855473757850446	-1.5489193035781599	-0.5823995184618684	-1.5049149085151596	-1.4778822387163166	-1.0574516778490255	-0.9690630181611131	1.8209974763304486	-0.12723458834783244	-0.6635404865408002	-0.49540617065307613	-1.8409970345769782	1.5739845126751963	0.10314931541384245	1.2529786896290718	-2.2267532757958413	0.7918698685271924	-0.16776176403971987	0.6320207444979827	-0.9656280555987786	0.730854984031874	-0.3317464526014082	-0.002224925933178462	0.8470101436732929
-0.826513915843971	0.4627367325344925	-1.4331544172502646	0.8499424343470062	-0.039145694408686774	-1.2667919064445143	0.9788387518608312	-1.5633654386382578	-0.6307677307255759	-1.4831788503378527	-1.5238488287943146	-1.0653682942278224	-0.9699183429285927	1.9262843578942834	-0.167563341843988	-0.6905421031114676	-0.6219038549686771	-1.8580140489827925	1.6208630978711394	0.17407977692428686	1.2581892320192023	-2.17414856870737	0.7334282609779518	-0.16562753863797094	0.663875473143421	-0.9132016235252651	0.7553649142421544	-0.36951082868002033	0.034564369002178526	0.7309330874125873
-0.8844086814574471	0.4792136251409252	-1.4396298424656173	0.6880050046840587	-0.05270579347048906	-1.206886336570883	0.9601024509010212	-1.5686791622251675	-0.6873842892742916	-1.4249864385329059	-1.5436978969520663	-1.0886593180919024	-0.9551917609742269	1.9843077328520706	-0.2188630315332806	-0.7011347214234275	-0.6701263305196549	-1.8642087319247653	1.6875424157900802	0.21530315977783215	1.267560177847097	-2.1082190943562416	0.6818875589002942	-0.1606567833147019	0.6912354551565439	-0.8062053251960256	0.8008098793775262	-0.4282614574858331	0.07785804352690093	0.6376821490714962
-0.927598433629587	0.45594519462364425	-1.4793405826416963	0.6062407780476027	-0.03585211268489675	-1.2234633895191436	0.9889831277947906	-1.5677553429950617	-0.7426531034277388	-1.2898525341672047	-1.5402872120010156	-1.1184002218085412	-0.9289682811712705	2.0085143787043913	-0.25995426266658606	-0.7004196240861216	-0.7221053977223377	-1.8583519407796278	1.7861467511759457	0.19915933950065037	1.2835099353471777	-2.052278346555722	0.5923523765966034	-0.13858491293500538	0.6972811528881175	-0.6747456403320751	0.8617562423022379	-0.49423167370486765	0.10260088486181466	0.5934034836785953
-0.9489860837233113	0.43607074675513013	-1.5138124697670408	0.5645610372015082	0.04091240038873726	-1.3133600580112892	0.981862213629408	-1.5731501652166748	-0.7982757946011727	-1.1319684529863057	-1.5259144986417177	-1.1550272654727225	-0.8907647005666668	1.9926660997035537	-0.28749087542227	-0.6900488006702246	-0.7600835602368392	-1.8452525124240728	1.897164247045956	0.1399551262056281	1.2937642333526522	-2.0499431180572882	0.4341148464869347	-0.07003609011356432	0.6752704463896679	-0.5212740415609738	0.9244493133221352	-0.4542766967878598	0.10725118878201914	0.5493664010275102
-0.9372111494295604	0.426249632753594	-1.525456532578986	0.5688305659846262	0.13985673900028917	-1.4411149010973945	0.9314966341680329	-1.575741795499607	-0.847818577399304	-1.05106739823529	-1.508354751803569	-1.194128956917069	-0.8508810177402278	2.0756341031478653	-0.31029721290034634	-0.6771311599995391	-0.7353178819404086	-1.8354732382461125	1.98693663149187	0.024415934538865168	1.3096954589888679	-2.0886023991459775	0.30109698910068605	0.04261745654950513	0.6203321445873125	-0.3334347645748785	0.9879928223942074	-0.384039012118407	0.11497986290292272	0.5119486855021914
-0.8996052542294637	0.3796484646793719	-1.506954760412469	0.6310370502667013	0.15956015611364455	-1.5716794141747301	0.9174736759652952	-1.571986576110053	-0.8887026671552093	-1.0344815398299305	-1.4940255262305318	-1.226175269583923	-0.8240077132762638	2.3132115070840094	-0.32070964636563487	-0.6787028445216385	-0.7222857553462193	-1.8246704947125223	2.058335669225282	-0.11632091321482319	1.337255429200569	-2.1410713371357026	0.22339790527249712	0.16786956595891334	0.5411094118594402	-0.16097173998573172	1.0331322409240078	-0.4182183191048375	0.117972582868905	0.47836178202567436
-0.824518763266503	0.3367378061590195	-1.4456878758146798	0.7250470809649431	0.07924487987179354	-1.6837043623856887	0.8630971741577289	-1.570216510256948	-0.9182739862189878	-1.0689096561817895	-1.4878844295563731	-1.2482327304208076	-0.8144852826668872	2.5371341936613154	-0.3155374254512074	-0.6926950432232486	-0.799303613818639	-1.8017036464928762	2.1180394876524473	-0.25708400397085884	1.3643490141716594	-2.186899226638187	0.1455082913942511	0.2982875152804162	0.4599141102577546	-0.06839763053521086	1.0470498888078008	-0.4228962161547744	0.10590093802295661	0.4430216780799758
-0.6829946553156905	0.31553791875082926	-1.3552347674450416	0.8481144497738585	-0.044281027121599904	-1.7486843665465124	0.7352413893684129	-1.5608795891832012	-0.9209657103603757	-1.193985441906845	-1.484045079283606	-1.2716779496632875	-0.8206613939749225	2.6675858753262993	-0.3049890087130515	-0.7121747535774446	-0.8747085598260613	-1.7599225912668577	2.1645569781731155	-0.36596622070891166	1.3921684304774746	-2.199448170479438	0.08943669178474552	0.3958571215355118	0.39533883075127213	-0.037384148725116424	1.04035841814578	-0.3462449665024804	0.09896830726000763	0.42522738355419276
-0.535504366468972	0.3235048464421445	-1.2776310871834586	1.1153429445610068	-0.22233354842132172	-1.7677305234264602	0.6344644204188661	-1.5308378340667659	-0.8883563194335202	-1.3530151656445413	-1.4681875686505352	-1.2999107473619227	-0.8388092749992072	2.6917925211786207	-0.30188081961893576	-0.7413637267092817	-0.8921877901176745	-1.7025740284736208	2.1937929023524063	-0.40199786293145817	1.428849166354888	-2.1962517779832433	0.07658753109186653	0.41647366088257165	0.35005256443070587	-0.03540329038905982	1.018496558517121	-0.33171678306409347	0.1063493421929437	0.4246544873378856
-0.4325532083492029	0.30326241940223786	-1.2309495127544667	1.4389427599117761	-0.4512208858735013	-1.763643730711943	0.5609291474043657	-1.4817555299328709	-0.8275873528736843	-1.4566248633416259	-1.4284521570896662	-1.3213777527254247	-0.8520473696958811	2.642164208341421	-0.3201414305468676	-0.7647401439443035	-0.9223126663808733	-1.6434870368705816	2.202344473897439	-0.4016610777346704	1.4667406506715017	-2.1911274642848526	0.07518876169998412	0.38652427480610857	0.3182392446738393	-0.08167751017909738	0.9732145515713875	-0.352747540097266	0.10723607403471594	0.44058514356965733
-0.3213355001781863	0.17753501163866683	-1.2146283205249269	1.6349306336953862	-0.6269297375586873	-1.7473348735355727	0.4568233165075991	-1.4154697371589415	-0.7286937843840098	-1.5189429728133483	-1.329526762156973	-1.3406935445171109	-0.855946317661925	2.6123228000555643	-0.3489844540311726	-0.7729274348489623	-0.9922141283224221	-1.5786020179131588	2.2041244582379096	-0.42559032204148683	1.4969722979237856	-2.1788578168753086	0.05587087345394478	0.381717390537453	0.29773431594165956	-0.15028023894511566	0.9183180114369961	-0.2653361382455398	0.09109856216427614	0.4677045319295498
-0.18496794599039382	0.009257779299506086	-1.2503718875419614	1.775689677273593	-0.7055484458848835	-1.7405661231021536	0.32963432210832255	-1.3276716500228791	-0.5926694813397781	-1.5558423543783597	-1.1661897432306758	-1.3693926892138326	-0.8595397924967264	2.6662974636555345	-0.304406223257906	-0.7625910278824548	-1.092833070148495	-1.5037320515101367	2.2081432295650827	-0.4982615693742877	1.526425606893726	-2.163069810249685	0.048245024377266604	0.3919554297590059	0.2756558494437277	-0.2103220659175072	0.8689060328726178	-0.15246332845499258	0.06736840889865954	0.47927979644457663
-0.09124396694065239	-0.12119262326582232	-1.3312990992996172	1.9039786501641403	-0.768105758197834	-1.74926758592348	0.20353967834918682	-1.227412581363168	-0.4503318616730193	-1.5589989284321344	-1.0169179168894018	-1.398347572586923	-0.8522917482008758	2.76771503295495	-0.13433000126424494	-0.7439449604134601	-1.1969045722031584	-1.439904780786284	2.2002671174714465	-0.6309418154074212	1.551511573279408	-2.135407826159434	0.0525296269663572	0.364881590521828	0.2512321340748303	-0.28196239601959483	0.8262517267348013	-0.18985683531717212	0.03504300266677122	0.4803427605085683
-0.06220341275751042	-0.244144110484034	-1.4086492237545745	1.8938993463371965	-0.833483770223855	-1.7664406294759405	0.08229071742453649	-1.1296287840757266	-0.3627058880856864	-1.5452477565948033	-0.9164083240286255	-1.4198822734824055	-0.8366015373688619	2.8445997762322306	0.10127073206974893	-0.732977585208153	-1.3290654859086424	-1.3920661581300524	2.174786577915012	-0.8322562602456293	1.564107063419867	-2.09746230261844	0.016542682877511438	0.30961412650761455	0.229537640907298	-0.3852707896281418	0.7879259975092513	-0.30045003565737965	-0.019143366414270245	0.49048233330080093
-0.05301478736047701	-0.3409119147203401	-1.4692373589623204	1.8042773249036657	-0.8797805783085206	-1.7823833781383018	-0.01409866895849167	-1.0407905187988955	-0.36944084541287936	-1.5132424492754473	-0.8358565187912534	-1.4323382513667635	-0.8365765441126692	2.8513027787219083	0.3613338848835282	-0.7257692510861153	-1.4343376544308606	-1.3459610673010611	2.1384731981003386	-1.0231259901496976	1.5720973853897948	-2.0395781171472973	-0.03208895063098131	0.25192761359196736	0.20614538330829646	-0.48581539385203937	0.7447064301511273	-0.3528958877838382	-0.08424258304803436	0.523951896588436
-0.04797389461644028	-0.3572494754075081	-1.5195233267039545	1.7842668178517695	-0.898948892093955	-1.7818938144277088	-0.07549937487487027	-0.9761584329674087	-0.45075726702683383	-1.4624222992408291	-0.7989260694442258	-1.4299651468845684	-0.8580040957551148	2.753281560440681	0.6201926144233371	-0.7183697144674722	-1.4461021245829107	-1.306510975774948	2.08195126098824	-1.1270614009453248	1.5866171007282692	-1.9652076839712649	-0.04708505969279766	0.16269982435504232	0.17831861018762943	-0.5698499930676386	0.7102509579294862	-0.38858339625042804	-0.1427517698577164	0.5987804252750207
-0.08282962780959319	-0.33915776158292493	-1.554982131045856	1.795526695048872	-0.9016244087335574	-1.7489568193941465	-0.11001977506759864	-0.94770691629669	-0.5821811688112385	-1.4152294404434431	-0.8276932400559529	-1.417625755749731	-0.8837999131743318	2.615727305577997	0.7798855422244664	-0.711574377738103	-1.4269842164514588	-1.2800231970926312	2.0073406047312083	-1.1652799600301287	1.6068786052210136	-1.9459944169401315	-0.08269559075592038	0.05048326717094176	0.15006269040357573	-0.6402581693883347	0.7011507615268743	-0.4439665325710333	-0.1999056676592351	0.7221808897947859
-0.11810623859960315	-0.32886863523719106	-1.580719995847601	1.7585734791291823	-0.9046981418032413	-1.6802901876387693	-0.1382438415772827	-0.9474777245029615	-0.7243343206697063	-1.3826876539811752	-0.8535156662837131	-1.3936953851947274	-0.9119034412486643	2.5218852707225112	0.8156345733522601	-0.6914598750951757	-1.4279581476204193	-1.2578888359086655	1.9434608325888085	-1.1722212341509326	1.6315661365335903	-1.9508549506752435	-0.16822034785962767	-0.009848592769176844	0.11632950399471549	-0.6705700080729147	0.7060242298857441	-0.41967212643325363	-0.2484794272417846	0.8808455322556785
-0.04025994721144932	-0.31913326395520264	-1.6089427075542744	1.7507114528863355	-0.9092071132563397	-1.590636172464048	-0.17535505328550827	-0.9655133556556109	-0.79229000245459	-1.3603701216360673	-0.8477504283336683	-1.353529369553136	-0.9404263006213393	2.4983513714704317	0.7958101547863513	-0.6513876558565386	-1.411360093148342	-1.2464543816244706	1.9056988259003873	-1.1583693027453965	1.6609792931318226	-1.9139179975820777	-0.24722061251747504	-0.016813112590240688	0.07422419320539456	-0.6594292842994994	0.715027669863258	-0.3364391844200019	-0.27590261709841923	1.062943700672752
0.09835014562219202	-0.26497601872083176	-1.6540756411335706	1.8020981303315093	-0.8992060735383818	-1.5107053182892825	-0.2114024543714569	-0.9905763598067405	-0.7756126067254321	-1.361533069971668	-0.850810104724182	-1.2947658869314265	-0.9629563325647246	2.508238707867918	0.7704249916692504	-0.6131815729847733	-1.4181982236309396	-1.2563266984711248	1.890137769482377	-1.1327211417848462	1.6889685848564036	-1.9272194901420925	-0.3281494130478523	-0.00885366136616782	0.03860125569986529	-0.6451568363317141	0.7235167730547263	-0.32069454995171576	-0.282810056615863	1.2404794064515237
0.1980274543435076	-0.15002718532708	-1.7238424965411514	1.8235219402709792	-0.8622507592093532	-1.467215032485629	-0.23637909898155987	-0.959469744356365	-0.7543988087719771	-1.3743393462863231	-0.871463696927764	-1.2413089818443879	-0.976333278684691	2.537138270913438	0.7625185356610933	-0.5774725947186793	-1.4504873913807177	-1.2908161466610966	1.9053504757430635	-1.1483313543476368	1.7057646308063337	-1.9944872598951477	-0.45262594770226966	0.002964563024870453	0.02120575805503319	-0.6466371321940805	0.7191576414819029	-0.373981038968755	-0.27205843303437155	1.3926558267036362
0.28021745955571403	-0.009251930282872111	-1.8057839315253077	1.7702438065660882	-0.7790608581128593	-1.4631410109983445	-0.24506264406100503	-0.8339043756414128	-0.7451001253744556	-1.3771394212967443	-0.8925490607235099	-1.203158788710652	-0.9835591067528144	2.5809361132152118	0.785067476229813	-0.550849559091292	-1.4493640210376835	-1.3356235371109393	1.9402364695472394	-1.1830552202865539	1.7025802388654767	-1.9849252362263123	-0.5819586750959492	0.008185026621836131	0.028971806884570062	-0.6572601802468419	0.7224524523786517	-0.41767932251028916	-0.25508457181316924	1.553895050955885
0.3028259759609324	0.12488898183632595	-1.8981172537225366	1.756296961304288	-0.6372875128285916	-1.4942687488405832	-0.23081572572726206	-0.6647996181732032	-0.7512139155920973	-1.377142882452505	-0.9026289083247466	-1.16304542514949	-0.9970971205237996	2.58648117610205	0.8280867559105622	-0.5510292894381009	-1.5259181027629802	-1.3792752396759553	1.9690730654974034	-1.1953325715512644	1.6818307286242795	-1.9450168794291591	-0.6731342746598885	-0.0015496943605470756	0.06428605994801391	-0.6877816562067278	0.7541070807158847	-0.45467229061872183	-0.25015716419241113	1.8056242679284675
0.21902314209512128	0.2384480686507402	-1.9798207363343217	1.8157530058350972	-0.45509105180334464	-1.5339744943075646	-0.19801065653791677	-0.5036319488231971	-0.7985882604805231	-1.3710650929366843	-0.8970811093060072	-1.1133418612244645	-1.0143452443251513	2.535666382897152	0.8874191717899615	-0.5637633757120453	-1.696335445031241	-1.425155069307057	1.9897531699590112	-1.2174729178647545	1.6442511973493985	-1.9728029952668344	-0.7083451573253303	-0.019399934238063733	0.11307702401957268	-0.7422702345393757	0.8325205245924483	-0.5006056793046237	-0.26442548564638707	2.1823760049730105
0.13488617639669062	0.32680236853141986	-1.9783462117973312	1.9064371201571944	-0.26949730685897444	-1.516120318636018	-0.17161899110009635	-0.39344711248123676	-0.8477131672231387	-1.355316834225419	-0.8714978659026837	-1.0369888228765634	-1.0339038558100841	2.465235929730066	0.9406274838448597	-0.581946733139254	-1.825868290503021	-1.4643456207573404	1.9961976478695	-1.25657499136191	1.5924484605578884	-2.0108842879065754	-0.644192295348767	-0.044265415929738774	0.15915758811184583	-0.8055978049288115	0.9772477667649341	-0.5469989458189017	-0.2969121158495069	2.5901814778870245
0.08234715852337315	0.3799485641977894	-1.9067342502892313	1.9818034007876306	-0.11653656874213485	-1.4129671162761572	-0.15975419415977687	-0.3809931830127802	-0.8431842942971391	-1.3416314243475411	-0.8317344979077893	-0.9195934878342162	-1.060232862694743	2.4204310061539913	0.9849628873451483	-0.609575493898788	-1.9146093945277471	-1.4810198463837572	1.9670339426252643	-1.31170716545941	1.5351602920622447	-2.0419055874115166	-0.462403392222277	-0.07385194467098724	0.20175604111962012	-0.8613228153545919	1.1573063814283664	-0.5944800953680487	-0.3519902550214218	2.9104580722589675
0.046919545847468505	0.40567852528875414	-1.8268017574652595	1.9832717124702288	-0.012635265193643597	-1.2611895947650305	-0.15587561189099744	-0.4675077961039623	-0.8071114261533932	-1.3366854327654754	-0.7952233950711367	-0.7761616990197029	-1.090110911958749	2.3566831692159687	0.9573485698621115	-0.5891627153611554	-2.037402017941323	-1.4756233715995253	1.9113956254244246	-1.3584415788058422	1.4709319405490409	-2.111221530997084	-0.23985035253233744	-0.10306391100169092	0.2424120408089061	-0.9044096928976272	1.3265282764808537	-0.6621859795199881	-0.42206222351785333	3.144503432530597
0.08431339584609523	0.42076924392916465	-1.736430567125454	1.9539562561675141	0.03842354770073424	-1.1082200920455032	-0.1697509600073904	-0.6041307873594247	-0.7724201842472551	-1.3382152636117126	-0.7744207018860882	-0.632989409744447	-1.1243072404871413	2.225420114378573	0.858328464487219	-0.42545896181722676	-2.1372016208474753	-1.4371037067603487	1.8428768487479084	-1.399813672006021	1.4009741544574765	-2.2102437533883097	-0.04517975919222631	-0.1299504690335966	0.2653337428559491	-0.9252365144525371	1.4717342083354021	-0.7481584088119557	-0.4966786927033686	3.2373195219364184
0.1446852349494711	0.4398041276687735	-1.644643365127111	1.8463421273149376	-0.0016926095420583486	-0.9550760492204601	-0.19813790661235187	-0.7107331796640264	-0.7498172307578951	-1.3464562754779814	-0.7688604777855602	-0.5043114860387322	-1.1680815401942266	2.0926280899951744	0.7603088074769946	-0.1860849082165978	-2.1800082146070365	-1.3089790549866114	1.7598505624706537	-1.42007326981797	1.3386792940742203	-2.2710915843292256	0.10568751093230426	-0.14835084745160057	0.25160857851639956	-0.9095736151689454	1.5756964408811904	-0.8272475054469336	-0.5694259714724209	3.1088251127463558
0.1404507565322368	0.4570562773644511	-1.5917984341678437	1.6571795755602357	-0.12522681271107833	-0.8436045208562593	-0.23029145542058918	-0.7151371881312127	-0.752448720512902	-1.3578642448653073	-0.7769926938163885	-0.42070374318028564	-1.2111532516994534	1.9770461468215856	0.607711292592277	0.03538876765179848	-2.221346182000704	-1.120430535370184	1.679989164817865	-1.4213897937690487	1.2890015443392655	-2.267375390140688	0.16648983227249708	-0.15192479711888038	0.20346509888433678	-0.840461767305755	1.6303994681653862	-0.8939742948674908	-0.6397700054203056	2.867311394570577
0.10441913631275106	0.45775293696077685	-1.547094595030529	1.502960302983914	-0.2687879838428941	-0.8231748143594174	-0.18117801669165418	-0.6582271027345844	-0.7850317588957154	-1.3413233814848378	-0.7960403441987565	-0.38201950751648345	-1.243663923949079	1.8074283812661864	0.3941932714628863	0.22182649804215382	-2.282441038821861	-0.981904692633008	1.6192912739905314	-1.4145753608262561	1.2565120983393907	-2.24461273095662	0.12187327103837964	-0.13866684846231156	0.1306118061077856	-0.7654672407987678	1.6847001924189127	-0.94465480952373	-0.7070306309183902	2.6570170690015162
0.04215816723264198	0.4419191147509521	-1.464532923534782	1.4168842331066298	-0.42598391961715176	-0.8520292737542066	-0.011054847178006911	-0.6029037297560772	-0.8358620517027345	-1.2567119677583327	-0.8149948064677076	-0.35929261308557237	-1.2718229925927287	1.6377127616598437	0.24151805185081532	0.3133704293670645	-2.321789919277862	-0.8653956834982903	1.5798342464146446	-1.4186823906935753	1.2529539804772505	-2.228805328745462	0.025288476882573886	-0.12341123361617157	0.03557840683407927	-0.738201560073739	1.792716009931953	-0.9750067461965758	-0.7456336955301	2.4737593034237246
-0.0578436349030446	0.4198939536671146	-1.3678384414635985	1.2920735086399904	-0.5928697885233678	-0.8711776004520175	0.18388717685344427	-0.5195625415011389	-0.8833192188724339	-1.1132989788129946	-0.8291438683548057	-0.3486869797420066	-1.2898320221937216	1.57492307897065	0.162647753587621	0.2795658279671639	-2.272588359482956	-0.7410417082979281	1.5621660963620916	-1.4207993262162404	1.2812305160917437	-2.223611190939145	-0.05540796992822156	-0.11516695889241339	-0.06414549018155735	-0.7411193686810619	1.9362516203427091	-0.9785028066768138	-0.7439106143375647	2.3224249715859435
-0.12388928954878495	0.3957323698212113	-1.2862909931943523	1.1291332263292733	-0.7079626329922449	-0.8938720712448202	0.3543870065874192	-0.41843254402525937	-0.9116218511730683	-0.9835402493436881	-0.8393044789876702	-0.3395443220617899	-1.2868217233367476	1.5815567681742426	0.13036629591795082	0.21854546320039825	-2.1633895478350857	-0.6810389809556406	1.5506153149259554	-1.4526627048993253	1.326123956305469	-2.2178933723233785	-0.08411294844537023	-0.11451147467396057	-0.1375973296202003	-0.7805055065681814	2.071109707155227	-0.966491588987283	-0.6941780574617895	2.2399831353501183
-0.12992293937243155	0.36496502395681346	-1.2417470892581401	0.9780706122982504	-0.7484396738747974	-0.9375156117752687	0.5366701932140754	-0.372361467458199	-0.9124086628451658	-0.9302211448498314	-0.846436475934493	-0.31174026273236277	-1.2720979184108474	1.600124574340904	0.1936567963468884	0.21819365060664375	-2.049753938639729	-0.6613873899310264	1.5376074102707697	-1.5265936163447862	1.3753106116479927	-2.2093360399852644	-0.05674632735301335	-0.12770309457032875	-0.17572738710656838	-0.8795227535005624	2.180974081631976	-0.9469146392825266	-0.5974184834774662	2.209557514609368
-0.13635176434427215	0.3278955882056538	-1.2380100667543394	0.8701899023620902	-0.757503245746941	-0.9739859796765907	0.6531243713340148	-0.387787838189937	-0.8909953384868242	-0.9666048142064956	-0.8561839525978767	-0.27439489425661406	-1.252042218830528	1.6585393655024674	0.33339903540016025	0.282024692073514	-1.9554423605745446	-0.5979371868645115	1.5350032804361426	-1.5713204400116663	1.416698440947196	-2.204917725600354	0.04126511864102563	-0.15323186386401003	-0.18960312922274541	-0.9797978240847807	2.2289958231410028	-0.9132199347389015	-0.4820224260686173	2.2264959159927167
-0.16076266496198563	0.2760140976526144	-1.263174505347255	0.7904863898161978	-0.7560099341341399	-1.0031937763581555	0.6385720528216275	-0.4295219008141314	-0.8545911812179845	-1.0940514916276427	-0.8731783582146309	-0.2488812004258505	-1.224813454722936	1.7464612302758291	0.5078655744892597	0.3511635148461609	-1.883242627197248	-0.5253492143357656	1.5382488843409639	-1.6462398378788674	1.4333554979181369	-2.193912670367702	0.23196711045067736	-0.178413382589582	-0.18450230703950607	-1.0205915265346708	2.1679577962346195	-0.8666981002295934	-0.38499582488194195	2.2799823350308452
-0.18802011176912944	0.2137684558742356	-1.3071332804989477	0.7233291139818459	-0.7607221618900919	-1.0394512904722633	0.5984882793746005	-0.5074929490406267	-0.8114784191659934	-1.2740315911849631	-0.8942978909852959	-0.24274723305586607	-1.193177546440051	1.8355206483914166	0.6769899135728478	0.35634510250417756	-1.8350149985713027	-0.47381826682716505	1.5534445979110485	-1.7593690471634225	1.418452790726446	-2.174974820651168	0.42992318538567637	-0.19689959822666941	-0.16288686720470275	-1.0248955081460598	2.0326261121834643	-0.7945121159431479	-0.3215693069497031	2.35327853889791
-0.24309082083575523	0.15834650552653484	-1.3602473706990938	0.6664246312510563	-0.775468614066508	-1.0836184513192593	0.5681315016173861	-0.6048465709613765	-0.7785226805174496	-1.4364359417893593	-0.9216237521095119	-0.26572610530025953	-1.1637577068729086	1.8995131204567994	0.8071793277071727	0.3157260441252478	-1.8159537742644989	-0.4002362068381665	1.5899533936676347	-1.7997001679371665	1.380017705069783	-2.1665067080065157	0.532869824383635	-0.20642752954489824	-0.11707357866594284	-1.0060923280446157	1.89250243886826	-0.6660430193708875	-0.2901810150505967	2.437059433759802
-0.3232728222461619	0.11371384738859716	-1.4180658963267798	0.5816179951051244	-0.8074960000732909	-1.1180879936207648	0.4840599224396673	-0.6700604513461752	-0.7631139715514353	-1.5210127439582575	-0.926317326755265	-0.3118267625787824	-1.136015192499136	1.9323472318007007	0.909288195994343	0.23723359521864676	-1.8249201247088997	-0.30137592285986814	1.640859246536051	-1.768632826991943	1.3316248312294907	-2.171157769417848	0.5615933911983501	-0.20154651313248878	-0.052818276934792976	-0.968070971602857	1.7774590494270703	-0.5314471633431603	-0.2812431611454579	2.518141504277404
-0.3857908158129009	0.08769807723247292	-1.4774057567942174	0.4881876724775335	-0.8584345184210823	-1.1381899052852957	0.3527378456227414	-0.636848797421092	-0.7667882691206585	-1.5325522372644906	-0.8773221229912258	-0.35043578098482836	-1.1051540751582212	1.933709034009674	0.9826803109791576	0.13010666042036564	-1.8503041720014965	-0.18826052264118753	1.6991909051971734	-1.7153726537285359	1.278546484475251	-2.1795327832519313	0.5169303592203163	-0.19014186806976052	-0.008168201720476094	-0.9219208228533067	1.7085786596443455	-0.4354266507473114	-0.2700380951448783	2.563538352646712
-0.4214433249146075	0.07872009997315646	-1.529669459827528	0.4526392965538748	-0.9071455136131107	-1.1506546230645736	0.2277630025186339	-0.5138680069338798	-0.7904453243716809	-1.5073065671458157	-0.8160478321493159	-0.3644637995562829	-1.0652453990755895	1.9052253506806671	1.0028592573636144	0.1273265761197174	-1.875760362343645	-0.07657014434828871	1.7753224072630083	-1.55845699502787	1.2367880178987414	-2.1926674737763445	0.3873141602887468	-0.1684406584088322	0.00024156710414132142	-0.8677830660834157	1.6897264340805684	-0.32379501660109206	-0.24736093594136652	2.5581338015940793
-0.44875538942516063	0.07273597267138415	-1.561129884141878	0.45044740764440483	-0.9389364586145328	-1.1580704490111238	0.11276456525023096	-0.38630338057209435	-0.8273125334858221	-1.4653608204816777	-0.7903993570666002	-0.35548661984312924	-1.016680725264925	1.8382157120445055	0.9654395745977332	0.2983992738828329	-1.895336894147253	0.0052437433288181024	1.8955287005755952	-1.32219124489707	1.2224659757748308	-2.196534953532056	0.2678471718285152	-0.13199495552448592	-0.016416099435218993	-0.8197846866617781	1.714027574110375	-0.2109568212707455	-0.20866214459673804	2.49775882323216
-0.455540835872201	0.0520648320337387	-1.5822998435658053	0.44804817789214757	-0.9595566031346363	-1.1588707792510502	0.06494907728053259	-0.2781847964012884	-0.8700827124652728	-1.4012705992604677	-0.7949438307308866	-0.3208001814290473	-0.9763249475992926	1.7071402108047518	0.8693431095894933	0.506377877540794	-1.9164748076661795	0.03360216935013479	2.079419350088668	-1.1390107146806976	1.2295080840436505	-2.174901117426134	0.2155815261457615	-0.0892987424141763	-0.0564396724626713	-0.7913724183901769	1.7638367632619967	-0.18762173017280506	-0.16514678711157266	2.403534651559752
-0.43767763405139526	0.009132737833499393	-1.600325710987579	0.44906372487723	-0.9692092034762737	-1.155367205913501	0.1193153990821442	-0.2218529795303751	-0.9235219071324062	-1.3015304737038658	-0.8416807758797951	-0.2768958680769933	-0.9489851023530671	1.540205277146073	0.7628099283886671	0.6669650303900487	-1.942039212582657	0.024405636097150837	2.27048516320808	-1.0205498020859598	1.2459334927162746	-2.1430070165721107	0.18850767074007815	-0.04821392800756399	-0.11203298759335403	-0.7720643975033018	1.8171953854816771	-0.22203344853486645	-0.13254427717913037	2.3171584678143478
-0.4157116788627532	-0.05767513114748486	-1.6199353269861203	0.4792381646714938	-0.9683878820892324	-1.1543965926438031	0.2247751707708992	-0.21856319578346944	-0.9841402877262905	-1.1340486075984966	-0.948903019177019	-0.24409362196969414	-0.9373687922804456	1.3560888030424425	0.6762760013902934	0.8568023411700544	-1.9642798841447444	0.019033646225732424	2.4339378541006114	-0.9647221884262617	1.2735089061478633	-2.1284292944838823	0.1750776257482445	-0.01521732065364954	-0.1469632673263987	-0.7645816302683929	1.8676360376181467	-0.24958161393148157	-0.11199325909623234	2.274998828185378
-0.4074258519750087	-0.13369676986654144	-1.6577151421732843	0.5628092186522412	-0.9694041636035007	-1.1563207908802215	0.3564280977813553	-0.22238188366974881	-1.0459821792935327	-0.863895017007198	-1.0668791707625274	-0.17728565363100257	-0.9593156482460039	1.1070583978937039	0.6384920777149453	1.010028197899987	-1.9860052482100279	0.038063320464868024	2.5597389907936283	-0.950546593325112	1.3020943061601111	-2.1231032666959258	0.14066139280377277	0.006062506295416751	-0.13448413408843754	-0.7760646189810836	1.9026058466258333	-0.30775863168254564	-0.10411847575140087	2.2628575698180966
-0.4084121834424521	-0.20499541378384095	-1.7151552845203137	0.5972320300007669	-0.9786046223734844	-1.1641154965680147	0.5211202341181174	-0.2100584172223377	-1.108422650075433	-0.5394047421283921	-1.1452037800892412	-0.007689541706138403	-1.004450691901352	0.8319050383949872	0.6642609079233506	1.012773865751246	-2.0054684123643383	0.09880549217414172	2.579922059055152	-0.9687679846214377	1.3141122198767679	-2.1250467043665493	0.06133583293851095	0.006932583561577365	-0.08914516554605223	-0.7818103916491695	1.9011086682585314	-0.400050672422525	-0.10227447658044246	2.2612148071737463
-0.40669333218811177	-0.26256807734686544	-1.7688935120906144	0.5805347449877013	-0.9907875562812579	-1.1802498136388693	0.6549160523820593	-0.20693435677243585	-1.163917343177808	-0.2488268713930982	-1.1841439864156214	0.20296767122761145	-1.0435151513303673	0.6136415777639532	0.7247054727129887	0.9654244794917929	-2.0181810483105096	0.19588327449957135	2.4936841542542796	-0.993296444148512	1.3208609069677208	-2.159671703663924	-0.02946800067409767	-0.013941467442732062	-0.03764380149520785	-0.7735275801187042	1.8732275405001093	-0.4716135964253638	-0.10435527345914694	2.275599333857894
