# Supplementary material for: Obesity dysregulates feeding-evoked response dynamics in hypothalamic satiety neurons
Source: Sci Rep. 2025 Oct 14;15:35837. doi: 10.1038/s41598-025-19800-2 (PMC12521569; doi:10.1038/s41598-025-19800-2)
Supplement: Supplementary file 2 — Supplementary Material 2. [file 41598_2025_19800_MOESM2_ESM.zip › Fig 1/Fig 1ef NCD and HFD/matrix_MPK145_2.csv]

-0.12393968767435379	1.183707555353968	-0.30529016364604883	-0.3536525910486956	-0.04351775313554207	-1.9606161141123657	-1.215597656095055	0.4047872020131324	0.5930798182817927	-0.3937449410936675	0.2738085856436232	0.06874566646219099	-0.9973351939121876	-0.8238709802112119	-0.6154769158409559	-0.34136163207384823	-0.6769385487930628	0.5647685632551325	-0.8982974863402078	0.6143480936361202	-0.36290361848067765	-0.26795419387144365	0.21037137843451797	0.8054004888060977	-0.8766090273108773	-0.27723840928185145	-0.2451550909160427	-0.5046585325435046	-0.45161715848588785	-0.5855251746946941	1.5557293284304543	-0.3332207903113067
-0.12497114488848703	1.1462887333613863	-0.19419813954118414	-0.3784012578132592	-0.02911256867429658	-1.9709105855780131	-1.2213932125504297	0.3773471885315132	0.4855551268041498	-0.32322990604821433	0.22986247747501476	0.17323953844397336	-0.9880923476835592	-0.8209684491886458	-0.6413773358495025	-0.37529871095697104	-0.6207217618058547	0.5616838648045672	-0.9008520685092514	0.5227734131712933	-0.35484972806803283	-0.223785757588275	0.2282423719823095	0.7224079791628559	-0.900741102530379	-0.20782389288206454	-0.2261373536429563	-0.45741991419357564	-0.5147013016150823	-0.6235965962187007	1.6110989246717242	-0.33022538248308697
-0.13404341072804868	1.056920704577462	-0.100431191506493	-0.378772597032145	0.015046276477710575	-1.9367134138389928	-1.2221590947644538	0.3783965356294254	0.3634869970876539	-0.2550647649632019	0.21415445700827276	0.27650899243553867	-0.9858863511516512	-0.8157303538447156	-0.5981531513118198	-0.3910038250648311	-0.5844945381856995	0.5632491364174868	-0.9180856119963886	0.44561326574259646	-0.33526054185046744	-0.1861509830441459	0.235297674966205	0.6297063938019415	-0.9265800650971571	-0.23516663496206672	-0.20773562636913057	-0.43390912575577606	-0.6034145975519724	-0.6352519052297462	1.6732996312585493	-0.30382755434588676
-0.14739963063691408	0.9779342169493078	0.054729637344983206	-0.37335177255252794	0.05087537567599001	-1.8472304794422056	-1.2169565254710566	0.40941837562242134	0.25122071473752294	-0.18012318548064166	0.20550595846699676	0.32714377807264394	-0.9851463649732264	-0.8144567943144068	-0.46443800718959516	-0.39694599149848625	-0.5528555472487899	0.5560302216252664	-0.9084841793238851	0.39670615605191567	-0.29877936132491945	-0.15667224908304025	0.238742953573055	0.562097747235496	-0.949210652659495	-0.2604005733556032	-0.18952090213079484	-0.4187743040738696	-0.6499243545507083	-0.553829721547255	1.7369495986411643	-0.28340142224068904
-0.15482038607257403	0.9178083046114394	0.1878503820373587	-0.3703643121307863	0.07018887493146597	-1.8262108054872452	-1.2123397989159983	0.44642727787641706	0.2129693221362315	-0.11036594569685035	0.19287982565215916	0.31061719624968787	-0.9976004719761506	-0.811489104432151	-0.3747282931356387	-0.3909601008882925	-0.5586995609468559	0.5583280272545255	-0.8786011041922656	0.3574044340404261	-0.2519515875366389	-0.09778888398460693	0.2536916709590592	0.5129791983840732	-0.9644360241073656	-0.2882328707890941	-0.17189390171828395	-0.3699179625096266	-0.6639462331781872	-0.48439086473140724	1.79513781128419	-0.2727059043315025
-0.07825331764440745	0.7965951655735616	0.3571501163093728	-0.37054197246295917	0.09661063724073729	-1.8809929000013377	-1.209438591364965	0.4980221047913894	0.17352542902887222	0.0009534495919016006	0.15512449500436068	0.2579753854569517	-1.029889000961535	-0.78997483366897	-0.3273933366606552	-0.39184170230826787	-0.571326336118001	0.602869501059824	-0.8447066232521669	0.26599564973586143	-0.1911511752610729	0.0448328793008004	0.28290344952559004	0.4172088755049449	-0.9814297435849791	-0.33692374638627376	-0.12894794746372132	-0.3001284292844349	-0.6903195420978622	-0.41745969471693706	1.8907482878271231	-0.24886500730213484
0.12403034025486563	0.6636893049063822	0.4260343390457001	-0.3661849256280327	0.10363256511574141	-1.9579903777920904	-1.1970655927312424	0.5849377897705667	0.18586969054565133	0.06921331508462154	0.11883663099586823	0.11818562421050963	-1.0817578434681088	-0.7384773328207903	-0.289723097622228	-0.37438660429755083	-0.6107660946129541	0.6673652407657225	-0.8285186394020189	0.19760587931303522	-0.15508309758155686	0.15432595039009386	0.2965695034150782	0.3615417224798087	-0.9859236977351195	-0.4164820322343119	-0.04524350303360279	-0.3055465181450715	-0.6879361609839688	-0.3086276402844067	1.9478914659287525	-0.2143681062540809
0.26359385296608356	0.5828664603556782	0.4324468899059826	-0.36159196917169617	0.07777677786743384	-2.0055637578940884	-1.169339513475796	0.6850273252451047	0.19575677136737613	0.09525159746487685	0.07093365948985167	-0.03981327324711194	-1.1406356116646692	-0.7022659312121513	-0.28560153029214136	-0.35636410883314795	-0.6603251835642145	0.7104999348954769	-0.8194676677789439	0.13359945410247467	-0.14952720526481275	0.17310202927954219	0.27022900827194085	0.34382835082220065	-0.991831566031137	-0.46410123139855486	0.11028896447354583	-0.31275840893722584	-0.6683122959610615	-0.1648975915107273	1.953726111554177	-0.1885489654164592
0.2490641741110668	0.5252660732690535	0.35939835524239466	-0.3551874598200896	0.0363039160555925	-1.9996265614638595	-1.1330949950279532	0.8051089885787592	0.1799939572086024	0.08191731545679902	0.027140217701977394	-0.17010563228276968	-1.209253273409705	-0.713307396163299	-0.3842771021443837	-0.35959766421437156	-0.7266211571884045	0.746640026169172	-0.8344092053447539	0.09475763311304569	-0.18051960922705518	0.19339548173502594	0.21733149497341064	0.33699048315124386	-0.9881057111872711	-0.49212126776920256	0.35180008475502184	-0.24646110360325016	-0.6658248370692692	-0.10776425661495093	1.9134726971050902	-0.17384979815049148
0.17334212644863736	0.5007125651497022	0.20753208803110468	-0.3458034993240109	0.004554953454992992	-1.9103308514853594	-1.0981879126851972	0.962745710411858	0.10191396914738238	0.042052912797675	0.007692390180640327	-0.24838471509400248	-1.2695328267442623	-0.7161642313621857	-0.44684378966223515	-0.37800147517184335	-0.7705323195590774	0.7594582253357253	-0.8789016432709763	0.09722026944760684	-0.2477868217457151	0.17609893667181198	0.15976775386003125	0.3335514615729012	-0.9710355639179886	-0.4990519635325734	0.5987346073565173	-0.17594524566959152	-0.64792866315949	-0.10744594342963687	1.841438951864891	-0.16849630330856805
0.01779982660731887	0.5005375063333625	0.06014131978446098	-0.32618222624453247	-0.007205816455874649	-1.7222151071330294	-1.068462537918814	1.0710185007349946	-0.041183020104975675	0.004254230875868384	0.03317832884205226	-0.24001377743421787	-1.3059178075173794	-0.7134664853272181	-0.4067224282827552	-0.39089298936151295	-0.7838199237560537	0.7114115909980646	-0.9256813417646518	0.09590415990952553	-0.31888932272023635	0.031153813362599526	0.08687167306719414	0.3210488504142537	-0.9567359240967086	-0.48780327221459663	0.726965260263791	-0.0980964428257007	-0.6419025598191223	-0.11771736645818856	1.7494633780746391	-0.18493408175653242
-0.2550816474116074	0.5046393154955255	-0.029365163024900796	-0.2971303932375863	0.0005067928494575963	-1.5397884581412966	-1.0217585832645253	1.0678225365029288	-0.19598233241753008	-0.030597064667650248	0.09083013923212253	-0.17362175261134308	-1.3300162253279706	-0.7518238982108505	-0.3907884285302109	-0.40448002301054026	-0.7935625199079155	0.6232717359073855	-0.9406956414232022	0.09252725140285176	-0.3533057068311698	-0.10189827972703744	0.014653403443157683	0.28824556631709475	-0.9306587615792281	-0.4800199287783059	0.7297297622808808	0.037414471595945825	-0.7077733854515699	-0.1744236958614703	1.6407672516220546	-0.2203946118761329
-0.48200217882684726	0.48703684968703653	-0.08188933915530565	-0.2857426571917559	0.04817340433975216	-1.42534150222882	-0.9198219467935127	0.9907393164569422	-0.3238048721742567	-0.0677982541716082	0.11681146472081623	-0.11289266099322284	-1.3559017795694746	-0.7916706564588314	-0.38698390484089973	-0.41428745749226936	-0.8043735592510748	0.5226752004494548	-0.9140773697571593	0.09459173695278342	-0.3582370996239387	-0.11741635701958644	-0.002040834603243273	0.2538915084708228	-0.879765495106807	-0.45932953341248683	0.613398159665444	0.12320148994045765	-0.8023332505619514	-0.28241726678146606	1.5439848322950676	-0.25520252548167077
-0.5805871551102112	0.4613454592614782	-0.13338205263370212	-0.29934969115751553	0.14056483604301712	-1.3298811698395947	-0.7754165700009853	0.8432358173079317	-0.4326671913927699	-0.10865361986521242	0.08356758140574634	-0.05470831809810371	-1.3763616993027536	-0.801039992750915	-0.3377603228068861	-0.3805700163331544	-0.8104877717330667	0.4031578713106672	-0.8669560057845281	0.04444685757747821	-0.36778117510758623	-0.14950824034514276	0.04561619419575905	0.23926763166572024	-0.8251387310113525	-0.43868998400881437	0.38218320651446425	0.06252036202397313	-0.8789032717624444	-0.3964743156948847	1.4689428916733398	-0.2789363526141998
-0.6251481117532238	0.46542915889091674	-0.1332666686760199	-0.3367166102030417	0.22464250978862693	-1.2315952419351126	-0.5944923288929049	0.6306628829976906	-0.5275327950770798	-0.15272961542087693	0.012739727666151801	0.018630238122603098	-1.3754206602758514	-0.8213526325951326	-0.34830798973764565	-0.2871568721031349	-0.8079895909765359	0.27116814359596314	-0.8083698668513858	-0.04294355306739826	-0.3917834912945757	-0.20042917819586928	0.08228389561910386	0.23085086740564087	-0.7775547879182015	-0.4401449607717794	0.15518100746046715	-0.05116779638418192	-0.9789584435459077	-0.4815765103490567	1.4041413494962338	-0.28989827062385326
-0.6432602108233995	0.550414177712867	-0.08009913956944711	-0.4075652207019866	0.32424133012133577	-1.1091229055896683	-0.41574227878642683	0.4514806690975422	-0.6104411432040819	-0.19772370908201553	-0.10673573564059313	0.10231512636064499	-1.3362153548226996	-0.8540742272250365	-0.41883485898895645	-0.19608042921464103	-0.7964466989271985	0.1373118786022547	-0.7114064693514766	-0.09586811477243266	-0.42298693302698886	-0.188464252470671	0.07303302837083508	0.2179505189382827	-0.7317516123709392	-0.453228017954892	0.07278526998796125	-0.1602155469326853	-1.0903164620092314	-0.5305579222062995	1.3577775381784165	-0.2923200897190097
-0.6315410300999615	0.6879862613121321	-0.023847711957547882	-0.49899621755281975	0.4780298643418844	-0.9316479404460141	-0.29851428951392606	0.3622448528971552	-0.652216286495874	-0.22178735188621124	-0.25650457078167993	0.18199616777067665	-1.2692144930675056	-0.8688322858353994	-0.432177964472794	-0.12438396494587523	-0.7873247879818421	0.011456181819185318	-0.5723707644012805	-0.13341225913047663	-0.4713964133682339	-0.2006108089469163	0.033917675504596664	0.21237416151919403	-0.6751874037566747	-0.4751739174629466	0.07496896257717617	-0.28495264484540206	-1.1451238198509877	-0.552905836936221	1.3474368665544094	-0.29296760766655705
-0.581990649807629	0.7801154907940097	0.007372389804426824	-0.5939396465446432	0.6328831991008551	-0.7824875098741488	-0.24093252120493497	0.3411025745181228	-0.6527476518211794	-0.21620954157081035	-0.3687673265088197	0.25678770000644147	-1.2198113403554571	-0.8600248389307742	-0.4156098774386982	-0.03985394644238614	-0.7818281727202534	-0.09446096727194947	-0.4348440819831378	-0.17004213131640747	-0.5319341051544034	-0.26661845105645576	-0.009342994741208643	0.19388138543845612	-0.6119892628255367	-0.5280146058168622	0.09731503959116435	-0.34856841804862304	-1.1201763764885329	-0.5780952791252882	1.3976110586888306	-0.2987493820958346
-0.5035774010629009	0.8484306847427978	0.017316389066500543	-0.6848289250055726	0.7326195161997866	-0.7848548075802235	-0.21864877810018699	0.36334873299385634	-0.6560249165732083	-0.1965615134643717	-0.4256215329505613	0.3233715503144505	-1.173150325104591	-0.82230039782699	-0.4216609791846898	0.014552148108668339	-0.7726105342057343	-0.17644714367016262	-0.3132459707366773	-0.16898408247206761	-0.5749104396370651	-0.32152391350826837	-0.044083955156942876	0.15150026554366988	-0.5708940392450881	-0.6011232769279943	0.1416715310277067	-0.29283950405350545	-1.0153128113661234	-0.6074771388770299	1.5350479851824415	-0.3016351707439574
-0.4274869360423993	0.8917849060859273	0.016456254109232925	-0.76202962049581	0.7657082728712543	-0.8369353571138755	-0.22699575112526524	0.390744128567375	-0.6625272309874959	-0.17463645632649846	-0.4574633780752114	0.370917741571233	-1.1052894039420198	-0.7784967197360021	-0.40730878856461955	-0.029332689357632585	-0.7673578698462045	-0.23651820763677905	-0.19754158900220137	-0.155402716818588	-0.5914295287695247	-0.37997874355345107	-0.05709730199499267	0.10541094831616127	-0.5626245521864964	-0.6619819823896468	0.17636923710849856	-0.21683585943364947	-0.9229177640360465	-0.6457678859494538	1.6943381977081184	-0.2980508784831265
-0.39335394500120047	0.8216587588646609	-0.013414204996215573	-0.8233690345268168	0.7151126605004936	-0.8841813816378863	-0.24457789192213286	0.40506812958265215	-0.6598335466505427	-0.15357120535089422	-0.4712656651497903	0.39272462597700064	-1.0421811487254078	-0.7470783022999031	-0.35996360487541806	-0.10622419590396763	-0.7681391303300147	-0.2815272981498699	-0.11648461768922638	-0.15511147689279445	-0.5943948247850894	-0.4487978783302333	0.00014636162200852841	0.06043449204332674	-0.5731448377097413	-0.7031828566398425	0.17853407224875645	-0.15678568025381306	-0.8983814278962935	-0.6947143609936746	1.7505099793844632	-0.2962816759020336
-0.3840978974717309	0.6844217016208042	-0.06930899128436979	-0.8694413098488102	0.5851206596341257	-0.9617405326835016	-0.24618624457158278	0.4061389593770567	-0.7200467595828492	-0.1354424110142281	-0.4627007696265356	0.39287155613582675	-0.9940150295116318	-0.7234450992683533	-0.3251160769613184	-0.14354430584159605	-0.7632107045111965	-0.31453553634700376	-0.0931817665967523	-0.1463263535615671	-0.5891253408707201	-0.4921546521946623	0.1433873172806678	0.007197955904753184	-0.6092263981567004	-0.7174901281423318	0.1787641331260308	-0.08229337795662664	-0.8575621234041992	-0.7471661629444646	1.6843610163593812	-0.3072028053795582
-0.35799289609976154	0.607477315328657	-0.14386800684852558	-0.8970252607669842	0.42708251605753045	-1.0125323349943405	-0.24755454458678558	0.3740999963308882	-0.8432282993017918	-0.12970794110146447	-0.4309866657592356	0.37446039095626127	-0.9149956752585483	-0.710196695277307	-0.3103991157007854	-0.1895248532578027	-0.7453837607442556	-0.3292399205533937	-0.09844910939731863	-0.13505278782640456	-0.5802423735038325	-0.5281175409019003	0.32842662834873665	-0.049107987343462736	-0.6749657631608351	-0.7017709033833099	0.2011177531196017	-0.023538111009562285	-0.7961562344436296	-0.7855345473791605	1.5365771511680522	-0.3235437110637163
-0.29934436143141896	0.5230476555102663	-0.2323080621702173	-0.9079120529253768	0.33652330870416425	-0.9977909964403535	-0.2500991025097963	0.31087146300756935	-0.9188081060057941	-0.12853117249801943	-0.38679442199719766	0.33403827170589206	-0.7987843364377634	-0.709570493249115	-0.3150286346703949	-0.2465513478772264	-0.721482748314649	-0.32868192414577513	-0.08965122331421063	-0.15110416297712317	-0.5702288466538858	-0.5596456121044158	0.4348963280999284	-0.1056348957631845	-0.7331082056730653	-0.670891759448879	0.22106139113647388	-0.0011541040849830195	-0.7919775116609735	-0.7887720253858923	1.3093581266832213	-0.32656206244125807
-0.20268568162026077	0.3674324408062095	-0.29872376750885665	-0.9091178132125828	0.41018959940741817	-0.960127875730891	-0.24873080249459215	0.2564971056694669	-0.9622971328323869	-0.11848674203455722	-0.34279223230097167	0.28907764310511813	-0.7007738652055571	-0.711103841999228	-0.3416943912096323	-0.26425353832745196	-0.7038441716999315	-0.32177377143737507	-0.06618070305150849	-0.19165655770792428	-0.5578142268065871	-0.5331842820613055	0.4421168998564637	-0.16400184142926272	-0.7599763958343203	-0.6340871053104378	0.2352044778541877	-0.02181767521021391	-0.7525684610594146	-0.7536178277492467	1.0393099204538694	-0.307391452340654
-0.07721676440786088	0.2341342069299932	-0.3277515740748678	-0.9093653726918397	0.5830518129423561	-0.9334811316827419	-0.22152940971114116	0.21856527372384277	-0.995293998091098	-0.08436409578109784	-0.30371275447333196	0.2606731864287304	-0.6340941295277925	-0.7116928103933111	-0.38459755485656527	-0.23215897590683826	-0.689398572714699	-0.3064210111235422	-0.05318476057419602	-0.2559173570308876	-0.5378000937865008	-0.4371318865494648	0.3897183308905233	-0.22007476686025487	-0.765991263038675	-0.5776402648719696	0.24281534425321336	-0.10705811587007141	-0.6230072392415089	-0.7129203224463988	0.8224190334456225	-0.23103532019527076
0.036536480817845184	0.14797206848093175	-0.3188914847182941	-0.9115089465357606	0.7266943648553508	-0.8911626700694845	-0.16727751437148006	0.19614725367616773	-0.9650215319280283	-0.026210595941495312	-0.2794824189024514	0.24038049893753155	-0.5540862654363607	-0.7121159198718195	-0.43546430930836416	-0.1768377241724183	-0.672976662624176	-0.2850638950995635	-0.04317839103774499	-0.3358461270452966	-0.5000006450129295	-0.3080453981910136	0.2893081374678278	-0.26920135080882307	-0.7585701244676104	-0.41109236024677054	0.24421833845561042	-0.2114397804126646	-0.5576411908318729	-0.6740123583439146	0.7044413708262778	-0.08812759931499996
0.12215667483381307	0.10153922657458936	-0.2318675052408849	-0.9082644611252606	0.8212537688260347	-0.8256398667492257	-0.11763462960934853	0.24746445805184952	-0.8615957249973227	0.04369601694675802	-0.2657206351533736	0.22288560655397896	-0.4549616263355076	-0.7062431603101272	-0.48339926235083724	-0.12481103829811291	-0.6602448959255625	-0.27116899863943644	-0.037230880848516806	-0.410005397263914	-0.43119587159730977	-0.17827779451613732	0.16855105692241365	-0.30119309009427014	-0.6817487296714634	-0.10842981495505684	0.24711861410518993	-0.2736799386377278	-0.6111475764498879	-0.6185521086050939	0.6297879887746638	0.06446739794589607
0.19841555921800463	0.1210975219173546	-0.11433670664899168	-0.9059053649111627	0.8486731820902245	-0.7620570759595646	-0.08079340889923599	0.4006096438028622	-0.7477422574919801	0.11693984358348142	-0.2650756975857803	0.2092047762099528	-0.4154966276197384	-0.6821970024275541	-0.5154036247121727	-0.08177424648839703	-0.6455121142328425	-0.27380572814304094	-0.04323849885348679	-0.4704100325061119	-0.32369150871494146	-0.08997497771562099	0.05031380215731167	-0.32224504461590087	-0.5004772933908087	0.17680038777607981	0.2625704077805168	-0.3421305399508469	-0.7024602148898126	-0.5612402077760927	0.5660581162022273	0.16448087872606662
0.27783230667138603	0.16837849360630788	-0.02416938844563141	-0.9145204347893126	0.7749749153948257	-0.680304327667525	-0.06329357186268139	0.5658082748013868	-0.6925662649845349	0.18500297376788583	-0.30280298746977086	0.18951817562391116	-0.4427253265851002	-0.5940209871064625	-0.527635372917592	-0.030452231645282647	-0.6156420246680376	-0.3166339172038218	-0.06479505972018733	-0.5154711162147108	-0.17535995109103925	-0.035716574814412184	0.057085637815983324	-0.3280584374007865	-0.3292102550396323	0.3377591477930079	0.3094424829079171	-0.40953200557395714	-0.7410262354903872	-0.5152012519489488	0.5481342853872836	0.21258585380564016
0.3682805224464709	0.20498389575400183	0.0712636340083203	-0.9238461459961538	0.655330345586524	-0.5851610133117184	-0.07407536446368619	0.7292585448084296	-0.7022321995437052	0.22833939029414002	-0.3775191604574638	0.17734133871120136	-0.48060982651978074	-0.4576240307387578	-0.5253035680757561	0.004430509660650178	-0.5737565811802876	-0.3916844340284702	-0.07251100511993533	-0.5434928209736938	-0.0016780196870155417	-0.0070340520449608005	0.1816240260392002	-0.3114298038578422	-0.23010633758237384	0.36536850523862585	0.4736267479965157	-0.40302076134401127	-0.6752490798580483	-0.469383562604279	0.5788241453525911	0.19451653407251848
0.48150043968715794	0.2228459315315458	0.16162325880781753	-0.9357726879674267	0.5733726801201169	-0.5334112652042431	-0.09783714593072239	0.9013779091078288	-0.7185632367382103	0.24553551353953046	-0.47822912149554353	0.21438202361192066	-0.5422772029889693	-0.36459071860439296	-0.518376334978373	-0.024790459204197313	-0.5243580675063313	-0.46908482304858123	-0.028977128676338428	-0.5702168491012914	0.1660883938123195	-0.0006618398624072292	0.24856729300233402	-0.2870754244093455	-0.13585940628568344	0.21981998297998318	0.775926740735623	-0.3843490807071527	-0.5043221452140771	-0.42211017271701434	0.6650277442545341	0.11250609166076089
0.6004992463444627	0.1825492029634505	0.14518628956344035	-0.9587520325714172	0.5728674594442287	-0.46745773086031706	-0.1350247282988184	0.9311033509932471	-0.7266780759836269	0.28208456192888576	-0.6082946466005946	0.26545045728722777	-0.6323712183123659	-0.33922784402470224	-0.5286853669106992	-0.07959617239198787	-0.471284850370976	-0.5444064789727063	0.05894162433899526	-0.6025186747950445	0.31242370640613526	0.029178578944966616	0.24798676028831487	-0.2665979793336297	-0.09775250935949495	-0.08900665741504439	1.0588789908448963	-0.44701476249879296	-0.21750460487926895	-0.39178113714555823	0.8159200780067766	0.00989744052388617
0.6909720232767521	0.08759790463196146	0.037753335510530325	-0.9768471742728865	0.6141900340929897	-0.3366567794412432	-0.19485956204637875	0.7681818858229474	-0.7438138398557623	0.3401032616498276	-0.7471431620585209	0.27639879481641955	-0.6888195979231543	-0.35718799516841476	-0.5693487706437634	-0.1088293433526131	-0.4157381563679056	-0.6032908181850927	0.13650285163117384	-0.629795690123517	0.4291943501563143	0.09952643920972508	0.2909869753164789	-0.25166475128841936	-0.19510240899794837	-0.39392206995263945	1.2529372265710985	-0.5362426524420025	0.13635463608935366	-0.3929534613158617	0.9743955709499563	-0.08074487499965981
0.7261085130266048	-0.013190699747815981	-0.10146964712563336	-0.9732531931269648	0.650620281943592	-0.26886660801240075	-0.2628184628015028	0.55520243279446	-0.7520023945220309	0.38394973267912313	-0.8534737384199733	0.27906394464179246	-0.6939045595492365	-0.4286562634021781	-0.6340188552192354	-0.13339826320202125	-0.347904365664912	-0.6256971246374801	0.15051746340685396	-0.666573025563014	0.5078963643036225	0.07364027321159584	0.27524983174454265	-0.2496238366134215	-0.3085288946139868	-0.5714605248572246	1.3762309993414419	-0.6155184265565689	0.3816659585979326	-0.4361897083649954	1.0584119611265783	-0.14573630238061655
0.7100700773718639	-0.10801824960568587	-0.30034263939997485	-0.9490884754870015	0.682452382123768	-0.2857478182919667	-0.31524595812089184	0.3405638545906913	-0.7487404871493458	0.383370456493526	-0.9148580860369837	0.28683695818302113	-0.6939631999633756	-0.5158608193606155	-0.7148070294031861	-0.17197823952874916	-0.25146964768504276	-0.6333518922574821	0.1057466313866674	-0.7257500292192705	0.5564393583362004	-0.09783429167236975	0.16790148788564627	-0.257080406764594	-0.36115325056771164	-0.6311028384552159	1.3189005830225158	-0.7132604561379223	0.45328187757042027	-0.48284976309031336	1.0327608284253316	-0.1723865095603656
0.6601898758256385	-0.20902115012270667	-0.5022400899590187	-0.9034792820144423	0.7088037972503202	-0.2791662482503316	-0.34703578554179304	0.11513104765690492	-0.7492534236194387	0.34737882481106586	-0.9356892579062015	0.2397784934256752	-0.6988778251483858	-0.5647519658211856	-0.7962326999400942	-0.20984134272850746	-0.12162909605356065	-0.6534829880055675	-0.00620575721779546	-0.7822432016606158	0.5894969176208291	-0.31070553189905226	0.12186681267122863	-0.25610414246139623	-0.4134298600693425	-0.6273949944463691	1.0812891831853375	-0.7696900166952487	0.4263621603167742	-0.4915373839285214	0.8856600742685583	-0.12732028012439864
0.5966291097163335	-0.31489551494269413	-0.644697319893853	-0.83687121977195	0.6883327670792012	-0.29938993127355557	-0.3635548361012841	-0.02752066711498875	-0.7784048010903897	0.2741641441459454	-0.9259466503029941	0.15876895849625766	-0.7002433090776303	-0.5945117941015323	-0.8560891756900224	-0.2368384796377779	0.04045620645517668	-0.683202191039487	-0.1641690969882843	-0.8105119073693234	0.6116537300421403	-0.5521117199099603	0.09535058870654986	-0.2475909570355693	-0.4649001563688645	-0.5536487931944755	0.851130247175947	-0.7697413729877667	0.3308083524274546	-0.4598380489129683	0.6318373218783291	0.020456571778765274
0.5346999061927773	-0.393264517809191	-0.7091445049847611	-0.7698233753957188	0.6251098354104481	-0.3925622204650604	-0.3547037525442889	-0.07032411361910776	-0.8255089550145811	0.16879781355697449	-0.9052401040507027	0.1068291473512458	-0.7090198243938166	-0.6160497589955094	-0.9054559387230967	-0.27140091592953297	0.20652192304941314	-0.7233386368663346	-0.28048404758793083	-0.8212988443677164	0.6277938125669461	-0.7961931775248268	0.029687631728929482	-0.22943967258352246	-0.47662800100048097	-0.3608643721016183	0.705513026330363	-0.712178305688439	0.20457761950232486	-0.39942065359309725	0.3352417914069833	0.21866844365936924
0.48003378772835736	-0.4430596962914349	-0.6488616318211142	-0.7115187493339586	0.5553797893402225	-0.47086912056776226	-0.3164736558788944	-0.08139926991864453	-0.8173726154380828	0.07645244578135707	-0.8805580006184645	0.058907467910796665	-0.7268939811036186	-0.6448550522923422	-0.9549795190408557	-0.3187999569799557	0.31200752829429235	-0.7614552928796909	-0.2993231024692343	-0.8060990695063438	0.6526445867278878	-0.9446006370258662	-0.03275572219688487	-0.20702175154712915	-0.4545862258831269	-0.15967472234313812	0.5692415571878449	-0.5706587050422007	0.09029501548003144	-0.3383627500344847	0.07891220953214785	0.3621828939550591
0.4402061169523865	-0.46818969120252485	-0.4702402723617973	-0.657588644893896	0.49113362592283466	-0.5124157121866083	-0.28228330211553043	-0.0583565991575669	-0.7336380403023687	0.029068382448825213	-0.8513862593364593	0.021885149279930585	-0.7381445634163498	-0.6919522145640373	-0.9950054264209616	-0.35798393704770415	0.362230534257487	-0.7946600086851405	-0.26560261783786315	-0.7531560748946132	0.6934524004497116	-0.9851080784832508	-0.08727872709467024	-0.19264696275354268	-0.41671243372152844	-0.031218265821476444	0.43975876966982985	-0.43451317357729735	-0.0015119924049143835	-0.3201102061643978	-0.07311446456187834	0.4176196076848103
0.4216589345260113	-0.4708035004258016	-0.25384640093757815	-0.6149356028501141	0.44169874206693116	-0.5531525294809599	-0.27398433961730184	0.019308306208836723	-0.640013312869061	0.012294875791668389	-0.8285579619559986	0.0371393567413857	-0.732040375544513	-0.7091710779014034	-1.0359688284377708	-0.37565867278242854	0.37071323207972584	-0.8253105155824783	-0.21081276200422794	-0.6859386373376408	0.7429515247879618	-0.9359504725072686	-0.13812397879877464	-0.2004852000191347	-0.373653015895185	0.04859816106515248	0.3761978522155273	-0.36794074524768966	-0.02677166910106722	-0.3653029147427796	-0.14245963517983573	0.3703355018143324
0.431090418892658	-0.479055410837394	0.030358272768166005	-0.5822461017303187	0.4107843528613115	-0.5923662818756243	-0.28538341042065435	0.09246845537223584	-0.5582199104824398	0.004618555520897685	-0.8219309947759467	0.07978175394734872	-0.6820228946843379	-0.6505348739318347	-1.0835492380539995	-0.3698962330511728	0.30436785067790434	-0.8525619598559444	-0.16181223789734064	-0.6184852585749615	0.795303965916788	-0.870642865584055	-0.15747297725631326	-0.23545394279704915	-0.3258550749853607	0.05495390633348032	0.37276956799515315	-0.29418210427218716	0.0031975270450272596	-0.4517055352150033	-0.17170180111778333	0.21407463522834788
0.4736443781183629	-0.509901981578607	0.3023462328938518	-0.542986080784591	0.41923880518440376	-0.6229344011632401	-0.322519552938555	0.15136739909472124	-0.4669940057026786	0.004134003743008825	-0.8263396259747114	0.078000225771583	-0.5521734709751487	-0.5426521115397491	-1.1187615366085617	-0.3360567709342765	0.18313969228494592	-0.8776010662597701	-0.17723463798908848	-0.5461176668871779	0.8419713079308062	-0.8699390464237492	-0.1447420517385975	-0.2865772483863139	-0.27948251239016375	-0.05588246869044723	0.35974284225569103	-0.21974115826751808	0.03505573485999446	-0.5410816666622347	-0.178683321232416	0.00907657131479087
0.5449945397983359	-0.5597092330826674	0.3930869744020571	-0.5008194203059377	0.4780426547387416	-0.6473378980401302	-0.3827041776674457	0.24420569824542077	-0.3576494647727608	-0.006369475773190812	-0.8307389102522069	0.0890648830098453	-0.3767492758770076	-0.4217206528304729	-1.1339932676514297	-0.2754764159194519	0.07078949393528405	-0.8992882646657201	-0.24275532071733066	-0.4793057532775137	0.8709717737562311	-0.8633397958023871	-0.11568717390558517	-0.345635212406919	-0.2612583054666786	-0.19107405958260798	0.383650316043315	-0.20480014545142292	0.0916740460371976	-0.5939954109185417	-0.17046092052290382	-0.14984064842609138
0.6271165232809894	-0.632340532330862	0.35444383802918833	-0.4649232958136459	0.6124185641281654	-0.6559352892725281	-0.4413661828305454	0.31157212941625395	-0.2640493091464037	-0.02927820945264336	-0.8259875586068945	0.14221074587522092	-0.2171356533910988	-0.3018994333928022	-1.134903489716883	-0.19809377501804432	-0.04664044155219473	-0.9091710883640284	-0.32025011305526807	-0.4346759995855975	0.8756232184865287	-0.8602293691907134	-0.07595677016395283	-0.40586630061079043	-0.2801818266839357	-0.2525194492228754	0.4881432122035772	-0.20703047586934248	0.16838977612674927	-0.6003150922074618	-0.14598799767942258	-0.23443606406152143
0.7036631240781517	-0.7153697216185357	0.27436037843054695	-0.42404685709159173	0.8202657106687592	-0.639216033857861	-0.4924733886615799	0.2787730094172676	-0.19773000218688702	-0.06012922039373815	-0.817921165551345	0.14756349318912032	-0.09250522654030996	-0.19110229291275277	-1.116092233697513	-0.12126937999848955	-0.18702646572206277	-0.8940423125236757	-0.3955082619337458	-0.4098284413596338	0.8621835580412567	-0.9430719115378903	-0.04690816836028098	-0.44884603524292865	-0.3196529596914176	-0.25757275561467924	0.542414950301685	-0.20784117162980348	0.23528576787150532	-0.5727887654140151	-0.11141255201297218	-0.2809706806541308
0.822619825894534	-0.750441849995531	0.14218281018013473	-0.3739058689163947	1.0172410198801118	-0.5971801317961287	-0.5335601116745051	0.20201368233378628	-0.11069666196806256	-0.08803284495654481	-0.8330756405695734	0.13835382920603675	-0.04964746100648	-0.09736492660615051	-1.0932480462046172	-0.049399035864884255	-0.2889022152136852	-0.8488956876847633	-0.4347618291826487	-0.3991152359880241	0.8402291696035789	-1.0314768956358704	-0.03871167404125875	-0.3911218973485033	-0.3535448639070583	-0.23500888210515006	0.5872617354111085	-0.23617884017984841	0.307448095177964	-0.5303327738557118	-0.08636305838803127	-0.32470108566287526
1.0522947156534557	-0.7433791322328657	0.04777775389462481	-0.3137722151725932	1.1410968278538873	-0.5426426925034791	-0.5228229002770035	0.13868269307334807	-0.011853497033633625	-0.09273991937032548	-0.8752458336969834	0.23786636066428551	-0.12438327262671903	-0.04370787497966541	-1.0765401872428675	0.06703641257465634	-0.30912234820968837	-0.7959135358261976	-0.42830814791348615	-0.4025437566334462	0.8186042585009637	-1.0626265694403723	-0.039900981601331154	-0.20101953397932099	-0.3502737544236232	-0.21025080976760108	0.7046870700660489	-0.30733665176998126	0.37038913136254753	-0.4852060570352605	-0.07977009684351302	-0.36631048700091423
1.2915519654589975	-0.7224656401911961	0.04742460905444586	-0.24631662577170274	1.2156744343332686	-0.4864202334462434	-0.41263874115795796	0.06679167551813198	0.0424256245201166	-0.07432330856408591	-0.9370975273774672	0.3237694861612709	-0.2503372973966525	-0.03194543147713977	-1.0590618781433183	0.200213136421889	-0.27193990755530917	-0.759848106043663	-0.42077568953021416	-0.41605507724148144	0.7992232387913905	-1.1103651851738026	-0.04636215380763524	-0.01398256017120858	-0.2739453188837422	-0.18258278390412283	0.7423906535105786	-0.39393436587495406	0.39307808694458835	-0.43463307925144645	-0.08478375581272775	-0.4163886073222258
1.4152314269321906	-0.7027232312657288	0.07948386687229166	-0.17548549005952913	1.183378682266993	-0.43934994717988873	-0.2319682699775094	-0.0031658993527418538	0.04999374106088393	-0.05828573768988883	-1.021761940236296	0.23316255488520116	-0.36747012843962706	-0.0324463930996933	-1.0477301247891344	0.2795633652675319	-0.20938348510066168	-0.7419254186130531	-0.4186655888407379	-0.42311488050597995	0.7806476081230815	-1.1367356998413887	-0.04781191658534927	0.09377612764924524	-0.12018788760394564	-0.16630034233363059	0.6344468441911941	-0.46093231777113886	0.46232623646986726	-0.38359039542588846	-0.04113985448570996	-0.47416556308287533
1.4123718064862016	-0.6930768868343282	0.10384736436108526	-0.11110837559481343	0.9834232105877426	-0.4172689519826121	-0.045186744593819494	-0.03625586201193764	0.041780614587664786	-0.049869838389708	-1.1000205963851166	0.1116696798059039	-0.46652774992432144	-0.03271041341428215	-1.0503926095573701	0.3005235152905371	-0.09871932716270111	-0.7505075605443075	-0.42393293164130397	-0.3926563454818093	0.7797776156827854	-1.1111938754754527	-0.03765102508267158	0.2449805857362854	0.12126661322650431	-0.17574595760933	0.4958709947861363	-0.5099225525265889	0.5777380843823673	-0.3409247829894517	0.07219390651339841	-0.5237185310530259
1.253387435899466	-0.7102356690910601	0.11365849724764635	-0.0628808765710521	0.7192663418801077	-0.4190159970146066	0.08257612599874777	-0.026373821625302052	0.033638132059428345	-0.04644518672643115	-1.1288807736248068	0.027833780015735592	-0.5278209447032871	-0.018636099721187994	-1.0372063213582177	0.24581541886897162	0.02931166461299972	-0.7952258641970907	-0.4493585377002526	-0.3282702023933145	0.781685569400861	-1.0738801080573048	-0.024173252073406155	0.30398230407687044	0.4554968103640144	-0.19691352277375582	0.2966382750661463	-0.5647894144687281	0.5948380632912177	-0.3054134534863563	0.2454722275631865	-0.5771871981075558
0.8982646813486053	-0.7571665231473341	0.09316560706655871	-0.02218792311009449	0.5107540947029018	-0.43114882848926533	0.09089909376040144	-0.02313489200025081	0.04318427905971433	-0.017685399247805694	-1.102425870791793	-0.10241980578356522	-0.5520282661401372	0.03133820700436278	-0.9662601363239455	0.06916262776400817	0.11423128241844979	-0.8602874594149406	-0.47648930758473007	-0.2559026107055302	0.7625586563941466	-1.0275604825664268	-0.007293871161452992	0.15276579334411222	0.7601418093464354	-0.21375526992786115	0.017857292666150448	-0.6047776248071154	0.596315967737387	-0.27568610747250566	0.419928758470739	-0.6235127734730043
0.49091438037008733	-0.8181473563425854	0.059365100432780114	0.0037941723540626388	0.32963248239695464	-0.434632581008686	-0.016579329238353747	-0.05434098742854927	0.06327173124178305	0.09644293905412353	-1.047325769908287	-0.19957533261064625	-0.5618295925034251	0.11844460156378607	-0.8512687487216656	-0.16523658161129254	0.17469096230982847	-0.9171991634398315	-0.48156367266107136	-0.22271969207171766	0.7257497930723982	-0.9683791295170574	0.002885848429247117	0.011468610037672206	0.9506724725877961	-0.22954880801617397	-0.18443787676444806	-0.607451820324654	0.6649708739286402	-0.25387000867414544	0.520120465896792	-0.6446412331157966
0.21155577832257794	-0.8882463392647647	0.05128822339501975	-0.015562066459387753	0.18490274675103596	-0.4128927247821541	-0.1837519837274684	-0.10981922486335309	0.08066549908689899	0.24380132822918968	-0.9859196128083149	-0.1709668062692222	-0.559366695109573	0.22124328046211822	-0.7290092208813833	-0.33370481697302823	0.22165923092149775	-0.9579761262697906	-0.4769037351564266	-0.24338666705906972	0.6679555922984506	-0.9071809183362738	-0.0014226457131791103	-0.04464850842762095	1.0494324649825437	-0.24392257039223947	-0.257310602513694	-0.5938020514347225	0.6574616622532085	-0.23129694559363578	0.5435969240201423	-0.6526459825461017
0.08256759815640313	-0.9352224671528505	0.04658545299857471	-0.07333662398909134	0.15537291800528746	-0.3581933306246056	-0.3582599608544802	-0.19029671095518363	0.10381521271017966	0.29586696325035017	-0.932258937800307	-0.14040737393005234	-0.539641176753372	0.3002293579100134	-0.6082769570310755	-0.4437402661769023	0.22953668346774184	-0.9892710797224066	-0.4808866688416592	-0.2862984738469355	0.5741213086512341	-0.8488812312242766	-0.013987256453364818	-0.16489775476100352	1.0451754369865773	-0.2663573733824734	-0.26358259003677637	-0.5631570180279815	0.5783469393830785	-0.19357683313390908	0.516861587566802	-0.6399352562214199
0.098062179615895	-0.9498489330835664	0.020256931745615634	-0.12771816042074013	0.20123608353861341	-0.2712752558967488	-0.4889137510280416	-0.2795589673974083	0.13069984098994275	0.2810498799370022	-0.8927370390325787	-0.18998405835394522	-0.5022816481452723	0.3288721771670987	-0.5369523650707155	-0.5408475949037723	0.22867513534527917	-1.0059559582206241	-0.49301262977533467	-0.3247052782383436	0.4749055618646598	-0.7900934114688417	-0.032137533306820086	-0.29263169408556866	0.946896939679345	-0.3129479196202115	-0.24411038824382741	-0.5008875133500509	0.5482892771257692	-0.14644319049873347	0.4030327277444828	-0.5623044824470068
0.24293090228335118	-0.9699112770871716	-0.003910762663475282	-0.17353705133455247	0.24441326573177377	-0.1501571378897143	-0.5505078276522924	-0.3599439126428094	0.1416127947518528	0.21834232203453152	-0.8750059293844006	-0.2682406935020244	-0.4423343904908375	0.3249998792197929	-0.5419773363234428	-0.622565030330386	0.24878101285550808	-1.0033938902081796	-0.5089760002087619	-0.3469058710627877	0.40675974311916596	-0.7281875971537731	-0.06267041604957979	-0.32170267555856874	0.8465128567116302	-0.3757113930484341	-0.20929576597950317	-0.45082246475833365	0.5098065187475138	-0.08362291881655196	0.25178943786439684	-0.4367675776871489
0.41398181853113536	-1.000769920850201	-0.009221921200427079	-0.2017355322541766	0.27853164935030506	-0.03212305401213673	-0.5776337753221231	-0.43691806669121735	0.12909653058642007	0.057245250495403674	-0.8770217487381823	-0.35988021728317704	-0.367531561254439	0.365059884644941	-0.5856884498936432	-0.6636799920550348	0.280581093734073	-0.9894164731525601	-0.5269577278234273	-0.3853864070809786	0.36519606962866874	-0.6600798494852571	-0.10110168171767646	-0.31265113862398175	0.8098084097625687	-0.44192456944691216	-0.1758124796115391	-0.44424885931604463	0.43991308699925896	-0.0014165977751165071	0.16586159020576133	-0.34011915080761596
0.48157763189551606	-1.0048958760559972	-0.026491053533543085	-0.18031726860173714	0.28548642764180493	0.07020140797024968	-0.5952502093524543	-0.505616425044597	0.12100319167208469	-0.11612956158121639	-0.883006893991064	-0.44561804635148305	-0.3001285938022897	0.48008473503424326	-0.6657334465110438	-0.6917631154885647	0.3555666602493365	-0.9678510908637661	-0.5387008968779023	-0.43257096164093545	0.3448223110206384	-0.5913326102140977	-0.14997939822345505	-0.26782734919691487	0.8406470237010307	-0.49061935627194864	-0.1555067785746927	-0.4573300406816704	0.40066015306454916	0.07463696230628356	0.07480727625110221	-0.2812205104134208
0.4528235342821705	-1.013262480174847	-0.053130761823887075	-0.142609591214175	0.2299729076791694	0.14159938245332912	-0.6075100403157467	-0.5119620830855135	0.10937765550860885	-0.18176993287617454	-0.8879825717468439	-0.5027289828085119	-0.26012466175657345	0.5910409646782121	-0.7862611660769802	-0.7151270783798758	0.48590437764324346	-0.9333024682174331	-0.5298903565177961	-0.48230294390625417	0.34183763398536404	-0.5306187477027724	-0.20536849517026426	-0.174455502815767	0.915527152588783	-0.5007064129162678	-0.15347017408734126	-0.47602739946478734	0.3753172141460774	0.13005839336396785	-0.061965340429086954	-0.27038605656666986
0.34056851964595786	-1.0349244995691411	-0.06471111539490945	-0.1468559643995513	0.15139830218168449	0.15639240873015614	-0.6025443801101952	-0.45313915505830993	0.060753121029352465	-0.18374457245223436	-0.9018689811128476	-0.5402778011751714	-0.24961965042361373	0.6491728221493998	-0.893882141299072	-0.6782553954620961	0.6222389640472665	-0.8936297095462125	-0.5006083595435984	-0.5680417661111851	0.3467410319718861	-0.4758495083142448	-0.251211751489789	-0.026432943198408988	0.9790921469199324	-0.4758388261987112	-0.16282346876998977	-0.515524056717646	0.36218259857518975	0.1712838327302636	-0.16956472898215558	-0.3430406294213517
0.13739511851102626	-0.9962274463917344	-0.06925654403087782	-0.19363305612131212	0.1024590462040258	0.15296723562995454	-0.5644788909654268	-0.397379990053986	0.004382324408937463	-0.1848885518376268	-0.9068446588686271	-0.5658967069238151	-0.260060436541088	0.7085773929319392	-0.97111806307777	-0.5891953489009495	0.7373529099582325	-0.8527859443294261	-0.457934973935889	-0.6748678335761326	0.34034529546772685	-0.42347174048116454	-0.27637549113153503	0.13307578778867107	1.0428329251719208	-0.43917497626313723	-0.1672775982136215	-0.5661466879138427	0.3660022530240936	0.1986898216121895	-0.2203154918980365	-0.47681681767125605
-0.07414311102051553	-0.8996674179031936	-0.0857599464630114	-0.2610973829155886	0.09091891063895732	0.18439681696490448	-0.5208064581493341	-0.4044031792919795	-0.01597234617371847	-0.1825131551520346	-0.872905987739194	-0.5862138827748182	-0.2891684211595823	0.7289881941751712	-1.0452244573055829	-0.5096071791876323	0.8412451143744715	-0.8179190279576215	-0.40645737510657287	-0.7153464966801508	0.31574432111637535	-0.3646309450900077	-0.2864987264581685	0.2516416812700376	1.1069520209926709	-0.39103949502171287	-0.14993628815280816	-0.613548545907847	0.3671262930254064	0.2168026182301877	-0.24199329986618157	-0.5851409618726996
-0.1976050308156087	-0.8291428609619821	-0.11910940671675951	-0.3483752054438246	0.1056246694263638	0.20849707920113297	-0.48972307133778603	-0.3882184462574133	-0.014568681701668636	-0.1734086822727482	-0.8071348184063802	-0.5941746404078802	-0.31796365690266604	0.6206789374287494	-1.0969502977517418	-0.4923503652333112	0.911435038473304	-0.8027706043564369	-0.34437232858338485	-0.687321105339828	0.2904370162689415	-0.29785894023648013	-0.2859181937441489	0.30719634293513465	1.1311834523413438	-0.34094448862371546	-0.09425024138292883	-0.6629863140695249	0.3729494446988704	0.2453459944693944	-0.22551716307859798	-0.6277037951492527
-0.23755901611434785	-0.7673320075168447	-0.14924559857323388	-0.42576812358854443	0.1670761311302938	0.21477196875391696	-0.45173302730663795	-0.39263396664421774	0.0007487684561261837	-0.15313037253040868	-0.7154259425507966	-0.5678618977981135	-0.32909695838711894	0.4914646875681985	-1.109277499956534	-0.5548922071444814	0.931432836469962	-0.7965776301423082	-0.27751029249331727	-0.6557271032631947	0.2649337477777777	-0.2524966601625774	-0.28016935086802	0.29842603440064674	1.1292001511475322	-0.2956368251232145	-0.03451361457709665	-0.7198267249669937	0.3934631747228158	0.29980084036679544	-0.2060704333517545	-0.5982493763856391
-0.256734262417817	-0.6695978776566475	-0.16888884324775208	-0.4655028762415535	0.2345518697543089	0.26315512318040957	-0.4071758290671806	-0.5024039356613834	0.03615981374772824	-0.14043365865113216	-0.5865973266937385	-0.5058961440098734	-0.3235065722391693	0.41713281438389205	-1.0901185186537319	-0.6293158398196752	0.9313309329285955	-0.7803721570083819	-0.21989853288904807	-0.6200115032493764	0.2256268863601286	-0.1720228855269677	-0.28219650834508336	0.22781360068458242	1.127518739730813	-0.23306500186000587	-0.0020448589630161023	-0.771946025259426	0.39823514083949696	0.36627394994386203	-0.2146375231154011	-0.4642896397411544
-0.2745551363382788	-0.5954091585941215	-0.19101459125422277	-0.48693278975183996	0.2096937334609199	0.2949844229053225	-0.37459039862992044	-0.6005269781492835	0.07019483785009935	-0.1280065450091775	-0.43673813798038036	-0.4349166331169851	-0.30614900965392744	0.3177054718103123	-1.0618436804107714	-0.6569962940925251	0.9290519991853078	-0.7436347738054054	-0.17835454150344285	-0.5878645139718687	0.19368265898548298	-0.11074899486658193	-0.29572448958907505	0.11133683246108739	1.102993061384215	-0.1794850914410353	0.03286027905630183	-0.8033100467614179	0.3824517458210721	0.4214585870466171	-0.2628689223992512	-0.2660267821953897
-0.29070585156881334	-0.5612515616197273	-0.21919275231366403	-0.5082199925034955	0.08821693930272015	0.27941608078589397	-0.3505268367084037	-0.6360362229365786	0.0878189663853762	-0.11308016430232035	-0.2923780546138918	-0.39518631003108895	-0.28807659249632084	0.19166623547648634	-1.0261097939310615	-0.6904056323332403	0.9112899031265094	-0.6758735762492896	-0.14712378587149824	-0.5632676432769681	0.1654122115691187	-0.15858220994951533	-0.306246252778846	-0.017401494006685968	1.0499827450825614	-0.17345397808487395	0.04614723759137027	-0.8186619099176559	0.3638582507993676	0.4651955950824038	-0.35095891048836136	-0.07724215980308856
-0.3081653256046896	-0.5217244881924351	-0.24211569857321175	-0.5231143357613925	-0.046465939611293874	0.2986266844414526	-0.3237712559599818	-0.7089881551955097	0.08118457850872955	-0.11312388325972418	-0.1531650092264564	-0.411864923754497	-0.2776385987795207	0.10639782849170246	-0.952974985054013	-0.7393360364038271	0.8739530631670291	-0.5699367793973229	-0.1259974704227413	-0.5407426312946777	0.12134192619618352	-0.2483607766022861	-0.2695754133408306	-0.12211889755750663	0.9989022305205509	-0.19313136543561776	-0.010432652259068415	-0.82357377246633	0.3350755413213247	0.5031913201781953	-0.45445336576038564	0.06214755018106184
-0.3180003146968442	-0.48558691564013207	-0.24908069383694276	-0.5273927460558493	-0.17968112048586007	0.3792870988574719	-0.28133337954858423	-0.7898853801265053	0.05140661996053999	-0.13248773814303968	-0.026364675284872623	-0.43201272178352024	-0.2699399501232289	0.054497527419983004	-0.8192677954317361	-0.7489512878770499	0.8225720624155788	-0.44018689641742414	-0.11090408153295103	-0.5243594638234341	0.07674619984445509	-0.3240780959448615	-0.16741106971739483	-0.1830530567616233	0.9427354464229655	-0.21882422123109307	-0.05819102748744476	-0.8297732106345601	0.30413321795187226	0.5326818722371172	-0.5258854719242786	0.16016749145343118
-0.3068741104830653	-0.48703869651356924	-0.24027305173386132	-0.5343244114750504	-0.2995207438462445	0.47120165345986836	-0.20443080350611292	-0.799327851492598	0.005970277433116472	-0.16172479090665334	0.0746412715934069	-0.44391610534508147	-0.2471707150331291	0.023569916978954015	-0.5972281566036053	-0.7641184929293539	0.7524191941499705	-0.30275080940019305	-0.08700015228305497	-0.5184130081233629	0.04304906690941038	-0.4452106709970615	-0.08613335173998252	-0.19093548706151658	0.8800340861376759	-0.275157636061696	-0.03899791593905906	-0.8524983700737228	0.29858066850094656	0.5323363859750085	-0.5557418110859543	0.20434657031559386
-0.2823936542233564	-0.51029133653219	-0.222129798509213	-0.5450801427326598	-0.3480347191283767	0.5622823128004457	-0.10639673700327565	-0.8107996114196923	-0.0514478924585657	-0.2550246892522482	0.1532956140759683	-0.47696926899099346	-0.17664025882688192	0.02919558060519799	-0.36377153763613534	-0.8379838797226947	0.6693091362003015	-0.17737058842924908	-0.04377314205666786	-0.5167356136140435	0.010805510452583576	-0.5569325027606566	-0.06424569941410882	-0.13219892692673813	0.8273409451714485	-0.30414374571312963	-0.03059880817363273	-0.8872629118017198	0.29753989072195414	0.4976674218525611	-0.5578350137056011	0.1951181649214203
-0.24687471216845752	-0.5524563652263917	-0.20799701193491532	-0.5604288304466057	-0.3177502569680105	0.6556165568568497	-0.036287650509974165	-0.8139294750471651	-0.11632974871147524	-0.4182384869789967	0.20084651821416824	-0.49408459179757874	-0.06872793480714864	0.05131912901743034	-0.216441698674713	-0.8904711947126271	0.579047302438363	-0.0837175716492162	0.02571149294130971	-0.510166125667654	-0.011349148522092983	-0.5774340737850479	-0.030110375829757608	0.00760372831060997	0.7681514419133519	-0.2373086840853201	-0.07056528549299718	-0.896972919394208	0.2760946645858088	0.43911720509532515	-0.5357122435039392	0.17931770728797108
-0.2030119941374104	-0.6219486788022908	-0.20853896688766574	-0.5887350725513187	-0.24426303182076786	0.7355912474831905	-0.005128818584806125	-0.7861705261483855	-0.18267977042968003	-0.5970927417168598	0.20771338970680314	-0.49543553298011817	-0.00406152001483439	0.07648906567492132	-0.11616386326156034	-0.8515861659914448	0.4894710015910717	-0.03078650396881291	0.11169730514514468	-0.4973405091887031	-0.018737623924709144	-0.5813126471146897	0.004721587011417375	0.20263964132722778	0.697593304644484	-0.14195686014896797	-0.10927585671182823	-0.86378941781444	0.24164492010115057	0.3587237164629344	-0.5252712987005485	0.15816885337911357
-0.17475613714164798	-0.7195590601888687	-0.22277315148538074	-0.6229973044805128	-0.15013210614482442	0.8108313426973816	-0.007289292293023203	-0.7480701376610501	-0.25031674053691927	-0.7943308180429097	0.18482589515830256	-0.5512710340306708	-0.00666124504167771	0.09569146624753325	-0.07715045008909378	-0.7567392755074861	0.4077258334984945	-0.01712738063866611	0.20259930396284132	-0.4715123203265219	-0.01709669758929861	-0.5816759086167829	-0.030672080455755136	0.35503731134039795	0.6311584467361615	-0.10425653483117463	-0.16318176030017145	-0.8074809113751922	0.18729030059325688	0.2698095273212199	-0.550615344789931	0.09456423609054147
-0.1594475187295645	-0.8101580341555014	-0.24586742543966955	-0.6535141071117695	-0.046296466852926	0.8840004831497806	-0.08423987886234369	-0.7020244565016507	-0.31659918978601	-0.9847815262320608	0.14524168358211134	-0.6413718725374504	-0.05677087512407182	0.09911357570970654	-0.1619545103895385	-0.6908571098770333	0.3342966119786474	-0.03512472956043651	0.2827261859164372	-0.39973089507166476	-0.002642763779225689	-0.5609208113357224	-0.07040876022672822	0.4186712631854562	0.573829960205207	-0.0801281701786725	-0.2368163269872782	-0.7328308718938435	0.11872906440211231	0.20681457157392685	-0.5984895208722245	-0.01115963918768148
-0.14149331281284863	-0.8186725327916033	-0.25926245398151354	-0.68239992964439	0.04086369253544496	0.9616767930338332	-0.2305279541720308	-0.6355999589462658	-0.37615203540652037	-1.1092493979599256	0.10430528406227066	-0.7085883388070717	-0.16654293799222372	0.08897248772882416	-0.2708470692461399	-0.6739206009368901	0.26299501288308896	-0.06347644844047413	0.3330996990776465	-0.24594146792711008	0.030785188326519507	-0.5162320786302841	-0.05696236736416658	0.4082698299303985	0.5419481069104621	-0.037851708267682437	-0.23954688559624496	-0.62675444969816	0.060455916556311474	0.19423343701779114	-0.6428165332337982	-0.12956874795800605
-0.13576705444738404	-0.7702778248400766	-0.2402241009639361	-0.7013105613951771	0.09030497158977742	1.0919574213763172	-0.3744155031392554	-0.56008662825936	-0.43572023840637525	-1.1641713381981171	0.08666764362678728	-0.7763415082957381	-0.3103348182632065	0.07060953636157177	-0.29084127304345947	-0.6963663561208914	0.20052505403929755	-0.07439667391069225	0.3528024083640878	-0.04328271855060106	0.07383473999475064	-0.45359595733704844	-0.06590570917473845	0.3174933199272984	0.542318781700057	-0.024099831120949315	-0.16645918492889028	-0.5374201788633058	0.024595918181118077	0.22592500829711742	-0.6770410227724031	-0.26493568896093916
-0.14318101518649307	-0.7145125370695629	-0.19869986213257612	-0.7031512389350658	0.08293130780118046	1.191521758959044	-0.48795696981440295	-0.5032929887931576	-0.48361069015298364	-1.1867922554079964	0.103728890583987	-0.8414805453752908	-0.4053937219837329	0.05211118996119703	-0.2497483263132148	-0.7870492814205381	0.1557461675739579	-0.05400229816746367	0.36153069592370424	0.13999567272592406	0.10620965669627558	-0.3665115801581369	-0.11393929973418584	0.15783995719159655	0.5440116572855261	-0.03446849617100354	-0.10337347518830334	-0.5159862633503074	0.016675599282982824	0.2740873459823937	-0.7043090604912219	-0.3912220829986664
-0.14515994270985194	-0.5992302699990507	-0.15102530870839387	-0.7035065595994114	0.07066851481363909	1.1773041893298366	-0.5832304310234077	-0.46670960918122795	-0.5032527783340744	-1.161038146250864	0.14860345959869609	-0.8759826036429599	-0.4239213004510879	0.051268355880008956	-0.16257837045687168	-0.934761751863553	0.12671601022890186	-0.009319360484177364	0.377766133312596	0.2929371861624709	0.11612412500103937	-0.2742128868345943	-0.14832252647749694	0.013589875684126184	0.569519432755072	-0.023966849373796888	-0.036418216921749194	-0.4919771965981977	0.03431678263690931	0.297518301916006	-0.7242195536727174	-0.4688834481721763
-0.14302312203303358	-0.4912491628720804	-0.09349067162772483	-0.7121973535535695	0.11091349852711925	1.1109302615068115	-0.6460590640523537	-0.4556906383955946	-0.5225078605556941	-1.086256869612117	0.20736755361983256	-0.890355230151459	-0.4011157641522355	0.07883816949959783	-0.04120179211079357	-1.0605592582889185	0.11761880317236155	0.04434260389916246	0.4129038969677833	0.40275307109348013	0.0983689575004358	-0.2013638197689644	-0.15394271075214022	-0.060284807473076255	0.7080486265448102	-0.0016493832192856605	0.026482689819059956	-0.4377632932323573	0.06739790434219221	0.2884929585519159	-0.7493567863296203	-0.49662474858637456
-0.13889684762262536	-0.4940531221889678	-0.026047000120643184	-0.6998543291642525	0.15436887185193982	1.0327887621171983	-0.6647111537332903	-0.4808981039570897	-0.5564415259543946	-0.9736040461225572	0.26545555366914425	-0.9098765343088211	-0.36065946319744474	0.11568254288808473	0.08902132653435424	-1.1198095848639193	0.12748800675440594	0.09387853850786057	0.47514079481495164	0.40444521192815647	0.04578394413509469	-0.15079857547237097	-0.1413373058212394	-0.10749100320383113	0.8343570164466672	-0.0028657750829470816	-0.016731040210691335	-0.4648207227760642	0.11484696328646919	0.2734390740074244	-0.7899235544642823	-0.483516334073435
-0.12240929366471101	-0.527594995050719	0.038910671570919673	-0.6472523085187933	0.17991129437722805	0.900361370352757	-0.6474890918877922	-0.5116150549114012	-0.5879333680373847	-0.856878073101568	0.30946085900579273	-0.9296365999742756	-0.3023764763442978	0.1341538102818353	0.21390243028599878	-1.1666747842240457	0.1488692225247678	0.12261142394803207	0.543277749312604	0.3218584167682107	-0.028348456254023317	-0.12283122378516634	-0.11224477181218237	-0.16091636412532787	0.8686043098935687	-0.02049367903639624	-0.12320019702164234	-0.5680725488832642	0.19349333615605305	0.2722434586284397	-0.8550008478846953	-0.43801162791708165
-0.11900932776021658	-0.5318416804746804	0.09442783763393132	-0.5880855929763259	0.2187653224324079	0.775383902373664	-0.6058571064627933	-0.530341356192564	-0.6196678567140117	-0.8003968233826507	0.3379533906755499	-0.9481763290428138	-0.22353583573430594	0.1214131376649991	0.2872895104471055	-1.2285790666308052	0.17964718000356564	0.12099637800767227	0.5906838345176989	0.2120314720931838	-0.09498255546217088	-0.12162792005948242	-0.09487272259698029	-0.21104733521710414	0.890714870023426	-0.030956213555028655	-0.20997463414195253	-0.6153019964666727	0.3288308746473692	0.2672164394213442	-0.9378828977195335	-0.3745701647570253
-0.15687912343329033	-0.5586196428637257	0.12430179322294599	-0.55303408317797	0.22689042203640852	0.7284583417312618	-0.5485222494347409	-0.5501715375704277	-0.659498755780842	-0.7956970354617703	0.3613425033321781	-0.9571349873379027	-0.1380827903299361	0.06925558603034665	0.31623593575708586	-1.2734980317143085	0.21591248878564592	0.09315157135709072	0.6064700450731488	0.048793336976352776	-0.14048703629361436	-0.12980508783056202	-0.09850654358527586	-0.2545091756779819	0.8667471145560114	-0.027396996204764566	-0.30960230847132164	-0.6336178513625141	0.4924151220605463	0.27038792567014486	-1.015976903238771	-0.3098285671353588
-0.2218188230828077	-0.5689481130277603	0.10667601956608475	-0.5308236291919077	0.1668139279947063	0.7067391605938653	-0.4722060876845003	-0.5706924702662868	-0.6743585560341826	-0.8383485216553694	0.388024847916082	-0.9386809675286798	-0.05819220706678273	-0.020968279166724068	0.3453562237087825	-1.3042625656950984	0.25009031896276346	0.044825938815621094	0.5849198113449467	-0.16216022041327424	-0.16396175805517635	-0.1278412053348697	-0.10247613214330191	-0.31520629951630164	0.7148468786137729	-0.029821957476373385	-0.4295319123477451	-0.6947868640579191	0.5873652788380506	0.3094239914203777	-1.0848771116232105	-0.2531121132100618
-0.2969899990765007	-0.5198652428326911	0.04413092153515141	-0.52285803888875	0.10375407388589201	0.6704371499191915	-0.3966649530105403	-0.5860079803504569	-0.648994308309484	-0.9601349639958183	0.4041202463421037	-0.888145155679117	0.0038661054966678764	-0.13109521423281656	0.3650095203654825	-1.357250166611937	0.27716269311914143	-0.023367509478789943	0.5332998518993994	-0.31289347162766223	-0.17698580330000968	-0.1094737956352766	-0.11301044739175432	-0.368474976043459	0.5494838871690311	-0.05429842140818765	-0.5227178821134191	-0.7237774911842628	0.6444779594602748	0.36514432632280813	-1.1334093304452133	-0.15563771855491784
-0.37297169325795226	-0.459874397426395	-0.037770709517877046	-0.5536631755017296	0.06800491466797486	0.6300276882028271	-0.34590753816083575	-0.6086837927560438	-0.6091941240013414	-1.0863807399914271	0.4072016147206049	-0.8315933701042875	0.0446128161214823	-0.242027749745989	0.36577315236047	-1.3942652241551106	0.2822362542847539	-0.09970691941399357	0.47627335260630466	-0.3643618337037272	-0.18688089058506402	-0.0716983833915521	-0.13036366851893416	-0.37551372114305803	0.4695824523686219	-0.10654069189991608	-0.588032542320718	-0.6970758873815729	0.7140071189858814	0.4014553206573025	-1.1474037060430349	0.009744483528401293
-0.4350026501470718	-0.3847258731294555	-0.09159907401844847	-0.6013285688843543	0.048138230748393386	0.6334631988475968	-0.31743729573922613	-0.6254237708691907	-0.5683189231391126	-1.1379181042772946	0.40441311654188106	-0.7889428101117232	0.06385524916120228	-0.34032115891716697	0.40098204184362596	-1.3581470206516346	0.2521747095816243	-0.16951934320093037	0.42945252771238396	-0.3725644771833668	-0.19948501373618974	-0.010303405563801488	-0.12907394448940948	-0.33622209610077763	0.4172867359190735	-0.17544870429216555	-0.6225115019936094	-0.6910305180908967	0.6957258572978748	0.4286128699799587	-1.1359976318880705	0.15030686381125893
-0.4782373043010244	-0.2950414305654239	-0.10611997026858622	-0.6272873646328169	0.049394887239685145	0.6834693477712672	-0.3158083671496977	-0.6159317240496534	-0.5167887724879545	-1.1294912752377633	0.3982908831103809	-0.7483615165226258	0.06558653757864938	-0.41927677248260986	0.621763733322872	-1.2646942196103361	0.2028348676436067	-0.21828508558502913	0.3933435482975725	-0.34160825367840886	-0.21950130020291003	0.09634033311844763	-0.10367171573271475	-0.25913337408531095	0.3848928164201462	-0.23223973278208812	-0.6256908678877514	-0.7157145532589555	0.5802567666075301	0.455164847876895	-1.1023747814257716	0.20623813849307332
-0.5369068913898285	-0.20693855385935644	-0.08434037413516228	-0.6352995543673642	0.07176209374499203	0.7369764784553048	-0.3400022433583768	-0.6372491690308573	-0.4569287792805623	-1.0743361672267528	0.4127318764717069	-0.7231772791605093	0.05732940878769727	-0.47124477107089086	0.9510084406615394	-1.184245802144655	0.1487580550250957	-0.23100111639525855	0.37895247178119146	-0.3226555390137683	-0.24246565511212012	0.23349047002857448	-0.06694125401596221	-0.1529817056939896	0.35646549930884247	-0.2666937389782126	-0.6218514912801156	-0.7090639133778893	0.49935710984642767	0.4724313972461308	-1.0223379830559627	0.20563140907765484
-0.6532004620178602	-0.11417549073211189	-0.03436863100803272	-0.642784588034317	0.1256640237035278	0.7453705646445319	-0.3745423881030713	-0.6980749453772249	-0.3979779429303402	-0.9693341612828114	0.46371933199664694	-0.731672699315966	0.04793298052203801	-0.5008116614290385	1.231915924531803	-1.160198521889765	0.10480366084899455	-0.1885894598641087	0.38666525361169024	-0.37000967631532633	-0.2742354533093797	0.36552845809153406	-0.02239399775530282	-0.034034145098203364	0.3443440515501308	-0.2825185668893849	-0.6143613125544144	-0.6606569393731778	0.4417448558902869	0.4752884521777313	-0.915735059223026	0.13771850308296288
-0.8165251399563598	-0.011443129839874134	0.00639687088947694	-0.6417914376528265	0.21277621910368164	0.7173489271688364	-0.4086470087827762	-0.7553775594987926	-0.33144056118413745	-0.836432174022514	0.5401054882511512	-0.7395375442064609	0.035652002360857984	-0.5173197008425111	1.5016211997613176	-1.1788494252867459	0.09375175858987825	-0.09345107236520456	0.4002591106771751	-0.46593820934170604	-0.3193544671932664	0.49684370712428744	0.052340959634374795	0.04777921403891244	0.3494876419294579	-0.28087976241712037	-0.603325933424806	-0.6051077724018725	0.3349402402100566	0.46658918573518215	-0.8380233452001905	-0.0013143072450582493
-0.9682218643267536	0.08992799784255028	0.0495924288654471	-0.617245187168361	0.3391421424608261	0.6467641728584409	-0.44870150546844234	-0.8251070872838209	-0.271144418403373	-0.6970962135309968	0.621953362167447	-0.7237180637728555	0.053685325909038274	-0.5188632042201087	1.6499192150020985	-1.2542705792918074	0.10642176556645148	0.03551682973359492	0.41126833166574545	-0.5331482737360003	-0.35480019879544133	0.5556163909838018	0.1823771495600908	0.060522878111930245	0.36558715624454374	-0.2797455063384644	-0.6050306468105144	-0.5477721401122666	0.25890101567684937	0.4715463313162328	-0.8315807934247491	-0.12732028012439878
-1.0940802513176873	0.1846951825913373	0.10626343450528157	-0.5837518458570949	0.4649261027609345	0.5186406454824823	-0.49150631947790197	-0.9238217301828271	-0.2308405120527442	-0.5781004979714742	0.6998568353080279	-0.7193142404013745	0.14675883275084728	-0.5099779051714383	1.4858542445076777	-1.3954335748258728	0.12080560482964382	0.18649022396381681	0.4161402283101127	-0.54884573707816	-0.36515827710689097	0.4557270458561008	0.3476501062194607	0.025433608876830806	0.4061626708416431	-0.30090133781931766	-0.6216214304028411	-0.48347406187987946	0.2698864251341172	0.4996549383267174	-0.9153088982106421	-0.18511253158459615
-1.1589287238118726	0.26852722782980976	0.13052553397065766	-0.5569163983056156	0.5555044957095877	0.3907824484171029	-0.4890817878720144	-0.9753240162513694	-0.19560146940979664	-0.4467068147415992	0.7591599351223706	-0.7281933115270989	0.27873048097174535	-0.507242925502362	1.152828876979543	-1.4978427141683712	0.12852557008468463	0.3510952346590215	0.41519432110448545	-0.5384495777017181	-0.3630823545513319	0.26401957210033433	0.45299639671865777	-0.03922080030572679	0.47350701947082746	-0.3591825441229221	-0.6429982345404424	-0.426164107736533	0.3220345957505462	0.5294638035709531	-1.0728505971708053	-0.19479980796522017
-1.0992135331734922	0.3303320447640387	0.13123182365101616	-0.5351515513822158	0.6313003874896868	0.3407659619488649	-0.39438788230854693	-0.9505594247406473	-0.14970133402618177	-0.35224472077836066	0.7808479081079566	-0.7251179816750035	0.40407855479557214	-0.5117583498570004	0.849002206045447	-1.490408587315502	0.11169295784259345	0.5011216068171593	0.40406804805368013	-0.515224115264987	-0.35255415395576484	0.05270732915346914	0.47573131300553273	-0.13121462752639426	0.5326927013393407	-0.44001197902462613	-0.679027276517595	-0.3696795225800809	0.38325314471089655	0.5414704216462786	-1.270796120349131	-0.18649424311046375
-0.9272433278988995	0.3852431662410334	0.14506041615506007	-0.5172078578327625	0.7041576855916762	0.34322285170786304	-0.26196799061160203	-0.9129580958179876	-0.0983800437341033	-0.4016325696585546	0.7530719737355248	-0.7099596869561151	0.5275836441750206	-0.511260773110275	0.5777048944692403	-1.4562823759478174	0.06766136401394196	0.6138054447387068	0.38232167303200376	-0.5092407937515236	-0.32789072965201566	-0.1698281806184874	0.4489891519845878	-0.21036033441115026	0.5628587507111154	-0.5197267139869617	-0.7333782159013227	-0.2944315491215596	0.4527718964587141	0.5551423611423327	-1.4681901410408436	-0.16315810416619161
-0.6811826375476255	0.4516266766991781	0.1349555786489444	-0.5086685120306207	0.7616121482775025	0.35959407645540653	-0.18327873710566883	-0.8682212066295272	-0.04197546087913122	-0.5212585668539782	0.6868396896200843	-0.6832449271062269	0.6034056996571742	-0.5130209085408688	0.46099533487823996	-1.4207163172783055	0.019738907696749946	0.6950292880166531	0.36296062922451805	-0.5297418725786126	-0.3117807953800917	-0.3173539741821547	0.3464607986593885	-0.24600804289787365	0.5673335979133378	-0.5793807612685251	-0.8052062389783528	-0.2176979114866282	0.5085263620793532	0.5663958968036218	-1.6161745525909406	-0.11756672237906443
-0.48301269500898786	0.5223806210549041	0.15310582484072574	-0.4925218090541284	0.8139248714264402	0.4152720914987265	-0.15610477890898916	-0.8016380676231197	0.0029110874677732513	-0.6338166659358302	0.6073098521786159	-0.6392087340880672	0.5882792652099004	-0.5437386566805577	0.5214518071956578	-1.3557188035917727	-0.020670478434236094	0.7536660654425613	0.3732960099629262	-0.5443075554496486	-0.3193544671932663	-0.30796971871141093	0.18120353207337028	-0.2374386117920267	0.5563662098088284	-0.5914938339429945	-0.8756953831794391	-0.15689939775867345	0.5411183182285095	0.5624480369321038	-1.6637416420613698	-0.053018870285010525
-0.4241571448727763	0.5942030278413919	0.3339544443316667	-0.45941291305182635	0.8777681373428029	0.4827245698050143	-0.17895778968923576	-0.7259132150015165	0.016969232519353027	-0.7926585679222253	0.5253030806007389	-0.5668680785293874	0.5554601800965889	-0.6040469893091904	0.6465988185169852	-1.332190112407456	-0.047918867798428466	0.789016316730825	0.43502357316091106	-0.5036408766973335	-0.3278605813991349	-0.1562550659517301	0.06872453422840799	-0.21494033978417731	0.5521856096045312	-0.5555340050217583	-0.9278513155045769	-0.12154425866672067	0.6540947461381663	0.5519359380805098	-1.637983969107027	0.017055827912515597
-0.4393324312886054	0.6971587396372347	0.5823341474188426	-0.44484185334919496	0.9437346091375826	0.5101052795174923	-0.2844677810871717	-0.6706134491991136	0.012666094827139282	-0.9392810213143321	0.4480009260618273	-0.47372047992361743	0.5475185925817201	-0.6570541447766874	0.7400653292605657	-1.3678110805079697	-0.0459610846097502	0.795456852731433	0.5141033136928927	-0.41949834421226023	-0.3165442193353784	0.11913120840082354	0.02831318130330438	-0.20813059495323008	0.5750298765344104	-0.5092798243797592	-0.9272214767094141	-0.12375991585820685	0.9368428453571129	0.5564039682792484	-1.6156543854728853	0.04748917144722387
-0.4980686843755371	0.8293885110826889	0.7677246990621869	-0.46190307016670806	1.0026567698628566	0.5300601863819476	-0.40442894106673427	-0.6013334055253166	0.014727055135115963	-0.940286557334613	0.38555726070094415	-0.34459744006861703	0.5351817664070745	-0.7182967031338667	0.7762662585229239	-1.3808581714188113	-0.023570097384029556	0.7811886488155052	0.5876594623150916	-0.31250269400571146	-0.30495867644232216	0.4842771295362477	-0.014611721372770512	-0.21796555385951888	0.6100223409500851	-0.4800825084240244	-0.8928820621588045	-0.14441248206361243	1.2265277284730458	0.5941900724969065	-1.587646833056107	0.0328358912799004
-0.6782317899463056	0.9133593960720514	0.9337796965848323	-0.49391105460243107	1.047749313985492	0.566331184422918	-0.43934974070287647	-0.5185886686959496	0.014963558777015287	-0.8271710415458655	0.3459886273268689	-0.21076855373788198	0.48975778465447994	-0.8067536631486878	0.7765014844499507	-1.3641840075378995	0.014353459934833482	0.7475516822717596	0.6525284497779181	-0.22551780730814355	-0.28699462461818204	0.7697703983897521	-0.05742993155005287	-0.22800942529159415	0.6830070606044456	-0.4697881567032619	-0.889551836673007	-0.17147724822053573	1.3760458642031375	0.7202770306943325	-1.5286360669884447	-0.008258554840010843
-0.8562791272607168	0.9222692861726444	1.0239400218210597	-0.5503429660152219	1.1357184659751276	0.5992218053901475	-0.40086244478650357	-0.5008241312116131	-0.015029403081991471	-0.6815577674204901	0.31756463974642124	-0.1537331230569161	0.39721204153992484	-0.8745087225990643	0.7124416236561872	-1.3615025969906398	0.07401952739799364	0.6926322611951956	0.6865779456112472	-0.19729334057550602	-0.2441884124196378	0.8919738380783313	-0.09238741497804295	-0.23583560991146735	0.7991429114351521	-0.4992045014190132	-0.9257468242009808	-0.2130391620939358	1.4465637626187875	0.9117462935289067	-1.510574360551847	-0.08283018870475259
-0.8957875029930256	0.9113703657277796	0.9295804198219099	-0.6304299137871524	1.269307765957788	0.644961994255417	-0.3377731831832328	-0.5452668727096361	-0.014375178721933335	-0.586163002365976	0.29369571846462683	-0.1505822874287574	0.24913661863609735	-0.9168501343323285	0.6111137942499274	-1.3537939229827614	0.14353318254048425	0.6241362373839776	0.6836706254708743	-0.23398957122554154	-0.21452037813754993	0.8922235803610201	-0.13132703902273998	-0.2510701540996398	0.8304783060194632	-0.5188114866683233	-0.9326222500906857	-0.27565715589966655	1.3704620914188423	1.0715666856334047	-1.527683471784293	-0.18133449379615274
-0.8850928733987027	0.8841004276997111	0.7616478106242527	-0.6955992185854906	1.379132508578413	0.6647997422814346	-0.26480404101905386	-0.5988149724903277	0.026592166416360096	-0.5500766462758078	0.283227166642824	-0.1580083825394242	0.06068866679767795	-0.9599463733752511	0.5599402233715716	-1.3330259559682631	0.19059717872131546	0.5602810146811892	0.6424493181487267	-0.3352710203563868	-0.22404076570821913	0.7639279425644174	-0.1732979852390208	-0.2590249002738435	0.7420628152271218	-0.5358448839874431	-0.8706830732466815	-0.3503512150603155	1.078263729966642	1.1332612155626458	-1.5119531167683804	-0.2613157067344966
-0.8648685148089132	0.8037484309998508	0.6558582038474234	-0.7320574487189193	1.444504226919298	0.6135117378313307	-0.1937484612821528	-0.6412085952459714	0.0009914150497630225	-0.559556373539474	0.28522429215406625	-0.21963333998705367	-0.11798029788284006	-0.9583690212393726	0.5392301145789519	-1.3428913504049391	0.19177678941228565	0.516297537283509	0.5563401267441581	-0.5123448952390992	-0.2420048175323592	0.5488506455073139	-0.19429130338383743	-0.26002125231990536	0.6003389397456171	-0.5438081439051758	-0.7832297679639205	-0.42148334850418917	0.7646097346005069	1.0732902350758373	-1.4953579055802786	-0.3189550011992107
-0.8056831434188088	0.7180903412116291	0.5826872922590213	-0.735773753372239	1.4819768921138214	0.5271518905101462	-0.11500433860267803	-0.6381283070719432	-0.07324308522369737	-0.6539456025737072	0.29466468263622725	-0.326308716688073	-0.21040038296709668	-0.9111127698037581	0.4869724589934271	-1.388066559499784	0.18007332208564367	0.4917496249004746	0.44816187625445514	-0.7284117409461464	-0.2578541847615215	0.4003220988389101	-0.17702594666742777	-0.25086124157385264	0.3903994388099011	-0.5239703962122769	-0.690982899156303	-0.46307460883045615	0.5549034199112679	0.9215247193070324	-1.4998137949891686	-0.3693747254771013
-0.7489503790124411	0.6770933773781753	0.5141981721656675	-0.700862041868052	1.4916144561462723	0.46054019916205735	-0.02461766316225848	-0.5659497518867485	-0.08201214882917238	-0.815658382762934	0.3309120433192189	-0.3927272705674028	-0.16059512455809277	-0.8857160464657866	0.4361977494695955	-1.4266373842546782	0.17559883022382178	0.4920914959389447	0.3489523445873371	-0.8889070595466396	-0.28147534089422227	0.3648776145669513	-0.13330712627974733	-0.25165269864270023	0.10951201886780522	-0.5521938164315112	-0.6201430064046167	-0.47379340074025916	0.41909753141940553	0.7693399617819604	-1.5086817042909675	-0.3819019034072034
-0.7026245277874258	0.6381699550417095	0.45763905399994886	-0.6595632957990297	1.4634787806580385	0.3931015042485281	0.044692390991337226	-0.4724702768714984	-0.06174655104671171	-0.919458117378278	0.3754781639320355	-0.4364900102344141	-0.06324086748411216	-0.8738080533026544	0.3828219184628396	-1.4716722692480741	0.1816049631922434	0.52454173772846	0.24147957004029214	-0.9372270811590591	-0.28851065104879736	0.3868549354435965	-0.09559760398583729	-0.17020091887713923	-0.060157678637487846	-0.657272864049298	-0.6302505990455425	-0.4668272864908697	0.4418697492237653	0.6955728220194631	-1.5320766904560688	-0.36532646366330346
-0.6603723199216649	0.5811973650895432	0.44255872037923005	-0.6423564557584244	1.414593883867026	0.35465962184827593	0.07307004168259412	-0.3766376203327414	-0.07396488205286958	-0.9489465541469627	0.39423431927943187	-0.4892746697926757	-0.017783376923438	-0.8685242621350453	0.3623368083830284	-1.549848046375065	0.1986722623780881	0.580133112225466	0.1453893176532695	-0.9256770218234592	-0.26080225320401085	0.4015254025645948	-0.07785840705420108	-0.00893250161515997	-0.08342229842154733	-0.7612567678670032	-0.754845535793916	-0.45158914083949264	0.5318085609954195	0.6935581324685112	-1.5711142926051205	-0.35089752042268885
-0.6506461016685602	0.5404569529696905	0.4349818404914266	-0.6401284204451098	1.3735878715404992	0.3702693141459761	0.06695898747935293	-0.3036922981342688	-0.05545616846737307	-0.9602515478822273	0.4117722592213747	-0.5273969239180869	-0.0021878191630493203	-0.8949635272280606	0.3717594817497444	-1.6153061891772253	0.21829950204250403	0.648487672158696	0.09731571933651172	-0.8958710116963206	-0.20065218181203304	0.3511531409409887	-0.08222338546069419	0.07093234646413263	-0.08343758397988124	-0.8673018887655759	-0.9158353490292068	-0.4709944827980346	0.5289776454365592	0.7194074922368887	-1.6193895614049505	-0.3456459969110874
-0.594337894408161	0.5357454562057928	0.3429893578665464	-0.6581391006771857	1.3571010499906262	0.3775917415483193	0.019788644849957553	-0.29492405293502344	0.021149511176814146	-0.9281217574370789	0.43672542337042736	-0.5335639091954805	-0.011843940691325706	-0.8985108770958726	0.3444425925719233	-1.6221210596693507	0.21857433280558336	0.7273184181673498	0.07413941101402087	-0.8196140766957187	-0.13728701459490047	0.2686360203561039	-0.12708758120306146	0.05170435899456686	-0.050264101005929505	-1.0061035429701475	-1.038404995759603	-0.5404465318152518	0.526838847100729	0.6955611764151228	-1.6718449683703642	-0.3416742135950318
-0.4642339359575386	0.5646090331136421	0.2097278797106341	-0.6983602348953235	1.3149055307563118	0.3291844661845013	-0.06173322974008142	-0.33248572149492717	0.12328222676674754	-0.8850221519300938	0.43309881791787397	-0.511977420027952	-0.09428677816987631	-0.8120408391921258	0.3263642869048843	-1.5784497588791684	0.19829861605974403	0.8040979379451819	0.06497138732871134	-0.7611928222139909	-0.09381108049305927	0.18275116292889565	-0.19792512437213208	-0.00010192985207942983	0.017966810006615784	-1.07540267814814	-1.1044739539251802	-0.6241352787797478	0.5197303348702089	0.5818379681594725	-1.7044901553336664	-0.3501123411792074
-0.3895259132139933	0.6171840248691401	0.11045921478463731	-0.7282392078094351	1.2378305992904193	0.2566424701025614	-0.14483259306945304	-0.3670199823644765	0.23938094313219596	-0.8617418071127112	0.3983781210422285	-0.48938690810844554	-0.18102432788396455	-0.6751903094634604	0.3463073546311099	-1.5346289824157036	0.1742185004362204	0.8563334748921452	0.06753387842087928	-0.7826819048399758	-0.07788203573842424	0.07999356552424965	-0.2626341248899583	-0.13960326894646466	0.038843061301016904	-1.0853019958553023	-1.1263636806744102	-0.6784628996504491	0.3684532846936205	0.4194594249681202	-1.7158836953412078	-0.3667642594208492
-0.4247606475926654	0.6644016131935567	-0.00838975811168694	-0.7338602642208041	1.1786494330287727	0.19876944976263267	-0.21251714795686666	-0.39918453655937186	0.37926516862577025	-0.827732101499211	0.36658612616434905	-0.4839913061648886	-0.18909715823047915	-0.5692064624109187	0.3286449556756263	-1.5198827496677474	0.1778468841060897	0.8796396487906207	0.06127001130669265	-0.8224195650948218	-0.09749132079124347	0.013017226075794553	-0.31008718273538566	-0.3425698228458495	0.005975289493741511	-1.083686658750182	-1.1352266816841778	-0.6976591481323113	0.20807463283974076	0.2906590409592973	-1.717381525958261	-0.36615753000543105
-0.5034861739075684	0.6827163872892202	-0.14899385175647242	-0.7397055803957354	1.1262279915065425	0.14197842575415592	-0.26376495604510264	-0.45551877682365394	0.48443864532583325	-0.8096178801483461	0.3360933533429257	-0.4967803520727069	-0.16908681500560122	-0.5201528419106013	0.28600088145556407	-1.5202488125410933	0.2120864740052475	0.878665119853372	0.04496181182506024	-0.8123515114575657	-0.15507879068828873	0.015113547660790805	-0.3451293925594759	-0.4525984256099515	0.0012291236310937544	-1.0494243027190717	-1.1311647871788502	-0.6794790205809818	0.24291987288041658	0.22655775279963178	-1.673555879493609	-0.35522620339487376
-0.6295270152091669	0.6740630489022285	-0.23307728855476628	-0.7622859173684526	1.044970600268107	0.09848837575652335	-0.3005581662283655	-0.5185423982727351	0.5175583696192971	-0.8282275830164512	0.29520991971027916	-0.5305620444227981	-0.15367834809032396	-0.5289602888152263	0.2631839665339176	-1.5517454722685755	0.24942948993693143	0.8749949181300242	0.029023749945630017	-0.7647724926943186	-0.22520147344415903	0.04303170768625385	-0.3665306526114411	-0.47432934584039027	0.010962202900147416	-0.9829412515984306	-1.0881886610059568	-0.6396852304928411	0.29702470572135214	0.23119270332725436	-1.5769176028619865	-0.340623908892712
-0.7887885759986422	0.6202807549650784	-0.2681260398216532	-0.800648899259931	0.9499347540144651	0.06516702376562718	-0.3293267597811099	-0.5588108865907173	0.49428272548539454	-0.8322460838511263	0.251347933833096	-0.5844731685320597	-0.14682579683804248	-0.6001306879761195	0.20632406455003238	-1.6183445110259977	0.3194125189669286	0.8784096989625609	-0.008005828120811586	-0.7129133529963022	-0.28339836873873836	0.07569118710883088	-0.3770116216104973	-0.45486432300502794	0.007377739470868745	-0.9182065193300619	-1.0531590638235226	-0.583728881488001	0.24813416955316997	0.2628260465848765	-1.450773943196533	-0.3286728689789314
-0.8936261211590024	0.5123449216699199	-0.29700699407788644	-0.8510141471986901	0.8604851135885243	0.02334821013982323	-0.3379617959672835	-0.5880240487905409	0.40344382666510475	-0.8493984881391133	0.21643406725121506	-0.6482694272156742	-0.15065976296248537	-0.7133920180590004	0.10624054620703265	-1.621147942531039	0.3999039647020875	0.8917348103585698	-0.05350744463765374	-0.6711038340288462	-0.321314103630567	0.103560155472552	-0.382088929347166	-0.3797080418530926	-0.0009146759252233718	-0.8574338608812724	-1.0635231177702635	-0.49070796251168425	0.20091928560916625	0.26344326361493714	-1.3139198545580935	-0.32507328101855204
-0.9000225482424838	0.3725393290345982	-0.3178110712963602	-0.9045306816851699	0.7622932369101877	-0.03615814224185139	-0.31483786864267294	-0.6301202188255166	0.26327395391573066	-0.9163285686774756	0.18510630279638662	-0.717434758786391	-0.1499421159894471	-0.8146167296972824	-0.00827357139837991	-1.5289885636422293	0.44632565977369987	0.9207270462417183	-0.04986617643137657	-0.6410434497893049	-0.32529797990420156	0.12936685801709794	-0.3682000764160816	-0.26932991236315434	0.01148573327308008	-0.8047222430466526	-1.0840890516027153	-0.3642430921864025	0.11841683106841469	0.23219034343244666	-1.1716886166751705	-0.3280865338295774
-0.8510546182495797	0.23698042182323817	-0.32139496695164305	-0.9547736061165313	0.6668129243657324	-0.10834866180847835	-0.29546905038234395	-0.6702829461761501	0.17165490022476132	-0.9978534944957185	0.14796475331194964	-0.7943220864820772	-0.14979691115443527	-0.8769898365810352	-0.12119906172850695	-1.439614313114795	0.5074091128576858	0.9605294801344286	0.014607364875251333	-0.6240741158851343	-0.29868137950305423	0.14746938953808159	-0.3393115133605987	-0.15220230127086104	0.05409040573899234	-0.7742263994422498	-1.1209138779258516	-0.23460880495144515	-0.07579750638051781	0.16074456080187435	-1.029520049529363	-0.3337510412289847
-0.7980551497383432	0.12405541226240249	-0.30935307754989116	-1.0019467930051036	0.5839375479247679	-0.19049423679410238	-0.30302042039106325	-0.7098772083272846	0.14790932028293016	-1.073847972202414	0.10674483051360181	-0.8711930886045606	-0.1638678181472011	-0.9291778520981403	-0.21837464216202437	-1.3852234711834632	0.6173784739226933	0.9882564002200207	0.11716395280843446	-0.6216667782706603	-0.25979013328584394	0.1594683710291016	-0.31990289262432253	-0.031912879451750746	0.11149149867203294	-0.7413251507055263	-1.1970791142629806	-0.07978058792985854	-0.25753812214822297	0.035146717986760986	-0.9064785913511116	-0.34264294123309436
-0.7525468341745738	0.03548470596094507	-0.288919627589428	-1.053989620473888	0.5159214150335055	-0.2685530358271721	-0.3333939372699114	-0.754581047213449	0.1392416153811263	-1.1344205876850122	0.05871723339065908	-0.9379973341508083	-0.18750548984669765	-0.9818262107278624	-0.2749413640049764	-1.3518263350385267	0.7130411953770586	0.9908931297236252	0.24031854012569304	-0.6099434496121197	-0.22151692625270555	0.1828722500962598	-0.32005351732850046	0.06611530572530813	0.1793670204533175	-0.6936903066298535	-1.2677002606067664	0.08968050415271578	-0.34937114947764386	-0.11247684450484634	-0.8030969434058953	-0.35004605981449766
-0.7221892438694284	-0.03172882474708564	-0.28234274200153797	-1.1113913825524744	0.47826328908454185	-0.3335072741961899	-0.392344005594107	-0.8082117727498817	0.14252502308489262	-1.1571799482600023	-0.0038230168233417904	-0.9915350107730537	-0.22316723884543008	-1.0148219802998395	-0.28035496939801063	-1.3806903926018612	0.7677973649380126	0.9707856112885385	0.3615623316161998	-0.5752342863038933	-0.1893918093607705	0.22574089131725125	-0.3431493053024687	0.12746728998099938	0.24982962298259906	-0.6407401038959304	-1.2931729026578174	0.1828701652330195	-0.42405215900926485	-0.2405707285169966	-0.7238999329134304	-0.36705487771226714
-0.7091999004448273	-0.06958378465278917	-0.28976228012886596	-1.1672699257175139	0.45880589786441417	-0.3774039342801641	-0.4754879501269819	-0.8689251780684412	0.15246739047225616	-1.147153734028791	-0.07629281306593998	-1.0314326709842796	-0.2734109041601422	-1.020999378686058	-0.23176547464554864	-1.4676150724018224	0.801919611365293	0.9322170567760552	0.45886739459506465	-0.5365804809627617	-0.17595430236213297	0.2711561470268758	-0.38989317183239147	0.16815300437805222	0.30573273119892647	-0.590985374321529	-1.2805761267545732	0.20171058797386535	-0.49112508297644936	-0.33436054400937637	-0.6701409746160205	-0.39183900954711687
-0.6992280706196742	-0.08242646161011377	-0.29858740464977807	-1.2143237015631503	0.4291577579477298	-0.3991954782295364	-0.5476683479214938	-0.9288486811621158	0.15627909202545923	-1.1265438888594743	-0.13637793862649472	-1.0564944665473746	-0.33420146681791385	-1.018843212783581	-0.1410909933836403	-1.533195236161765	0.8187275197185679	0.8910078432078009	0.516887254632531	-0.5070988899934692	-0.18811912239984196	0.3164692354390367	-0.43159424878701963	0.19586605443343535	0.3393571381437253	-0.5679208636462483	-1.197622208792941	0.196861086637534	-0.5447719735946281	-0.38416879377481356	-0.6433868369415465	-0.3825647170542984
-0.6882457246123801	-0.09406183638578638	-0.32191244651943124	-1.252174089709343	0.38811976962905803	-0.4135784485718325	-0.5961521213925506	-0.9616940715843176	0.14580843078865877	-1.1098031714203704	-0.17229192578420865	-1.0658347351160808	-0.3981251030311296	-1.0160236112188028	-0.03411433265731938	-1.5492379415861548	0.8282879246904102	0.8576184384505339	0.5463907014541995	-0.49452027446424296	-0.2107539999739893	0.3613320309475614	-0.4386955759860804	0.21089168609582135	0.3615708757923349	-0.5762635126661527	-1.0830104055223777	0.14794054970764386	-0.5985437575462859	-0.3918199558266938	-0.6297747528401275	-0.3216776357188171
-0.6812212336518045	-0.1047162781388665	-0.35910104572878954	-1.2768077141276637	0.34144441389525304	-0.4283955957859852	-0.6308603029812172	-0.9360734772441173	0.12216728102636724	-1.107424131488328	-0.19001991979196337	-1.0711813603400293	-0.45047982325485797	-1.012242704918854	0.07566799383629819	-1.5464802679402812	0.8311968075985094	0.8255218563559878	0.5671595335777525	-0.5006068202552022	-0.23419857348266987	0.3868435835216562	-0.4250828683459892	0.2209636803679063	0.37984093939082125	-0.6042561704417985	-0.9942521647717962	0.06190775482036751	-0.6465184092689543	-0.3619450988245265	-0.6166326992670718	-0.22123077678477596
-0.6625161580719701	-0.11084635496620518	-0.3852967006062352	-1.2884371847238276	0.2811536807061804	-0.44528369776192933	-0.6514259550894311	-0.8375306959170523	0.08542321520769833	-1.1221064146830155	-0.17779414677150107	-1.0775360897092563	-0.49397146374152745	-1.0060483821534951	0.19288891413822823	-1.5229424251841315	0.8634569984062745	0.7896214677644393	0.5786021635535168	-0.5101255732729228	-0.25385523436144597	0.39192924455096295	-0.40751626222122334	0.22418977187188874	0.39442718343086025	-0.6420660101395999	-0.9088090635478465	0.008992431993907847	-0.6858389937592988	-0.31551407431790984	-0.5862060563976467	-0.10111874679806795
-0.6315796262041401	-0.12186298737378157	-0.40076514390279383	-1.2923107624580872	0.21433344992113396	-0.462940223884096	-0.6587818536674066	-0.6703193015086745	0.04154103946989664	-1.1372368171910892	-0.1359884835736001	-1.073897527581661	-0.5332968424236315	-0.9864567208606557	0.2920792557728055	-1.4723769402792655	0.9776692523754529	0.7558116009253754	0.5764477728945466	-0.5170600327718898	-0.2559634586165208	0.3947785769580073	-0.38582002879024274	0.21028503626132294	0.4086771451875548	-0.657695276657901	-0.8413785975675776	-0.0009193324620432874	-0.6990100365524514	-0.2884846266430025	-0.5388896498756792	0.024887226081272446
-0.615765749700986	-0.13817363984790254	-0.41224759593396454	-1.287875079082691	0.1634980176092872	-0.4806656669700494	-0.6616419093382839	-0.4566788424342584	-0.0020217027775475986	-1.136315075839165	-0.08874602783729255	-1.0592351221488103	-0.5586155393284554	-0.9474934152038005	0.35271981794615864	-1.4076143169364626	1.158566566217674	0.7357198006989532	0.5681845300146195	-0.5203927023024938	-0.2333651896351583	0.3933368828715743	-0.3829016751467934	0.1883572561508155	0.4215514066942069	-0.6224746698017198	-0.8430719964839122	-0.0015356079722579005	-0.6809473381980335	-0.2575771927226213	-0.47343633203257474	0.1366681983806441
-0.6172078405025827	-0.15597229226090975	-0.4008350735741164	-1.2707934750139451	0.13787565510363683	-0.49593422029700546	-0.6655479086298058	-0.23038011758030597	-0.04458007241588847	-1.128809988151558	-0.059250259951279326	-1.034032518516841	-0.5694081679307655	-0.8953189391900075	0.40685928094790286	-1.3085271981695794	1.3417798696364074	0.7440386626350641	0.5592885732847748	-0.5081053266990608	-0.19479480696647297	0.3902567280517411	-0.4110088725493524	0.16443677194818349	0.42676378208603644	-0.5631139646094635	-0.8576035466501397	-0.002192234855165456	-0.6397117225943431	-0.22311396761019409	-0.384243338970237	0.2134424129803496
-0.6276498410513711	-0.17706084311891934	-0.3693667214789468	-1.2436230940493533	0.1290758620653804	-0.5208373651613499	-0.6593271160794807	-0.025220366075156785	-0.08214115081566284	-1.1056644434528362	-0.04413005697770575	-0.9801295571941807	-0.5811837215700775	-0.8367470478611722	0.4626998705813364	-1.1824124372539804	1.510464198445154	0.7889180779266666	0.550841843388372	-0.4830513199181041	-0.15659481711890388	0.3964283896133474	-0.42552846642918246	0.14450973102694573	0.43092909673199936	-0.5111493912956125	-0.815004569456385	0.0026682714009907543	-0.5763023364092126	-0.20460910231272428	-0.28658352932363756	0.2584372624850908
-0.645375979079757	-0.18511053041508535	-0.34369553913642026	-1.2138868318938727	0.12826047426568762	-0.5483490171050226	-0.6356270624326792	0.12883039795877788	-0.10030585910385195	-1.0354627276021093	-0.03874934596691607	-0.8988322840370622	-0.5883573988997889	-0.7792447772940048	0.4989178452007258	-1.0593939581421004	1.6365960787681153	0.8690966603283696	0.554071847592203	-0.43999573645801116	-0.12770633051846775	0.4032130549597359	-0.4029253467584636	0.14133586765440986	0.44419313997616233	-0.4646018685643064	-0.7433915212974636	0.004098910978274613	-0.5051131363261119	-0.15686212451560214	-0.20153933905832533	0.31438893143296937
-0.661975812613465	-0.17354457551485758	-0.32313271928401	-1.1852922558074366	0.13864307891511304	-0.5647512544862707	-0.5876405408468465	0.20607556448601688	-0.09814968304394131	-0.9090530055162371	-0.05266379609672818	-0.8200695561196933	-0.5786593913614133	-0.7308342832010195	0.5284267672927285	-0.9591811960396781	1.6247752679695964	0.9724831778243914	0.5731861329982211	-0.3707912315592288	-0.10545476644524317	0.4038449786144194	-0.36910068662647955	0.16137138238711468	0.4759871013104875	-0.42362002307412683	-0.6830853995331312	-0.014385686021554382	-0.4592616712725885	-0.10645994892878588	-0.12897915962635842	0.3753473926996761
-0.6649828000026823	-0.1522749293296008	-0.30253493459593844	-1.1606848435692725	0.16016292162858203	-0.5730419652298178	-0.506279844454087	0.22010872284108549	-0.07796701510993914	-0.7572607854111619	-0.0882599879312803	-0.7476799238414048	-0.5614135248031038	-0.6901886942576159	0.5750867276292853	-0.8755693852434987	1.472349185987966	1.0650555677586855	0.5975867426203025	-0.2967646782688208	-0.08395044835415433	0.4243314137428905	-0.33446955672420825	0.19873860166300863	0.515030238684622	-0.3867879903406829	-0.6701718184874099	-0.028761779619952955	-0.45678462015858534	-0.10741100661661467	-0.053517325065958986	0.4159013907688783
-0.6495057622269085	-0.10823254574292955	-0.28959095243412547	-1.1335377623203757	0.17360243112705326	-0.5647822671199751	-0.3972856605362331	0.19526481060485187	-0.030131849928968845	-0.6033154066539634	-0.11825737392542184	-0.6737128330523864	-0.5351007332585844	-0.6598195883282171	0.6381204579297844	-0.8368429837674329	1.3076946790423514	1.120654801360023	0.6205795639263169	-0.23478587279480018	-0.06960849376907	0.5232823333235175	-0.30271284826000167	0.24821069478884086	0.5458344601168332	-0.3452742178618923	-0.6996422397173337	-0.0077350461404886	-0.49230636575560605	-0.12228632522788074	0.015834112625709263	0.45763825626982013
-0.6013974727361723	-0.028924865430198492	-0.28146862111000537	-1.095413602514769	0.1743762501369581	-0.5281597925636928	-0.28687173675298006	0.14376913459676927	0.03181981834508858	-0.4635969052851648	-0.13190076333842	-0.6081330054963556	-0.49157558396383505	-0.627815587373863	0.7224472482333624	-0.8556281102179742	1.1856698202350722	1.1399331842880152	0.6454262368125903	-0.17557200332515233	-0.05946791356769453	0.66031895101424	-0.27912125396811416	0.317826776458844	0.5696799311175773	-0.2944439006266969	-0.7482341141896081	0.05052499941443937	-0.5468223058192443	-0.12636616861526073	0.08448990513540013	0.49793732601321705
-0.5206544227937311	0.05333165046121804	-0.26806310311746284	-1.051717898193645	0.18869829701862625	-0.4688843120107043	-0.1969651665810531	0.08937825210751905	0.08815990020681538	-0.3672548961535738	-0.14139100406735197	-0.5423899222082958	-0.45126448784405576	-0.5814461734052017	0.8344829709264733	-0.873272340713253	1.0520557495869256	1.1273350400427762	0.6741419548911111	-0.12690175648551252	-0.048463801265925754	0.7523906058989742	-0.238750695233725	0.39001810676403137	0.5913663170036707	-0.2344495765215367	-0.811761088235788	0.12058598732865426	-0.6061882703329879	-0.14274765205459863	0.18487589184651093	0.5268360010265744
-0.4272062371029156	0.11260113281397717	-0.24623105973054726	-1.0069882689885643	0.20886875286358383	-0.4205046034324014	-0.1363381591404802	0.06218776840823829	0.15341954799158972	-0.30690816195089365	-0.13612245611179621	-0.46579645483026166	-0.42765474015129223	-0.536586414055857	0.955702731987867	-0.8612898826590596	0.9193526348388736	1.0971560794053972	0.7083021756481752	-0.0975418227004126	-0.04469957654899953	0.8107546205686335	-0.18449442158292179	0.46666088088791413	0.5964946218246645	-0.17102119435755064	-0.8645506308458792	0.18088194305125543	-0.6779446943056395	-0.15200978937361787	0.3131942260898616	0.5790453221516226
-0.3254388365931574	0.15365846175651354	-0.22444447062999123	-0.9606014475046916	0.22230186716362588	-0.39330652367395796	-0.10457233698300387	0.05639735544590167	0.22278883048884218	-0.25373133676239396	-0.11281435010616932	-0.3949842810627027	-0.40320447985586494	-0.4967024221737672	1.071352070371542	-0.8652098059278067	0.8289055219108142	1.0624620633289106	0.7542055654597147	-0.07045282302023788	-0.05245629132609776	0.8443752293821657	-0.1336177897321139	0.567051384625797	0.5918095981953515	-0.10638033155776061	-0.8808321522753116	0.229428312707087	-0.7492223604999548	-0.1426738965604407	0.4021302691300262	0.6539636585394606
-0.21089963433689798	0.17174384843766313	-0.21215083441147803	-0.9211346415821723	0.24571788621128285	-0.3767216563386747	-0.07189774413873824	0.05755742105650652	0.2765304437655491	-0.20237613479904065	-0.0919551374731427	-0.34315670823346084	-0.37657335463458946	-0.45119276666543423	1.1978013469700346	-0.8841962669586876	0.7264924628374412	1.0284517893293645	0.8109789792128431	-0.04420805046673153	-0.06307709012694387	0.8007195215733052	-0.05191643977420115	0.6936322875099596	0.5971901147288523	-0.04432870159959124	-0.8696421420642567	0.2538042101200383	-0.8021042794505737	-0.1278257510259697	0.45579522132176303	0.7189652830534488
-0.10484455752652828	0.16856864369991814	-0.20584667454174538	-0.8972349582082373	0.2847957462114764	-0.3711462739683261	-0.0004169283068869878	0.08040840006426511	0.33233608882610177	-0.1326371112475016	-0.08245243418251842	-0.3043140881904721	-0.34788143771641733	-0.41404375445242136	1.3283858271842395	-0.8681596625821865	0.5802083852127212	1.0045090279799442	0.8629406041373462	-0.017465589432437627	-0.07197728506690658	0.7148762878598791	0.045929995662796874	0.81954225978246	0.610412122687598	0.021016182214536543	-0.8531267882677577	0.23409073040638823	-0.8456035867235736	-0.1058893143160888	0.5357192123647642	0.782697364504924
-0.025904998270268532	0.16795593784272986	-0.19571736165066675	-0.8730673281038122	0.3344033004249621	-0.3803777012675622	0.11159506015577698	0.14084748787376453	0.4021353779449891	-0.02716512651147255	-0.08167663971715287	-0.27605452097626004	-0.29026024982284276	-0.3976948042028676	1.4410658643731205	-0.86739093054816	0.46402290812435487	0.9940957147391817	0.9022827513252375	0.007606850255214748	-0.0848958114266545	0.6742326233392095	0.09163517933682519	0.9344963770968526	0.6381515896738801	0.07736524195656949	-0.8470886331117418	0.18975557673702306	-0.8776699500943389	-0.09983360005889272	0.6141641740118463	0.8441350910241459
0.03613648482908087	0.19048721480781355	-0.18111954276207393	-0.8525985278659359	0.40475048314358286	-0.3806774900600348	0.2547418752801841	0.2522071764313884	0.45654657296109813	0.08135261225700315	-0.07993499672060919	-0.2504641849807217	-0.21295263718249324	-0.3709644397886391	1.5520856837871861	-0.9072033185484859	0.41002329515839475	0.976734953268356	0.9384550021250406	0.020026942786856877	-0.10362864369927452	0.6729309362900415	0.08525559551195054	1.039495009047771	0.6751732119583682	0.11119736292336227	-0.8419858074239904	0.1698146620136513	-0.8778156589833976	-0.11498064943810996	0.6629533428560213	0.8882886770537282
0.07864483047711976	0.23434850306723715	-0.15261970521454854	-0.8491472574786444	0.4854003305312671	-0.34809699542984596	0.41777876581356976	0.39625691899042154	0.49196068972856877	0.18674080232467544	-0.05671412864683133	-0.21198889033479817	-0.14341348321526834	-0.2912066106519456	1.668849788520686	-0.9079445958670116	0.39536771311822505	0.9490394696000941	0.9754023273909933	0.012089733163637355	-0.12631305054601275	0.6962780557474975	0.05819335699462712	1.1447387114616323	0.7178504908263661	0.12603265018660448	-0.8108219872777319	0.19369533803446629	-0.849787513395124	-0.15873706681446484	0.7294908644512194	0.919889592320628
0.09615693556414981	0.2942940746417214	-0.11345559279032658	-0.8554643928963956	0.5564094162872858	-0.28277405130456956	0.5687204329042888	0.5582992461196362	0.5210045655441112	0.30056675117122994	0.0040533221663938525	-0.15945319576788058	-0.07866050400208215	-0.1644734747733661	1.787396837599625	-0.8564517516830026	0.3972297687377406	0.9229826091851898	1.0067754436391694	-0.0009386452889667454	-0.14675141255307522	0.7325171745552858	-0.008724805851143897	1.2889526350319476	0.7716136208759604	0.12613434211089775	-0.7565125342817102	0.26591329023443216	-0.8102743850156665	-0.23518269557533733	0.8270566679921469	0.9587916548386083
0.09526922516803354	0.36744451382802634	-0.06661320245488327	-0.86002239977919	0.6195875815670364	-0.17027399961906892	0.6948509455839808	0.7487218678308037	0.5355080745966694	0.39251500508376547	0.11332194744688165	-0.094457007453853	-0.017247235994164545	-0.030679487917443272	1.8932314594048711	-0.8158248737894814	0.40737689106896635	0.8974601678649066	1.0347255779592897	-0.011747701775394649	-0.15314499561060013	0.7700277086204006	-0.10517796277449512	1.4419810601710519	0.83977192548642	0.11503818867936091	-0.6982958178618084	0.3722941818786147	-0.7554618232850157	-0.3202538352846004	0.9068615846346291	1.026026451486657
0.07447995996253295	0.436933809148471	-0.003120557377528954	-0.8577099029964816	0.6598549484750177	-0.01439761092618369	0.8047950520687799	0.9100668335815632	0.5480059099068895	0.4420267243432693	0.26697598619564356	-0.008455928517650346	0.04017848385227879	0.09548160394619354	1.951247036595456	-0.7832513791095732	0.4133861120234906	0.8790973705916677	1.0479050074530787	-0.019869240465572292	-0.14048703629361423	0.8042915930105566	-0.19197231054242866	1.5638855365164404	0.8903556594025815	0.10041410772041999	-0.6384762182805656	0.49487064719897145	-0.6907514648761442	-0.3994633541423472	0.9750912161319356	1.098324124685211
0.04328378157568104	0.4813625294332711	0.06305738707861339	-0.8380041684476099	0.6691727525860205	0.1618368488693091	0.9023352960097393	1.005892880059861	0.577200288040004	0.4564867695044885	0.4469291457562613	0.08661400633276078	0.09680836950683133	0.20554422637155306	1.9776707490648544	-0.718327077997709	0.40406039399540117	0.8893299244327789	1.0270033054210423	-0.01940473121683743	-0.11514312285339556	0.8325881504340339	-0.2516040033235859	1.6644889703286836	0.9092638950615048	0.0862711077879432	-0.576469154620316	0.6296515686055424	-0.63938387759396	-0.4762777603740106	1.0499514116160293	1.1732118696739524
0.01904542815127741	0.5082612220404814	0.11172494183557632	-0.7987732721465005	0.6719322807081191	0.34510773066743006	0.9973961391712691	1.0967679912541517	0.6193225081049731	0.4437135474497557	0.637123415387791	0.1653583679802766	0.15134395465640793	0.25953299582918915	2.0276988719507294	-0.6579755122787257	0.3528121766463371	0.9299811415934155	0.975538360868725	-0.012429719323140086	-0.07892645735610629	0.8535740701278831	-0.27446757821194645	1.731276697803414	0.9296701154371414	0.0748581448999545	-0.519021822117857	0.7648506769654724	-0.6039349864414685	-0.523073680483304	1.111293529104377	1.2778038631855975
-0.014550726168159422	0.5300560446747573	0.157714190180884	-0.7508515818912328	0.6845468096092537	0.5214386742122247	1.1193497360150757	1.189748406704726	0.6869502637846056	0.422768523607012	0.8224354764762362	0.22309375761231603	0.19756377060089342	0.2733839077176309	2.0727292961551265	-0.6368231792472138	0.2780736490192347	0.9877691357513972	0.9157563927592376	0.0032677440190186763	-0.03202869655220743	0.8793277970367074	-0.26999904532133084	1.730332573888799	0.961353256473546	0.08983032513820728	-0.46918535601442396	0.8649624326158648	-0.5742468002957014	-0.5370057051429686	1.1500679141575447	1.3358000573064397
-0.061437975272142155	0.5349365637440862	0.21461246725251745	-0.6987592425265968	0.7127496346809913	0.6542313258847361	1.261059664657352	1.2278917605850468	0.7929008238794792	0.43660193037878087	0.9777626141322322	0.27152561121535557	0.24237900900670833	0.31433075060973237	2.073663381720423	-0.6105154607494121	0.21736693023969508	1.0567445649269067	0.8699099471941911	0.010172710867272127	-0.004249234968485728	0.9175005265483464	-0.2521123617001867	1.7187580164504748	0.995761048282953	0.11278141020562263	-0.42551150423012285	0.9465198934408688	-0.5583385119437982	-0.5653122874272463	1.172065342884976	1.2853599387624832
-0.1054901650873407	0.5341729451141911	0.26552826094250254	-0.6393944794007237	0.7634827438179748	0.727707146825986	1.4007428632019203	1.2636654077907132	0.9099363403849173	0.5222655841645579	1.1045037509057765	0.3096968420603753	0.29337941490388547	0.3861510459296137	2.086198537280993	-0.5400971660134125	0.1646951512976017	1.1231461374334732	0.856199038066471	0.010456577630387731	-0.010001090928960132	0.962779559194686	-0.20501076149784114	1.74044072609804	1.0309827960736349	0.14344934783575286	-0.3872007109291785	1.0411475307116735	-0.5580054630545207	-0.5814686225159956	1.1879147723014085	1.1856727662393436
-0.14161962733561656	0.550326648304697	0.31047555718510356	-0.5744669091527186	0.8142350385502451	0.7869068187188099	1.5482826415330344	1.351642007473606	1.0381796723356715	0.666159245965394	1.2200846636835772	0.3383359788515544	0.3489956591140301	0.45778855795478013	2.127819890079197	-0.45518583201685486	0.12495585815075297	1.1744739478300157	0.8857088120266396	0.028753080816657384	-0.03449654639522625	1.0144686437633808	-0.1511373256368242	1.7917408038245093	1.0685279487310564	0.20239155164726377	-0.3557163141506517	1.1215604798748495	-0.550787669157206	-0.5627735456809597	1.2078691349988848	1.0449370346949383
-0.17295264645546712	0.5933579163142346	0.37299617983107425	-0.5204173936697204	0.852724540294974	0.8363685236285645	1.6915974935014133	1.4520851811827156	1.204174514190067	0.8055425686607653	1.3221312344631904	0.36113668252604814	0.411243854923265	0.5428775665206765	2.1621458300681495	-0.3867930851800371	0.10149642773373466	1.2116789477407843	0.9471263454381648	0.06590644755274992	-0.06959341964262919	1.0582227348957245	-0.08954751170135225	1.8875271968979288	1.0995882032653586	0.22147052113582055	-0.3282070676122502	1.1949412852696855	-0.5377935585864823	-0.5518732600180069	1.255718242786331	0.8406731643597023
-0.19931378560971508	0.665548550266126	0.44138040541744433	-0.46911433217424586	0.8905265582085893	0.8405276623930951	1.7787640343195867	1.5511964277092787	1.3570172963741842	0.9217329844535618	1.4252153135037147	0.3873351461233946	0.474966438288003	0.6467661754356454	2.231745431896976	-0.32832064221089696	0.08750476270549855	1.2505265004570765	1.0206951483373619	0.10176213765745641	-0.11141335328261984	1.0740397461327038	-0.04286326745016661	1.991204055368387	1.1238616698994492	0.16435486073373112	-0.2986197301987924	1.3023566393774422	-0.534999070249887	-0.5531775677041721	1.3401106573856452	0.6568647428871319
-0.2272433300883276	0.7600531467904043	0.5053345863255279	-0.400607343102628	0.912142328898493	0.8236188853280142	1.8264076235707816	1.7049662641736945	1.4579306360441973	1.0152806235577765	1.5328108398769682	0.41321730173993465	0.5304179308584219	0.7558573384983504	2.4283499889635047	-0.2697536329994758	0.08072972119767441	1.3051040504951703	1.0959722786313373	0.14302235600537702	-0.13802995368376716	1.063357587586773	-0.06874247443675872	2.0683771459038836	1.1390784432207575	0.07990362883604443	-0.26862130039807297	1.4040971231619728	-0.5435334480376269	-0.543205048520367	1.4244780036901126	0.5583043535640551
-0.26379033200908447	0.8538997636256822	0.5983969929216433	-0.3244405724963466	0.9045800067562414	0.835582870241395	1.8703886954880473	1.888735860032589	1.546561143714807	1.0541431334430689	1.6224260053681907	0.4186312699533451	0.5880419111526696	0.88124329379736	2.7382141253579677	-0.1972304767417372	0.11642066456477931	1.3697373245268907	1.1613063107738544	0.1999026194873343	-0.1286323125712586	1.0396396386792635	-0.15146367916254358	2.125060738717946	1.1809035522116456	-0.018103918815504393	-0.2507104953787601	1.4539274001307512	-0.5567981608308891	-0.5631190319430696	1.4698766856563554	0.5107908122003515
-0.30796532761030704	0.9356824134108003	0.7352493596999711	-0.24182851803599298	0.8993519320405617	0.855548114650418	1.8864790806292415	2.0446506611160435	1.6279398968591372	1.0486381880566742	1.682327308143779	0.41783335756305345	0.6640175486718543	1.056363229638128	3.1330016395520923	-0.11157481490270897	0.2051323293035058	1.4336907860338364	1.2073836968941207	0.262143172236435	-0.0878740281220261	1.0071277342419118	-0.2218462102044095	2.1477277477658547	1.2799081135397337	-0.131126670211737	-0.24965447823717074	1.4694113223248926	-0.5611694275026587	-0.584663399973478	1.503530871487212	0.4916762863314248
-0.3556876560592529	0.99069917382869	0.8548011257930878	-0.11324029958088717	0.917866031492417	0.8506136600432864	1.882216431709697	2.2032821970482663	1.6860276484902212	1.0637904500434494	1.7252732957365553	0.4372403827079953	0.7511041484701055	1.2726567950514778	3.4598395424779875	-0.029991602529655735	0.3300815109493944	1.494590985507548	1.24535601859694	0.31972019959149434	-0.028990183351073597	0.9698404546416246	-0.30002984571683033	2.115695832994679	1.4689828273497991	-0.20996137890615044	-0.25186457125492534	1.442871124012973	-0.5370546063633979	-0.5687787956526792	1.5490298266328402	0.5144872729245369
-0.38418210715357615	1.0004300294128066	0.941891538458254	0.05327111863195725	0.9465644844423995	0.8492284290711727	1.8913795836912122	2.3623929623637867	1.764064635889278	1.1047296104054096	1.7505878741746934	0.47136083070204665	0.8363393866219576	1.4607272658104216	3.579276359193942	0.05150619517295056	0.44319135388015257	1.5355683554979902	1.2917023081034222	0.35995186174578814	0.0397844418116647	0.9383804949707517	-0.3937843100236583	2.0523109691611348	1.7188482066534276	-0.24202953610924122	-0.26807443437832124	1.3617905430470638	-0.4745142696237263	-0.5538258396791411	1.5836679430364045	0.5498509302803317
-0.35832622609039844	0.9753966186762486	1.0178980982187877	0.2317673281053116	0.9864129658532839	0.8736698302781459	1.919335427610866	2.4675358890594503	1.8729023833008411	1.1542850486223166	1.7730890293107227	0.5075178939531594	0.9187654696964691	1.5652319221260984	3.5341197993475157	0.1417406934527487	0.4860618649344463	1.5497894047879222	1.3490641457369739	0.3852639292204862	0.12687197715331497	0.9138527756314925	-0.42191347352890995	1.9817346933822253	1.942430068402069	-0.24999279602697394	-0.30661528855653963	1.261344971495305	-0.3842840400739542	-0.5811347818582266	1.6144580761810983	0.5664824542559085
-0.2802498160730507	0.9444957193368613	1.056855918112608	0.3814534391220532	1.0464255079106963	0.9527451545270699	1.9665915033239216	2.527304055732331	1.9805821843098599	1.2801373540012944	1.837657561440198	0.5534152023164495	0.9773249042162734	1.5835813339900384	3.334191397659949	0.21528577523191245	0.46337443104293224	1.548099697356402	1.4262647261346992	0.398270188185056	0.22821963610794266	0.889389383849896	-0.39249144797946334	1.9160638444107416	2.119368048895089	-0.25220655099428124	-0.3372284711932557	1.1841454589211042	-0.293465771079051	-0.6204076415633886	1.6465392265103638	0.5877587723276687
-0.1595983944095364	0.9169028279752005	1.0519503516693276	0.4757473885388842	1.1071671025890109	1.1011957403719324	2.021210336261644	2.5624794924664323	2.09906743742538	1.4916788158912004	1.9492037198700125	0.620317401301915	0.9918593497208071	1.5337153432909856	2.9859138446605096	0.2870890078387377	0.41042164536555514	1.531010074985053	1.5230857630183774	0.40645439875799977	0.3199607696265251	0.8614901436943333	-0.37100232351672763	1.8587936895050459	2.255665551168091	-0.2569430479296324	-0.3541850892953465	1.1350928629533112	-0.2188732276586444	-0.653232718331882	1.64784277784236	0.6355731291158231
-0.011961278451423285	0.8735304970993465	1.0549433416019343	0.5169587606740512	1.1485504316228472	1.3107274312209958	2.07104869245452	2.534760203930408	2.230314672775838	1.6284207849101082	2.0754183134120425	0.7362289710424724	0.9959390471045009	1.4356351812969759	2.6949939180702587	0.3790623047669294	0.34444064632377114	1.5072402139309509	1.6270058492981334	0.42998953402722107	0.3885049759993828	0.8282441483048345	-0.36680679790243476	1.8335233089819432	2.2997185302861323	-0.23279903836570068	-0.3780020473279775	1.0990590871388008	-0.1512278759130141	-0.6981032318568365	1.6038855228297657	0.6957311154394991
0.10290072758524241	0.8134732500730596	1.12233806233909	0.53823431356786	1.1669877886935547	1.5843898027218255	2.1471213722471685	2.4595608511153184	2.326602369787411	1.661235505687912	2.1932861062604396	0.8879261972437765	0.997058799774495	1.3353210012564436	2.5971978866408145	0.443794422870287	0.30098650589619663	1.4855215791076701	1.7231562095008983	0.47839434701044087	0.4335766140573126	0.7906200950203154	-0.3176560741203331	1.848994888535913	2.2550350218868216	-0.1745021871506665	-0.40406681327627697	1.0714220651509638	-0.09367286473471789	-0.7469254871214226	1.5356934937747284	0.7749118534348115
0.1931208754719968	0.7568960515853845	1.2194808652568792	0.5405701100662631	1.1585397315688908	1.8427629458065637	2.279030294765503	2.381733999267662	2.363530724158209	1.6525791521220126	2.3365401372767076	0.9814043887069049	0.9589788317926832	1.2655384011850566	2.533976657412974	0.4730428464506355	0.3350624325319473	1.4613273264196043	1.7836056907220488	0.5437795536418488	0.4454765601589904	0.7549145165437265	-0.23697457893029245	1.8677447877253126	2.2035074047435472	-0.09796336920856655	-0.4225056268663847	1.0524385784523904	-0.03865214744826877	-0.7587302480548412	1.457900307793643	0.8689345185585442
0.31580034697327913	0.7429909487082055	1.2947286880835631	0.5420117799748788	1.1250256942018972	1.9080927816282198	2.4223382880871904	2.349281907442788	2.3610059709940403	1.5436606562440047	2.508177652547923	1.0010787451130443	0.8933266995626935	1.2335377851065306	2.4545589299343127	0.5213082363013101	0.40213040268164074	1.4277846691278508	1.8222834883675265	0.6161287124229368	0.4210004857124335	0.7234507728988735	-0.1518245508496361	1.8807897679412924	2.1543719774795145	0.0022892232331487516	-0.4441690642281311	1.036041247912753	0.03662730930627329	-0.721153764715317	1.3956306633959905	0.9532342173360393
0.506500188984911	0.7515748672197526	1.343606031854494	0.5691064368634624	1.0824176846689144	1.78424210600704	2.5191480861553717	2.316780240164469	2.3136130983381795	1.3519311685508004	2.6342177702262575	0.9908262851416259	0.8354346488038086	1.2551739113995215	2.4011660535705257	0.5803267230565243	0.4431141542276024	1.3940258864669492	1.8679337926390989	0.6810420366429321	0.3845490945319948	0.6833860563971654	-0.050410192732420145	1.8920670267852269	2.1081293421301552	0.11159239693696328	-0.4739789195392813	1.0021864462236434	0.09379202881744766	-0.6761124489933645	1.367422564620444	1.015253180438099
0.7338242251256579	0.7930728614585917	1.371623354669894	0.6048773253838945	1.0389015569590185	1.5931836073010162	2.5789417680227755	2.242096472065204	2.2252774523509764	1.2292994930338834	2.71035467524691	0.9273218460790134	0.765557614355114	1.3210875983994297	2.3053302381996414	0.6155419714724129	0.48678754166841987	1.363599364043091	1.9102781670448503	0.7483958777094536	0.36540280050557056	0.639639533212782	0.014320773888098224	1.873156425652915	1.982233662303311	0.2077694899512333	-0.49507286194252753	0.9320007358847423	0.12872573496933767	-0.6252483311010314	1.346289992065202	1.0445138536741003
0.9841796092510304	0.8673159091192915	1.34295918239476	0.6225181226293154	0.9970449832414395	1.3601340025597217	2.5968977050643973	2.1710581523092367	2.128314030648264	1.1944044785329615	2.7751942680932005	0.8186200576041844	0.6902744922029079	1.3756585664994931	2.1181551726426404	0.6820159387481082	0.5440233640692931	1.3389610719602305	1.948911674720834	0.8244242446670272	0.36809030190529785	0.6054172725364078	0.023976445028845262	1.8243311578473087	1.777751105692765	0.306132959337808	-0.476464331311807	0.8479048068867119	0.20615960172639464	-0.5696755071869173	1.3150360954658575	1.048990395075252
1.1873495016492188	0.8507969970188357	1.266354723944418	0.6148991155971177	0.9603205562631054	1.1578937264792966	2.5156810402521854	2.0885612927470936	2.0503753304770096	1.1748293153555285	2.7647381788330905	0.752262724624366	0.6426975695311985	1.3962149174033316	1.9408698232350055	0.7980395664551342	0.5889165060204067	1.3198438006710576	2.0089214198162915	0.8802722653740188	0.3871181563668302	0.5742184070701647	0.040300397344142085	1.7895271345608799	1.592868456255747	0.41631615930954446	-0.45778791386484186	0.7968236373644622	0.3264318818667908	-0.5192383947870789	1.271360858770282	1.0397466939815299
1.234577098217325	0.6793359411805943	1.1904600516580008	0.620292999780462	0.9422285399075616	1.1044348376699098	2.3665226213015815	1.9308088948559576	1.989682967309168	1.179747698063426	2.710404525493681	0.7368942381504902	0.6050783476604824	1.3845370957965073	1.8201682410273534	0.8552673956548977	0.6165231017724332	1.2989857377722023	2.0599940817816593	0.911121578020141	0.4207442255629399	0.540230752780559	0.046545046538190485	1.780053755026146	1.4367761559404613	0.4859712162225633	-0.46169894877851386	0.7859140935110209	0.4607442542457979	-0.49598212291857796	1.2069478751632907	1.0259754658214952
1.1625041367681823	0.4285430589859886	1.1259289509615058	0.6341650680122501	0.9551884095238599	1.1422668049406495	2.2449599673192617	1.7578665780293772	1.917601571619749	1.1757000512571487	2.734588126458214	0.7164587018937658	0.5642199410087361	1.3159019686308349	1.6848553787727603	0.8338557680880992	0.6337695041521944	1.2765519244546506	2.064109885375376	0.9241094040780145	0.4609792224800139	0.5146737925187017	0.011587563110199931	1.7853970946280107	1.2902679007004747	0.49486534837036505	-0.4339256979547151	0.824354278460655	0.6511753644680917	-0.5092037657134563	1.1275879207543258	1.0287490860062634
1.0817400344052803	0.119811745093895	1.0796110331609816	0.648931262833826	1.0082429756905575	1.1589998437480742	2.1441447195825134	1.6304874079486686	1.8363518204619087	1.1432314388921234	2.737083754437161	0.6920580920453883	0.5309847881951026	1.2103073822985209	1.5472857112472673	0.8167819855704513	0.6233012312663593	1.2504518389659178	2.033793401256562	0.907394444286246	0.4915409371153765	0.5204178650205524	0.01757803311594819	1.8206510833545964	1.2377772933821705	0.47211764715153626	-0.37865828655168016	0.935551656681693	0.918207719224249	-0.5395871474385033	1.0650801275556359	1.0534057536782104
1.0025864422076638	-0.22855831767729312	1.0528909057486164	0.6745638625625612	1.0904852274870545	1.1563224197049586	2.046460444061007	1.5054515043007768	1.77011544335085	1.1148942680017322	2.648502981566426	0.6747427809670674	0.5151016131653645	1.1480459763170943	1.4471476477617686	0.812874264397483	0.5889566498397338	1.2274128746147521	1.9656501196204108	0.8677157693328275	0.5058635106807512	0.564137900387075	0.0592948001439285	1.9078318873850133	1.2932906198609855	0.402114490959206	-0.31065455412311993	1.0642138426654193	1.207585572895379	-0.5599941281116315	1.0459592856617916	1.1023978793315885
0.8983243298732455	-0.48523981626290685	1.0397965747934597	0.7140423183429279	1.1676656797270244	1.1340036609826172	1.9771366726140258	1.3786374943893371	1.7251060359691919	1.1015563427472035	2.5535600709516078	0.6650678381477017	0.5479849234941622	1.1467868025090542	1.3681560542088818	0.7938847528426576	0.5628384633888797	1.2172864186821317	1.8594048099422067	0.8421640740710835	0.5099464454995682	0.6114602789826888	0.05902179286760564	2.031580418525331	1.3708571856259055	0.28868497186580044	-0.21228655738407537	1.152924501376842	1.5089896138027694	-0.5601804577810838	1.0734968075502058	1.145781581817237
0.8308057087172227	-0.6027827566685622	1.0345483529606985	0.7429689153780147	1.1989477928423093	1.0917851289668503	1.9448153000744361	1.2750512369318359	1.7071931887022456	1.0839048136955258	2.419241696668949	0.6732836828620588	0.6225894922827557	1.1739402764017914	1.2986041793797418	0.805644522648899	0.5712470495446704	1.2268470191028016	1.7343172818134491	0.8471298991349372	0.5069596150176595	0.6424964335677861	0.04780652843568136	2.151263190509944	1.4549239350722776	0.20173055413935687	-0.07457437914124579	1.2030519111809017	1.7663895702143493	-0.5259811997003807	1.1426226305882596	1.1488254260273592
0.7670098572461	-0.6200833969316377	1.0263980497680494	0.767360805246002	1.198778320083942	1.0533191256292727	1.9457960865515003	1.2048259546123605	1.7349900453150475	1.0745744595363216	2.2335993776956498	0.702367691523017	0.6546322900088892	1.2086521780185975	1.2094569621078075	0.8657642485480963	0.635653175674426	1.2495794783849936	1.60685391317825	0.8961651175271544	0.5017095121229995	0.6776495518432746	0.07156443750509937	2.266209272727191	1.5374277361790178	0.18026182442990893	0.07535742602568903	1.2350542180327584	1.9298177009606778	-0.4459487248025537	1.2332758518253812	1.1130028976851134
0.6698880241847942	-0.5424417936295864	0.9952478776773972	0.7994445137577333	1.1741472133347817	1.048398454414898	2.014183652724921	1.1740627332348343	1.792896579869872	1.0913115337289747	2.134568746845652	0.7359698025678766	0.633072164410329	1.2381682952393238	1.0872144796245562	0.9330710088606544	0.7328938580269213	1.2704886254620102	1.4952748257452384	0.9704976570687125	0.49449331245113515	0.6948325776870844	0.11942543725767604	2.392356280365488	1.6067477432228467	0.18642200830536546	0.1804009596954948	1.269022737226728	2.02218672884628	-0.3612191894872862	1.3143153819890332	1.0465685759800958
0.5823450424333647	-0.3618173142326051	0.9501432396743201	0.8289972906521174	1.1052901118501095	1.0673919696345284	2.1571521430353173	1.1730381738636448	1.8355040931221143	1.104842551045369	2.1386315419574466	0.7675393797489755	0.5817059540249493	1.2644180072859672	0.9605265680276298	0.9910248627592206	0.7708482952068038	1.2754830862654103	1.422753164267655	1.0007091911431587	0.47963668412043015	0.6552862656206545	0.1988454505502255	2.496836648550512	1.6498530177241915	0.22120064641365697	0.184183763956259	1.3307163177671366	2.033000409970014	-0.3141670660824955	1.375795375099034	0.9519850685395903
0.529306977817949	-0.1296199038908974	0.8999057637961647	0.8530571595714539	1.0431799447079964	1.0810857703389574	2.296657016765874	1.192220569316499	1.8484595783367883	1.0988712701133365	2.152801474601957	0.8036780767302348	0.4814783166581413	1.2923973908807518	0.8314863971604307	1.0640086481325868	0.7154467365505279	1.254275293223752	1.3961412197401102	0.9892623560850552	0.4577167508289029	0.5945572672134086	0.3157051168750324	2.557658316394589	1.6718718645040451	0.25705487218274287	0.132831158956687	1.4006562515632737	1.95873571154999	-0.3083986100657049	1.4154972870615066	0.8498913726208439
0.5123667968201168	0.13669284784884714	0.8411613434016146	0.8698009177626254	1.0328133280546432	1.0887321074710976	2.380792035745851	1.2418323780936844	1.828504199617079	1.089070937162044	2.1593225100076223	0.8546608011462269	0.3562754476693259	1.3256504110156617	0.7122132158719726	1.165124365322596	0.6254103257740364	1.2220529654598835	1.4120413187885457	0.9656866684211032	0.4285203213597478	0.5517378176541592	0.4424150112501497	2.608367814480853	1.6841347036773442	0.28001377970587266	0.061138909512146754	1.4458241108327505	1.886568180354637	-0.34986472525504325	1.4148580455429314	0.762833349358129
0.47091107219514117	0.46605393776992177	0.7781617025070846	0.8807809087837967	1.032004335453379	1.1093486171879061	2.415239588760193	1.3014782586480693	1.7603573645156156	1.0803162159419863	2.129552565764371	0.9279748690071294	0.29306666602847514	1.3589474345363368	0.6495851650688096	1.2564448501266539	0.5336292028499054	1.2161547076582295	1.4574258832431526	0.9083087164583589	0.393395453306098	0.5126304465694259	0.5678226295370611	2.7112532158824627	1.6946244180839216	0.3338948546698651	-0.058775608405111576	1.4619059670040644	1.8706390764471539	-0.44375158745026316	1.3930172936582879	0.6786458190439882
0.3563613437286507	0.7545176662875294	0.7095781773574453	0.8861573181803706	1.014433527769796	1.1414708140089131	2.390431863672513	1.3323241057813366	1.6445442954059672	1.0617028698274311	2.0577464009319053	1.0172533067638132	0.31501772772129766	1.3683133859525924	0.638573864426808	1.381735969577224	0.4711407160895023	1.2658635425622464	1.5020828267703543	0.83896043488735	0.36180008428622484	0.47308791847697684	0.6788550026189795	2.837994820709539	1.7155006693783232	0.43628688874959576	-0.13734705522914797	1.4330290573825812	1.856390828652744	-0.5434767792883178	1.388022435910207	0.5913838531206286
0.22198023518764765	0.9085392421118053	0.6313898118516464	0.8861369309291375	1.0159268066029594	1.139961532501983	2.31381392146779	1.3345351710049687	1.5281107881708176	1.0296095118467854	1.9790671333259582	1.0778926077293178	0.3719771166552999	1.3353819290213487	0.6544465008940398	1.6141218331491216	0.4971724389295006	1.3675014093442528	1.5184827697602246	0.8154695385941986	0.3408901174662298	0.45151169884222614	0.7539068994903652	2.9063413570305277	1.7656755146090553	0.5554893801605718	-0.07137992728793792	1.3724176272916568	1.8410913953015513	-0.599538718584744	1.4242210536679407	0.5056871471177175
0.12744784984307742	1.003982516082318	0.5493063636531785	0.8905522270533011	1.0245827076765646	1.0820092576536997	2.244253526709909	1.3331966337619627	1.4399840025426935	0.9834641523073534	1.9104887719718822	1.1070460000763882	0.4245636061349125	1.280614638123258	0.6805429425084432	1.8743681319065975	0.5659727692824253	1.5018056432849225	1.4943194278318621	0.8094640975927009	0.32464020916306957	0.4772767776729907	0.8015011679959596	2.918064563766046	1.8339713892445189	0.6582725370260454	0.07227989035591431	1.322341573780115	1.8420072797470648	-0.6174807130057438	1.5448998250569497	0.435464590491223
0.042010110137774274	1.0662491261010285	0.47299211333882607	0.9063173971852907	1.025525999444837	0.9808805049930136	2.2052758375550052	1.315352775552115	1.369920566499088	0.9190734145448463	1.8489361797720214	1.0946385644421874	0.44228138840701015	1.2282032208015004	0.6867269980392766	2.0116203557437493	0.6098376118615682	1.653871453017383	1.4260844026874722	0.7828064279292077	0.30862933343632776	0.5528465220303411	0.8451635041195733	2.899423138388114	1.892985108581777	0.7246656299059654	0.2236109182354542	1.2949356551086089	1.8414400558575128	-0.6133542872010006	1.7639653866430947	0.3836835489535284
-0.02758217443368315	1.0309113912440695	0.41220924302522227	0.9148975174898986	1.0355952393712435	0.8487873605029378	2.176702715433004	1.269733443292339	1.327015120087571	0.852063182584577	1.7964968358098907	1.0009399777408197	0.41514763106454045	1.1940769027029496	0.7212165734557262	2.0584153930531506	0.6348842671350232	1.7961644665121927	1.3374253744677342	0.7558280256892076	0.2960101361587612	0.5979477078996143	0.8786963288872125	2.8288790029977875	1.9317836770225703	0.77104888106726	0.34319354505106936	1.2798295684951349	1.8437661941935612	-0.5935218230086836	1.9185176914428639	0.3496965045570859
-0.048739856997255394	0.9311308841859717	0.38036327070491033	0.8967674262148868	1.051295451514353	0.7036413430716509	2.1489251963273626	1.2157986549747788	1.3100329300088767	0.7861568542987476	1.752095844139501	0.8621317915832016	0.3425591755620703	1.1833062278180466	0.801486568785935	2.054123305863169	0.6220258930062272	1.9026867666369411	1.2561216447532917	0.7188995404148049	0.28130640253909833	0.5941107582837535	0.8986384121174528	2.6996786584441392	1.9486398264751792	0.8803051200367851	0.38117999022995364	1.2785089781161036	1.872169019782272	-0.5581502407576772	1.8913749951982755	0.33168836762215664
-0.04397850123626516	0.8683451342291505	0.38110802170449615	0.8780024176871922	1.064491943472524	0.5862964288319416	2.108610071067371	1.164881359256883	1.3031958247248878	0.727839408368882	1.7031865207768053	0.7449958038524274	0.24360487290228808	1.1726404840838143	0.8599725978305746	1.9331303746504702	0.5708301714208978	1.9736898447302742	1.1904079843008248	0.6647326007984724	0.2644018464590814	0.5984926001527539	0.9109582577133493	2.582233661014592	1.9369616599081478	1.0102126420935547	0.3791396142528115	1.2703543325255855	1.8970800359224618	-0.5250534332212329	1.7562380847567922	0.3121098722002631
0.008982371170792485	0.8436980601907212	0.4364608530399	0.8977780513831485	1.0829356957416603	0.5207943006008191	2.056347183268608	1.1183035682305105	1.3021300225984085	0.6931994211194811	1.6589288485658806	0.6458301908247399	0.139216558532261	1.1434120813084736	0.8789304439204114	1.7443761550574757	0.5416610547012511	2.01683239796436	1.157430938443107	0.6206632074701093	0.2511861444637868	0.576988276023626	0.9069039427592234	2.4990181774255595	1.8919456906150773	1.0863681597056263	0.38297144788086396	1.2398340215435302	1.8784449097895983	-0.5058847684763395	1.5278972540775988	0.2873257403654138
0.08590089806277032	0.7957259080027721	0.570848198904106	0.9807803760813905	1.093033714060997	0.5000847529828989	2.0105485699777628	1.1047397241680514	1.3030115361727597	0.6898694938639119	1.6279843078830993	0.5615596226480444	0.0474163863974769	1.1089100419930076	0.8935451330387589	1.6399689225312968	0.5390980262365774	2.0324012836473413	1.177725235179222	0.5941566876415222	0.24245607180794124	0.5045516621218306	0.8769672828038348	2.420354576369543	1.8270623168776363	1.160130005868949	0.3669086728593326	1.2226039854037811	1.8823842536830864	-0.49975918059309893	1.2071734898169049	0.2680378632349395
0.08406933748264002	0.7149573920502418	0.7243473239407783	1.1356244616600673	1.1007623113624017	0.5172175101802864	1.9737039199443038	1.1263513168396937	1.3133593383748063	0.7112298478019894	1.609287349703743	0.5297349583856499	-0.025099466687487536	1.0727731076525862	0.8837133711033001	1.639813345810125	0.5154347887368258	2.02335545456046	1.2519583876208331	0.5827467183968102	0.22778894678106298	0.45550379139127284	0.8346291888711204	2.319441791317192	1.7596262548984494	1.2072172780445811	0.3419338674607459	1.2330696641576036	1.9093976409368423	-0.5069173453945537	0.9568038950417221	0.2365389192983621
-0.015455980247993684	0.6662638768087555	0.8110566198972358	1.3234813319138052	1.1407259063450073	0.559456717285189	1.9361562586248386	1.165370503730871	1.3679363930878319	0.7586685598312755	1.614044932629902	0.5317470852829068	-0.09103921618682723	1.0190111248754312	0.809167206664088	1.6607124853542388	0.48410716973186957	1.9936991243612028	1.3661632375310035	0.6136439566003412	0.204620014441585	0.4445529706927515	0.7982376327387681	2.2089712582100787	1.6875968826399528	1.1067221894757053	0.3204514616089861	1.2383887087398127	1.8718776020041556	-0.5221692052128379	0.9039661965799057	0.1932775824091012
-0.15636684786873256	0.63577346021113	0.8335774705466787	1.5101557415960323	1.209595798226537	0.6236184105706587	1.8982690942940823	1.2288138640191175	1.4814489267717357	0.8291508056586748	1.6199397243105125	0.5506092444222019	-0.1408444745958315	0.9653269942423209	0.6810543032193731	1.7015467988759894	0.4600270541083459	1.9440767396048462	1.5096722294001186	0.6948962093155095	0.17512210244361465	0.41647209978614264	0.7746680045495729	2.119608925304615	1.6146274485439265	0.9449616277480042	0.2102523013943493	1.2339757358898833	1.839363704188424	-0.5317263645084894	0.9142003279508157	0.1490985035469386
-0.32321429749775044	0.5672228423369196	0.8013923393204527	1.688261680831499	1.24033431947536	0.7045062509671742	1.8650458097143958	1.3036364433880272	1.599703819197094	0.9040231634586793	1.6212264838052755	0.5946413560470613	-0.15565257536634886	0.9395748589424031	0.5452471256108817	1.7638598514913184	0.44129533041351465	1.8974801100165604	1.6587965566872545	0.7955951785947667	0.14103519566774408	0.37822369079490037	0.766066706338072	2.052069916246765	1.5472143149022397	0.8985627316752801	0.025008037310626906	1.2486342890971298	1.9557851065465464	-0.5352316914150589	0.9245159312799768	0.09058225564145225
-0.47466190155935256	0.4977999486364658	0.6878230566089846	1.8228291888267811	1.2301883371678062	0.7778993715518802	1.8364932635324727	1.3172564729643907	1.6833677503878253	0.95733478876584	1.6393252390233861	0.6477668119459332	-0.12076152895344756	0.9108643421687562	0.41046607849565386	1.8304558397247956	0.45734977015789796	1.888442140034012	1.7965763246453637	0.8970941360246222	0.10781612788553534	0.3705119518233777	0.7803195689709204	2.0021799980693586	1.4842225290086077	0.9486929391239942	-0.15816945036741406	1.2792059563717024	2.203360120724434	-0.5280036529875595	1.0210539347322143	0.015378399528711773
-0.5105703133927845	0.44842732591780055	0.5415441701363705	1.9009473106225017	1.1932400782444583	0.8205624179840717	1.820056516733295	1.2352190126041678	1.7518370904555147	0.9732120567962239	1.660735920011311	0.6978985658587245	-0.029327161306866245	0.8383535321799492	0.2310943773874281	1.885255451864697	0.5220245510785289	1.9229711149195126	1.9041281884236478	0.9894429985706736	0.08112846374545282	0.41666886643310974	0.8210949315977875	1.9622576179011442	1.4278035331985144	1.0010877475021627	-0.3108129566943579	1.3050785228808892	2.3548193070123467	-0.4957298014911956	1.2098432632180116	-0.06013137057499529
-0.41023096873764836	0.40469582264290443	0.45295376602133464	1.9654525735235384	1.1098530859291773	0.8296318904184087	1.8200050768830986	1.1058766545670502	1.7842780185819695	0.9528025901816735	1.63101582601483	0.755825780975898	0.09337650907934467	0.7415156196148392	0.0416079614170292	1.9223193177909832	0.6142719599040642	2.0064780280060934	1.9709332802672233	1.0377298409510403	0.06154932694551514	0.47762868725314417	0.8686013356926118	1.9369149215037307	1.3799406286657716	1.0270035432855118	-0.41513613581400755	1.34984286842344	2.3419292742195217	-0.4581261450748763	1.4725088566151945	-0.12906398987291082
-0.32044941294383705	0.3641847979375661	0.4378909148184468	2.019199192702504	1.0037087800044224	0.8069134133061049	1.8168535287277794	0.9605676954905229	1.7572306020811588	0.8953449504140772	1.5604746111941652	0.8217484455691896	0.18951327945976626	0.6422405964535228	-0.11966157052431439	1.9281702227166306	0.7111513478826239	2.134027361772849	2.0079407133489178	1.038939039630286	0.04672500031432621	0.54082105272146	0.9007408819466042	1.9252760832882416	1.3366175349581702	1.0007474706785657	-0.47437869745716776	1.4172443340465506	2.25952048967888	-0.4286511204884089	1.7835625261390142	-0.18515332011672508
-0.3009127667557826	0.3431385026559147	0.4689501783363791	2.021106856925016	0.940175681211864	0.7591918617319656	1.7924230292082008	0.7960829510216018	1.7174365607247537	0.8506241002367109	1.4769318288876732	0.8958665479103349	0.25660629043717914	0.5405826207092487	-0.2754799972871558	1.9078445816740917	0.8085618694707307	2.2714870261030784	2.020984109364975	1.0311308603539378	0.04676806924701436	0.6332105614205263	0.9265102584197334	1.9154933525134	1.3049229297530145	0.8873883536865943	-0.5048561064613938	1.473710577669961	2.107390001723517	-0.3645265411200619	2.0410013800607896	-0.20554248761468105
-0.24925363568058004	0.3126571408246511	0.5181352126611297	1.978870297299278	0.9441119258448923	0.7057260812262001	1.743932397090451	0.6521092241578507	1.6925668206149347	0.915277151743639	1.37382905600461	0.9580567783301147	0.289048401459595	0.4669581865730083	-0.39955996925834497	1.8798560244828426	0.9141926100624047	2.392159643578765	2.008418412305607	1.0142352580765506	0.06072886377781021	0.7164352851396967	0.946662588632889	1.9194667080519292	1.2790368367147071	0.670905803005553	-0.5039509489114601	1.5008817247185289	1.8631610881050906	-0.2697313217862626	2.161366797764223	-0.20466553417390862
-0.18754548257186698	0.2732538158709783	0.5752887330330905	1.9351949802293866	0.9899431153860736	0.6621395474792663	1.6673761827059632	0.586514289190107	1.663409300192247	1.084159840947046	1.268676191723111	1.0130596751473195	0.23831048122570833	0.4372085129201454	-0.46601981632206835	1.8578464942229125	1.0444963596091899	2.4787984097419073	1.9750047938914457	0.9754008102498002	0.06662930755605825	0.7586871386019254	0.9826618929314439	1.9384496250585523	1.2574612711265343	0.4201452513819711	-0.4779088119019093	1.501516341761785	1.6406948378454007	-0.21156152810415857	2.1501299345994695	-0.18767201197568745
-0.16644744853293508	0.2532427822100935	0.6440610682953012	1.9029394363144063	1.0634111549380287	0.6234357806166241	1.560785954453919	0.5817153852966643	1.642320546876943	1.1932714288869193	1.188320709569507	1.0979159232626692	0.12467094342503371	0.47911666054741725	-0.5114866016664579	1.8516264758999745	1.1844130098915515	2.5220667086453163	1.9383358627194571	0.9284964358716202	0.06401286989526606	0.8004697792906169	1.0929944887418683	1.9858285753779399	1.2519164348409446	0.2423212768437935	-0.4646293963464239	1.48455409200445	1.5396821505052647	-0.17580564090990677	2.0383629420282405	-0.1596706846691673
-0.10507964288834512	0.23238060051114381	0.7356164904744154	1.8541702189007405	1.1546610437217233	0.5928538779362512	1.4393741906988395	0.6139361250054634	1.6460923192438515	1.2071266951373896	1.1440349965947743	1.1363157121325294	0.014273382806062152	0.6231735909140326	-0.5345898785862243	1.853709983754103	1.3292766139093435	2.5423667751365535	1.900129436892168	0.8893633749563975	0.06317302570785092	0.859673836183867	1.234054524204616	2.051989565275309	1.2683636956081246	0.14953130715406038	-0.4742806387225921	1.463692432322365	1.5140686093642546	-0.13061681419963794	1.862828474442307	-0.12277235879202134
-0.015947203392089354	0.20423235014592342	0.8800002828541873	1.8036243981653466	1.2663691722796782	0.5916237101326578	1.338956744470272	0.6971964465506542	1.6679458700504912	1.2046492875511894	1.125665180659849	1.1024401477365213	-0.0979811242606542	0.7850823563978624	-0.5253444769326301	1.8528405844299058	1.4964169496670818	2.5495028418706003	1.8462475254331643	0.8703701078970258	0.04085255134232551	0.9131073327574054	1.4091996750169886	2.0999791829777665	1.3661950903340931	0.12871575249680314	-0.4983578295508285	1.4390377436071735	1.4792702043236337	-0.12102083622285056	1.749312968305564	-0.0868172677203576
0.04468376753635571	0.19618266284975755	1.0568279462440793	1.8007963951728914	1.3999584722623388	0.6077399421141909	1.2974173507756248	0.8532500589037534	1.714878021326029	1.148397562358641	1.1213126309887014	1.1345586723165675	-0.22349115732353292	0.8734377701378413	-0.5000730305985249	1.847651643200226	1.6419753505578274	2.533525282762321	1.7791418945108781	0.8926518055109313	-0.007974697645992646	0.9592528954451971	1.590972312813196	2.119552679624596	1.592146213624475	0.20225856990010987	-0.5505967346513772	1.4066099131887397	1.4043029809027896	-0.12215822358013181	1.8079226416556893	-0.0720671147892282
0.10218845402630325	0.20566903974208922	1.2029529874397837	1.8418213695824996	1.5613125262243535	0.6176949975331876	1.2617592466200125	1.0106157682580217	1.774538368601948	1.0035566564807283	1.1297778260184141	1.181627340557165	-0.32372717189236033	0.921821185224202	-0.4418631363377871	1.8346045522893846	1.7016105381599675	2.5136142419355503	1.715721821764363	0.9639429154476794	-0.057344615186179025	1.00408920313586	1.6665325680611827	2.1106939850215047	1.781935527286646	0.3554652763036056	-0.6169787264696396	1.3691601710233792	1.433236603158787	-0.0840343968365919	1.9784058478301394	-0.07317860228974193
0.08692194045514219	0.21501959513898555	1.3206725961442483	1.889786746804695	1.7330843584271531	0.6204172176027642	1.1982070263649813	1.109059398678197	1.822797397452815	0.9285531418085133	1.1441222345266218	1.122434893516767	-0.397172894401534	0.9036410171516653	-0.3776839580448067	1.811917805713764	1.6839287297398222	2.5040536415148806	1.6607706238989983	1.0696556353481992	-0.09757530520998448	1.0483881865213431	1.6284872781975424	2.050113370091797	1.867477333112231	0.5027777623259505	-0.6612145302328576	1.3190180879928854	1.562891494976802	-0.041500767916017006	2.102230690222331	-0.07670171175237928
-0.011554264989172457	0.23553769571616404	1.407553219795446	1.9007143134655535	1.8834482638889902	0.6058964133328948	1.166184004956527	1.1590612010224806	1.853880733245252	0.9871219717434497	1.139439426970619	1.0967588482619133	-0.44667098873647487	0.7691125122410526	-0.3431193830574208	1.7774987440474024	1.6357067387707347	2.4957622864439344	1.625914417907024	1.1829995786207885	-0.12928050000821206	1.0889069799006688	1.5459355262639578	1.9409887157565808	1.9587626874817452	0.6475909737473963	-0.6619273418034305	1.2634725893281886	1.6646899695400772	0.02055089387967398	2.1960738519786154	-0.09292025184015047
-0.11063046441663268	0.2503663847623066	1.3715429355478728	1.8694490074676022	2.0006530654966417	0.5618274608394535	1.1540579176037427	1.1193016873598631	1.873446034529622	1.0423135122189628	1.1134518702010783	1.1497781879349669	-0.43487030349110334	0.6104904611862735	-0.2931287599570136	1.7348554698265342	1.5784554764393506	2.4990866875766455	1.628663559584917	1.264436160402915	-0.14897592292640727	1.1364791007789725	1.4262108525450974	1.8477012378954618	1.9770174655218984	0.7414799984650683	-0.6122568212508188	1.2040790370312593	1.7616904585421966	0.13574144828226026	2.254326302127184	-0.12516358648808024
-0.22026445270541734	0.2441336872495275	1.2305856970629085	1.83367811894717	2.067706721024345	0.503792485634626	1.159812322178961	0.9632480750067636	1.9045570136048784	1.044273578809221	1.0670132496939446	1.0845065055731407	-0.3635188814869056	0.4961662800933796	-0.2566516959107536	1.6922884587042795	1.5384753203765444	2.543239135717478	1.6574994932949232	1.2940615280444348	-0.16005325241374563	1.1776184658910402	1.3107224986312447	1.795260176374309	1.8237300651608668	0.6753411353958816	-0.5422692851919865	1.1378074098435422	1.8591749092115477	0.2457885274343438	2.1529187824010956	-0.145970836440358
-0.3467123074692664	0.22938950935610056	1.1034185897627609	1.7635896616727682	2.0755472342982566	0.4415742507279424	1.3291660263163703	0.7762461595832778	1.984178882552245	1.033034163510062	0.987411752522744	0.9152450033021717	-0.29343800178906004	0.4105627704016174	-0.3123013775454405	1.6503040976554335	1.5663073391140179	2.6120652419106674	1.6955414135212332	1.28143130037646	-0.1608371069886661	1.2409205666047805	1.2484046652922458	1.8038175548344377	1.6651118263309175	0.47964676077709434	-0.48000953171571387	1.064929162454061	1.872814302005247	0.330052238575981	1.9643174661266438	-0.1612920288212927
-0.43255004316333423	0.2076701431081783	1.0034261527385753	1.6234302219107353	2.0762507061254434	0.37692669284777564	1.657732925455956	0.6114011668193251	2.066218003008372	1.010828576395516	0.8847794413435779	0.785162836021501	-0.23362477936694406	0.36868847153262607	-0.38766571912213854	1.6168612036513288	1.6663611768054505	2.675154201941022	1.7345165866761723	1.2418890289325897	-0.1564160810482489	1.3637786337919238	1.2042339707920313	1.9078640277735956	1.6096634634750213	0.26547183453193746	-0.4142611501824051	0.9888704932350787	1.796176630249119	0.41734768871432937	1.8075466172329964	-0.1788616890358357
-0.45619191134133585	0.16399296843145678	0.895979212751401	1.5540727932162575	2.1077374655904544	0.32239959109969407	1.9684673431943893	0.4491935881786283	2.0759269382297054	0.9468896011928456	0.7870262230670731	0.6541297041017617	-0.18821755201838974	0.37378270965386384	-0.45048467792404806	1.6556791208457313	1.749607106143608	2.723008288222533	1.750856421850301	1.1891082438997822	-0.156362244882389	1.4368244675045212	1.2020028423613938	2.0446736093241844	1.5450170158917544	0.03184246092391	-0.35530899325318177	0.9003395815474683	1.676518408998329	0.44267299628737194	1.7187171144459263	-0.1890231321024591
-0.45386912761710996	0.10843895854273233	0.8228467624822263	1.5603491541315424	2.1192584155602363	0.2811734633624562	2.195786899855584	0.32968700010493174	2.034265439545059	0.8612842393502731	0.7018134574937693	0.48269894129145763	-0.2137652257784246	0.3914653009796756	-0.5552897601646248	1.8636272370978362	1.7530069788419282	2.7453595809445916	1.7429348444493296	1.142450870471326	-0.156844616928494	1.4079035543743212	1.2162180488181975	2.1347711536184764	1.5502523196210842	-0.18923187126175808	-0.35220882864465886	0.8041125625953924	1.5203080721493147	0.37572241693233366	1.6703979761301155	-0.18383279138905112
-0.47482330344955637	0.05792543526240572	0.8226719383039196	1.5099635189415501	2.0703223571817917	0.22534727684699418	2.323210267436859	0.26105474235614506	1.9645429373228929	0.7695035747744512	0.6258447970559684	0.35963064839808095	-0.3011478200480456	0.43216504793632887	-0.6603709771891031	2.123739312801751	1.7052265698854292	2.7216054380991546	1.7389677286103447	1.113544386190943	-0.14901253151919186	1.3602103463286532	1.2215526737578368	2.1854324411218657	1.6540909387722404	-0.30315029383734254	-0.38789089356100376	0.7202587418335178	1.3521079752863057	0.275981697621824	1.6090370574206339	-0.16232193925754929
-0.5182053245467382	0.021845209563730466	0.853021415657928	1.4457378526288507	1.9966208928871787	0.17487249256957466	2.327061397554838	0.22813333623866142	1.8346778661134024	0.6782511809339222	0.576938589333696	0.329369157769864	-0.3866287894591485	0.5024486096302693	-0.7442375428528452	2.2941354792964423	1.6162616902863376	2.6608781389207623	1.7417105431497384	1.092855291715556	-0.1382474517938413	1.2706512501667302	1.2537894984666105	2.20693034353508	1.7401792033082597	-0.36717318263565807	-0.4219323604180934	0.6963817341193115	1.233063812925121	0.18093803872875508	1.6508885756661573	-0.13294909755819356
-0.5372963611683622	0.006503417090385187	0.8792520353710351	1.442400168355571	1.9067843429562852	0.19099217039929717	2.2120281752240176	0.2710127984380622	1.6890745525520887	0.5966242442150712	0.5853663966783318	0.3292467159708424	-0.4617527447729762	0.5743027537084318	-0.8232939087624498	2.4205583431304403	1.486368642891121	2.595596488781598	1.7473638413987544	1.0748647747804374	-0.14069376717051646	1.1070095114216525	1.3056420528799055	2.1587237782096897	1.7816145305616355	-0.4427459272969723	-0.4660625624671527	0.7509111118534759	1.1687905811834267	0.0929981984835512	1.8431122605458665	-0.111657483786885
-0.548440109065859	0.03416271007203649	0.9009407229317394	1.4558120672023869	1.7641106636052792	0.21711169967447744	2.0350236507008446	0.4059406575632777	1.6167535817449021	0.5253696301402091	0.6327210154698726	0.3294426228492771	-0.5215492127910526	0.6371700524630821	-0.8602209702343273	2.5118757774105536	1.3684508055995237	2.5327550905377216	1.7636720408803868	1.0528079586282206	-0.15646345687420576	0.9958590597290582	1.3283236229173845	2.0958451254963237	1.7882561056576762	-0.5202938420262904	-0.5259387343952666	0.8494088125961635	1.0867304571987473	0.029541300430741557	2.0154818559074847	-0.10313777913845143
-0.5772398202568702	0.0724009884204151	0.9253251993219302	1.4772041186746694	1.6153167793577528	0.1877255063158046	1.888471517493486	0.5456740306423956	1.5918531268763954	0.45553952542741216	0.7047265812894201	0.3370319736919731	-0.5442849390730722	0.7045392360690583	-0.8573266686104699	2.4834540458191787	1.2869835562561276	2.4717684409163514	1.785282382424331	1.0218554217046014	-0.17636991756257187	0.9914242422243355	1.3165843100355068	2.121051225242261	1.6982012387340337	-0.5537309289794826	-0.5700576219749518	0.9263662169342091	0.9580226731596146	0.0013356467174170856	2.115867842618595	-0.10641105884179924
-0.6025448296513114	0.08452230232420263	0.941335597571239	1.5166680121327267	1.528054296794518	0.17537214055702868	1.7889388366882835	0.6384825845210281	1.5607851484633017	0.3774720404904992	0.8116678231738103	0.35351468053694673	-0.5499088340291013	0.7698233361649466	-0.8469665006070508	2.394030986908631	1.2142583955675397	2.409178534011121	1.797873388037696	0.9877434845733193	-0.2039060396766068	1.0502423337716114	1.2812220227150386	2.163898380771496	1.5580288474234105	-0.5226210226014628	-0.5734632772565774	0.9574807935868286	0.8321041735681822	-0.018904413626826433	2.189750374603692	-0.11419656991191167
-0.6173832773397603	0.08225559247815069	0.9432971248518378	1.54168316939555	1.4727230399871085	0.21939285117581914	1.6781442580135828	0.7039453182795866	1.5394783203613116	0.30222078505966365	0.9351531157051569	0.3650935933311002	-0.550193658897778	0.8160505853488296	-0.8064735504442959	2.250281147069587	1.1366727447543779	2.3405449758740815	1.7968262466160816	0.9688018296526956	-0.2377302259630809	1.153196697823225	1.2270128192842915	2.1624560808338495	1.4890642296108425	-0.4332259986919812	-0.5577437078060623	1.0053485265201023	0.7208346212160732	-0.04369790526830791	2.098420309405727	-0.10809358579211832
-0.6229972561294316	0.06825692368189343	0.9277307800154272	1.5664070802121886	1.423742215219662	0.25422348467364564	1.586968838203496	0.6978244022942863	1.5451728366221005	0.241932342800189	1.0518556590352945	0.36187541471347934	-0.5439554357936226	0.8510772804176454	-0.7536193073626871	2.0057725013420464	1.0679835819011256	2.2519178563147784	1.7778764668110427	0.9744939112403644	-0.25671070459865614	1.2870131536568499	1.1557202639880164	2.1479969235202327	1.4563493133869057	-0.3295862829257302	-0.544053199863315	1.0429596741762333	0.5883384060614079	-0.07051773206508176	1.7824219187235186	-0.08969285923544776
-0.5851028992991527	0.04168722091918343	0.8847170391848961	1.5787180674924255	1.4156394988101622	0.30640051795659884	1.5671267733213674	0.5838900951877692	1.5518686540161233	0.2081995239169113	1.1779362800391293	0.34817621809959964	-0.5492107338607758	0.9100925904799574	-0.7039695914028993	1.7117355488507868	1.022655033909627	2.141410990293376	1.7489203174695522	1.0259217209216986	-0.2464495313857545	1.4535988241584759	1.0936879899840213	2.1120880743762753	1.4501242697554615	-0.2236154753564486	-0.5304909225734751	1.0418958652597912	0.4773446598207314	-0.0927996550370724	1.4040410763168494	-0.07941924770547022
-0.4632199110386548	0.03153079131603412	0.8206299919012994	1.5791025128013896	1.4463972056542727	0.4548407662568935	1.5817322614535807	0.44339987018606336	1.5600694945858673	0.21126349418160895	1.2690749936972752	0.32887939057377713	-0.5636697845471309	1.0330177410519639	-0.677740196003654	1.360540929210488	1.0024040210526035	2.0221412229410674	1.7185911790737407	1.1020385658314118	-0.20770256609304885	1.6271470067835572	1.065301509275799	2.022062845956295	1.47989671600014	-0.1165808138099452	-0.528299687004677	1.1554482963234347	0.45760630924213547	-0.117057448878879	1.0800396325050308	-0.0866439164588093
-0.2827585628446849	0.07068661932246799	0.745962585346594	1.5886583087007167	1.4725407768318841	0.6551169088693961	1.591934498409048	0.33390091364772867	1.5801231605333796	0.24370296057503205	1.2675015952835818	0.3146475721341528	-0.5754565077891362	1.1258615001399574	-0.7463307126962475	1.0072689027639508	0.980584311255756	1.909638144419171	1.6863069548816827	1.152061788022525	-0.14451613494657112	1.755775634290412	1.0475309321974593	1.9364488858692817	1.5147210392741433	-0.009593086997731082	-0.5442153739243443	1.369926847104539	0.5118568509721299	-0.1448904432532992	0.8760463831950884	-0.13034882863497285
-0.14701255571044305	0.13876337109037992	0.6738371223444645	1.5984354518991446	1.523510508310739	0.8076542706668128	1.5966806819204322	0.22428628105135623	1.587632919032639	0.2804560307656042	1.2075815986654546	0.30793980224441303	-0.5821722314084259	1.070579708116001	-0.8665754793354704	0.7894950488864487	0.9477868108662404	1.808841201800758	1.663633654069877	1.1823065013290246	-0.06465341306332296	1.865041666940897	1.0364317743083382	1.8942405205631274	1.5331554226247182	0.05220040192184801	-0.5668292267135212	1.5095609381540491	0.5638489049217098	-0.165561390958151	0.7770516868479356	-0.22405028406818994
-0.08836752977884381	0.20684917762465466	0.6302604476597864	1.596548174927866	1.587005235912723	0.9168325246977919	1.5996230413516226	0.13456132037698162	1.5621212404662372	0.3034813483314659	1.1196924979686593	0.31015191741340553	-0.5813708124151884	0.9325749357299653	-0.9552147449678821	0.7150531130675877	0.9208842759454736	1.7188583867440728	1.660400486296797	1.1988481917978526	0.022720530680702074	1.9866018310528524	1.0499315134202967	1.8607783585000242	1.5451049078521737	0.04537530931062813	-0.598830317593469	1.6307141005103394	0.5829315654995412	-0.14742530313147217	0.8258596569132465	-0.3211983704663027
-0.08313951203096329	0.26815296415349776	0.6209632978574464	1.5696224409780697	1.5963134472260825	1.0015142439507683	1.6009021789598208	0.10343124064396539	1.5116231057070022	0.31326346505050673	1.0060557448149072	0.33818088590612655	-0.5672021713988571	0.8152179058951262	-0.9918008992991402	0.7176918162796238	0.8992467573286451	1.6448884967651634	1.6823176940579512	1.1720319991367751	0.10379348957248169	2.0361832421146095	1.0682292769632595	1.8400317376699291	1.5450590511771725	0.099170337261757	-0.6386383923415946	1.7629895685033596	0.5812090782753084	-0.0763444161035772	1.0049538223673236	-0.380367234885852
-0.16667551642126543	0.34392324907398814	0.6070263143628523	1.5190154584889775	1.566428684967526	1.0315551484654153	1.6027094323633608	0.13490173849063533	1.4531944202544789	0.2965227476114027	0.9092683750695809	0.41689667780053713	-0.5429278323458476	0.7061098184532811	-0.9915861278005501	0.7983903767087579	0.868459535891542	1.5901144691187532	1.7274902993728347	1.1148899883797374	0.16729647737421588	2.038007117573037	1.0751454612967684	1.822519243440962	1.5292499624704294	0.22002336682856968	-0.6564926250140365	1.7615259141665995	0.5739652649335192	0.014945476323652668	1.1914995384643965	-0.3755133995625076
-0.3109898586832418	0.4365112533848937	0.5623027930684834	1.4765138645972113	1.5392682772397093	1.0017278865385073	1.6105145722997123	0.22321545125695205	1.3909786050557034	0.2495722306064561	0.874812507629904	0.535157089385661	-0.5016812820005127	0.6715671606278781	-0.9487306911533038	0.9134439378014175	0.8349332707819503	1.5486576937640202	1.7938461643829684	1.0811467093823715	0.2122712103335978	2.0507931656519256	1.0850835537578494	1.7829383549014384	1.5081520705801874	0.2555490494576304	-0.6262113334789632	1.6619020432951275	0.5290244804366151	0.07373248703581718	1.333680639757628	-0.273689927669115
-0.3830312415016933	0.5454280197026444	0.5060164006209229	1.4627087830480459	1.4806019244515944	0.9509877719505079	1.621495265654806	0.3629686545174475	1.349919115641346	0.19055528135813365	0.8762737429883638	0.6729081946783918	-0.44550655765570824	0.7682222898982722	-0.8559732672622111	1.0195808174041565	0.806628790170868	1.522557608275286	1.8681678967635675	1.0498365740688544	0.24510265772161488	2.011787961864655	1.0977987892022139	1.7132419222599793	1.470973771322778	0.23614153682904923	-0.6091113987647994	1.6301455129860347	0.44001196088826494	0.09047110234160545	1.418380140968806	-0.07460110234773809
-0.34077903363593276	0.6777181562571808	0.4416915924548297	1.4676483227753423	1.382902478052288	0.8992242404502754	1.6319615605079445	0.4948327506197828	1.3964642609574127	0.1252683049688541	0.8855832765727524	0.810375643136722	-0.3886449027452716	0.8909206537897985	-0.748485245824961	1.1293295173572433	0.7678035409102161	1.5121442950345236	1.9336126538298193	0.995249364179857	0.27255264197027373	1.8870568275573436	1.1080695112183545	1.6338029343294065	1.3957650029308488	0.21276803915303183	-0.6345576403873101	1.5231850288977218	0.3994892780631838	0.06117852555647653	1.4170139188996942	0.15668007195640735
-0.23860461966392302	0.822537071201813	0.3664123012760513	1.4834047555139462	1.3088141042527224	0.85579966156824	1.6397564124742559	0.5712747948012181	1.52127061141096	0.05054896351976208	0.9105333250813821	0.9056700546186731	-0.3304317259089568	0.9217365633285015	-0.7479500216141888	1.1915663068739593	0.7112748673267045	1.5079632515295536	1.9770326417804316	0.9424280267523193	0.2897974426185249	1.74617190832882	1.1223255118658735	1.5668504873631903	1.2845931371690469	0.08184750908118757	-0.6402865333804323	1.3159073639889454	0.4158346930822642	-0.02562004546333314	1.2872980272186756	0.3699531093256233
-0.09811129171566613	0.947547175600987	0.32557337322365293	1.5751561234555833	1.2550784494533396	0.8279985583766626	1.6429182485996132	0.6132718139293037	1.6209860754921337	-0.025485589897886074	0.945244675035758	0.9321868668934761	-0.27494393212978485	0.8281007432967409	-0.8384676855914129	1.1483281804839032	0.6491106191070128	1.4954947825058027	1.9986366561858762	0.9158182826462358	0.2954050176544948	1.586465502523086	1.137089870889993	1.5207410823928176	1.1698291651988004	-0.12240072086180484	-0.6525815901003649	1.2353440142548235	0.42353644864681	-0.13183183891919156	1.0941405483559499	0.5081701490110659
0.025929569642111305	1.0257924299938637	0.3483494671734235	1.75206503979723	1.194592662712184	0.8160828153379326	1.643614401238927	0.6206684715832467	1.7022818987880064	-0.1038955400011266	0.9677987960589809	0.9043946192121968	-0.23089101910778176	0.6745864698665117	-0.8768538296251407	0.9836792011007448	0.5977110904389503	1.4620149980487107	1.992398097625686	0.9142588587397696	0.29872563236473504	1.3812719455021047	1.158996351303889	1.5081782080055768	1.0873712207670614	-0.2808328276828308	-0.7264198172362063	1.2050768164287498	0.37381849414432816	-0.20090191826424858	0.9377833263272631	0.5428607955867333
0.09693236638447332	1.0430236503814942	0.3993876377882231	1.9392170936512003	1.1359103219279965	0.8351211265840242	1.6318929740410155	0.6033269779683048	1.796864926692385	-0.17887355194818985	0.9711169531096413	0.8523405290547649	-0.20370699855319283	0.531352064326116	-0.9008093743964556	0.7465314696514043	0.5631132941519585	1.4123140222490271	1.963033847850999	0.9327323178303182	0.29972913849636434	1.17951423685509	1.190216459259461	1.5660228723571865	1.0469944184283018	-0.3750503955405266	-0.790459713894015	1.0616240181998742	0.2201684706316355	-0.23374252250519661	0.8105241275411593	0.4848849957319551
0.11037784558573512	1.005452406488479	0.43715665326955905	2.098322114737562	1.0887681167088774	0.8557514196935895	1.598151861636027	0.6033996886333572	1.7963765620292431	-0.23293204277766133	0.9673158717933916	0.7981641143809564	-0.1848443320050419	0.40209381107980047	-0.9655476404000517	0.5029776379185076	0.5474819085035515	1.351028726663016	1.92745002093162	0.9827665997654484	0.2994470369872585	1.0355302429368325	1.223520208956163	1.711257253265001	1.0515953714867785	-0.39327671735616326	-0.8056248743451956	0.9711158892503257	0.018783174285443495	-0.25601668174096	0.6622075610843513	0.39990208904129976
0.05960291616990576	0.9415136829481797	0.4664921503893897	2.22804619433279	1.0512986491135687	0.8600449465375049	1.552912228050641	0.6313866846179825	1.6798631964215045	-0.2739549978079789	0.974251287375336	0.7635069631678598	-0.17799736555410678	0.29359161641117876	-0.9824157257178919	0.2690787144701124	0.5429302169891796	1.2818332425661922	1.889006327410612	1.0545148457882534	0.3175402956094625	0.9455927493768955	1.2622401719739336	1.8788091164948866	1.1074105877426863	-0.3660271928734296	-0.8354498156155113	1.020285871029588	-0.14174639034639042	-0.2657446432336091	0.5287063568815744	0.3686580734305287
-0.023305024343302373	0.8822200545517875	0.4902542527048091	2.2680867557542927	1.0417698034544098	0.8517094397674967	1.4970862732949943	0.6602197683413968	1.5719223199636365	-0.3106789220269488	0.9925307497379892	0.7569563269201979	-0.18614559071880044	0.23411596323624964	-0.9001480145436538	0.08826805922872676	0.5360872397871115	1.2085706719772218	1.8512143291550192	1.1191000642690625	0.3344297775630381	0.8443941492520665	1.3015594957937464	2.006872494802424	1.1567370844858913	-0.36663343319133174	-0.86699078474091	1.0383412761562314	-0.3192614483313851	-0.27469234923542796	0.4395572333352179	0.3879153591619067
-0.09807971308497496	0.8352831639846052	0.5024325049656401	2.207361871724736	1.061770786540999	0.8299385709072602	1.418976575434599	0.6864220480020142	1.4908384285027125	-0.32886965155326997	0.9728367866232233	0.7694229427572592	-0.2092917998997957	0.19092494767014095	-0.7848975375145033	0.014787038452399037	0.5286915130727822	1.144856913152421	1.8155261044504034	1.1599842513203882	0.33092181299560564	0.7446183233437693	1.331182354282097	2.104514995316491	1.1448754912188543	-0.3852156767419945	-0.8671680447611051	1.0562536173251467	-0.48643117519319234	-0.2861322145661693	0.33321752659816445	0.4697677460116652
-0.15722297963415724	0.7932781028294722	0.5008940521965428	2.0987764591936107	1.0759617318548729	0.8109588390803874	1.3468750520770536	0.7007824043498175	1.4025089254672471	-0.3373511292895556	0.9059439867380743	0.7830976510113347	-0.24445650157868	0.16025458779204405	-0.6597607534073945	0.03556415703873092	0.5160523859572295	1.087953068231863	1.7819068540350191	1.1908483102918677	0.3271941968714643	0.6821789686975012	1.3474090281426117	2.1449636743477463	1.0888997766004418	-0.40041470819597835	-0.8522065447586595	1.1436656954971887	-0.5132884457800986	-0.2958834672675001	0.23370266313295468	0.6211084959095962
-0.1901103691313979	0.7714742254288335	0.48633819111074394	1.9857611882160129	1.076457359733118	0.8145080627154055	1.326216808238487	0.7047748808672271	1.3591089714408502	-0.370187709546061	0.8261119321755601	0.7927093322345394	-0.2833630201597885	0.14715173346160437	-0.5485977529942685	0.06685643166192783	0.4943870754654826	1.0413092840175808	1.7448962573840745	1.2204478718640133	0.31897233762133637	0.6514152602389741	1.3453191103721411	2.080915914999686	1.004469995143641	-0.4044002493827018	-0.8344579138003759	1.2613596447217388	-0.43556836513381947	-0.309338022149193	0.17550034957407828	0.7702007779739193
-0.18359113626189247	0.7350257725647543	0.4761564309661736	1.90630042030338	1.0439185901265415	0.8269131161970218	1.381243730654429	0.7159029176504383	1.3852871602707855	-0.43761327160166347	0.7203889056966232	0.8010190489948131	-0.32397569555228445	0.1256103836917993	-0.4752686270470674	0.10824594054158616	0.4714124588664805	1.0029686435307439	1.7025139201473276	1.2477986188192687	0.2826070843062736	0.6332370492383876	1.330212707748951	1.9480877240847723	0.8967373800069469	-0.38924033020729276	-0.8149178251911822	1.3689950972260008	-0.3345296583492082	-0.3386888269560257	0.17919165599016304	0.824276174443867
-0.18283675786203035	0.6458604699388331	0.4665900519292424	1.8836327093968073	0.9574395193708554	0.8416062128763582	1.5029366989239112	0.7211248654132756	1.4459334513005946	-0.5240747963600553	0.5955265000982422	0.8016169731133693	-0.36038022313011486	0.07753499230579279	-0.4486983245072027	0.1633780597914439	0.45473115794338775	0.9718976745516089	1.6510299941795132	1.2954181899772468	0.2451177318480557	0.661650909855249	1.3228164071708746	1.8357249255998553	0.8412316963072991	-0.37071675507449164	-0.7957322566223791	1.454037449329004	-0.2143718637645012	-0.37467374436897893	0.2797405866177723	0.7205305429738977
-0.16511412857038804	0.4908821071355981	0.4376531539359501	1.8894110388891163	0.8473078072256403	0.8741901533547367	1.6324691003632075	0.7111767244220476	1.5243850879419412	-0.5977521693243635	0.5230535882152216	0.7957356853670262	-0.3815940910451857	0.020591226250256004	-0.48085950415322287	0.19770560573946847	0.44428141297416435	0.9487172463224558	1.6013999197919577	1.374558031585075	0.2272721195888074	0.7673145992766424	1.3278278165994652	1.7758714869618302	0.911247196255317	-0.34197314155021863	-0.78732560587737	1.542788459413119	-0.07468907804589088	-0.40936211783199417	0.4403406175491565	0.4806072984249326
-0.12359173794728517	0.29438764056079914	0.3942687858474091	1.8958737975299607	0.7663381999165081	0.9284346955512927	1.7331917563696035	0.6822048294289885	1.6153775605556717	-0.6308328470930389	0.5534684700260663	0.785879120545778	-0.3616284262310806	-0.04760048218194009	-0.5480488924978714	0.2376461157454656	0.44471064304234503	0.9363037910290337	1.5608366348737248	1.4504647413584562	0.20980336049057868	0.914882016554091	1.3501610670085324	1.7209917734569686	1.0606482434099775	-0.2775082840040132	-0.7944612645626806	1.6138142119653485	0.04942887598788267	-0.4500091588493656	0.6099589675514169	0.2226708183745219
-0.09473237823163345	0.08881426157997592	0.3719367453105368	1.9185735455456137	0.7441980229554294	1.003154467688893	1.8000944255340436	0.6292218898175659	1.7022972561673497	-0.6191198097553416	0.653100419477734	0.7740389985803782	-0.28920472236833505	-0.1190958294223277	-0.5931270437019551	0.24741389341591594	0.4544347112775947	0.9384611151683456	1.5298906004742434	1.5015865647886397	0.1966371877678751	1.040332105917629	1.3901676160411574	1.65698820714321	1.2440673006365333	-0.22115531303412314	-0.8057267045695642	1.6319466515307688	0.13188449552857953	-0.49671967786015997	0.7409345410484519	0.038408624482016505
-0.09272888955106984	-0.11170655777063318	0.40021280790982966	1.9608217550291982	0.7590156977153422	1.1229803926249258	1.734395448864181	0.5623346880300313	1.7865201959662058	-0.5905494710921315	0.7417497364377783	0.7636151200903293	-0.13600524422899957	-0.1878257331111866	-0.5951895319027016	0.17436299651577028	0.46548352555060946	0.9565174073726108	1.5106655901444905	1.5315105455186315	0.18828396827304913	1.1358736649421508	1.4242746974934757	1.6318343355287197	1.439978480411395	-0.2002341552247157	-0.8175503250655728	1.615057767905603	0.16646954112450713	-0.5343466254851609	0.7501847418466536	-0.03379217595273047
-0.11207606395497312	-0.2787911432003852	0.4599292507357631	2.004788318545274	0.7627504935978581	1.3016648504830381	1.5603538597122764	0.49518638885435495	1.8655031979328587	-0.5738779753355833	0.8059070040313971	0.7614540223375961	0.11679637352632377	-0.25899613227208	-0.5736442006155654	0.0680979949073605	0.4707732457433633	0.994472951747148	1.5059518719626024	1.535669009269208	0.1778591331159333	1.2246154227243642	1.4398329742292004	1.6476313365170885	1.5837964773846316	-0.16737984122228097	-0.8271525380744527	1.583374603728679	0.18847158337241243	-0.557711589660842	0.6076025478358862	0.07384876033555307
-0.15806507645260806	-0.3794227982965478	0.5151632016299189	2.019435102323914	0.7354941578936074	1.5114377507053556	1.423667889772441	0.43154803178256024	1.9187533750705554	-0.5759400528264498	0.872176675831915	0.7995926020362101	0.3655908963154596	-0.36973572986305214	-0.5293535449063123	-0.018244034819191367	0.46755556422506234	1.0444765030636387	1.5150597878321697	1.5166904885351933	0.17357592776011765	1.254743423554228	1.455275144422121	1.5990069461401242	1.6600370209640936	-0.14347441655765242	-0.835163182391366	1.5358296817769468	0.19694351449341257	-0.5378985348090929	0.39655884060048585	0.3224599622279827
-0.22321530030673836	-0.41986440312644174	0.572512525081583	2.0249571349435804	0.7333709520151909	1.6883269216568224	1.3360898301527022	0.37355136131276756	1.9440776936089592	-0.5698886204725104	0.8835674572189713	0.8624297332941542	0.51863400001709	-0.5231721511492358	-0.4688800272318633	-0.11833782648777588	0.46140429590984533	1.0997770907003368	1.5150186614319252	1.4884697083838947	0.18715771568325973	1.1884254955783171	1.4801376346555108	1.5331713776771543	1.6546068263660072	-0.17218674025906552	-0.8522216307178248	1.4861864884451979	0.17820951447154476	-0.4597720571550372	0.18081482808144655	0.5468529731688532
-0.28288136863070906	-0.44808810987801556	0.6144913067765392	2.0394670328925133	0.7944195162180957	1.8088937039535629	1.2980929274748614	0.3262200233940365	1.956560171539835	-0.5192365650740645	0.8134125818107778	0.9185897051121141	0.578343903614294	-0.6578157418380028	-0.383329380293462	-0.20913057064942694	0.45747946557418223	1.1449355041957485	1.495512093438958	1.4615134256319293	0.20760899837012828	1.0554377300463422	1.4963423424133335	1.4439777818117492	1.5536533563503574	-0.21007089328615852	-0.8784674281761108	1.4437368443725607	0.15162804999607155	-0.3955310217432829	-0.007817823561563086	0.7087426571886329
-0.33110895517072514	-0.472861950645518	0.593019401196935	2.031769389319846	0.8482351109978404	1.8831896367638756	1.3051744801851268	0.2770114283048676	1.9625894786703242	-0.43544189671728806	0.7377617166961385	0.9840511722624244	0.5266984531615844	-0.7504564083763118	-0.23793248481935078	-0.22881865218755482	0.460153661538528	1.1580759266399405	1.4649108880876809	1.4284853434143616	0.23702938628926046	0.908778466524127	1.4964019646920705	1.242176316998485	1.4601401318536902	-0.23929558783689578	-0.9110983578512208	1.4090309955502984	0.11935353106950801	-0.37937468665453306	-0.10255090978488357	0.8356816677404225
-0.3514420845995642	-0.49218482206286085	0.5337575012345984	1.9831690948449676	0.870196222402908	1.8881688873974685	1.2481756968450195	0.2213018387539886	1.9685911425179943	-0.34495458463132084	0.6812845027455979	1.0428477241526524	0.38507906061443	-0.7749527547440174	-0.01006333388663012	-0.20778223906593601	0.4526344153801185	1.1180534378259162	1.4242337146764628	1.3813966399692237	0.27322236387357135	0.724597317014856	1.4777119493153106	0.9599073718200032	1.4359354502321013	-0.2944439006266969	-0.9520114791082237	1.379831274947274	0.06677343767479718	-0.3740099449215557	-0.09887213751622138	0.8922961503353969
-0.37434010058793415	-0.5010826391416374	0.4827542954554603	1.9506077421614934	0.8713921245091244	1.8271498076606751	1.1046242215657396	0.16592605725630336	1.9746757362141225	-0.2643441136721022	0.6365439062690844	1.0256405699968005	0.22501865402079285	-0.7533267830785103	0.2699032462755241	-0.15949549554764927	0.4263525656658572	1.0266520544371869	1.3633096980678743	1.318713697459422	0.2864036107227156	0.5024515565628536	1.4775550485817917	0.6990198201461241	1.3752250339197905	-0.36989148599657373	-0.9977219353798754	1.3656936212784225	0.015020762614385803	-0.4009462277617371	-0.058944610900134496	0.8937798331915878
-0.4167712540276153	-0.49213049346468674	0.42354484274661514	1.9501650475632917	0.8067398659914975	1.7492943136707766	0.985791308967135	0.10692465759669893	1.9719820518771687	-0.23485567690341752	0.6301786528845775	0.9598403472025309	0.1471553536464564	-0.7282753170750013	0.5546288901207233	-0.08944936473288534	0.38513721516224464	0.8973815768215797	1.2955270633261755	1.2426042257123868	0.2593477072081514	0.40370118760317364	1.4361866011822233	0.4903081717875927	1.2601247796661998	-0.4474941579158959	-1.0380844191273353	1.3583239933021065	-0.013142684085156791	-0.47929009003015377	0.028224117353381907	0.972083617746128
-0.4789495778599635	-0.462047541353369	0.349153658393634	1.9519445633494812	0.6999560402238458	1.6745779873813647	0.8630249624902373	0.04646243457559179	1.958654918082368	-0.28732935552701094	0.6344906992302247	0.9012907196069969	0.19986191635502096	-0.7169055191685313	0.7902059515028451	-0.0076312620161015695	0.3239827383979129	0.7431387951889751	1.2308257450335767	1.1584690663899924	0.20066197952756365	0.43273940392675775	1.307832387119829	0.3705289786372318	1.1531717280045302	-0.524611837580896	-1.0731743601464314	1.2979656763671625	-0.027505417435256023	-0.5380809826104318	0.2071365376698254	1.073366641588812
-0.5549698681455947	-0.39785226609946933	0.2720771746618643	1.9772800917031077	0.6833253267093213	1.585116876689776	0.746445115330201	-0.0025081983370431717	1.9404594950354912	-0.3640306230450633	0.6098241740001021	0.8281215412082699	0.3084472089370195	-0.7253169356012731	0.936083526045229	0.07383908097100313	0.25462348256052336	0.5843534512520983	1.1617745190227928	1.0737809198667227	0.12309483175658258	0.43415082622134904	1.1618739107566245	0.4137377135380211	1.0198510882170377	-0.5846648301039171	-1.0936988075911778	1.2032793461906235	-0.011560701861088166	-0.5538568946240499	0.4959734308863114	1.163815211584746
-0.629284912373863	-0.3333461105337939	0.18616507695848394	2.0374253953047567	0.7704886836969067	1.4979886052223694	0.7685471042975905	-0.03576010747749139	1.919963536562869	-0.40819769976198483	0.5586840520944274	0.7579113729525675	0.3407692467304834	-0.7712361610848022	0.9139416072620088	0.16579407475552754	0.20839015464113403	0.4481983982410897	1.1015876140493586	0.9902724793719855	0.04411932988670578	0.43702664644625455	1.0164049646819984	0.5699600897925257	0.8572203903244642	-0.6135375141474856	-1.0619126916293395	1.1386988083493883	0.041263974311686144	-0.5678782022503267	0.829005727916428	1.2728021694332845
-0.6861860961439205	-0.3000064607874692	0.09469706686852364	2.1100098346229634	0.9071860501160446	1.433568473322699	0.8927503372566197	-0.07060504118862772	1.908731149310602	-0.42865088533393897	0.4768143686951693	0.731678217512165	0.3131859128796124	-0.8230146066267121	0.7836843979027988	0.2498909188588904	0.1901772126114413	0.3418882939333226	1.0653109654643187	0.9172228701364571	-0.013341086658910442	0.489903898844713	0.8324514066898796	0.7147525403573286	0.7281605999225211	-0.6140381513132367	-1.0065019636142318	1.0734799851582884	0.1549325194443737	-0.5831494714091788	1.1130420426698902	1.303072358839477
-0.7250207944214686	-0.27058450662060596	0.009770977530792532	2.1921937568074252	1.075290236019832	1.3817739291887623	0.9284153000589249	-0.10490794994210266	1.9130496443821605	-0.4366150220742834	0.3613705440959871	0.7371146333887294	0.2559752078850128	-0.8173449396147034	0.6458283683791854	0.3045319037536758	0.19352150155992476	0.2664251741312093	1.0620461619987431	0.8874942782174408	-0.04574184472004826	0.4386007796219931	0.6726731137183386	0.8447282717855324	0.7004440612737397	-0.6115975451301988	-0.9766619363847511	0.991783128682165	0.35885731357130796	-0.5898534576413437	1.208257693568998	1.23511356574614
-0.7497012486755594	-0.23623374129714741	-0.06556076090147818	2.3446204968827673	1.1749657987336888	1.3455029311477928	0.8267358628388907	-0.14040066957824923	1.924736610063012	-0.4285561609262314	0.25562882377451185	0.7418143577745128	0.13720603004748352	-0.7806427310109955	0.4593146626749861	0.33948480711033335	0.22191862175406726	0.2423763148732981	1.0958647172768519	0.913009107665793	-0.05778822519286529	0.26629752443637766	0.6061566167503755	0.9380077145495056	0.7897957925140267	-0.6145192323397017	-0.9530599532702301	0.9376829428211856	0.6022640127443302	-0.580777649991777	1.0989411268189722	1.1477445299259414
-0.767455456597893	-0.23373160752567324	-0.13572120013944242	2.5774458184274573	1.1604103271093629	1.3352377493917558	0.716424818756029	-0.19143364135418184	1.9267699270881693	-0.41192474088063646	0.1950358488249832	0.7406674862570096	0.04892428276105946	-0.7492784715881455	0.23592503157000225	0.39549547725622175	0.27592441069223184	0.26242096047372365	1.157883328845799	0.9901840014198466	-0.06417534791048683	0.12376279255251352	0.5999558997617118	0.9183217265426377	0.8581337024349087	-0.594912247090392	-0.887598204961067	0.8817706134956467	0.8182878485520547	-0.5551650841783287	0.8600590781570038	1.09144105988845
-0.798644617511258	-0.25442778517464565	-0.19403904953892445	2.7354877899852448	1.087994297698972	1.3314266412943483	0.6557840940220709	-0.2552669952095255	1.9129083564921945	-0.40625949265042854	0.17031012642682067	0.7293293756675988	0.05990120980780746	-0.7019139041260328	0.07945547216857798	0.5309905993013126	0.35962427398738567	0.2936333933308457	1.2221670559974513	1.1096992818541958	-0.07941528974211462	0.016706600706429143	0.6569296941170607	0.8124191461628323	0.804760354122827	-0.561424314175053	-0.8411259077515544	0.780319925933181	0.9846405648573539	-0.5276620485935635	0.5425691239314537	1.1269372799736637
-0.837630191468779	-0.2665762633775205	-0.240636686024739	2.755764367568639	0.9930767626162659	1.3151139959660232	0.6104210047962152	-0.3107716728861668	1.8868714555522252	-0.4158485173076036	0.16964961065711157	0.7092244322682333	0.1091088944727249	-0.6546813468212147	-0.015746255920754293	0.7183049715924794	0.4700259531066749	0.3337659096055269	1.2714048477980577	1.2454871323196133	-0.10700740146864378	-0.09502279900512607	0.7503358387954769	0.6896508968742852	0.6978034810715739	-0.5136369322129404	-0.8885938782659941	0.6707182610868059	1.0236020810139457	-0.5050967492492812	0.23652911337684834	1.2922073135936292
-0.8167953126856133	-0.3052521887667473	-0.28403504004754454	2.69757041515643	0.8615211357340163	1.285193696138003	0.5695091772739553	-0.34682294263112307	1.854439741853377	-0.447377172088453	0.1934437565687505	0.6942212304947724	0.11297916180592087	-0.6742323896041179	-0.0988253260896659	0.8560513803086481	0.5957409553058636	0.37687309687011655	1.297093030104722	1.3343706084068507	-0.14461519349175336	-0.18853993195027371	0.8302736245086381	0.5414354949254313	0.5832458641388336	-0.4783615681667547	-0.949914530784211	0.5780348263184638	0.9049273947643034	-0.4778188620151041	0.08612561137410475	1.4607353312173932
-0.7060981771635344	-0.3754628471407291	-0.3127901208953976	2.5253738663140552	0.7259109530478024	1.2459144726277411	0.5734803337090583	-0.3703613679266473	1.8265937416266742	-0.49779970296053067	0.23533042641765328	0.6928600858289811	0.07614460452440193	-0.7525110280039473	-0.10419802262582496	0.9611022733871268	0.7359169964207949	0.4139602102158957	1.3039041946990877	1.3437566444963622	-0.18964376261699517	-0.25081279174141624	0.8880005423848771	0.3936178302852872	0.4808096949648045	-0.49489823954797946	-0.9921024155907038	0.5191475003334961	0.7147929062090224	-0.4448540379945219	0.14415871394277063	1.5738725222100522
-0.48111797716747456	-0.4354023822043046	-0.3230662860962532	2.2248453958892176	0.6906830025018459	1.1965526973154774	0.6141418206270327	-0.3680247115542891	1.8072680154600718	-0.550670495447206	0.278457121154972	0.7069755845595345	-0.008674565927128498	-0.8331353853526263	-0.0428108738145159	1.0490214239930111	0.8706520060239729	0.4634489901985977	1.3123699060109881	1.2850109708567887	-0.2286211466995814	-0.28518641137699613	0.9366837019810926	0.3024757233620593	0.45062071725552943	-0.5467728546211091	-1.0983000251366746	0.5116127985598015	0.5269429248786301	-0.4079879365197844	0.2844158236065648	1.601700498255024
-0.19914536624602533	-0.4663395006091412	-0.3344263612026096	1.945470154850791	0.7670224861484074	1.1492549850686267	0.5862922857311167	-0.31465508340599835	1.8022215806076036	-0.6077455943375213	0.31260142455233364	0.7388879987778944	-0.1060762938125556	-0.93977928319164	0.036548899450239966	0.9668372584028813	0.9775272050147594	0.5323458283307815	1.3368749134183062	1.189307319292098	-0.2603586431973247	-0.3028840576821047	0.9721024735656278	0.22546333476947616	0.4986479415403614	-0.6254941377076572	-1.237577371642931	0.5375954142672408	0.3751090585902794	-0.3577565631299661	0.4498352342221077	1.541756651725025
0.003291200172762518	-0.47393946784264196	-0.34296827055466506	1.784043899588335	0.8553433740516356	1.1379526030075993	0.42332741098800514	-0.18923249122123859	1.8040736805565007	-0.6706826767663612	0.32945703924160535	0.7858097368596659	-0.10689725961050629	-1.0640516143432162	0.09230767136992482	0.7245402425351399	1.0725383614015995	0.6074749361987571	1.3787574067136181	1.0748832076871335	-0.2924320773700341	-0.3170323363938432	0.9825865805793542	0.17968336878207494	0.6056888851624501	-0.7529766984928183	-1.311721089451875	0.5689667723824493	0.32190970241706707	-0.28959484092348864	0.6334040903062101	1.4546323470976006
0.11412166769109644	-0.44799756221439113	-0.32979002399392127	1.7086751442446002	0.9197494174297474	1.1908739394994494	0.19791798743074124	-0.005125782278920954	1.8005291974038848	-0.7214294565725153	0.31693216474052005	0.8211178703042279	-0.036799625508620905	-1.1072121660268723	0.11177346909928446	0.49585771503192644	1.1628619548855785	0.6664378664544699	1.4325981917723767	0.9455210684958782	-0.32149068625458777	-0.3442580291809413	0.9965130896864836	0.13761160012739643	0.7534505561858097	-0.8723786625245236	-1.3585101918038642	0.5932106107574975	0.3740682808112858	-0.21744255829624373	0.7986166874892733	1.3701898884576549
0.18562270505104186	-0.4013806067253466	-0.3056782733218888	1.6784699753107613	0.9512777456845475	1.2569377409854336	-0.020687658607312854	0.19099140651792285	1.8306296609183004	-0.7555411730866235	0.2761920505673379	0.8462551716433862	-0.0031986682067851532	-1.0721854709580563	0.1074678119132632	0.3046539247114578	1.2325948570413126	0.6785173098137544	1.481576570894517	0.83830053682764	-0.3484066157379163	-0.36992094071424175	1.0279999288890382	0.10126885573757372	0.8139087607856126	-0.9244957737248145	-1.41158259614831	0.6081149405075086	0.49412199761809317	-0.161392264604158	0.8468042172571423	1.3029092047109612
0.15390021615265814	-0.36770593062361373	-0.2836679092731008	1.6622824978318036	0.8930334759927441	1.262289143223475	-0.1998560861620488	0.32137154404714774	1.9386811105074457	-0.7713237167092999	0.23692563431430883	0.877959434803409	-0.013943825997649234	-1.0370876934968507	0.08977814038652973	0.12966977020416337	1.2832162132116671	0.6498080016865811	1.5048414591559962	0.764170759259735	-0.375768308674565	-0.39102416360147535	1.033453798386152	0.08178374515934679	0.7582349359442924	-0.9151010044112612	-1.4464726482084629	0.5971173572954652	0.6475222344638272	-0.12794220706937728	0.8112385739442723	1.2468810572653408
0.04015749713718333	-0.3567979554123864	-0.26532186000161695	1.6760846669165073	0.7805962948138868	1.2291779879721279	-0.3117583362776283	0.3631570412405368	2.103493434152347	-0.7342937597885053	0.23036097994271992	0.8910668293886836	-0.06135599702963361	-0.9874112558441702	0.0699782536593633	0.030860249116234438	1.325064600866193	0.6184305276384727	1.4984447221333266	0.699891527030076	-0.40319891190351453	-0.399519185186887	1.0177229308435565	0.06619163914819247	0.67761125851261	-0.8494236662292511	-1.4610456847623956	0.5661458446005747	0.8006830924203928	-0.11047380055823504	0.7502348784363463	1.1933868973782302
-0.028589181879079904	-0.3674071233336548	-0.25236039542197297	1.7073091984119926	0.7090691979851216	1.1885686670607813	-0.3343232838967792	0.37617225028487483	2.2263524689050636	-0.6985243661395126	0.2164652236554462	0.8663499115594998	-0.1811890795236904	-0.9124599503833281	0.07133165500762169	0.015827267117490513	1.3468534308020206	0.5904560457664019	1.459263916977164	0.6541668586804285	-0.4274661020265347	-0.3871115345060123	1.008349681023143	0.05585046912172782	0.5685029431258732	-0.7571499786166989	-1.4250090998056604	0.5590440030066735	0.9262633392336518	-0.11115312747811283	0.6462829267833807	1.135339717592227
-0.115546204594338	-0.40590497165108824	-0.2500212479162317	1.6997280534177992	0.7220066844069187	1.1236454413254673	-0.2586381176422713	0.36584072578700766	2.274362708210556	-0.7318309251881058	0.17325752226712537	0.8426431385722454	-0.32250410039745486	-0.8645334935337562	0.09662355577016375	0.038971592284793556	1.346489048441983	0.5691067888467558	1.389788772686935	0.6261046015267139	-0.44151088097607205	-0.37942249937837047	1.0043675404064356	0.061965178049575506	0.3882021397994149	-0.6613952982110319	-1.3310273456940025	0.6072418835347051	0.9890222393069118	-0.12574895158520036	0.5322347193811584	1.0722296612557183
-0.2779726459264903	-0.4673053423544635	-0.2617869151162594	1.6417816604848467	0.7668721989853262	1.060210822007948	-0.15359108489609627	0.31207118898092995	2.273094188676734	-0.801883267934371	0.13283208777668243	0.8898077195554105	-0.40387465601745837	-0.8746001142464216	0.14504600602372247	0.058577309676418686	1.3448771196967302	0.5666429596384699	1.3013891571456635	0.577685042218137	-0.44676529076400107	-0.3799484717616099	1.0324559097209718	0.05435594105263497	0.18952427396613367	-0.5748124471310445	-1.229280094101872	0.7090960848240967	0.9874350531939481	-0.13424247901772918	0.4517905612201014	1.002144765925161
-0.45519543010616914	-0.5255154170428229	-0.2709267231581235	1.5697913639168573	0.7653021777710152	1.0618992876207236	-0.15613907214245307	0.29722499318936924	2.2178536951760437	-0.9003165005284309	0.08249268545975866	0.9942158822778776	-0.4371237708344579	-0.9151576964182958	0.23319095630223688	0.05073441261497978	1.35092648447058	0.56215148151236	1.2032109490539118	0.5299216943879319	-0.4558420683279847	-0.38747857998208557	1.109738935022995	0.018519407782989168	0.04848060583048366	-0.5198596957341147	-1.1247721119824432	0.8475819959051714	0.9476148953696869	-0.1312806136470624	0.39947302987634076	0.9328909369367293
-0.602699214068028	-0.5659087297854507	-0.2550177229322318	1.4816951388748412	0.7026516163616544	1.1060991823453596	-0.2804760487119907	0.37527989212287083	2.1150360404673645	-1.0509538115087622	-0.008621103075001446	1.102864612639797	-0.45692468400883823	-0.958281014467843	0.3031826013427752	0.043059294370491386	1.3562192926494365	0.5316149316278453	1.097595189656376	0.496351684713507	-0.4698760800443501	-0.4176936122134925	1.1482392370138397	-0.020390550144872066	-0.0186917802674446	-0.46916236024607255	-0.9911633146326466	1.0015078095010859	0.8965231141989349	-0.11497676756999615	0.38586721284863346	0.8657020273873259
-0.6879194120952316	-0.6014154869478411	-0.2089760273334323	1.3578134629900838	0.5901920519882962	1.1230389720441445	-0.4307901496303229	0.4804690892417497	2.0418919141273344	-1.184446004694007	-0.10103099802579489	1.2062095724074258	-0.47419568217320746	-1.0222653222457543	0.3375255866887592	0.0449262150245562	1.3866483076987057	0.488315196307106	0.9975220035841206	0.44956896751951964	-0.4885098537717874	-0.46164446999280334	1.1455499584413271	-0.0798221461827503	-0.0531339645831025	-0.41674017327290214	-0.865776365028081	1.138808857547641	0.8427253108028031	-0.09199999020567325	0.4354209646856143	0.8305729040912725
-0.6733897332402151	-0.646423712279834	-0.12560237669906277	1.2356530536022796	0.44287545857786104	1.1091211912074093	-0.5697600489188444	0.591838692890063	2.053115086951995	-1.2390619122303732	-0.15714368204682594	1.2874639909348864	-0.49249428378535176	-1.1395411150607202	0.35796296976888353	0.043443660387504565	1.4638726641379307	0.4544345975290486	0.9136652734852595	0.4189592826604434	-0.5186753342264211	-0.47641332043728457	1.1230095990640152	-0.17033751552861603	-0.058285197741596184	-0.3586623508178839	-0.8064772310380496	1.2384620748719808	0.8091602274302889	-0.07686070456268321	0.48425400304577026	0.807297947945193
-0.58066434731857	-0.696448278176592	0.0022675237978770912	1.1461005963293391	0.32583373453014863	1.0873572140435521	-0.681384523843368	0.7285744035508932	2.09043966170987	-1.2663971903469338	-0.2000211255502921	1.2868272935799734	-0.5203819893096127	-1.2532424790012497	0.3457448578490891	0.041052049614977125	1.5614190571145259	0.44316857146819333	0.8453005420016367	0.42510850033416886	-0.5566126035845935	-0.47810854078038634	1.0102983881334455	-0.2581651448792582	0.026610793244385256	-0.30107343184504465	-0.7946498390522496	1.3063220788211438	0.80621482631574	-0.08046696004020573	0.49129819389751733	0.7690128119756627
-0.44934285721793765	-0.7519902150435005	0.1253612277434834	1.0706211673360542	0.3141145334090694	1.0663892278114315	-0.7377043011608934	0.8468482153489327	2.093240847702232	-1.2497111216045846	-0.23091270034587952	1.205793270290752	-0.5511793763354541	-1.3184893454630295	0.34380850529037127	0.03159847591081561	1.6923681957566323	0.47443994760781083	0.793731199664083	0.4187749535934852	-0.5967765367627325	-0.49323308477900135	0.8247569947181163	-0.3347476557745484	0.19045669302449633	-0.28692260945685366	-0.8102675782783978	1.3692665519150238	0.8212072302221299	-0.09904169896372016	0.46032004854147923	0.7875664955278164
-0.3024390672392254	-0.8099648658064377	0.16850783494952737	1.0096370739693927	0.37764443460241265	1.075021077525723	-0.739957366599462	0.9410481869542456	2.0517974238042713	-1.1172936861221774	-0.23951809919463524	1.1178208783902992	-0.5692490010923873	-1.365075391484687	0.37448673887469797	0.015732700875209227	1.8623093349088993	0.5578250445772365	0.7609724400845865	0.39136522133680296	-0.6327584765768723	-0.5211171890386435	0.6613040865675646	-0.40007299556876863	0.356874387994271	-0.33950124554432104	-0.8824274924570705	1.446157926734117	0.8411277169120505	-0.13593497351525263	0.39097487792352204	0.8711320007269908
-0.1790824095464389	-0.8574722066544507	0.1356758542635667	0.9755845394814514	0.4627101665052976	1.154323827755143	-0.7106640865747222	1.055124610360637	2.0251462276905388	-0.9390733562666653	-0.23412492562215279	1.042331427900111	-0.5642282646817913	-1.3381216252658064	0.3923264095433029	0.012590661212322593	2.0097483193357726	0.6812562076736839	0.7461542817195108	0.36973236203859	-0.6556130057077283	-0.5654237403720874	0.5247000319367517	-0.4457203824532658	0.45053282529510985	-0.4188444138602009	-0.9891455675942536	1.569079212875665	0.863384749715809	-0.188817662826651	0.2963107295110279	0.9470904446841171
-0.11140940397369996	-0.8925654628196256	0.05707840018053045	0.9489471395133784	0.5081864225336715	1.2356113865416223	-0.6836993171021718	1.1305619253522607	1.998160240707104	-0.8043461025347703	-0.2245318687592573	0.9744680607923252	-0.541054131494063	-1.2310173843141756	0.4901565316868094	0.03719618734906531	2.113689931529644	0.8319702514609283	0.7372962878206613	0.35770304712889855	-0.667881191183888	-0.6257478535634584	0.4051918812301478	-0.44127697373171576	0.46595977504350766	-0.49553576968874113	-1.0682638804380418	1.7460493285856749	0.8883321930782634	-0.2382183164401618	0.20066265052582516	1.0402820434657225
-0.09178503936705658	-0.9205416726239605	-0.05752933815007809	0.9171284652676753	0.4984305473302847	1.2491845825594239	-0.6939735698479131	1.1211260640466274	1.9394581939022562	-0.7216881270704861	-0.2134495357740931	0.9113411506100293	-0.5228672259088509	-1.1011498534188078	0.6043126967945722	0.07848502893855355	2.223927947385527	1.003542358147028	0.7187672627258174	0.3358969185077447	-0.6784912227515622	-0.686597939138069	0.3667041312979848	-0.3771046703778983	0.4218341895233812	-0.5804367927900328	-1.1124996842012593	1.924340034674716	0.9114114403274266	-0.2776348052655263	0.13917012326840134	1.164778840656292
-0.09954285630703286	-0.9360524874027369	-0.1616651082001274	0.8886911622621796	0.42846068131897275	1.231858857863433	-0.7163053234795105	1.0823283141808369	1.8665997148180264	-0.7445167093280318	-0.20516504788892237	0.8525548022030535	-0.5244114234811864	-0.9725279568281682	0.5909559550251104	0.11356910482482654	2.289773075038822	1.1737273329184146	0.6973846981678438	0.3314066624366433	-0.6884810616885298	-0.7302687828428495	0.37439226724040636	-0.2944436084919158	0.31465949726587145	-0.6493760950051412	-1.1362374409482707	2.064729796885561	0.9512836370406369	-0.30923709357823953	0.12278799258649094	1.2051645860304625
-0.12263736155304081	-0.9415789131392496	-0.18526287578793849	0.8578336012888869	0.30303485213088666	1.2187990932258423	-0.7415725778956054	1.0454871422109955	1.7686380634579482	-0.9168531961663173	-0.19394874236556264	0.7977376087810314	-0.5428608147296892	-0.8723119381866498	0.5619072575729444	0.12426729229836468	2.2825070437407775	1.3207908227431422	0.6745785274475548	0.33315041541006785	-0.6999653925897693	-0.7718054652228323	0.37159315815443106	-0.22966465530360042	0.19855039616224943	-0.6933422073505418	-1.1473256209349585	2.1587191488065005	1.0535296460488799	-0.3361229121329444	0.13673223159462083	1.1215124052005145
-0.1331284844162382	-0.932539238054129	-0.1367281874064879	0.8366483347933954	0.18717623979253264	1.1527869794626977	-0.7815653467610367	0.9358625945239346	1.630080715539703	-1.1399218898249561	-0.16980252908610727	0.7539442586642642	-0.5731248532269301	-0.8636500409426316	0.55611865432523	0.10641257565091167	2.244487758852752	1.4351958045135398	0.646226619832736	0.30442826019664293	-0.7201948702732951	-0.8126496803644496	0.35153810639605715	-0.11328029069728104	0.1712465675884805	-0.705764267025748	-1.1573464693106827	2.133484867647179	1.1906677300978528	-0.3624419779430655	0.18659307004346587	0.9761981609246357
-0.07665185779214925	-0.9177528045843438	-0.06464817869071801	0.8484234286126517	0.1219675990115856	1.0447182885486852	-0.8224257344331012	0.7941990837907047	1.5007132234209615	-1.3068445124381047	-0.1328198772632509	0.7280110856314648	-0.6127797351884835	-0.9418237481917912	0.5036530453839273	0.06800647918902354	2.1623133606919946	1.5140186914178613	0.6341228038838078	0.26080862979165753	-0.7495872633861801	-0.8333707218796897	0.3146413299017746	-0.040626942306218966	0.20747334083961055	-0.7001203652274726	-1.169200261725023	1.9474430296945464	1.3334468297089663	-0.39394721955293904	0.3059620230267678	0.8178570792000748
0.06665898576117354	-0.9043849511780001	0.02397719025997838	0.8827613846178544	0.10504270636932807	1.0046775325885797	-0.8453953422071242	0.7751488895470364	1.4216288627506382	-1.4089173482360087	-0.09810852730887541	0.706393986014181	-0.6540933031499778	-1.0659268355519642	0.5518539059960833	0.020454911941373367	2.0268403224104343	1.557621002255408	0.6504974383196815	0.2174249405923792	-0.777388259436246	-0.8359778799520055	0.24759137043984794	-0.11313967649723225	0.2634108415621891	-0.6748420995848851	-1.177648398857738	1.7021653766291465	1.4280587337082977	-0.42827846114950424	0.4294359092911143	0.6959350581001441
0.28949183887018426	-0.8427038827173904	0.1393681409094003	0.927834684629433	0.11175126952131317	1.0311002965044227	-0.8582964566361889	0.8585711575734802	1.384688222476365	-1.4859865836455413	-0.07611522156182052	0.6915826097258542	-0.6753127558663954	-1.219546040132863	0.7456493882239092	0.030265396947047274	1.8879056517085133	1.5756969422205054	0.6811903871791964	0.14975774011202886	-0.7949496167397536	-0.8187418784724736	0.16661490187079198	-0.22224022554101067	0.3543866633754439	-0.6377206359899917	-1.1921837205137567	1.4785013861005571	1.394587320335893	-0.4573652989246132	0.46485740990861996	0.6377094284860766
0.548194507708448	-0.7380730391445051	0.2698219427617103	0.9936447316093782	0.11248032214221504	1.0707585633155112	-0.8621167228440516	0.8515843236680126	1.4058015475986196	-1.5884893225245806	-0.07704368240792084	0.7054634283416158	-0.6364788397027923	-1.3577166714344742	0.9351289860514953	0.08981162434466906	1.7815430584106615	1.590169482849082	0.7370938193886875	0.07111927356632716	-0.8031154863773871	-0.7700459173220684	0.10598845843912527	-0.317142757928407	0.44335625565738573	-0.6110812630530178	-1.2190480422978305	1.2755890060558006	1.2660408568525043	-0.4701715818313373	0.42526203819924335	0.6365571524534349
0.8068971765467122	-0.6393247754517197	0.35064316039280474	1.0646564401181864	0.08440540103905626	1.133090511212443	-0.8557690453299107	0.7526548538040789	1.4432950535292797	-1.7095653318072217	-0.10832471225640206	0.7265499468298058	-0.5288317937470225	-1.418603817829706	1.0884621997592223	0.14135327691179073	1.6966604964384355	1.6130394764570959	0.8206183747163418	0.011521999637406483	-0.8006691710007121	-0.6873131102203163	0.06937096525050633	-0.4525502150270781	0.48764233954001773	-0.5936645654038696	-1.2511094770144402	1.1369233479509133	1.1216693672395328	-0.4553816643185705	0.3333992717357983	0.674036714913418
1.0602384956408406	-0.5225303623986883	0.3557340404650899	1.1168798403836058	0.057459232458610045	1.1995092350619294	-0.8531456129699331	0.6673189732746717	1.4679160040937242	-1.8129424498343318	-0.16700156834569016	0.7145486098290276	-0.392651997711459	-1.4005590447902923	1.1616617809929881	0.22222571720576384	1.6480030994289638	1.6376031070487955	0.9046712461086776	-0.047157315538062586	-0.7911401696435053	-0.5798936568721387	0.05630427216306013	-0.557118969280704	0.5388413171791152	-0.5811017015257958	-1.2816736302838676	1.1075145338712091	0.9779327520717459	-0.4258911122596489	0.18293309899594004	0.7244819320238893
1.2789485830761866	-0.37948316340563026	0.3258111341061497	1.15218182212568	0.05009516146765649	1.2141885483485084	-0.8443288226464014	0.5692587263611348	1.4480404837466034	-1.8980559734061146	-0.2331840022143596	0.6869971643524909	-0.29854251021985484	-1.366771214274548	1.139315317925396	0.33283466491121333	1.6233022985989347	1.6339957781601089	0.9890088387334763	-0.09789573450897292	-0.7800628401561671	-0.4232787578081779	0.05153448986408833	-0.5435436726531104	0.6437843179198891	-0.5850246630668009	-1.3023263083815213	1.1420699821225262	0.9008631575373365	-0.4030540821474152	0.03074974805912493	0.7716793622635942
1.4530310478703934	-0.28371089959061807	0.2691820862691084	1.1724758744958457	0.057075520552872475	1.185408824271159	-0.8256150051452303	0.4940560685158154	1.3992439466186932	-1.8895307767124248	-0.2630443000298822	0.6593212363802825	-0.27732864230478393	-1.340227018030863	1.0470351640311706	0.33902417799470586	1.6061639757327435	1.6021821238215384	1.0843777973315925	-0.13607765743869177	-0.7722630564463813	-0.2063094737610051	0.04909939047987653	-0.48550214842143163	0.7348824241998142	-0.6184930398428523	-1.311155365983166	1.1954328383552135	0.9984100548734267	-0.39629963162977344	-0.049706944249355775	0.8176633336724624
1.5443038167802103	-0.269479825124393	0.1659239335941572	1.1782396416658454	0.08319351093676783	1.111236941995663	-0.8209099735140029	0.4932265059281752	1.3250585899591338	-1.793698822083875	-0.259096783613744	0.6049856473677462	-0.32875907790564973	-1.3277639052319277	0.9202177077208091	0.18489340517235756	1.5920457032743247	1.5578292685202235	1.1705407694134045	-0.18461887393146062	-0.7635071424309229	0.02909911549138333	0.04515176802454318	-0.41504238155113427	0.7868647867035199	-0.6645321029526929	-1.3163675648748676	1.2542394615947958	1.160584048396069	-0.418038093065862	-0.06713567624109007	0.8962424408188723
1.5030235289924117	-0.29685842034881016	0.08339992846635755	1.172522473927235	0.09629727251771811	1.005659599322542	-0.8317157713784322	0.556091485926234	1.2384890425965005	-1.7368204585018752	-0.28639290936100986	0.5317368817996551	-0.45460419904932453	-1.3905262728359076	0.813779680276666	-0.015275875021144558	1.585140966350216	1.4974399108281347	1.228557465881621	-0.24679675479779606	-0.7509439347658506	0.21316296180726998	0.03329007257052135	-0.34654317838437787	0.8316858651278345	-0.7062609929636429	-1.324774215619877	1.3094878274242103	1.2767244407538638	-0.46870035381628783	-0.0604925781068799	1.0000747479196155
1.3409655050183313	-0.34864564743078036	0.07015175223429101	1.1651801510189124	0.06071438845895384	0.946856199971492	-0.8245450562611616	0.673919118643271	1.1731311075839244	-1.731770918921767	-0.36276971869424485	0.46850997748149126	-0.610367101006751	-1.5066241288627065	0.7407675979702407	-0.20906956017053635	1.5791132174790798	1.4224837032554778	1.2672257728193497	-0.29745038239790567	-0.7295257545401376	0.2724805379199242	0.013272676988192114	-0.27411079516482073	0.8506323146825918	-0.7416028478834045	-1.3407163029680844	1.3494687011493811	1.3863495642151644	-0.5295913370460162	-0.047469598934343424	1.0848333176835614
1.1091713382663086	-0.42285549428148556	0.08764815599920554	1.1620929386893526	0.03814573320313433	0.9479175212138081	-0.8240135111424738	0.8217894761477723	1.1410648995134651	-1.717263511556694	-0.44834701419705836	0.40625852616220054	-0.7178549801241424	-1.5745958203660784	0.6483851719338294	-0.4092510424598167	1.5623886847505593	1.3629981425616435	1.2746158705863897	-0.32455412840343806	-0.6906065135166799	0.20221970905670877	-0.008897396658015156	-0.2054991006380255	0.8190829222816076	-0.7516742596162936	-1.3749274868657868	1.3623041059722432	1.4634191587495742	-0.5831339439367245	-0.029395358350321678	1.1633206506326812
0.8870226888222887	-0.49814285832931493	0.1179312001654571	1.1659985535326927	0.061564949850005844	0.9536651959936238	-0.850035216694771	0.9811448137002865	1.1479388625078795	-1.7091682179441392	-0.542342770123238	0.33703605508527373	-0.7632957162807767	-1.6062782581167663	0.5428914572692016	-0.570507839216635	1.5427460051556334	1.3303553527159784	1.2334072175412407	-0.3023203563469415	-0.6287767537498723	0.05831896256601447	-0.027101019760867012	-0.15672606096386632	0.7681285135758514	-0.7298691643111068	-1.415199454858254	1.3580195238536086	1.4262061492616906	-0.6291884272363228	-0.007567140613101216	1.214994622273537
0.7507398449662854	-0.531817534431048	0.17797980893017362	1.200150111812337	0.09463132332697206	0.9625761594112513	-0.8283618931456772	1.2168760948296427	1.1982404228115107	-1.720345698053643	-0.5859056545197987	0.272494942124277	-0.7948526362897559	-1.6461791743779959	0.46142828694682486	-0.6304384326312703	1.5259319208301543	1.301406341906659	1.1573297042271196	-0.2402641326647982	-0.5519611588542961	-0.12143115341251409	-0.044121611332987296	-0.10933505799876078	0.7293031954079731	-0.6837909889226925	-1.4316054354508023	1.3540834308627736	1.3090457946804828	-0.6672423803538179	0.00634576302647082	1.1895068882594633
0.6839370061059457	-0.5108949876230156	0.2615527591278126	1.303621236748455	0.1497867121775856	0.9751156009722515	-0.7500018546809964	1.5180932449291649	1.2955263494804494	-1.750591930083989	-0.49554896660786535	0.22256725787652237	-0.8222991425076355	-1.649987159684569	0.4044524765351293	-0.6179770423177823	1.5197158048067954	1.2729563842224636	1.0706985238963687	-0.18143366765442356	-0.47198430429942473	-0.2855837286449104	-0.06370909890547517	-0.0436561739301317	0.7259976934182862	-0.6267300857106066	-1.4132345086769393	1.3385921720554155	1.1873684645384464	-0.6970318362574865	-0.021580317432057922	1.1195647527913564
0.6507338303017862	-0.4521295539310958	0.3546186622074946	1.4580051529421598	0.2226152318866453	0.9740577255781251	-0.7211578160146315	1.8195549672656814	1.361517008522002	-1.8404562470269556	-0.33582254467437367	0.19129970379967717	-0.837872361062637	-1.5798220686446112	0.368861771054479	-0.6091671291659209	1.5358814120508513	1.2515088884986594	0.9841970499048511	-0.14426924117431367	-0.38840904041847596	-0.3583306284130768	-0.0951300397999516	0.030608211438635773	0.7464153779626734	-0.566849187213312	-1.3686705853018704	1.3114577080729322	1.0503084388228972	-0.708067987304415	-0.09265520039439465	1.046741927241643
0.6443970517429449	-0.36522190638486435	0.4520062189749134	1.5774278457358257	0.23720587710233015	0.9642887459613526	-0.7387982553083872	2.049023216109863	1.3702645717963957	-1.9900515895225026	-0.21921658619735437	0.17279466657419523	-0.8379784722882222	-1.4601463988675472	0.3524607285192873	-0.6125410086485932	1.5691204944529555	1.2391700946963977	0.9129882696658477	-0.14972169497493676	-0.2979599748805318	-0.3680667934639739	-0.1432358046968175	0.08302918521692484	0.7855043720118098	-0.5068978866145839	-1.30804388690527	1.2841141506137692	0.9076802519897376	-0.6636438886125232	-0.1861599401702578	0.927578230626934
0.5831169645169436	-0.26990238088797147	0.5429917143327481	1.633385025441335	0.14523333089616242	0.9473110519324853	-0.7477213546556564	2.137538535720188	1.3349855999671534	-2.192648881376936	-0.14435709375019595	0.1539998504243621	-0.8187360392485019	-1.3187838296600707	0.3495596087526177	-0.6106069764677485	1.6090728586408436	1.2240570370647104	0.8585622242959149	-0.21852436250774948	-0.21617637859940125	-0.38901865739200175	-0.20063950706200787	0.12326895172239287	0.8615270963850147	-0.4270267025379507	-1.2410622282101764	1.2450503535407031	0.7842492112900985	-0.5276465211211097	-0.30049643296320977	0.8045804119921032
0.4654549865589296	-0.17910722031681978	0.6192010701401175	1.6186566926577632	0.011794318076582067	0.9056266263860657	-0.807727654570536	2.139386047618559	1.2784428006980841	-2.3674591325549725	-0.08918221749653472	0.1246199407491014	-0.7801562315461696	-1.1945013438810108	0.35285277173099977	-0.5993017347292455	1.6495903242854002	1.2075882839356404	0.8128201765161043	-0.31726944367724985	-0.1807887900563546	-0.4135615126271813	-0.2596341828650789	0.1784178409816337	0.9497706246461011	-0.2723298183207728	-1.1848896592572076	1.1834998369580223	0.6900744339579443	-0.3416662197991472	-0.4264270121224718	0.7634043888079336
0.384448781360723	-0.10425750330983932	0.6720154544065107	1.509820808182919	-0.07617163631383927	0.8320784426328396	-0.9252059844473223	2.097141151223249	1.1922080442051521	-2.397497699537652	-0.07742379053954558	0.0858793555386303	-0.7377033641099683	-1.083294633425765	0.3584436488371556	-0.5887896292163248	1.6734017851180485	1.1926677743601029	0.7736710070524379	-0.4035207006883243	-0.18900203551994474	-0.40108953438864453	-0.317527415518848	0.20253116751576092	1.0308719757757148	-0.10893045212080758	-1.1510782532773924	1.1254268750401242	0.6299903327766959	-0.17450909695996897	-0.5136082745234118	0.7478537609337738
0.33187737873219886	-0.052201651492451984	0.7075676993069203	1.338369850242778	-0.12818698273583085	0.7427482741724463	-1.0073588545330947	1.965561287720663	1.093567596678065	-2.3448710045631467	-0.09679684269072666	0.04838767667818094	-0.7091063888146887	-0.9902613212914002	0.3590095546905839	-0.6149661751845115	1.6648665915320755	1.1719079502654055	0.7247495721767899	-0.47399707614911774	-0.2183556665934107	-0.29392360729713657	-0.357995252708018	0.156791377014088	1.142131733497936	-0.03512949367891006	-1.1410234614935457	1.0900497261085211	0.5965657544043458	-0.05004087776590912	-0.5376613034282217	0.763730697064965
0.2825971711691199	-0.011693645042567752	0.7522632487327596	1.1919922988546972	-0.19978762434652855	0.6529632537510598	-1.031686474352283	1.8364337566484727	1.0187802307482177	-2.31325491186749	-0.05981419086787047	0.014226414751122452	-0.7032060461920027	-0.9187659740510126	0.3498596070363628	-0.6575850452138237	1.6342059775251545	1.137390764036403	0.6669100355865504	-0.5274672518923487	-0.2780061383662085	-0.11583087192190886	-0.3731926577566492	0.09522646268403749	1.231422322504888	0.006466414584886909	-1.140970660636466	1.0769868862759373	0.6011243610763336	0.006529586253397085	-0.5378931851555482	0.8519919820254834
0.2604149374764332	0.02633939193493003	0.82397263019052	1.112403382505743	-0.22572654917441265	0.5656868108115118	-1.0441212008062404	1.7520331996740548	0.9660337756530073	-2.2489443255268897	0.020787426879163226	-0.015171861193991632	-0.7132475190131945	-0.8596457328380309	0.33167902922713804	-0.6948288920528378	1.6027393991456076	1.0913639195122333	0.6149420835235486	-0.5632123445568802	-0.3539818890743701	0.029685631458304697	-0.38020612054494013	0.03813709746411961	1.2726512947207578	0.012916029321793704	-1.1520286687048222	1.0801636397988292	0.6653819811513422	-0.030833394339879534	-0.5345904373095777	0.971507479729806
0.2686885387177103	0.05353085532119065	0.9153007809378352	1.074576294075245	-0.1603708188295996	0.4750265449500343	-1.0510244287024946	1.5963431406462156	0.9258496568612629	-2.1740355352623824	0.06413533208652651	-0.035419653358882405	-0.732836209736404	-0.8604885669192189	0.3030326022009021	-0.7387808410459182	1.5750710436715405	1.0401972207545103	0.5610791534800426	-0.5791789283367985	-0.4009270257042254	0.13277621857320326	-0.3794624110680608	-0.050333339658175616	1.327992658668317	-0.10169076935669841	-1.1698263290303939	1.0983694454964188	0.7834946474003283	-0.12332278401420829	-0.5379433217452398	1.1171939193613623
0.2876076472389008	0.07206898032045969	1.0161708353371193	1.0573082922809411	-0.10652964325613848	0.3966197152498419	-1.0509935647923772	1.4370803439401318	0.8894434533881641	-2.133719370043422	0.1285511978352672	-0.04003774987865124	-0.7539858524359888	-0.8835158771775447	0.269224841065691	-0.8109745407176459	1.5543105131076842	0.9849909423698051	0.4996078393912744	-0.5815788927885943	-0.41903320500623575	0.20738483353959788	-0.3632733933835902	-0.13516789532206	1.3511120656482052	-0.2731120638922583	-1.1770487319809066	1.1214284208369474	0.9180411947796095	-0.20954295668509348	-0.5597151358190562	1.320835764581632
0.29731983054503164	0.08838868756094302	1.1088171603888655	1.0589829593465043	-0.08266276271923902	0.3442083642900142	-1.0548446949103565	1.3769915893349751	0.858390832354415	-2.052281882139986	0.20622411358453457	-0.03678079802467353	-0.7716785031020267	-0.8961042303821183	0.24426702930095584	-0.8900166666448891	1.5536157162347304	0.9275015941764645	0.4363617629534874	-0.5743421336198156	-0.43507853587912815	0.20858813726528194	-0.35060522815928225	-0.17971045634902855	1.3689923475091794	-0.3966169059464105	-1.157267268025064	1.1427156040856086	1.0661750960636407	-0.2723904014440701	-0.601284635747561	1.5331502714458185
0.273646383736338	0.09094213167513783	1.17161400523656	1.0776372942246488	-0.021220893812953202	0.332258162769391	-1.0538741964033318	1.2785016884915847	0.8342306031702933	-1.9099402433269757	0.19525394365460397	-0.03449113638296729	-0.7796061286135295	-0.9631552356602565	0.23203869016694362	-0.9315342975302189	1.577482760817215	0.8731008739858558	0.36770598309890223	-0.5548622378236744	-0.45153732850582456	0.11830251809917285	-0.35841888468851907	-0.20224890384260658	1.4406013669134972	-0.5144974023415745	-1.1247079966559905	1.1828945663676338	1.2159898534607447	-0.3103822446717482	-0.6218531716687661	1.7055582981883497
0.21000491668193194	0.08093963310014998	1.1911803272726231	1.0919607944480234	0.042683126488484754	0.35645835460311015	-1.0262852900817403	1.0686587091510291	0.8122019782391312	-1.7379243621763156	0.14070219548557325	-0.031613754105957084	-0.7757917092937998	-1.089336636778861	0.22269101637116387	-0.9142073215251731	1.6055093226791157	0.8367721642081776	0.29793662686846123	-0.541428335423762	-0.462442382262411	0.010012750735563536	-0.3728757182749413	-0.2082029108275413	1.5409816284916285	-0.6390895657400927	-1.0966028547305489	1.2423688214099484	1.334237820821001	-0.3289065193097865	-0.5908562250915936	1.8332620937175577
0.13814247943740154	0.08616423329125018	1.1854845555433973	1.11003554889826	0.044086872543642894	0.3941628254908439	-0.9723626097833314	0.8907786771613605	0.7989086306788871	-1.5445517703340281	0.15725559305379852	-0.02832211040892361	-0.7674033376712021	-1.1901822423243997	0.21751604597656393	-0.8517661469041732	1.632161730725619	0.8142872667124637	0.23872410122389992	-0.5547479538021605	-0.4654550541039325	-0.07297736659683833	-0.3807772392149487	-0.19738365252090934	1.624585989798404	-0.7316878852648122	-1.0682035366013791	1.262280389680452	1.4180308398077037	-0.33229150830483417	-0.5302536223012057	1.861554039315497
0.09636745976876322	0.09131639535145057	1.1763867053043269	1.1462316572301223	0.019078449087173537	0.4486899272389251	-0.9085154677205118	0.753272894457023	0.8141308650847486	-1.4332724507562289	0.2010988850884432	-0.028411901061539607	-0.7538294779982839	-1.2793635657664268	0.21386152142912568	-0.7728582440304905	1.66268338535795	0.7943958736465243	0.19223228753193683	-0.5973316548508409	-0.46117400219475135	-0.1590400708011131	-0.37763294851523227	-0.1855760772653608	1.7318676809642508	-0.7785795960475725	-1.0157496565827207	1.2245041682269417	1.4802381276580974	-0.3192872501243171	-0.4569037915815877	1.7838212942107616
0.11281992635924216	0.07723321540247777	1.1805894785508153	1.1949892247859402	0.014256469471733807	0.5017766644438627	-0.8593629761969112	0.5789226347526142	0.8729434850208742	-1.4765615050786294	0.34740624371940415	-0.03627470525538436	-0.7364495762076557	-1.3934474206755276	0.2108922202343319	-0.6908754130207008	1.686358974802109	0.7761116674166126	0.15890092191826471	-0.6683204651177783	-0.45380706125847914	-0.2642988750066308	-0.3572201630844353	-0.18238614369853418	1.795868313707914	-0.7844307929222918	-0.9199953022691097	1.1809283540255202	1.5202404215936813	-0.2928556101389021	-0.3781266750277947	1.6461905896746718
0.21017333604562252	0.0849297668105103	1.205204722856371	1.254729695827392	0.013901535958926606	0.5113767974993573	-0.8450352632557545	0.439228922036252	0.9560299787482679	-1.5438522670155712	0.6394102954583875	-0.04205191747255911	-0.7102847818988217	-1.4637986798860294	0.2417272711033429	-0.6461059236104807	1.6986831273352565	0.7533320535084241	0.13524691463908606	-0.7604223267141057	-0.44565626574728634	-0.3380144721137129	-0.3025747756145053	-0.1750541175531189	1.7944926134578707	-0.7807855285591645	-0.8055419015697854	1.1346123147876082	1.6363183672847375	-0.2731434838581062	-0.3070267237706119	1.4896238090977194
0.3848242161922829	0.11302972508846407	1.2453303682612782	1.3191854468325768	0.00907635874427173	0.5006223053004341	-0.8735980974077165	0.39870594639058715	1.0274233638430714	-1.6041589255072979	0.9041088745288356	0.002696478676577352	-0.6375678759653797	-1.45048596325425	0.34223692337211664	-0.6470180302699016	1.6956445490108725	0.7137064494631987	0.11158341665215898	-0.855432900987033	-0.445496910696341	-0.35722192403689723	-0.21733374510840836	-0.15347988171702007	1.7799292977553325	-0.7540757535207568	-0.6728571192188797	1.0636966114336315	1.8970227931446186	-0.2575927201950757	-0.2647302432915705	1.3461246545015775
0.5942466774674676	0.09662248843981094	1.2964384685474006	1.3839994309665697	0.009453675451580412	0.508003312121996	-0.9387723876055833	0.37699850784228556	1.0687039995199843	-1.7371629236682025	1.0817595758167406	0.11491642817663032	-0.5083383652056634	-1.4103684149400249	0.5206984024148886	-0.6745978172525807	1.6685258550629645	0.6554586977017571	0.08268421155716166	-0.939269447220956	-0.45606602677796176	-0.34999074976085215	-0.12720682576053566	-0.1019467861733262	1.7153860276908186	-0.6919341653218659	-0.5342096115077857	1.0454027663774408	2.174957295135724	-0.2118643138170187	-0.22865069993435577	1.225716907656934
0.7929745091483292	0.03816189854875875	1.3490500567669588	1.4450068240489258	0.01851886922463868	0.5074140720816196	-1.0165974516282295	0.3002292656681151	1.0792360902741613	-1.8594994962226454	1.2125977797467347	0.196289207109812	-0.40197861596028617	-1.4084728844763084	0.7042496250671061	-0.7121772217254959	1.625676959911385	0.5888488589303755	0.0441329566816676	-0.9930751018660505	-0.4704101348096801	-0.32098280522910877	-0.0518160233047489	-0.04092825844918021	1.5897425595764823	-0.6183600580956992	-0.46776727585286115	1.0928669855837883	2.3191362408595824	-0.15877200362748672	-0.1749857477426194	1.1331014468916498
0.9506852082971576	-0.025487072467943385	1.3854869120095992	1.4761876685774837	0.030612189453812454	0.4889098673048758	-1.0803382846673113	0.15487734119860277	1.0582978392764293	-1.897181594258043	1.2304005491246455	0.18880801318958526	-0.3712985097627237	-1.4313986484597918	0.8220944054363691	-0.747441278524497	1.585073030655972	0.5197712613985415	0.010864862452987777	-1.0070288122347848	-0.4912554982306432	-0.2756507969470475	-0.004758355307788557	0.012870734489590276	1.4844059557086127	-0.5531207774337223	-0.512463201370629	1.104403809867269	2.309868114737653	-0.12997242409278326	-0.11155042763462467	1.055593038713624
1.0453684693216996	-0.11606793690185184	1.375847106817778	1.4763915410898134	0.04613653364012619	0.45690138347411713	-1.1236574971787268	-0.016928045228979706	1.0394850495799195	-1.9512364418410642	1.131503890812842	0.1271095906625426	-0.39575156245882387	-1.4842670240183384	0.9043382531107641	-0.7842214457239398	1.5577505296253304	0.4411291338938709	0.01359185914613405	-0.9830107348101331	-0.5091872483552671	-0.21901984236029137	0.007596008449481948	0.12389167175118176	1.4382932476050914	-0.4881826613167675	-0.5925319296418469	1.065970961530852	2.1785375706954584	-0.1116228335198565	-0.04625378663430893	0.9841519246897787
1.0798768951944573	-0.22816292621280185	1.317099189939662	1.4777749617091922	0.07717243161589642	0.3915026306886751	-1.1566064358907029	-0.15051075705072953	1.0827652160474326	-2.073711457760619	1.0663714277667755	-0.0004972115812392541	-0.4936084516539986	-1.5597192911017337	0.9871480066385871	-0.7958866492879004	1.5525040412380047	0.3496688072226469	0.04642021724912152	-0.925477946431144	-0.5188971392297634	-0.14106619439545381	-0.006365018819021723	0.20245885164144992	1.3837581968596404	-0.4457614839750522	-0.6631342185366749	1.016573544741867	1.9117393909395743	-0.1236682702763178	0.016717770019033563	0.9207971371604964
1.0738804640997401	-0.3070450325065006	1.2293514383640638	1.5014678601063358	0.169202534607925	0.2894503907132467	-1.1752379496315615	-0.268467285946723	1.1933168469937958	-2.157047077064658	0.9865798765297624	-0.204362806952396	-0.6650618529947054	-1.5902982593324722	0.9587231692537539	-0.7958286893329538	1.5707077193093915	0.25731254265750125	0.08609770277746939	-0.8395732280659505	-0.5278791651418334	-0.04825666458459203	-0.03716463280876299	0.16493093042264256	1.300459546719542	-0.4529816105998732	-0.7273136603167655	0.9505073427242217	1.6020611666891917	-0.18610035514714057	0.06082543480070392	0.8697655849006711
1.0494000078400314	-0.33351211458377017	1.1345372935013165	1.5756716296653315	0.28942906747326214	0.18156088390507988	-1.1750356195541258	-0.3834063222430514	1.3673865989073135	-2.159316819603192	0.821413546417441	-0.38395431566749727	-0.8206572109117334	-1.5556743644871962	0.8653793850807965	-0.8480140024523758	1.5979622846457882	0.16743582550930675	0.14207389707970047	-0.7398401430975537	-0.5286500990369476	0.04406851655681184	-0.06953325413369313	0.10154606658909937	1.2328859147153506	-0.4881161704431916	-0.7451792074585819	0.8937366296523122	1.400863210343218	-0.2577712861283007	0.08596893453131793	0.8435742487073726
1.0240493848679244	-0.3270621026782935	1.0514083967165764	1.726167405802467	0.3915380031893395	0.09479787234574295	-1.1537155163097093	-0.4356852904155598	1.5071940375041677	-2.096962656606399	0.6402141306875614	-0.4727266606548913	-0.9035803413060919	-1.4911890950867315	0.8620657676739775	-0.907987303202235	1.614970912095694	0.08744193205942016	0.1879361604909951	-0.6411319277414447	-0.5169482700256343	0.13957223584153228	-0.08004560327945333	0.047228809884433884	1.1711475446050914	-0.5319766796364419	-0.708422267951691	0.8926288010565692	1.340732274161915	-0.30979996445470986	0.1128108112377535	0.8614753157454634
0.9965443975352809	-0.3004320348065005	0.9967478691272673	1.8424358995839505	0.5086820504119153	0.041635326480639626	-1.112961437661383	-0.40867327834867995	1.5330589357954834	-1.9579509450489574	0.49131455922453515	-0.510661170688469	-0.9383429372880213	-1.4177406744935503	0.8875008494355793	-0.8937901647642977	1.6127475621022427	0.022895108175359294	0.17278582735471218	-0.5469471476884897	-0.5073288239097831	0.24188710829050244	-0.07076335588448097	-0.06393274157720655	0.9931242894703708	-0.5723366398972893	-0.6761873447046777	0.9273126400391808	1.3352057441554641	-0.34981037910145313	0.14530558843197894	0.9383566002420064
0.9599026597224481	-0.2588706572031244	0.9660172750645512	1.8398554560707516	0.5778013550321746	0.060153314650140774	-1.052406446011084	-0.3707447514332862	1.4778675859086947	-1.800387822566616	0.35059354387229225	-0.5323394912052636	-0.9473595990621115	-1.3509130710200647	0.8597407809749533	-0.8532303983975569	1.5916998488308984	-0.03347431765057862	0.11624651772605352	-0.46575756685608677	-0.4959392446604574	0.3371827090063156	-0.05038195060038787	-0.16222608496007135	0.7464306635210078	-0.5951782105846961	-0.6791328782317537	0.9899929950572546	1.3553916291790271	-0.3571820466491552	0.1858535553455069	1.0416943463906865
0.90926807977636	-0.20058512612841178	0.9368915669586881	1.7691670311172085	0.5134272876462077	0.14382884623183034	-0.9825134068886039	-0.3088250100809065	1.360687710037422	-1.702967412485738	0.2184374240433043	-0.5509281969934103	-0.9287510409752311	-1.292608584881646	0.8624373564572517	-0.8123472764926938	1.543162883279405	-0.09025241690181444	0.060792312350004186	-0.39670421179221066	-0.47586696858124256	0.4140654923347742	-0.019911828151035833	-0.18318563586452724	0.576795358521966	-0.5934103355931366	-0.6875470719563458	1.0686671668880396	1.421262454811475	-0.3364683983950541	0.2286075322054888	1.1332798967197146
0.8474230859346481	-0.13509803754014418	0.9053952429949893	1.6501491708837392	0.38659451480374907	0.1976495491010975	-0.925089387453545	-0.19498654885104932	1.1786843359547479	-1.6495464897850678	0.13859913819994368	-0.5628519875214751	-0.8940666322121542	-1.2417237465583455	0.920432479219399	-0.7356327003351427	1.4668865385734984	-0.14905816507087427	0.008485858377296193	-0.3323770540051423	-0.45886120050940915	0.4721343570339826	0.008333441897019896	-0.18369586453327652	0.43376456780292083	-0.5713275431100714	-0.6834135191449818	1.147381690091518	1.541092404395799	-0.32041687374537103	0.2397817246331265	1.2416295337537389
0.7754659127980416	-0.08565901320148779	0.8954092859301219	1.4897451906473926	0.2544217512731047	0.1926702984675042	-0.8785157470864184	-0.11907000447612688	1.029938902579634	-1.6217339463835192	0.10421493048999883	-0.5469692454917086	-0.8549813999879543	-1.1933843348577498	0.948765271676265	-0.6880475773241027	1.381920600976518	-0.207274480414985	-0.034563991971113796	-0.26860657000028765	-0.4340362677080803	0.5072836913354914	0.026132261107393223	-0.17258734272940104	0.22497912652140717	-0.5338579802358663	-0.6667058193691224	1.2263823412104529	1.6988066651354572	-0.317416189693568	0.21648701164741016	1.3852918424783958
0.7295330400883031	-0.059348880407832816	0.891849865659801	1.4174141357373666	0.14067675201552401	0.1535840424558453	-0.8295758736102936	-0.14754283990450978	0.9767317261041008	-1.6637296482160653	0.08384798904383128	-0.47947320378098757	-0.8147764150937604	-1.1469641477516668	0.9604345230996623	-0.7370328908256916	1.2924739955455118	-0.2598872543699161	-0.04760738798717029	-0.2039771125434084	-0.3939520120554136	0.5239066890302408	0.03416871667822677	-0.15711174562685898	0.06131665344130155	-0.4870601389216847	-0.6248460541744798	1.2877421058494956	1.8449526808616117	-0.32661233525465605	0.17547528127923034	1.4844997497490204
0.7363470068442661	-0.04978101061823933	0.873339481660709	1.515354490660433	0.11267537569429827	0.03682492240832304	-0.7779131173971462	-0.246274007954664	0.9559746921826286	-1.7213913097848779	0.06712946253317867	-0.40831615227951773	-0.7794106605663982	-1.1080719244872004	0.9864661923573482	-0.8583644301962355	1.1999517559568975	-0.30328915804698003	-0.04117585170275585	-0.14127942370825075	-0.3586505613777431	0.5332152650213822	0.0336289781549217	-0.13059994259475236	0.018062344746202275	-0.41804652337728515	-0.556578317460522	1.315375459530724	1.9690290037842266	-0.3401833461797568	0.12548910135615568	1.5150758531461803
0.7788799136495106	-0.0603539594740581	0.8972694151873029	1.6957641892852222	0.15452875181266315	-0.15901641358450164	-0.7119020723027635	-0.33848765639196043	1.0114670467045626	-1.7418627115890828	0.04618301196830362	-0.37726083065430976	-0.730074525470509	-1.0638045184077674	1.0425624623462462	-1.0062599320759236	1.121022831189359	-0.3305798978421104	-0.03483922249582874	-0.0772951179857255	-0.3271477905631489	0.5461261842416151	0.03026188841360792	-0.08747557621399216	0.008409514658400846	-0.3285850085942271	-0.4935303226178487	1.3142126063358557	2.0856429500314646	-0.3064149754596617	0.07689421179703859	1.5533049048840337
0.8285390647808931	-0.08880101712923728	0.9669753115616698	1.8916245118801218	0.21174339455740343	-0.3462638041931179	-0.6300475533481263	-0.4408874079970201	1.1952764485981018	-1.795083255734987	0.011007431590877786	-0.3770934935289799	-0.6299753385346731	-1.0101136180230015	1.11452795973097	-1.1389455215680837	1.0672115853756217	-0.3376648803979953	-0.03748080281923521	-0.01904344624559986	-0.28968212601790955	0.5680959371703008	0.030057917460033855	-0.02917291132507942	-0.03212014326369681	-0.24851826312472242	-0.4524927421977297	1.288061248524429	2.1746294501353405	-0.17094942389980936	0.048911727675106896	1.5411601194426408
0.8824543135821946	-0.11872400170148631	1.0055625041974803	2.0809958636540213	0.28537770926851247	-0.49378401102685865	-0.5491395276370886	-0.5860212004713761	1.4070700671324412	-1.904551881826989	-0.01665010844547367	-0.41739113028367675	-0.4781413443245821	-0.9682528586573221	1.1873423158958358	-1.1931136752514633	1.028327664379032	-0.3315780040923574	-0.04062539065332706	0.026047130113711507	-0.2408850252824728	0.5910911470476035	0.03508187894730615	0.042813524002893684	-0.05683306969988451	-0.187072873484455	-0.42457994625164924	1.2312978720657366	2.216525959628692	-0.053674306320226725	0.03029851875189644	1.4122173722500158
0.8659597421507929	-0.14365479175260387	1.0383245552121187	2.2465228688787606	0.3423333464768795	-0.6232376358039016	-0.4817121720006529	-0.7095136550020229	1.5772175443614784	-2.0082204595701225	-0.03563682118418389	-0.5125590185733053	-0.33586015281785525	-0.9425785755014495	1.248586283708084	-1.1542896570091714	0.9925934892064981	-0.3045859102618676	-0.03796166534517272	0.04870854560555149	-0.1704716272309588	0.5987309905135032	0.03878473625834973	0.11819077032633514	-0.05999718027498337	-0.14691629707219342	-0.41102144045160083	1.1615376852934123	2.2257732701950426	-0.0605180398044811	0.011610104944147279	1.2644966045785282
0.7598976478669358	-0.16221706279550627	1.105726268916406	2.3866823086407942	0.3369198110067604	-0.7252416339046792	-0.4252209285158086	-0.7919939894130181	1.735137476156752	-2.1024056668031386	-0.055944565462311704	-0.6100451382577449	-0.2590467950966798	-0.9155808058968032	1.295362152472452	-1.0666053967470173	0.9589467926389277	-0.25804429440390964	-0.03788573968318211	0.050607134995220994	-0.09603128397312204	0.5938193922872828	0.08288953245048643	0.18505081367537674	-0.10965231652236587	-0.1387535645337319	-0.4090225508621642	1.0968140834944484	2.204910879615134	-0.1340367400077087	-0.00496630502282098	1.1617757849782986
0.67686339283096	-0.17959617770038955	1.1383799289404941	2.535617003826379	0.28883751161858323	-0.7913295563279886	-0.37852726183155994	-0.8990273934000385	1.762931261293685	-2.20158940816596	-0.05817224836486804	-0.6586667766492682	-0.2688620834633341	-0.8941613116568086	1.3433141508719555	-0.9439407784127049	0.9346999257658952	-0.20471634195470756	-0.047120198322732794	0.03287836533518302	-0.04260857986700043	0.583050202339808	0.1815612657457935	0.24275084627836527	-0.18553747087056646	-0.15409731141844046	-0.3946380887978008	1.0301609524194553	2.158133122338307	-0.2799095799800883	-0.00984835544409468	1.0595954134287777
0.6226744625636622	-0.1995559010185542	1.1207961130864266	2.7342296053377266	0.21773889308455935	-0.8136517608985189	-0.3497586682788155	-1.0103308964437585	1.5938987298050287	-2.264362544504536	-0.05401286839995578	-0.6857080479632142	-0.3626476524768356	-0.8774637191969642	1.3885900282175982	-0.7874733042488303	0.9195440899771986	-0.1494668384961721	-0.06700006748715162	-0.0035008193196846894	-0.004061885111293262	0.5763412164730219	0.24195549609185182	0.3001214398983814	-0.17098944072636274	-0.1654085823821359	-0.3763916211870538	0.9499204136668744	2.0969510006002214	-0.5181864085282974	4.735394639404852e-05	0.9856254104129369
0.5582330035317277	-0.22030338901024696	1.1069500381645523	2.9773038893236645	0.13150923506760262	-0.7978422094058368	-0.3411544960027596	-1.04559226396383	1.3592625452342897	-2.290644924396962	-0.05634336743647611	-0.7108575934822746	-0.517162351333296	-0.8517352780278425	1.4476146905444158	-0.6335469165307667	0.9109965444468171	-0.10745206673382082	-0.09685467049552496	-0.04165693618002994	0.014294094000307091	0.5972249688694073	0.2471300822833022	0.3534061866198289	-0.09896771124703255	-0.16042567809176667	-0.38211674269038454	0.8585795791172149	2.036434976640691	-0.7048809735831598	-0.0026788231181170906	0.9758106698694103
0.5435699926804559	-0.24425626429422573	1.0978207195733867	3.224746870002376	0.03636147284145369	-0.7743966583255825	-0.33883970274395614	-1.0541027168051633	1.1334169246001085	-2.305545802378666	-0.015232492052938395	-0.7341501050495055	-0.6748883109640532	-0.814318860624413	1.5167881584474685	-0.5053913550962639	0.9196768733795853	-0.09134090285188694	-0.1271996267375848	-0.07255048780222245	-0.0031918926709968943	0.6482064503038162	0.25692068805487606	0.40023071523616577	-0.045208402587021794	-0.1332230883433221	-0.40079693162714125	0.7653569032774351	1.9837768249125545	-0.7180249790157658	-0.008306655311061307	0.9807613779565608
0.578211750549469	-0.27214494469039086	1.0998801483938372	3.4367364207869953	-0.06287601878001867	-0.7539937911965134	-0.33434043051351137	-1.0629370626090016	0.9266728123941055	-2.3166504175591642	0.0658707438022236	-0.7559651522418744	-0.7771236844149648	-0.7746684251744608	1.5685105898222214	-0.42383864796265625	0.9449983594161193	-0.08398478119652579	-0.1391421006547843	-0.09010598813932043	-0.04070277959555883	0.7104225504852566	0.23067119533717975	0.4539172168148962	0.05032633699929179	-0.08857642235072781	-0.4180590404023352	0.6720865394517457	1.9882313538066434	-0.6162462789456236	0.031269915177180745	1.001436065179419
0.5855906239211427	-0.29864522757765594	1.133226112164019	3.5821819835472852	-0.1422372336842666	-0.7297591408809012	-0.342176434359979	-1.0734602788601877	0.8264966269326095	-2.317524796707235	0.11402919782293872	-0.7717581036190254	-0.8285234036084239	-0.7364633317030915	1.5910888697454346	-0.371098139485326	0.9714562243381957	-0.07913571382327973	-0.1310117276833403	-0.09621465341831514	-0.08815182273786293	0.7973820565228236	0.16459402042306945	0.5060288393530772	0.17387950501147928	-0.03296267344589256	-0.4304370698976786	0.587014840895876	2.1039138039416816	-0.5177438755633486	0.10858053648247883	1.054323495651111
0.6153166416124499	-0.31572855344803386	1.1910334749628462	3.6107794720981827	-0.1785779487568634	-0.7095974831250859	-0.379130822740522	-1.1228638707329057	0.8384600254416554	-2.292306244778296	0.12165940121924712	-0.7505960793547721	-0.8662794531121321	-0.6917795858968063	1.5651696998441529	-0.3171343709062314	0.9902991155326994	-0.08945471781205053	-0.11099582504118932	-0.09993810057087081	-0.15700827887270835	0.9528390595488613	0.11399980989259535	0.5407766169594861	0.21812355360869287	0.02989858067876589	-0.41429886508031916	0.5185385614364988	2.241442179657777	-0.4861726421955438	0.17687910579061222	1.0917469738794177
0.6987965062148559	-0.32088071550823444	1.2691903721165498	3.5349592847628615	-0.1933668451238459	-0.6989222454345173	-0.4443839873753557	-1.1515515331262154	0.8845229490463181	-2.204773605563517	0.0935127056364601	-0.6731210310237816	-0.8978978059359243	-0.6496988096023033	1.4849133407995685	-0.30477669840685795	0.9977998337744974	-0.11171563083428437	-0.07818644835369976	-0.11520792047768616	-0.24503256350032143	1.0916314411663688	0.09214981374276607	0.56135048320095	0.21582689846903774	0.08751878947446463	-0.35562579839565867	0.4669254874560279	2.3087544825141304	-0.5214859964248463	0.2390234087140338	1.0795664984724116
0.8068375280220721	-0.3202921556946793	1.3479906222464213	3.4247166799529447	-0.21682443296129145	-0.6777337249182792	-0.49226077061410434	-1.0970086192464006	0.9187545476042939	-2.0402956013185163	-0.005717326200620565	-0.5796265139874499	-0.9153614797467509	-0.6029705987958666	1.373804885528942	-0.3320788877105831	0.9866645558906265	-0.13683725783360282	-0.04217870315487529	-0.14410334501405145	-0.33866011627063536	1.205071197116947	0.07772749831771751	0.5867896007641115	0.23671461393218918	0.12160905147984727	-0.2742068767791229	0.4277589777979266	2.3248240914217777	-0.6163433256484628	0.2486559010086387	1.0651477523648303
0.9362818439649073	-0.3147928942572534	1.3992350853916222	3.3082384887302085	-0.2197438410441141	-0.6494502029801941	-0.4715956681288456	-1.0111769841825464	0.8698320799657624	-1.8473346963251125	-0.17303344820491928	-0.5232828794709573	-0.9282847100627898	-0.456060218106192	1.2561169224443642	-0.3545887038974197	0.9625103286006546	-0.16647394027202872	-0.012260828761509801	-0.19094136092812652	-0.4188178603427962	1.252295192389078	0.03977321087951828	0.6322320926713946	0.17545391751986142	0.11938356282896814	-0.19932394697106623	0.40197445064734205	2.2677218185773436	-0.7432221849410602	0.16127409224893013	1.051259257174925
1.0658173870630754	-0.28715472906378087	1.418892316000405	3.1971308819751214	-0.190284359481084	-0.6221315185351239	-0.3978789334751571	-0.9283760618392767	0.7302273587762504	-1.6700288213286245	-0.3106481700552758	-0.5038493252695606	-0.9318896993320219	-0.24799528583086827	1.1441493811793773	-0.41040108998691205	0.9404034360963192	-0.20136836350899828	0.01892247333169122	-0.2576942892363637	-0.46857109138390535	1.140157123487668	-0.027110433804878514	0.7044475282680184	0.015414121764869082	0.08398303949134525	-0.16062091873181789	0.38072028215815584	2.089342915035785	-0.8251257202696364	0.015270075991672882	0.9874201058266113
1.1570936647096368	-0.2446003454159959	1.4096895712543511	3.124036761376091	-0.16063302196518556	-0.6008017182431235	-0.2985623000407751	-0.8230513584809825	0.5679428597713867	-1.5437356831291622	-0.34439990275932	-0.5143772792887777	-0.9199717332583714	-0.09707044240910892	1.0662895993333463	-0.5042474086170574	0.9253217119740711	-0.23309556769990936	0.055164322654985234	-0.3340618216771401	-0.48918603601498817	0.9078400409770531	-0.06622264865644627	0.8142069552777412	-0.12031399346019847	0.02397698170261308	-0.17146772337185678	0.3568359378307326	1.9131860720523757	-0.8377456735069085	-0.13913181903901986	0.9083311420285882
1.2127562644092234	-0.24066454030380977	1.367581419667447	3.0884202334721365	-0.1425378080104279	-0.5908914588505879	-0.15561781499380362	-0.7448312080359989	0.4136134832667617	-1.5152746418594605	-0.31408783708243954	-0.5769389164989234	-0.9038065257606295	0.017128498278145766	1.0113490045511475	-0.5649192793502184	0.921622304623855	-0.25377680075127956	0.08954599325952084	-0.4219204281520909	-0.4926832333492491	0.6521947588788823	-0.06474778176136933	0.9687339260345116	-0.22326605022799323	-0.047003981454075125	-0.21371595201501195	0.337320546673938	1.8765611020096222	-0.8178549812928878	-0.2718120365855873	0.8684195633404164
1.230303456863688	-0.25498616243365846	1.3137145938476482	3.044759478724554	-0.1418375337824566	-0.5993200035217081	-0.0413459024458781	-0.7376262421353754	0.3254651973075564	-1.5723315245175244	-0.2827912290318424	-0.666519377359861	-0.8862590799296035	0.06725512441595927	0.97392080958256	-0.5895339570587949	0.9303952731396834	-0.26157696180143514	0.12531647076462615	-0.5068740085317798	-0.5104470146363903	0.3998301822214921	-0.05351996527076389	1.1318745209314294	-0.3286332252125303	-0.10312227875251892	-0.2677085998685567	0.3374269275655822	1.9038867225970755	-0.7935777781105134	-0.2805859397817146	0.8188462011042011
1.1970055451674526	-0.24151267008642052	1.273473564485058	3.0012822092380684	-0.15869527684121007	-0.6260149894445081	-0.05074910706163965	-0.7651769741296875	0.377256423407564	-1.6412872500822506	-0.21465528861785405	-0.7247078016482809	-0.8667150676171669	-0.05731507580848645	0.9555731872744315	-0.5973646520244552	0.9370776750644472	-0.25602843414258414	0.15838526013058202	-0.5611662919136439	-0.5409355120861833	0.23137144459969755	-0.004579488471578142	1.259556232124548	-0.38661899075183903	-0.13100542214815658	-0.32324001555698956	0.3820592140702291	1.8921207298055631	-0.7990473302825578	-0.13346011733009597	0.7238904983080193
1.128550091300904	-0.242777319121701	1.2516624999995392	2.969644107789	-0.18201856551164758	-0.6655250847834552	-0.1356351478544735	-0.8096891212625325	0.5032913642086385	-1.6642287729797556	-0.10387557773213611	-0.7521653750789007	-0.853375769600806	-0.28571295718299616	0.9361210258306969	-0.591620515436867	0.935873360484661	-0.23614882973314427	0.1779645902162893	-0.5668915527333653	-0.576579360778723	0.2525881867063354	0.08117617644046043	1.3300963499663025	-0.39642849781256173	-0.1384367550772786	-0.35835258551483457	0.4578390919869708	1.8412735314128745	-0.8348187449492637	0.052684506049440596	0.6415639447722616
1.0359790897959749	-0.27299911098390905	1.2450541460595534	2.928747281815713	-0.19025238348894058	-0.7140736399230347	-0.2248112721536227	-0.886897932457245	0.5928248857846807	-1.6267142642810715	-0.025660540549239896	-0.7721091034428879	-0.8221120516625234	-0.48027561978016886	0.9135972910499828	-0.5831095536315718	0.9284529298815158	-0.1992621235478476	0.18476310053365647	-0.5496199191593829	-0.6254582924862667	0.40059454496548	0.18812913045089008	1.3340496177619674	-0.41192805396304505	-0.12986725484164413	-0.372005378559668	0.4997018070022604	1.764750345212437	-0.8747825771786433	0.16208881183142668	0.5909045878681134
0.9255837056338407	-0.27769853472599015	1.2451275722144426	2.8635896268752226	-0.18076830421878504	-0.7736110049384136	-0.34213871180316885	-0.9808136714628082	0.6234382857691891	-1.5013064349690306	-0.03670237020890342	-0.7755415552087965	-0.7287230035446307	-0.6355872622751003	0.8925599114023688	-0.5910470169352918	0.9082513248021252	-0.15786036192344347	0.18324775086310355	-0.5256682001988361	-0.6652066104639671	0.6412969138160827	0.30028805079947335	1.2853087184763907	-0.4289294162198255	-0.10595791894915829	-0.3805968323044557	0.5182634384408658	1.6166372594839857	-0.8963812913626427	0.17785050221589666	0.5510286991455544
0.8155672650400099	-0.2768805874979209	1.2303759080489407	2.7921177489814424	-0.1611798114308634	-0.8355949221682225	-0.4645586966220826	-1.063313836055181	0.6042354186373394	-1.3174973650587662	-0.07255404455815398	-0.7564630822245628	-0.5905298866236173	-0.7191395372150553	0.8622055396016306	-0.6043137455701413	0.8898345756896994	-0.12262406764800386	0.16889147360846776	-0.49146409853407513	-0.6468463244590977	0.9187492379617922	0.3991355129163214	1.2176451654127838	-0.4331176592032894	-0.06832408450494101	-0.3890713698657099	0.5054647166840887	1.4397258526108063	-0.9326806400927964	0.10312818235345651	0.5349478203537179
0.7220278521938625	-0.3149347522635971	1.1866593740216178	2.713906428322942	-0.13170114427254642	-0.8806080370655422	-0.5205115363415456	-1.12292005624681	0.5491147126955331	-1.129320042654599	-0.0877677167444223	-0.7221099948123699	-0.4606050680962491	-0.7132329288950816	0.8108683332957775	-0.5853181329674266	0.8978849554576558	-0.08872775066128058	0.14488631014258502	-0.48540335881248975	-0.5888453928082483	1.1877254603919907	0.47768629614517655	1.1750953084779385	-0.4032382140502742	-0.007402799397569415	-0.39475123349154334	0.40201480202003453	1.339280389160221	-0.9905787030069491	-0.07743247834911589	0.5482958674929154
0.6444496827940981	-0.3627620281897482	1.1129395145133336	2.618298957433818	-0.09733015031607137	-0.9157074467221371	-0.5369208485539528	-1.1661696818319311	0.4599774115065681	-0.911588705045642	-0.1514732164766835	-0.6770901860087356	-0.3354357079155133	-0.6587939709523132	0.7960729633929018	-0.5669082209620655	0.9330046213958884	-0.05722060139168332	0.12655658991046545	-0.5292921096552343	-0.5304956028026263	1.365466286187065	0.5502466093682843	1.185074899132848	-0.336237790483601	0.06123924950037415	-0.3966860077545265	0.27458149875012994	1.301520971338366	-1.00206126888694	-0.28788081358192275	0.5761289421044036
0.5958010478448565	-0.4039219778177251	1.0153141968634183	2.5380605615098704	-0.09596157785227281	-0.9384397072271987	-0.5289202371868588	-1.1955084351804808	0.34714367398967305	-0.6673236035391895	-0.2758620447307449	-0.6374782233285601	-0.22618023917192237	-0.5783964002841147	0.8971042035868237	-0.5882100296668604	0.9950762300325193	-0.03579668298087747	0.12553159347359877	-0.5761743645453798	-0.472539893531099	1.3853132297128925	0.6249188064645541	1.2294165827311756	-0.26162133747710675	0.11360667928354062	-0.3533478185616591	0.25751653640776007	1.2680547618548552	-0.988354392577864	-0.39229026161582825	0.6049052515213738
0.5804047110141842	-0.4381791772221055	0.9180140521851525	2.482100469339899	-0.12441701326195446	-0.9379056007578516	-0.49513797290171324	-1.210238954914004	0.26374081824779166	-0.5001058779635668	-0.35907145351196	-0.6103430799686975	-0.21504414528679647	-0.4523571639502886	1.0864338022725373	-0.6304323315833813	1.0898866673227279	-0.015987810510430578	0.14090970359585184	-0.6060725392059975	-0.44892950463156983	1.309891060340768	0.7540324200771799	1.2804956952861395	-0.1858699317643273	0.18895648395698156	-0.21307857024026627	0.3362860842103642	1.2447673590498938	-1.0222625105500476	-0.34120734379323714	0.6296434962575785
0.5824362695886961	-0.4550723529988737	0.8393117035951325	2.436400989469022	-0.13531123378569762	-0.9239912657693052	-0.44479893550026733	-1.220709290681516	0.18940188779479133	-0.37812270031480255	-0.3772480997406494	-0.5922155716235327	-0.3011171036406391	-0.320133759478588	1.2546237491684513	-0.7142302243401781	1.1993434226948005	0.010693848698919277	0.1630420340659777	-0.6538580065242379	-0.48137333162539553	1.2320244437774743	0.8862558062281481	1.338332324540604	-0.11627096328090622	0.3519764610547762	-0.10401839994262971	0.4300883524942739	1.2341618334819582	-1.0547149279796366	-0.2253228837935397	0.6472131564721211
0.6366848483806348	-0.44821185835163535	0.7725078885806529	2.3917004849085597	-0.1313110371683801	-0.8827858131212037	-0.39010122812557746	-1.1959083438382678	0.09113308884783121	-0.19427355469358554	-0.4024536307639778	-0.5887178175648125	-0.3979994450008316	-0.22952740331294635	1.3434232411569542	-0.8476875963903094	1.3026705256543707	0.02107965507451718	0.18752489648854848	-0.6950666127334104	-0.5432763085777725	1.1493786680772657	0.9614457757450307	1.3816656034471513	-0.09446229292814237	0.5643522224855142	-0.10087674894640139	0.5084617231831686	1.2019445573332388	-1.0563996587409337	-0.13088435003466062	0.6629167413417644
0.818391798118563	-0.41898307253383615	0.7195816168401431	2.338670331987209	-0.11433498293869118	-0.7879250583169232	-0.3029038233972864	-1.1430344702244235	0.07506619857804468	-0.024888097480038153	-0.41210276915449046	-0.583579343399201	-0.4931114043341509	-0.1546911836302589	1.3693526382724546	-0.9440139909873745	1.3928428078193509	0.0071533221970598235	0.20793940885614778	-0.7186349272346837	-0.6061914054483161	1.1103394085241753	0.9938551912606746	1.4039107698949134	-0.10970963736611776	0.7710997270294062	-0.12862359934166095	0.5583837078171572	1.1462473344904445	-1.091452927806626	-0.09469199935063927	0.6793188298241156
1.0081267375257208	-0.3811190578617695	0.6842776222729285	2.257846530706431	-0.04259684456177062	-0.6728164995520939	-0.17380008737628674	-1.0705419371674125	0.1907164794666456	-0.043260989328873733	-0.3902278577435155	-0.5711596635850984	-0.5885081885361468	-0.0974021602402595	1.3228529042919885	-0.9680094123352069	1.4629153884463064	-0.008722068554894744	0.20907513021674995	-0.7571338961595708	-0.6630962327622576	1.1605186874747946	0.9610692139845851	1.4345887707970455	-0.1379076711024141	0.9523147361199777	-0.21726492390870972	0.5404750349548502	1.0805950721915853	-1.1098374551925745	-0.12384642625662527	0.7059894312699285
1.0360036509531798	-0.35716618257779065	0.656931624302226	2.18851531419211	0.08283857742395902	-0.5668291009444416	-0.06600959595301115	-0.9562771270379313	0.31589140702445045	-0.2367975272614246	-0.3557751059442615	-0.5827855124022103	-0.6308996231575353	-0.09784557897373579	1.212947851227748	-0.937949549385608	1.5192124630721668	-0.015398377685481787	0.1894546737307977	-0.8053949324705633	-0.6994614860773202	1.2202562846992442	0.8234547186299104	1.477287277029085	-0.18322935156216077	1.0228850203516358	-0.3967878379788935	0.4140431793890439	1.0044777893249546	-1.0314237192981133	-0.21059526057147	0.7516317987222164
0.9716358753928599	-0.3556751643834502	0.6341345514510585	2.139117004454685	0.21836242493138255	-0.5004103770949556	-0.001205672676552709	-0.8470491829784275	0.41104265796456085	-0.5005539972769538	-0.33099018637805927	-0.6171590067809065	-0.5896446956101803	-0.11466841183921812	1.113375693595677	-0.8913070382734338	1.5728353417336811	-0.018133345993244388	0.165756376482125	-0.8411105324843813	-0.7200182876492743	1.2246419105422248	0.6626283287584636	1.5176314997974467	-0.21483224341731305	0.9375928744646013	-0.5265723446802202	0.2530045192794023	0.9265079220117164	-0.8999448462909154	-0.32270694219683294	0.8124984857916335
0.8692614634264683	-0.3792417029693005	0.6124913181767138	2.0932165645359415	0.35411330198303403	-0.5134322374024636	0.04404081955552537	-0.7919278888084249	0.5388713406730247	-0.7812697795186041	-0.31893577358087005	-0.6579055967986831	-0.47176070878608767	-0.089803114006253	1.120425653263683	-0.8555762513109159	1.6298025093436792	-0.014030893531600658	0.14711662646354554	-0.8704667796881423	-0.7390461421108065	1.2212893095958217	0.5586502126555508	1.548747413494017	-0.213758432944363	0.7514692744129515	-0.5678513004469888	0.14615775269595063	0.8487514141431711	-0.8182897505216087	-0.3963763936757387	0.8793559885174889
0.666256481655226	-0.43227848780928024	0.5815544315835954	2.088970191350565	0.460359931082653	-0.5850404086250924	-0.011970318660826217	-0.7588643663910662	0.6640155534721417	-1.013020329468295	-0.3111809445676359	-0.7186714209565099	-0.28794814206534936	-0.04335923276937402	1.09710419577392	-0.8204860743767538	1.6962497942868677	0.0009603479829303985	0.1328995462558915	-0.8971834346530624	-0.7548244456010337	1.2658493871859346	0.47691434453626425	1.5775371665669182	-0.20269933148985153	0.5840178761526853	-0.6077612054194818	0.09385136876648906	0.7628195968206388	-0.8046682753110315	-0.394251855687533	0.9543711976691338
0.48931439641503066	-0.5053534706092323	0.5478448335225361	2.0938136197506205	0.4929210838837312	-0.6410940211210502	-0.2138785893253786	-0.7465630438763314	0.7010483380224797	-1.1827482518481705	-0.2927176594200163	-0.7833472198964306	-0.08510257235538861	0.014000873013014548	0.9649822243555226	-0.7984673925449896	1.7756604448863207	0.010799946607408867	0.13505393691486195	-0.9148605921743524	-0.7642586953063271	1.299893801085242	0.4286767830232427	1.6253259068407346	-0.15441225271334516	0.4823885315051541	-0.6354627979372445	0.0922519870852179	0.6695346844895232	-0.8284718905835483	-0.32186715431948903	1.0425203141662986
0.4452095755486791	-0.5774897759629493	0.515995364718658	2.0186196122745965	0.46516272510280643	-0.6466762951877774	-0.39364028981903754	-0.783543027115818	0.7092737503991742	-1.2781794493671876	-0.24664668448281518	-0.8140372568212235	0.04297646932692706	0.08184055435909206	0.8391704441099879	-0.8228197251943348	1.8587859427664988	-0.003605791634339814	0.1554652857132114	-0.9294889469281541	-0.7672670602545799	1.2440688329562561	0.4043477552838165	1.6983368170547792	-0.03948013960142614	0.4166134126267087	-0.6591590682965506	0.16602896959376215	0.562917408809511	-0.880015335395759	-0.24523964404874715	1.113471965804597
0.4235010213163707	-0.640405310904298	0.48464239658117025	1.9027297388731537	0.4086163805938928	-0.6189854591382582	-0.46780626583110074	-0.8252425935232364	0.75358593275861	-1.3034526499928814	-0.15399065393859285	-0.8145127391407583	0.06025863709398965	0.14614642534066977	0.7433312196676974	-0.8540997977217538	1.9364796730932308	-0.04358898492670058	0.17830309212599602	-0.9482720788511931	-0.7674694842382135	1.1394911440671631	0.3918741469690713	1.7932192616993117	0.06351395245178668	0.33247507895761663	-0.6876489021807137	0.3026843956772357	0.4385028331087236	-0.9349437692030176	-0.23726165921398326	1.1402037500486037
0.4127853393015862	-0.7093513202429994	0.4708487689127875	1.8361187641662	0.3399575302605188	-0.577907502873162	-0.5361423921543255	-0.8597404990602605	0.7808544955219752	-1.369322545814208	-0.049841025873349834	-0.8022991696883421	-0.00779495971503944	0.2061771981514014	0.6283943772079168	-0.8159133389838733	2.011684486621738	-0.09424877145496782	0.20098904721480032	-0.967748288065995	-0.7689316745029687	1.043972288886522	0.3807906791533026	1.9096598719856517	0.1376374462020158	0.21557238952681076	-0.6820369253711246	0.5099693971992292	0.315201889631459	-0.9310851922981123	-0.31034200576400545	1.118907037710779
0.40767661860298576	-0.7683189770503456	0.473313789826909	1.7642478786411462	0.26852636140818825	-0.534775821087221	-0.5893380559033023	-0.9073230192764452	0.7404000868537746	-1.5364601199679235	0.03759007568124107	-0.7893509494417958	-0.15155891597928917	0.2664076786359888	0.5592345455904895	-0.7256147797012396	2.074877034213401	-0.1422875466882954	0.22643679825849555	-0.9856392673049565	-0.7641014937020162	0.9017554108169893	0.36234856693550194	2.025771043289019	0.24471660371993967	0.059017672077353214	-0.6405052797883335	0.748401990133317	0.21979379063119855	-0.8430405416138409	-0.4246972997780919	1.0389156276394036
0.3455403996115602	-0.781212964350391	0.48146059653599194	1.6609282018570444	0.21071057001112567	-0.5217539607797135	-0.5433988403552557	-0.9579726075457387	0.6654530041787484	-1.6220909845356482	0.11740655204163968	-0.7709152959024262	-0.3377338536696408	0.3183756772242696	0.5920809485891547	-0.6211800924595596	2.1204680610235704	-0.1782901036361682	0.273554998661877	-1.005686896627329	-0.754581106131347	0.7217366326858712	0.3349913550391629	2.1077410868204742	0.3247900010516044	-0.11831348775078747	-0.5983173949818402	0.9182922740890762	0.15596288944557624	-0.7485752810696967	-0.5848711696970934	0.8969154515990005
0.28186384518971846	-0.7333645606360617	0.4839640787693411	1.6487308006908195	0.17117545332326078	-0.5659400721115919	-0.4869864713073785	-0.9965522254163727	0.5982491121690122	-1.5574597925074212	0.17408316697926196	-0.719642792562083	-0.48076340855681254	0.34855184523146826	0.6140967317303458	-0.5188167109762298	2.1541425494660595	-0.18797644972616057	0.38051843855973794	-1.024694910012057	-0.7400539551357046	0.6115321744883114	0.3066864627123705	2.1520546475787916	0.32941006105799836	-0.22640418081879754	-0.5683340511402863	0.9852388696927431	0.11250000939484092	-0.6935459186914847	-0.7948745426963825	0.7396552659758565
0.3048987019110865	-0.6321503822372515	0.4750410527085777	1.6923362186136255	0.13443184074963968	-0.6086616979630021	-0.48619086829101976	-1.0170136675680985	0.5285757535607474	-1.4764813536567227	0.18344878209126797	-0.6571852308811057	-0.5506181038001211	0.36441675823760844	0.5849764437786494	-0.4477303514963743	2.1728248653832583	-0.15397010527878094	0.49491310262488397	-1.0428660694327954	-0.7117576663597275	0.5609404423738569	0.27856357523645964	2.180675663611634	0.33676623600614486	-0.2419826013749522	-0.55299163066891	0.9595570551271939	0.09006604436865336	-0.6352519052297463	-0.9774343999129294	0.6138073486585157
0.45981995534879766	-0.4774074433594387	0.4503418927974354	1.6323336257706074	0.10624820127318857	-0.6102984758529374	-0.48156128177341273	-1.017787044641835	0.45315566360192366	-1.4193880385341562	0.17033816719062908	-0.6193935696130533	-0.5888572386203103	0.37644999180637917	0.5676515428923788	-0.45830956853607485	2.174609721350224	-0.09637858872911519	0.5308480857309674	-1.0615017381022682	-0.6748432841528935	0.49759671794633514	0.25301385979025726	2.20380870829399	0.36142566298816403	-0.1616029576768529	-0.5515622360379727	0.8269000832468988	0.08540335991876606	-0.5465706281748469	-1.1023121106886555	0.5252350511405133
0.6785686388883229	-0.2916458931795275	0.4098106552988569	1.5074442371820502	0.10860802949347674	-0.6007431388239038	-0.39175759130187704	-1.0055319925503148	0.3749743168370322	-1.3910945866011686	0.16730664905889864	-0.6076044650639124	-0.60754956872739	0.3805084579242295	0.5994002248982493	-0.5290390167144183	2.1715433511509215	-0.05017884390962747	0.5173491357429707	-1.073114469320634	-0.6419989160850703	0.4469520101961592	0.24361864386715143	2.2185370413619863	0.32520271112661747	0.00487063361905452	-0.5655280627354909	0.6156973302671129	0.07560443712954952	-0.5023056860756121	-1.1787202733794953	0.47274021029056207
0.8382652830339973	-0.15826918466150344	0.35831094885332837	1.4123027606068208	0.15059570477884957	-0.5898852711793007	-0.21887854276439386	-0.991075790325852	0.31837008805058714	-1.390555386126525	0.16011263532183256	-0.6269176181629372	-0.6114086664578925	0.384028728785417	0.616220583216403	-0.6215736100484074	2.1738686046857403	-0.02754462343159324	0.46918379391797493	-1.0691329614743372	-0.6168337387155065	0.5013731239785137	0.25777736605988844	2.234402340676093	0.2445331770199338	0.1453110922958897	-0.5745758667450364	0.4131664541096319	0.05254600543596577	-0.5008538674011302	-1.1540029346612644	0.4719448339140474
0.9404432057427508	-0.12066775821394618	0.2965560561083405	1.3055347258998897	0.20746180920921117	-0.5699579311003602	-0.06227163350546237	-0.9850837705195076	0.27705873761498634	-1.4087898346102499	0.14028158402844765	-0.6951319850945854	-0.6130505980537936	0.3993926801690036	0.6439499700343729	-0.7023575851479882	2.186097029649725	-0.03163921678890472	0.3443620056061829	-1.053653006431189	-0.6042080810980364	0.6483086176012798	0.30385911149436196	2.303620685037385	0.15312171679416534	0.23374004292458492	-0.5612247928835143	0.26928079570096247	0.032240430967818305	-0.46788516151243426	-0.9879756178957034	0.5177299612287876
0.9985443774791006	-0.14414978564708095	0.22880119756387307	1.2002986474998911	0.2519148334889507	-0.5436867845048489	0.03493939539424478	-1.0003464001200035	0.22551937253622154	-1.4434735408170547	0.12703388094918985	-0.7926609594086826	-0.6232707845180766	0.4644398389569272	0.7015564586562144	-0.731798191736843	2.21154203513034	-0.07344572228644097	0.22006853335907223	-1.0341915435417435	-0.613312853468267	0.7583011732559511	0.3781045385954611	2.475664167571696	0.03488792308214337	0.3164273110585694	-0.5173963100177663	0.17160846394516932	0.012850740945184416	-0.4305299446553844	-0.812121529550482	0.5783774099380113
0.8950331348078004	-0.20156002264009568	0.16735399537270457	1.1595707444653915	0.27211406772683827	-0.5005275359333932	0.16636821264408683	-1.0426309568780685	0.1407834962672729	-1.4665826530512733	0.1428021371307802	-0.8790824218548596	-0.6502202434161088	0.60918389911664	0.6758963781818031	-0.7193001951360201	2.2366936819312633	-0.1332652949144129	0.21313082599472324	-1.0145199455159655	-0.6380645690840266	0.7808687940734983	0.45540639198550686	2.6899963663836184	-0.09986573779914402	0.3468762199286831	-0.43200978114068783	0.056834486780921824	-0.0005752924038212769	-0.4164309996668357	-0.6774295813425169	0.6595669831406746
0.7058034534917134	-0.2835871511169983	0.1274626143667275	1.0990642952704732	0.2673880160878329	-0.4517515548133163	0.3066103908941142	-1.1041673147238098	0.05857237316249261	-1.4567677471141791	0.201996189530312	-0.9414971289061793	-0.6968980130710153	0.7775679320595582	0.5493959655122176	-0.6757417637317861	2.2479771831480306	-0.17222680464352919	0.2782434082897683	-1.0065643029860505	-0.6731808233511386	0.7377125708300157	0.5118812420082657	2.8086064528992862	-0.2139877163193709	0.29671081142925154	-0.3351277513794515	-0.11245052658444803	0.011440487054649607	-0.370062085050037	-0.5582799759391179	0.7779556976449349
0.5984641790332066	-0.3450297773967316	0.10754664397405111	0.9854781812583528	0.25416274573673214	-0.4233543198849835	0.37343761494493455	-1.1771721274664162	0.030870732301623755	-1.4226815333252225	0.2984283762673992	-0.9859414612544117	-0.761357790213505	0.926160596035781	0.38984119648818893	-0.6327385276854607	2.2382809067876988	-0.19030274460862615	0.3178386410176271	-1.0110434993131343	-0.7103945346401538	0.5961805920508885	0.5253903951642347	2.7746099568759965	-0.2741822450379151	0.2378546546306048	-0.2688928476630533	-0.2868381544421301	0.04711314542962479	-0.2871919645611779	-0.5559611586658555	0.8870854153559249
0.5452506775806139	-0.3622157239525502	0.1106445284136424	0.8452430174203117	0.2583579959061333	-0.41161086925572016	0.4301311885072147	-1.254956013921087	0.055049390340958446	-1.3173006297504506	0.37219427892602946	-1.013994918106937	-0.8326952502143363	1.0127423348418543	0.17738104831145862	-0.6315122170597516	2.2032168245993033	-0.19581590629798024	0.3360829448800084	-1.0318468778100347	-0.7415333729735353	0.36707231947543073	0.49224354620105154	2.6233532706575104	-0.27692218136925073	0.20498860694459822	-0.2598865300412133	-0.4184019709531162	0.09358387326164848	-0.2206101626769305	-0.7036760860463572	0.954406887634747
0.5477383719317872	-0.3471667022582562	0.13393810193120065	0.6885203922637425	0.2740933816406027	-0.4283852582414168	0.5228257985597458	-1.3240939412950095	0.11140790105789822	-1.179589557175764	0.4064881330637026	-1.0198537581901261	-0.9082296884271395	0.9328728048028341	-0.04932220020034393	-0.6451206043763904	2.1425131938058657	-0.1929905582903921	0.32462133348874667	-1.0624786821571464	-0.7650016343951941	0.17250794536465947	0.4314664780652066	2.3829311114136287	-0.23318255619705308	0.16044754410415524	-0.3130683075896096	-0.47699216410280154	0.1470694433240834	-0.1759919705793595	-0.8198174960682264	0.9996209754996814
0.6480987690073845	-0.31484420459997375	0.16692742437763733	0.5616563527700514	0.30098199343518844	-0.4858034266203525	0.6179003590146609	-1.3806297884032996	0.1605576579107222	-1.0275095206011158	0.42598892647223313	-1.0062565964087646	-0.9782407581081527	0.6860171955378866	-0.15144775231565313	-0.6695583516961829	2.074348988589956	-0.19868054982723166	0.23555420483581196	-1.093162098643006	-0.7792423769884615	0.05433065399094801	0.3688379812738397	2.117423378880995	-0.17100472628469626	0.10103208172189512	-0.41742543011738215	-0.482047090609205	0.2032922589452692	-0.13297310814458654	-0.8323829788598218	1.0258174102594957
0.7516170291521714	-0.28792740246003856	0.21072787401054738	0.47799581110343203	0.3399703206573765	-0.5563089264223935	0.7345796565517417	-1.4337680644355155	0.15766125616642704	-0.8230031676067281	0.4076128792564617	-0.9705015503977734	-1.0107610563494205	0.38621874344617446	-0.13296717622268386	-0.7724433727740315	2.0132902393947867	-0.22329919414926042	0.10074819197231648	-1.1246455032794638	-0.7788375290211949	-0.039054039864894356	0.32859294312626586	1.9275620684261825	-0.06214480122088375	-0.0017197853207191805	-0.5283864312698789	-0.4931180399534167	0.2508558034452355	-0.07834357818207419	-0.8595068738832756	1.020117212894475
0.7646379512074648	-0.28133855080367176	0.2617240868225532	0.3912859191452567	0.3660819158428429	-0.5848715620638145	0.8877332372008733	-1.4623235256196392	0.0856044322839587	-0.6947317465847551	0.36470427934876376	-0.9225553825975199	-0.9817061273437198	0.09174808590783709	-0.10393552412754863	-0.9024506022428763	1.9634563196804464	-0.24102933352372063	-0.0031908757229369643	-1.155303113695949	-0.7677558926405876	-0.12059489516290314	0.335201602022078	1.8588740404765036	0.10969544556781038	-0.12794684196364448	-0.6065015278291571	-0.5573244105205933	0.3008131368368851	-0.0033536499637971786	-0.9052314436825188	0.9737967360955434
0.7851114301060457	-0.2898409764179573	0.33080411263858334	0.3112106212311737	0.3790481806575703	-0.5258717493659727	1.0423511389189066	-1.398133228499494	-0.025748853864166043	-0.6730107112480987	0.37086078482491935	-0.8763989057596341	-0.9142501042787773	-0.1334510878091511	-0.03614954828681675	-0.9861905350447266	1.931325824288966	-0.23127225549473499	-0.0672120266268742	-1.184157985837584	-0.7565321287821104	-0.17702151515473152	0.37646649493752404	1.895248925254909	0.2964467545111365	-0.2444388524694196	-0.6476635674123917	-0.6760344806756755	0.35474103745539187	0.09153473420472777	-0.945403386173356	0.8987764283773829
0.8334583136953425	-0.30707219680558784	0.3899541251268043	0.2516507229863565	0.4401862776384803	-0.40187290227265127	1.2100347625866303	-1.2508115060131135	-0.14344166620553073	-0.6395219898769906	0.41763901013817667	-0.8326096370361679	-0.8217825483830744	-0.18224068799487916	0.08069978323183817	-1.065833614189046	1.9232785325071113	-0.19225180248312362	-0.09404225743264032	-1.191921926137863	-0.7390461421108064	-0.205757013559905	0.41878576078221624	2.0276191156325205	0.44345943317613934	-0.34384661969392905	-0.6565944552384045	-0.8276272512686347	0.3983131991729217	0.17825566786226568	-1.0502076598510872	0.8155423300017564
0.8058129768929568	-0.3374660292286813	0.41205539774831196	0.17358211308648755	0.586338944934844	-0.2674813770402874	1.3629791545116325	-1.0958849089683222	-0.23829805546223426	-0.6876128430208798	0.4582108797285077	-0.7923222037647226	-0.7340257724232309	-0.09167156546334561	0.1434505606056238	-1.129809202354155	1.941306195370683	-0.12290699540397873	-0.034320397138895356	-1.1630744271589069	-0.7176451894581687	-0.19921073857426533	0.4525759027528264	2.217914321333198	0.5616970482777444	-0.401376870248907	-0.6543617332819015	-0.9477092680952655	0.42309932197963274	0.24312556590842122	-1.2387400383147125	0.7245635090881467
0.7694484292828639	-0.3655871152948149	0.4496670714691728	0.12195868050021008	0.8278440208070836	-0.16401289345904088	1.4606497127397542	-0.9476576081990193	-0.28849518558632525	-0.8913978332181092	0.48213588253791945	-0.7485227315580049	-0.7220016951239951	0.02447029394921893	0.15622776023603335	-1.1076196911814962	1.9713183322961796	-0.044555654759616856	0.05913460206321987	-1.1336297020030066	-0.703804987938899	-0.1521456702093003	0.4735409787656093	2.425083231039763	0.6390610803947412	-0.39133283711102	-0.6614483625999243	-0.9692569011131251	0.4373423658851475	0.28812418108112375	-1.4347741040110258	0.627481704054744
0.8451739856820362	-0.35066184207414	0.5038031265235632	0.14626610889880384	1.1975440467871514	-0.16146296579893113	1.49363637400854	-0.8117779003676666	-0.301340097669722	-1.0711774725543475	0.47352425240831747	-0.6813776896711463	-0.7781875890714928	0.11365161739124566	0.1757890119647664	-1.0062324773604223	1.9953953599336014	0.01988900076811969	0.1151898855966909	-1.1444719377214878	-0.6974027910948367	-0.08729592413768363	0.47475852845771566	2.693571984613437	0.5947520681746091	-0.37698645332995717	-0.6887426342202166	-0.9041481271202768	0.4569714347969498	0.3020600876089018	-1.5986330132724	0.5642645778213968
0.950418544304647	-0.2871064369765155	0.5142401299684611	0.1878095019826213	1.6319251096777765	-0.2918469695870947	1.5101245606579137	-0.6988351023300432	-0.305151799222925	-1.2318592139981412	0.43979744482765903	-0.5756185857661394	-0.8645230330886255	0.1708594037613711	0.1744424287593209	-0.864309901364164	2.003158556994071	0.05684643889241022	0.16175129781214492	-1.1719480284422752	-0.6910070545906775	-0.029438961981363098	0.4705159326233672	2.969103500835282	0.42798662675273985	-0.39614364737566227	-0.7214150502830319	-0.8340908075126705	0.49824868151180046	0.275966170149369	-1.7249897534440446	0.5409335374436404
0.9165837958866494	-0.22483077219144226	0.511044343989018	0.1981866128601901	1.9602290162271505	-0.48404259819560025	1.5293699232777735	-0.6386505018482269	-0.31701383902830005	-1.4685135736699286	0.4011635035805302	-0.42800479356220966	-0.9883464561448301	0.1758724048627355	0.16928109465034563	-0.718244713851206	1.9918966716800175	0.06346380474050196	0.20842659852058448	-1.2073392092982471	-0.6891787783980746	0.01810667107907956	0.5058876339878472	3.0196924724643615	0.23054306975491384	-0.37404912120902506	-0.7547814204674629	-0.8391604072455078	0.5634430015879028	0.23903407691670053	-1.8143394233491705	0.5197999792343316
0.7742904859889543	-0.1682445189374046	0.537271467218559	0.19080934037832603	2.156344171249807	-0.6728819706676907	1.4835747393102747	-0.6547955745200376	-0.3429585956922049	-1.6769546328306344	0.36686030252158774	-0.23157141539167142	-1.1220130915744222	0.12141652254082666	0.22286146994147354	-0.6010344323297495	1.9521728184636786	0.054288300432131974	0.2215206116446347	-1.2521127396623908	-0.6933241631692889	0.039474772144922864	0.5553364691636344	2.8501720104337886	0.05965052758291589	-0.3263282301204883	-0.7884419668556221	-0.8862577957910134	0.63009961444349	0.20271531884597893	-1.8960557974736658	0.5035712420135281
0.6130991199905298	-0.10065974280851567	0.5341281284926078	0.17518979346942856	2.2793398250348864	-0.8245475328732053	1.3266489029801305	-0.699750595703655	-0.3764960407038279	-1.7868167295392687	0.3610184767281712	0.01884859266419172	-1.217169729318514	0.05665369332246062	0.32205181157605123	-0.5261044126797602	1.9204622891820722	0.051840189432511743	0.2163450123523063	-1.293188628943353	-0.6998447995782433	0.03714006019917725	0.5789217874261817	2.6538223590338554	-0.10167325507211675	-0.3051763098674923	-0.789109520548698	-0.8918923147415467	0.6783864994998566	0.15505374214735584	-1.9639031374745695	0.5028778369673359
0.4173993281193473	-0.05875428408336867	0.5019989410034394	0.14015575845784378	2.257803994325345	-0.897254929668233	1.1566059048500996	-0.742018627310572	-0.4026005141129113	-1.8557178064072406	0.39236493502553904	0.27873947387438447	-1.2991518206859702	0.02023919916413832	0.4762645657065761	-0.4972952645474269	1.9740048802049344	0.06582546559246386	0.18263718199793316	-1.3230573109532573	-0.7035444208961376	0.022480945000120295	0.5869676570410258	2.4174739940428234	-0.22883763624066758	-0.2875444946861856	-0.7385489284053179	-0.8766981887694707	0.6922288439604594	0.11237260223846512	-2.007684914423241	0.5061766095032642
0.18953845525683782	-0.05181229653886889	0.49647449696895424	0.09991423698847271	2.0889995341935856	-0.9043981729647305	1.045372372787063	-0.8369523156268652	-0.41097642880717755	-1.9117618665521228	0.43837048151385344	0.4792052686260379	-1.3760433656259983	0.0006407681196421766	0.6990064732443825	-0.4945619950931097	2.101606641912455	0.09306512120943133	0.09267792681661444	-1.336583377886649	-0.700770781631034	-0.010205022240317174	0.5589640141225892	2.140817564220586	-0.28756092996958305	-0.24122773439846784	-0.6646767578613539	-0.869596347175569	0.7015021739712842	0.07074344858835606	-2.0537541732766167	0.5212275778588442
0.028655858091844733	-0.042872223883734455	0.5217610661192067	0.07523401313876257	1.9076540899426249	-0.8863763869344936	0.9100478442157381	-0.9484309852727563	-0.4013627093377776	-1.9571494308298927	0.48404265447689054	0.6175236875875694	-1.4228970565233223	-0.019712490234512416	0.8754020550150015	-0.4624247253372725	2.157474486470135	0.11871330819903739	-0.004604991177503409	-1.341139992421855	-0.6923098898044879	-0.06260549391727743	0.4807427224341236	1.9761944939002922	-0.2977831471053186	-0.23795794790965416	-0.5881796304225821	-0.8346814048766262	0.7321062445625646	0.01980557520186466	-2.101333796894469	0.5675327589582276
-0.027831294742474873	-0.04775877946397179	0.5540301129510207	0.0439716196052726	1.7010188335043204	-0.852851729900426	0.8336288027651058	-0.9478162496500427	-0.3757803868263932	-2.0083151839778304	0.5212652106123301	0.6844075203031815	-1.4476209720847328	-0.026536399903891127	0.9387426017420587	-0.39374827977361165	2.101053892400194	0.12450546809220102	-0.10982846798809062	-1.35346054725734	-0.6856729672772761	-0.13210952798446493	0.4069648595189103	1.9467257751185822	-0.3105580524828001	-0.24622237237240965	-0.5122406834729364	-0.8024553313216558	0.7345364606765129	-0.03818565254701427	-2.1383972708243926	0.6259011484347471
-0.06432566561207917	-0.09815459078158764	0.5754565642442653	-0.0033326281840831947	1.433446928835617	-0.8152230676728568	0.884242186034262	-0.8028708438987765	-0.32806500920430665	-2.0553494956511336	0.5394574350431353	0.6461669057720496	-1.4534291654852	0.01866184702825958	0.8732372946720695	-0.32651778255966774	1.9980880838145603	0.11209594235094485	-0.22003456636678048	-1.3421869815221774	-0.6886059615933248	-0.2116448770729999	0.37734827705990004	1.933881672331244	-0.34213801600045196	-0.22075636779266494	-0.44881176816133256	-0.8367686713368165	0.7190392795473121	-0.1021239022459089	-2.1829060283236	0.6645839725925345
-0.09582008662213266	-0.1753796748309689	0.5841593118403627	-0.01971815324644694	1.2502085058496826	-0.7813572716680449	0.8218456477469592	-0.5614714359255804	-0.22709945444452403	-2.025846485896648	0.5404513243381219	0.5443034917725839	-1.4458757216639198	0.09779008926093338	0.685227006620552	-0.28288308805682016	1.8336651758265963	0.08729653862926509	-0.2724359274169761	-1.2806616255528738	-0.704640525233045	-0.27146950569899253	0.37616210751449786	1.8992021930505731	-0.3765114153036076	-0.1729846307419816	-0.41066692041121033	-0.9076623648511433	0.7212301167720921	-0.17221103103672575	-2.237849463552487	0.6751940895125761
-0.10647962884902014	-0.2701619508570269	0.5776873207594562	-0.014557266220050057	1.1239992648540482	-0.7573810599666325	0.5824274383197515	-0.24586748923641796	-0.038372619685007645	-1.8817888780055483	0.5383482670524918	0.4452684833305195	-1.4398022501994892	0.14835336438056754	0.4393034135206362	-0.27666917078177133	1.615261182789284	0.04585941103536408	-0.2645143500160047	-1.2042830333680796	-0.7351591709357197	-0.2994784810999796	0.40380801676051126	1.8422534420307042	-0.40473619876698785	-0.09404040766756032	-0.38242600485327916	-0.9553393458407793	0.6550990966948959	-0.22228324783388648	-2.2978441601928585	0.6519293304995297
-0.10034986575804779	-0.37542059156437163	0.5442889097357827	0.009965684548720743	0.9224705743612727	-0.7404102576341443	0.34392828754937266	0.07217556976222199	0.13527326855861319	-1.6570916531836282	0.5425917693088295	0.35415545928516	-1.4386964595328617	0.15763130902529351	0.2433397618784719	-0.32956220545632886	1.5065825999149196	-0.010242805243263719	-0.24564998658070464	-1.1334195668666744	-0.772080013482457	-0.30714859635772046	0.4403596116410524	1.7711347971944633	-0.42184073854252163	0.011891287623147118	-0.3520089396857151	-0.9792090169417687	0.49888875984588166	-0.24706897573914058	-2.3644694208200163	0.595967464418618
-0.091714864632185	-0.4662700807336974	0.4787438288051097	0.09703963456462784	0.7084360733406547	-0.7338217958961307	0.0605873047017869	0.29435292191980883	0.22183667296950835	-1.4921691728716913	0.5492810492973442	0.27432952841295266	-1.4422902791994008	0.1285653802896998	0.16410612425574517	-0.4208125282096621	1.5681446908447183	-0.05802615958578065	-0.2395980786062403	-1.062843653709724	-0.791672070962201	-0.2909985954104887	0.46617919634890725	1.688843349777181	-0.42553220088013716	0.06245173013617998	-0.32020396627492015	-0.9894252508462185	0.3633118424653972	-0.2665559536693484	-2.408019316041361	0.528839737667408
-0.06828001192205282	-0.5167654944812995	0.3988282004176424	0.23453416934406884	0.5821053235748697	-0.7450139108150997	-0.28448492770390404	0.4006360840447002	0.27782046363045243	-1.4666955936912314	0.5573100546678158	0.22001638706357002	-1.4566180870541103	0.04924420013482619	0.17108449342422097	-0.505598790724493	1.6394401139680723	-0.09607601321230971	-0.2499081507906514	-0.9942658676386001	-0.7781161243986718	-0.2619338912690437	0.4846464126840713	1.617708634746648	-0.40403306308363335	0.012274587953175398	-0.29329815810314075	-0.9945498751781816	0.2727901951375067	-0.28725795631910883	-2.4047604377113716	0.46994619583972863
-0.026154118579060515	-0.523957997228492	0.31160841786052973	0.38139518983281673	0.48249051524608844	-0.7607510994958053	-0.4643803718080715	0.3966072521947642	0.26514755419570984	-1.5540825030479979	0.5693333110607728	0.1866612003134043	-1.478183797454017	-0.04544431627946235	0.20505248091552297	-0.5736193736400758	1.6504426084495567	-0.13243615940731862	-0.25852254985728285	-0.9455550684042299	-0.7396211123621905	-0.2377732174058583	0.4897707906407957	1.5642872913737242	-0.3593915899697403	-0.05421237439532376	-0.27927575905875124	-0.9941133466917798	0.17945844780633613	-0.31591778860172337	-2.3694141419784045	0.4249615434680198
0.014575297540001392	-0.5116193689320064	0.2129691199764364	0.4572794513862988	0.4924766175929184	-0.7619468088175056	-0.4590443446811109	0.28982503050519737	0.11879172904653634	-1.7407333051894915	0.604627285774279	0.16968260418239334	-1.484128818487476	-0.09827884307972778	0.2264887219176616	-0.6005402474507321	1.6649962869483594	-0.15300736499803166	-0.2718538306750519	-0.9106689491917231	-0.6807501882710447	-0.21905011415213185	0.4818567176421076	1.5070291891137475	-0.31919439294140306	-0.17146316310544069	-0.2652948464020672	-0.9849535850905544	0.12247066051759097	-0.34772969779257046	-2.325901849199328	0.3901842212615794
0.037210158272605584	-0.50008359658632	0.11898014523529596	0.42270558575968603	0.6950317374335431	-0.7544210763719914	-0.4553200995269471	0.16595580252837075	-0.04759319024319888	-1.9948205991259385	0.6759193699369244	0.15801186003897363	-1.4579668165793152	-0.10669025951246928	0.22459668728722487	-0.6129375767613844	1.6553370664212526	-0.1566461303040488	-0.3202089866550229	-0.885132000255336	-0.6091308601042683	-0.20549591935527559	0.4771465576218728	1.459638186148642	-0.3027242038367225	-0.364317986299732	-0.24599990462931404	-0.9644257413098358	0.12054522162645438	-0.37134310152752126	-2.2888258411219815	0.35589636144068654
0.046283751491410854	-0.479324035572811	0.04804698312921689	0.3013053295964238	0.9058846272357505	-0.7806784395747456	-0.4702753786404905	0.0963915262548245	-0.12809042981317892	-2.1808156169063793	0.781854259964636	0.1456595232143328	-1.38956975448747	-0.026092981170415485	0.1664481563117989	-0.6711354725755151	1.5720942250691972	-0.16662326325434926	-0.36110128277521314	-0.8895817039317064	-0.5405005158660348	-0.20426991178571052	0.4682157678699819	1.4309890472757896	-0.30306430750964963	-0.5521703490643673	-0.223646284635743	-0.9382377004323252	0.13487673164318403	-0.38278296685826285	-2.28089799287691	0.3249990483530111
0.038701371388611475	-0.45160437748207716	0.007505256179939993	0.11100490165919426	0.9965973193514118	-0.8811490352312681	-0.4343120647070508	0.04064227634118965	-0.16492971138378099	-2.217896579277478	0.9582836302066642	0.1356764352007619	-1.3114802696585959	0.15238813636762086	0.09916331396777715	-0.7173936176706761	1.5200709232085272	-0.1882122228561401	-0.36456855467276295	-0.9203351654630103	-0.4903381299643903	-0.2145623210116875	0.4368199310928686	1.4286548515549753	-0.31305341988079427	-0.6736217964933673	-0.18415878651988557	-0.9148228993507797	0.12895990996961054	-0.3829343597146927	-2.314100949400538	0.2999446924928072
0.0070385310148684075	-0.4200515349645978	0.009652097089543774	-0.11336553555274773	0.9860420443444043	-1.030030352099797	-0.4608893206414607	-0.08977421652056194	-0.14939418643930008	-2.199221297973268	1.2046653592293808	0.11880395529556931	-1.2767232584780133	0.33257523132300176	0.07301573628228052	-0.6842405234413034	1.531410008175131	-0.222171412677524	-0.36979793464233357	-0.9508748052766428	-0.4516665353038885	-0.23016364573179954	0.39609477670072724	1.4871302710325196	-0.32318774505611064	-0.7623088881606527	-0.13165210564414842	-0.910670376270048	0.11584610995430274	-0.37480960975295446	-2.36943921027325	0.276323033823632
-0.03022074446482822	-0.36865064458075697	0.09060967757971783	-0.28482231842181244	0.8658059186814233	-1.1671854475800099	-0.6154626411559916	-0.29578997085518954	-0.0616605497223849	-2.1743269949784043	1.3481842196816172	0.08620994839598867	-1.2689240833974824	0.42841799039466066	0.058097639808782096	-0.6423049707755706	1.5096520581003237	-0.27139298311291676	-0.38371131220202653	-0.9688432027237269	-0.4249035005316021	-0.24291185407088683	0.36128791797691495	1.560406339452371	-0.31889250316431006	-0.8584859811749228	-0.11422405131813325	-0.9283112627499406	0.12170048496113654	-0.3772940053456505	-2.411083915086293	0.2543482121391635
-0.048946872465124455	-0.3100874340042642	0.25901431205880254	-0.3643471605526062	0.6993580891707379	-1.2520773635725369	-0.7781874632648572	-0.49881797786221915	0.06144113162396836	-2.1195070656408217	1.3328334593167297	0.04246965639213122	-1.2718170104950228	0.44632059864929596	0.035325042815415875	-0.5756113657758675	1.457326133601656	-0.30760380632560574	-0.3936132839532409	-0.965779653630882	-0.4184173192687983	-0.2461433678499254	0.3283011077619216	1.6075161140173786	-0.30445911470760995	-0.9543736433277428	-0.15424710098436825	-0.9604236188000496	0.1240474388527647	-0.39461101900036316	-2.4208793512973967	0.23826223478081085
-0.05711521160409514	-0.2564862353943616	0.45119153830400505	-0.36324042405710366	0.6340599156117859	-1.21792211631982	-0.8987453255066888	-0.6760469188966481	0.17694705314673492	-2.031533593605557	1.2857218604781946	-0.0067948014442559155	-1.336564404906863	0.3864963032640767	0.005764984652320851	-0.40901005106819727	1.4117289308192824	-0.3037882111721034	-0.41362602302614204	-0.933713769142836	-0.4291436369547301	-0.2325475493392873	0.3018633341640032	1.6586032616694886	-0.29050339994884145	-1.0135622544942713	-0.2407499908396987	-1.0011051390874282	0.11932230773613786	-0.417253955706917	-2.4084705453485897	0.22352227898271382
-0.07217821844413011	-0.23400325051654386	0.5981802109405434	-0.3158837519074348	0.666595487619148	-1.0210539175665727	-1.072313668036793	-0.8745106791565391	0.26575570641773616	-1.9549015477700604	1.24497863066459	-0.056332712631791494	-1.4515135786233153	0.23139790794631274	-0.032150707527352315	-0.20776698644621364	1.3261886278073267	-0.25732125680530576	-0.4270079209519043	-0.8846785507506192	-0.4454667624434596	-0.20854958635724802	0.3025725254795078	1.6687837297530403	-0.2745261701004263	-1.0347728431651289	-0.3797293896524357	-1.0428137852251642	0.1293710171923127	-0.4368302166037371	-2.3772166487492443	0.21453860478131395
-0.0962867486090231	-0.24600987071307473	0.7096725824137303	-0.3112587583420181	0.7303300351622181	-0.7901820888809398	-1.264537529571181	-1.0287630500344827	0.31545832892694775	-1.904326000547071	1.2319864101000317	-0.10356259590776784	-1.539826042317146	0.04653629947237457	-0.07678227037722443	-0.09640455932646029	1.1886682547401297	-0.17561407861090195	-0.4169857335692063	-0.8254794276063283	-0.4650782009429134	-0.1851608431860107	0.3368867159000706	1.6017228089753577	-0.25640896208527775	-1.0486616132868725	-0.552425907200202	-1.0742438362461075	0.14863581388146757	-0.45161625224839036	-2.343142568979716	0.22148795094278295
-0.14046525294698942	-0.2713873625714034	0.730354282707389	-0.339931970968924	0.7459535049241807	-0.6382167378829526	-1.3792621128008282	-1.0790292547971378	0.3190181694589075	-1.889519846973074	1.251848617797648	-0.14227461136513364	-1.61470147397105	-0.08385927205217122	-0.1120116142888183	-0.07106995796697	1.052574531252064	-0.06190855712610978	-0.4024744414213405	-0.7595301740300284	-0.4810460077369676	-0.1421332750578534	0.395125130167581	1.5591126888119198	-0.2312833255740771	-1.0457047250266531	-0.7024105132242158	-1.0967378923689395	0.16968034057270007	-0.4610763648412024	-2.3283522750205323	0.2388281756640996
-0.2038786521130655	-0.3194681719557012	0.5891033396028701	-0.36749262217140355	0.7364310544634508	-0.5329529673950612	-1.455214766276353	-1.113094201374078	0.30092103363983214	-1.9087744044628807	1.2641180097840348	-0.16561814034862363	-1.7055326830721977	-0.1474272401032309	-0.11139116329289114	-0.08795765852400066	0.945242310318179	0.0700575932755965	-0.38116147538685785	-0.7074350931263055	-0.48180186750564086	-0.08494607629601694	0.4608602614826198	1.5760627262406899	-0.19707424602300957	-1.0406944421412818	-0.7988701361288169	-1.1105894181223341	0.22106874341046495	-0.466514862068338	-2.3297811678267584	0.26377036306094953
-0.27598670092964434	-0.402992355137853	0.3684122898758778	-0.42193240789228936	0.7621461473463211	-0.46173073116963825	-1.5336022393278053	-1.1588391247825804	0.2913349574532514	-1.936488580210272	1.260154915165781	-0.15440451225488488	-1.7704559987264552	-0.19600359311179077	-0.06571301552131768	-0.15099368531418828	0.8817193482136	0.19250636833046197	-0.343780741133712	-0.6826022812256987	-0.4744478472491749	-0.018715179721648954	0.5247816203181814	1.5358309948323676	-0.15845910428222137	-1.1013302076150606	-0.8640490227036258	-1.111781617770071	0.3019215651715127	-0.47559455158601843	-2.34072347852707	0.2902676132452147
-0.3415474469827696	-0.48653162959727536	0.16956377298649952	-0.47019776895405513	0.813202214003967	-0.49815334653093873	-1.5893596076165248	-1.1603561336579868	0.3069226974875022	-1.9675545426919343	1.213329955246176	-0.08991237601349705	-1.7974557208366069	-0.23733969672411942	0.006109300864346306	-0.26069052636021695	0.8613046720931697	0.2922501909682997	-0.323945161938788	-0.6798926439414131	-0.46090051447218344	0.07932001815578452	0.5739951043936905	1.407562721547616	-0.12905733282713744	-1.2199303699359922	-0.9136591994195751	-1.1057472533992203	0.4183325597518458	-0.4910405048099819	-2.359963394821434	0.2963400059659116
-0.37292958841702945	-0.5579676996856344	-0.01833725385732583	-0.46333017775301455	0.913846649279812	-0.6022799871163486	-1.5892738745328656	-1.113143776827523	0.35571002018780595	-2.0048941755610032	1.092505419636204	0.022530009421445008	-1.813576249923576	-0.23917091454710288	0.08526452984473029	-0.3919271169787155	0.8576948163399125	0.36542631140961157	-0.33767188891275524	-0.6897026368849273	-0.42898643535041947	0.16287773158520724	0.6003010813754537	1.2536745410139254	-0.10450108336387116	-1.3455198964381556	-0.9324185896419509	-1.095156852220711	0.5923089732882652	-0.5049608838653057	-2.367038921041739	0.2866527295852871
-0.32902827428180326	-0.6339734085315465	-0.18065451044777842	-0.4203247275093485	1.1188990941069483	-0.6646050433169017	-1.5699667840927714	-1.079670430661689	0.44378151925029063	-2.0413011373387975	1.0628912574141112	0.13911296835997153	-1.8324249544683606	-0.20001805584387577	0.16083000663439379	-0.4920209086473	0.8370238373730153	0.4139405624550652	-0.3703578863995111	-0.7058609228944819	-0.3566134008616039	0.14883918811889277	0.6128876582183322	1.0882278732362023	-0.08145428278606895	-1.4683793858958316	-0.9366502011878903	-1.0764301469847266	0.7832188412888963	-0.5211327464265099	-2.3519728758392473	0.27168843686048133
-0.26097983387750506	-0.696544862351124	-0.25690582405794127	-0.38384028519576263	1.33377776132019	-0.6830162101925337	-1.5626486080716053	-1.0683507021251588	0.5672425632732958	-2.078509613335657	1.2254747216156363	0.20530092351780996	-1.8569059311711946	-0.15727045901124342	0.20996154374044051	-0.5799248066334615	0.7905218546627506	0.4389010778155641	-0.39693819523455987	-0.7089097256619701	-0.23798002577267133	0.06133100585420519	0.6252326079315921	0.9016047069310911	-0.06587829884391636	-1.5544459548986382	-0.9492960064584226	-1.0577914811073441	0.9401889459165748	-0.5386943177723782	-2.3480622218432594	0.2529919934458761
-0.24916240852524826	-0.7405963007041575	-0.2670141580476234	-0.3664819970031411	1.4697332847215683	-0.6597980850927752	-1.5734372593193022	-1.0829457156192661	0.7060179859782271	-2.1246476863821875	1.4749191251743148	0.2132331113977667	-1.8846540166617909	-0.1325371713355728	0.2303648361065031	-0.7170885652762213	0.7317049833776448	0.45502403035399724	-0.4310256538988839	-0.6737913518250963	-0.1354544315090286	-0.06004752750670359	0.6434142649317509	0.7700902543994925	-0.054712198481067655	-1.5958971477317099	-0.9556170233487926	-1.0497395481018619	1.054497569383343	-0.5409031007290092	-2.3619249888931395	0.2737584548660254
-0.24393088204062377	-0.7708180925663655	-0.25416458094209576	-0.36053183210758294	1.521787002334133	-0.55471349871073	-1.5825935526541253	-1.1163066907572925	0.8342766753083255	-2.1710845056376433	1.7002609344194617	0.1570343663434496	-1.9069848448461824	-0.1333800054167612	0.2423886309561448	-0.895077485868898	0.695733033275256	0.470966223492779	-0.5061635871458773	-0.6059545686031447	-0.09151981327406025	-0.21991286021960316	0.6703949150676445	0.7568484143034434	-0.04265189295569128	-1.6183084833547994	-0.9550437569005009	-1.0521789719964612	1.1119589105615295	-0.5229261694949869	-2.380845284428214	0.3749599016444514
-0.2430291366975331	-0.7932105297805597	-0.23633601123839915	-0.3534691057875984	1.4418438243728497	-0.43210332843771215	-1.5694455269441214	-1.1488909837913523	0.925054144611239	-2.210431567300825	1.9271481013144942	0.032696760133548025	-1.9124998361759524	-0.17550816997285765	0.26179647447159893	-1.0423628829596758	0.6932008846716026	0.49490505529003315	-0.5766289286112276	-0.5174434372311626	-0.08479459943483807	-0.3639346938776621	0.7010031101624932	0.8571183915841412	-0.03384358996583346	-1.621496134058607	-0.9812970973383696	-1.0657003501550977	1.0988815377684866	-0.4786573455276388	-2.4084893465697244	0.5437020590618932
-0.3153091136145455	-0.8067956975796008	-0.20278725142138182	-0.3441171824006003	1.2826385570829677	-0.38360646102097196	-1.5456734575070463	-1.180536648240193	0.9712491416782605	-2.2433519422256873	2.2898304560527603	-0.11300081791569201	-1.9043013477991395	-0.2461640680078852	0.29419969818745884	-1.1433169223806239	0.703490054363521	0.5450775773496755	-0.5745378093372494	-0.417533396358486	-0.15181201214390802	-0.43059317951178544	0.7228342782242997	1.0437134350492427	-0.03331241681373346	-1.6180034075819196	-1.0294213070765117	-1.0956850883723235	1.0406135938115797	-0.40319771126761716	-2.4351682793596607	0.7689363334779221
-0.4106906132510536	-0.7969803308427688	-0.14935748604734947	-0.32356100822886835	1.133214745790188	-0.3415877882001867	-1.4855265553349661	-1.213623305869159	0.9805710709401229	-2.2700970144173005	2.6098534621171816	-0.21633761489671915	-1.8965021727186084	-0.3112992335673387	0.3430721458666346	-1.1912254009297862	0.7081065935860354	0.6210240320682469	-0.5396910940530237	-0.3260619401711558	-0.3091148284467081	-0.42801250925733064	0.7396163806814711	1.2385002600543453	-0.02926556524485715	-1.6374187426662155	-1.0777529487531798	-1.1306587235770007	0.9901514831971191	-0.29832516231094564	-2.439223076051013	1.024369417368918
-0.43887629551194446	-0.7600519753614832	-0.0819732547608922	-0.2759218270264002	0.9827261339589857	-0.3338415214705554	-1.3656545577624102	-1.247083431914075	0.9592734572657392	-2.2911076166961495	2.8344288238182327	-0.2778115607922219	-1.89374607325406	-0.3640999116093234	0.38946960770491407	-1.1849565742237356	0.6827665796328891	0.6975363422987689	-0.4959420949004542	-0.26749690901720086	-0.46747283360036274	-0.3817874831159566	0.765668178474934	1.338115376917672	-0.017721147313247438	-1.6603698277336303	-1.1282230251415664	-1.096550808731911	1.014906382670461	-0.1915776710554118	-2.4278922067805864	1.251005797576879
-0.453581411204139	-0.7043319614227814	0.013634591871366192	-0.2116320864955401	0.8306738961119015	-0.3533588056149645	-1.26180435886412	-1.2868198103650843	0.9206957203533861	-2.3058154026159885	3.096236088575993	-0.3221742652744398	-1.8916294335436976	-0.39635439337495404	0.4259091719657054	-1.149457627081004	0.618403685308562	0.7432409635452998	-0.41100975125673267	-0.24192309426742153	-0.5812351124022891	-0.3114244869552777	0.7955106979902113	1.3293691736746207	-0.003364186648216384	-1.6681375262584914	-1.1789193909174365	-0.9637874559599714	1.0950618833195833	-0.13798071801111347	-2.4175452680828693	1.3777459640345409
-0.48503372737326955	-0.64243056031402	0.1240360604719208	-0.15064216819995552	0.7554567697896233	-0.2551590239152159	-1.1994215378702024	-1.3323168565063637	0.8833005016505281	-2.3173790668492242	3.289418257373329	-0.33651832202983384	-1.885664865705526	-0.3954438617772046	0.4510613008005939	-1.0973302739165285	0.5466697681587217	0.7593010432490716	-0.3392947999377947	-0.24284842618355165	-0.6779700886660385	-0.2443005725215972	0.8089665048967843	1.24573184748544	0.012448723448110422	-1.6801410845529532	-1.183260375667327	-0.7949536443074374	1.135730275033723	-0.1489547591682245	-2.4188488194148645	1.3652901660356647
-0.4851600418960369	-0.5830584572758206	0.19215105682369887	-0.0976935642835363	0.770728503637993	-0.07119897247922767	-1.1031192796572853	-1.3830490705313987	0.8503619944333247	-2.33031623499422	3.259950530251124	-0.3331062772304289	-1.8491486421007632	-0.3659108201773381	0.4543851454216318	-1.0698572552719081	0.5225495087158715	0.7483533109136891	-0.3470771802917838	-0.27141943156207066	-0.7447678498183998	-0.18059737056596203	0.8222622730551681	1.0752632439916792	0.02993158079240561	-1.6970571450363494	-1.0861859999267292	-0.6109623897489114	1.143234282820261	-0.18691554745099398	-2.437631239328287	1.2416346323202547
-0.454960344744351	-0.5124463709264393	0.17627002846633638	-0.062152760455589685	0.7760045423418896	0.034850451395832656	-0.9951127408631878	-1.4423578380023598	0.8103314494350208	-2.3490060892842317	3.214599268251672	-0.3379957864046961	-1.7711931925042077	-0.32998036326242874	0.44534428805240917	-1.101436279145893	0.5351207001371804	0.6948131626475054	-0.4163593468577881	-0.3189578979305868	-0.7657618010571364	-0.12577515554171295	0.8857945180716031	0.8516746132679565	0.05476679169526346	-1.7043437625347468	-0.9764658189155991	-0.46145688561614256	1.157680278392679	-0.2426048274085158	-2.465776667366719	1.0913594828241926
-0.42347995868127153	-0.400055592580984	0.08552579047456474	-0.04743025260094188	0.7471206286374671	0.07309247460110349	-0.9627570750901346	-1.4999876501166616	0.765005680038875	-2.3701296322030396	3.210823112058808	-0.3546886850046564	-1.695466078644947	-0.29559340972511744	0.4424636227141769	-1.1307426626811874	0.5706510682269805	0.6095968943685727	-0.5142180344553312	-0.3715138015017051	-0.7531749054790859	-0.10279508156033075	0.9030535987586721	0.6841187324894974	0.08503983997537454	-1.6980349520007079	-0.896065199542738	-0.4486765053924072	1.2164113684612368	-0.2930031211272185	-2.498559729951675	1.0130251068705562
-0.40417488911829036	-0.2399069581848233	-0.04709583118874565	-0.03942971272424181	0.7946721265560404	0.09244435803242453	-0.9347566499669785	-1.558126436886329	0.717711094610817	-2.3927214034413162	3.139926714229903	-0.3778342664130613	-1.639355579515628	-0.26590466383716027	0.4847974714362756	-1.1297207371597633	0.6423077857242702	0.5232960696917341	-0.623104924456942	-0.4249507980128838	-0.7093522664691063	-0.09679369882783048	0.8310079199415066	0.603844094455776	0.1105208657178359	-1.6936934890789572	-0.8153968043946881	-0.5620088380595456	1.4401994065002475	-0.2767730305443101	-2.533222914650086	1.015207293339455
-0.3873645313799696	-0.04772557865397683	-0.18353561290627057	-0.027095425728310075	0.8546335070260211	0.015109187119116529	-0.8854704148328691	-1.6224885955784156	0.6602099948706766	-2.4212516663935726	3.1021931930650664	-0.41245672578310166	-1.6076311154662506	-0.25497489978833865	0.6320216291841053	-1.1295133015315337	0.7172068886286777	0.43165891317302557	-0.7040195351536853	-0.472762071400498	-0.6291126914248385	-0.0838941315295381	0.8143733041738432	0.5589439716058251	0.1289170351725768	-1.656243482344039	-0.8232301886914062	-0.7160740473065805	1.6965013423549897	-0.1928897424778046	-2.5591560656683514	1.0220291753380208
-0.3750418479366422	0.13748363077782894	-0.2820909951847768	-0.004025794726002269	0.8621190867871249	-0.1334137615377215	-0.905333055655076	-1.6814205896031975	0.6114134577427665	-2.427824082989904	3.1054023027009166	-0.43806134665519253	-1.6554928630066368	-0.25668426208151135	0.7857196135322951	-1.101860301974185	0.7454526975038218	0.33415886482215973	-0.7457280321402701	-0.507839892842641	-0.5042687762423048	-0.071770278897174	0.820385740282284	0.522850315227518	0.1351611857519384	-1.5509062936876619	-0.9649816325008145	-0.8705977948796682	1.7640894513227754	-0.07004802602333823	-2.5558783861172274	1.0116892824433332
-0.3679366560309651	0.2888763061015574	-0.31641947083704075	0.053207044413796444	0.882522967374739	-0.22620700742839964	-1.004570814652491	-1.7270762771954995	0.6158363829938643	-2.3733502620650992	3.0863937804792445	-0.43640634167174885	-1.784225326446505	-0.260468553257288	0.824112575708835	-1.0389096898544448	0.7914698663960694	0.261403206462645	-0.7586543760940913	-0.5348993998721024	-0.3528965519706342	-0.05845447446106587	0.7281312469878964	0.49856423410475903	0.11596252448467312	-1.4186794135114347	-1.1172932477261164	-0.9655959311179227	1.6742391056623362	0.13453418729893354	-2.465256500248663	0.9725934743977401
-0.35976129941850743	0.4188544589782296	-0.29336715468554564	0.1218742190308156	0.9369109324138764	-0.2571748451059782	-1.1169600286832562	-1.7620765473274294	0.6463944964127337	-2.2883278196545733	3.030754673802533	-0.4143423294880356	-1.909028882139038	-0.26480796406886703	0.812828549354338	-1.0046004470500876	0.9173516198447672	0.2270353432159628	-0.7464809616216719	-0.552524945254644	-0.20533808168848083	-0.035220874223014245	0.6466997662916356	0.4794125800580775	0.06741176982690877	-1.3384483964719178	-1.2411263435366293	-0.9759368874470589	1.4195087442538734	0.4136443865339664	-2.3364179988872564	0.8216453141215503
-0.3377053802485882	0.5206451241687786	-0.25872749199589595	0.13424928052921287	0.945995311782222	-0.3367670465833026	-1.2055771732769465	-1.7940758500108422	0.6681559029433084	-2.1606611775433504	2.983976448489276	-0.37397122765392543	-1.9947360360046786	-0.2661822236550614	0.796178644606494	-1.008044488583485	1.087552149829604	0.23386490488103678	-0.7156488157151754	-0.5500254431066909	-0.0765576660582695	-0.01831029450577481	0.6378003566864486	0.44685838397243405	0.004163950831185736	-1.3148480475801692	-1.3556438595624076	-0.9561757197474995	0.9425879386971537	0.6341616684625134	-2.2114838844481257	0.6109776442420702
-0.3070460385834985	0.5759486188548111	-0.22898290629882748	0.07522818820983788	0.909117400041592	-0.42480502197269454	-1.3267008738709305	-1.8200335574344664	0.6733804833961676	-1.9624831436331245	2.9231965351143576	-0.32039477779532344	-2.0494559195986937	-0.2577335735882113	0.7295687984008985	-1.005811505056074	1.2451691364487236	0.27316435609645784	-0.6826084984724657	-0.5318469105232749	0.021286335222193992	-0.011449949679782943	0.5893399961318297	0.38501224124228506	-0.05688656915405228	-1.3420662822400435	-1.3899417877253122	-0.8655722148261317	0.47740190259857684	0.741716588285674	-2.026185316019645	0.4776960169442292
-0.28475152531501846	0.6058685851716064	-0.19728028980472656	-0.039464662297785634	0.861949614028757	-0.45082806749857374	-1.439638779637116	-1.8342121371196387	0.6432216618402448	-1.7692198491843456	2.859394450528978	-0.25848004142334274	-2.0448931368985193	-0.25525245960623966	0.6647384874693355	-1.0335560203317589	1.364680374568961	0.3033197394208392	-0.6646457522732978	-0.5219152603955676	0.07898147745095926	-0.004778803552798501	0.531073339732286	0.30465323468853384	-0.10330498842425026	-1.420341685350844	-1.3594907791496258	-0.6801833354497978	0.24055730732210284	0.7761254672445113	-1.837640403408597	0.41709955390016695
-0.26813414809759284	0.6296494198946996	-0.16485739769600366	-0.20175009457648668	0.7990048734916638	-0.47741967797569373	-1.4690932378591355	-1.842692844688905	0.5720524944838649	-1.6893708167332389	2.828300359105886	-0.17482372293840615	-1.9842701182811453	-0.25374280498692253	0.7036428103568048	-1.0808787982835681	1.4396659410842247	0.3084988891760558	-0.65246284709313	-0.5218489019314632	0.08747897787028977	-0.011915378479339846	0.5266581530910666	0.23116825374289535	-0.12523212185410104	-1.4869459845350654	-1.2992299152627897	-0.4336107701516253	0.17354162613276303	0.7098775060180329	-1.7461035247781513	0.3727828137420693
-0.2401484638310834	0.6143136639322628	-0.12842753542049554	-0.34078241059178355	0.6909356128397901	-0.5380872811971753	-1.4853448011976094	-1.8500696721614702	0.49272241574403564	-1.7003151290699237	2.8070329975774264	-0.09921591204249691	-1.9107015301423467	-0.24230869443971917	0.8459442689940925	-1.1187663056748829	1.4475279536999586	0.291904390377664	-0.6396915180325387	-0.5270691011077192	0.057686043683407	-0.031372572685212374	0.5519756554516613	0.16926184778415326	-0.11829629976013487	-1.4691616314673186	-1.2005564278506422	-0.2082960416492472	0.26882483179954497	0.5526385562090701	-1.6865161879290291	0.3543514957863023
-0.13891088256959977	0.5521406198326304	-0.08622847526087277	-0.4071633006062515	0.5288844822490182	-0.6395675103731737	-1.5583036553917484	-1.852693866163807	0.4283688533405628	-1.7589531806874152	2.7797742595152384	-0.07795185294572578	-1.8463897502355415	-0.21034531199530176	1.00402291009924	-1.161800046960654	1.3768192479359875	0.23999500626050518	-0.6329752605156609	-0.5411665881486811	0.012244012804360927	-0.03631444270327337	0.5962781465680316	0.1349479654236097	-0.09858175089910336	-1.388500379363484	-1.0913378549817674	-0.05815592047322169	0.4755597259297596	0.4362950869767486	-1.5980627095646507	0.35805815364352
0.09963409367700218	0.47686231055116296	-0.05141748487648283	-0.44983381743680456	0.3797932212745449	-0.7589868252228644	-1.6020378160280757	-1.8605994984731153	0.39135756912130687	-1.8773331875968382	2.7689100213596953	-0.08491470991676058	-1.7951743294865206	-0.12120460706321119	1.1597867917195823	-1.2043914622744651	1.2866932855625381	0.16557321778246809	-0.6202197493013168	-0.5667145968290856	-0.044197823483184996	-0.014507400655734146	0.6535688804050883	0.11576417098834532	-0.08234848794859673	-1.3221346650785664	-0.9975748472780104	0.054794908306640334	0.7274539678904677	0.4208763068295802	-1.5478571820616724	0.37138580651665226
0.36110515580592273	0.41035505161939884	-0.02245261501466169	-0.4739519356453779	0.19982594228502598	-0.8556325293892219	-1.6180081748521462	-1.8679366655829253	0.39325881268410506	-2.006974469284122	2.7230259848478835	-0.11810051884494628	-1.7520820022961328	0.025851323287070394	1.2810610979234753	-1.2211723944934363	1.2456632142250466	0.09140292064307594	-0.5941835743771976	-0.5903382100504471	-0.11100419842208424	0.02388858332073292	0.6957594876482949	0.0989949232453525	-0.07471717295044211	-1.2870118389188205	-0.9203950801869972	0.1117967246948798	0.9846145454128795	0.4585265456632623	-1.4992121559128626	0.4161308262621034
0.5023107573131191	0.3545565630388899	0.0015402552161226536	-0.4650135822119628	-0.003525379760004699	-0.9705722415927734	-1.6683643588703245	-1.7945451643034516	0.40217223565541416	-2.0754893620283617	2.638981584433263	-0.2023078254254807	-1.7116703797521147	0.21575301186899756	1.261554391337242	-1.2224932713614265	1.2249737073415365	0.020061901063438088	-0.567865841789865	-0.59892057140802	-0.17012276887618613	0.07530522176285762	0.7166366992503072	0.1010639607603602	-0.08965116344257498	-1.2819389763877302	-0.8779167906665668	0.08088757321233206	1.202589839556215	0.5072905729061441	-1.4023357304802027	0.5374461179466156
0.5420647446174758	0.3059717049937525	0.011103137769488205	-0.4793166951841045	-0.14355144696141936	-1.0914319209856078	-1.6546882173649788	-1.6245641545626328	0.41324797763837146	-2.072953662498957	2.589346316851972	-0.2812113614117247	-1.6744253395716204	0.41473293742179446	1.0996609993285655	-1.229835882495959	1.193025403130075	-0.05337749937301726	-0.552323226066633	-0.5930883997294633	-0.21677934365703228	0.14393894181461295	0.7255674890021977	0.11604539938844476	-0.12064645435395868	-1.2988002796811227	-0.8749750286292827	0.0354959472397421	1.307245249122825	0.5544203336732061	-1.2791250613117402	0.7360862694145738
0.5066861520323186	0.26144941878987427	-0.0009107797637344748	-0.5153322307193318	-0.23302666818107606	-1.094154141055185	-1.5372133168115385	-1.4284502707960185	0.43160004595455825	-2.056967097075065	2.628385291354111	-0.30231828686641826	-1.6282139008291552	0.5034437631237207	0.9072632363772783	-1.23820957072375	1.163803790646694	-0.12275767242165866	-0.5393810642665635	-0.5775936983609581	-0.2552355936540944	0.2482328326551957	0.7096012703593239	0.1598165910894306	-0.14106796028792906	-1.3148128465294522	-0.8919995335476191	0.0677476989409714	1.2618673379587433	0.5900442373515958	-1.1675272797307221	0.9241672896276508
0.36426301887511203	0.2216205198171691	-0.02473931526691045	-0.5066472616940975	-0.2913412850555981	-0.9968123755545817	-1.382880048931254	-1.2380970547196735	0.460327559755612	-2.0373919338976316	2.7010949919092915	-0.320670271843123	-1.5762557015010359	0.4120690401451076	0.682915656207155	-1.245826729013292	1.1339892848317255	-0.17762993887222647	-0.5264452296049934	-0.5652547106187769	-0.28731548816670693	0.36901728210122303	0.6588721251980236	0.24874101120045583	-0.14211884242337888	-1.304819659353711	-0.9200330171670238	0.10241319639054147	1.1410902805955356	0.6032969350913826	-1.076773785314216	1.034423790538703
0.17820874431193257	0.19291389219293428	-0.050962942012885606	-0.47546932963000127	-0.2837853581117753	-0.9341358428387162	-1.2433408819672338	-1.0801529650752175	0.4968535507875945	-2.012851025808447	2.7140903281142736	-0.35537435907917764	-1.5499820035659426	0.21501172406265057	0.4203626127878313	-1.2611647634064913	1.1043724101272863	-0.21282300807383653	-0.5079162045101493	-0.5521931529341201	-0.3064057925806367	0.4684033586895664	0.6052779726426701	0.31994000700815334	-0.120646454353959	-1.268879386571762	-0.9373290693503403	0.046053333658775494	1.0566571832747529	0.6080056411131637	-1.0002841506651274	1.0726834336756528
0.11690760466547072	0.17530840812899137	-0.07805369668326094	-0.45687324404109386	-0.26053881182248606	-0.9031714510093266	-1.1449981763632227	-0.9731856616927901	0.5522691184128077	-1.9989593270934738	2.6624953227068184	-0.38626642497235675	-1.5495966522730267	-0.026461932635674024	0.24780223634917825	-1.2917035586153844	1.0926226230091138	-0.2360859568984827	-0.47092775284395216	-0.5238064766225594	-0.3038474979789729	0.5915830636650208	0.5602098059467282	0.3400839955523244	-0.05981757496456088	-1.2254060889363978	-0.9279456027493614	-0.050100319161131314	1.0110867282215577	0.6211845833587925	-0.9544718418339236	1.0423724557373313
0.1862367339811623	0.1416850423699787	-0.11369685015638986	-0.42550891425143966	-0.2746274339614974	-0.8338444312880394	-1.1025122894249761	-0.9086252011869244	0.6837743577362471	-2.0047156564849393	2.5807471492840626	-0.44106525212452563	-1.5785343004504495	-0.2116518740649344	0.14198465990096273	-1.2898671432007653	1.119602357582431	-0.2502166264885891	-0.3809779883703823	-0.4714938874198264	-0.29610370388168117	0.6804080688747969	0.5068384524329712	0.34113659327840573	0.022525727779675025	-1.185863575297753	-0.8943076852999503	-0.1324904855862464	0.9746803215123931	0.6330592179182557	-0.9322425313791655	0.9414361344177429
0.2642640216840998	0.07849484618230429	-0.17657411412610516	-0.38439074097905246	-0.3087266319847416	-0.7426156004753208	-1.1139730880485637	-0.9124821714649188	0.826515055787822	-2.023868203074138	2.4376925192548766	-0.5202197937987638	-1.658195906858392	-0.16746570500537494	-0.007867891901041858	-1.2459121436837397	1.1969718493684514	-0.24203529887829975	-0.2278296009977685	-0.3895891098076255	-0.31081174439461307	0.6468934113327086	0.4607410169251461	0.3102778026904962	0.08508187526079329	-1.1449325757697195	-0.8414125409756998	-0.21490633015762034	0.9483122164816133	0.644339926656339	-0.8923275389105019	0.8317098844243673
0.24988872724579902	0.040697233130229014	-0.25501072996509966	-0.36808967738608206	-0.39382114228055654	-0.6757041203347589	-1.18205201512081	-0.9740879349454825	0.89327358379658	-2.0535533751511386	2.2620856780845613	-0.5578135074917311	-1.7692496816355892	0.06361299802496215	-0.22140871571353565	-1.2029882212599723	1.2869989961866366	-0.21567979249875524	-0.09154620129471479	-0.3063018641932385	-0.34399635703067155	0.5472538084876963	0.43427186318052363	0.24418511111886532	0.1174910803180546	-1.1005244946764292	-0.7758263335034207	-0.2690578723111174	0.8660751602745048	0.6562184430839155	-0.8369328743743862	0.7886575887622672
0.19325771620499405	0.11218763181676246	-0.34488784003247097	-0.366592670652692	-0.5300836352065248	-0.6199123923011907	-1.2773872041500494	-0.9894067500598821	0.9225232484953334	-2.08472863502631	2.197504683393393	-0.5237257106440856	-1.8772346080728284	0.30414904411891286	-0.406920154424314	-1.1689047172275118	1.3280970032183728	-0.17030918318636212	-0.0262343141369455	-0.24612579699406859	-0.39045481472115295	0.43536926584295516	0.413043193935429	0.24322089946138598	0.1809720040783682	-1.0615373753935402	-0.7234893696682961	-0.21989155883846306	0.6957570806312438	0.6464943634593798	-0.7914339192287585	0.8242200902121904
0.12024090457183689	0.24809062014989341	-0.43617403297699253	-0.3539729621394991	-0.6455553380399259	-0.5563054805742041	-1.3479455320017264	-1.015873432138871	0.9026385137206064	-2.1012434711854957	2.2662512893303197	-0.4552440124512399	-1.9768702564968965	0.469307290397685	-0.5314637601067458	-1.1313283632785416	1.335508169863212	-0.09606029500364341	-0.020125461915988407	-0.2066830632463557	-0.4529413757114513	0.2768207560751437	0.3982819729259798	0.33740429065424554	0.2678016181935769	-1.038034807198227	-0.6902323726878155	-0.07609393978839643	0.48771601038839324	0.6406521519484308	-0.7401755233422452	0.927924933150031
0.007617472577552659	0.366569219746329	-0.5101001850156792	-0.3349574816680849	-0.7299048077187665	-0.5464572464490768	-1.3755550142633957	-1.1341571590275994	0.7746931149291268	-2.103196251282854	2.3750868405919894	-0.384635908348717	-2.048135114080222	0.5133986829340584	-0.6087065000282564	-1.0866046317274893	1.3103040272985544	0.014077193114125374	-0.06126451643764661	-0.19682514474543167	-0.5026536912665069	0.14058255689422944	0.4087566658956952	0.44137041262194715	0.2681493646456712	-1.0372525616267405	-0.6505563000823881	0.1460917231769993	0.346201455778756	0.6831353165835293	-0.6350077593892455	1.0691348313804354
-0.08579211700908294	0.44538190616458256	-0.5540090256391401	-0.34620541941974653	-0.7975883902917231	-0.6367694816434314	-1.3790392067833133	-1.157520417720953	0.6217766173241583	-2.092459603993836	2.4432227810059777	-0.3053691283587089	-2.06957516644983	0.39118774116177396	-0.6415631302411403	-1.041164027049468	1.2106207479393634	0.13695821890728732	-0.14850310206431883	-0.23788997428237665	-0.5076173857587921	0.09854260597488843	0.44874124882562755	0.5075193498735976	0.19492007605796982	-1.0610954066456508	-0.5848795768551162	0.35982927602320386	0.33206248965114	0.7673485634396905	-0.4429532854997465	1.180502819792001
-0.053988927165597354	0.4103188325539494	-0.5923654503595859	-0.37556888612411077	-0.840500171750082	-0.7678633301585994	-1.3722765811442608	-1.0195321006030873	0.5348814935194305	-2.070479898159208	2.436676820476928	-0.2290225852753688	-2.057095927840846	0.226791091944316	-0.6316018235922456	-1.0120803317621254	1.1112709710791904	0.24128782892322662	-0.2384022494298957	-0.2927057522144021	-0.4816812744941143	0.10980371253978134	0.49515248580049026	0.5455253593725715	0.09367235904439403	-1.0985923481148576	-0.4796889550834467	0.48342919888730984	0.3891335391622053	0.8393649806829604	-0.20581975040329156	1.2216380544440408
0.1378512542876868	0.22741255203364505	-0.6490574349008176	-0.39076612568603986	-0.8604148196578807	-0.8596434966816116	-1.3598692892770745	-0.953636407884446	0.48418371282872164	-2.0393046382840376	2.3620385384998146	-0.20701775329451605	-2.026787210932833	0.18075339580680466	-0.5713294411307617	-0.9844181806329433	1.09344402731225	0.3235883694947456	-0.27503954490938837	-0.336133680389751	-0.46782169195513507	0.16907209699069342	0.5206519930119671	0.5425322856858128	-0.09393494116562534	-1.1049246260160415	-0.39956365446535747	0.5571218103438609	0.4480259497865073	0.8714292113011902	0.03350726049219401	1.1905928829273982
0.40046967333174655	-0.019402269472416966	-0.7201829036030343	-0.41441824958071755	-0.8695471630144436	-0.9332502598540561	-1.3538165335707213	-1.0023426383787093	0.4731540429837965	-1.9888383884545562	2.2225482011147175	-0.2587718610443449	-1.992619396294317	0.2013774442272045	-0.49593441791140735	-0.9187953095377767	1.1060430106084773	0.37521089630376225	-0.256738296800515	-0.3882213881307953	-0.4710454015668275	0.26474987907850045	0.5302856980500217	0.48315693532795445	-0.30770347446396124	-1.0300637248247797	-0.2850348239702051	0.5188760456444734	0.4987742742901916	0.8601950849804691	0.22224018531458736	1.0719900286294606
0.7240383583479135	-0.25033201252339027	-0.8021999186137452	-0.45642472451396926	-0.861994433669835	-1.0179354249552217	-1.3639090321791045	-1.0040315088260576	0.4971545554227399	-1.9376944947853196	2.0441123584401772	-0.3481809033866522	-1.9590659098039271	0.19347714404450092	-0.461288025210273	-0.7726081010670369	1.121090766883603	0.3884534871042784	-0.24330894533600866	-0.4399588706446192	-0.48039782030001366	0.3625542545431456	0.5913859816969151	0.4489394741331589	-0.388625220283153	-0.899354401057237	-0.18538452070208813	0.36906974036981455	0.47278084925984915	0.7703143106784713	0.29384150246869145	0.9046295827378866
1.089182065038337	-0.41016373009686724	-0.8821050575505136	-0.47227435611535273	-0.8445707155501185	-1.0800261634789	-1.3923552693372898	-0.9588814908588914	0.5333733988678409	-1.888805770668816	1.9078373619717766	-0.4648740599442981	-1.9251689580307214	0.16223474015146158	-0.48024246222870354	-0.5695987830811584	1.2173494696556577	0.383125014366741	-0.2566149175997808	-0.47516203585229394	-0.5080954509116283	0.4299998067651375	0.6245642108068022	0.49160985752518915	-0.3315145529584545	-0.7971344610032334	-0.20361213086387764	0.22683481993493407	0.36513320357863427	0.5932584241496459	0.23932422825218774	0.7833703752850519
1.4112490107282671	-0.4607738375517263	-0.9494648134520076	-0.4497930429343384	-0.8255481978231607	-1.117189636200908	-1.4286889501921387	-0.9768608553081544	0.5726852185128413	-1.8613539086658464	1.8424930353769355	-0.619401732399654	-1.901587134344691	0.11225366367425485	-0.5334171580224947	-0.36712940783346554	1.3717178948954565	0.38992706916665015	-0.23770942776423537	-0.4897314053046694	-0.5529323632864089	0.4601353755429617	0.5702389008332507	0.5647372766478458	-0.2051297352649278	-0.7211979721511774	-0.2836469157269725	0.05451978531100904	0.2797894257012326	0.4104340816040299	0.12761990641807333	0.7209945125268645
1.6314468025428763	-0.47192930971019226	-0.9903666782085964	-0.4129503674919455	-0.8041434686814132	-1.1604867186999377	-1.4598340648239212	-1.0445743146531001	0.6120707535786934	-1.8947114731647439	1.7705715918488127	-0.7585772439543376	-1.8838693520725929	0.020790933924112368	-0.6464756021374629	-0.20744058038414614	1.4908863665583705	0.4064351178173832	-0.1958364251766723	-0.4734514621109221	-0.5853718833869659	0.4500435169379317	0.5004996627988114	0.6308982665452147	-0.055950328706107035	-0.6222165287631282	-0.37003666088856085	-0.1771814649966285	0.2278181873072324	0.2761757910275035	0.0526657048283065	0.6789619301679879
1.7629261857969678	-0.5101555150367542	-1.0066917599788572	-0.35175657668403126	-0.7868156785381311	-1.2071021530052999	-1.4875841493427917	-1.0573945269138894	0.6536339650355372	-1.9215294102853626	1.672076851151597	-0.8298812256146336	-1.8293840301351356	-0.0612110678865887	-0.8133666928276175	-0.15996222571116508	1.5544988802599078	0.43540377638753397	-0.1574844751639018	-0.42711113467763384	-0.6008702388147216	0.40062481675732065	0.41579523280134884	0.6992769432547858	0.10805606943651007	-0.5114779344356366	-0.5154615357547837	-0.3466168789329437	0.21589087395997614	0.1739118574431629	0.04885532401170315	0.6504660419094044
1.800143356435742	-0.5532411116444658	-1.0091323055080161	-0.29013465360022506	-0.7655420509641772	-1.241040311822088	-1.518396619609976	-1.0448949025853755	0.6969356318341322	-1.8801749198280686	1.5865307120530152	-0.838562349165273	-1.7249929233644359	-0.07518045042901243	-0.9725703274968079	-0.2579450548101212	1.5601221029516794	0.4835643677380185	-0.09485845829903368	-0.37835609646719304	-0.6156105810271693	0.32922501172608337	0.25664454276388293	0.756816273914861	0.25436943380774124	-0.42820789335089476	-0.6727628319740946	-0.4771829160464397	0.21501141673672736	0.13036117907682776	0.10106631510236726	0.6175394993483143
1.757347294374732	-0.5945700835778737	-1.0037477208161758	-0.24822720245867647	-0.7260708862606017	-1.251753453842739	-1.5514552966690363	-1.1494858892326885	0.7433917043500029	-1.8683052228930088	1.513627841791599	-0.809164073220159	-1.6198059824018451	-0.04166340997951338	-1.0225916322398705	-0.43684303153827375	1.4935389466200024	0.5462446543430749	-0.017967907687767938	-0.3336120587537627	-0.6292505120094398	0.25535805565979597	0.10149482143114637	0.7892338733490283	0.3151753848596384	-0.30978764751140503	-0.7565087627919184	-0.6155881243821291	0.13504845997671813	0.16831808549148308	0.22395109643783107	0.5871163529466381
1.688112900951116	-0.6010110407169879	-0.9863492185911135	-0.2021694894589925	-0.6549402917344321	-1.240061690936316	-1.5825592594206621	-1.3395416525883657	0.789018478381293	-1.8456660894508778	1.4462645802025533	-0.7662176122132923	-1.54209626406454	-0.05708151937634885	-0.9342046378915168	-0.6132731343952852	1.3775819805031855	0.6078953982805538	0.025202158292126388	-0.30008997463674625	-0.641759883508652	0.1842231288071686	0.053809550500110645	0.8102737752249407	0.3208807195077332	-0.1690030007831159	-0.8386857538565249	-0.6945374192085458	-9.653462548391279e-05	0.26154891197550656	0.365304944001141	0.583261836660453
1.6183521970159684	-0.531645493870162	-0.9466711230826702	-0.1499926886249633	-0.5792467231291965	-1.219031679436787	-1.6129842161497059	-1.4457421889575153	0.81805006829336	-1.7018125033609948	1.4027764711761486	-0.7432250830536645	-1.4750200074911668	-0.11844593326333841	-0.7540181687172113	-0.7449276467941873	1.2705925260266238	0.6575610081107405	0.041845696114214806	-0.30140977075616726	-0.6572216303436226	0.12619210384776186	0.05314429138999075	0.8283728315455413	0.3126609105137264	-0.12180621422747559	-0.8970382439089175	-0.7366422424599917	-0.13362832367024705	0.38902946082571016	0.37165975674462165	0.6006887370125442
1.5652544838759126	-0.4282008246907495	-0.8794687089416516	-0.12082435703954324	-0.5300868328057383	-1.1972608105765505	-1.6422740668510998	-1.4911070338896077	0.827531714300401	-1.5842995891067417	1.355895429728927	-0.751679689276114	-1.442697969697703	-0.14248870627008348	-0.5422057441076578	-0.7741852219463693	1.2162748504921557	0.6858577132604495	0.04483526905507633	-0.3433667529771899	-0.6766048034998302	0.08829182046269249	0.06696096998365667	0.8310284311521823	0.22269393555050293	-0.14692411952790813	-0.9344627371088841	-0.7961495122617821	-0.27724524939344974	0.5318395068564689	0.2478537155735646	0.6404677529712968
1.5147321835056187	-0.3282573318381291	-0.7536232724295003	-0.10471842856551687	-0.4949004510495703	-1.1774816419697516	-1.6716805145462694	-1.5970233376590086	0.8275286428245326	-1.5264448354760631	1.283674884720182	-0.7839777951613923	-1.4915621890798043	-0.15760217684239347	-0.401854274314712	-0.6998805597050126	1.2180689704174272	0.6844194971675744	0.01655612353299831	-0.40169952950677823	-0.7023837131601971	0.06775240969849985	0.08498572625029714	0.800856641370227	0.0671901292310686	-0.12306954082542616	-0.9779366999342413	-0.8650953349670377	-0.37582251673074324	0.6589435144996545	0.10186223346372987	0.7067440191143144
1.4579538055215855	-0.24361941239340354	-0.5696977474003644	-0.08509715548603843	-0.47191930549508304	-1.159497760269598	-1.691906663643192	-1.7010161138347564	0.816646403821311	-1.3590230880992242	1.1764283100743218	-0.8290567841678875	-1.5820136316893838	-0.18082242502291926	-0.41924735662910606	-0.5720758085241333	1.2260143586579155	0.6562367490306891	-0.0034186527089080736	-0.46172813345238106	-0.7355424844366427	0.06430520940259332	0.09748757669707571	0.7391712005829909	-0.060845528762509246	-0.06769046559203692	-1.0328797632152167	-0.925123504307224	-0.33893214835434693	0.752710038783353	-0.08196357264254447	0.7785675256268692
1.3691617134894536	-0.23061676789700938	-0.4297125313467842	-0.08416807932270849	-0.4728913756562859	-1.1505178798881839	-1.7098968939182781	-1.7301664804602161	0.7929131097829551	-1.137604785082569	1.057610246896862	-0.8730460411630891	-1.6519660609562579	-0.20179511565361005	-0.5479568475699047	-0.4160049024730507	1.2071992593383298	0.6111451379221053	0.012993944557960962	-0.5225309194792089	-0.7719701877041031	0.08353158119567816	0.08311546950675315	0.6594108087665915	-0.1625862050323502	-0.04291283711520076	-1.0795444064040893	-0.9592864437514403	-0.21015671375958084	0.8076462363268387	-0.26693625323802594	0.8411473310457014
1.2471489019694444	-0.3290541512780191	-0.37056251885856295	-0.10462814216719929	-0.456820242004296	-1.158109083449295	-1.7226231128566774	-1.7547162450060116	0.8242175918379473	-0.9827158054947438	0.9893341026638318	-0.9029279622143388	-1.707196953873486	-0.2678746615690939	-0.7054286739647495	-0.2592293253907768	1.1732097963134358	0.5616367101785716	0.043791291202712086	-0.5718241985651671	-0.8031004122509465	0.12434552454545451	0.06313886811513866	0.5755886753430607	-0.24598803269120206	-0.048056101747724754	-1.1147324061577617	-0.9721585316403862	-0.048279341903951466	0.8182049175957957	-0.3421662060710995	0.9012084446055715
1.1891950971763237	-0.46494204833387964	-0.37229327822379743	-0.12905206914426698	-0.3975879141552173	-1.1840735495559558	-1.7222047354084196	-1.798782213057855	0.9464623314169003	-0.7930301790601546	0.9730112624869198	-0.9173944607687545	-1.7516603497944643	-0.36638470279326796	-0.8693265999602678	-0.15933991882647727	1.13254101934988	0.5151658262596073	0.09337391205152366	-0.5926607562941205	-0.823009026385947	0.17387395997148983	0.05755320200186896	0.5141201821787573	-0.29103075171135745	-0.10715475467353267	-1.154042644253424	-0.9774629029961612	0.07634338935263477	0.7981240138442092	-0.3068825810752474	0.9348589836119505
1.2625943611145265	-0.559636794951768	-0.4639850632619907	-0.15501377735719118	-0.3358838421133431	-1.217215717441007	-1.7343342520845497	-1.802411136250004	1.0533496916517637	-0.6225663208973196	0.9944344060365372	-0.9210330228963498	-1.759004363565247	-0.4624948670553435	-0.9612181197141869	-0.1522779558948434	1.0819196631795258	0.4797998567626789	0.1593817844442025	-0.5874663631872385	-0.8339959111146404	0.22219152372388057	0.05992867910734405	0.49123220795934336	-0.3124534617161922	-0.1989238938924754	-1.1891250422929383	-0.9761092978576544	0.06883938156609695	0.7655046760857358	-0.24493255743688178	0.9444850771943818
1.3478636814561396	-0.622135810640447	-0.6226240191408745	-0.17874453779233854	-0.28503242180542354	-1.257087626839834	-1.7688263863023945	-1.7801154023208259	1.103909255928375	-0.6140192647249286	1.0507807630893051	-0.9168475540664573	-1.738446709808402	-0.567084145266722	-0.9760305349740938	-0.19252656881923996	1.0380332046976686	0.45617538913873046	0.17661690971596486	-0.5787439117387772	-0.8406500612149272	0.2618021633479727	0.07549636988707997	0.49061350547912774	-0.33632186105443707	-0.2801444515799224	-1.2013484407068347	-0.9773675270243425	-0.0467493985688324	0.7240773795775339	-0.20557533452854293	0.9792420051347579
1.375603754150601	-0.6377251000610311	-0.7477316976205717	-0.15729423703081882	-0.24951668733016344	-1.3008464529962347	-1.8016827332840186	-1.7397180178238876	1.1447537420319158	-0.7133742386709125	1.1086101649834954	-0.8841351867611558	-1.7137898118631505	-0.6273620140129021	-0.981133914869164	-0.24115497101931607	1.0530408171534684	0.4426970252082346	0.14806569723842222	-0.5754554811842433	-0.8470824063118713	0.28338595093068375	0.10281278759270449	0.4740250474219114	-0.37068761757842583	-0.29696273136688295	-1.2056630250281857	-0.9957053917598341	-0.23303821323073484	0.6784576655066579	-0.1895754953430348	1.0443456009790686
1.3470812331623296	-0.5994536209026573	-0.8162452930988892	-0.07464140806799954	-0.2535072911498378	-1.3328342617378577	-1.836514370513155	-1.6541937505713904	1.1223626829482334	-0.8718736754909797	1.1267805799313382	-0.8171513599096757	-1.6891915543320384	-0.6104884080099979	-0.988671371748256	-0.32509318787756253	1.128962043457643	0.4447364627825573	0.12720828517588054	-0.5678279443935135	-0.8511890290436664	0.2770250906700701	0.14288837294807805	0.43331121018484964	-0.4104950328692511	-0.27830226325907176	-1.2163929134846914	-1.0153675151809658	-0.46208217905365834	0.6309668910050321	-0.19351748470758015	1.0595546248966483
1.2065422916364064	-0.5813803072433239	-0.8531926349421847	0.02502603828094336	-0.2861867551218517	-1.3609282620255292	-1.883777304872903	-1.5941182160871517	0.9990398553393248	-1.1480827618736154	1.0993598285671464	-0.7390967537299823	-1.6652746425652118	-0.5648670515993388	-0.9963895094118754	-0.4345520880559164	1.2287564903165065	0.46798762295070473	0.10650272443731934	-0.563861182872573	-0.8530345328093446	0.25351147635748833	0.19221482555172048	0.37934749775459353	-0.45467029645396273	-0.26821129538689553	-1.2212279633972534	-1.0318308752395555	-0.6094198853367605	0.5777852978488875	-0.21637350253349003	1.0189088526301555
0.9905479664405632	-0.6131474458980462	-0.8514548826098182	0.07679509409031379	-0.3244044609333499	-1.3894081973104062	-1.9471100484337662	-1.5489582830292965	0.8589498409625393	-1.4862962595938156	1.023992486731014	-0.6642623668645602	-1.6361750351487383	-0.5270478339723695	-0.9712169261485496	-0.5335446405805184	1.3637879465854787	0.4949679281246947	0.08579716369875785	-0.5739955949739338	-0.870468836761423	0.2220780045044764	0.23383745213958923	0.30070398444144103	-0.49309054732599494	-0.3149582907389313	-1.2316297322419074	-1.0524137436194003	-0.5581771913880543	0.5143245179279642	-0.23673522502221553	0.9913409034775056
0.8147707817992249	-0.668339265132275	-0.8267032754451836	0.08999729549587646	-0.37371783601910286	-1.3994046029076757	-2.049605664610238	-1.4929677659088978	0.752335842080001	-1.7917496852329666	0.9143562158805937	-0.6087227668283102	-1.5968384868639411	-0.5046162618597829	-0.8849265107150044	-0.6305940093524417	1.5243045521543919	0.5131421068939497	0.10015660452264333	-0.5674150472835267	-0.8985045584946378	0.18782547203626093	0.25553368557056944	0.21333435562810124	-0.5180442213059396	-0.4089177175580371	-1.2572683198437795	-1.0661112004952407	-0.4453724918119305	0.4459143561622171	-0.23969328381405233	1.0117198738424293
0.7419609856339375	-0.7801143193650868	-0.7865601476224453	0.0659723761500817	-0.4277124963548589	-1.3692224186172655	-2.166717056888962	-1.4739208766954595	0.6688193417309731	-2.044474404997004	0.7925190971330969	-0.6021700898839979	-1.5648906307607	-0.5029441332007191	-0.7853611712257458	-0.724858249762991	1.6613802552228987	0.5205807491448036	0.14053640242439971	-0.5399942552828267	-0.9223862816701012	0.153936201070139	0.25121263936946153	0.16433231568529066	-0.5347322296168769	-0.5052277923194595	-1.2897559329068167	-1.073561531216942	-0.3705978122802004	0.3724616477169203	-0.1970395801334548	1.0515651711658918
0.7378838335379387	-0.9177075307525311	-0.7339835242385483	-0.028184687437042204	-0.47432070250515973	-1.3197055801364812	-2.1917442586708105	-1.4812977041680253	0.5978897494923613	-2.1918036482004686	0.7007541397498971	-0.6453083763759989	-1.5573651109461526	-0.5608492039914266	-0.6764822486547692	-0.787497708440387	1.7377183596508452	0.5074678335657758	0.1638329263783747	-0.5438983449210013	-0.9523644122675419	0.11610024524273241	0.22358242019680005	0.1638622625022695	-0.5455887974234654	-0.5754773558668078	-1.3320418764478865	-1.0786311309497782	-0.2987477183074395	0.30327123046034216	-0.03395152093859766	1.0859193123514952
0.7496451191022986	-0.9822317958509315	-0.6844523380407507	-0.14858596828988976	-0.5272153887111333	-1.252056688483401	-2.1052327186117954	-1.4508121053297898	0.5394856358467889	-2.2300868819001645	0.6793839620874731	-0.7083842691420357	-1.5811535722820067	-0.6792487755813099	-0.5573011122942788	-0.8305009444867129	1.7739527885719053	0.47677803114677453	0.17341537763538004	-0.5816378780900207	-0.9919146131548778	0.08317967161552586	0.183541353002801	0.17764647165565012	-0.5492687955923299	-0.633527799726824	-1.3845975866909117	-1.0703370897081403	-0.29682227941630274	0.24623106039929196	0.16992265397082507	1.1306133464317856
0.7301154903877309	-0.999161190693149	-0.668529351880594	-0.23216496095157754	-0.5650845562082525	-1.1517652769327245	-1.9521614417229771	-1.4157159893212004	0.5164280664995731	-2.2114626060462585	0.6866558668351181	-0.778584233914486	-1.6340528106370287	-0.8005119521217363	-0.5520818239713983	-0.8750996045560381	1.7906186495644874	0.44334147176351146	0.16495915703122804	-0.6435724445879719	-1.020861242814443	0.05755459982202703	0.14537681858168655	0.19188064624918805	-0.558619735903038	-0.7059637396464777	-1.4298780931263448	-1.0640092608086158	-0.41590807288864734	0.19006431066379917	0.29281370238000043	1.154398159229476
0.6905123787633471	-1.0311486619960237	-0.693508230477027	-0.2852766628778606	-0.5675179292104741	-1.08549127870719	-1.7295434873696631	-1.4090100829852523	0.5225310890509139	-2.1412244577310284	0.6884442444380093	-0.8479026177339797	-1.688445983352267	-0.8735135691056131	-0.6503312618978668	-0.9184322971883756	1.7772631096732667	0.42102554501094913	0.14322227271730054	-0.7438216509438512	-1.0364478895542086	0.036860046124648396	0.1268813601144901	0.20665317235148523	-0.5759038809889938	-0.8012021379749635	-1.4728617622788212	-1.084416050471257	-0.545380828595339	0.1364324208064782	0.38561652990017325	1.0871072783497504
0.6484566601552253	-1.0543349003946538	-0.7380674170437878	-0.33479438365822095	-0.5389217994353548	-1.0618699893692796	-1.4905230794506354	-1.3932252586084726	0.5287446847335324	-1.9998337062415448	0.6922609039563746	-0.8988118770705587	-1.7179030180549233	-0.8967473567894512	-0.752102270586932	-0.9826427756972148	1.7290967024540156	0.41592498629905866	0.14817958573140694	-0.8560116942572822	-1.0457270911018255	0.01945376581601035	0.13366260981717273	0.22562001916381696	-0.5901423785769382	-0.923494499393312	-1.510697347866049	-1.1197565163367758	-0.5911594392043329	0.09660057209295951	0.42988713859834354	0.9732104009461903
0.6373269472047027	-1.0638695693742517	-0.8022278904822733	-0.37659698607914305	-0.4717562279351443	-1.0468874414420388	-1.3664158675453053	-1.3715905307252227	0.5370591699104222	-1.811277486206547	0.6561880191370797	-0.9286958388184587	-1.711756944172987	-0.9060185316825209	-0.9141899796657613	-1.056898629555458	1.679608637183101	0.4259414147710223	0.18421896662272724	-0.9352473869799283	-1.0442196784577478	0.0020664053772728634	0.16117358443235955	0.23918326314569205	-0.5937841628499686	-1.0207628249798053	-1.526665835642796	-1.1660652189614709	-0.5558406452742154	0.0701262315582947	0.32529594542680407	0.9282920299391908
0.7049543391997759	-1.0770140718769896	-0.8798218537818296	-0.416861807264209	-0.36736420637992584	-1.073716815444223	-1.4052220905328912	-1.3541036157801765	0.5570360489612142	-1.6146077563267434	0.5941431557503601	-0.9508720893179415	-1.6629737044104118	-0.9280337640682548	-1.1051593416978538	-1.0896978630072631	1.648734952135141	0.43146636511687586	0.21368128704415196	-0.9699049381494065	-1.0320850066729206	-0.016925360029043213	0.2026079301400056	0.2586844439182101	-0.5885450377310554	-1.0629023939157851	-1.5313047680862064	-1.2205028890304248	-0.478115360739041	0.048830303087155406	0.16071632268860514	0.9465041095347644
0.8180023283400295	-1.0695137070734757	-0.9357166400699839	-0.442439070168169	-0.25914146096575685	-1.1442843405136713	-1.5250186429918275	-1.3204551030121707	0.5901127725925145	-1.4718872198829025	0.5874133724363442	-0.9691791789683384	-1.5835131508509466	-0.9536911228449872	-1.2035417334091636	-1.0939197881465206	1.6092241699598415	0.42536770015473896	0.2508816978500717	-0.9649206801788571	-1.0097322306078793	-0.027123169905517264	0.2537356031644439	0.3096510651131344	-0.5723538100659672	-1.0678344522440075	-1.531976093269074	-1.2614778738464776	-0.42521783012173753	0.045592825080423484	0.05975376519603496	0.9792114137356613
0.9087698391587764	-0.9934506513739347	-0.9554997440871473	-0.4589119691643882	-0.1602621004563063	-1.1761274236313426	-1.6528158068178578	-1.2286644984442687	0.6369189933574304	-1.3921547713182048	0.6223459328607642	-0.9838007704681815	-1.507811168597745	-1.009707432923634	-1.2437244580739548	-1.0757661201525015	1.5611040825321203	0.40533877276297847	0.30631375824137363	-0.9326815263678704	-0.9843430947883383	-0.023660833713690443	0.3093223950354866	0.3741367372556329	-0.5353780444564811	-1.0751288921981197	-1.5240635076867373	-1.2761657735065917	-0.3710401428362725	0.060157594242602565	-0.013884350914312915	1.008155975847664
0.9909690148497885	-0.8583324094588779	-0.9460347630736331	-0.47807889778781804	-0.0852176444916101	-1.188249917561433	-1.7334529159845318	-1.1134247043970427	0.701297127567854	-1.37664182793285	0.6794774313001672	-0.9942654628912377	-1.451817950296705	-1.1048258285680865	-1.291874182615018	-1.0084136019807755	1.533370879349911	0.36589785766957006	0.317117347228721	-0.8873255161521387	-0.962489918342477	-0.02153424033685248	0.36368536118508255	0.42260846078683023	-0.48962836836338675	-1.0974033348461982	-1.510169339295255	-1.2750616132174577	-0.2940069755241275	0.06920234694726092	-0.08660120718906811	1.0272908959826548
1.0691226170754937	-0.7413991566549568	-0.9157167540717198	-0.4892947984303994	-0.032070347947692215	-1.2188524953309414	-1.7469061514723627	-1.0627718110975193	0.7788242499726866	-1.4536819173707798	0.7783958990949322	-0.9920023303059867	-1.4127494724765453	-1.1617459004928263	-1.294086669957637	-0.9208879689637379	1.5404207516208148	0.31334009744496755	0.26588334323162416	-0.8408930241853712	-0.9398507338750608	-0.014613351927178877	0.40816985715233456	0.4563317635071674	-0.456519849012354	-1.1396289507950417	-1.493476725478561	-1.2636164965991872	-0.28013861161904974	0.05799927557144842	-0.1442269499664845	1.04749651508603
1.0850592993646722	-0.6805964005314994	-0.8883043229132612	-0.489935540612006	0.01474570215154986	-1.2169676163713734	-1.7214022737453676	-1.0549587196346408	0.8499565596186404	-1.5731075360114373	0.8759029817780082	-0.9639264257903072	-1.3944117772549747	-1.1936957434339313	-1.2567846106310785	-0.8743034178065099	1.5241470648631883	0.25659343461106243	0.20630067998486085	-0.8133911273952098	-0.9152476060770744	0.01649469816354133	0.440353335611712	0.47502541701654677	-0.44491046745782536	-1.1853042697141407	-1.4725638145853013	-1.2449704941085873	-0.2720829916096461	0.039001413023553165	-0.18578391574756678	1.070496148640239
1.0410807930210877	-0.6772642465101395	-0.8659058491886329	-0.4791885467477825	0.017620343845369826	-1.1874298056923698	-1.6948558817210748	-1.0395903290667967	0.9023651523682805	-1.6143928047861753	0.9241611362922646	-0.9222003013803569	-1.3960732556555888	-1.2480433097293422	-1.2401006151691722	-0.8630195297356187	1.4556709730509754	0.20626373046476704	0.15021059718964394	-0.7982724573232988	-0.8871731223044405	0.07371595269119866	0.46591246510192563	0.4591962756395958	-0.4547085103497981	-1.1916834823496134	-1.4514774151616379	-1.223547583515414	-0.18858659428995664	0.05838746238280734	-0.22283485553006752	1.0859499037505926
0.9870287034867878	-0.7313725120363357	-0.8346158177553354	-0.45389379289662185	-0.057062783408089776	-1.158615623133127	-1.6853257921414972	-1.1006937279524545	0.9386484968066269	-1.5717741078106287	0.9479708604060193	-0.8715563326083249	-1.404855355773122	-1.2580659270562422	-1.2394153918165274	-0.8989455502305879	1.38302610000104	0.17440685105236714	0.08370604442477951	-0.787253265700538	-0.8600052395648877	0.14571740958527774	0.4870281658188863	0.423733374387223	-0.4934726862843405	-1.1373408824984437	-1.433894729754176	-1.2042669639815582	-0.07239936693210669	0.11936772857914826	-0.2764622052795356	1.101286391831075
0.9166715143052377	-0.8226777577792355	-0.7874447579646756	-0.41779962082092403	-0.1589702703736558	-1.1236023596812652	-1.7063818374882431	-1.240684893389484	0.9568992064191431	-1.5069316074882853	0.9424281360932255	-0.8388664129661768	-1.4039813343623786	-1.2375501946623402	-1.2331358822863208	-0.9910378175926168	1.3262009797517347	0.14836963839829556	0.027350221812597126	-0.7819409019908035	-0.8386861178843571	0.23885614513241155	0.507776718819413	0.4010985057278969	-0.5446945922609385	-1.0452432001394762	-1.4336571258973183	-1.2028143145646233	0.0868760604760411	0.17963761291070307	-0.33805500571634356	1.0977326909693408
0.8524054921104807	-0.8976814058143763	-0.7311338901321525	-0.37543200029440305	-0.2615524507734771	-1.070687914885794	-1.7592002756691187	-1.3411611174008908	0.9570773520195346	-1.415456975614288	0.9004666908741669	-0.8549981199872878	-1.39131221250761	-1.2392155535697484	-1.2252575182666097	-1.0846950037382002	1.2711483635249867	0.11040230536725919	-0.021985640634747144	-0.7609273883575703	-0.828465860157509	0.34844759954518895	0.5436191223844495	0.3980813267497013	-0.5857630661143031	-0.932803221694001	-1.4476191811050456	-1.2129388408038624	0.3673448563589939	0.2566422306799326	-0.3784212274922368	1.0452735400850028
0.8242548972170249	-0.9435377609289798	-0.6644104942396941	-0.3271404270524808	-0.38365917197692995	-1.0053029454931095	-1.7924372775421902	-1.4160299671930159	0.9452982420626179	-1.298843943233258	0.8489526921177134	-0.9068848730193902	-1.3716481269662215	-1.2271789351251494	-1.2271325075400157	-1.1516296001295232	1.2311342396150586	0.11438687126391311	-0.07858189450989814	-0.7169649058880428	-0.8307442066967013	0.44479514502748047	0.6262430486554531	0.4145572934468781	-0.6169035698298577	-0.7946351864023333	-1.459148625397326	-1.2280265858842945	0.7541134906993661	0.34076231270136687	-0.37822068113346813	0.9659398450942062
0.8091638204830414	-0.9686979383946112	-0.5902675602199077	-0.2818020927748735	-0.46119136013049317	-0.9318615830337531	-1.778171292421268	-1.5202177401523125	0.9325731175381055	-1.1983522763947811	0.7821782865686437	-0.9725728574978906	-1.3274025382977606	-1.2012372467788595	-1.2203041375134123	-1.168331218725936	1.2340678264119744	0.16810384937758072	-0.13067638934288345	-0.6564717926937056	-0.8381197614195111	0.5066404157588674	0.752014676644128	0.46636358229352426	-0.6570319818456923	-0.657773501215049	-1.4749021382559633	-1.2577325327992805	1.1073482650005926	0.3449547302640411	-0.3608295515840022	0.893387243569847
0.8055252604799854	-0.98565751579137	-0.5286909881367923	-0.2515590618030311	-0.449382626231408	-0.8698018571437792	-1.7446085048302908	-1.5825539153136274	0.9231621154760477	-1.1408217716981792	0.6987414360365385	-1.0480949591344848	-1.259583503145289	-1.2373234079818596	-1.2126405449922912	-1.1640269294401757	1.249220574214569	0.22957776346757547	-0.17769335553027807	-0.5781319392364763	-0.846526817080197	0.5566721197242614	0.9002387995993445	0.5508365585858536	-0.7046235677180103	-0.5438277000444623	-1.493959476171859	-1.296594573008883	1.3644880269674242	0.2717465795099007	-0.34570083564439597	0.8440790067924702
0.8049287752335829	-1.0005978802893152	-0.5015652686307561	-0.22647691785758575	-0.3883116788340016	-0.8364529383673682	-1.697256408063538	-1.578891941819182	0.9211748705889222	-1.1247769143310817	0.6284557037305728	-1.1066486681233196	-1.2148241127529409	-1.323427879296176	-1.2154871196164625	-1.1714854604846014	1.2283797560120604	0.32444108231483704	-0.21903171491466056	-0.4884300420919441	-0.8538786838900284	0.6676182368219277	1.0076342136782972	0.6385516965764568	-0.7540073853049674	-0.4523245243198245	-1.5041802135065272	-1.3267810680895717	1.5411392393958543	0.20314232433847473	-0.3249380204381337	0.8312765062704978
0.7793956979508111	-0.999097807328613	-0.5017261068747981	-0.19175160407895758	-0.31837698641404916	-0.8384722054063202	-1.6416533593254052	-1.55319863681393	0.9382461334678128	-1.1567719046575686	0.5902423739405702	-1.1267658557025877	-1.1983126475717099	-1.3978816080102923	-1.2238325264188215	-1.162163059310056	1.1759951597774547	0.4490314633003504	-0.23732347231578546	-0.4007410183585954	-0.8597920483480829	0.8403680009371992	1.0424881426221644	0.7288340481050987	-0.8149700133297859	-0.3767283122913655	-1.509249095786156	-1.3542530162800301	1.612859236146241	0.14063648397349343	-0.32942524521558186	0.8577992492873431
0.7338628212298368	-0.9857058078786365	-0.5110826968977615	-0.1591727766087123	-0.23306503937164963	-0.8691643752287519	-1.6090027717445643	-1.5067993174199583	0.9802669948291112	-1.2166523033146113	0.5632204245505423	-1.1296514007661993	-1.1643291313776316	-1.4764953491171007	-1.232119979007275	-1.096912352136125	1.1207449124401783	0.5108865439504788	-0.2418094135117029	-0.3168307404978897	-0.8635347385986648	1.0705660580189367	1.0090431822652952	0.856596110269674	-0.880881340865175	-0.3744402439947678	-1.5188437658154534	-1.391376279157241	1.5609972794190348	0.07273096506251245	-0.3807901813551909	0.9065466437479477
0.6914351765268993	-0.9745865547856196	-0.5354252154851589	-0.13652836541783467	-0.159190904719455	-0.9122581526846101	-1.5906010226679133	-1.4492157757288708	1.0280345875409673	-1.272266460378359	0.5520508536335296	-1.119174464163241	-1.1335261595504438	-1.547516813741559	-1.1926497502663782	-1.0428997751739173	1.0767936062501788	0.47113912378809797	-0.2475671095459555	-0.24377007151834268	-0.8679514576458132	1.2656828923308079	0.8971101989729788	0.988600703727158	-0.9236617972519262	-0.4461017607986495	-1.531044535290602	-1.423848129254975	1.5177997977019433	0.03311650096335543	-0.4413677158507333	0.9643490923411775
0.6528495985581433	-0.9560182472318093	-0.5722571733707724	-0.14371341524521666	-0.12643469836629354	-0.9517165603007174	-1.5511363695978235	-1.3981695838320196	1.0653530193471046	-1.3096170229867794	0.5704175539280315	-1.0943391859283365	-1.1582863763206075	-1.575611283114498	-1.0410722083328405	-1.0211678425929405	1.0619836249049084	0.3528753217903685	-0.25321408065647255	-0.18917917504800608	-0.8684898193044125	1.3192261241497705	0.7295339395455531	1.0531546741953943	-0.9289964571104262	-0.5374523986368477	-1.5260586257863835	-1.4243470189537202	1.5840140800014582	0.027790577911514087	-0.4804617216631872	1.0138153846805544
0.6194078286554227	-0.9242843093870823	-0.612050652836898	-0.19271562981583046	-0.1303037934158175	-0.9737941096498046	-1.541390232647424	-1.350005378295418	1.0878085794240324	-1.3326897027564948	0.6105220774548894	-1.0559312342718745	-1.221651532399163	-1.5748530709290114	-0.7939418039551323	-0.9592269538988465	1.0999349740986895	0.2031358069403728	-0.26314136096168333	-0.1575519937393202	-0.8626819737314438	1.2337385839904775	0.5872375263026777	1.067481252406107	-0.9080743491410239	-0.6259204615441178	-1.4492220642663867	-1.3807638681390813	1.727214694613064	0.027938088899830283	-0.5062820653546449	1.0442436296487465
0.6021167739832365	-0.9088580057610216	-0.6387532978314325	-0.2538482588700459	-0.17002756845733685	-0.9697417921791436	-1.5905461534943708	-1.3077505668094198	1.0885918057705806	-1.3460895632006789	0.659711808455669	-1.0150417954885724	-1.3008691471000509	-1.584114091194597	-0.47058115386355326	-0.8886744361092866	1.1754300583207857	0.15260962518576102	-0.26826634314601794	-0.14970694864957962	-0.8516778614296747	1.0547112070421556	0.5029065200509903	1.0482050543536674	-0.8657333525563693	-0.6968153776879431	-1.361787616432583	-1.3034322965269773	1.8860842186874052	0.02239478123362774	-0.5145295343590047	1.0608751536243235
0.6378602751897222	-0.9141822083821074	-0.6445609570347743	-0.3128955633695769	-0.2336789784208305	-0.9485222590292013	-1.6395306081739982	-1.2730113940656322	1.067404765227474	-1.3620542691458697	0.6991900882574728	-0.9868924258934804	-1.4159188472407425	-1.5805430471959887	-0.10032190843698449	-0.8413150518701433	1.265481909027787	0.24918229922537374	-0.26320146877742584	-0.1595574939878248	-0.8311189064110863	0.7866280024712693	0.4649804747448245	0.9608595308317647	-0.8064597787274371	-0.7613428148798672	-1.2731462918655339	-1.2292297904518559	2.0534100622160616	0.03051564932725223	-0.49940081841939826	1.0656423133168933
0.7685080878355937	-0.9200949708167491	-0.6373826762735094	-0.38361311296773837	-0.30250730151257177	-0.9392908317299652	-1.6732168514054446	-1.2260006440791766	1.0351112679427226	-1.395688720374989	0.7060881161543393	-0.9739033917139268	-1.5476084629936369	-1.5655615867809733	0.24670451535638308	-0.7707381298890276	1.3431849033128251	0.4376868461961695	-0.2576620590213949	-0.19296898066466572	-0.8024414575808212	0.5028829295965894	0.4767668578467573	0.8468173970434048	-0.7483784784485419	-0.8269380172768704	-1.1753440185951975	-1.188570280004128	2.236899184652474	0.06131827280856657	-0.48737430396699316	1.053823836132532
1.0053022044471673	-0.9147737864511167	-0.6272673493166956	-0.4387664524817774	-0.36520582691014986	-0.9288395741717036	-1.7326024437946301	-1.18308482654725	1.0070594788328084	-1.450319200897157	0.7221243174123209	-0.9727197876567171	-1.6433626744818155	-1.5763458011691884	0.519402955280535	-0.7291808421924187	1.385548984646388	0.7037018096477339	-0.2371431488685593	-0.23791578035175034	-0.7691814743125591	0.36665608233761593	0.49144021444543584	0.7851922194847614	-0.7041191442929942	-0.8761021514447991	-1.1521531278679382	-1.1880310389326905	2.4026118226236908	0.10227586327502478	-0.501588027144718	1.0127650799782335
1.2966045463697013	-0.9028064035754891	-0.6161799999284971	-0.4620195687451815	-0.4207161492735709	-0.9007455738840324	-1.7712543472316287	-1.1656078266928926	0.9858202231999327	-1.4996633308199474	0.7587549018673605	-0.9883576460884402	-1.689512680409468	-1.5745484321044856	0.7035780380000858	-0.7839163933294847	1.3914563020595452	0.9849477172959752	-0.19088543930106566	-0.2728387653776487	-0.7341169027646723	0.4094074203652225	0.4920521273061592	0.8076141580697269	-0.6553887843248069	-0.9113931604024141	-1.229638385632054	-1.2152828887266431	2.5377360016703134	0.1477053658083352	-0.5197876092029692	0.9617590205509885
1.550314282821902	-0.8820257147738009	-0.594879422043633	-0.49494206702192534	-0.4713757136286213	-0.8843261072618374	-1.727983145247062	-1.1435302247588708	0.9673176525661736	-1.483035554020803	0.7732893644413811	-1.0175600151551194	-1.7007213767120999	-1.5404830417708397	0.8020149748538952	-0.8929451696316573	1.379817682441045	1.1703439885032076	-0.11954062558432947	-0.28622474222015243	-0.7002087320594566	0.5407151014500154	0.4816088144831473	0.9602167230601116	-0.5771916892786175	-0.976800623862261	-1.2627407515310878	-1.257508766096167	2.668874001823393	0.19693521722484802	-0.5177382760993015	0.9238307842375864
1.667442932794898	-0.8439655134972164	-0.5942745303866922	-0.5407085335754243	-0.5181246141443594	-0.8967208231988856	-1.6505558827325957	-1.112185318060927	0.9515486954556625	-1.3781647049490726	0.7917900372740785	-1.0515212888104424	-1.6938716178604913	-1.508939383929103	0.9471902806866039	-1.04199682008633	1.3573803754237939	1.2408322952627535	-0.018714510030671556	-0.2853362761174141	-0.6740271278784575	0.6820049058944141	0.4398292871617596	1.1615441171417822	-0.45953874678328077	-1.0104450058918975	-1.286229589951867	-1.2887113821073883	2.7147514863213913	0.24055576921722718	-0.5070717166422966	0.8959314282613887
1.6229486421500128	-0.7991715843024666	-0.6304351634276086	-0.5688254654901165	-0.5607326236773424	-0.9156247463655933	-1.556859910262924	-1.0843106931041093	0.9385102803925303	-1.2690057548053457	0.8391259622230802	-1.0851805393615117	-1.6791780055175796	-1.4795180432315624	1.1087870834829414	-1.2213279712146086	1.3295576206446262	1.2158089070675935	0.1059111369876455	-0.26231357565433655	-0.6547667011804104	0.8439438563484296	0.37020615567012444	1.2789007285027274	-0.3365931797148619	-0.9915224855176386	-1.3654799049383537	-1.2991257045686933	2.6363080651187127	0.2635830108670264	-0.48824542721289366	0.8926326557254598
1.4713291099879764	-0.7617753992257909	-0.6629454676254851	-0.5721369375832392	-0.5998008908798926	-0.9560962333493659	-1.437018776600485	-1.0410015769748548	0.9138340432624472	-1.1432700333127777	0.8639700789573226	-1.1127279034447473	-1.654856195653124	-1.457864992559431	1.169611735512229	-1.3359758126226429	1.3071203136273752	1.0747301251921786	0.23275760961917485	-0.22172800169148257	-0.6624695797916484	0.9651710307501336	0.31925421146722727	1.3337041085847048	-0.21805367483616397	-1.0197419945090158	-1.3920764509472392	-1.3157247919717938	2.4904118360595167	0.25780290924589516	-0.4383407192480684	0.9305710891718937
1.2735521459646153	-0.7272646663632637	-0.692780961895272	-0.5694807699940325	-0.6352782541645784	-1.0370667741024255	-1.3641045036098478	-0.959734188658139	0.8726486233374677	-0.9780670230241684	0.8606519219066622	-1.13033503414407	-1.6195742131459607	-1.4787361369152798	1.239484063053551	-1.3614324349399154	1.2861467120224803	0.8647859416019112	0.3427833845506381	-0.18092123284827893	-0.7035293467696966	0.9620946599042812	0.28957800672947986	1.3235477457925902	-0.10934660535568999	-1.1141081890252946	-1.4031646309339272	-1.3324412651863642	2.273248348583795	0.2371241978048159	-0.36601868861713965	0.9887661273868653
1.1162554777515248	-0.7014314179313615	-0.7454659762697189	-0.569530281889884	-0.6562033434241538	-1.1049844419142743	-1.369430242766769	-0.8647277896767933	0.8239319445821469	-0.8654178427810584	0.8668520463487417	-1.136383659015743	-1.5959700502545442	-1.5475946658856046	1.3142961350624454	-1.3498343429027349	1.2630609279238059	0.6229770194949112	0.4417461578162877	-0.15286634885724304	-0.7485471486617665	0.8759524922464237	0.2617751967499471	1.1792092782165176	-0.05279386091017594	-1.2147440817970376	-1.476124100948374	-1.3256512296541785	2.0057372360493013	0.20039007984594068	-0.2978705290780826	1.042887410955458
1.065768264748666	-0.6807835323696554	-0.7895251656865232	-0.5631840218275149	-0.6604945215699892	-1.1348289330821288	-1.3772353827031196	-0.7655041721224224	0.8198130954420619	-0.9097051466308395	0.8696654696508512	-1.1182928832102843	-1.6007143389984833	-1.6408886134587302	1.1664753898185318	-1.330317090705502	1.2412134262520405	0.362746356832177	0.5214807571829342	-0.1322620457526576	-0.7991596049099998	0.7869647761555022	0.23252576200737107	0.9963103794384194	-0.05645857352070669	-1.31614266400098	-1.5536885599981094	-1.2862939680524397	1.7944801624693631	0.14609050867308318	-0.24334072071415563	1.0933275294994138
1.0887504904188812	-0.6441751119665076	-0.8025460704867907	-0.53210220109066	-0.656494324952671	-1.1526646433101413	-1.3960726558447603	-0.6436311824043011	0.8675745452021806	-1.0283656835169352	0.8685999206261321	-1.062216579954989	-1.6276610054958418	-1.7298329955927927	0.8537578606570863	-1.3159979313097832	1.2283581401093462	0.17517704327696645	0.5733158393374538	-0.1035915026779813	-0.8630114510665063	0.7153644205033179	0.2044876009275606	0.9059155365497382	-0.09060651083843876	-1.4231577694081958	-1.5675714139202177	-1.2072126141881192	1.6469915434083073	0.09228005288253723	-0.21923755521965432	1.1343658913876484
1.1214448993952266	-0.5960309192176733	-0.8204305839275458	-0.4802894583143619	-0.6489128172151323	-1.1674025360159388	-1.447011824831822	-0.5231760506546965	0.9657235565902573	-1.1298847458543946	0.8702075910844803	-0.968768998941616	-1.6727024283561942	-1.790249644247924	0.5612527158629554	-1.2907670477644078	1.219643843329456	0.10048018614728689	0.611632990088478	-0.040591514173012114	-0.9118257793750182	0.6596643235156763	0.16972153639446325	0.8682590537766005	-0.16033158517811383	-1.4888624861852071	-1.566021331615956	-1.0932896841570254	1.481549507659628	0.047188272875108565	-0.24443119153996049	1.1588390106650153
1.1760057557573405	-0.5172755796530478	-0.8430248607318779	-0.4398702765128183	-0.6351151766046395	-1.1760137106410942	-1.4896143087638456	-0.44639358835960746	1.1484702278331855	-1.2767294372799696	0.8738341965370331	-0.8640771793847483	-1.7228567368493604	-1.7789915472437805	0.23102619595930457	-1.2563388345262125	1.2033794205301358	0.07261573173587385	0.6528511338413757	0.08860841543931985	-0.9316870176840617	0.6125992551507112	0.12932901155738202	0.8477333981180104	-0.26172451499585964	-1.494080064147022	-1.5508788001035232	-0.9707755800490114	1.2825788157606988	0.012593064246820013	-0.31130713511557906	1.1753532676107212
1.2512646501696219	-0.4301294899259395	-0.8518255098678271	-0.4190665428618292	-0.6110244641227262	-1.1939011085919466	-1.5004201066282754	-0.39562501900204605	1.3387450864305865	-1.460866399370761	0.88346775672543	-0.7815840579905177	-1.7578818184945804	-1.680099015051035	-0.03705977035226882	-1.2600848779301208	1.1783389412288854	0.04221671617718102	0.6917567084728241	0.23800343762759096	-0.9539665765635335	0.5803711487618701	0.09894989153347071	0.8554711966692814	-0.3470790727318557	-1.4710390208388866	-1.5294001657415555	-0.8525350531398065	1.0944998633189278	-0.006012729621603155	-0.4043418443630779	1.1957271394091293
1.3184323976512897	-0.38671490347372717	-0.8414409536764211	-0.4149599679706217	-0.5801036797186777	-1.2241970058726048	-1.487128049337724	-0.36022814524255875	1.4102490446566676	-1.5780295619657854	0.9100130131307151	-0.7553855943931714	-1.7701097410429667	-1.5354768104211323	-0.13884100625555268	-1.260524153378136	1.1554878440739642	-0.00766501902215323	0.7364421241232716	0.3482322196685869	-0.98222841019336	0.5633054261114442	0.08825553753682876	0.8893511837839589	-0.40762134790249427	-1.4466212253249338	-1.5084042820728851	-0.7491291581550528	0.9285218270140667	-0.015899847706909803	-0.47410064184599543	1.2313049365586006
1.387842227912083	-0.3867209399846352	-0.8125285310680924	-0.45105705251078126	-0.5326097385859653	-1.2383663336271618	-1.4348925961257322	-0.3744034198975017	1.4017809856863364	-1.6144365237435792	0.9444096834023525	-0.7928874767368728	-1.7692077956254906	-1.3916432818591686	-0.1833396153205838	-1.1863140573790605	1.130725283521895	-0.09585202873882835	0.8161482513666718	0.4041871512344139	-1.003900697121932	0.5591203508894107	0.09928565910320086	1.0075836207337807	-0.42186748826960496	-1.4208188551494498	-1.4926884841121613	-0.6684264127698112	0.7656453084906045	-0.03342648223975585	-0.43314531514121873	1.268988441679228
1.46279937096442	-0.4130974743982807	-0.7750811920748403	-0.5256976917390537	-0.4582399760555254	-1.2237903957862626	-1.344656810912553	-0.4017492400175763	1.376011303146954	-1.6387843397708983	0.9802551264707569	-0.8685993631619503	-1.770369434305584	-1.2598159078593514	-0.17845441599550976	-1.134455150321705	1.1083991440043162	-0.2265096382691477	0.9426846942117411	0.384906330830587	-1.0216580180691701	0.5576105452713355	0.13851084248290296	1.1084080197175292	-0.3558300548779616	-1.3951768453161213	-1.4810836100240532	-0.5952620374648723	0.6387276622313399	-0.05981542167592165	-0.2897797369165116	1.297627089800263
1.521539132788095	-0.48700549570357277	-0.7386023790294061	-0.5984161044225055	-0.3734588304827296	-1.2348308933849013	-1.226598925390229	-0.3890017384218393	1.2926729483983177	-1.60937605442412	1.028989973969756	-0.9422664715433651	-1.77594865085084	-1.1985293461164075	-0.08833561337281046	-1.1453668744713617	1.1045669532517137	-0.36399680946454127	1.1224893160813938	0.26685093660654713	-1.0388791308044432	0.5634340812267686	0.20737457442430696	1.0889550495278855	-0.2589387219895224	-1.3753430088510803	-1.4629163436989256	-0.4888848141272987	0.5805637960523328	-0.09812945995702697	-0.1274625277881715	1.3112657552308788
1.554552836808103	-0.5711936950856333	-0.7124311995369228	-0.6566333565504097	-0.30376715560307777	-1.2911360527986808	-1.0528968392496159	-0.3533206320626028	1.2186012363459047	-1.5468433723512631	1.0794134985781052	-0.9747972168467849	-1.7788415779483802	-1.223435262459309	-0.10180144542727103	-1.0962991968232703	1.1179626369622606	-0.4593513223325939	1.3353089466397594	0.09766634578964577	-1.0473981656901177	0.5746649159998201	0.27854160913376697	1.0122881701125652	-0.1944451299895936	-1.3634176751137677	-1.426521467212008	-0.3506116648295127	0.5485546754594122	-0.1520951904721167	0.03380808003034514	1.2942212473674963
1.5645597540006912	-0.6095376123749064	-0.7057703983434451	-0.7119614439321598	-0.2575810325490891	-1.3500462734436003	-0.8759128906665208	-0.31430144517142633	1.2587239256202731	-1.5133255050085523	1.1108347322456287	-0.9565309411293953	-1.7682779262012809	-1.2684304168417768	-0.21048264185668883	-1.0126934870749795	1.1426912296672078	-0.47269215193726877	1.5424626246721107	-0.06303542136584042	-1.0389781893496248	0.5695641190745936	0.3210522938733525	0.8858197585884421	-0.16489814573033906	-1.3678256289090949	-1.3779899365763961	-0.258885658085969	0.5215881232057116	-0.2047954319821769	0.17471069828642552	1.2381625085227785
1.549307275376504	-0.6247767841628111	-0.714417202202485	-0.7652362438683061	-0.23934512422889426	-1.4249590130798044	-0.8102001967032727	-0.24904692831733555	1.3274758414678935	-1.5063705475349396	1.1334324722347753	-0.912431486515074	-1.7443526372324343	-1.3187093623918535	-0.25785509811714036	-1.0273909114398228	1.1826158019801776	-0.4198082388828607	1.6923240635944015	-0.18688243487370676	-1.0262190180408226	0.5531681598186531	0.33481876423229273	0.6566226300570478	-0.17091683432427712	-1.3817535113094133	-1.3255285135781563	-0.25183150447797714	0.5456561093449179	-0.23987975599277803	0.2346301900422579	1.153888302577864
1.5176339087925297	-0.6332490272225555	-0.7237423238733538	-0.8159509875424866	-0.23126479101389652	-1.5323419802041385	-0.8611290777202953	-0.16734658104053596	1.297605738643639	-1.537177839518631	1.1654830652677766	-0.8638445399666072	-1.7177494360178915	-1.326308408625859	-0.3371841897392404	-1.0662881422567838	1.2351208296727623	-0.3271808352182382	1.7290815747053785	-0.260293329080474	-1.0114399137889554	0.5281712277058568	0.32182738349693546	0.4393214628498042	-0.2181912448611681	-1.38759297450056	-1.266153949792297	-0.3000697363787013	0.6272426794401553	-0.23573003897935316	0.18626718221046637	1.0655046520209581
1.4876096484780212	-0.6410632905932989	-0.7304450828696251	-0.8578730010063447	-0.22494313736686386	-1.6043016279420796	-0.963377782615828	-0.10502362600013963	1.1936424234358907	-1.629752731820617	1.2049769232716963	-0.8205389163492767	-1.695332043412628	-1.2814554190281706	-0.5269876493504153	-1.0548517279886647	1.2913129127711542	-0.26834758018401467	1.6406503234716112	-0.2926062145182442	-0.970520120842143	0.4767318854198515	0.27867340574992283	0.34802668908080897	-0.2888219885321216	-1.3928027300066599	-1.2090422798812714	-0.41329935646080396	0.7407655156837839	-0.14538344050372515	0.08623215162720141	0.9937117369075004
1.467999318818352	-0.6555569532840331	-0.7404030680659636	-0.8762885137986174	-0.2044721071957453	-1.615352463085286	-1.134302116845877	-0.062107808468213135	1.1013445735779124	-1.7453857309065175	1.263538500665328	-0.802819547334184	-1.6812834756252482	-1.2528633729085061	-0.7117115925663633	-1.0856650703525668	1.3433640065067423	-0.3003616416830677	1.4793715631275532	-0.26075783832920896	-0.9028286793365069	0.40516936950746885	0.22280419255854694	0.32028953373398894	-0.35450021130292064	-1.3989785587935464	-1.1818724674240955	-0.593189444231116	0.8458164208064121	0.01608286368093379	-0.008124910173426963	0.945280453570895
1.4273120075402126	-0.6715687984681953	-0.758053317107788	-0.8666977683257479	-0.13759431962483842	-1.6019343302360045	-1.355387163663361	-0.026076368904634366	1.0371691567748307	-1.835701810409321	1.347000276320818	-0.8025848672193924	-1.6856089042681923	-1.2209304543465413	-0.8661118456242285	-1.1720132011270081	1.4019091350148707	-0.33053667276828047	1.3090070318986746	-0.13060677073137242	-0.8298462194501577	0.3457723299412314	0.17809375953502807	0.3322256705438673	-0.41435081495895415	-1.3805605868128958	-1.178512070019966	-0.7446318142531303	0.8467218974741362	0.13675849772801918	-0.10659317232881241	0.9144749146805099
1.393252699970628	-0.6806567656405818	-0.7825566739392265	-0.8191343111992879	-0.06915930123647795	-1.555301666689696	-1.5164316173325019	-0.009630538481926115	0.9878258969422706	-1.9102827084933018	1.435316219755585	-0.7830819293318836	-1.7071690298667526	-1.1240248442648704	-1.0382631334941383	-1.2277005157347745	1.491411324195713	-0.2700765831371986	1.1769912871133172	0.06008164903687184	-0.7528798832901733	0.2941854126699999	0.1529802281280077	0.35118046471048053	-0.4749848034795957	-1.3106865011398605	-1.1728623783124625	-0.7798292161609208	0.724081847886531	0.19622871722817511	-0.18756376468163743	0.8947434622631334
1.3457830005672178	-0.6922710126280756	-0.8131718840442603	-0.7512680643092772	-0.05030625626788737	-1.4796997574156243	-1.5390445754785027	-0.01807819574889653	0.9783196791282789	-1.9990722677334325	1.508268940263772	-0.7667665596122399	-1.7243841800176558	-1.0487350512212221	-1.1673544404324308	-1.2328284464855634	1.582682929413011	-0.14629176034578212	1.1375289242939413	0.2618740517986772	-0.6713611609450736	0.2495231677824227	0.13945538489868642	0.3724132089178884	-0.5477402397589495	-1.2022007740582503	-1.1606125794700266	-0.7592536843942923	0.5256263409882027	0.23188367585147335	-0.20201563666040018	0.8742370277353066
1.1740654243381605	-0.7065262331379336	-0.8449129618575885	-0.6566246191570243	-0.05225039659029307	-1.4376638553538923	-1.4565830662915566	-0.034484365808848914	1.00856143053266	-2.0907436349157456	1.5586768866700047	-0.7992626130726034	-1.7327976832463132	-1.009751436309398	-1.1900043108551734	-1.2280177702250081	1.6497200197016846	0.013141959698539263	1.2149984080778822	0.46812353139953106	-0.6098393440469848	0.22258127304383496	0.1340203434895951	0.3922357935762331	-0.6115039463484384	-1.1044318113060059	-1.1332843644416122	-0.7629146543894955	0.26036330845633354	0.19320086009957707	-0.17769312358599526	0.838409400826545
0.8865349744149368	-0.7276510030613925	-0.8730771369827656	-0.5287208298504529	-0.06992352744873934	-1.443549364061281	-1.3461485665682253	-0.05223898820249599	1.0068966906117607	-2.1662754203232537	1.5869108201846405	-0.8540593995281217	-1.7480134745151328	-0.906583805945807	-1.1376852919843365	-1.2284967024843023	1.7364708132656304	0.2097767501014626	1.3659069884217867	0.6254373303043254	-0.5751666997865581	0.22352348256488935	0.13451928782218464	0.394461515485581	-0.6515826802996887	-1.0291797873290007	-1.067894274438485	-0.7810947819408255	-0.014381209642159587	0.0880565803749546	-0.16131099290408535	0.7994206626777907
0.6129657879942756	-0.7721974353089031	-0.895475610707394	-0.4309756100463309	-0.107386599845619	-1.4699480070397979	-1.2626068205271717	-0.06667205521535113	0.9131337467643563	-2.23040020109489	1.6010153243802656	-0.9025708403005257	-1.7643099248445195	-0.7719436001328683	-1.0921810068544788	-1.2305771598144857	1.8397546844197727	0.3660393215475591	1.4987768969045334	0.6872465530367443	-0.5485457924921417	0.25799548552395335	0.1279231809850538	0.40395096521460633	-0.682837825702747	-0.9856517325036321	-0.9626734807484842	-0.8092967231463589	-0.1930255115173615	0.023885418589244846	-0.14674004652480427	0.7947860657146396
0.34439655143316494	-0.8328221143605671	-0.9229404891193452	-0.38732941762105827	-0.09381598877935457	-1.5146441039036986	-1.2265989253902285	-0.06968954781501582	0.7809988548878103	-2.2936178135004015	1.6081937599152158	-0.9664446454568537	-1.7783640774332459	-0.6845901096379964	-1.0746788342550864	-1.218857046819523	1.8721075148105981	0.39965271077830666	1.602706473892038	0.6854032623671624	-0.5284735164129271	0.3302807404665429	0.10235149943615895	0.4302900136580819	-0.706878187572247	-1.0080435119874347	-0.8414540273634055	-0.8770576828170945	-0.2532969526988286	0.013932308746007108	-0.15290684705693808	0.8514566325412914
0.08118164714270276	-0.891753552102464	-0.9451816210834982	-0.34155421367417366	-0.03789317611726581	-1.5642057384109442	-1.2404945435897425	-0.06590198317184337	0.6567515130423878	-2.3366773432964334	1.635016308318162	-1.0373996679899382	-1.8023535916175781	-0.6420049868451111	-1.0805253917167068	-1.1350286488232808	1.8668702903815784	0.318232389892044	1.7400844685554495	0.6411237339024665	-0.5091678673355579	0.4299468311294163	0.06486163816917567	0.4390964801297259	-0.7226032057081543	-1.070232034920614	-0.7259747814408225	-0.9506035620093087	-0.25296910769844566	0.001160962652305348	-0.1644257285387097	0.9627736352876959
-0.04825214258990246	-0.9499334442362819	-0.932244631888817	-0.2972964037119127	-0.00896129842462586	-1.5687335829317344	-1.263906534075448	-0.056429766533683846	0.5021272748543564	-2.344787209894789	1.7332929541857571	-1.0731159407645723	-1.8349492846770254	-0.6205110253368984	-1.1205887988822816	-0.9831888194832891	1.8799015917320876	0.23539350067373768	1.927658816502093	0.5705072683507851	-0.48223255683251975	0.5340742271148725	0.024079999512967614	0.4093947435307916	-0.7332419543084865	-1.1254703059511353	-0.5197195477292639	-0.9777380259917923	-0.21658351654486085	-0.007251045549838199	-0.13228190747232968	1.090655880644968
-0.057206438759427235	-1.0049743506978044	-0.8695072272617465	-0.2913171141717361	0.036223976075230264	-1.5088998749720728	-1.2938102336558426	-0.0387842101376147	0.3265924289514125	-2.339868827186891	1.925658825192226	-1.074777067837967	-1.8702452291875555	-0.6225859542195018	-1.1422636748828536	-0.8168193445954047	1.8488210116152928	0.18162150882974099	2.0979632399152295	0.5146334415744201	-0.4516966835567701	0.625725860887812	-0.011727885890694203	0.35037695499591515	-0.7285569306791737	-1.170598052970194	-0.2607464297136504	-0.9848582091187359	-0.14603439479584063	0.008839297780980864	-0.0777709003295379	1.1812778019024504
-0.04027327523508231	-1.031900207604102	-0.7745392371220898	-0.2732219724702663	0.10059804346119731	-1.4175676687136742	-1.3214608677976682	-0.021016367623048645	0.18757435965284486	-2.334746422677777	2.143395356164451	-1.0559700075082317	-1.9061499170448648	-0.632771045586149	-1.124471731213935	-0.6610046825556639	1.7595565973643048	0.09020833678451252	2.3279357429448675	0.48107080506267386	-0.42095838629738686	0.6816189405484405	-0.032947141091777335	0.2516256110757473	-0.7068437950659965	-1.1979649142886504	-0.10125766941533283	-0.9845720812032794	-0.05978514025071606	0.04417594321896525	-0.03727307000570251	1.2016414765678254
-0.004056094568217728	-1.030164710717977	-0.6927459970596115	-0.22432460662027962	0.06323729423918092	-1.310301860427778	-1.3017456878793556	-0.005952039836331487	0.08729067253593961	-2.3098411899435627	2.2482023843589802	-1.0226229835446674	-1.9429760971243635	-0.5956998855171819	-1.091737827571674	-0.6046096463927627	1.6794295339891843	0.011291140628199399	2.698816783920459	0.4536278935739391	-0.3891153709145575	0.6857434721867918	-0.035093543126314665	0.15319165349283248	-0.6903927129092334	-1.2057991036870876	-0.008712852914194722	-0.9777673724446606	0.014838626503060804	0.09036241003442551	-0.022319832130018074	1.1489936787223907
0.036662795340614084	-0.9983221156769011	-0.6614384832084836	-0.18858284274446602	-0.05448232084200153	-1.192436623111479	-1.2705457040740304	0.014654823645498171	0.019712060470207907	-2.263590176257073	2.2292343654628093	-0.9721932879209231	-1.9757225798201694	-0.4952672348226678	-1.0177609780572958	-0.7181165918455348	1.6130656246707502	0.028093905691406833	3.1335165073680136	0.44237644732681136	-0.3662629952303363	0.6599973132259275	-0.027882385413790477	0.0842183795944825	-0.6864834313653609	-1.2014693744489098	0.043378964084489505	-0.9728481732827691	0.07350726990487963	0.18016942884226475	-0.04691182937401854	1.0365753856085047
0.03122425338812047	-0.9547717077292536	-0.6903718847182094	-0.1828714999347794	-0.1433595910085498	-1.086056397810242	-1.2763481191760975	0.031569968360816075	0.012067157032720082	-2.2246766609214768	2.1343319581734916	-0.9060930827190503	-2.00481101763395	-0.3903056202702025	-0.9560192858197432	-0.9322786253726892	1.5438854720272777	0.06666638975605724	3.4710788370069316	0.4411230096714959	-0.36075663218618303	0.6300433751991503	-0.025503770293645235	0.03216702028489402	-0.7044745335242554	-1.1382717547285124	-0.05394432998234004	-0.9625328950998917	0.13460092553175143	0.2997348486088639	-0.10395473429626367	0.8989293853728666
0.040175040820901654	-0.8953422578374253	-0.7742385395354032	-0.18797122520747758	-0.2347597669553254	-1.0112746004052329	-1.2833199335392789	0.033873574430878226	0.0519349138099765	-2.1880401746173144	1.9628284154404718	-0.8439334627490258	-2.0296466292222926	-0.30542985888147456	-0.9583101818047046	-1.116807869302482	1.5121162710097327	0.09753695157470939	3.720693941507269	0.448090648402515	-0.37008320955975654	0.5984774642568331	-0.031983770587972006	-0.012520172490697336	-0.746765852044325	-1.0004400850325843	-0.26045602499971265	-0.9344043200265266	0.19917598282935361	0.37904917790567744	-0.1477490453923584	0.779587238930092
0.09548676684613391	-0.8038468620009154	-0.8847973498964337	-0.19960943319702734	-0.3637189432754152	-0.9318891498192686	-1.2518181692794734	0.02821536267772773	0.09222960573299874	-2.1358980314206972	1.7672845912023838	-0.7989585492716992	-2.0492799983562753	-0.23768833893441094	-0.9336932771805884	-1.2094675341181973	1.5403250240516524	0.11805314343509454	3.900311912791196	0.46811247165551284	-0.3856461683865441	0.5765455510679491	-0.047397698648859996	-0.07880972394239724	-0.7919576052582347	-0.8745572164411133	-0.4106744633907928	-0.9122660896447112	0.23510363176018215	0.42821691943237267	-0.117798700125009	0.7023286605113561
0.1528756650235441	-0.7381666050635831	-0.9663493325928492	-0.2274147314143013	-0.4471219235867691	-0.8358085647559623	-1.2080428567629902	0.019020768578857962	0.12795394156322004	-2.072217726715998	1.6384715535474417	-0.7654992869923654	-2.058268736123633	-0.17933984941022768	-0.8547187289847326	-1.1736116756739527	1.5841836906585909	0.08485628673397805	3.9075628135112543	0.49339873306083704	-0.3968376305455056	0.5941069743097726	-0.06711698283750363	-0.17492153845021544	-0.8208358463403856	-0.8096151890963013	-0.5130930401657909	-0.9065031799628829	0.272748564026348	0.4791703202913184	0.005242758053242124	0.6599493756293835
0.26157983807528984	-0.7412844629476999	-0.9990904047060907	-0.2654107427835861	-0.45946465655467267	-0.766281685839693	-1.1612497397016963	0.010592941493265812	0.15632516416349118	-2.009134914429146	1.560739440630134	-0.744769890417989	-2.0512179244235473	-0.050379465236781426	-0.7877816119241426	-1.0449466767407103	1.5827601290655615	0.01990471897678602	3.768236060190097	0.5275585957495282	-0.39828690013045465	0.6655067793410098	-0.07366915746924887	-0.287601723272386	-0.8322083017407408	-0.7768156322838713	-0.5869652107097547	-0.9037005937140501	0.38759839193819196	0.4879821609091614	0.13507145706106854	0.6385812833603326
0.44429028652187136	-0.7716058572398943	-1.0085868540716993	-0.29989723447634326	-0.4485128792450695	-0.7075092991223471	-1.0937503682749867	0.006002254504290448	0.16918236215036286	-1.934878265279242	1.4984640198521013	-0.7445862277194563	-2.0332544108921993	0.1763936757402575	-0.7184649630220299	-0.8832414529640433	1.5401551848160415	-0.021253410413306594	3.640000780657997	0.5559084062476973	-0.3858507458168116	0.7344129455193352	-0.05531177164754867	-0.3882774729589401	-0.8228191475341979	-0.7839810017186879	-0.6120795612306232	-0.925703096751354	0.4769231448202402	0.4469430512123173	0.18282655874284287	0.647299832102895
0.5979729558891116	-0.816837433475493	-1.0126567609426744	-0.3329100191514046	-0.429771750248986	-0.672954333479667	-0.9970674551706213	0.00473642792633651	0.18634884078118633	-1.8386164075695575	1.488344419757692	-0.762644352378509	-2.0039788822333073	0.3518080957780671	-0.6397631405386695	-0.7516693047116437	1.4650584508011057	-0.022216150694056545	3.575881559107323	0.5692390843701134	-0.3413842262631472	0.7511229746156276	-0.017897222732654296	-0.454370164530571	-0.7991150679480417	-0.838139773860558	-0.5908121302969728	-0.9735524881515852	0.442135147557409	0.4199873590315679	0.16578638532122303	0.6880220828671298
0.7277470930858404	-0.9112575188470554	-1.012104316539226	-0.3627045305961221	-0.40579615133879443	-0.7393833948737213	-0.8762386763844262	0.0012066556410766996	0.22800726798996349	-1.7311770697503692	1.5063964403694552	-0.7983463402765909	-1.9737986157562655	0.37746545455479935	-0.5689021822895519	-0.7545703529829113	1.3366476367348565	0.028573311055699508	3.5154573864401697	0.5821826714519172	-0.25536695389879194	0.7347724230474484	0.028237868951215505	-0.48131586280854277	-0.7821863120933469	-0.8724021298916682	-0.5437213087616719	-1.0203160607957242	0.38454370915684766	0.4033030898793701	0.08684632485093051	0.7482208577229347
0.8148479740075836	-1.00374290247252	-1.0006253609916211	-0.380776372581897	-0.3642881159355934	-0.8853219573885565	-0.7387708207216168	-0.012294392847018849	0.25731529073022363	-1.6215044218571504	1.570955625577661	-0.8423233530918901	-1.9623525653964031	0.33601088028848813	-0.5264319707112056	-0.8532883583525039	1.1930593709771968	0.12265857857402815	3.4694685802588907	0.5939649854118841	-0.14464318829799977	0.6912264504840124	0.07207593389636999	-0.5030307128446903	-0.7759115903973176	-0.8502176454843099	-0.49579698798247424	-1.0651684456968766	0.3150978118535598	0.3781252932946438	-0.07028801431798437	0.8254386476095416
0.7777922052590119	-1.0610444822691862	-0.9461046927449559	-0.3983909576471613	-0.31666307323508697	-1.0154096182324377	-0.6073351448250818	-0.038033968275485976	0.24737599481872913	-1.5173549355825782	1.7397018265361883	-0.8788538638300192	-1.966242379534312	0.24344468101839628	-0.572751023907143	-0.9689306705664613	1.1017476219405729	0.20425965885994116	3.410458523046304	0.5923760688547045	-0.037812854212197496	0.5986628789818598	0.10593825020439888	-0.5102663178243574	-0.7676688530658102	-0.7983508528668948	-0.460254468188411	-1.109609980257886	0.1795937489176056	0.364422298853681	-0.23791970195369308	0.9170598879041826
0.7451083224928968	-1.1103899406887643	-0.8231578411091274	-0.4303348678647237	-0.2882332186191206	-1.1273962385377272	-0.4960124503550394	-0.07152053456223902	0.20930505142473127	-1.4386644555026646	1.956067475722224	-0.9039666768093731	-1.9742509846653402	0.07209549685009262	-0.6630811889570261	-1.099239901905816	1.0508699629237506	0.28885898744876126	3.3092939055829396	0.5913032736850081	0.043374237351204756	0.4945468349183438	0.12045470606955884	-0.49965597204351236	-0.7499414267881741	-0.7444658666750449	-0.4481781578763789	-1.138028351553316	0.0763746126860049	0.3756059608889256	-0.3418027157958311	1.0187507970681557
0.7610906183597409	-1.160598620168224	-0.6183722951244602	-0.4655232634927861	-0.26910837771729884	-1.21563751897029	-0.4056223455912731	-0.09995370962786627	0.13679979206541554	-1.399331966825284	2.0888342610741515	-0.9101499876599697	-1.9994272691358255	-0.05676334104851164	-0.7156695244689519	-1.2045043316604136	1.006192979999778	0.36211369893339984	3.1515393613829237	0.5852978326835109	0.07361939533131091	0.4262234007329595	0.11555312715443163	-0.5019017816957243	-0.7252667142478206	-0.6912262330796712	-0.4535223589107794	-1.1437875929285357	0.05029792543334277	0.4007643481330841	-0.40597128352807327	1.1408665636956978
0.699501762300308	-1.2031922411369125	-0.3322235765559477	-0.4962177264562155	-0.2674296381296953	-1.2299791391343138	-0.34218672233001823	-0.10179791649600749	0.024829139267658323	-1.3925846743993382	2.1569639702072934	-0.8939019609297881	-2.050472353443775	-0.05964725525402274	-0.7386637111037202	-1.216831498920342	0.964897341857513	0.39793549648162185	2.970377568305197	0.5557720027381486	0.0321677010658022	0.3846413106652156	0.10743194518749821	-0.5158707980834553	-0.691852483730111	-0.6248057616047494	-0.4730209611322679	-1.1065396076266387	0.05290507376971968	0.43006857052255415	-0.463221001882799	1.3108374756435237
0.6591056761718826	-1.2372230713822332	-0.03800497391680717	-0.5313478727950409	-0.3001698564867846	-1.1877847280558722	-0.3010759940536682	-0.03706559441820049	-0.08174800190445397	-1.4085129478800265	2.2374845813033253	-0.8676973752424908	-2.081035178813059	-0.04694720114712279	-0.7761771328574627	-1.1953161535394288	0.9288080482832475	0.43486149818858183	2.821822683482987	0.5058520048245329	-0.05163582815839296	0.3512590922124321	0.10297596435556433	-0.5365330503935215	-0.665909069848052	-0.5272440939289482	-0.5007866689764837	-1.0375057455627814	0.06649242767446932	0.45202441657300285	-0.5064074068288769	1.551571392268552
0.7223190773435767	-1.2530508029836933	0.20101464266383876	-0.5621297096923255	-0.3418025982593501	-1.1327131822938752	-0.2639707154458849	0.019731350078230996	-0.13884673830577912	-1.427585343047319	2.3280063981576857	-0.8411050571916243	-2.0698320673117734	-0.07998697410486452	-0.8080519505053632	-1.1786023328472375	0.8871264118782307	0.471492783483067	2.705982268270779	0.445930311737766	-0.13692523556032166	0.3186071807378152	0.10281592560737489	-0.5803926281631094	-0.6547697192122878	-0.41607526453713845	-0.5139868832463504	-0.9808377450759078	0.03578427930528938	0.4466868479168203	-0.5276151842686572	1.8026604974878153
0.7355399973932514	-1.2463834766855189	0.40703444734735045	-0.5570736713865553	-0.38033047119465274	-1.0808738421334767	-0.22382705635321304	0.01760621564056956	-0.15728787942216196	-1.4394477534894785	2.368453642131091	-0.8198491608814547	-2.0583189993357514	-0.09488719750000627	-0.8195302939300134	-1.1514221645012945	0.839790672920422	0.42515550433775784	2.5985980736627226	0.3937467528819033	-0.21469696076157038	0.29032575921025805	0.1143136113596331	-0.6415919455730326	-0.6495497010412916	-0.31260373156875654	-0.514552606715059	-0.9512638571988251	-0.03150720799548398	0.4287254441552527	-0.5280162769861939	1.9747626102393787
0.7126244377211636	-1.237268345214045	0.580162831124277	-0.49753124792850933	-0.4301043005672917	-1.0241103849105149	-0.17747632200360167	0.07578466277299314	-0.16263224743390536	-1.4362344101203184	2.2984109297781314	-0.8088538873293045	-2.049919458110461	-0.08403867047105841	-0.857353941181719	-1.1607964245828974	0.8024106011555133	0.31333616789280183	2.520638236645096	0.35872791674118687	-0.277405326755212	0.26724351793141216	0.13096391720064854	-0.6990107497759228	-0.6582510051228133	-0.21792072759602651	-0.5173171087321478	-0.9474304767930264	-0.05758909913704056	0.416703298607473	-0.5289250026743645	2.120749865295386
0.7749606547069714	-1.2399545925682214	0.6868615236282994	-0.4071866003219461	-0.47018620672083367	-0.9651140180608622	-0.12943493124422673	0.22413424966079246	-0.15719573514609747	-1.4013721848374494	2.1879832862602298	-0.8064091327421709	-2.0163520096167042	-0.06170525975748634	-0.9421375470537271	-1.1925066209864974	0.785766356065645	0.18953562689272024	2.4888823285177195	0.3412719541002465	-0.30899638888181663	0.24518294962720316	0.17489926060058486	-0.7200225288118249	-0.6765554612275515	-0.13134961019961122	-0.5198402354025882	-0.9706398527045004	-0.0747723402682104	0.39847404594606717	-0.5367964472560325	2.2132582561638316
0.8446231140132999	-1.257351817005829	0.8009797542596495	-0.36994200478381833	-0.48574252689929204	-0.9178369809031475	-0.09682206622019526	0.37508159030909205	-0.12735941855640057	-1.341338769829495	2.087497651332617	-0.811568013874286	-1.9837814481633174	0.02463615286479389	-1.003569013793316	-1.2021920345104447	0.7884405520299915	0.008898043358907615	2.4763799028433424	0.352751968390402	-0.3156979148080601	0.22416297416753253	0.33156464301911265	-0.7127146079578465	-0.6911799191634244	-0.04783707298770832	-0.5184674131185227	-1.0144137554627766	-0.12655103477309748	0.3856017712814122	-0.5286179160624996	2.1411492299263744
0.9115663023433814	-1.3049798880720072	0.9618075088509304	-0.41352703545539204	-0.490590087308448	-0.8908697729733899	-0.0894867435822981	0.5830142621769135	-0.08299194963132568	-1.2818518417890843	1.9308432508563573	-0.8170819762235639	-1.9839657466077552	0.16408626722941314	-0.9991201756082349	-1.2077470386134705	0.8061594162833614	-0.20997801230541707	2.45868606003039	0.3800400434628917	-0.30920096631208427	0.20405115246309555	0.4912738996679054	-0.7177526138681757	-0.7049636713909374	0.050549863766010894	-0.4967775753282366	-1.052054249571775	-0.16288979092662734	0.4024878975755165	-0.5150873039193303	1.9777809616169215
1.0430702467546782	-1.372434879216368	1.1247716149011169	-0.5086160876703081	-0.49105373919454803	-0.8681375124683288	-0.10969574606248914	0.8544960553003292	-0.03499399622930795	-1.2253341596056635	1.7654463633527224	-0.8028603612671915	-1.9854485113652782	0.2834369889269828	-0.9670783134614318	-1.2329077601081215	0.8351741336979075	-0.3816247804826774	2.4293534459481987	0.39122513124591396	-0.28350173417719005	0.18384094743517526	0.6056859145498186	-0.7354860732686488	-0.7269099117687052	0.1990709191963025	-0.4412612455989696	-1.0586095134810218	-0.19101160651500967	0.43586031774802525	-0.5165475320941145	1.841480982941539
1.237268299299624	-1.4299356638730072	1.3155152828842056	-0.6373557542774304	-0.4917060494343023	-0.8372902794773767	-0.1503229397469999	1.0270715137714188	0.014035973064632714	-1.1677854386768094	1.7152876681803413	-0.77640681058855	-1.9629138379317361	0.39538498718857457	-0.906819567285573	-1.2517233917981079	0.8688270062376819	-0.49581363688392716	2.3879423244710756	0.3760437892912376	-0.24174855738286607	0.14312538740888278	0.6937072260538689	-0.760776541534615	-0.7516534093215603	0.39606773269161527	-0.35708536494492754	-1.046221642064387	-0.24786409269248652	0.4781959713948073	-0.5159834954600776	1.6844706270776846
1.4793921870246414	-1.4709477189837314	1.5351049402878671	-0.7576114119071853	-0.48984184909225875	-0.8000234313096882	-0.1926133552545029	1.0619296676034737	0.050669465752023926	-1.1409638583097403	1.713309236511638	-0.7752048402614866	-1.927182278916171	0.4614916121106831	-0.798441778211307	-1.2581874520366099	0.903122179886676	-0.5686753931519329	2.342677975647953	0.339834187377972	-0.20064572147212986	0.08895023193523763	0.6757452300806358	-0.8166606421826843	-0.7746161393285267	0.5673912465307394	-0.26352224620011444	-1.0516874189109329	-0.3045344427586393	0.5582517375013158	-0.5182083066276669	1.5003766858802117
1.7352738315210954	-1.4944116368841416	1.7171004063884994	-0.8018284473669803	-0.48925029323757974	-0.7573190346992249	-0.2205451939107314	1.0018541331192352	0.055663685514722096	-1.1568921317904288	1.6739119633608361	-0.8007237518742623	-1.894622887065476	0.39910835059944644	-0.6742390796694954	-1.2667106159376835	0.9065591084182202	-0.5861265343225841	2.2823645279045346	0.2817779044488219	-0.1707515752934304	0.033420413776702414	0.5430982119491669	-0.8838702122575619	-0.7877693622747705	0.6493627599668135	-0.16263866577021197	-1.0648309614889027	-0.31295953887958483	0.6664510474313317	-0.5296269149300545	1.3718724154079731
1.9596891249014448	-1.48025601880427	1.8463059636077008	-0.7783656336623228	-0.49399872807108675	-0.6927851898093064	-0.23434479105654676	0.8807743506562279	0.037505120178270415	-1.2005819432223614	1.619170161125993	-0.8394827033545864	-1.8690835905074614	0.27091633323897074	-0.609712176093083	-1.2724120451900482	0.8698336897069396	-0.5672175292982262	2.234034680478561	0.22105622321145618	-0.15672617736360275	-0.03654904909004254	0.4066698861398946	-0.9190438500126904	-0.7713679581825923	0.6638616816343162	-0.06914343384164341	-1.0608141657526824	-0.2907389332980908	0.7733266403346144	-0.5333182213461392	1.3045458445626352
2.1067753691908218	-1.3899709434048664	1.9323858925222548	-0.763232468318554	-0.489515693972382	-0.6343091460362433	-0.19603239063083927	0.7678646029209013	0.02661980969917967	-1.269639679687696	1.5658210501603012	-0.9007791086415076	-1.852440882494585	0.13650968385816828	-0.5978758801707823	-1.2709111874093293	0.8498976514323218	-0.5393609339911454	2.17520178314395	0.17786423624181452	-0.15863628452831277	-0.11798773709058785	0.26987755062885865	-0.9308152673310829	-0.6904079984675668	0.6150808477964158	-0.005933264937940555	-1.054563371291934	-0.2828862649555912	0.8783622277520566	-0.5265435146639872	1.2680656011398106
2.1577046830233666	-1.1830846233014958	1.9555081383450728	-0.7665788899852185	-0.4732718899628098	-0.6144576146174682	-0.04044741972912787	0.6773100796588862	0.03010593481028794	-1.3675956469967676	1.5127274217093079	-0.9689812313932537	-1.8541526241073192	-0.04732969211569442	-0.6107314884435344	-1.260945125682484	0.8846004392467816	-0.5185578848226186	2.1019430100312126	0.1554645680250557	-0.16233805929284106	-0.1815471480349779	0.14128484745151554	-0.9164284258917783	-0.5534646813549615	0.4954715886882668	0.035722839807966845	-1.0495121130921397	-0.2891049121850723	0.983506507476679	-0.5263429683052184	1.2537845163281638
2.099200006561509	-0.9054413405869457	1.9504277477234861	-0.7743143955958902	-0.45768039619299145	-0.6390506331447722	0.15441016213527575	0.6071773381858407	0.04097281643416574	-1.4769367594630094	1.4862320155507933	-0.9890902561859203	-1.8721077604366478	-0.18590312364084507	-0.6445699312214012	-1.2572539917095782	0.9360956954840066	-0.5186286167616123	2.0205633546547794	0.14201960588112533	-0.1628225847855804	-0.23172642698559737	0.16609399143550915	-0.8733763753853289	-0.4040521700315501	0.338314542148764	0.07160856517304692	-1.030370889209404	-0.2832661488449227	1.0699751197068335	-0.5358062496096121	1.2680452068737462
1.974152137758334	-0.6567763284875016	1.951116554986014	-0.8114716172001627	-0.44467256258847526	-0.7130846814926953	0.28105850264027	0.5953089746311895	0.058332798044724486	-1.5848679355529867	1.490469286526285	-0.957045196685287	-1.8898925603249044	-0.1814960153127046	-0.6443722050798423	-1.2521260609587892	1.004439003893833	-0.5581481228983465	1.9163458928655621	0.12922348205288808	-0.16910849551138524	-0.27576053219247104	0.2653117392834611	-0.8329437665483652	-0.27772467318177546	0.16113592020706308	0.0975036140807333	-0.9833285252630244	-0.27815072606117375	1.132896319959968	-0.5730514686771693	1.3107660957122993
1.8403324270962984	-0.4812466642970919	1.9656654231046808	-0.8579166879732725	-0.43713582123993966	-0.8369008986319816	0.3481497845887608	0.6209692293341457	0.08232716753193019	-1.6710635033205077	1.48063009406996	-0.919916761828602	-1.904865412735146	-0.11667902808108863	-0.5796339390762465	-1.2187624805772421	1.1085350153928046	-0.6291394123351813	1.8002713735288847	0.10625239372855873	-0.1799446389756709	-0.29862708695444873	0.37614327942647524	-0.8080229127510995	-0.20997525725674535	-0.049616681662839765	0.11594619916063195	-0.9188030120209149	-0.2807162432863905	1.1881469488206549	-0.6377527376748908	1.3742738402370651
1.7080530518646782	-0.4039702699049905	1.9957246923227003	-0.8242282115430623	-0.448682352003437	-0.9723847577403657	0.3486950470008345	0.6538542801191027	0.10086659587611488	-1.7286122242493616	1.4433078374409798	-0.8908245903810423	-1.9194864226605524	-0.04966864131288673	-0.5286205945539817	-1.152544757312889	1.1985652501970923	-0.7184227671062603	1.7138806244611022	0.06329634796462304	-0.18993447791263882	-0.3173161344423538	0.5161646320333283	-0.7912014368766592	-0.218313529327839	-0.2708904864692368	0.14276149157741808	-0.8628576679359007	-0.2794412905071244	1.2319577123505998	-0.7044344019654523	1.4407795418733085
1.5756824494777266	-0.49494954405884395	2.0182805078078054	-0.715383589674832	-0.47257801093326596	-1.0728450158523202	0.2210590613720834	0.7307028430187841	0.11458380710625567	-1.7724732682644586	1.4063314168989693	-0.8720420184111111	-1.9222118057176942	-0.011077671997118598	-0.5332432953807787	-1.0943316088790351	1.2381686719554525	-0.832030049786894	1.6578031959428838	0.005977381303305157	-0.20058757841300096	-0.33446888849432216	0.6349322112777241	-0.8019483793089794	-0.27991815080267723	-0.4604950793140018	0.18719718429957985	-0.8301437096020106	-0.28701815273819137	1.255458541910257	-0.7682206782012926	1.4895422320334617
1.4634133998945404	-0.7327095992025144	2.0148329750116005	-0.6514083953058517	-0.49033108177207446	-1.1365346279358512	0.029020383298400242	0.8565253438613304	0.1417018675520494	-1.7790383983678897	1.3906690924917666	-0.872984820263578	-1.9225189697917577	-0.05791081395422502	-0.5858861760352037	-1.0625420988528762	1.2571536105106493	-0.9375738914222282	1.6071006715797178	-0.05935252660801593	-0.2096126732577587	-0.355038571050356	0.6613135006115767	-0.8493233120797941	-0.33589004403150674	-0.5632313014451867	0.34636913945541997	-0.8138417550341914	-0.33367622057043445	1.2640568797818528	-0.8229572999976987	1.5065204585321346
1.4195015595490839	-0.9649583198869429	1.9992001969874327	-0.6138230414256876	-0.5016250021976281	-1.1671888934281998	-0.1113589678854821	0.9740456087670111	0.18484996055720332	-1.7573064332918826	1.3901768213049075	-0.8882920858379432	-1.9301031300204443	-0.20384296552958842	-0.70195483020184	-1.0258717505154369	1.2806068649554634	-1.0009418496563918	1.5704349039769796	-0.12129077968730614	-0.21150339940275914	-0.3894992220874805	0.6285996976729054	-0.9007720391034588	-0.3428717228004745	-0.5635520221294964	0.5303310970100696	-0.8104082200487099	-0.39684102397750054	1.2666189127368208	-0.8638938254813404	1.500101363288342
