# Supplementary material for: Obesity dysregulates feeding-evoked response dynamics in hypothalamic satiety neurons
Source: Sci Rep. 2025 Oct 14;15:35837. doi: 10.1038/s41598-025-19800-2 (PMC12521569; doi:10.1038/s41598-025-19800-2)
Supplement: Supplementary file 2 — Supplementary Material 2. [file 41598_2025_19800_MOESM2_ESM.zip › Fig 1/Fig 1ef NCD and HFD/matrix_MPK145_3.csv]

0.2380771765437708	0.833690582236019	1.5078623025351452	-1.1947335433794701	-0.3270837389481708	-0.18902516213324938	0.3159864870402229	0.5867898806646508	-0.3920216942011694	0.5852651767426726	0.2376296673405295	-0.04588790160359644	2.2452408766563314	-0.04936611840070949	0.45080149097127825	-0.7903952865070268	-0.8179187881428864	-0.7717615860812203	-0.4533771581369058	-1.080791261893382	-0.3847665801203769	-0.9285244093918354	-0.43345295290594327	-0.17756122129811874	-0.2040051391910438	1.1988484035926763	0.8056902991760385	-1.3845497241236084	-0.7791671769940901	-0.3888769864405143	0.25019461807689747	-0.8685392249584885	-0.26629756075529126	0.2749489187795019	-0.20798003328201609	-0.5263617695527487	-0.4884363798218917	0.4989276787757892	-0.4582000216795688	-0.1988028729769892	-1.1891946233257182	0.293354159852446	-1.1526757136916912	0.1815350947909455	-0.12923914396484634	0.3157441523491895	-0.3334711821261054	0.21430751076794352	-0.2560688236753671	-1.527760396498762
0.19433334799384666	0.8245906042963902	1.5419662764080766	-1.21098512118672	-0.2800997899981783	-0.18038555272878654	0.2707375062294694	0.5743105476779624	-0.4132945037059787	0.5876169885301847	0.25811018512279077	-0.04816058899885806	2.260650162177277	-0.03817451050832882	0.39895156605811444	-0.7637694929289782	-0.8571880294057959	-0.7620856824254533	-0.4209742805660859	-1.0839736615880788	-0.41025873624754267	-0.9074027914138562	-0.43443800740278593	-0.1354340895248291	-0.03994019399279567	1.2122278727350997	0.78387097489875	-1.3770354087397183	-0.7971549473448261	-0.41750533462803263	0.2347780465815022	-0.8831511259813307	-0.2722374768986314	0.37418225768174596	-0.17602490283211436	-0.4843069822702578	-0.5132024980739688	0.5050458568164162	-0.5601310719004856	-0.19522955625705468	-1.175661089148678	0.22812880946720848	-1.1282935788445263	0.2223314378789467	-0.13326336072030098	0.19560693346963454	-0.32438796598547764	0.07185262712069432	-0.2436722666499267	-1.5377140517555077
0.145579382457212	0.806235171407109	1.4852318845850296	-1.220805050848029	-0.22705967769788019	-0.1867627601279648	0.2423830117935851	0.5357681829668642	-0.4697218331814102	0.6367507861449746	0.26111776650407	-0.028809032626296333	2.136873371783485	-0.04198153462828994	0.3398296349395564	-0.7423806753098438	-0.9015785454882913	-0.7506853069401985	-0.38232212690704986	-1.0677710330054886	-0.41621170679324576	-0.9029719453313643	-0.4414395226985233	-0.09069039929426909	-0.03699418654429618	1.2276370446266835	0.7113709188392363	-1.3984112099190227	-0.8190446552783942	-0.42263830245561196	0.21755717601538668	-0.8973571408646498	-0.2942771657537229	0.39663768404935795	-0.14896314745962586	-0.5701176032993945	-0.5277812965730089	0.49774739005433605	-0.6143014408270163	-0.20544834960503355	-1.1545039160730262	0.12787117113988145	-1.1003706053257372	0.20166154347980622	-0.13487881690887074	0.10812006437930421	-0.3268464898208739	-0.009388691624264941	-0.220383891910938	-1.551254418607967
0.10511828172198176	0.683152253707088	1.3623068191526355	-1.2190601873131683	-0.11663449667433642	-0.1743430128751507	0.22155883210534888	0.48266324987508114	-0.5118059119453605	0.6275887085635073	0.24771836837930047	-0.017604247475140656	1.9892519818928447	-0.05003886649861958	0.288947286031048	-0.7226880260210441	-0.9442720477637833	-0.731473612964811	-0.3258890680366488	-1.0375324233036831	-0.3954171165362178	-0.9201086180508312	-0.4421791427416072	-0.04372344529190799	-0.1319825814031239	1.1754239769671657	0.616401607105733	-1.424929333820679	-0.8208822897831722	-0.41978113942451456	0.20692781737698587	-0.9070253982064069	-0.3063719950051897	0.3942048224947796	-0.13282831678101317	-0.6857887628619572	-0.5307437418290626	0.45875608211466534	-0.6438593891859786	-0.22340418030818268	-1.1281377814606575	0.05308892924896147	-1.0791493962190686	0.14291885368023036	-0.13768242670041725	0.05264640886559191	-0.3181296300645851	-0.058986098200326735	-0.20424887633600128	-1.565845331164497
0.10238888711312835	0.5321822478326794	1.2696214022889791	-1.2081121830874613	0.04217183497246191	-0.15864871040551615	0.20405348608697144	0.42309476523315376	-0.5119705172078006	0.612419068516332	0.2309287894948487	-0.0079780479842185	1.8662131965891358	-0.049533001649802996	0.22821909196664442	-0.7108940322249149	-0.985296140639667	-0.7158854654211348	-0.2635005252648619	-0.9979268051854314	-0.3677372437335065	-0.9469049107255604	-0.4320042262924062	0.013023706861375156	-0.18353120123818067	1.1482135333768941	0.5516108229496266	-1.4548695530092917	-0.8091910485858131	-0.42551106290275936	0.21369248381229414	-0.9112582461602292	-0.3121609132802408	0.39078054130199735	-0.13527984325675496	-0.7614597123472286	-0.5210843863747004	0.40553341680349686	-0.6959767436723687	-0.25382165272127416	-1.1103334343683908	0.021408210163196214	-1.0702714704760445	0.09328456675039513	-0.1501001643713489	0.0015935237862290453	-0.30044097495232724	-0.08329342500794379	-0.18605868313093496	-1.5828047467629307
0.09762065244928506	0.3281012953341392	1.1599819756627816	-1.1977079270330837	0.23285627211293464	-0.17198601480348752	0.163767420392466	0.30665445631955207	-0.5230629753637902	0.6231302545570656	0.21007847055282974	0.004939383619421295	1.6592479943812084	-0.04826051687545968	0.12451924214031689	-0.689204673373774	-1.0592570237220253	-0.6973905050498781	-0.141241821774155	-0.9118991303699857	-0.32504004257271835	-0.9691342402241621	-0.40847833889509405	0.11752169933169747	-0.23147625174120492	1.1393574017897423	0.45584294454497165	-1.5021192534074705	-0.7932789147417962	-0.4423945568041354	0.2508494040299825	-0.919597721378144	-0.23693797523870946	0.3569534859966469	-0.1306889017440774	-0.8349725872219512	-0.519522128248638	0.3197410497999952	-0.818659866638596	-0.30909581648473566	-1.0878670115711429	-0.06690649748301361	-1.0464415259089725	0.040014248870616075	-0.18246265589182872	-0.1103211806224057	-0.27181794424998207	-0.1621091738091756	-0.1378056696526639	-1.608921949660481
0.10767339336500073	0.11291745517860516	1.0370334880776988	-1.1845565253668435	0.3830179660900099	-0.2137465967962459	0.13875540168377284	0.1653679259454071	-0.5273156007322521	0.6649579990280997	0.17568494192391265	0.013663647484370652	1.4286253422925779	-0.04954968997471239	0.0575647181804832	-0.6885639986516533	-1.119980410412404	-0.6841821286308949	0.02588592192310314	-0.8250867542599574	-0.24709741515520706	-0.9886374728957394	-0.36142258408230055	0.2027068954533644	-0.4108588080432308	1.0722280900491514	0.3739732993309478	-1.5484994963711785	-0.7628081822484717	-0.45448397219030595	0.3291501633796942	-0.9109256175190588	-0.050824602690883805	0.2441052598969493	-0.13909050617241625	-0.890984153324801	-0.5120342204957341	0.2145428561098842	-0.9157155836561252	-0.382502245609756	-1.0827635838786835	-0.15970385611771593	-1.023740035592772	-0.017498737031046988	-0.23802280980584944	-0.17818359582570692	-0.242555455131337	-0.20319234110291537	-0.08427125508695024	-1.6212950435084181
0.16723964793485302	-0.09159517466541217	1.0101065896118047	-1.1583835723439346	0.5538514292134383	-0.22907264147222559	0.12067881244228137	0.03648241898651324	-0.5100494769684949	0.698446346025575	0.15076074791045385	0.008094968421637264	1.261986672176695	-0.023499214791106855	0.046401581208383565	-0.7203061917661925	-1.1564056090162644	-0.6834966510786735	0.20400400836038135	-0.7879128382645851	-0.14643076291428292	-1.0159960699779718	-0.3087032634149355	0.25979868727947997	-0.634656088795354	0.9535733242334518	0.3349707352917754	-1.5758342939037797	-0.7218524091798664	-0.48693652320406133	0.4295681371446961	-0.8938100919916927	0.1265408933549308	0.15456681718027426	-0.15665584761222534	-0.8480747439030901	-0.4993539679506701	0.1033189229206047	-0.9959331079869106	-0.4648635917943005	-1.0963235802733882	-0.21368090149154115	-1.0053326898525543	-0.03096608002812712	-0.30729559049195154	-0.21627347545073286	-0.20484557500190842	-0.24623307164595087	-0.03743098131497458	-1.622899513310998
0.29464370593840533	-0.17340534819864326	1.132053532752331	-1.12354311115716	0.6278631978484974	-0.21618287773294212	0.09814729282992804	-0.03868673784207026	-0.4730926907518569	0.7279938192169487	0.14842877775547303	-0.0007292460931558047	1.1500815234712238	0.10984884539762094	0.11514026325393194	-0.7684215832567431	-1.157617048152232	-0.7036632713296398	0.30551663945189084	-0.7876966094634118	-0.054895199365236166	-1.04351988504972	-0.27562533241187975	0.2863513495082499	-0.8284626881960595	0.8652232631378659	0.3660071166441766	-1.5822037580956736	-0.6930104522916575	-0.5322186578929371	0.536519419641583	-0.884048035353058	0.23000743266793183	0.09171446712142678	-0.17215254346924694	-0.6889090559242185	-0.49216211494468665	0.017633095253021824	-1.0511358336825127	-0.549119722637254	-1.1246116909568493	-0.24839829246336373	-0.9861610044330801	0.02958009123323861	-0.3876241494685776	-0.1969954129309714	-0.16546438310260447	-0.2699731083546383	0.0005960421038203503	-1.6185063221848868
0.4105405564621473	-0.1492058088737614	1.2212859964864848	-1.0959093421515775	0.6075361042368718	-0.19559600743331845	0.06401071793995163	-0.0777009679195194	-0.42278157642004716	0.7642934439341691	0.1642595006273267	-0.007192721449730736	1.0621336986322685	0.427377603449173	0.27600953656610433	-0.8015171117393592	-1.113831725839485	-0.7412998690082114	0.3031640156367296	-0.8032546204640083	0.021607193242830426	-1.0633835933347888	-0.26913392277814274	0.25735620564519396	-1.0433731177499446	0.744692057841821	0.43049812516248914	-1.5636815608038648	-0.6929877854343298	-0.5696269333700599	0.6242345459167503	-0.8835906709714486	0.25736704641907915	0.016777762486315916	-0.17846735630091398	-0.46907749278213984	-0.49079570842043346	-0.03840032842047281	-1.0508125131559356	-0.6279015734562389	-1.1564495191241764	-0.29533183354638726	-0.9565473556788742	0.14335108259398804	-0.46465111985981444	-0.0957885481264675	-0.12784896842103877	-0.27597043696109524	0.013872052986160144	-1.5959673416248363
0.4928277961661534	-0.0863309060201345	1.1886665252487654	-1.0752144490636961	0.612022728146551	-0.13064333501519962	0.02349462141734744	-0.06382210233561125	-0.30163984939384686	0.7803438783573624	0.19703641216440287	-0.007944731100937727	1.005473812812998	0.7760342595380222	0.450843144467442	-0.7902621125479352	-1.0420697309804847	-0.7875534368597543	0.23980778770481911	-0.8542148663148732	0.08392903391710739	-1.0893378375061293	-0.2827137447709748	0.18429583867221344	-1.2504904624069126	0.5798097763513723	0.49971874151496054	-1.5342065603556416	-0.7164836021156862	-0.6021985919245662	0.6419719698458548	-0.8997914677355962	0.15444449942627667	-0.01014590538435262	-0.17456233411305538	-0.25811801415009483	-0.4743806113757462	-0.07243964624650873	-1.0212031596693918	-0.6979179856815393	-1.1943282935526511	-0.3176339483816949	-0.9170484476870326	0.261034883068754	-0.521738745294991	0.024526476207769876	-0.09772175712580611	-0.27138079428671624	-0.01001353953153745	-1.5523240651430215
0.6035737636725713	-0.03369553613254596	1.1153083430271422	-1.060934972833057	0.6278836447022527	-0.04823954075369091	-0.018045112290300428	0.04214480338272626	-0.12306831456841036	0.7461291030085319	0.24510247984756486	-0.005622068380754919	0.9692249150280295	0.93624635074969	0.5615511950234549	-0.7008519958500926	-0.9629949342538462	-0.8367590849244015	0.12543003104682476	-0.9207470734115715	0.12261086042916411	-1.1193399224206275	-0.30501776659038543	0.10306467324403198	-1.3893060078545623	0.46078220798990915	0.5552348515513638	-1.5082880735760247	-0.746342329461164	-0.6224596353743657	0.5797352925451438	-0.9386466508823126	-0.01197315117554808	0.041330246982663646	-0.15811115792572988	-0.06382059305248695	-0.44439709754523066	-0.08565052390043175	-0.9804775359730294	-0.7535216772116795	-1.2342484390581097	-0.282777632275931	-0.8759065103059221	0.35339916875340144	-0.5601678517521884	0.12053747050325836	-0.08706896123607825	-0.22604524240649143	-0.033744759829672885	-1.4983705845594435
0.6605348372244242	-0.02121347593957646	0.9826769395867849	-1.0726620789161894	0.6108543365034056	-0.026982841388746785	-0.04531910080863974	0.21461460669062218	0.07220774959598658	0.695987386056238	0.2908931589739612	0.002792824425153674	0.9528557068025002	0.9256284040260709	0.6639146618478368	-0.5348812498587514	-0.8906146006691958	-0.878246643757198	-0.005084575841887573	-0.9591241980586374	0.13789463222698767	-1.136229706894396	-0.3107489927538314	0.02279687706602691	-1.4454640713880464	0.38558379225878003	0.5901891919358748	-1.4824207313513766	-0.770375674473434	-0.6197499388222933	0.473313659130307	-0.9869520513165672	-0.07933620017892094	0.13905589703418292	-0.13185750503821358	0.11521352257307609	-0.4157663261737249	-0.0842968476322877	-0.9359911840464796	-0.7910301752540132	-1.2546016647589986	-0.21653812841292522	-0.8354386362639993	0.3973083183167976	-0.58742002070472	0.18348060146038123	-0.0919738979520172	-0.1274155809415082	-0.02438886773500121	-1.4333173988601344
0.6301807113602103	-0.052250345422916886	0.807022670441145	-1.116239031243789	0.5824419727212123	-0.07502084798481654	-0.04251272470582472	0.36698093745423466	0.29482765265049693	0.6928819048541943	0.31151715152312265	0.014244313164415911	0.9511901023813047	0.8066197870157632	0.7922872659022999	-0.34809577399084984	-0.8422895363859861	-0.9115084719633376	-0.07509628280774802	-0.9831395452341815	0.13983030781088096	-1.139233670340153	-0.2996487220803238	-0.05069165401814314	-1.4289989822449365	0.3242991959856691	0.6062885632357645	-1.4587840785626789	-0.7737724649501077	-0.5958135769721944	0.35124118635686086	-1.0352752711423125	-0.020013037672595768	0.24354330314349762	-0.10226135639324603	0.2149214882690053	-0.40117310449470783	-0.08380488658113337	-0.9141330147628791	-0.817750758034666	-1.258544535191025	-0.12543102557450408	-0.8000713754360159	0.3673669873348323	-0.6022447159780404	0.18029985943775234	-0.1143840088141729	-0.014566092053270224	0.007626995012966126	-1.347346680919784
0.6713481228196838	-0.10829523468326241	0.7150785152266711	-1.1754385989416525	0.4926452329872556	-0.149487464206821	-0.019421463411762818	0.48154984840426546	0.5037717631949518	0.6597749327411802	0.29592487967231607	0.010093981418515776	0.9363984920811351	0.5522938874774158	0.8563399296293367	-0.21973047461031517	-0.8281718537467799	-0.9274005576669607	-0.04425381899188185	-1.0185975810653987	0.1259349223693616	-1.1280363965960933	-0.28124511806659175	-0.09684579900387129	-1.3568885325220865	0.2868905316434947	0.6074242035349271	-1.4415365609485564	-0.7483467272734244	-0.5615063513953242	0.2346689155893224	-1.0821669998515926	0.056513881959998916	0.42013935510429173	-0.063457920303486	0.20320886110918898	-0.4154657167383906	-0.0865592417656208	-0.9088407682489048	-0.8369045594729325	-1.2454570783974734	-0.011600401661154636	-0.7793800382920344	0.2805079330780454	-0.6197868393399901	0.11638867656069914	-0.1602433504649721	0.07071621399844456	0.056118583739651395	-1.2397920239685383
0.7860078097549693	-0.15037645930217589	0.7183919251084638	-1.2459026809948022	0.34101720749803277	-0.22703944351288952	0.007553485030046959	0.5592208956433746	0.6191891001532224	0.5770529042306041	0.24757590399808124	-0.011795210897305928	0.8969292084485312	0.3115481123341097	0.8123121841834072	-0.17107518869101102	-0.8253230789036057	-0.8824468104568941	0.059940666069680335	-1.0587742873480412	0.08355457286665144	-1.1134033396609495	-0.27144631333436664	-0.11151366347962259	-1.2624632970981662	0.2642282791115452	0.5896113514307133	-1.4295687350858368	-0.7050012198179896	-0.5233281307440644	0.15058275857413778	-1.1131163129733486	0.0928933683732571	0.6814675204758137	-0.02923816732084965	0.10966462702885878	-0.4542261151430222	-0.08555965211391256	-0.8795036846794788	-0.8529813953898258	-1.2033292278754248	0.08032172862971973	-0.776211338755587	0.1825663778132448	-0.6480775158423163	0.04465405367767529	-0.2120503820446542	0.1188268134062291	0.12832268098028357	-1.1283535313840634
0.8049895472483714	-0.1664655861276981	0.7576975962151771	-1.322124812712992	0.19268988840069629	-0.2665623222122103	0.03929773930778764	0.5535263842434965	0.6633885179172421	0.4921261656736647	0.1746664731560524	-0.03677335424878081	0.8324856369975274	0.26778715234038086	0.745288237729966	-0.2034652551200553	-0.8027821085221246	-0.7762010232472579	0.19844367685554906	-1.0871281607923013	0.014979232649767055	-1.1078722919664494	-0.2949443406044953	-0.11257109908756072	-1.1793907699357316	0.24349631531655222	0.5656192800516461	-1.4140876717164084	-0.6579318715158673	-0.4927345081341631	0.11771250372930808	-1.1216280423090124	0.08270551220013264	0.9597960198277795	-0.014986288016276722	-0.026401669748212155	-0.5075660711614283	-0.09362530654493686	-0.8292315970141795	-0.8751462567961292	-1.1354044954471978	0.12738956400888585	-0.7872521351461147	0.10522773410422497	-0.6822617226897274	-0.00618645266415172	-0.25193660076137714	0.1783235391292056	0.1743443141939755	-1.0265843039061413
0.7515099789230086	-0.17377483474011107	0.7886267137856023	-1.3907222965660586	0.04945383588836712	-0.2229523006762669	0.07333463417225405	0.48566210487357253	0.6966465270602177	0.3875095866532422	0.0829274947368053	-0.07062806721734831	0.7377254574808823	0.34894247637489517	0.6319941992870699	-0.3143091806394288	-0.7521603575436433	-0.6342716027059445	0.2950521504314894	-1.1010749184680206	-0.06970945461518079	-1.1032161486255263	-0.3492039283032869	-0.10262277083742126	-1.1056982653841843	0.2249183217859739	0.57724957276248	-1.3847779075227005	-0.6255506467620678	-0.46968294515821035	0.11767758181181023	-1.1119135040476877	-0.009961179579520396	1.261543952661003	-0.009680393556565447	-0.18562269297350814	-0.5581595500660874	-0.1055420446184355	-0.7793806768769211	-0.8999514594329552	-1.049012915405887	0.12976518379927487	-0.8074288971516985	0.06295271315336852	-0.7203446599636597	-0.036903332768399945	-0.28281590235305354	0.2991902393024809	0.16805715470635588	-0.9386016317689061
0.6742229420556816	-0.1431769591674265	0.7418272733763407	-1.4439893282453962	-0.08040121133083691	-0.11526394112162708	0.10062779192626807	0.4098383603452847	0.7017357344683773	0.2714408646737044	-0.007348445214325694	-0.13764259816032998	0.6196761515661081	0.4235392887200063	0.40725970298060155	-0.4502545977996684	-0.6778114353630452	-0.4891508314851854	0.3168933703598045	-1.0938382287513124	-0.15367802447540674	-1.0851473084992977	-0.4161995741430696	-0.08459122315482473	-1.0391884850703346	0.21881264453645918	0.5958239718908379	-1.3443540381146004	-0.6129478740878895	-0.442207387811527	0.1246037621155461	-1.0878098071571618	-0.16624697321765272	1.490443101479665	-0.009792898842646872	-0.3228141397612073	-0.5830691410032116	-0.11566014802083499	-0.7262029586898816	-0.9194471459291516	-0.9373952812965906	0.08453116018812806	-0.8312016667033933	0.07465322567842152	-0.7547928208133106	-0.06068580014008418	-0.3000049805775766	0.43905703371002547	0.1576767924273174	-0.875874502820427
0.4846672748038351	-0.06845653729128044	0.6300857910186832	-1.4824696559223338	-0.18826128586782445	0.010791368511729437	0.08165408245518824	0.3543228980096536	0.695403273195667	0.18230084167890484	-0.07281335434842702	-0.23534197860540057	0.5089281253058908	0.4505618588295855	0.17034850129536278	-0.5378254741435559	-0.5902250167904669	-0.39452582881650927	0.30630542003131844	-1.064291609339286	-0.2189437051001882	-1.04769914919363	-0.4800390655747882	-0.07591441256821845	-0.9898566951495636	0.23470231748702725	0.5874937162846294	-1.3020928989241558	-0.618504492255642	-0.4173096579539421	0.13093917998161006	-1.0537124015386143	-0.26729354669447725	1.5414166908964395	-0.012801507944630294	-0.39915218638392747	-0.5759137255045421	-0.12972020685222768	-0.6714171463048659	-0.9206911132483675	-0.8075489595331924	0.0015835935498337839	-0.8477132093021467	0.1290230732510922	-0.7744249406192225	-0.10000451301857347	-0.2989731272240012	0.4939237924220272	0.13158320937527657	-0.8494601758853625
0.21213044596343217	-0.05228326996621589	0.5312772956189897	-1.5037651066919815	-0.261504836997515	0.11998536154062892	-0.004952524324300778	0.30411240715444493	0.7016505270384084	0.14760662361817928	-0.11745219379688696	-0.30854393072919756	0.42044900199207313	0.4412914943424022	0.0043246078328273594	-0.5791705894975323	-0.5074622712358439	-0.4063697169004099	0.2602795016416074	-1.019933317046844	-0.2475842145207993	-0.9918141642396282	-0.5312101591743895	-0.08705965412918266	-0.9296067737566709	0.2644478183884949	0.5818856572778837	-1.255500209347501	-0.6398663862257228	-0.4026636842823785	0.14251288547234794	-1.016633217743861	-0.2865972741744535	1.4902923325945925	-0.00735407457662309	-0.4181506209896143	-0.5446958911137845	-0.14775982323117345	-0.6199368608823572	-0.9033126426530889	-0.6647815149158494	-0.09213993264447415	-0.859819266505497	0.20547830172409826	-0.7812012023816334	-0.15037877394590313	-0.2818603480150591	0.4919442340800428	0.06085734308560296	-0.8504958653875567
-0.008417755286414308	-0.07370617280620191	0.45222654062554124	-1.5129114378723905	-0.3236603514337537	0.20548044657704478	-0.13003945479771317	0.2866955552917689	0.7094276415555962	0.12646392645198543	-0.14565003742132407	-0.3660250734989699	0.3471200339614614	0.4083278805650692	-0.11274948538700102	-0.5992654601357533	-0.4481206823099285	-0.5098218597462765	0.20591308599464755	-0.9565573529350235	-0.23025530929356472	-0.9254866513573135	-0.5654422954464728	-0.11640835775072111	-0.8424863347022911	0.3043666865388145	0.5730644042482136	-1.1971167327522496	-0.6710236006838282	-0.39294365818899435	0.1656399253352839	-0.9864144996732472	-0.297497120296073	1.4141220643543435	0.020122619646681404	-0.42268196283569565	-0.5064046256158127	-0.15798446596949223	-0.5412338379655387	-0.8712413527609728	-0.5196967360944489	-0.1978897446002627	-0.8818647487505242	0.2885193339093594	-0.7756884581381398	-0.19081568557272016	-0.2506358842100384	0.459769079325233	-0.01886889139914518	-0.866205237713874
-0.1529319443290368	-0.03216271572784184	0.4149318757553281	-1.526423985712125	-0.3871127805938843	0.2613400412411694	-0.2876067381987846	0.29711675210607424	0.7044197685124067	0.0788937658634886	-0.15289248199277167	-0.4425206375128624	0.30266045606496206	0.3852145505655208	-0.2029188912092102	-0.5828346730206754	-0.41081214266942456	-0.6520228846007341	0.19814416886741898	-0.8872490470361566	-0.17914425637600295	-0.8573755351790805	-0.5777286115343607	-0.1622251613155124	-0.7577194463498623	0.348726047234235	0.5373652174321923	-1.0923569473898262	-0.6979971609037432	-0.3841850001030953	0.20764517176558717	-0.9629760600650616	-0.2973011230630608	1.340487454635768	0.03964773058597302	-0.4378991556023868	-0.48287965995659643	-0.1640164724884208	-0.4043799166568289	-0.8378189990254695	-0.4102225416159853	-0.3149712166478283	-0.9115777014788072	0.389482700088764	-0.7508248565501363	-0.22010221957486698	-0.20815186567709648	0.3199132824640331	-0.09043678797733885	-0.8920465397194455
-0.24531872140419342	-0.02275727119204885	0.40498768743625674	-1.540139424660564	-0.4092245924404153	0.2893068866410036	-0.4602142039104328	0.288783810530088	0.681770084400596	-0.0009661349427477039	-0.1496834970654673	-0.49202952606889266	0.2912750231036367	0.37268579063977303	-0.2671589956689878	-0.5313071487404007	-0.3790024009820242	-0.7876084043993192	0.2117203401156485	-0.8317619466058757	-0.1034455147916066	-0.8085273345967645	-0.5659358176994373	-0.21584947257449477	-0.6982068406333067	0.39355348223711495	0.505557268700066	-0.9231825621423593	-0.7126302363699847	-0.391982290181508	0.2546413422382878	-0.9360212605359323	-0.27656141585550253	1.406939982919982	0.03474104843171209	-0.4498607913711125	-0.4838680273424723	-0.16504113021916908	-0.1909075389842328	-0.8226277689815287	-0.3488679998021982	-0.4268754120371974	-0.9400659051934775	0.4996479923531666	-0.7121188147463271	-0.2540551589543121	-0.15703879181055866	0.12149555131912693	-0.1635998641576744	-0.9107356416791259
-0.2975016471224238	-0.10649535964957572	0.4143182813327746	-1.5225325342471678	-0.3796905726808019	0.3077894266911699	-0.5773228984959244	0.2550544725557703	0.6338099205229362	-0.10466014995694913	-0.14923892736521133	-0.5077312972038994	0.2981982007760827	0.344595167735991	-0.2976146436146349	-0.4614556075482173	-0.342182853701091	-0.8648830648735611	0.2035627485000065	-0.7891788230198462	-0.012036691905790852	-0.7979045688617064	-0.5383980719877125	-0.26684641315117763	-0.6629670576125998	0.42690688333147736	0.48984201103077574	-0.6646232315954241	-0.7131612884559466	-0.41080553546081955	0.29627699837507226	-0.8968067196608083	-0.24835381407581086	1.719474744167026	0.014573568600922968	-0.45646105659739244	-0.5123985955688664	-0.15779645537669545	0.04996199909832575	-0.8378478327050546	-0.3227724728680902	-0.5352231239976804	-0.9632187772100267	0.5893317004761768	-0.6934429873091847	-0.30692264747950404	-0.1046322679655953	0.03565603625263152	-0.2030489831748586	-0.9110242764584257
-0.338193226432491	-0.19728661693830016	0.4460232989472039	-1.4354516703911018	-0.35292272013633613	0.32837036929994984	-0.6102824823154578	0.23522809541811057	0.5664883047172772	-0.23917288777739615	-0.15278336033907283	-0.5349559503994853	0.30464549147104425	0.27560563256044546	-0.29594156151869216	-0.3933209306394708	-0.2925737901253325	-0.8695650058906207	0.1785229661641007	-0.7581848656644782	0.06607588321923459	-0.815646727963208	-0.4946497122734074	-0.3104380608047869	-0.6457988329900688	0.4366163185233784	0.4854130138640424	-0.28489851613066125	-0.7017015730155771	-0.41881977141702825	0.3217583575093203	-0.8541708556193601	-0.21032235098430405	2.118308701478734	-0.022995938544718493	-0.46185316894340744	-0.5602501520481923	-0.14675710006958656	0.2013610898855543	-0.8713360919938946	-0.32445471384819696	-0.6401810626900055	-0.9715061452284278	0.6516181618376722	-0.7221057956835202	-0.38422455671021066	-0.0733533048637311	0.05271323063273083	-0.19707524607241056	-0.8936170524891663
-0.386422780042737	-0.2820453662381007	0.4312772394374343	-1.2951524687217866	-0.3605026609212433	0.33610007815992965	-0.5915924775323673	0.22174680150457485	0.5182686454847115	-0.38243545508991617	-0.17412674749410348	-0.5565167334372486	0.3018260241044406	0.1851173628203374	-0.2861148075485387	-0.3379637552112343	-0.21968869023402862	-0.8259240128607515	0.10504976993084017	-0.7425431531924602	0.10625555393311406	-0.8450367553256332	-0.4514545750846019	-0.3349666745079336	-0.6380301625195208	0.41430615728465076	0.5045886343272514	0.025788918519177473	-0.6902969056572892	-0.4126899869091214	0.30874703308158813	-0.8089600895074233	-0.17563884062813478	2.2750123981181485	-0.07741220498035892	-0.4618439464023366	-0.6065941066624263	-0.13606869786903358	0.23259980865734833	-0.9122881551980326	-0.3427060834031545	-0.7203223416226943	-0.9498518604570361	0.6664883530636148	-0.7642432395164431	-0.48768362394067577	-0.07348773646261267	0.06106770000566138	-0.17102844248084345	-0.854392434908107
-0.41790700726179064	-0.43465794099487753	0.348750768940744	-1.1427893617288896	-0.396217472473097	0.32570290842035576	-0.531680948353834	0.16817502289076428	0.5030552461702121	-0.5081475134336944	-0.21771478583286683	-0.5527138491884246	0.2816269035601148	0.09900560628772556	-0.25961277061384397	-0.29162281674318885	-0.11520521954623508	-0.7674062169168695	0.008651637842746862	-0.7306331313213473	0.10254262859436651	-0.8863675373849424	-0.42917443337420513	-0.3249210362325242	-0.6214820643267572	0.36092497498173903	0.5144586845743833	0.12542637999163958	-0.6880399342919491	-0.3905402381702787	0.26034525542959963	-0.7515400703253841	-0.16770695260642024	2.1434140052203476	-0.1049941460841913	-0.45957827547929586	-0.6355664796649957	-0.1291311069947959	0.1775502347901249	-0.9591470036199066	-0.3664918367668234	-0.7687516433144809	-0.9024477542864222	0.6215972097400145	-0.7898078337005583	-0.6066315218900313	-0.10027595750455114	0.09281395045304112	-0.14737674726551261	-0.7957783515646543
-0.41442550203530076	-0.6039157015306741	0.30696696810165086	-0.9920777883608487	-0.424749596398713	0.31185878645526205	-0.4494602626967773	0.1408510062724455	0.49891106662171036	-0.616414394919677	-0.2606238449930569	-0.5467453675263145	0.24463483981030718	0.014913137069153478	-0.22861215609337773	-0.2626916739543613	-0.01203098646632345	-0.6769716807938487	-0.05159519418185608	-0.7130139715869805	0.0738531511902347	-0.9380732581950347	-0.4168642371773027	-0.2897596804348368	-0.5872676872135394	0.2800599605549952	0.48544641504931263	0.12734233370470485	-0.6916148215047684	-0.3607378299382207	0.20776157815724666	-0.6932706601489276	-0.17036691505444818	1.8781247300501032	-0.07027356311835356	-0.4663353239037781	-0.6314854788458948	-0.12491653620624565	0.04724355414460376	-0.9967790745747452	-0.393483298784719	-0.7929060932689996	-0.8448845506466283	0.5449675731088254	-0.8016727824569635	-0.7226752640795947	-0.16130063682374166	0.12678170526198157	-0.14616515923925244	-0.7403732078263612
-0.411031232702869	-0.6956434791621298	0.3093896764023161	-0.8827113651246558	-0.4276939433394403	0.3128338915990246	-0.37309769546199006	0.1773352348111615	0.4948598406331751	-0.7025361081145953	-0.28484076902883493	-0.5346894153332343	0.20139431485613116	-0.05639607526880237	-0.20637266026618822	-0.2568032253847517	0.0678892938239591	-0.5305769560090555	-0.08296808435838057	-0.6919839768921602	0.04126063745250859	-0.9973076623910556	-0.4117260337210468	-0.21577811188929644	-0.5340295890737621	0.18522313516311412	0.45039521122751935	0.08532904889603339	-0.6894064219765597	-0.30939822603403727	0.16540711255196544	-0.6578754088500991	-0.1739028651357371	1.4605725872189435	0.048321525222573235	-0.491614308978626	-0.5798671950480461	-0.12339051689470366	-0.09286909773460772	-1.0195700387377404	-0.42494309527112273	-0.7919752948715958	-0.7873213470068346	0.4649673092466665	-0.748475233218726	-0.8188087465771968	-0.25107914515770224	0.10078350570391939	-0.1663130728651292	-0.703508604028991
-0.42042495238573274	-0.6785995405809319	0.30410088834726834	-0.8806743383932604	-0.4232657390119183	0.34174916753382567	-0.28756839972743437	0.2450268315363784	0.49680799232747025	-0.7533788284259472	-0.2980768214682829	-0.5309293670772011	0.15403052259703784	-0.08643923218698753	-0.19438339562015855	-0.25070601763602396	0.13291896806797251	-0.37502528580968253	-0.1055432131736412	-0.662168815259321	-0.015818748515391202	-1.063740313993972	-0.42114275670904233	-0.11014483579081968	-0.4579347049675263	0.0968937853200708	0.411011873676275	-0.0664168456966515	-0.6799219612461722	-0.16160703716643715	0.13692246851290446	-0.6424764847030592	-0.19015063575812877	0.9692304970300416	0.21632458016712866	-0.5300938245060343	-0.49490403737001987	-0.11536873160199909	-0.13498159632128803	-1.0391645835639407	-0.4717282961021409	-0.7786153278242827	-0.7406635252474644	0.3930959821485109	-0.5835602343113164	-0.8867146253360867	-0.3477318314668897	0.034842217823148766	-0.20070065425909647	-0.6800485389526449
-0.41924330254804076	-0.5507901217761871	0.3154424884802861	-0.9680108450462948	-0.39802263756175726	0.39812150745591623	-0.14321638740068282	0.31557773158790964	0.4779035620693054	-0.7867000969026114	-0.2879163830460622	-0.5461742209557789	0.10525862640456563	-0.05506935343850339	-0.1828662039306607	-0.24073596718503465	0.16123320308179973	-0.2652809763759723	-0.11180773139865759	-0.6251657897681027	-0.10336198117265835	-1.1328164534291545	-0.43635438615118904	-0.03952046311710676	-0.3470590290563166	0.023754068091660308	0.3692436914967895	-0.198869440476458	-0.653735264787775	0.09064997262078797	0.13999559725271332	-0.6416567926944607	-0.1895706439461526	0.6865708187978109	0.35072121739833007	-0.5726097388420615	-0.4038649253474841	-0.09317721463210235	-0.12202750417092526	-1.0537997355016098	-0.5299035914793664	-0.775128306962367	-0.713773212752028	0.3540475121240379	-0.35339234435846806	-0.9272858788619962	-0.42400178075650874	-0.0326423923946131	-0.23511162538330027	-0.6747639757139893
-0.3942343578288255	-0.37885084010280373	0.3101853698147895	-1.066615923876789	-0.3374941084885984	0.461455920273748	0.0074576388516714555	0.3404922229312442	0.4242267542537125	-0.8461546253192793	-0.18663936378495252	-0.5333043848996836	0.05202773442306015	0.016598657885005037	-0.18923918884383678	-0.24068197774215863	0.12959697481231097	-0.20896188201468746	-0.1083028020413761	-0.5831895018498837	-0.18052400132345064	-1.1927117295832417	-0.4453969874312926	-0.03361698825070543	-0.22497224855655995	-0.03228229678719437	0.3569253343694044	-0.22235659379678516	-0.6099105152059834	0.3444851573229557	0.16784873661702196	-0.6647626036614754	-0.11708766722326691	0.5851901654718075	0.43295169391551924	-0.62281725243107	-0.3170525641733034	-0.04351421654457164	-0.1371767725280489	-1.0633889935119931	-0.5844195401852584	-0.7849966223099667	-0.6936265428598007	0.3435792311513636	-0.12195228265712102	-0.9396650897401294	-0.4655702111024754	-0.08504570072547875	-0.2606017533952344	-0.6882576516462678
-0.35560075256494067	-0.2603810167472533	0.26778797455314224	-1.1612402791544967	-0.29438629881474065	0.5170813711495523	0.10424694362170132	0.29135397082340436	0.3699418752333401	-0.9310450424586503	0.036397213290892204	-0.4374897881373848	-0.006434654810928692	0.11085848905464182	-0.2422050803417423	-0.2598338327781563	0.06750440951513556	-0.22685219945072985	-0.12396181128339756	-0.5343043549780265	-0.2456773436330956	-1.2204908815478794	-0.4482825006038612	-0.03450575314817462	-0.12386722607813883	-0.07710144728905748	0.3636990947420549	-0.27828906595006603	-0.575460130190417	0.5564625491328237	0.20100127696162567	-0.6917589817707512	0.03149823511794157	0.5124556003095734	0.46079856682206	-0.6817462156926245	-0.24697868292121652	0.0402633036061136	-0.17083614103171735	-1.0740409785699188	-0.6381454026780207	-0.8096789877734608	-0.654783642939133	0.3347754106448263	0.06598729405219785	-0.9231726460103724	-0.47200112813003947	-0.09911522834869377	-0.2798889249484008	-0.7066156725355742
-0.28414265952784085	-0.22900026870056642	0.22063225351142984	-1.2450424226938945	-0.2915529490801126	0.5594880714442567	0.19651230877243997	0.1794556170531476	0.3194874574965823	-1.0224006719250833	0.31785833206587044	-0.27001533499173797	-0.05907883682019284	0.20999548317905656	-0.3415070151980292	-0.2938903733439545	0.001701811864059638	-0.32807654025187716	-0.15027964679002764	-0.48764078466016614	-0.31479997307756885	-1.2061920155460766	-0.45004564865275426	-0.013700869745373318	-0.03850950860758569	-0.12404557230177574	0.3474160169231837	-0.41374345268689305	-0.5584923684194265	0.6933000980921238	0.2276234187341358	-0.7070658390617531	0.217939603035299	0.47532533579490793	0.40424832915364933	-0.7376317404008412	-0.20106742370632946	0.1283525333516278	-0.21787927764869988	-1.073950358434082	-0.7043803334925226	-0.8510925702012339	-0.5986046765137418	0.3280076158109896	0.23812857466026358	-0.8853395964865527	-0.44740014553476415	-0.05468147526870624	-0.29838084567351997	-0.724786929744157
-0.17664424644112156	-0.2806076611807029	0.2091085543884922	-1.2894106503454428	-0.2940503862173361	0.5725675212905339	0.2585171184866797	0.0023796045945738476	0.26627541748082123	-1.1260038833953652	0.5815083720314906	-0.0713515195400287	-0.10814734749863171	0.3038631387133215	-0.46780041556894486	-0.34241608460035816	-0.07354938008968068	-0.4474822031102928	-0.1764374398602518	-0.45359869872050734	-0.35063877607578264	-1.1533823381696684	-0.4400478430120761	-0.005079201506419817	0.018410285028604555	-0.1717477291575478	0.3076352052672325	-0.5613427041305628	-0.5506269689267282	0.6654119181935549	0.2534248954454471	-0.7150043779711144	0.3395938855831633	0.43907227206611876	0.3046484881465989	-0.7812605080260682	-0.1794007709200976	0.18595897898486405	-0.28651256784962026	-1.065510328509994	-0.7811736891552015	-0.8929090355174351	-0.5231487022721282	0.33399815689640244	0.4268210693431838	-0.8264978446840747	-0.3987431733126514	-0.005225509358128266	-0.30300265636828805	-0.7399402556574113
-0.09168838143252837	-0.4280620574872785	0.23421050428149837	-1.298394668638888	-0.3047002760446085	0.5464382600521982	0.17999609531489064	-0.20187183709036088	0.209600857356312	-1.2175956020759884	0.789870107456148	0.12541799311940022	-0.1543996503103124	0.34426140123780186	-0.6127302843488159	-0.3967726556873039	-0.13733291251414423	-0.5301242821538154	-0.20302277486773082	-0.43286863429828254	-0.332969975433519	-1.0763719802833802	-0.4066276304464809	-0.03309151411424535	0.02631079340154427	-0.18777823862540427	0.25372569224229086	-0.6673968401533523	-0.5506204926817777	0.4994313063170651	0.26944823525736666	-0.7209679343235266	0.3415738576309438	0.40992362095210844	0.23655738564790077	-0.8112060988827011	-0.15869515738925677	0.2043464149604855	-0.3364017759439729	-1.0642951948703618	-0.8711376685812336	-0.9245700735425585	-0.43168372372481656	0.3488873055308431	0.6118614791426589	-0.7549528809527107	-0.3494249429555014	-0.00016297219094204562	-0.28771512868559396	-0.7462307959945098
-0.08252861255645594	-0.5772358466105884	0.2878703262022847	-1.2974613695388462	-0.3056788040457432	0.5041115835838819	0.0026308253087161783	-0.34264433540584227	0.14780997836865287	-1.2496601495048085	0.8971205268716094	0.28030818349421993	-0.18174359451659777	0.3032832194227189	-0.7693717278002865	-0.441036800252743	-0.17818112588005375	-0.5663866913432634	-0.21384621620978495	-0.4315084853876723	-0.2973097615516759	-0.9910631733781881	-0.35939675483424854	-0.100511143289055	0.010661146099151317	-0.18547100509217476	0.17824903388884605	-0.7328736731031347	-0.5078416566595341	0.299147722704446	0.2706355804522926	-0.7298241718946885	0.2461912041938299	0.38598791825833034	0.18497915578373375	-0.821984175214018	-0.07895622732228945	0.18100489986464224	-0.3409708054906036	-1.06641241077128	-0.9726542961762696	-0.9453532735801125	-0.37165296678978355	0.36847789147282317	0.7550933058333125	-0.6847710923739021	-0.31193669329990426	-0.02458119092419804	-0.27077628604819026	-0.7319730868229074
-0.1406990928213832	-0.6458359617156797	0.3581605363111369	-1.2931681936786537	-0.28061388232116197	0.46162485946278975	-0.17324307816194645	-0.3873129181285875	0.0915808207189823	-1.1993186647558916	0.8562403221616799	0.33879835187194035	-0.18752594724301946	0.20525182682355364	-0.9200844902976696	-0.4716272185859408	-0.20582339074814882	-0.5517135916641094	-0.21067280332791535	-0.45192118173075435	-0.2678828839251087	-0.9074103013224699	-0.30967040783001576	-0.2131929088846145	0.028488560233639288	-0.20642250816411756	0.10337693698877866	-0.7549641866531575	-0.3504365231313169	0.07851801882720641	0.26713465822313537	-0.7531913339369084	0.08057354229817884	0.32393966891986903	0.13558570599121234	-0.8108064554363035	0.05214592399133222	0.10523663096714184	-0.342663984037679	-1.0735631633082332	-1.069611861699376	-0.9583474044413819	-0.3598598675653414	0.397058080524622	0.8805623263076843	-0.6154467212098894	-0.2843745822427849	-0.06660648135477146	-0.2650083785718249	-0.6967638883774051
-0.2672982014388561	-0.7001175587682256	0.39483764808510163	-1.293078921590824	-0.24712485684950022	0.42228573917961876	-0.3588166148841409	-0.38446164655318993	0.07797087031390315	-1.1044325935018726	0.7167666825630971	0.3013501750637458	-0.18304739445491156	0.07589227628817777	-1.0428581702426811	-0.49117139690683265	-0.2198022626530256	-0.5055279248908522	-0.20506217277164138	-0.48653871528644055	-0.24794427322316123	-0.8365280288655264	-0.260704244296074	-0.3858727923943646	0.07136029293722931	-0.23618872031812788	0.05572346596481054	-0.7618726357704928	-0.1487338741399029	-0.11310474503655814	0.2633892825714933	-0.7865908133887143	-0.05999247326363603	0.22706837588375986	0.09213689034712239	-0.7842578338740526	0.13737780828579452	0.01178596581701159	-0.36360324235100777	-1.0974704027808557	-1.1520681319422792	-0.9694892001834396	-0.335626688679291	0.4144875218978137	0.9570700429240231	-0.5373387605846285	-0.27087328977135633	-0.14998621188891184	-0.2775873754931114	-0.6489651199994905
-0.43997372319051103	-0.764404558701127	0.3361898973100038	-1.3064332143657693	-0.1854600669033824	0.4089069409457432	-0.524197278746328	-0.36648257212635116	0.11456746148567129	-1.0367839532819176	0.5652330794593798	0.2183054637076982	-0.15594791273705963	-0.06077676055752457	-1.11974705303776	-0.5013430079445567	-0.21767593458624895	-0.44654128816832817	-0.18521462433683533	-0.5249681533531447	-0.24095337345811835	-0.7849612413648005	-0.22980736324966272	-0.5786244904498793	0.1100815731581255	-0.2657851002012899	0.026096614630781455	-0.7706144204736359	0.005569138056899875	-0.2306638877572499	0.25952750052819207	-0.7999226881227671	-0.06943633994001862	0.09952246786654353	0.04983490278050723	-0.7324855624833783	0.19818745330344884	-0.057430133921486416	-0.3821346135848271	-1.1242980820856787	-1.2051778027951376	-0.9744256732761383	-0.27414549188047105	0.40060311591377407	0.9309083068987766	-0.4586025540194941	-0.2754475974197763	-0.25149356464733563	-0.3146460640801073	-0.5866539647035321
-0.5611562758405748	-0.79376227647621	0.25027480213133674	-1.3160461950961988	-0.13881495152990128	0.4460172494717421	-0.6173214256553046	-0.3080315048306978	0.20603763755759977	-0.99018357454248	0.4497540790464477	0.1251562176079043	-0.08465287261021728	-0.17394446384953513	-1.1695264520790776	-0.515131911654932	-0.19803737046802317	-0.37584656551847584	-0.1728707798489286	-0.5647333274012949	-0.25006429886266346	-0.74964589610562	-0.23157051129855635	-0.6996068012009999	0.1493546194149561	-0.3197006328197979	0.0011258885233180582	-0.765228505415759	0.12426899363690067	-0.2865083090062456	0.25185631931783625	-0.7662559177985923	0.05683787738600006	-0.05994532499919899	0.004821900739607562	-0.6277236442806938	0.28760509625053804	-0.1158324910642328	-0.3861335779924925	-1.1466441837636563	-1.2163977830849295	-0.9711701943041241	-0.20460261791342438	0.3725309854097254	0.8567458864990574	-0.3866506133585267	-0.2854391351744664	-0.3165990390059348	-0.374654755975334	-0.5133449753904195
-0.6042944254521726	-0.8115159218796343	0.19976608447089259	-1.319503459588527	-0.1766679197887114	0.5200037227354201	-0.6407078931787611	-0.24589787973977756	0.35103357191017537	-0.942529874693577	0.3598984595391951	0.03135015295199284	0.010152939904268316	-0.245883660452822	-1.1743651998835263	-0.5443761932124367	-0.13177732835154227	-0.30243903312186055	-0.19246683302652634	-0.6043415611905283	-0.2708007996490437	-0.7278446313980387	-0.26749415529249004	-0.724998230461544	0.1722309369225103	-0.33327064548561164	-0.023343819805103215	-0.7206934006274673	0.2115040131236355	-0.27934909503899524	0.23638882002609035	-0.6914649618111455	0.17156825768192946	-0.1857916564937806	-0.036438505630059854	-0.5138744489429922	0.3446206858191843	-0.17165283606589002	-0.37690192611522244	-1.1631617630684834	-1.2006036194559706	-0.9747683552731926	-0.12211110756904331	0.3452778149527966	0.7926266995288118	-0.3213051331470457	-0.2872376119703107	-0.3774337995341414	-0.4433597495725582	-0.44952273213224325
-0.6253262064559336	-0.8345887101671667	0.12390206180103203	-1.307480132486686	-0.23458509353944007	0.613507118101462	-0.6275731328942756	-0.23852874827378515	0.5061304597790993	-0.9574652415974402	0.2816865246359269	-0.055130956936784846	0.04825975260133406	-0.27895157626083983	-1.1225933752756705	-0.5695892630352455	-0.029524293781273192	-0.23629691610185607	-0.2172802696309442	-0.6405319848966893	-0.29255122574127235	-0.7133580176808756	-0.33425100004212943	-0.7104893056937341	0.1439883284990976	-0.2641779070039968	-0.048097438208315205	-0.643500530393274	0.2527479790925492	-0.21033478285559334	0.2167365109541881	-0.5764675188222269	0.176548187377862	-0.27023593839664306	-0.07320595896202382	-0.45396174796722716	0.31133957757680525	-0.207801006041141	-0.34654808457406017	-1.1945369255534886	-1.1768745708444395	-0.9890776440691015	0.00591277949517231	0.31444169428971896	0.7363439174447259	-0.233690507544833	-0.271156686114944	-0.45107336985596236	-0.5122378271735343	-0.40236065812043187
-0.6159404173088933	-0.8297853851280788	0.05252321642635786	-1.2485808436297052	-0.3172575652293165	0.7327604024918535	-0.6024345972301278	-0.26441106560257144	0.626373635725625	-0.9864279399659729	0.26533444275195534	-0.11261685926131215	0.002300804775773835	-0.27631064884392387	-1.0918878063530362	-0.5739300142424268	0.052736840256113214	-0.17008689800356552	-0.26109074343669886	-0.6652518194567035	-0.31490078951422973	-0.6817563222315115	-0.4248998938606345	-0.6811568204097403	0.08953439192615523	-0.2187995526834877	-0.06634116560250533	-0.5432139264923607	0.2638709297954788	-0.12860148685633963	0.19296341561754224	-0.39582343757946564	0.07477362417841862	-0.3554157897084955	-0.09560539850055752	-0.4258944813086639	0.28109189181826716	-0.22817195377077945	-0.312356938888521	-1.2516811593928574	-1.1453505089722786	-1.0059802020319069	0.1071667225173782	0.28051551604144415	0.6816881305219853	-0.08890155018181821	-0.26525986219644904	-0.5130555410527637	-0.5715775727839922	-0.356943126671743
-0.5532416010887824	-0.7886187311563646	0.021134892707441046	-1.1395390461674397	-0.45865632188279964	0.8583889183844748	-0.586757996295142	-0.2701778627607	0.683152768605097	-0.940931732320595	0.3384095768458986	-0.1442012646119957	-0.06811091089286157	-0.27180480111838057	-1.1046511318027903	-0.5603498697111697	0.07774170117194554	-0.10512819977654728	-0.33304810916514666	-0.6757598416814953	-0.34095175674745937	-0.6184553025207966	-0.5181119193800148	-0.6371434959799597	0.04749763260437729	-0.1965556674528955	-0.07640494272420009	-0.41726455858667444	0.2802817345007039	-0.04655340664224555	0.1547471972357531	-0.22658376689111784	-0.07863221011748794	-0.4225490623525829	-0.09330085473727671	-0.4280341108370713	0.25554919919157243	-0.24789113144538555	-0.29131983357372854	-1.2949893461287567	-1.1073810069403827	-1.0074250234248918	0.11957069164295868	0.25228793478771094	0.6408488211263055	0.07477034646833272	-0.2870595809339546	-0.5452820176905141	-0.6092022928427163	-0.332404925802129
-0.45686179922652476	-0.7564477940704984	-0.02242635262021158	-1.0458845103893406	-0.5884821593109251	0.9121175081903452	-0.5788065973371675	-0.25855190330890265	0.6719363723691522	-0.8393915773681618	0.45110799586086403	-0.16506715265560593	-0.1590770325890131	-0.27036960517617004	-1.1211667430320347	-0.5295542914950458	0.029527054518316543	-0.037191554258981616	-0.40537357249732714	-0.6714178278514703	-0.3572753780777022	-0.49728668198188064	-0.5886497813902609	-0.5968603891855424	0.028063749214822725	-0.13225137055909392	-0.0808940620244186	-0.29206268802284135	0.30544518425688133	0.03686015644973726	0.10739307710869923	-0.16387138843617044	-0.26298160756820066	-0.47751574284673143	-0.07742672179146586	-0.49824839018883244	0.16040631290786525	-0.26184778445073986	-0.2810501526374476	-1.280963820559446	-1.0668030863101183	-0.9761344524236101	0.11064537082139814	0.2316963976770293	0.5785513494829913	0.2198595974881416	-0.3116787299615108	-0.5486912570572653	-0.6228852850311741	-0.33775315847739545
-0.37155699064169984	-0.7607462761123328	-0.03088207963037719	-1.014777245602733	-0.6878509475813518	0.8973842325987198	-0.5594034969869686	-0.26247942950712666	0.6163617627042454	-0.6925113968658929	0.502132472822096	-0.1758713419482601	-0.2834693252036837	-0.2719800285299284	-1.1723831876910293	-0.4811545556053517	-0.0974469099202929	0.034330914869024565	-0.4552542272838914	-0.6494496791644597	-0.3593723599602536	-0.25770182241122386	-0.6359204571841837	-0.5725393702029722	0.04870370526699489	-0.09546818604370191	-0.08302839776313817	-0.20442452598538727	0.30904273832702817	0.07006989111540671	0.05409059036784908	-0.17987617189391367	-0.42319134581011575	-0.568219217857148	-0.058972225671335865	-0.5884325451390626	0.04322784407637711	-0.278931680316297	-0.2929789783811643	-1.2052712925530846	-1.0082913427368718	-0.9251211432405233	0.13734911221402318	0.2125569980573053	0.5052759876153878	0.3109789661637362	-0.34278329531347496	-0.5418067930456971	-0.6215520704076832	-0.35540657093488104
-0.31647545408000255	-0.7422682907563274	-0.017711572250778674	-1.0161771942527955	-0.7978929935119137	0.8775916728721309	-0.5262905592820349	-0.25217469308111157	0.5574563171405424	-0.5163416252369812	0.4813993586192352	-0.18487165998896865	-0.3809218515929466	-0.2963491549789102	-1.2631878093297486	-0.418757156826164	-0.2642942577950874	0.10224816007850808	-0.44269318234657684	-0.623592899617627	-0.3659830377356032	0.08194505953759938	-0.6612333727394037	-0.5468624982016356	0.10208828996498479	-0.10567883354712995	-0.08413063687703101	-0.14387724129529816	0.260014325927301	0.04946003272483811	-0.018791451450116025	-0.23686258588299886	-0.49357035223576406	-0.6735975310146185	-0.04462598709456649	-0.6376624693745749	-0.029592514289457285	-0.3004118905434422	-0.3248430671188385	-1.0501172627089612	-0.9039319169012957	-0.8558762256465974	0.1996397868621349	0.20365839050827747	0.45543195234002976	0.27394801680214476	-0.3901177512655122	-0.5392113721084282	-0.6111529963444549	-0.3848218506488446
-0.24927605878008943	-0.7015040478693804	-0.07474418415876637	-1.0404713756090986	-0.8873859514186522	0.8549212192410016	-0.4868632753457683	-0.1818687614325367	0.5131213421015718	-0.3200388918502592	0.3780409448523804	-0.1993169086687941	-0.4302217867604359	-0.3444449073678613	-1.3359009291343316	-0.34529552155371246	-0.41510581106539346	0.16225977974468384	-0.38057385381602926	-0.6104168929912536	-0.3834041179906424	0.35633083562735146	-0.6647039485828234	-0.5240854649533555	0.1660882672481228	-0.08019570841889842	-0.11831006976329055	-0.08792903235587313	0.217886352522609	0.024677156567262604	-0.10778995819332822	-0.3484297960098475	-0.5202619754172562	-0.753335996201583	-0.04725352990498432	-0.6664091298920144	-0.06458618537556611	-0.31397685481380117	-0.35157656960582695	-0.8285345541992643	-0.6943322514135926	-0.764111543840856	0.27722327351805853	0.220333327023243	0.41407771628424384	0.10252775356022192	-0.4312683536690101	-0.5354538771074392	-0.6016661217604573	-0.41806578581764187
-0.15988305897828184	-0.6869952991222178	-0.1650771591798238	-1.0816745019648528	-0.9349628591275415	0.8247522366927912	-0.43644435167347745	-0.12338958300867472	0.511645704337105	-0.1157854001579544	0.22196060617786095	-0.2104019116919627	-0.48540837864941155	-0.4020363166302731	-1.3730246075909869	-0.274544156313606	-0.5213843569312221	0.20860388236727517	-0.31212827640642277	-0.6091299828681376	-0.40630385146080794	0.5202345911364681	-0.6647835489462044	-0.5236313515020941	0.2343510033752509	-0.06591737091613328	-0.1995517726942481	-0.053111393011670394	0.23466630319002796	-0.009553499876268199	-0.19528100216455108	-0.43868204401455413	-0.5254939015556335	-0.8085539581708524	-0.07203009726233475	-0.6858379497476683	-0.07595924234576215	-0.3271156617404853	-0.36596007882105736	-0.627374329029551	-0.3892342226911456	-0.6692534623860315	0.3468052672324684	0.26420456176964324	0.3673232409695246	-0.11609788228337983	-0.4091307392910732	-0.5376607180738739	-0.6005200249788598	-0.4303412531961103
-0.08840910486953509	-0.6639371439650401	-0.2564037612980501	-1.0666321551654847	-0.9507069365189291	0.8082110153938856	-0.38176985768134386	-0.15825541373769228	0.5642031963681025	0.14945538377237835	0.05473773419782728	-0.20712257846613066	-0.5588938026726213	-0.4548506928873633	-1.4095790216000594	-0.23419244670853695	-0.5754258996372792	0.23156091359733155	-0.24537914882271533	-0.6187975028173984	-0.44372403227979146	0.6311634512796601	-0.6676770221551109	-0.540203248805635	0.3033705867198119	-0.13892453612827235	-0.26227251839327853	-0.033227963718381576	0.2879269416650764	-0.1000326924391974	-0.27133220799544394	-0.39263376650252824	-0.5036182103853083	-0.8394295983320571	-0.09871199607751588	-0.6854782706459102	-0.04608048634877255	-0.32944699309117775	-0.3659430619512375	-0.5086701892773027	-0.08981044949935142	-0.5859724754262793	0.4149458487170984	0.3191469230789579	0.3330265291375524	-0.30178604545538235	-0.31306664538779866	-0.5516276019312085	-0.6175664603753525	-0.4324805462662167
-0.02249049110510822	-0.6371329074369363	-0.3798470830948701	-0.9603090985598624	-0.9530174309932494	0.8466550543596816	-0.3444665250578633	-0.20275532969118815	0.6313505242488254	0.41393705007554527	-0.1251028341840253	-0.1836865308551044	-0.631988086714337	-0.5014737006030578	-1.4671684511722296	-0.23220923450691444	-0.5903448987882972	0.233872783643739	-0.20325597956077918	-0.6481592814800342	-0.4971394608924643	0.581545485064369	-0.6530902555655068	-0.5684296434690552	0.3859401766990501	-0.21174530006752862	-0.26602347149904115	-0.010212913982382651	0.35352158864884703	-0.16162405252940243	-0.3276816320379794	-0.2752960434310896	-0.4742946243605043	-0.8634612448617899	-0.11226706844893901	-0.6637468897029328	-0.030198287848542994	-0.3068199182479664	-0.3472457762366742	-0.46731033546189826	0.1549915261158926	-0.4958841569034239	0.49976648863527834	0.36938405559903403	0.301213581195506	-0.40903434448671894	-0.20949254837945325	-0.5708146544533319	-0.6481836172551668	-0.4403118869692852
0.011234112484067426	-0.6347733151671633	-0.4965527422646753	-0.8534422937829109	-0.9710281881723392	0.9005377641274845	-0.32481039079675467	-0.20442191800638515	0.6753214311779279	0.6567094050984614	-0.2292695564968009	-0.09159866546555827	-0.6879895535647591	-0.5328018585392689	-1.5365041666628034	-0.24786617294077828	-0.5540332726034333	0.21735665469681975	-0.23807206844054313	-0.6876977640430826	-0.5490023163805567	0.34669937782939314	-0.629281786878191	-0.6249992048262201	0.48412523378376404	-0.23030672459607268	-0.23591230297860455	0.016913371133807076	0.41138036103893516	-0.1172607474406016	-0.357650457570698	-0.2271391379259297	-0.4667827304095315	-0.8978045693796617	-0.11130170051030479	-0.6196908110080954	-0.014170339319060418	-0.2734292369670825	-0.32554501299890726	-0.47290818839837245	0.32257297026901516	-0.40742589328547496	0.5443991111657516	0.407920675594057	0.2605863004245761	-0.4449312901706775	-0.12598509246898165	-0.5858043101206918	-0.6759986844526272	-0.4007816560924965
-0.032827944550961295	-0.6130540914374846	-0.564780483379007	-0.8001874355700963	-0.985487034756266	0.915857881112621	-0.32201168238820993	-0.22392300923192235	0.7012438552135551	0.8858103785488716	-0.23775679622896595	0.10993040194834372	-0.7183843896266994	-0.5468325677068645	-1.5884773165021202	-0.288516624129758	-0.4516256533517512	0.18809775672487866	-0.33222960641895816	-0.7211923028571884	-0.5812203690678277	0.11718906066494361	-0.6126851111132122	-0.6970637658739344	0.5669926797647015	-0.22456970764181444	-0.21337318315875886	0.03336618104764438	0.4578312279482596	-0.06105900356935471	-0.367623575176119	-0.24188765428353848	-0.44227907633942526	-0.9484355022394528	-0.09106163662397931	-0.5532485509542595	0.037457053855616165	-0.23404101777595	-0.31439045483199435	-0.5083118278310389	0.34276364234710716	-0.3387644612541003	0.5781263518158014	0.4346809534300342	0.21484869708569782	-0.44936852407305306	-0.026658307327993642	-0.5893088615557607	-0.705422965090371	-0.3073531248105252
-0.11059477883560669	-0.5640587127257476	-0.5903574741152817	-0.7708372077848717	-1.0166042251923413	0.9221916187789461	-0.3376997848646004	-0.26141120663521566	0.6983351833996065	1.0564157090064026	-0.24855983994519332	0.36384312898997795	-0.7402621525916047	-0.5454516088206092	-1.5752419180958348	-0.3659770774711798	-0.3078492804804239	0.22378785682591573	-0.43438697989713015	-0.7401646363795472	-0.5925290927915849	-0.038097074709157575	-0.5933064026480601	-0.7626182862310624	0.6281801151301559	-0.1511938821344207	-0.20323592342947147	0.0403375773095572	0.49377762554745175	-0.0719615973887615	-0.37312377718202666	-0.2669031100387008	-0.44947897469499026	-1.0043479148308734	-0.05449016024196342	-0.4790378371385189	0.10748538822356131	-0.18087475564262118	-0.32092067862536267	-0.5263122820859254	0.24835023003661214	-0.26198053972498236	0.6782277668964507	0.4491340816690178	0.16618596414823156	-0.45024964888180585	0.03515842843865942	-0.5959037235135939	-0.7392164473363264	-0.22389947193083587
-0.20452007986050996	-0.4930697390901734	-0.5754213982682049	-0.7558922487176818	-1.063810168554532	0.9794264377187725	-0.3591079872664002	-0.2534236303486442	0.6507894374767972	1.1217288820767501	-0.2530136200332148	0.5400799224386095	-0.7590270932037856	-0.5316628803642	-1.4987452723896388	-0.44126715520901144	-0.14536185157934645	0.3724815181183946	-0.5276002675007528	-0.7372002092666783	-0.5914575580933585	-0.18901995317829678	-0.574262015709109	-0.8184093673860652	0.6698457751711281	-0.002951020936576354	-0.22772233235052775	0.0443189842040582	0.5122252092896911	-0.1520699262249195	-0.3784872016777347	-0.3210532708820918	-0.5255099013297574	-1.0398973904293247	0.002916569281776654	-0.41530085579876114	0.18079309824971262	-0.13122742510449065	-0.34763291002507624	-0.5068495483663968	0.17195002732209347	-0.1449361143798008	0.7974828121285603	0.4478487693728441	0.11365911770256973	-0.47980091544981107	0.0060885035021953525	-0.6286984067124692	-0.7734683682949212	-0.1504037189369995
-0.2898922979998335	-0.4173067066762209	-0.5925387033206196	-0.735237933851541	-1.0670086406776436	1.0279268042006389	-0.3748881020740311	-0.22226445266764278	0.5826506049564333	1.1281541408444868	-0.1852329069150512	0.6001264652210423	-0.7678864137846275	-0.508182407216645	-1.4008838542757092	-0.4908510595457722	-0.007077967082289333	0.49029635571410735	-0.6170822800156065	-0.708619644337316	-0.5693845194038138	-0.3027312344631213	-0.5663576996253565	-0.8586794995104459	0.6757101203849105	0.09319475561598774	-0.3132761282997752	0.03411761258603306	0.5092493747348168	-0.33196485116550595	-0.3864348480682819	-0.3588274109450048	-0.5742972125757724	-1.0246331830042608	0.12121043379222755	-0.3686347979809094	0.262854919407909	-0.09601930809322877	-0.381020008611627	-0.4880376319860608	0.15032661517330348	-0.007256675806602608	0.8474026189757836	0.4478904756715398	0.04855334856001903	-0.5323048906009882	-0.045322499853755284	-0.6857756722396872	-0.7986544298137784	-0.07369053707978857
-0.23699958932540555	-0.392218204682262	-0.6217141284446477	-0.656633860517158	-1.0245697352194867	1.0249036818704318	-0.3916381802068153	-0.22088700738544365	0.5246359643424088	1.1393048160377894	-0.15076663051700065	0.5315460407638394	-0.7768337408613055	-0.4810346746702444	-1.3141682175104772	-0.5400030483395297	0.04298538616945701	0.5019494741018716	-0.6807494475382478	-0.6625001335836995	-0.5319355338886409	-0.33915804619723233	-0.5682681083465052	-0.8726564628067773	0.658771391370246	0.08719263462918578	-0.4322645107037726	0.0036393920211128137	0.49134255744596605	-0.5859021280454602	-0.39217368317709145	-0.2987701218222569	-0.5996968539967933	-0.9560379090503796	0.29851513545377306	-0.3399496210706082	0.3177252507334787	-0.074770977597201	-0.39896429783666165	-0.5144698779708682	0.16308896472126105	0.11308027521297717	0.8511821884133696	0.45016157320961697	-0.03159347159539234	-0.5632746495741165	-0.09022628716656064	-0.7519625719888149	-0.8099423136260004	-0.01865467607383538
0.003953880598149784	-0.3829005589286	-0.5871944938338572	-0.5126217515585462	-0.9606470284229902	1.021957619521191	-0.4126361609651707	-0.23301495126953	0.48012282831350267	1.1333953213995147	-0.2060751427716113	0.2938443572159413	-0.7972121338971496	-0.46162615280058744	-1.2585052621359172	-0.5855377444606363	0.002569378953619428	0.4670095192466623	-0.6988914008650752	-0.6052901778666454	-0.4992393232446341	-0.3157421511375563	-0.5722043463157053	-0.8517185890361063	0.6444303573212201	0.004894401526504444	-0.5173840912445168	-0.032142125474427054	0.45217422798377055	-0.7951060156921393	-0.37308012478515484	-0.13723139815672022	-0.6641639438838165	-0.8814621359886241	0.4897378297644238	-0.3305180357356167	0.31189069487492105	-0.08277082832074634	-0.4014445066129048	-0.570666719481033	0.21060376669646072	0.20779016985826532	0.8575466703882857	0.44379946691764066	-0.11888868538522501	-0.5692805227100131	-0.14353386605267474	-0.7999265374453414	-0.8129174873121057	0.035629885580115914
0.21654775441708668	-0.3585400551698118	-0.5659284987502378	-0.35160330986830524	-0.8848417786157023	1.0114626428826994	-0.42679455843469966	-0.253431662099561	0.44068340743276213	1.1636510622334602	-0.286150228873226	-0.03992417949624281	-0.8202665763063826	-0.4541205786725757	-1.2589079125988412	-0.5995282087577468	-0.0682808817639886	0.3476879243899344	-0.7236705426616922	-0.5433441138916199	-0.46707599948012213	-0.2582500457400746	-0.5861821701254433	-0.7853239587941443	0.6468620341875516	-0.1394506019428508	-0.5570446586334978	-0.06099552286995073	0.38247364170121795	-0.8884395353923384	-0.3196263097351475	0.041470369413492435	-0.6796717249529977	-0.8392514169224258	0.6442366211764314	-0.3349233361870648	0.26396170869255453	-0.12279828352739106	-0.3941783031998277	-0.6230863489656298	0.2720868392817617	0.2720152592791284	0.8367680661155701	0.4302714602133665	-0.2078887824026375	-0.5696993533365955	-0.17155013791682533	-0.7946257201073609	-0.8072431387566871	0.14565067204273396
0.30547681787322284	-0.3880148379877361	-0.5925268272995377	-0.21165308090596274	-0.8274211713133107	0.9668449139033537	-0.4324379814174094	-0.2981404035768889	0.42013679761519107	1.188672886795891	-0.3474523489958373	-0.3299714462338364	-0.8368346140225045	-0.4767165705999319	-1.3137829226709556	-0.5772917568854681	-0.12771080479356817	0.12809583721274495	-0.7623825217076706	-0.45920669730579194	-0.42173740767881274	-0.19178359954839366	-0.6226510766085381	-0.6898271436613288	0.6794601762751559	-0.2877638813993391	-0.5871925684577308	-0.08973089436939277	0.3036512644055206	-0.8526774962820168	-0.2500531196001011	0.10554890121610376	-0.6110846932291785	-0.8595138413253476	0.7305463216147667	-0.3381942640868142	0.19591466378477573	-0.17287803842895633	-0.3833002691674868	-0.6585641321457989	0.25247455567548155	0.29097390922425836	0.7702614863862018	0.41552259640181183	-0.28998713132870496	-0.5656532914345178	-0.1720696978800688	-0.7616550761669755	-0.7969189118302166	0.33351371170511906
0.3911583269096608	-0.4284461771591026	-0.6058794336690552	-0.11072692779188602	-0.7893695764751659	0.8988246614737015	-0.45127367239162924	-0.3319982495658723	0.4273019678626004	1.1751794801694675	-0.3574187933670368	-0.5360601671025235	-0.8429787712318086	-0.5287549397487334	-1.3841148509447978	-0.5339454328489109	-0.145264053107433	-0.04509717980228854	-0.7936296642555909	-0.3283917601568668	-0.4005745973888373	-0.10052319006629547	-0.6874616924735071	-0.5941713888205722	0.7386309800225481	-0.3618977387497867	-0.6090636645721867	-0.11026346609113229	0.23846785897612355	-0.6981354621583107	-0.16720087033650627	0.060973693400688866	-0.520017978861873	-0.924143436726413	0.7418730634812223	-0.32374869058970734	0.12194196925015459	-0.21584472590300602	-0.37685087550576246	-0.6565869655457199	0.13565520563668626	0.27820668941509236	0.7229506657669934	0.39843438838158685	-0.32673299013227675	-0.5643967995547714	-0.16930113360040558	-0.7171663353552662	-0.7922362878368335	0.5543193178696798
0.4611453055515128	-0.41279970252682496	-0.6346550327499996	-0.05546344760289462	-0.7707015989968067	0.8314001419738251	-0.49470349273682784	-0.35398516770010113	0.4386694136334904	1.1365661811531806	-0.32717997066415033	-0.6790467110364061	-0.8396997143869491	-0.5994258236589036	-1.439670201454266	-0.4725090461529054	-0.09341193425648413	-0.11831070911808732	-0.8394612454010953	-0.1729616152872046	-0.41907873422057884	0.009609619763770883	-0.7783891875638467	-0.5189929069642071	0.8029629935043017	-0.36802412725184375	-0.6319100752965114	-0.1134304943026672	0.17965060233332256	-0.5095371790614585	-0.07628456829070487	0.023371807455524453	-0.34378046689176406	-1.0178074643891624	0.6703378475473214	-0.28957610174232634	0.06447091084009096	-0.2533935747946002	-0.37739116112254245	-0.608599484522967	0.0013783525728710221	0.2784197079538017	0.6936409473576884	0.38521349169498287	-0.3055258005425097	-0.5425938995785375	-0.15711145753968384	-0.6666362757517226	-0.784255711880078	0.7311293433365155
0.39550426054090615	-0.4114168717082601	-0.6898191506744675	-0.03043074261090642	-0.7631479470238701	0.7602441410879388	-0.5283224982635805	-0.40211543506790626	0.45420040427787534	1.097931089286353	-0.26127453337252227	-0.7655611378084644	-0.8348039456185811	-0.6889253101481283	-1.4871447737078118	-0.3852801029472287	0.008093415222055578	-0.15102609531325814	-0.9055313357903394	-0.055507525514043365	-0.4464518370088791	0.09565064275886606	-0.8852049151850728	-0.4765949289539142	0.8723732076707634	-0.3070377730153434	-0.6511992597896364	-0.09890937488803944	0.13360450073342073	-0.36387716440514317	-0.02230401431843845	-0.01945709999374577	-0.07432427093474125	-1.1084926643832065	0.53271121984475	-0.24592581485460063	0.04547786015297943	-0.27354204332276033	-0.3731284352326695	-0.5308762416544408	-0.13258473419577793	0.30599171620326604	0.6279919928589829	0.3801404891808799	-0.26441821002979937	-0.4632175933765511	-0.14432228921368045	-0.6524091166309047	-0.7597198848618005	0.8270961628246847
0.22782894162592945	-0.44116236743775505	-0.7052381847121996	-0.014804069418468646	-0.7411383694461147	0.6770460362533958	-0.5307761604299757	-0.4237288767845125	0.4943098654033732	1.0031140287257123	-0.13878345632372918	-0.8180352289765314	-0.8357817955723167	-0.7768852986644585	-1.536403504047072	-0.26673728287382387	0.1145202361904634	-0.15408487722081232	-0.9565185697086221	-0.006950209405256586	-0.4750721831421581	0.146218612413878	-0.9932106682388475	-0.48404563322211425	0.9360020856730962	-0.21515851448652407	-0.6550203553844651	-0.06668830525764145	0.11696055120996822	-0.2786387036352334	-0.02037457837668357	-0.09713776730136069	0.10005326729351412	-1.1282708008522586	0.3830501557342432	-0.18812507578403087	0.05136707227250773	-0.2719564873234993	-0.3540057277726102	-0.4585325395769633	-0.2800133094389005	0.32846517203710046	0.5708109590588177	0.37523431186156075	-0.24620105676048237	-0.3571191029521526	-0.14346483361000523	-0.6767503525397502	-0.728728492298199	0.8298212147116063
0.08559874690045806	-0.4381186763238773	-0.6906702655186551	0.0027176067292708035	-0.7223155800750389	0.5876149644968669	-0.5192171113179722	-0.404633388980264	0.5383814720224389	0.8390683462809193	-0.0381773331557334	-0.8468781307886386	-0.8486307439643991	-0.8308970622337991	-1.5877275535711584	-0.17187783174175886	0.19582546903462553	-0.16892934628802203	-0.9878777419620264	-0.031248049046851023	-0.5113459370528244	0.17908197251045965	-1.0877520198266928	-0.5395285659637604	1.024792471491101	-0.17680127477790536	-0.6534605200323802	-0.002718269581173305	0.12096287058953759	-0.23669158008737018	-0.04706074366460649	-0.07268065247959121	0.09002140891809349	-1.1436675021460228	0.2537670652155814	-0.1113873857149125	0.060430902216716396	-0.2567652314254397	-0.32583855400329925	-0.4029329671439058	-0.3726499728490579	0.335744849055602	0.5318145893600319	0.37059353826121594	-0.28662496313624436	-0.2986408645236892	-0.13813843566514147	-0.711766540100186	-0.6905377407677473	0.738018376377752
-0.04264991316829038	-0.3997579250977689	-0.6473821686758813	0.02627732227206294	-0.7343967496651643	0.5058869269915223	-0.48026905827357974	-0.3811646128019198	0.5401824472467874	0.6871830744378127	-0.023078129517938795	-0.8742550897363686	-0.8838789752967118	-0.8351984779792027	-1.637930429823483	-0.14241399311656106	0.24603394259953476	-0.20008300768261228	-1.0120395772182218	-0.1336009983509291	-0.5317540643026512	0.19675654243443214	-1.143468294175361	-0.6157125847479197	1.256993197799361	-0.20589230009903114	-0.6509053293592649	0.09051038573403411	0.1349871790304079	-0.2523457140145722	-0.09316931540090426	0.12475523534511117	0.05166995034411703	-1.2104763932494995	0.1308278211508011	-0.03714593009560284	0.05568491688914542	-0.23859714114141556	-0.298454156245702	-0.3591469651463207	-0.3811103218681128	0.3528002246657427	0.4512008268891015	0.3617821347912796	-0.40519656263406273	-0.288648197970609	-0.13099176120569603	-0.7632570520844697	-0.6382897613650508	0.6203360343763593
-0.19128401557118907	-0.3620154236291665	-0.5429088112202202	0.051594074816238254	-0.7718261759533347	0.4400717755556681	-0.3776369704698218	-0.40267364175661047	0.4928419737689042	0.561038791224978	0.006408966237240887	-0.9038595203091916	-0.9133318159032202	-0.8264955165389395	-1.660648940856564	-0.1474997986354233	0.26551161245751465	-0.21131578606193813	-1.0251058989904736	-0.2752204004359334	-0.5200391943626305	0.20352672505030708	-1.1316556002495912	-0.690034738381906	1.6570675198194007	-0.2768821893135347	-0.6359048570547411	0.2091972268341386	0.16325598824047463	-0.3028643266557265	-0.15021426763360485	0.3316947986318251	0.061941805331390064	-1.248392483468179	0.027816529533539924	0.018475215101919806	0.028443325483963045	-0.21923831710300554	-0.2797738874009587	-0.3216425862010708	-0.366578784053436	0.3849799165242459	0.3386412768788303	0.3374294478345664	-0.5877834983471477	-0.31429169576795546	-0.1373645456499601	-0.8086439258476353	-0.5915149788377378	0.5331555971404132
-0.29826694382938507	-0.3075362793168257	-0.4491159553906961	0.07198463124106252	-0.8318084819333229	0.3799146050299753	-0.2718649618625035	-0.4969945086458584	0.4235915715939422	0.4494448678897882	0.05940571605051874	-0.9232309081598972	-0.9241403173918415	-0.8075918164977928	-1.6641513056590669	-0.16838291513962533	0.25139708460772475	-0.2157940238441393	-1.0330851576055495	-0.38326156223540975	-0.4902436166248453	0.22839203247256049	-1.0590123086279122	-0.7671756390812237	1.9966087131006698	-0.3658991527409873	-0.615613637003532	0.3688390538747124	0.18483159829393056	-0.35764954156019135	-0.19357273836694872	0.46734194646054467	0.019846399612519418	-1.2291397537198339	-0.03959954124866998	0.05717299743466834	-0.010913737102925558	-0.20587076395508475	-0.26181683552355894	-0.2946913339837428	-0.35239881570201803	0.4269399378121859	0.23612045588431263	0.3094331469645105	-0.7863980672453985	-0.4130804063887961	-0.15686076077420252	-0.8299608365117827	-0.5549381186936173	0.4725465381165039
-0.26166355573630146	-0.15782472265296293	-0.41773554901916715	0.08762753572219636	-0.8802295526043851	0.31750787582915774	-0.24564144745915212	-0.6453650433284561	0.3946016800794238	0.3693525100111181	-0.013301637655030545	-0.9347823475490038	-0.9412526915822095	-0.7706981022042905	-1.6703194942161008	-0.21840593361177268	0.21464694269395604	-0.24298032223601446	-1.0361511134229757	-0.42849523241647447	-0.45171445500258933	0.28030803072385624	-0.9436554620158841	-0.841507523717737	2.1514791853284336	-0.4391714219856689	-0.5970659588233893	0.5646951600297937	0.18672913806450306	-0.43835340810010204	-0.21454917014397692	0.6307873450156477	-0.09993190941936733	-1.2053868011897797	-0.06982354197402767	0.07835717427411595	-0.042687243480212515	-0.1985289503063316	-0.23378154249535169	-0.28819551788306635	-0.32929351936401025	0.4815838238289272	0.12285374121016164	0.29306911194891455	-0.9590499473987799	-0.5408751135166199	-0.18550922448174134	-0.8562119796357652	-0.5134681269839834	0.43499005977463445
-0.12902534408927963	0.15335245263256192	-0.3944189609621084	0.09952507033664139	-0.8911803032797672	0.2587852064876024	-0.24412324399369512	-0.8390547325580447	0.40652684721011256	0.31329766627879185	-0.17813595788186928	-0.9060679537152673	-0.964988369459212	-0.769242045855943	-1.6672093665024814	-0.27542238458437873	0.17136323189844535	-0.26021102919727845	-1.0367707062839169	-0.43046919211751417	-0.40880121862038477	0.3412471841753445	-0.7675953782893566	-0.8873048652774742	2.197558973656882	-0.4788127593519197	-0.5744667168700591	0.7553817319364817	0.17177872659567442	-0.5317677507743815	-0.21079797417275198	0.8063232006975782	-0.18851465885400315	-1.1412186499521177	-0.07553227794196574	0.08263335915057363	-0.04298785291554798	-0.18990553111667383	-0.18141637984221065	-0.3099237549985189	-0.2869161679325528	0.5373205875660039	0.02279144587687583	0.28666529935824203	-1.067976408027879	-0.6157786247252945	-0.22946109074300897	-0.8367829810940662	-0.45939107067677887	0.42916218401023726
0.00575807749798275	0.46327849527271886	-0.3918616577558504	0.11947738196666373	-0.9036616470076707	0.19827237451129703	-0.20938092125638966	-1.064473853783714	0.3564829743632064	0.25304769881738964	-0.29979043558563434	-0.8138373016830863	-1.0083820909061398	-0.8405095373816251	-1.646656837269956	-0.29580159962174346	0.12531277078459205	-0.24872281342820948	-1.0354880804721527	-0.3981011356062988	-0.3516210162158241	0.38907403718610334	-0.5526624571056222	-0.9141170209069654	2.0976844382674478	-0.4896198909285704	-0.5557152914597729	0.9398050629577487	0.13115648014203357	-0.5986040964983471	-0.18580261172368215	0.8852452856124181	-0.2772934055216514	-1.0806141269070781	-0.07236398391780197	0.08532634114322432	0.02157941004380152	-0.18335649546755173	-0.08818945853414792	-0.34643131244956243	-0.23150428414287355	0.5655084972426058	-0.030471594764263265	0.2897553569434391	-1.1116499776115403	-0.6531138189760076	-0.2813916540622037	-0.7555990939800158	-0.39651947580058255	0.4287334764703942
0.1278883291789476	0.6303449445378266	-0.4390371721660327	0.16786285357056546	-0.9168411047423529	0.12957043763463744	-0.1523371097348304	-1.2515654596353045	0.27944771154105824	0.15620027101471134	-0.4159079997498445	-0.7351095064893454	-1.086424295713756	-0.934035082255248	-1.6177284841836763	-0.30045189030141095	0.07905724835866043	-0.22443362770987366	-1.0214729356840682	-0.3341915746141617	-0.29045712432834037	0.4170784864091729	-0.36229420806132523	-0.9336244373061622	1.8383202211812761	-0.4394738062727891	-0.549803281667075	1.0541642878681778	0.06771194648191525	-0.6503393075914523	-0.15205348862182372	0.9267347688012613	-0.4759626008128771	-1.0956316216111148	-0.06165420652340588	0.09052785430711104	0.14759397439878968	-0.17914819169876178	0.03876915297431738	-0.3747954149665301	-0.1797819895590023	0.5620677847586704	-0.051843013670103334	0.3055127548870948	-1.1247568083129083	-0.6762838453371229	-0.3285916784153592	-0.6863072203129978	-0.30007426214265565	0.4149596550170303
0.22265426700113572	0.7055482597156933	-0.4633117592570148	0.2727616145930808	-0.9275231253398115	0.056147095001095895	-0.0935220608369053	-1.292021389002286	0.2142717737446226	-0.0180372011995956	-0.5355780799733749	-0.7156524466530593	-1.1498346057136462	-1.0115189748096896	-1.5779771643439742	-0.31506143354349236	0.04308949422020415	-0.18906039930750507	-0.9912111972803019	-0.25202114260675496	-0.24749491996261436	0.42474234815016026	-0.19104198628302216	-0.9348278379520056	1.6772338360000183	-0.3575773714694311	-0.5544293458268978	1.0940452381543007	0.0076382983186676886	-0.7238797063233715	-0.09361456984900152	1.0064706059275363	-0.7151872235635881	-1.1662874036609865	-0.05714673667459558	0.09667928920128228	0.24861696342519773	-0.17775064629229814	0.1693140697973167	-0.38872620130292085	-0.1342329523246017	0.5332871278439206	-0.06423795516167706	0.3254180338101439	-1.1314335464351308	-0.6619053109019082	-0.3624248418959676	-0.6222025226717351	-0.17340016112684337	0.37686410877852716
0.29801814893127954	0.6704506965587899	-0.4340056979010879	0.4615883116423909	-0.9723952063948194	-0.015444591161790634	-0.06685765401302997	-1.2087401637479227	0.08710743064560018	-0.19932102842204819	-0.5709173296010193	-0.720312050757688	-1.153374422546168	-1.0911306287900824	-1.5264344339650235	-0.32502068610590656	0.012314523461442753	-0.1375428811964503	-0.9564202579262592	-0.1763375746345665	-0.22500997411756854	0.414431243622599	-0.06794798435034179	-0.9211038807213766	1.715291043823683	-0.27501403433420635	-0.5671318165848811	1.139186209209147	-0.0362123562429268	-0.7988451417035546	0.003232637851847536	1.0734952771233706	-0.8409534480611862	-1.248196027042176	-0.08058775741007639	0.1065996692130224	0.2813925012536037	-0.1755258542775246	0.2898360502964228	-0.38814128951706417	-0.08653291482574986	0.48447809745269577	-0.07659076769455138	0.32331376146684976	-1.1374092919612417	-0.6299991098674592	-0.3814232967757036	-0.5346877147121162	-0.05562819143911155	0.31869146686223937
0.349312854637285	0.45256704385272506	-0.43645611691761077	0.7399183923857017	-1.0391629468423755	-0.06979262466081153	-0.10510411303171854	-1.083159722291215	-0.06925207641286753	-0.32128834861459005	-0.5111429126301978	-0.7850848314113124	-1.1403038281645723	-1.1567950152274267	-1.4674773812687831	-0.3041231724169382	-0.014513805737174201	-0.08982782346941609	-0.9244803602607549	-0.12007972315493931	-0.21053273381303367	0.3884845093598726	-0.0487404166664593	-0.9193458129314923	1.7548131172294756	-0.1749786845541696	-0.5857229163058741	1.091196879862187	-0.06803338580848543	-0.8610192779752882	0.10901112595276582	1.1306420656358769	-0.8615851567934106	-1.2998138107860775	-0.1285331552946465	0.11827848038891298	0.24500509551275718	-0.16994820669119118	0.3939665309415562	-0.37067219878594865	-0.038624959902390614	0.42420774351134893	-0.0994367001548637	0.293342098631287	-1.1481621722164086	-0.6069594741731096	-0.3924139883058625	-0.4923141686473048	0.04979400068365326	0.24947854463772337
0.34741349130757126	0.19769083760876124	-0.48670752078795126	0.9638411934187545	-1.086024214669838	-0.07778611576332872	-0.20818092710313668	-0.9311548203188501	-0.125477360997539	-0.41789605506132127	-0.42298474106937817	-0.9451914937970347	-1.12639554232261	-1.1905054315444574	-1.4095512526026162	-0.2544456863791932	-0.0021344120665051287	-0.056553061724555875	-0.890844012769352	-0.0889288255406546	-0.19071222236546032	0.3620909355345906	-0.10031747211930439	-0.9283534776040179	1.771615125456475	-0.06266570426696849	-0.6052993509923165	0.8736082720418654	-0.08350189687337516	-0.9285957919882026	0.19048686963498804	1.2261035157531988	-0.8900047555802384	-1.2865735614242588	-0.19144901463359942	0.11949278162989159	0.12020207827593968	-0.13150944099368697	0.4614554366470916	-0.35054217133889376	0.02529263670805367	0.41170448145667093	-0.13177970359051122	0.24496279214402877	-1.171022319656266	-0.5709558452163419	-0.3961490067828885	-0.5097049552665164	0.103342449087509	0.16534999572996506
0.30094848191804036	0.07417624256326207	-0.48404333339195826	1.0821185941492588	-1.117074222586433	-0.022184375650898158	-0.36329071449067796	-0.7917798466628597	-0.11506656228130285	-0.47516040199865345	-0.35621037209088524	-1.1059073791913296	-1.0972360567022226	-1.1953617340930982	-1.366606498056965	-0.18769673850424867	0.04346491416077751	-0.02195584564545682	-0.8457234773055919	-0.08185605120548135	-0.15941880042585252	0.3420807840315419	-0.13832664563382485	-0.9356484858317851	1.8055804754207312	-0.059281485601531944	-0.6122968993062725	0.629121562504446	-0.08258227009036717	-0.977072561073635	0.23900214351884436	1.3626653923451366	-0.9405800415845519	-1.2490366777953068	-0.26455567536986335	0.11583143282481492	-0.06808418607765349	-0.022425695052421712	0.48539391826616923	-0.34278591153066673	0.10900397213162134	0.5007925390151511	-0.17028557184158552	0.18686591806062286	-1.1831988206776096	-0.5219091983506314	-0.3873891531368676	-0.540039853933037	0.07434853948612033	0.10042839353298397
0.23568413735904642	0.018467915301086033	-0.44969392175000555	1.1732369910685487	-1.1446365814482384	0.06893312415061822	-0.5039277289436208	-0.7700700239352537	-0.1151130390612857	-0.47927198646732394	-0.3387913229262986	-1.2044729986017144	-1.0839503353308049	-1.197877499073193	-1.3425446617725767	-0.11237786639688349	0.07279183657732798	0.012777172590214167	-0.7786451195669927	-0.08604112477658969	-0.12273601982930427	0.32463151136600155	-0.1620555139577588	-0.9495605757779366	1.802011086285615	-0.19025530442948085	-0.5977106016990905	0.39864452683196466	-0.07509249280481349	-0.9488525815972615	0.23880716281281494	1.449526016169338	-0.9829674431811759	-1.2720175108836258	-0.32390402837920196	0.11990472179771658	-0.24581268268718795	0.14263193787461861	0.482050103346568	-0.33495138887785325	0.19814762281005088	0.6714620660615077	-0.22542335114483908	0.11907801675296703	-1.1694429227576197	-0.4929980314194783	-0.37292140646807653	-0.5786192465090447	0.012978565291118922	0.07316514077644858
0.15121996557150608	-0.0038695581860986998	-0.4785684876732977	1.1625040514180691	-1.1515300921427973	0.16367837074838243	-0.5531504923097941	-0.8979395144031959	-0.10340863663551807	-0.4960452171001162	-0.3513605208153626	-1.2760091065614458	-1.0927705419134974	-1.2021246777626398	-1.3475396101876422	-0.04849035899433494	0.08157792510250994	0.04104665484998646	-0.6893734485399863	-0.08633407992656732	-0.07972196701043882	0.3143542014272058	-0.16943446764319553	-0.9709720250049237	1.745701653308645	-0.36944077692574595	-0.5744333156847896	0.1384525047225607	-0.07468448937291534	-0.8488320242520733	0.18595575083964527	1.4527394464349308	-1.0254308437048862	-1.354616016132874	-0.34891649391704604	0.12547821078478874	-0.38182478811129084	0.32061529905650593	0.45932832791960987	-0.3260582582745808	0.24233952630993794	0.8122210117703954	-0.2913100333390614	0.05182092288325899	-1.135704408733662	-0.4864705956165175	-0.36920092113687575	-0.634057877630953	-0.04158967535105587	0.05600834992452297
0.0622591799720759	0.02790628438017796	-0.5377427420496843	1.0121860868009156	-1.1434798737215242	0.24761150924752484	-0.5241129341093583	-1.0886976145482206	-0.0902944385502595	-0.5071014566077425	-0.34493042633256465	-1.3226955791480737	-1.0632948848080688	-1.1871761107250258	-1.366030291360022	-0.003265202345713783	0.07359315308913986	0.0664416581289813	-0.6009545750669691	-0.07819411183076157	-0.03479240189501191	0.3132953043125763	-0.13591475462337402	-0.98181560548755	1.6720237974129195	-0.5672166697041153	-0.5477691494841631	-0.021307348214094895	-0.07610926326208217	-0.7550561051148015	0.10737270599015984	1.4063526004845701	-1.0749101451817418	-1.498211957279169	-0.3532461328297923	0.17320178664541652	-0.4853164182581818	0.4621089376862265	0.4625062283584673	-0.3104098084543718	0.21139763322639857	0.8846936233095484	-0.3583131329388129	-0.0012901527651355271	-1.0970026940446436	-0.4851350790902459	-0.376340329023409	-0.7025469304148328	-0.06571852106321496	0.010777582156557663
-0.022649101821576638	0.06890465735280756	-0.5751720018254892	0.9032457348930022	-1.140588104404739	0.30251674568583853	-0.47017837261427886	-1.2772469831911764	-0.07642886585527266	-0.4498661668044644	-0.33698475332616634	-1.321296270050259	-0.9742975010187713	-1.145517879669883	-1.299294448255052	0.0281314583344227	0.016538786490246937	0.0966285375041654	-0.5178262472774149	-0.05978676324050217	-0.030987301528459753	0.32451135282817123	-0.09923490717731956	-0.9557105693750231	1.5522856847298399	-0.7591768427685646	-0.5158643373147552	-0.023813431407570362	-0.07760203772323246	-0.703933447088413	0.03921094335398421	1.2666812400774048	-1.115817567671944	-1.6753014346820183	-0.36154249037760283	0.2942107480343557	-0.5427054922767903	0.5295734054018252	0.6189678379171017	-0.28157612886988515	0.15829174269034924	0.9162064745251352	-0.4178834805394903	-0.038257099336512355	-1.0631603292657066	-0.5031843083565446	-0.40260172352919066	-0.7449388057235513	-0.012104581414696614	-0.05849900950456841
-0.11207778903458954	0.0512132027533934	-0.6421052566419154	0.8955764509839641	-1.1310861593668573	0.3087111826173406	-0.4097377725311164	-1.4485240714879548	-0.0641977265896951	-0.3996445427335207	-0.2968562755639429	-1.308402636220391	-0.8874644251270742	-1.0869919242125445	-1.1334232842784528	0.04542247723931499	-0.07445164986282342	0.13017813694685013	-0.3942963495775439	-0.04056681286518587	-0.08056018366953538	0.3382131810951302	-0.09390168283077942	-0.8887482973189844	1.4166440147101327	-0.8522366426923034	-0.49605075421289957	0.11376935565526917	-0.08414952136845041	-0.6922566542541281	-0.003917624755832384	1.056691590947102	-1.1561649980678244	-1.8041859876485151	-0.3823341930860053	0.396165939571184	-0.5343795218556776	0.5315255820570419	0.948644165372016	-0.23800020082355858	0.1281626177207939	0.8720514361209297	-0.4616554686279651	-0.0691235518531873	-1.0360898991343892	-0.5463041067328838	-0.45561500621234796	-0.7692690440860527	0.13097975433517095	-0.1447031820458232
-0.20986922627341958	0.025133306177870844	-0.7230245056188845	0.8691235082310428	-1.1088458244395802	0.28563171831800727	-0.35697636825934453	-1.56903647811628	-0.055731206502756356	-0.4147179310241418	-0.1995925082333283	-1.3200349880403233	-0.8236629751456899	-1.01875753573915	-0.9996808503434439	0.04691618515886755	-0.14292635414974486	0.1670645893795944	-0.19906058140643407	-0.029274089345811438	-0.14869193156511093	0.34336122345029585	-0.09915928683210755	-0.8286496257120147	1.30695976280572	-0.8220272097338848	-0.4946846457353777	0.3733201037292938	-0.0868889729826217	-0.7340166088093829	-0.029366972132373985	0.8876657529566494	-1.211516216647996	-1.8363957040049061	-0.4178314254460826	0.437661226028718	-0.4680131569727292	0.4719638262587094	1.249630050310659	-0.16161978360425336	0.10599105963466579	0.7811249359566312	-0.49039945530616647	-0.09968668583389209	-1.0153327294828658	-0.6006809660067024	-0.5099617050249491	-0.8226474681927843	0.273016230170435	-0.25399813693108453
-0.309801908184578	0.006278517715219767	-0.7597293281087065	0.852129348965935	-1.0845432782621516	0.27071764815565375	-0.31794013673084753	-1.5977218765149648	-0.04805479167553171	-0.45151879130379724	-0.12574948102076092	-1.3531567295767022	-0.7915829776634795	-0.9448908376088262	-0.9189459614025051	0.03995154702794167	-0.18449701429205134	0.21751185716147287	-0.06050727156912361	-0.012641909461964085	-0.22216695060372507	0.3345145511025411	-0.07532693803577746	-0.7994760801359629	1.2466512467895423	-0.7605603544383995	-0.4961309170575462	0.6003153754673546	-0.0239366339387612	-0.8080419453857864	-0.04816369422557939	0.7458738849620226	-1.2736193399082758	-1.8151875475047123	-0.46324363979243205	0.4658791275247694	-0.36604279275617246	0.3665838889955598	1.470708968792729	-0.041716986600707204	0.12240897553714736	0.7815000338182714	-0.5133958483332617	-0.1145151707611389	-0.9940736145156084	-0.6581239815656891	-0.5235974290952585	-0.8903520293374335	0.3616960533897843	-0.362834671872751
-0.3938893795205048	-0.04558495454613244	-0.7801640017166079	0.8810859680002723	-1.0605532768492643	0.2760851722144816	-0.2946801861628455	-1.5685706365631158	-0.036698965099637375	-0.5197376777795661	-0.1602844636452147	-1.3953121060370701	-0.8341683431486528	-0.869943570440617	-0.8540602277521776	0.03098210091824293	-0.20918008668739238	0.2817786110669094	0.00832012136733585	0.01630484940487027	-0.2967797551418005	0.31766231617184437	-0.021616592844316183	-0.7961188842641358	1.2675499957612237	-0.6988408218618963	-0.4842868567609885	0.6902629108714813	0.08832259603770881	-0.8578033743750266	-0.06326742354338982	0.5915074663717225	-1.3393664117251778	-1.7562780322282143	-0.5030705110652558	0.44333923714792556	-0.23702213404782904	0.2868360625505063	1.6500582682590657	0.10434207688305235	0.17817620910689383	0.8655358473391024	-0.5372799587043758	-0.09515586520283627	-0.9642554664921257	-0.7155195823367605	-0.49383717973210717	-0.9346574777100699	0.4383254875911959	-0.44081275320395347
-0.4419444613426354	-0.06723467090662315	-0.7887701583271424	0.9205929246872563	-1.033075626381587	0.29084808626032477	-0.2913907453210213	-1.5466841153153443	-0.037632373764299835	-0.6717537067259169	-0.26538882387125773	-1.4358777912094447	-0.9485963447347607	-0.771474109312579	-0.8971715962824869	0.02173550900178418	-0.20497790718450443	0.3321127103849779	0.12872690523677863	0.04274405169034834	-0.3423343821645262	0.29567330374890294	0.05639972330559351	-0.8488576742931577	1.331208171075199	-0.6524434739162988	-0.4561029366306012	0.7203437775862584	0.14924139416703083	-0.8576374745861244	-0.07872037203617835	0.45426548300453423	-1.408349437858553	-1.6693483480987026	-0.5355083254844739	0.37445607789070523	-0.10495438879040238	0.28429791954773675	1.6183558397846807	0.2954187523923631	0.13939015864420395	0.9311409264237784	-0.5707544256022306	-0.04332631036891582	-0.9297294175762397	-0.776969147474562	-0.4497763148771522	-0.9616747832293762	0.5067965838860533	-0.4680505381858449
-0.45068787708797775	-0.024505930269493402	-0.8028590780037252	0.9345964690100559	-1.012129285199094	0.2841586871433869	-0.30216768961748675	-1.5366725377977857	-0.06439912596962202	-0.8384508526531572	-0.39863848766625276	-1.4598516685077263	-1.0705114174666357	-0.6440796090352868	-1.0693740916760972	0.007813431332316715	-0.18416891619272702	0.3457705272745212	0.20007839602740557	0.05590959563279417	-0.342262370424054	0.27348152379337304	0.13507274245339748	-0.960595532643595	1.3528491186084923	-0.6405842107104918	-0.41284506158809686	0.66559943278687	0.1746962749459921	-0.8193869386422659	-0.09871607996347553	0.31146681939065113	-1.4647046422649732	-1.6049883091891304	-0.5576137995980849	0.3876043472771978	-0.0004698365692207912	0.33374157194366977	1.4139491995086115	0.5266360289803621	-0.0041031068005116245	1.0175708830861905	-0.618056218587432	0.015149711884453191	-0.9118973775233055	-0.8496718222775165	-0.41363964778328066	-0.9868664960555187	0.5060247227882431	-0.4777664942125778
-0.42317288304855527	-0.009766709719237205	-0.8829192947891166	0.9235226722969523	-1.0088256578280999	0.26236849560252373	-0.318664733839361	-1.5195167178398994	-0.10403220010029261	-0.9345391628286699	-0.5518210402036475	-1.4592376859443994	-1.1793558958169152	-0.5182955321117537	-1.23528343802418	-0.019040917553903712	-0.16574494599988576	0.3181089213346434	0.1475593273606701	0.05852526661473715	-0.3179252826140634	0.2655510602965747	0.178379320150937	-1.0577887858836232	1.2791614969422196	-0.6406173487145596	-0.36093961967932414	0.4839024999650981	0.2317617073296117	-0.743817457876848	-0.11228906523096445	0.15740036055712053	-1.4996561488377107	-1.5696672712953341	-0.5665488968346162	0.5031351192701282	0.07283787345693038	0.4045024920529897	1.347728050604655	0.7181822815571912	-0.14566841067252012	1.0959709670068203	-0.6695197508498476	0.06294513018996875	-0.922572369712238	-0.9324264321184443	-0.40061794912407744	-1.0035497738599097	0.47938849799471167	-0.4962094076840313
-0.36556943609500425	-0.02236583495504893	-0.9840990357314541	0.9132442087299711	-1.0159353209766409	0.24900748044117904	-0.3246301999814101	-1.5057864396479492	-0.17619902021920023	-0.9880406109059818	-0.6722994289730985	-1.4313181377546595	-1.28693568822703	-0.41416455675819447	-1.3545026862964833	-0.044750690251165896	-0.13206756897786853	0.24488245848012452	0.13048737203723967	0.04755339873581426	-0.28674131851997375	0.276185090894555	0.17497242459822143	-1.1155260675440328	1.169452830611438	-0.6414292298142242	-0.3044515351515786	0.301249557385062	0.2494353798002352	-0.6577750212068727	-0.11543203780576912	0.03491580324328652	-1.519227872534255	-1.5509993420709067	-0.5595590522864609	0.671492606516153	0.13003565056214317	0.4730636882265761	1.4349054746917602	0.896535066175576	-0.2531617191429473	1.1102293165869512	-0.7217265583121711	0.09214333075880728	-0.9529400613141537	-1.0201833020844018	-0.43741224106653076	-0.9958514914188594	0.509603351514455	-0.49115829904628006
-0.2876241647543314	-0.010363009781211319	-1.0131557006446648	0.8939533221143263	-1.0245726561985948	0.2310584325669319	-0.31881808772476095	-1.5031600570982169	-0.3041960722929226	-1.02327238594671	-0.7426141893827233	-1.3790058714482458	-1.366125236980363	-0.3195334103593229	-1.4737670591896301	-0.0531334510816188	-0.04643711984357159	0.12920812154276348	0.18517387255701043	0.014132098709203029	-0.25965338222394363	0.2965482081024803	0.15130723656499212	-1.1442552306713498	1.082395869065618	-0.6631843294848145	-0.24800353204615658	0.21180166494101607	0.17422998530953715	-0.5774497464929191	-0.12150554129059946	-0.055009755917413194	-1.530443714194813	-1.5510358921036516	-0.4783991905884335	0.8458601163599312	0.1712054791378738	0.5212946722989635	1.5332119316410489	1.1106457325758072	-0.31478466345018946	1.1321980111008005	-0.7702440726769783	0.07900205518789505	-0.9838010440022218	-1.108572369222559	-0.5102378347956243	-0.9665906864453048	0.5303687540185795	-0.47670533693573897
-0.2010940883847851	0.0005240392030438745	-0.9739292030118298	0.862752727417714	-1.023363370847939	0.21560494253781642	-0.30162328332431837	-1.5084248698240574	-0.4517172450245853	-1.0213909365167	-0.7805521509855018	-1.283138919583648	-1.409877503410327	-0.2398925518103391	-1.5759292007825496	-0.049123835124073104	0.07116081044895459	-0.0023712346369422653	0.2078838942829556	-0.02341498634625933	-0.245789681948232	0.3345408357826921	0.12327198858213488	-1.1222696522952682	0.9957783671944356	-0.7135002464114438	-0.19953507210161334	0.16679052237186015	0.11405919347202778	-0.4609583177982399	-0.12767216988875738	-0.1373680134914866	-1.5417315548389268	-1.5559061839669015	-0.3168234537616264	0.923406315862916	0.19115045970354755	0.5334808922221388	1.7706780957596364	1.310512561261302	-0.2917096096466549	1.213561831212169	-0.812367012953513	0.03352702368255199	-1.0067304252787326	-1.1809115306514988	-0.573249921806384	-0.9503913006800655	0.5140754679357081	-0.4767265600812757
-0.11472658799961957	0.04733908149185875	-0.8864623077451543	0.8667009883931082	-1.0044295842707645	0.23659785966022265	-0.2699288690593322	-1.5127740629454036	-0.5686257120073165	-0.9860247722309708	-0.8090207779728213	-1.1411423630386959	-1.4432384843319304	-0.20144682330026079	-1.6205609219228656	-0.006101447744768435	0.18989446493145062	-0.12365226060992567	0.23054590327797914	-0.03839754973082774	-0.24381367978967433	0.40409385441488893	0.08964083505357959	-1.0743996071972728	0.9366124463323168	-0.7848712226727287	-0.15835809090139777	0.13346394351482663	0.07851756118225797	-0.28620628631362766	-0.07956140821591781	-0.21150559179092027	-1.5444595163269794	-1.5470656447967424	-0.1154498792842102	0.8818864359625269	0.18326629405860975	0.49967345412722003	2.149677820387394	1.5357406706898953	-0.21090155753257495	1.3253456248187891	-0.8562473326500719	0.014596155556307297	-1.0120917205045479	-1.2334115545703501	-0.6125729811223877	-0.9335027353439127	0.5176915202302986	-0.4752239613772728
0.03244829581176689	0.1749070536457432	-0.7476434973212351	0.9267364674588354	-0.959940151478887	0.2767253628255849	-0.20731831149776386	-1.507260265941149	-0.6644337208776765	-0.9302496034139164	-0.8303479989569343	-0.9896314565395518	-1.4777957016969365	-0.17940989025737075	-1.625757195569393	0.09245807987235728	0.3064986365577532	-0.22735660746085506	0.275318918022687	-0.03425432689543022	-0.23705609806376132	0.48220065895887787	0.0675676542879742	-1.0505748693435817	0.9160066704770606	-0.8697956425977933	-0.12096546399221415	0.11500075917105874	0.0019294883945728258	-0.09504293724990007	0.02958413476374966	-0.28848239313462937	-1.5043640823735438	-1.53302586346863	0.05965189629180544	0.7937835011139225	0.14323969227483774	0.46792473202343654	2.4175148429169644	1.879940661181164	-0.13873152932758373	1.4487065129204821	-0.9004676932275597	0.05799724657195367	-0.984259718170048	-1.275662081834915	-0.6393394024455886	-0.8952459374606729	0.5483694904087284	-0.4492043849491922
0.267549030297625	0.2718478839662329	-0.5961015096451274	1.0252644476680222	-0.8802441574999241	0.28584807903379683	-0.1405365282533233	-1.4834702197261398	-0.7382311013609946	-0.8451085684933275	-0.8376349004984073	-0.8699762500120969	-1.4970169722875275	-0.13346693178173516	-1.617738897557717	0.2215720328607637	0.39510089732247067	-0.3104836942064216	0.3334051771558152	-0.013730028590452118	-0.22004116402498558	0.5568228659057886	0.07011884593434162	-1.0451028022558786	0.88694862021293	-0.9562775487140499	-0.09074073144186119	0.10275360535427827	-0.0739202924687263	0.1150670184746305	0.1426147410650505	-0.3701694536291985	-1.4451929177213916	-1.5043752065507676	0.13591959264667966	0.6860427021453945	0.07860410898927642	0.4719982948673881	2.5109544750977753	2.226690372767118	-0.0911751438674831	1.5792729846359082	-0.9382212586447192	0.18567160132524005	-0.9378384306942212	-1.310594926831269	-0.6429036564591709	-0.873192191191454	0.5613695024742752	-0.416699015245074
0.4597495312465879	0.2811874794154275	-0.5086504490732275	1.160564412418853	-0.7635598050780793	0.26980181992032665	-0.09082686630100592	-1.4480461823084165	-0.7766054293671198	-0.7329371346188107	-0.8418946865354077	-0.8303719949001256	-1.5038847384625949	-0.06693475244910159	-1.5874047389758839	0.35276637904796904	0.43061751657435543	-0.37105468942228764	0.40454404013807455	0.01911233625882238	-0.19357252869701652	0.6508694514838261	0.07804704212710856	-1.0459688614807843	0.8601415800600012	-1.041293098150301	-0.07733015555616465	0.09348463831530188	-0.08341446756653975	0.39020118376742324	0.2242505435358043	-0.4678434781900197	-1.3808418261967632	-1.3887948655033937	0.0790282099172482	0.5534164131877028	0.003834343982174915	0.49378558906276915	2.570049809764668	2.4678387924234313	-0.08699789379328501	1.6858007773417654	-0.972547332350565	0.39441541777998107	-0.9058783608492871	-1.3284940092691702	-0.598672027140772	-0.8861546324826705	0.5419607043238781	-0.39219901603742624
0.5491187394409254	0.2767243746570973	-0.4641589154275085	1.2745161747117724	-0.6267995632478848	0.24148227691530155	-0.052825773498956466	-1.4070963002600636	-0.7916019370416979	-0.6213032577242971	-0.8614234210048476	-0.8724940544772124	-1.5154005514177513	0.0021549126759009053	-1.565269376889106	0.46154070925711943	0.4388262786363031	-0.42326415185492455	0.49371739938271747	0.05909373910814597	-0.15616386975650828	0.718905468575915	0.06088122376395401	-1.0721614766160548	0.8811965813604431	-1.1355582929720103	-0.07404013880712078	0.08053326331856578	-0.04071334648370473	0.6346141112280823	0.24834666660930482	-0.5673766592630965	-1.2810472350451005	-1.14331113932676	-0.07889291971330094	0.4542710224970879	-0.06961911607323013	0.5118628075602742	2.5409339455029003	2.7442260876290705	-0.1136415666647315	1.732623178317636	-1.008164357719408	0.6390911063021002	-0.8910796282647115	-1.3361198876588278	-0.5262061287708472	-0.9132195940361353	0.5078631555848461	-0.3684588054399949
0.5993031701316497	0.2491116576768697	-0.44862507985265304	1.2897776439085415	-0.4927996466746217	0.19682898179089445	-0.05649859905427951	-1.3564079202253172	-0.8010173580532935	-0.5221821091818771	-0.9035807532173319	-0.9638537079893249	-1.5281582338141515	0.10838861696804739	-1.5694659666276842	0.5206735463904413	0.42264536371865224	-0.4825353264293134	0.6257272598915614	0.12213140977296785	-0.1256971425975218	0.7645394282712704	0.01585527821738128	-1.1041894496000364	0.9215340966069532	-1.231306413475759	-0.07685251860681121	0.06476500360200475	0.02531844703424237	0.7466943070742531	0.18958763025941927	-0.6356338383704108	-1.169000816858385	-0.8306667279814812	-0.26781832866622424	0.3916192268233183	-0.12236696259779398	0.5172367770044107	2.330541621267697	3.0356563253836453	-0.12119085933276219	1.7204394440710225	-1.039571496429666	0.865127870788846	-0.8816854620538601	-1.345124746130346	-0.4694105948867323	-0.935947856481142	0.47201137707806273	-0.35258813720759746
0.5321156706354722	0.21382020554276066	-0.5000997138944074	1.2217482551598482	-0.3718974004210211	0.1497631164931659	-0.0964357846595004	-1.307354001502101	-0.8008237048033637	-0.42472084942230326	-0.9586144405663285	-1.0912860269855893	-1.5435006995882588	0.24171164466941136	-1.5906398271779971	0.5198313110815854	0.3872959483058465	-0.5377098026137755	0.7496458320798458	0.20397401101730495	-0.11744459713940525	0.8132336757269915	-0.036828222286462924	-1.115681763584465	1.0278979865252107	-1.3187824597140527	-0.0906672488342683	0.06464304350938635	0.10109375108060707	0.7644540921682926	0.06877816683547762	-0.6852549038764373	-1.0596463606679443	-0.5637601138622776	-0.4038771407692092	0.31033789818669155	-0.132947503783923	0.5093340650871448	2.1151761168276417	3.2245457603416177	-0.070462788069718	1.6948540652369122	-1.0683124738965315	1.0227928457861928	-0.8778949094971089	-1.3490285636686783	-0.434716342515992	-0.9571401282867195	0.43911606047319546	-0.36033882995762606
0.30229667300802493	0.25510392455731656	-0.5684382978721678	1.0911959423527084	-0.2790774473104254	0.1175016590771849	-0.12073854164821995	-1.271612709923172	-0.7855948132288699	-0.2963972811554029	-1.0074484013681153	-1.2161862628524736	-1.5656033680425232	0.35260556369251345	-1.623070545066779	0.4840795020095001	0.3680138753916947	-0.5860521369687854	0.8138297080400247	0.2739554162488586	-0.13055073390534877	0.7866899037294214	-0.09367482179514326	-1.1068135766148264	1.1119275592013023	-1.3870798860980376	-0.1045254006025759	0.07268847542564565	0.15885214167395856	0.7026755630854804	-0.05881487906241719	-0.7231597194769527	-0.8682610625464326	-0.40534313443794917	-0.41367961746940046	0.20210215618070224	-0.11079805402578839	0.49828530925039594	2.0113391771869016	3.4026266845524917	0.015898549437119536	1.6706440452288167	-1.1037339005285567	1.075653683642412	-0.8775660487730074	-1.346977874091356	-0.4305453296642156	-0.9799453735561364	0.4168256475576391	-0.4144705849637136
0.06928959997955517	0.3672668687297834	-0.6064059372703434	0.9173385513036327	-0.22495754639992055	0.1175283336859809	-0.0962862646212355	-1.2477704573272055	-0.744958615263562	-0.15898609421304905	-1.036458595081203	-1.2840099181037163	-1.5703263833190646	0.45187606441620354	-1.6517003814305464	0.4586576730075732	0.3596883861213337	-0.6166108555822024	0.8342648408484914	0.3357654653328225	-0.15026466797702392	0.6970441245994186	-0.14952243674338966	-1.0673835543752794	1.1204091309218192	-1.4189047967547672	-0.10324279508822809	0.07089841600173427	0.2063780652451089	0.5260050494266383	-0.1389257578024325	-0.7335810936007643	-0.6199685678112409	-0.35620161541251016	-0.3293804953694236	0.12419012921524523	-0.060204575121129776	0.5099106309050578	1.918295187229403	3.6608075706490704	0.0681387474238551	1.6071274739910522	-1.1234201610864285	1.06567450380899	-0.8356925589423243	-1.341145855177815	-0.4874716618607552	-0.9957781744432301	0.4492531695577725	-0.498671292566297
-0.10226375095308393	0.4862598264955305	-0.6768347009584821	0.7647441484468122	-0.18390318503889141	0.16532626880288742	-0.020989506889975574	-1.2308073993913182	-0.6558781202957695	-0.05878256742710923	-1.019366910877714	-1.306332229902195	-1.52312556605226	0.5979781769169562	-1.663890971308038	0.5046494797450245	0.36394104225488694	-0.6034509799334233	0.7737367913999187	0.39216281926481966	-0.15663050583476784	0.6529684709415488	-0.1639858227697529	-0.9715104738114189	1.1076062057340275	-1.3395765572666731	-0.08021267784492121	0.09283549588684994	0.2769173252487843	0.31068413879427537	-0.132404089709713	-0.7113424930196579	-0.47174666033134144	-0.4368995189590268	-0.24142676607318875	0.07516310088328883	0.05941065201194164	0.5643020954014525	1.7777656220396054	3.903274101372103	0.11704470598485081	1.5293988615511365	-1.1021841566906934	1.0347815109204177	-0.7259526007325519	-1.3468751420508738	-0.5512358391679592	-0.9955215650285286	0.5540531948562417	-0.5951219997727044
-0.24688500222932275	0.6071148500989747	-0.7701485572710445	0.6784018082264311	-0.13773126828088428	0.26269451859891924	0.13842569083016323	-1.2038448115642475	-0.5335086316650125	0.03138898382661508	-0.9614233127634023	-1.3172458889542025	-1.4438186753044797	0.8617621845977176	-1.6656438892716292	0.6398606404821587	0.4153578001663468	-0.5598326205963164	0.6151278779604751	0.40976802875394985	-0.1459842901233548	0.6592655293147169	-0.1050258336133016	-0.8557764170898793	0.9907148151655495	-1.1262837940835007	-0.03796017847902807	0.1367686686051233	0.3551568404989133	0.17140063140884973	-0.06117501865331165	-0.6885841601867229	-0.41975139437356895	-0.6312177680469758	-0.1763841939070191	0.026787798786996782	0.2052426656570066	0.6386258162442899	1.64387263607955	4.0473518791586995	0.20857751688671344	1.4605938735480224	-1.0620382682616856	0.9843358469068619	-0.6195315395673321	-1.3751225019512172	-0.5552942201395917	-0.9870791152848429	0.6537823266393987	-0.6977486423303123
-0.30151449824908433	0.6966952158508075	-0.8171776007545526	0.6497941618990657	-0.09415902292887599	0.36934553225593925	0.4002007732074763	-1.1231739053577834	-0.38150632272996965	0.07938773714241128	-0.9002020234953843	-1.3086596521771334	-1.3455936474517665	1.2003891574160046	-1.6484895911011956	0.8365837731353238	0.5077489630203799	-0.49811700720362795	0.44008031998166286	0.39562596764491204	-0.12695302735135688	0.7145760062597177	0.0007550892839687684	-0.7540128363296535	0.8028702186841017	-0.8863480756297193	0.02354476407619289	0.11950934840139227	0.4216387330409379	0.18776941058055419	0.03447029305365374	-0.6781152676856014	-0.40648758162520526	-0.8189752862572256	-0.09574693740885373	-0.019466318863029627	0.29196848775131856	0.6814452287539815	1.5591626581163234	4.165466988028008	0.30782973471302133	1.4002864729042919	-1.0118957797756236	0.9924420347806675	-0.5556113998774641	-1.422691387926911	-0.5100089377488801	-0.9765031415503523	0.7147827430966608	-0.789194931819149
-0.25891165980556824	0.7123380322004966	-0.8282183416868337	0.688676213971238	-0.054681990286093364	0.458231256454862	0.6825252762283507	-1.00699864422443	-0.21152524607142725	0.023456386229815763	-0.825324361344039	-1.276294679846716	-1.2228311047599874	1.5149181890650878	-1.6246013110508262	1.0326014437349176	0.6092890151825017	-0.4301189273771371	0.2820772814800404	0.3956189925222936	-0.10086749448270063	0.856122763823788	0.1106433909317085	-0.6557589038141788	0.6643769436645199	-0.6773425417228339	0.08836978444720053	0.03783936250915304	0.48374916024119996	0.26689084836477983	0.13478350106616233	-0.6734228279262334	-0.467586719059236	-0.9149967910320165	-0.026839264285370763	-0.07814319933531795	0.33236401929663917	0.6824824205242498	1.5137573952195011	4.296367774244494	0.33387611752860924	1.362924873549795	-0.9474294453318317	1.0754944414110272	-0.49617847822566763	-1.4819243117296879	-0.43549386581763005	-0.9660114823378347	0.7632602979852046	-0.8603858512076918
-0.22096404589041127	0.6790988765987016	-0.7855517566140011	0.7962490798064809	-0.031027901470610124	0.5037025729156783	0.9149369233987532	-0.9208259886400857	-0.058372636831800315	-0.08194473541007033	-0.7318758103501694	-1.2259433500991441	-1.112767573467385	1.7559935586253552	-1.6221125146549948	1.1734922938625432	0.6975631778478941	-0.39385975157236947	0.13581907149006386	0.43590032564421355	-0.07249486873664635	1.0229816683726676	0.19828737103257366	-0.5830358782621355	0.5479250127706794	-0.4486696024016375	0.13458700450458075	-0.03901910101947452	0.5217938612044384	0.29579995004120996	0.20462151574223375	-0.6919698445700646	-0.5542694953167084	-0.9678344321187774	-0.003220412613825796	-0.14809617335674202	0.36559502596646193	0.6489037286505687	1.4521988686461849	4.439918307604403	0.344328693506128	1.4104835777355522	-0.8942265889174058	1.15974874774017	-0.4591340485015298	-1.5439744641810786	-0.34681624327991384	-0.9554794987887212	0.7564725982705198	-0.9080105897922051
-0.215226303222153	0.6336959313891621	-0.7261993619213891	0.8992366065849973	-0.018236933957273313	0.4737262403198829	1.0801527318341357	-0.8624391753517653	0.06292788585934264	-0.17618065328962684	-0.6649923197179772	-1.1699805052960492	-1.053601132266707	1.8606919370258346	-1.639881201893856	1.266764455374072	0.7333574185684378	-0.41724682296490434	0.017774056717862474	0.5159014945172627	-0.05811844486877256	1.1463131425925288	0.23121804136337415	-0.5710440394813191	0.4104376121174922	-0.3104012804282376	0.1672166223943361	-0.10979136250680446	0.5056777256444727	0.3711609926103152	0.22797845822869678	-0.734997735224321	-0.5086341395730182	-1.0450966325872784	0.04193412833536949	-0.22662611057393728	0.35484596130900864	0.5652797504840011	1.4065596237893403	4.649979901571555	0.39812260170145725	1.5527706999177895	-0.8718200013120996	1.2402001979245847	-0.4825350852902388	-1.5792194565312068	-0.2949692455492131	-0.9453104342689717	0.673186446843749	-0.9417171895337034
-0.20288242421296987	0.5893465715651958	-0.7133495071109964	0.9792041081698757	0.003349101649841965	0.39687372853335245	1.1540309661254478	-0.8125419227823052	0.13495140257330188	-0.2692760786575556	-0.6491979707306905	-1.0970688860122746	-1.024444906146165	1.7793113206050435	-1.6861026981377853	1.3229854618883146	0.7246028779374218	-0.49044418535730083	-0.06846366697899908	0.5833962685353159	-0.06405509275330254	1.1757482294066408	0.1868607388692033	-0.5925755044061393	0.35588601783907464	-0.36256464108165354	0.1926649854511532	-0.17787656776000074	0.45581711576857276	0.468697306962709	0.2140620741058127	-0.7778058533835178	-0.3945357503549662	-1.1171961409305706	0.12224112738084436	-0.3007445989789708	0.30755463150462614	0.4451065130775479	1.4363561628439026	4.8652603915435	0.45783270570322954	1.7205181683135895	-0.8631143529180418	1.3527617066231525	-0.5202458906921615	-1.5394740105614828	-0.2925022440454185	-0.9319704105532652	0.5860409899279257	-0.9736537789374357
-0.18149376909715384	0.5718709556385205	-0.7139591428598566	1.0902180072087506	0.016256908327492846	0.32298209832317065	1.0884645124227998	-0.7909445445675316	0.09618589500231793	-0.3545587671066588	-0.6401570396445695	-0.9876990773092356	-1.0036623351294434	1.5985350410237416	-1.7505406567043444	1.3181300113257206	0.7031376907469951	-0.6026555673020721	-0.14191857264809857	0.5925197289203326	-0.09474361607294335	1.1093756570726394	0.08295440452956035	-0.6297382030568868	0.3406172355880355	-0.48065191857768985	0.21056134051854145	-0.19409332588167386	0.402731335907195	0.396471345019786	0.16682145021062716	-0.8004958785490695	-0.37963596070247785	-1.1301165775058721	0.16440883444471743	-0.3630797540759788	0.28145626689140113	0.3562495734114431	1.4874450602605553	4.903642138167536	0.5038807447564481	1.868334510826673	-0.8508036693438663	1.4582141871349168	-0.5337291803803301	-1.4224227041287263	-0.3019596886910395	-0.9076804965273599	0.5193288013468665	-1.007339155533398
-0.20904445054778212	0.6189676856866722	-0.7305459856372893	1.1769539561800195	-0.022145204003595827	0.2878634939206017	0.9231911962803924	-0.8124053830167222	-0.0064580735905704675	-0.44547127527876534	-0.6216225246866122	-0.8573110748104433	-1.010204151319933	1.403527792375931	-1.7961269371317639	1.2532203038047316	0.6929382565631836	-0.7315706145052198	-0.2089397723736958	0.573934514703301	-0.14240386638707664	0.9811364575732731	-0.024689166870829737	-0.7015335397013527	0.3295428517871534	-0.5859727800065594	0.24947706147601326	-0.12552421445454143	0.35544827152169745	0.22874665843945013	0.10003910331561583	-0.8078077688576546	-0.45728286452371625	-1.076461129436445	0.1607324520317986	-0.4018974294426464	0.2472232287704597	0.3278944425076593	1.546676529886007	4.762913186309824	0.6045657026534541	1.9618589109956646	-0.8382251659608178	1.5419301030627117	-0.5375154058222901	-1.2668863948383187	-0.33563662085402957	-0.8557244217478314	0.43616895446337356	-1.052459562944572
-0.2360241334191228	0.7213813067599992	-0.8191331855593379	1.2063041839652449	-0.08525295762899886	0.2935333302124502	0.7456840739302226	-0.8623548419671401	-0.06570822193914894	-0.5775650066891994	-0.5925921232598768	-0.7586597834144782	-1.0257030730866372	1.2337783234785291	-1.830279332862014	1.1732079494633993	0.7302120935201052	-0.8279319447472109	-0.274026744939306	0.539512284580933	-0.18882839523470643	0.8111309013149626	-0.07003351387092793	-0.7813764154356772	0.32501641713837975	-0.7362991932101741	0.328070050415101	-0.0005111853244390008	0.3241356271847741	0.097838963473226	0.0413120787234366	-0.8460184840121038	-0.585569053445762	-0.9837748151496211	0.12083299670343864	-0.45429683362613016	0.14386368458758017	0.31344582845115065	1.656907558361557	4.49392790856323	0.7618760260359014	1.9978081048217624	-0.8457181021866053	1.6283228050704441	-0.5372601060496321	-1.123938711739336	-0.39933903229147705	-0.7887750254521615	0.3516712150103429	-1.1073553511899825
-0.18216786464214668	0.8568328778927375	-0.943510754347918	1.2445451001339107	-0.13710617875180175	0.29690618630242566	0.6116412765494663	-0.921805862251912	-0.11959417526466623	-0.7208130454346925	-0.4880697451868965	-0.7224110144044109	-1.0180758434475017	1.156503034985456	-1.8365169439126554	1.0692962684092258	0.8235149905155307	-0.855215244679495	-0.3429135822092875	0.46110493122621427	-0.2275678311391415	0.639942534449885	-0.0462966855106552	-0.847313688558868	0.26346276537739344	-0.9315276019258217	0.41315288965204894	0.1067153412660986	0.2879204654201254	-0.0690902548885264	0.00521736682964095	-0.9322049408582183	-0.7829622667506404	-0.8513997340559925	0.061404801233009954	-0.5259990162706345	0.0024269452621943355	0.3023438029464427	1.7843341337900682	4.017233041284161	0.8908528749331769	1.9821188263620404	-0.8725151291306361	1.7210359070714567	-0.5320459327267046	-0.9906280842840708	-0.45754428132061653	-0.7515776578667618	0.2957604038525822	-1.152806839671531
-0.11937388199215435	1.0245541597412395	-1.034287100822692	1.2619125790390349	-0.22484947017292986	0.2828516313123856	0.5337566720020863	-0.9515072771415477	-0.1934767631779537	-0.8337690219286733	-0.31624759758057525	-0.7625197823203563	-0.997902798901942	1.129906017161066	-1.7903752835363753	0.9184713607925277	0.9049527245151892	-0.8028117791660409	-0.40328387554197465	0.41930650893476756	-0.22992981622663047	0.5005849152469102	-0.041472903489754825	-0.9126508831928921	0.17145944104925587	-1.081820877125368	0.4850656415372406	0.17618931789652703	0.2538910363263581	-0.2773115053240141	-0.0036178782973095404	-1.049123908229612	-0.9941112858581784	-0.6932248985985986	0.004426317636934551	-0.5900218963835842	-0.09520280089565344	0.2929025376781147	1.889417559145113	3.487896113277986	0.9298014790186638	1.915221743531714	-0.8755604510023215	1.810033357006834	-0.516035608000702	-0.882336659918605	-0.4822905953741417	-0.7333987137595385	0.28603027607412324	-1.2127961828457665
-0.13490187113444843	1.2064878694472119	-1.074428052078817	1.2808747820585784	-0.34810602558746906	0.25695947770779154	0.536241004945562	-0.9546958822554436	-0.21859746275887132	-0.8541925550270255	-0.16211528250172375	-0.8805662593407992	-0.9691442317625858	1.1242695354229095	-1.710997604345464	0.7555132257136333	0.9230832992922882	-0.7055354010595274	-0.46141128844446433	0.4876801484027533	-0.16422342375015914	0.3911580368265968	-0.07925521596863978	-0.9808230432297925	0.07497362803980952	-1.1721757874670626	0.5307016809709315	0.24887359890038657	0.24301094480908175	-0.43611163402954867	0.02148516006404549	-1.1773730386908725	-1.1245614442304244	-0.5945672227120861	-0.025870267143959992	-0.6509460026967713	-0.12471718181950905	0.25537875686556	1.9810278778202897	3.130988708284126	0.869883457592384	1.8466251432295118	-0.8519200867493959	1.8673378114150179	-0.4749799428654817	-0.8593088779212346	-0.49418234194545113	-0.7066306859573712	0.3409540406158957	-1.2910926113600203
-0.17041481055180957	1.2912758850077228	-1.0669580348184318	1.401347464585268	-0.42936766436824697	0.17874656087266774	0.6099505499629349	-0.9418812236679874	-0.19486332044745236	-0.7835546621412431	-0.05246014516214832	-1.0435762501267505	-0.9143064063571087	1.171889670551942	-1.6592535487350517	0.6335762693314623	0.8764208090316179	-0.6016693849745837	-0.5168316978511805	0.6175499564368702	-0.050035847118171085	0.32008050674567856	-0.13794854390776434	-1.02987053963356	-0.03972046415547763	-1.2461149590436107	0.5312294196981893	0.2874838037053592	0.23201104276021645	-0.5012039050496685	0.05919501064211589	-1.3115976050988722	-1.201260361434847	-0.6192156510443882	-0.036126394191253325	-0.7006155347233213	-0.11049744459045337	0.17975149591265782	2.020030543447392	2.892188173965407	0.7807662691316185	1.8239757155593526	-0.817964146037836	1.9095445856952815	-0.3813844499402276	-0.9007375488619397	-0.479282234188366	-0.7155900203792416	0.4588944163613318	-1.3578181809276266
-0.2013597613348696	1.2393319305294168	-0.9839961102154126	1.578374014752311	-0.45435079867780803	0.05971556488890868	0.6734888985311719	-0.893369448131643	-0.17861193971332778	-0.689376858529795	-0.007154451163304693	-1.2058009143782134	-0.8635266582596334	1.237370485415282	-1.6502772203115916	0.5593407853777969	0.7608261700186212	-0.5241683875727216	-0.5687700411058163	0.7722581761155164	0.06295345415235928	0.28490784975017125	-0.2714861135160574	-1.0646588736677107	-0.11211900410947848	-1.3276758715557808	0.4860843776879592	0.2746740597839211	0.20739159757990272	-0.5205801496253213	0.07867853044611159	-1.4144036144091794	-1.27405133380961	-0.7277326982638218	-0.011912353264309516	-0.7365988158009202	-0.06978763954455447	0.09925162709641366	1.938613329794307	2.7014410262227764	0.6812721110295196	1.8021042686392619	-0.7667533875276156	1.9550234086823242	-0.255980336187718	-0.9355202470298967	-0.39549864850721966	-0.7744012323800863	0.5893108742150133	-1.4204689065521732
-0.2712158861356341	1.1376426494086718	-0.8034251683419509	1.7679595245481772	-0.475376006296213	-0.039081258400416985	0.7070465625037653	-0.8486687384052314	-0.14799148783439842	-0.5950465049645628	-0.0620143521749296	-1.3263889936375453	-0.8458569095956362	1.2637922758281228	-1.6539670258468342	0.4907813915184316	0.5935339968360884	-0.5026114119092304	-0.6207815466170945	0.932368628262202	0.16273292175066584	0.24407272165941216	-0.44217317271435463	-1.0974491085163103	-0.08622506350274274	-1.3753241791549426	0.4109250305945743	0.2544286844093146	0.19099374536457914	-0.5669597752253971	0.05895637753921377	-1.4543576600311914	-1.3401504006572278	-0.8705976387552201	0.06438800591555564	-0.7649796488558873	-0.02542952907890092	0.018742357750529282	1.7651135793285444	2.5383742108812535	0.5768824426594693	1.7709804077987095	-0.6975054162714632	1.997177102218793	-0.14630961181459873	-0.9672802524682738	-0.2530774527086399	-0.8229993896758042	0.6819622736285513	-1.5033580237605841
-0.3384588993825758	0.9975962753444072	-0.6153010770605325	1.9975632766249625	-0.4801372022420313	-0.10883832424722714	0.7193800487370374	-0.8707600693013765	-0.07577044480551025	-0.5319852597834158	-0.1666013949315838	-1.3946267301524267	-0.8453027946218526	1.236811426530816	-1.6806599746389494	0.42028917560412715	0.4398421208284427	-0.5372053946036494	-0.6736344180797621	1.0140577768089316	0.23418585111682028	0.19618203442543133	-0.5222073580759774	-1.1070438770079665	-0.04886610827322493	-1.3941921302211149	0.3369313848670941	0.22572872067869715	0.1781966853418779	-0.6415210957351773	0.001093670405105851	-1.4629347271356568	-1.3822858058114071	-1.0365667686954516	0.1830593075147954	-0.7998961893496398	-0.03657029693997361	-0.05300561797097876	1.540427084444666	2.358592099574895	0.4637186589751984	1.758801304389893	-0.6383262661444216	2.0414009447632586	-0.04117803085704123	-1.014011477190803	-0.15357990310420833	-0.862092001081215	0.7339529659986441	-1.5900121269872183
-0.3906418251008066	0.813657826779775	-0.5277866777095308	2.2048977006103163	-0.469312053668287	-0.13000018055867482	0.6873214189942274	-0.9520454044529612	0.019270697195126935	-0.5465755732203854	-0.2744822950128638	-1.4142122979670837	-0.8545206601857309	1.149635789285228	-1.731973610788994	0.37815221508797864	0.347851616230316	-0.5945009711383819	-0.7208515094604345	0.9889891861179914	0.2576616785107638	0.13433042707729456	-0.5190074234680531	-1.07778599607668	-0.05433493977983338	-1.407231934821842	0.29720735522610087	0.16188064509484718	0.14629146459195957	-0.709391124759227	-0.07747191348563111	-1.4609716241730353	-1.396241608790611	-1.190515506616723	0.33236470975317395	-0.8501037029386488	-0.10329192751922749	-0.09010010792997834	1.2509913998962479	2.148402813598154	0.3392214854968594	1.7465620000897022	-0.5945723333239604	2.1384552933103462	0.06447280387541351	-1.0274180084737612	-0.12820139720729537	-0.923084393107024	0.7517712624929471	-1.6522426343301373
-0.44459326030766383	0.6873080627279595	-0.4994584087559971	2.314925548860887	-0.49628145377119565	-0.043123943555713494	0.6256693232164073	-1.0207811287973372	0.08111192602776751	-0.5954714655501059	-0.39060794226253276	-1.4064542237172926	-0.8909683874612926	1.0137218991416772	-1.7860398488105802	0.3744125463448097	0.2992268469525312	-0.6404861680614606	-0.7679199900073018	0.8960910155233093	0.24712204017524986	0.06519420837319752	-0.45866636800693783	-1.0462251112139955	-0.03136584745207943	-1.3957247629092566	0.291646057878732	0.08356259465133861	0.11279632570662997	-0.7921325810141182	-0.14066021303815787	-1.4418306278128283	-1.3602421170127854	-1.2779386161882902	0.5225639688807607	-0.9106712043304348	-0.16874735471934116	-0.1166472036330232	0.9500565655670641	1.9326115555878545	0.19169462201669668	1.6850181657538983	-0.5308312188120617	2.331669200723409	0.14451144616105488	-0.9924179925278604	-0.10546792385053341	-0.9499587305238532	0.776073192208858	-1.6858813200059188
-0.49789835684491085	0.6552505324023457	-0.4887897831509419	2.3151365556139396	-0.5672641670713997	0.09853601222326969	0.585329583662012	-1.0232067175741553	0.06101459175003367	-0.6211579720540265	-0.4956193470057948	-1.3758026910984855	-0.9406464246108932	0.8275594626958596	-1.8375131566959229	0.39248461252330014	0.2738276373596264	-0.6632685965187813	-0.8195725431969276	0.7867803814072636	0.228283768867717	0.028515814700504065	-0.32168210266423913	-1.0406654651035498	-0.011292306091662454	-1.3617003172325188	0.3269644711826808	0.01071307739296449	0.08218311582438864	-0.8646988502163289	-0.1676286638258547	-1.4043237786222844	-1.2981629934136913	-1.3054882033697144	0.7301362217009854	-0.9664491327261595	-0.20554923710587752	-0.13478082530836794	0.7624455758031897	1.7201650044093562	0.06443403695081044	1.6021817392227569	-0.44708787655204707	2.5605382020397776	0.22417795657468648	-0.9463308186745094	-0.10702297045380882	-0.8748711499333588	0.9131697570181349	-1.7043114995900503
-0.5483841478969258	0.6308900286435568	-0.5337603163136226	2.26678354658743	-0.66772248054906	0.25994703389293683	0.5540722279704149	-0.942262731836526	-0.02261650076472959	-0.6515117807154039	-0.5840280942158498	-1.3544560880246732	-0.9790107377957756	0.5958045225975039	-1.9165923191643213	0.4342544448278957	0.2711460663555312	-0.6629323245120314	-0.8706420846539334	0.7128754697027956	0.20496924777243128	0.009575825175005829	-0.18375059299730384	-1.0603415522132156	-0.08064880852011273	-1.3156094958245492	0.43695457427508017	-0.04997190417588744	0.03594920312091433	-0.8752653906171902	-0.1760215646644992	-1.366855538113305	-1.2511956564742217	-1.3010747869157746	0.8744079196879143	-1.0051161732553386	-0.2275757102768296	-0.12774609562785114	0.7361119697569678	1.5360125310974062	-0.035581804870961756	1.5379149722617114	-0.35447638848585006	2.7061462652323067	0.36624578938661156	-0.8891525356813815	-0.15098573657444456	-0.744704191401538	1.208408965903654	-1.6981525427552793
-0.6097030508837584	0.5886624727210912	-0.5749661507934062	2.25605060693695	-0.7861535784774076	0.4329674380796823	0.4945670865881902	-0.8480864364637766	-0.13214677892512833	-0.6846804992382833	-0.6774645205815301	-1.3637086624673689	-1.0156377375628551	0.38544401503302617	-2.0125793299508468	0.488387859550956	0.2845065995347576	-0.6503932587218684	-0.9251914059424993	0.6996262242889275	0.17989764020962354	-0.015383356104927826	-0.08111388445359057	-1.1063627068310748	-0.19692983842937167	-1.277910873946781	0.6014888129125404	-0.06684960731561998	-0.018354110791206708	-0.827486251413297	-0.17528238407746172	-1.307074449558672	-1.2102242348875256	-1.2772578718284173	0.9240445260664834	-1.0315571985050975	-0.22017434160379482	-0.10268428360790878	0.8867878435768525	1.4079621600627008	-0.08579953336476029	1.4846325525575905	-0.2436050060348824	2.7693768055370085	0.5780320957080931	-0.792616027486502	-0.17613534542461334	-0.6506311799719	1.5227809741227782	-1.6578964803011327
-0.6592570039765187	0.5356466414442684	-0.545616544026847	2.2268342872834705	-0.8894306367941563	0.5498733568960309	0.3951554303778245	-0.7745236298185153	-0.25362158954120845	-0.7242490515366022	-0.7773391245154675	-1.3908809605606562	-1.0634708977997416	0.22501497559753555	-2.1017455807404266	0.5343904641769822	0.2918698780330609	-0.6302007713934593	-0.9793337621784911	0.7764676626157903	0.17125623135295703	-0.01909700591474455	0.018219409009803005	-1.1564319585001803	-0.29281505655014606	-1.2708897593348905	0.7683277333335958	-0.04464500206605164	-0.06457830912725478	-0.7635978173229049	-0.1672212414550462	-1.230935159615052	-1.1616289209309922	-1.2523627307750873	0.894542736693713	-1.045298784700473	-0.1769275751112002	-0.08145475417116128	1.2511998565515408	1.313148783394741	-0.06012362159647695	1.4175641287287377	-0.17490471124181986	2.8120688894748245	0.8458199216522576	-0.643330567736218	-0.16313544648414768	-0.6212164093495242	1.7208124641446545	-1.6230098736677891
-0.6632896814427381	0.46545151513046246	-0.5120826191658374	2.113491198316665	-0.9484198098774709	0.5854424658027091	0.2870869473366452	-0.7209679147065382	-0.3689537190695097	-0.7937500840525133	-0.875936600946851	-1.4307660294031415	-1.0936212713732476	0.09146248342866697	-2.1589948400939205	0.5634151886667935	0.28755412611117626	-0.6078807169454199	-1.0337161820690914	0.8846064761319259	0.1798861183311478	0.005276402493265951	0.08987167610738589	-1.1815671380275123	-0.40681577903655963	-1.2954408780987112	0.920149480857493	-0.0007354345269951712	-0.11836676156579044	-0.7048310074847821	-0.16205861798495086	-1.1766929319156223	-1.1253054337271666	-1.2496351845815035	0.8027456816568257	-1.0589881098297809	-0.10947263969726381	-0.064461730092123	1.648875595806586	1.231916069811075	-0.05243823752331398	1.3449155453532597	-0.20569195241693272	2.841217800781567	1.1397089040145971	-0.43457906147590875	-0.1839541778784654	-0.6456492914779063	1.8075696515385489	-1.6052588347408343
-0.6365122272348951	0.3790538552308816	-0.5188717445508726	1.9832756847499753	-0.9696115133050245	0.5504246321444805	0.2294105510378127	-0.7581348420731663	-0.459494359541774	-0.8791526331795904	-0.9619082978909557	-1.4760436737824443	-1.0746346847715538	0.05713459908998797	-2.1699635940839186	0.5760379204110601	0.2791907793678163	-0.5919853978571158	-1.0788732986611727	0.9452795802290718	0.20365287315659913	0.011524646460440225	0.09899387775087079	-1.165763989923607	-0.5579801413415417	-1.3326672834185123	1.039876029455946	0.041631927969922836	-0.17590172170834056	-0.6646875124111398	-0.16402297584420386	-1.1401216007783699	-1.0854899958208915	-1.2876243748656726	0.6674490021369731	-1.085373799833116	-0.03430206210971508	-0.051811750706712956	1.9146237975657692	1.1725392853524501	-0.09667928514172089	1.3352602485443688	-0.28657654390807263	2.8979649073799054	1.4290933598797022	-0.19827561220467543	-0.2446663945624187	-0.7267708591626717	1.7835437206394307	-1.5819345977959236
-0.6109560755438619	0.27854254110372795	-0.5216705268524586	1.8542734600133397	-0.9812691409245099	0.46836168010647555	0.24930054997415557	-0.892498003157191	-0.5170171209009757	-0.9446837347553453	-1.0485023924154189	-1.5020118045228499	-1.0330793212376481	0.13988365815335155	-2.142756918839107	0.5970974024286553	0.2651708952005241	-0.5724783880809284	-1.1161243188948204	0.9716699566562206	0.262434616669262	-0.007914751987914276	0.08583991770212811	-1.0913704756044222	-0.6644807520474649	-1.3743797460390073	1.0894433883958545	0.05298601917301601	-0.19636017950779078	-0.6776021729010815	-0.1631120958294688	-1.1395157414676669	-1.02507884867417	-1.3407681224766723	0.540492230598253	-1.1295651424636575	0.018641636016658948	-0.06739156182988836	2.1466020211674546	1.118097179199855	-0.15557284071269945	1.374525122233856	-0.3775901407550358	3.0139160007179413	1.692454547392866	-0.02634959122499324	-0.29405002407578146	-0.8399649378363667	1.6305982746217786	-1.5774777372332018
-0.6047187091187267	0.16631740612725202	-0.5337365642714597	1.6959331809580007	-1.0004044750601278	0.3481599651811173	0.3413588873796046	-1.0264676084463011	-0.5385629814881858	-0.9991658611069868	-1.1381923086707577	-1.5029732345832536	-0.9800635562459646	0.21756363852547853	-2.084737069806569	0.6421173991943497	0.2405477638040982	-0.5317474412633199	-1.1636980762766254	1.0039543116960137	0.3527863072049459	-0.01840984927652741	0.05922553620562519	-0.9767587278410004	-0.68672229446943	-1.407617164119132	1.0686377900914952	0.03790624385026693	-0.19380530087471606	-0.745336079021416	-0.16758792158877373	-1.210436919602926	-0.9705796180660734	-1.3702046050985488	0.43665348074787624	-1.1862868442289527	0.010484189066871052	-0.09956644127734648	2.2709698142458477	1.0650638042498168	-0.23076334204826474	1.4190923052020863	-0.4886360574634715	3.1513685867745695	1.909082895165265	0.037371932500400336	-0.3084814378800103	-0.9130069748068109	1.4296804918886954	-1.6124916827397655
-0.6059994906542127	0.054264210432449334	-0.5645112935678216	1.5582106963692361	-1.0234743680540384	0.2257650046436485	0.4779971992707508	-1.1235674611526982	-0.5274163004222155	-1.0423520265950545	-1.182669486410033	-1.495020018588529	-0.9135339048936588	0.29646603869722066	-1.9855878644362182	0.7149995477799391	0.2144008691194632	-0.4669698125783978	-1.213935397064322	1.0171233431997684	0.4245877733949861	-0.0365199939001349	0.017849267320080027	-0.8748135017002697	-0.6656721760542614	-1.4246045334544502	1.0242008532089781	0.02901495967875304	-0.199329537817714	-0.8283540349244778	-0.17828857914206647	-1.2957828951503694	-0.9180843591669421	-1.335016061073453	0.31418240384130536	-1.255889361689689	-0.019544871647787072	-0.11179339682896086	2.0859964393040507	1.019292397457986	-0.28537001835757825	1.4887169514954512	-0.5708326650969582	3.284442011468127	2.1047247362022277	0.031089473101666838	-0.28742290957957983	-0.9151624938903051	1.2772589758283455	-1.626223057902056
-0.613033875929603	-0.03602586214160976	-0.5588424728381597	1.5128077240632938	-1.0497573380665988	0.11551588264459803	0.6313894231418156	-1.2035797637839998	-0.48186130990868586	-1.054287244407821	-1.1625991852148265	-1.4698467334921201	-0.8603453864101483	0.39889897699124616	-1.8549416737161075	0.7963364431198142	0.20973493557233774	-0.3909303050520271	-1.2591062315795238	0.9908341060505883	0.4631803053488571	-0.10924594892191195	-0.02177977358924791	-0.797906145061601	-0.6392460009526862	-1.437586346548058	0.9869151100926569	0.031249583311239747	-0.19560569697102698	-0.9117931210609076	-0.2029259919367834	-1.3272073920452263	-0.8430134189795838	-1.2553095771651401	0.16985626781272428	-1.3479887310022727	-0.03215680386663834	-0.11932008756063142	1.8869841467608748	0.9768368638183713	-0.24282633298651474	1.620941263142571	-0.5965644312281659	3.4040632590914037	2.352391478369118	-0.05558080797457251	-0.23819187809737938	-0.8807731664714977	1.1730577276239351	-1.560766632437548
-0.6215988546189172	-0.08923558239563854	-0.5433719760424065	1.557127257848753	-1.0915419442045942	0.03831660094371988	0.7629938937447156	-1.226478285647264	-0.4113560346741771	-1.0520316843768633	-1.0818491614773686	-1.4170156757174683	-0.8285196299159091	0.4533154324396408	-1.7678685111087955	0.8625706916393462	0.232010903642826	-0.3348892817732474	-1.3074047525661936	0.9459212915099752	0.4718735626586633	-0.1946336098675542	-0.06756988262428043	-0.7378658594697933	-0.621760388787361	-1.4422090981155327	0.9758559776499318	0.03692269471625014	-0.17396532446806284	-0.9834235453000787	-0.24799272646772913	-1.3274984421062506	-0.7508427201977586	-1.1831689500350098	0.05098173085798219	-1.4176096935451503	-0.060095262599189084	-0.14222604478315942	1.874230002830895	0.9086328543098097	-0.14754344780989717	1.736425096149817	-0.5937538278406617	3.439123090367867	2.6796338615390334	-0.22103075917153525	-0.18037539071905823	-0.8459952590818564	1.0753775362095115	-1.4769352075673041
-0.6181688978752796	-0.11001096921740727	-0.5547214935228121	1.6431936661612958	-1.1369368805199094	-0.012694142610386844	0.8148121716212792	-1.1710471566962577	-0.33901879969533116	-1.0480000070268418	-0.9481630110675766	-1.3278501769471682	-0.7779289328094892	0.4607500811867875	-1.7422134285961133	0.9193747841366425	0.28456654053367253	-0.3143605224380883	-1.3443105384013099	0.8933776928247072	0.44341164235442354	-0.2294195065694203	-0.08843313786649168	-0.7068272050760599	-0.5831807122394033	-1.3963709539885814	0.9765607426591185	0.07911301836904505	-0.14009780149806467	-0.9893363839301899	-0.2838517154184146	-1.3213091734616156	-0.6515161224392075	-1.1283987259668646	-0.02644731038547434	-1.4456246991376458	-0.043493423329520456	-0.15228147798796027	1.7025595658707673	0.8071135875899159	-0.04225784435605985	1.7909254261948195	-0.5608812032099382	3.3983570791334623	3.032406221974737	-0.37674487391662403	-0.1507532062412448	-0.8122767819900547	0.9979949526944789	-1.4023952758130585
-0.5915421238480825	-0.1141192205646244	-0.5487716069608835	1.7354036172454184	-1.1559203237419176	-0.04641973966472303	0.7983266289408102	-1.0863322639032784	-0.2736647009089605	-1.034067111247849	-0.819904652543641	-1.1923551721968262	-0.7074683246431677	0.43616400651398335	-1.7140626074382386	0.9706827513492243	0.37150938206526785	-0.31946280346358524	-1.3652966744551154	0.817160527972202	0.3988594187590708	-0.27211709199654943	-0.053018936198198044	-0.6919712078847859	-0.5437953596212758	-1.3000263494116098	0.9564164878230953	0.1604918737176147	-0.04899970189820194	-0.9344150461220104	-0.2913308260825328	-1.300395147648027	-0.5440816391435843	-1.1051483363870525	-0.046640194635701224	-1.4366142765115508	0.09778845658978345	-0.1470265819192626	1.36973511749918	0.6818436070865717	0.09077906479432807	1.8215398948775896	-0.5032578153434313	3.401424387828462	3.3408343100342037	-0.4785760334286753	-0.16933746646496814	-0.7647453866897397	0.997545869873935	-1.2737660353437998
-0.5490661739777415	-0.11597762811973285	-0.5380277665556443	1.8119747216705797	-1.1535893824138421	-0.04417314483502028	0.7585734679980689	-1.0374992183302691	-0.2059402863434468	-1.0160008381496453	-0.7219578644917242	-1.036860518368188	-0.6461277970453506	0.36365740686377707	-1.6468373357533355	1.0143206183773088	0.4970258337934162	-0.351958319500496	-1.3820874123545759	0.7232300392299797	0.36472297330562004	-0.3678233673783679	0.01183545986663076	-0.6715717829206109	-0.5578580692096977	-1.2183163158811332	0.924611879209496	0.2274755039407112	0.10580521928228466	-0.9025878096971951	-0.2897156873982584	-1.2807908471090468	-0.47977854694132666	-1.1452802723408884	0.001991122573687898	-1.4004311737107527	0.2374670861872971	-0.15539305329876357	1.1679192956531825	0.545229633215274	0.1720823384104164	1.8330521576434897	-0.4289543690433746	3.4074793841027677	3.554792827980672	-0.5578772662164635	-0.23035124592479006	-0.6885580514648094	1.0771785454377363	-1.152144677530783
-0.5188547977583495	-0.12106995748333575	-0.5842611166266787	1.874655900793816	-1.1477824759474085	0.027056952186410455	0.715492527742154	-1.037479138952978	-0.12155007308895868	-0.9960204263456198	-0.6454150867357825	-0.891241940655082	-0.5585808906874269	0.2880718112677826	-1.570483006159035	1.0596717503926394	0.661204229821782	-0.3894688151765356	-1.3849956120561164	0.6795064830958234	0.3485260926386091	-0.42462831613763274	0.07126907118520039	-0.636446107465523	-0.5621794226769733	-1.151286418152746	0.8913743597478359	0.271286716566366	0.30477489290447785	-0.9018136106823167	-0.27475164575043975	-1.2883462691013459	-0.49095438916657563	-1.2289889848347613	0.10770254105690347	-1.366387700438362	0.33535189489633793	-0.15361321968694472	0.969757846600999	0.4215455050890763	0.15851856169890255	1.8630831407637072	-0.33585839795213646	3.28103346942016	3.644381412609634	-0.5990372533589838	-0.3238902057409702	-0.5896571171899986	1.1903801618372207	-1.1329716878528648
-0.5097822647763353	-0.1342653827811207	-0.6300313018755268	1.9387005081675484	-1.1319332433081382	0.1847631670788635	0.6784383951824482	-1.0287687050839112	-0.019932466720699482	-0.9453084631375109	-0.6223944593479662	-0.7578078231134272	-0.43575641749857824	0.20891074205994448	-1.5086831023495644	1.0745872338110145	0.8237894571947735	-0.4101980443618724	-1.3862805241884009	0.6698773263209647	0.3846875082341383	-0.4127025812579773	0.14227259532122674	-0.5866882478772826	-0.552320877309257	-1.061917363432072	0.8594060853264164	0.33041769050347053	0.5508592485434483	-0.9058377440233857	-0.21698206372965947	-1.3049183031882279	-0.5549574856040181	-1.3016915687183435	0.2552223755290863	-1.3590772995496365	0.565463862957302	-0.13097047729433364	0.7219496798493954	0.3132873955405789	0.11070889501258323	1.9300913637011856	-0.24427606016273423	3.0985342892902477	3.609015903424331	-0.5635314796753235	-0.42617811934380273	-0.49040059558338706	1.2701765655126795	-1.1411298649971995
-0.5206312377828005	-0.15103129188557024	-0.5961331790346784	2.003333499756524	-1.1106100958207308	0.4180000186997372	0.6321561925688144	-1.0231504953177395	0.07092576508145021	-0.8752880343503806	-0.612197647041179	-0.6552013417164951	-0.31866540453846465	0.10542226721539846	-1.4430024811474298	1.0169445053010535	0.9499337120168218	-0.42396256294586576	-1.3759692186428438	0.6597599109628097	0.44579667119886324	-0.3806014768857567	0.1908606571291083	-0.5449681963763732	-0.6155981875718795	-0.9981805548579349	0.8548935851965093	0.37673892051913693	0.7794285997130891	-0.930722712358747	-0.1320927026120246	-1.2887947237872093	-0.6518881171875783	-1.3455972955530844	0.4068831303696204	-1.3933667072505804	0.827827579679042	-0.12579078546275493	0.6179680968151857	0.23745893733046172	0.03887153468680423	2.0012256631167085	-0.19252966203476682	3.0120202598681267	3.541313865407293	-0.46786029135989227	-0.49853501912003984	-0.39568606061699496	1.2741107181384892	-1.109405507048835
-0.552333554736999	-0.16724845860170026	-0.543546157684938	2.067852872324625	-1.0934055288754114	0.6140198633594283	0.5882203044017963	-1.056144928083187	0.1493475851730961	-0.818306994470077	-0.5512552242215027	-0.5728658040188643	-0.1997425526650198	0.04152267113722548	-1.394934346573539	0.9154011611410147	1.0685285557649877	-0.42918124581985334	-1.3502732623176752	0.6761584242389369	0.48887985528858263	-0.34046477029613575	0.18282500044577682	-0.5161838909014029	-0.6886949801200278	-0.9901984381280744	0.9052191510420355	0.40088308466098777	0.9289715718710834	-0.9503712027418295	-0.06040964662815131	-1.2413327745502083	-0.7445548089672316	-1.3445419133575771	0.5298659248677227	-1.462397427164932	0.9809607588520294	-0.12844173482120377	0.6007555329924048	0.2038100332553657	-0.06053945644549156	2.07060024416898	-0.18574689968419494	2.9908031282770065	3.5449399876019934	-0.33793191877589485	-0.5435514383129891	-0.3052972272127165	1.244125083975065	-1.1108317024289058
-0.5927594610969807	-0.1700836276080169	-0.497000072392086	2.1325264421353425	-1.0491906681196732	0.6800602670473371	0.5876183904016024	-1.0577914370210924	0.2218823464668708	-0.766614352987639	-0.4940391037985196	-0.462201396422609	-0.049078691293326385	0.02249380865925809	-1.4253344565242998	0.8162405510598759	1.1784098711445534	-0.4050925299516955	-1.351356978244193	0.6719594004225915	0.531548251753182	-0.30339586137549424	0.14577899132816846	-0.48156747124522975	-0.711009765821099	-0.9753277588025953	0.9992000660347727	0.45906198303636414	1.0203805312285827	-0.9272218014288317	2.5641761630137983e-05	-1.1978950378916529	-0.8179817723634029	-1.2882685691928004	0.6445269573985764	-1.5259960703886293	1.1765937356176868	-0.11297473005370737	0.5589110501053877	0.17392186481750313	-0.13949515332304818	2.125359901130672	-0.19568632472587164	2.9350455984022714	3.616783074473838	-0.2000655204484659	-0.5864569180748564	-0.23854212090246377	1.1962135605582493	-1.133824858303443
-0.6196717344138218	-0.15234461533494797	-0.39861515507764	2.190642571312723	-0.9801591688635222	0.6275083238739091	0.6150380651110715	-1.0213714624897092	0.2802455629307696	-0.7173806714745385	-0.4689168741913103	-0.3313945531054229	0.09378518694740492	0.013461252802033613	-1.503032111369907	0.7419042868128433	1.2459949248159985	-0.37839770603122436	-1.3647342396071755	0.6241728353631499	0.5709041081560587	-0.30083122758367903	0.13718613210116787	-0.4503471714709911	-0.7636179717605609	-0.9315317441763291	1.1174836834295838	0.5402913389165633	1.052408800632565	-0.8754568134505393	0.06725033294494757	-1.1760514338219366	-0.8657810975572933	-1.1591555785216485	0.7673754713939365	-1.572154888447591	1.4531817442568957	-0.10698345916321847	0.5020874675594448	0.12875184619986263	-0.18997372367668283	2.113866161715964	-0.19956218892619856	2.8668065107723595	3.7023214796586017	-0.08444060888548506	-0.5874379054180443	-0.19469123777872738	1.0985520809280147	-1.1128436566257918
-0.6063523994983557	-0.11116698651546686	-0.3073083463278836	2.2358507681543087	-0.9186491908101206	0.46827869243466563	0.6126572460402409	-1.0191426516103483	0.32245422528550877	-0.6842046886681459	-0.45782283939855184	-0.2182646961463505	0.19113666884144828	-0.0045579660189137925	-1.5230396740276122	0.7353535677439619	1.2982887141852688	-0.3480750244994683	-1.3667827827931665	0.5881602772837605	0.5804182993072485	-0.3497470173435249	0.16426617572345026	-0.4348359534428966	-0.8160992226829057	-0.8958835363002635	1.2302160238326072	0.603427324927385	1.0277375454926452	-0.7928599877808453	0.12970527223002004	-1.1715757966590457	-0.8395294681641966	-1.0118726528222184	0.8773439447343618	-1.610388469546446	1.5872763258586304	-0.12604459976303234	0.418194299347571	0.07300810536888293	-0.23593481544328956	2.054327480146706	-0.17859400433933662	2.823196888263234	3.7701100599714557	-0.015250579620564492	-0.5350677144376436	-0.1529078933677298	0.9983598324861711	-1.0793620222269829
-0.5428882865712825	-0.04775065783869853	-0.31221710170831696	2.2642311764399254	-0.8581966071937661	0.23098730027680886	0.6148080342829715	-1.0199377949510933	0.36879544799375363	-0.6565640898990791	-0.4666010702072484	-0.11481101400312203	0.25559653779168123	-0.05005451180322312	-1.4789598617114772	0.799845756906715	1.3711643497083228	-0.2913517570531473	-1.3963311891946681	0.5376534144030989	0.5853928703390694	-0.453886920099306	0.21755463898899124	-0.40133535540982307	-0.8025443331629551	-0.8610347827723362	1.3208935616021926	0.6659535104751164	1.015170392165696	-0.7124921746594806	0.19007362694459692	-1.1739012272486566	-0.7572506297342114	-0.9374065298586967	0.9585546152712652	-1.6155131282014104	1.6566077928992062	-0.14422209057669638	0.3283367182638396	0.009343340846336012	-0.2711106633531658	1.9820539946328686	-0.1435216462222475	2.741338798368257	3.813636507652229	0.003474310373522721	-0.500631425405297	-0.1111392123518586	0.9339304815762116	-1.090584821586827
-0.46298417288222	0.04527215182919017	-0.35361295252540803	2.2634885949820664	-0.8045294580449799	0.009505059598680237	0.6513062590081033	-0.9959108120840441	0.43633008237433657	-0.60836556878666	-0.47051328356950367	-0.017644703690552613	0.29643807085936	-0.0749576646493067	-1.4215301038746042	0.8956554222333872	1.4382193987577823	-0.22727577284384787	-1.4429538372401205	0.4645890049741622	0.6162859070016512	-0.5564534970003715	0.32038238840481953	-0.36437376414463407	-0.7787500332239351	-0.8085483265792585	1.3963568594815294	0.7143087200999301	1.0319179616083611	-0.6915547705318484	0.271188510812675	-1.1861550287974876	-0.677911749799415	-0.8903575002078995	1.0154641440145813	-1.6102224638071732	1.7957626333290897	-0.16692436965702662	0.27090903683929224	-0.04845582942930966	-0.30979086494519753	1.9109984194599126	-0.11684799694297845	2.5582708959833997	3.8338311523809465	-0.009288170040256786	-0.4910177494420567	-0.0710494900778927	0.8481322731220213	-1.1194907458079084
-0.38360743982541606	0.17036346667045982	-0.38692519165955946	2.237473897023947	-0.7860455022504159	-0.11684367073143202	0.6720397043141448	-0.9655708729965374	0.5153444814107683	-0.5615145722660047	-0.47229560391325887	0.04071219715404249	0.3183027958248815	-0.08773257736746795	-1.3533398595285557	0.9927068447461934	1.4833865188349928	-0.1680239985775407	-1.473398481285493	0.41263829171146804	0.6643523035320478	-0.6081667277190781	0.4294070261098738	-0.3480094615616694	-0.7566207971632667	-0.7585265094387321	1.4441138741798327	0.7067904705195035	1.0494718235473957	-0.6920907544652248	0.3682743516164259	-1.2057890283222867	-0.5658493318385756	-0.8954836423003639	1.0545288827042727	-1.6362546230694637	1.803154892625296	-0.21028587937595175	0.2092994596565158	-0.09665750350040485	-0.35540794788216423	1.865657886579411	-0.11301727091268662	2.353360267526983	3.837548143986254	-0.02898111195427463	-0.4702353509123013	-0.028419334598379854	0.7422095407721916	-1.1332518333739503
-0.2925529927685982	0.2995922991196571	-0.40287072929858025	2.2107734271184056	-0.7811966769313617	-0.1845290086284238	0.6917993524478983	-0.9184084316141842	0.5929181002677208	-0.549474022342292	-0.5065759693457477	0.05190191038180867	0.3200270712433012	-0.1428457703808302	-1.2727715845722751	1.0602044462290094	1.5351471487928607	-0.11352529979125922	-1.5106746510448616	0.3599028771541914	0.7301278272793728	-0.6480368325528881	0.4671017781890391	-0.33718209941658844	-0.7074940884239933	-0.7234582166338551	1.457711496703039	0.6744080988311267	1.0751209916748803	-0.6900276417057972	0.4627759705253375	-1.2244429613150658	-0.38533988017749754	-1.0176566955040887	1.0654128618319558	-1.6689423828044583	1.5983578827703184	-0.27140498958462644	0.1601717564866011	-0.13288084325268715	-0.3750504740229186	1.84364751452538	-0.14136705090591653	2.2038507696655367	3.8256269427375678	-0.0546838782365147	-0.453347835463647	0.015897111320601072	0.6648222793111118	-1.1297839713932423
-0.2081086473206164	0.40378384553113866	-0.30141388119766915	2.181285233379261	-0.7613895176009357	-0.23220246223761548	0.8007764572600703	-0.8599332690657813	0.7017899573783583	-0.5589539123274776	-0.5644953182036812	0.038161075805644276	0.3090262592637788	-0.2027193080746052	-1.1866113277559038	1.1071680629382183	1.60783349695092	-0.05483613445932221	-1.5418166228488583	0.301099105918807	0.7904650243862358	-0.6776897067168173	0.47007485176132696	-0.3278468243256526	-0.6283425181363855	-0.7019433674927571	1.4499423810093575	0.6508776693489027	1.1037395181122882	-0.7139087036262618	0.5632463271665861	-1.2379114513838845	-0.17528684559741778	-1.1540842614783016	1.0464974569591698	-1.68515253582643	1.3794504482082253	-0.3393426172920998	0.13092826570118454	-0.14270900889391352	-0.3669114519326483	1.8230263938107565	-0.19703746061558144	2.101446640440273	3.812269139378332	-0.06855665493396997	-0.43301596445446633	0.06473354878711338	0.6271320680077253	-1.08751595474221
-0.14874065614634951	0.4887803831992107	-0.08903895486743192	2.1569261268681728	-0.7300795425437409	-0.3075315574773555	1.0248763238418084	-0.8165618141160694	0.9125815199271454	-0.5685754558411779	-0.6541165282326171	0.002502491585131128	0.29553844890192277	-0.20641159996081412	-1.0998956909906716	1.17335911990345	1.6831351655353255	0.007878594799575273	-1.5478159278935457	0.26206283218429205	0.8467638030874165	-0.6641268117592243	0.5035229244541052	-0.3253394693411868	-0.5285168115996893	-0.701011361128346	1.4357268365586668	0.6361204981421114	1.1023017917332192	-0.7488284822698488	0.6632132261639081	-1.233005178926621	0.020986383518816588	-1.2089367231201227	1.0351779734982682	-1.7110586536940873	1.1934779655690344	-0.38023805473549427	0.08878598759231957	-0.13462322131900642	-0.36598527431438743	1.8059200789848375	-0.2551784328318215	2.0652569476173204	3.788868102589624	-0.02604929756819919	-0.39106240574413703	0.11793601215233578	0.6334987525781495	-0.9571676394844728
-0.09721993016937633	0.568885797046064	0.14216342355098416	2.177827968886933	-0.6719257694852756	-0.384804935313778	1.276794585235054	-0.795357991696211	1.1887697849772878	-0.5793447561500191	-0.7836600973445667	-0.0718369941249849	0.27871617019782935	-0.18442890397387912	-1.0210525650005389	1.2770800382594636	1.756625984994613	0.06362214668776833	-1.5339516802597866	0.2343157944078423	0.9225374368819044	-0.6317403308596565	0.4940146610482211	-0.3107851332282511	-0.445693311586217	-0.7097639364527852	1.4181377723957589	0.6521877567954137	1.072796019737558	-0.7657630222601178	0.7448024660779983	-1.1940608988224481	0.21963957903591838	-1.2513667423827903	1.0589057012531176	-1.760233242683175	0.9642313883067637	-0.41005340124334044	0.04475058271599559	-0.1347715088140122	-0.3722001151487597	1.8073787928912168	-0.29682591771732236	2.0913726735643605	3.725661936840239	0.051114318531088984	-0.33278812427232857	0.16332288591550087	0.6849374473146568	-0.8127101770738907
-0.03916047740597726	0.6424721513196842	0.36572556174017734	2.242647620295917	-0.5845125487033361	-0.44924189862850844	1.510191531119149	-0.7880772094903012	1.4694508054258066	-0.5965175223760569	-0.8997695784233173	-0.16953161501530084	0.26149623251255016	-0.1840450725009627	-0.9585028982601063	1.3985202917671808	1.8370888890645474	0.10050536573583227	-1.4918536605235708	0.21702446543654547	0.9886874216796844	-0.6009084010432687	0.4396993530950624	-0.26810819981218337	-0.38986728425134864	-0.7010900638880068	1.4061333864099075	0.7224131649642299	1.0334690222740686	-0.7649207617933829	0.8133367291674837	-1.1134964599918291	0.36990945760362315	-1.2873548183741796	1.0923524340442916	-1.8173607362555821	0.8294809315733881	-0.4568837063993848	0.027095580277898528	-0.13870112743166935	-0.3729599588274151	1.8223965998702247	-0.32298499185819346	2.1580193388804285	3.6357964168646646	0.12378538347543347	-0.25276499007340186	0.20638561155122556	0.7354405528416971	-0.7619911038701165
0.015433331202578993	0.7124111978522742	0.5446932407676096	2.3151527869026363	-0.5043112253387131	-0.5309225146071045	1.7142288756434692	-0.7728490097524023	1.7475523645852575	-0.5645764677669675	-0.9648990395108615	-0.26055809969460003	0.25490226432452856	-0.1567346287866954	-0.9071649642372985	1.5285700617654274	1.893928729983113	0.12618814025137257	-1.4423868297511404	0.20009584284141124	1.0127911914505454	-0.5365522391722322	0.42045596524765844	-0.2214123623524499	-0.33565260905682004	-0.6803581000930136	1.4137822578366186	0.8372720328347398	0.9789617066459982	-0.7448213642917451	0.8687287106386208	-0.9914752068567679	0.4330645660125212	-1.285298879032283	1.1133836641359642	-1.8435496787160743	0.8287931736228475	-0.470595945634102	0.05846617979079692	-0.17446312831059968	-0.38304962439124735	1.85811888264422	-0.3343387462276294	2.215592988489286	3.5479516594963996	0.19933689678561253	-0.17714903234590768	0.24915140343565242	0.7531465786308639	-0.7879767232653379
0.0625050265826023	0.7832574984668854	0.5959976518405268	2.400752545665158	-0.4523119552605174	-0.5921940910113832	1.8565374474472693	-0.719751104442672	1.989715753622701	-0.46521923001035664	-0.9767043858240305	-0.3352878688945819	0.2586604676467176	-0.08957663726995817	-0.8558513280872532	1.659832794580275	1.9053679964076404	0.13938681651631443	-1.4000830411681178	0.1515489894165522	0.992596218952516	-0.4272868237871282	0.4376058635381372	-0.18748035654067796	-0.30579376560779353	-0.6635902700346454	1.4354128654171343	0.9849342314229868	0.911615235403047	-0.7235266375418616	0.8995851349077425	-0.8557894503464839	0.4768159483531716	-1.2831652708708028	1.115263591174357	-1.8386156192432381	0.7975115735942917	-0.4432905405401059	0.107985270966568	-0.22127666666455575	-0.39629963480759534	1.8966520839616183	-0.353603717198509	2.227748478818295	3.4504228192262985	0.267333653888006	-0.14692735560281261	0.27983455773641125	0.7542178282757037	-0.8643503347939605
0.10936656276330495	0.8563207183303068	0.5397369813028489	2.501581311047057	-0.4191150276996426	-0.5922948617557237	1.9329153500705971	-0.6237154587327265	2.1263923443582846	-0.38742601786372605	-0.9518731472933529	-0.38624366209597116	0.27613464631996754	-0.045093907223896765	-0.8092202391310396	1.759925622375062	1.8869566453724655	0.13073427911185956	-1.3498617246240616	0.08430183225145631	0.914060214793514	-0.2804681103757549	0.4187883376348229	-0.17451866117466697	-0.2925416149748159	-0.6351951427989461	1.4548490151254445	1.1547026803473996	0.8550096164109313	-0.7088211100999223	0.9229537180333717	-0.7310626196033315	0.5460629707595839	-1.284156690509006	1.0841649525797852	-1.794089190953794	0.69416113878824	-0.4300107256688238	0.12066283898235805	-0.2336298388179668	-0.39728629749480376	1.9151939585049262	-0.3861062088349465	2.2004232702090727	3.3245643584207527	0.3137645849537408	-0.16499932243620477	0.30539285544069916	0.7252519863505993	-1.0260155236057562
0.16719999525573584	0.9250744813041273	0.4641381897704795	2.578931517329645	-0.39034338348718184	-0.554517688009826	2.0108344592421923	-0.5231699848831022	2.1714089788370083	-0.3465571588164809	-0.9090125866459182	-0.39689078608172756	0.3010535226409893	-0.038059778274575844	-0.7704338919524829	1.803279145004002	1.8503295402459436	0.10115850944125035	-1.3291156522248646	-0.00427524988105617	0.7696824360859525	-0.11155900077514602	0.40691992345468675	-0.18236184921145746	-0.24950874705719167	-0.5953011281516776	1.4727754312595744	1.3212844300775974	0.8099576184109702	-0.6948089586987803	0.9474601736374716	-0.6258599021374486	0.6117420435364608	-1.2845861533937577	1.0073710218222722	-1.6752106365521917	0.6061053476769891	-0.42189493507972015	0.1541520387878279	-0.23702809391185314	-0.37598421227479767	1.9156987198249116	-0.4161953129801866	2.149681870622946	3.1888833470400657	0.3711048684722447	-0.20630615615732176	0.3360870072878023	0.6627967286726155	-1.1968236435147925
0.22460517881370104	0.9683153815036881	0.37869021808769193	2.6110004859715135	-0.3499929780911481	-0.4612899302680085	2.1453411521262824	-0.46068296275185033	2.2542306007670634	-0.2946320602616097	-0.8414299091215047	-0.3473580997519254	0.32099840219734455	-0.035147665577882146	-0.7375553989799312	1.8057122692295866	1.7990799861735625	0.060990171558012216	-1.3460595735991705	-0.10249543903366494	0.6092229954961357	0.05066253520434706	0.46916342760061236	-0.2043182345799585	-0.1655475347749325	-0.5584143873735735	1.480724913353711	1.466747412802182	0.767735739454492	-0.7008409048696421	0.9590571604065417	-0.5684339431582452	0.7099886565416768	-1.274489206847995	0.8954210037657028	-1.5390890045286965	0.5152347591257774	-0.40059020140585294	0.21437899529774124	-0.2567709262330593	-0.33658197017220337	1.9011717816524947	-0.4450837418024992	2.0933328696030684	3.046283279108871	0.44865570533950494	-0.275825459211227	0.3738855740733603	0.618674341554142	-1.2699840708091479
0.2632110272022033	0.9904077500574233	0.293776667353581	2.6126236148411515	-0.2878754363833114	-0.3141794627583888	2.329507666949934	-0.4270901645431149	2.4129178198896892	-0.29591783844350866	-0.7386171036231463	-0.25677901321954716	0.3378271999011292	-0.017604064016853146	-0.7047879819971519	1.7974698809506102	1.7586671337471416	0.027628108426783964	-1.3527150526331204	-0.1609957924351437	0.4726628113342389	0.1774523223411357	0.5195345375482323	-0.21465580293117892	-0.05659571566158399	-0.5203181094469902	1.4586868113129077	1.5833058535762734	0.7399040767786019	-0.736322190491052	0.9657156060094609	-0.561834828509311	0.8453587454568925	-1.254624264051174	0.773712059442264	-1.456230621368976	0.4250246003946213	-0.3856464927883102	0.1197524364469957	-0.26572584329258425	-0.2875777233741676	1.8674314974560566	-0.4654079551635307	2.069078761170545	2.8898191353879152	0.545867874262173	-0.3595654454548984	0.4176484768263422	0.6213922282076443	-1.279534486300695
0.3253269490392917	1.0528473172829833	0.22444049760495868	2.595901329661708	-0.19835911064371023	-0.22114139112356498	2.5198888479794097	-0.4049707225187613	2.5896845064257787	-0.3633776072921119	-0.6213557828664584	-0.15533862273746152	0.3587368914118365	0.012009368534914262	-0.6801568812651813	1.7989887839435041	1.749190146339728	0.02443352436265825	-1.3653309692629167	-0.17189093396526295	0.3738598229367357	0.23116694370557828	0.5122550843170219	-0.20414307653447167	0.055788771799216895	-0.46541672120746247	1.4256964606222415	1.669999808445071	0.7139019533013011	-0.7774355612536612	0.9686694181978188	-0.5746440010929531	0.9361294640029136	-1.2324064128964036	0.6692708619309353	-1.3954725207950616	0.39570151638416046	-0.37941707514694445	-0.10117758442415063	-0.29697743286508466	-0.24461820315408928	1.8239294071813732	-0.45655485541402613	2.0686199918848898	2.7376994149169342	0.6671351455870359	-0.43163894888754795	0.4730284543677473	0.6399309283932368	-1.2386841757715188
0.4678902262693484	1.1815676484523383	0.16120068534493906	2.549698966387469	-0.08984765776566897	-0.20001510095717895	2.6799864704895766	-0.4108298848124308	2.747209806048825	-0.40182745992934404	-0.5030881179700996	-0.045221563937970985	0.3744802756669751	0.013436220314669711	-0.6738429054715714	1.8373464834583757	1.7544681090336702	0.06398751915664111	-1.397451486249507	-0.11637244548319851	0.33007956519924575	0.21015421940250878	0.4972424557833288	-0.19407148891899006	0.16024833646070943	-0.4123586344442128	1.4106826278436106	1.7416493957599442	0.6790435648538364	-0.8175450256013741	0.9528497895713033	-0.5970132772116623	1.0067684667580687	-1.2050167321082383	0.6003160091713541	-1.3840826825727202	0.38872373373364405	-0.3713984233641197	-0.2675685375226694	-0.40027614952505025	-0.245752298196858	1.7828214600482704	-0.4358966195947369	2.0566502841591627	2.614960803875564	0.7832539611907979	-0.4897969651927564	0.5342188022277549	0.6624833062874436	-1.1174660577237003
0.6760985137779243	1.3356801190705216	0.11495545925282333	2.4909092387291887	0.0019265848243115364	-0.19529665904571894	2.8020599971148847	-0.43604155093968017	2.8785222017613483	-0.42721249866745314	-0.3832604175801151	0.07377206447861202	0.37146523830962475	-0.007178033029692249	-0.6764219511090934	1.9235568258418028	1.7523954123869756	0.1453362443280479	-1.4040063671805734	0.0011897586905502467	0.3270233869336048	0.1478069580858226	0.45884722050640925	-0.20341973867996205	0.2713535079797857	-0.3817971101925735	1.4053684992672366	1.811473515882082	0.6488901683630989	-0.8799616307953494	0.9301738244760477	-0.6333767154481829	1.0684075965687676	-1.1669635792667659	0.5690467980462719	-1.4650074062879461	0.2825903843065309	-0.3562134344858197	-0.4231367614157617	-0.5763345970679259	-0.2989867195044215	1.7351284615663705	-0.4169596526594435	2.04443792160466	2.5127197355982687	0.8665340849311169	-0.5362848654004868	0.5828279570698169	0.7029662513810903	-0.9057482024779848
0.8610306786447051	1.4669539314868556	0.12699378595596716	2.4522787716318093	0.05864615714081538	-0.24069387937099068	2.8792315060951554	-0.4803165778675112	2.9081472759356375	-0.4512427485302834	-0.28735865014937706	0.18302288431278863	0.3487465243845074	-0.016481774166694073	-0.6744607656646788	2.0433234066203827	1.7438364686997878	0.2611690171147432	-1.385624350199138	0.10813233867761089	0.35102634026780455	0.054530138140760284	0.3525289951563158	-0.2387173285130278	0.39576942475512444	-0.3734380486664399	1.4113306108378385	1.8860619480093987	0.6309898273191991	-0.9507668099307496	0.9142348792980812	-0.6612700029291861	1.119662872973329	-1.1111471105113002	0.5736958068033786	-1.5321475052828002	0.11444950680883545	-0.33017710089320856	-0.5926418016913138	-0.7940494734162186	-0.36626501775827036	1.694664200887194	-0.3806414810493922	2.022959177776265	2.418206894337362	0.9377787550056865	-0.5768359755387037	0.6134891162778867	0.7767093928712955	-0.6637618970677274
0.9686004665538357	1.534284622533635	0.1485606402403233	2.4295996035007956	0.1109112363178266	-0.3105131859716581	2.9066320115689495	-0.5294789252281016	2.7919553259776473	-0.43693937429209917	-0.23812457661735978	0.28720477833345137	0.3048182449628706	-0.0736559753063701	-0.6775222976327729	2.155988576012753	1.7339367395105523	0.3773833292937134	-1.3814175204421926	0.16832067175277005	0.4069535383881485	-0.05633113282490183	0.25955179070891093	-0.29901710750555643	0.521508603439652	-0.38929872586344844	1.4440036502684446	1.9726300085890418	0.6211329825041427	-1.0127580310506166	0.8794759307485769	-0.6758314156761365	1.187977908537049	-1.0335239784694434	0.6053606010311344	-1.5249016621815699	-0.03765431278254884	-0.2919075447292228	-0.6561487598590037	-0.9764636877589323	-0.4239866751183886	1.6673098420142367	-0.3280314392680907	1.9870121397820886	2.3252691228603117	1.0293051006108842	-0.6144005242098819	0.632782478414672	0.8821783644545338	-0.4332870257966139
0.9762494683555432	1.5110691612251395	0.15767746575736968	2.4203964628099497	0.1778221047416686	-0.31143494189782917	2.905918916001841	-0.5769706683980365	2.6064084010897326	-0.41690084821996515	-0.22355077353441383	0.3968030456647048	0.2473011106841589	-0.16303447144000102	-0.6828053493963101	2.235630202846341	1.7277028756233854	0.4534616374362478	-1.3642632575800393	0.2063734531980744	0.4812466107985274	-0.14579667414815994	0.21009210492200509	-0.38195119837596914	0.6843918904016516	-0.42273497196798066	1.4864966381682778	2.060716669031608	0.6111433746675956	-1.0966650396685662	0.8247212742717757	-0.6865438398609722	1.2369452172419528	-0.9394030753973839	0.6659428829845926	-1.4963117848623324	-0.18221556836005828	-0.24697301305055602	-0.6266074738517393	-1.0721503130085932	-0.46529041657602466	1.6810263835719979	-0.2705284198550103	1.9762519147185433	2.238835004913851	1.132254458871263	-0.6509840855378725	0.6441172828469234	1.0118557068327363	-0.2400757534589623
0.8612646294514963	1.386168077078487	0.20446107147185572	2.431920677784378	0.2565278868030653	-0.2829434958583411	2.9020889027139827	-0.6513366501349589	2.4284720489240663	-0.4203586471724158	-0.23529145516390937	0.5081575887003591	0.19225141778870639	-0.20079180654756584	-0.6700281394478342	2.2757371603103747	1.7365489051474827	0.48426609328536685	-1.3044302495695705	0.2285124923892385	0.544095577413061	-0.22606633237309454	0.1610781811700338	-0.4598446299373774	0.867021565410726	-0.4614484452203289	1.523187840186802	2.1201466419054538	0.5956942923375582	-1.1953073526136424	0.771511912644253	-0.6948328268029953	1.2592089029347724	-0.8569233577545565	0.7512618110648559	-1.4682598891055538	-0.34247683490123026	-0.2118933699443724	-0.5960068876981899	-1.0955220698603614	-0.457385774127927	1.779922555586704	-0.19862030577813705	1.9739884001438646	2.161725819341589	1.1908670391988188	-0.6871643520692194	0.64746420278439	1.1488774245052562	-0.1301610827240276
0.6463272822967326	1.220180821177074	0.2228134827167667	2.4468615790293935	0.3542550848148721	-0.25930386477429285	2.88721357583021	-0.6851262262411507	2.283898278656337	-0.4464846428289059	-0.2691717078661666	0.6079606923469068	0.1764493625363434	-0.1793639973638697	-0.6377327954215866	2.2851061282973513	1.7746524517209654	0.4946775919558991	-1.245459184395172	0.23023186011470198	0.5859891275501791	-0.311476523044581	0.14655111485296568	-0.4960796396805473	0.993595717477065	-0.4675292689667918	1.5654069383674252	2.1377049610459258	0.5625974425167002	-1.2607612000967547	0.724425527218016	-0.6939418572284317	1.3368078074336398	-0.7944410767772505	0.8415563761521397	-1.4153102066381837	-0.4685278367635318	-0.19450865713033885	-0.5788581371372336	-1.0569879166442369	-0.4025333772260143	1.917069447813129	-0.11772066823031913	1.944835697355422	2.088234101734445	1.1884883973384175	-0.7255173239014041	0.6550268488205273	1.2806177410903332	-0.12613292970114848
0.44556576792636715	1.1077508223756254	0.15614545903783147	2.46777965233685	0.4542168318441956	-0.2139214636761301	2.8632980374021253	-0.6476018859587328	2.1753866165905698	-0.47578876252257596	-0.3067701798796588	0.6688544358756363	0.20176915733839626	-0.06992196260788751	-0.5736419493230661	2.275859536380893	1.8513643111745837	0.4903739569464337	-1.2118571317115703	0.24615606505276982	0.6102052356361771	-0.3763245839298602	0.1939531312464676	-0.4914541698126967	1.0756672531583793	-0.4155440250852413	1.6111966232533557	2.1192181715229412	0.5017660736942131	-1.2908145849325374	0.6918724797904583	-0.6882069830668239	1.3873910933250155	-0.7367103000567737	0.9378246090100693	-1.3561537540302175	-0.5634612073801871	-0.1861296517113183	-0.5810150253868998	-0.9543688510030485	-0.3383246962212588	2.0399765138106147	-0.06779183374908895	1.908100031167723	2.023093715673568	1.1446534259110275	-0.7581769358566436	0.6709549617759392	1.4027776241704664	-0.18615198527913554
0.3432935779472941	1.1271324035310628	0.08583149688681618	2.5080170170151703	0.5386302070823589	-0.18853612763865835	2.8421275335226945	-0.6257193805864196	2.1357767808498913	-0.49695688468106686	-0.3553939804595065	0.6949320363753946	0.22986278650921235	0.09925593116136697	-0.46923746118662146	2.275881132158043	1.9527340047082098	0.4778348911562703	-1.1759161731359276	0.2813874093988852	0.643656129320332	-0.4070100705282683	0.2721127280504635	-0.46190760247310864	1.1770457172121307	-0.3033760235658377	1.653639509375284	2.058840057283904	0.4222539763112597	-1.3127516416343252	0.695777914230632	-0.6873635318695707	1.2758206684184725	-0.6773073593382205	1.0462724463870066	-1.3339643202140616	-0.7029029931801636	-0.19469353421325658	-0.5871283358696818	-0.8404428638676578	-0.268725283446543	2.163008612428648	-0.061424342562837665	1.8588373094444512	1.9679489647794661	1.0454103235726684	-0.7825453881187185	0.6917659853082456	1.491742802098703	-0.27226702060913566
0.28638801814620524	1.2491105198892674	0.031383898900943896	2.545941423054257	0.6039841936417087	-0.18958236507254375	2.8219998360639815	-0.6263458571579152	2.16570782715907	-0.532664470291933	-0.42639176159043324	0.7014859432723038	0.25099412400943233	0.24264201878311104	-0.36656506426568647	2.3053557686718156	2.0482137064010764	0.4669157510909322	-1.1492965433206475	0.2953829929329338	0.6854286997334567	-0.42108363927164005	0.3651456527522351	-0.4158540111801597	1.2742639630126402	-0.13491483763605308	1.699626261254305	1.9585927953483513	0.3365279218980526	-1.3267382699910206	0.7376754847486499	-0.6801080696340417	1.0853833569137765	-0.6279054213294744	1.1556166968498185	-1.3487173117468596	-0.8508711556914765	-0.1987890316263681	-0.5877919937926563	-0.7449786698605056	-0.19450254321414034	2.2523421043904244	-0.08222401131490277	1.7874967897842435	1.9145783309495965	0.9022808837866784	-0.8049954651318931	0.7200480086571531	1.5394625297275781	-0.38258068648016164
0.22902248726735683	1.4417886055585325	-0.03394213439576029	2.5733195492628718	0.6382910932635721	-0.15230015351208223	2.8045136592812794	-0.5795930350723092	2.2020139384559436	-0.5847094295247783	-0.4900985996371577	0.6867598808619638	0.2775394907535006	0.35898467588913935	-0.29163389579034166	2.3115897496758273	2.1237330554552267	0.4600609755687185	-1.1493376970900089	0.2538705506688462	0.7119088569399008	-0.4367718383671061	0.4486384739027708	-0.36815912412765095	1.33727759747048	0.07774830346982894	1.7344703777274273	1.8484982394830198	0.2478227948074958	-1.3372963027103997	0.7943857686053296	-0.6630816410641323	0.9224816566755866	-0.5990994267724458	1.240166233941396	-1.3534515494964967	-0.9493845114016738	-0.1758862079137199	-0.5856904103699041	-0.6910761654258495	-0.12263116003707816	2.250336951623877	-0.12481939777113535	1.7199439603419644	1.854492014964387	0.7837044016759903	-0.8204332992845031	0.751955556450917	1.539359614914537	-0.49063620966607535
0.21936705990231964	1.7358816011543827	-0.049250325570063966	2.599322073754469	0.642856583609164	-0.10981639323641172	2.788994246078828	-0.5022794007489899	2.216468217030718	-0.6187861834868518	-0.5262906147807483	0.6565414677258135	0.31181313163192376	0.4374907283442829	-0.22246826540910644	2.276313047701046	2.1619817223418716	0.45833758153412446	-1.1512764968910356	0.17532718242306666	0.7351715295820467	-0.447905277887943	0.5030532823101556	-0.34516152148875806	1.441268405145692	0.29815745302658747	1.753993370517439	1.7485145687153836	0.16678877986111448	-1.3641848300348127	0.8672474393047545	-0.6424586653115678	0.7216564918212228	-0.5749718364067571	1.2977689404150847	-1.3537190031875477	-0.9972360678809995	-0.14050261434918035	-0.5818488520080723	-0.7021318219979581	-0.05796506069840587	2.184139125301053	-0.17017724023350211	1.6655627383241942	1.7851975987043311	0.7141903713603177	-0.801834505914955	0.7719894200415556	1.47180071809891	-0.5698027871473368
0.2589642252687519	2.0497878552511493	-0.024061284855791513	2.608419711068789	0.6321804049699207	-0.10929772028760196	2.7700857120090436	-0.4147493792597382	2.2126338826821046	-0.6461144180648353	-0.5331733620492611	0.6347617451693446	0.35764169946365304	0.4146610998681946	-0.17079016116762155	2.2625853320259286	2.1396363489042187	0.4625021810023373	-1.1546099522093112	0.07028881091086063	0.7553924263066458	-0.43313328764343284	0.5372376583642101	-0.35695549655152475	1.5922472178102711	0.501210572952773	1.7777416132440398	1.6575362738188069	0.10156327883953735	-1.4093648725459023	0.9728949702150558	-0.6018779710887798	0.5200593378654014	-0.5354795260259562	1.3373780595212992	-1.3766677595518602	-1.0384742167829426	-0.10239913420883277	-0.5788411202674135	-0.7403076137678187	0.0034613071347560642	2.102881814459039	-0.19844577152066917	1.6193256189972256	1.716556576777687	0.6673089998093906	-0.7212663787475906	0.7697349230409621	1.3620140023139806	-0.6231789981723145
0.318538410374428	2.232200799976254	-0.0008436636410798975	2.601785171814145	0.6098057050036818	-0.1290487861782859	2.7615554021336846	-0.28394829970723195	2.161958700240427	-0.6702318393298289	-0.48261366250193377	0.6541759690128408	0.4304035145210989	0.35526735151556543	-0.14321901783137006	2.302404345794627	2.0747928072357835	0.48354828188634275	-1.150437417260167	-0.03487162524716937	0.7355661539198347	-0.4057183662465926	0.5373132787094219	-0.40367728335133	1.6893287428231158	0.6736276081181656	1.8059856555079126	1.5859889756138714	0.04542071136140076	-1.4543492383829015	1.094775372442264	-0.5432670225754075	0.44769635944844177	-0.4884259276210662	1.3562027343246652	-1.4112184725831403	-1.0765104197297202	-0.08069017776045055	-0.584397128263595	-0.7927931488057519	0.050488448241565065	2.0127055100180216	-0.1914463459539296	1.597930287766223	1.6557562868519935	0.6313488344082113	-0.5835575554827679	0.7473329211375053	1.2590991892725882	-0.658642874364258
0.45743778005405583	2.285282480339675	0.04879810448040076	2.5996548151727454	0.5744530948612036	-0.1861294851561797	2.780985339413829	-0.12402007545562801	2.0690206325340283	-0.6570435326109746	-0.3519182537120481	0.7228611036746431	0.5338437421270676	0.372835985563959	-0.09847969182596271	2.3899284312880225	2.0089460425328753	0.5168456773239654	-1.1329584968841626	-0.1070746070327192	0.7081095175125871	-0.3879837170537043	0.4682599634762353	-0.4768933463647434	1.785697366585992	0.7986862932199907	1.8308628582966215	1.5445736886786818	-0.00564448007534023	-1.4746996124882639	1.2056379096989078	-0.49690987561086547	0.46669209127654065	-0.4466857902264579	1.357527393338205	-1.4466084368518566	-1.119292608004069	-0.10843427423764133	-0.582431679799402	-0.8767321091732763	0.07045986194472213	1.9224365888210435	-0.15584135743042923	1.5989539878251233	1.597872472295307	0.6132324341923665	-0.48334424844645485	0.7095746786885427	1.165189422372317	-0.6488759827882362
0.6830099757480517	2.27979871473907	0.1009932171344452	2.636106231762635	0.5308399558016852	-0.29012192946987075	2.810881679372503	0.01122256235376543	1.9760244688526516	-0.6057395302965116	-0.17694774431936616	0.8000706009017063	0.6567301458129859	0.3961078546501461	-0.021882383504035548	2.524081398944799	1.9520462606153945	0.5532859226708291	-1.1337655680277507	-0.13981932016533422	0.7149592742663048	-0.3539262814874342	0.3884008989140515	-0.5470344125796138	2.063362637678207	0.9042474051783526	1.8582384697434875	1.5309574344673496	-0.04701473282079391	-1.4705436100842213	1.3009601936690187	-0.4571666927881668	0.466100099633972	-0.383938521511752	1.3439578041556746	-1.4732585063658852	-1.162507491677765	-0.16899561968768245	-0.5426207128558572	-0.9307705438116878	0.0709097196450203	1.8584106254254955	-0.11163905212095555	1.5963378654523797	1.5514987830821798	0.6107154992005474	-0.45086630081402773	0.663143038022663	1.1133998816822592	-0.5818405552957926
0.9212868898311963	2.1658944280543366	0.13202921889460537	2.7096380273794005	0.4851207908053972	-0.3894878110801767	2.8385237172158013	0.11546665750048994	1.8947365806620415	-0.5323412096755795	0.003676883352029636	0.8507408208178271	0.7522074152957037	0.3581335713187589	0.13499856755038114	2.6781636696149795	1.908163139830733	0.58466915437772	-1.154678541824914	-0.1583173453496343	0.7379137366592292	-0.30736109312389354	0.3437052948755108	-0.5833180773354195	2.450619385854634	1.0356354490571509	1.8798724174425296	1.5499753405227037	-0.08806117331870982	-1.4571184887053497	1.3593234482872625	-0.4159504402688564	0.47253200883161	-0.2965656682352089	1.3147790138300404	-1.4807472097153114	-1.1893437158140856	-0.23423529538850754	-0.4452629463990253	-0.8916061687417877	0.05589052096195278	1.8411885396546261	-0.07794792200693322	1.5805160123198307	1.52574812296206	0.6141333151627515	-0.43046176407572234	0.6194094620599327	1.1195279910042693	-0.4740524437436423
1.1407644687448788	1.9635401849377079	0.17308858244771477	2.766966939055007	0.455282989218566	-0.47802083767390846	2.88244426999428	0.1890977340285424	1.8140219060912242	-0.4628074878838574	0.1759112683167703	0.8718113697158794	0.8046136538162253	0.31259113264094973	0.41547238397437836	2.8045745511634244	1.8998660436651211	0.619890413700115	-1.1803927887142422	-0.16526805503898362	0.7763075162093974	-0.27327737287747345	0.3348457744311834	-0.5750434815199302	2.7160676779919077	1.1954517581757165	1.8847790515586162	1.6095312076857033	-0.13165925432722458	-1.450282566634422	1.3563783665782787	-0.359498608024509	0.5482109404356607	-0.2173617472771377	1.2754493433376408	-1.4717706030731423	-1.2043924063345206	-0.28454693002119047	-0.281913758780805	-0.7896049676631239	0.019274372347760065	1.8412857872483852	-0.06653699262211961	1.5558903386807443	1.5199238264536281	0.6226245134318574	-0.4818255347077419	0.5988477162447652	1.1227744855611206	-0.35588196939490374
1.3327032620116683	1.7874158279827423	0.19542341942868674	2.778312609853775	0.4485968680406656	-0.5835574454523427	2.9035495984724156	0.24680586436440852	1.745623578215954	-0.403647162949488	0.3242399280359118	0.8496794401075789	0.84022368963142	0.25011421626130453	0.7086678723519648	2.8867068909616638	1.918857875952947	0.6935501501017924	-1.2403538306738355	-0.1636428514688695	0.8409366130484047	-0.2580059737101063	0.3610820542016254	-0.5314485901988123	2.9112073050723484	1.3718246425767167	1.8705033849744404	1.6883134933204684	-0.1730489358075304	-1.446437094604479	1.3097226848011814	-0.2973802092859375	0.6613733428674895	-0.1388340019248459	1.2450257364595583	-1.4603131328829488	-1.2184162919617665	-0.29482170891758863	-0.13696831587275565	-0.720544185961195	-0.027076092050196905	1.827221932855771	-0.08559131879950331	1.5171148553386447	1.531948878457293	0.6336445003897623	-0.6271824259629726	0.6339445524783927	1.103959786558735	-0.25723678893999435
1.4607576239527424	1.6782197509897887	0.1872487582507872	2.745545695797962	0.4486260778317443	-0.666337648082416	2.871211097888751	0.32774985010203767	1.7087829839492734	-0.3459070054420184	0.4280833269303191	0.8004561248368176	0.8618406926086623	0.13177730432860038	0.8696586350279505	2.9206266582721776	1.95494866687865	0.8264163933842534	-1.3325474193255027	-0.16953683008151396	0.9150107697677481	-0.2691093735964855	0.4095467354462663	-0.46651685400341514	3.1458641226733084	1.5952866307582325	1.8360033007095935	1.759038544449366	-0.20676102889871037	-1.4366107224925666	1.2445903985079427	-0.2505330290553857	0.7928074873483306	-0.03725689217283844	1.2413348372355324	-1.4500207770480231	-1.2398187728199757	-0.2824349443620959	-0.08327583737366555	-0.7085123033802969	-0.05689145072458599	1.79632961390512	-0.12422357392667523	1.4640454859889458	1.557803389332392	0.6422937479519183	-0.7294594397064361	0.704581792648204	1.0827640130182552	-0.1892038736073229
1.5544529394387663	1.5783083952071981	0.17344486308016502	2.6550603191378306	0.4486494456646072	-0.7093934305244882	2.8184305243813044	0.41926763592138794	1.7159365350016873	-0.2870299875646776	0.48341204689857786	0.7848781021254274	0.8632227205432749	0.05198625085543177	0.9498450862693897	2.9422836234575933	2.017959275896051	1.012045007879681	-1.4191029415746552	-0.18053311088960186	0.98556211214319	-0.3081759182085554	0.47613243941463557	-0.4052634367632371	3.2094246402818087	1.8404374426022034	1.8024518101064007	1.813385535398611	-0.23709576024806905	-1.4280434872400167	1.1739258984510896	-0.21846406416826142	0.9455373311875199	0.08165863936250291	1.294491770307616	-1.4447424093752135	-1.2770988974900006	-0.2613840249885057	-0.07708595097669381	-0.7160502510430982	-0.07295779716380894	1.7367631473090737	-0.1570841617120559	1.4152832398500252	1.5785562318691244	0.6347152843501751	-0.7526180075785796	0.7816745925221534	1.0485635494661814	-0.15812469928327638
1.6241821756663566	1.4915302739183827	0.14099165613758916	2.519058351150882	0.4606546697979283	-0.7544675916987865	2.7689470594099514	0.49525201546800784	1.738326723758592	-0.22417214232191046	0.5259573672131033	0.8396796155684321	0.8556541619013632	0.03974953661559872	0.9551107824095247	2.9860906574066868	2.0966618074715324	1.1999693254981136	-1.4889889009119113	-0.1866572685486573	1.0600395346091775	-0.35240927994732735	0.5096322523436118	-0.37368633356300723	3.0184208170282396	2.0183346751903284	1.7818031973728083	1.839929559427463	-0.269493175614245	-1.4062212842382389	1.120352766849631	-0.1949573168926932	1.0939272362957158	0.19880606306381238	1.3824890500371727	-1.4515793864889752	-1.3173076868103402	-0.24513050924113897	-0.0421120292794417	-0.7643137115704457	-0.08267321136352752	1.650374868186844	-0.18196733024660822	1.3774783758230305	1.5899971233760302	0.6040576727308208	-0.7754096135186417	0.8573303796737729	1.0026401531194837	-0.17969590440685018
1.6552143623434752	1.4561473647195537	0.11993547075974613	2.3980987299633005	0.48894143147848396	-0.8073011001872823	2.709403579556377	0.582352338283221	1.741111457492585	-0.1461065195435215	0.5820418556717974	0.9735087761547089	0.8615636351217704	0.010544968024111898	0.8106772844589475	3.0326439543500423	2.196936789077605	1.333592180795763	-1.5307508315316753	-0.16260355819871092	1.1206791810260233	-0.38258784771426346	0.4728290243343161	-0.371908803768069	2.840883991359694	2.0919507512272135	1.754494388296481	1.8327811243214274	-0.3052906195795699	-1.3577274997898425	1.0955378343076339	-0.21283313645702057	1.2041776798370711	0.3007075543564298	1.4629158127742832	-1.4712479924124675	-1.3532350690213548	-0.2726458594970921	-0.0358498211857361	-0.873111422836881	-0.09280068009545181	1.5560863797811773	-0.18290319497199764	1.3497398957085496	1.578720662231175	0.5666908686214981	-0.7748755204095727	0.9135168439470973	0.9621572080258376	-0.22814834566729753
1.671464030245702	1.4491966278008428	0.12836744572774883	2.311115253839412	0.5220215198750443	-0.7946691909996927	2.652954014340742	0.6623967679181895	1.712454649567946	-0.03084050089223165	0.6422406346292272	1.1553094891113198	0.8972388609338813	-0.021621778238796407	0.6334347160294271	3.075061659969143	2.3424798440222183	1.402272504789795	-1.5394525674310966	-0.1171397089712353	1.1517882529100218	-0.39024795450094396	0.4006752749474313	-0.3792297613359084	2.729559090003299	2.074462169580369	1.7075022607408488	1.8142628612261547	-0.3469684939601845	-1.285450491758026	1.0959365261990675	-0.2608890654103969	1.2625848552748278	0.37165573666825946	1.5106942673311192	-1.4989801734121282	-1.3806588479631041	-0.31788120812423504	-0.06768838461868061	-0.9774481519618876	-0.11687373753662209	1.4582043612442397	-0.1583179383596755	1.3295237152861308	1.5380371289679649	0.5402452706619232	-0.7320717726684807	0.9276376934532531	0.9104144467962536	-0.26639669855366543
1.6678794280535072	1.448691784803589	0.11740983694303919	2.258882966814469	0.5498380039192337	-0.7071527633856289	2.612357407028303	0.6856245915690353	1.61832367784198	0.12031107831600658	0.6983817046861358	1.3309227808871156	0.9484586415105378	-0.07575870424495794	0.5739986481272947	3.124267638205776	2.4745298646321086	1.418811267429477	-1.5320929016769624	-0.04317202116320114	1.1574541366503759	-0.37351212315377064	0.33605171993640776	-0.37242454690200144	2.5421734847375843	1.9848942868352863	1.6382482432031082	1.798773929463654	-0.3878303614770037	-1.1874760318093012	1.110117734862977	-0.28318706396314075	1.268076777742711	0.40520866672802364	1.5057984727851885	-1.5318062712631835	-1.3732210417827564	-0.358823648215829	-0.0524370150426378	-1.0560240479266974	-0.1594098622740675	1.3725199694673107	-0.11712183517452338	1.3075937851354802	1.4908196523706285	0.5236540461240095	-0.6843885212166436	0.9125490598687935	0.8511869718909322	-0.28089210695527966
1.617841712275517	1.4421763835129442	0.09995208595294948	2.2423676305659046	0.5751103151604735	-0.6537175942765132	2.574532671194463	0.6946121208447258	1.4630098983331346	0.28428411792566466	0.7480886387175166	1.4729954903081388	0.9976444941834244	-0.21887777866815172	0.587102143795726	3.18731650959566	2.551203866612728	1.3864612537031795	-1.5279820973818605	0.0628219421477412	1.1434838589987657	-0.3488646030813344	0.28567264995244973	-0.35484062533564853	2.3428492249775337	1.8577520497276911	1.5539436515829395	1.7898354349337076	-0.41914948205887814	-1.091632746071861	1.128309143719553	-0.28288413430778936	1.2284333374082634	0.4153650070769963	1.4573703909313012	-1.5665506576569488	-1.3132950063174516	-0.41690325384093957	-0.025392954681436753	-1.1524479915543047	-0.21065961725678556	1.2992184379623106	-0.04940856169955644	1.3050345349882304	1.4464753799943915	0.5319042192212147	-0.641145145814345	0.8921339480048838	0.788731714212949	-0.242057995252097
1.5483979753375705	1.4288895011504401	0.09051856654039105	2.256330596666963	0.5856842595309417	-0.666992657920627	2.5571883467557557	0.7346383515376681	1.3026533881961124	0.4438913231436775	0.7767148858712909	1.5757637965667228	1.0570358408734624	-0.41937965829238893	0.5866578398366379	3.268163900653465	2.6043115916514763	1.333960786649317	-1.5298614528493655	0.20481800085414484	1.115027699633764	-0.3336683030001111	0.27251072986736924	-0.33311129669277867	2.229497926232529	1.7424069420682744	1.4842253575699522	1.7972868031730205	-0.4321505437975284	-1.031649337781787	1.1390592739893013	-0.2737962446472411	1.1599463042727165	0.4296834824047875	1.3987587660856566	-1.5992876042776536	-1.229520622315525	-0.45897062397944	-0.0678117569248744	-1.2498687566761189	-0.2628166482737179	1.225453822677508	0.052438195955774106	1.334179654813274	1.4020142755188028	0.5658927196915957	-0.6055934378399298	0.8789075656014029	0.7212570204261738	-0.1538206453684194
1.481908362993855	1.4360487601767127	0.059023358631738645	2.2861596474687316	0.5615219203506902	-0.6638509817735493	2.5578976084757294	0.7831340635721794	1.1836263546591472	0.5789706750781816	0.7797096690339266	1.611141567056722	1.1122452492613588	-0.6057006338248463	0.5805486603991707	3.3709166083339133	2.604488259858805	1.3081842439780484	-1.5331263185520387	0.33639671392979736	1.0985946204580037	-0.3351477549971464	0.26746008681083244	-0.30626670438819775	2.1577683415610323	1.6799790846548206	1.4354262258912416	1.811914145894122	-0.42199902983721227	-0.9951598919047393	1.1336667478956781	-0.26186616204383495	1.080223429758957	0.45763511994640493	1.34971371975971	-1.6307825820341684	-1.1476318793170674	-0.4672274225131422	-0.10200290261041349	-1.3168617516421322	-0.31222160865353205	1.167262714907476	0.16532274079029646	1.3644167213678102	1.3648313781213592	0.5980517995949243	-0.5809924552446548	0.886609513891235	0.6738974946429435	-0.06140658044310614
1.4098872019132913	1.5136080093417639	0.06276034659877809	2.351324213762514	0.5097767754548784	-0.6781871020786573	2.572631083015507	0.8106307628352051	1.1168043642383074	0.659665968488477	0.7636889936537824	1.5969342961146191	1.161362652437484	-0.7435128209268442	0.5652132315612557	3.495574632637004	2.5240947611560354	1.3056104697725377	-1.5320357436639607	0.4071767707011709	1.124403628243247	-0.3537648184522254	0.23461697687975147	-0.28687930368683456	2.076199743062915	1.6957154943365744	1.3868575623908896	1.8197982757524023	-0.3989597884248844	-0.9796418808812526	1.1105018759554528	-0.24195002215375747	1.008040448800886	0.49210636957888354	1.3251621629745225	-1.6618010618353622	-1.0659845348045613	-0.4798115981910729	-0.01913500080518592	-1.3640995569956886	-0.3542360496713036	1.1381810535358539	0.2624029076899454	1.385148543301378	1.333273729951971	0.5994623895353945	-0.5547492271711546	0.9265416046675987	0.6497359033084533	0.005548199096297238
1.3705081262820031	1.6641060967622174	0.1330347220128548	2.4085719689946385	0.46127683834790334	-0.7976419279577293	2.6026807768595805	0.8091609524174647	1.1136710546544402	0.6716447720023246	0.7269190378998586	1.5753116388650477	1.2133581939774374	-0.8292449180677666	0.5417449575972121	3.6995503471164306	2.416699419836737	1.3116019315851142	-1.52102482403926	0.4354887934097203	1.179702883986673	-0.3816941685891511	0.19342776884815166	-0.276778523063772	1.92748658916536	1.7652970183781906	1.3471201722757886	1.8177170857848217	-0.3665720874261348	-1.0094825736799808	1.0774191794458445	-0.2273529706238242	0.9536732163293078	0.5404118066052848	1.3357775810967216	-1.6872276075673418	-1.002606045521312	-0.4918348756004896	0.05120423059517483	-1.394177203899392	-0.3872344350990635	1.139931510223509	0.331918698754971	1.3964092439492741	1.2857533553192788	0.5652091564991549	-0.5287021965662918	1.0060575305860886	0.6485851285808086	0.036920252828751415
1.3684501522358212	1.826716757834172	0.23031516936670338	2.397709179034588	0.4508723107656918	-0.9137772469644176	2.6286435896577522	0.7791141722384143	1.165256407370789	0.6387702569617438	0.6922021858525732	1.5497766276072993	1.2514161141768168	-0.9001452664454416	0.5090226652352777	4.013095836263372	2.322885446955825	1.3228411767338006	-1.4947527149430317	0.4584439219472509	1.22504723672722	-0.38278310533823784	0.13781099495371024	-0.25257751977903514	1.7303693935490472	1.878583427534887	1.3359474758031473	1.791822204184421	-0.32557745688782536	-1.0494941996906488	1.0479363505983046	-0.23060203967239928	0.906317884867344	0.5998238848320245	1.3558652184664206	-1.6776300164930777	-0.9737202115986122	-0.4776870784924575	0.06321814068799038	-1.397081167343258	-0.4086083463384444	1.1879810832158575	0.3639698086910593	1.3980926618239091	1.2172032028032418	0.5084615578295877	-0.510993558378525	1.1079278023738763	0.6933998517142878	0.008757138701456968
1.3545122355261265	1.9158837376534705	0.36762968378694144	2.3442230249578495	0.49759921355419284	-0.9274257551316747	2.6179509899982567	0.7236107575291578	1.2565716608427733	0.5817819527979268	0.6735585492409171	1.5220998167100377	1.2749920765613756	-0.961040964039919	0.5007197349998108	4.238152628537543	2.245353342253895	1.3441750488543511	-1.448946283323248	0.4565222756658507	1.24899834160828	-0.30786425700105824	0.061307085708043205	-0.19749680180850657	1.6077210812428084	2.0336527175707237	1.3512385384195158	1.7342924482374968	-0.2808946048500583	-1.0775397716966377	1.0194226049613284	-0.24600393371802118	0.8779702850640717	0.6506512741178195	1.370407433993139	-1.6374443308675868	-0.9849930654236962	-0.472356978186641	0.06725113883529539	-1.3803411567959212	-0.4222023655844319	1.2849184108419973	0.36324157954783	1.3981912403480996	1.1401459426084695	0.4439418851742915	-0.5031565594923912	1.223024456565145	0.7794647030931763	-0.05848203098813941
1.3246260112754955	1.9203285509988568	0.5067335187168219	2.2690112909610094	0.5601023245042678	-0.9388573069234466	2.5795856817183833	0.6619871486214417	1.396125938872317	0.50533626524306	0.6582936423512079	1.530766965917933	1.315999844121189	-0.9990027311276239	0.5033230785100951	4.3091811395844095	2.203946731161251	1.3673034494724627	-1.3869915698701454	0.4378498724160881	1.2504529787658183	-0.17609540045292732	0.004169944873021171	-0.12121547299907667	1.5116503134816317	2.1758064705210876	1.3691348934869034	1.6570995780033033	-0.23440811859350444	-1.1106303988215567	0.9901376669796086	-0.23660717460495734	0.87391434232377	0.6948722449849846	1.3741600296643708	-1.6123743900570084	-1.0139973212451643	-0.5002452161183099	0.02702751279861913	-1.3641819389373582	-0.43545993663439797	1.4361986200280066	0.3495286034912386	1.373212958910948	1.0705789181165917	0.40749966942931054	-0.49071981995264424	1.3377361966343615	0.8638735615713078	-0.12332298523208099
1.3004140854065351	1.8745122198567832	0.5690034559218367	2.1448987419441568	0.6067766496688275	-0.9671442476288321	2.5287603702497834	0.6340326395561693	1.5978196717393938	0.42549452514560676	0.6596637253365432	1.590737355824295	1.352525799393049	-1.035128782475293	0.4856064581414392	4.342438636395652	2.194166883969845	1.3676267879404915	-1.3145380725888407	0.4626185328344322	1.210264666643082	-0.06499005745729691	-0.02456578630759012	-0.03495337926441798	1.346135151357077	2.251829194103407	1.3826156118616655	1.5678129876172364	-0.19712437641198052	-1.1317507181010558	0.9679476985695306	-0.19184783307746578	0.8821782256585463	0.7420674747667612	1.3728789210841528	-1.6041786252254933	-1.0416807174265212	-0.5472259297485921	0.009772406801288564	-1.3526731816860647	-0.45224076295056576	1.6269798756312028	0.34758164375706824	1.322274402276441	0.9909383703917044	0.43414282900519796	-0.4812078760101791	1.4161157094306005	0.9155929330706549	-0.17420335434193446
1.268172492016343	1.7694609770369347	0.581085328035613	2.013591674212635	0.6742629509769187	-0.9076124484871333	2.4681549147398156	0.6590676071632534	1.8586163764851011	0.36092594113539833	0.6953545891816632	1.6739438920419947	1.3437935993061922	-0.9989443219904415	0.4796257103171458	4.243252831241172	2.2095811850592666	1.3515374657713703	-1.2432071586828943	0.5075731981107563	1.141611553746488	0.01861024523812069	-0.0346909525296778	0.037438792201706504	1.192314499463171	2.2483331346742412	1.407482794294794	1.4898057387000772	-0.18414921965313305	-1.1185595579629435	0.9559403792698606	-0.13493566655292782	0.9246856255610962	0.7823775921302275	1.374305197775443	-1.5920940222424909	-1.0600270023588196	-0.5953785760739808	0.02446647389073133	-1.3368764443708492	-0.4691047562365364	1.7984597992922133	0.36566700388437035	1.2765453414972228	0.8796622864311943	0.5414780551477119	-0.4902365928539626	1.4511832188739762	0.929888736191314	-0.2239164504472655
1.236977729354844	1.6165008654342223	0.5652031291756942	1.953186933329065	0.7630577948768777	-0.808705962917202	2.427489298178947	0.7179925477629869	2.1404476972382036	0.3117540060321632	0.7453323065759279	1.7721430257362847	1.2967622760313686	-0.8126608951890306	0.4650678134076357	3.9345699912492074	2.2590072708488638	1.3262556309561861	-1.180111571290273	0.5213420901597032	1.0836392221967324	0.08456601764402231	-0.019980805376832497	0.06982356861167979	1.102532887934593	2.175823039523122	1.4223930833990905	1.435934785531696	-0.19147385269244194	-1.0880680275308292	0.9490549412032054	-0.05377427810735149	1.0503878509622007	0.8167437604185647	1.3751508020224423	-1.5965454353992923	-1.0604095961856106	-0.6526967387982602	-0.011124309337490335	-1.3190984213584718	-0.48071410915767876	1.9060480538538194	0.39324040735300086	1.2192636359792375	0.7763004954230786	0.6984763203988307	-0.508166861515561	1.4868629250638552	0.9062604307062196	-0.2794234652841352
1.298479034665616	1.4528841766503482	0.5350222009334166	1.9397595997549868	0.8529801367124723	-0.7691860480633028	2.416938550863447	0.7923264024962438	2.410117593895703	0.2719965823624921	0.7804977698661995	1.8664869200794516	1.2334432320271607	-0.5609634068239169	0.3976724566133939	3.6310953328466233	2.325355647069009	1.2912348414839696	-1.1253839170011406	0.5304097495637716	1.0446002174519333	0.07209956934413082	0.012524003009878767	0.07441011446942246	1.0046847499337686	2.067366494459325	1.3970749849648243	1.3923792956808856	-0.2101060094157777	-1.0476863173756867	0.9500822276095997	0.051369041386894	1.2319732874330824	0.8417257077996636	1.3614251571205092	-1.6164661241120513	-1.0361604350685414	-0.7365745312651042	-0.07222763464312634	-1.299433851881852	-0.4692786508097611	1.955190504566502	0.42618224384444436	1.1448482246606304	0.7094119549867139	0.8447746485104718	-0.5292762558263792	1.5169118875254228	0.8511822939448852	-0.3237925733433079
1.5344204059487585	1.3012227553666578	0.5685640431418139	1.964317539552606	0.9815441111660004	-0.7546513501149364	2.4465741892169417	0.8758927549081472	2.636990122318676	0.23930367440975003	0.7976258279542552	1.9250960773260342	1.1355474136588715	-0.36929382315799036	0.3098391177010797	3.445767571936358	2.4191633103710872	1.259997112087691	-1.0808166711032399	0.5576824790021624	1.0357773390092773	-0.027748420638524764	0.054736075710926715	0.0813937306163249	0.9400988264177792	1.9719083314911703	1.3679391310542566	1.3596664514834789	-0.22697338939003173	-0.991803611560021	0.958766144427393	0.13614479640661628	1.4052828407385956	0.8481082572677311	1.3410871047592094	-1.599404423131216	-0.9869151439344783	-0.8251713896111728	-0.1021347833515174	-1.282953344450776	-0.42838318356752136	1.9441089097158195	0.4632045709070395	1.102785526684953	0.6589058711483614	0.9404774466845127	-0.538304972670163	1.5031502911998493	0.7973344569940002	-0.3319210380838904
1.8027976687497678	1.1711195933787386	0.6171528040607177	2.036157223322774	1.1268803476568838	-0.7312903205005348	2.5454452729812727	0.9739684653509121	2.7803361309818486	0.20507800263564913	0.800402367809492	1.9198986435341496	1.0128663584632371	-0.25079002797619276	0.2234810067779264	3.27138527074503	2.5469764487945077	1.2313557905896855	-1.0450311823229625	0.5764525339685843	1.0704409104029842	-0.13054404975232983	0.12161630102380686	0.08720962645998301	0.9839129559792038	1.915155357274347	1.3757416479332074	1.35716430248654	-0.20688731567525004	-0.9401875080076658	0.9762183726969325	0.13026439721449648	1.5509447843587385	0.8498580900853904	1.322080969817003	-1.5400942615054047	-0.9311520936797308	-0.8951363982109821	-0.17182737369872364	-1.2603518587536215	-0.361679493468675	1.8827688322431282	0.49760286568494116	1.0936859706058448	0.6137005029287532	0.9709098380612708	-0.5288293615922607	1.46146225885717	0.7844701053638257	-0.2760744529184321
1.9914968381326819	1.0263394016445722	0.5991843841641155	2.1289312116890953	1.227140034555209	-0.7302351915303842	2.7128808789078165	1.0737469069879992	2.837506443426178	0.1699116061465424	0.7895589086659685	1.8543595745650545	0.9072194494616728	-0.2266461939134877	0.13023271336422093	3.132045717276024	2.682193877978647	1.1792400963127776	-1.0203252027829885	0.5880417001992461	1.1089931157821913	-0.20533898459737215	0.2159307915760162	0.08786809096431183	1.0549589367123742	1.904497346716002	1.3934776773113011	1.3630655972906425	-0.14012694460034292	-0.9038597080787797	1.002759029995281	0.044856053796833883	1.62975567174746	0.8526267550658122	1.2813722022694125	-1.4702796256000419	-0.8757215356792172	-0.9516868510146708	-0.24394486799525886	-1.2273867247943866	-0.2796957628269253	1.8265828772396433	0.5424250685295606	1.0919873868044112	0.5913942261821198	0.9314330758897317	-0.5272016492598598	1.4320034980494163	0.8120372414207768	-0.18333779618095958
2.1219700134999053	0.8920328729621266	0.5744664256194165	2.1899608571874754	1.2874786999863563	-0.7490407907315232	2.8413339271657527	1.1685055043022035	2.845376511503332	0.14664047391087776	0.7691774086805825	1.729949572837881	0.8225376434681937	-0.31707605451641185	0.07136590990967086	3.082155872762969	2.7960880854961054	1.1105145049332215	-1.0098104147111449	0.6020163583654394	1.1314118108260027	-0.3002830042548291	0.3161317290002644	0.10391127046388426	1.0634844544003552	1.921136767008607	1.4029368929796178	1.3559289647742152	-0.054128887899204024	-0.8774433570766271	1.0240293879112494	-0.06315915762608837	1.610699940766397	0.8516536104439805	1.2204487752549338	-1.400621772892881	-0.8013343644989057	-1.0056991608155896	-0.2089666920805518	-1.2203883788495231	-0.19750033444385878	1.8374375610382228	0.6043395917607151	1.1041277112066212	0.5959506780568444	0.8767993865147077	-0.5461020054052771	1.4119586369124328	0.8748152773760264	-0.11878123208721092
2.17118691882017	0.8734487974110465	0.5349865728701717	2.192699887154989	1.313335207049169	-0.7717616297348224	2.806641444441202	1.2847650988201806	2.8007239451344765	0.13361924571283498	0.7553674571735305	1.5508094509890205	0.7580256225204283	-0.4489889187629295	0.04878277273912408	3.09640188708969	2.8473218656214034	1.042348289103355	-1.0153730325364971	0.6176092449791277	1.1461396519873808	-0.3916785920919862	0.4109755619689583	0.13161867832586233	1.0058175793172797	1.9330415949700073	1.408775420164723	1.3276224206972045	0.021976704639649756	-0.8553191313822314	1.0400207159654626	-0.1768795442247991	1.5071094032039396	0.8463675619582585	1.1848136331893375	-1.3186825696598758	-0.7103817915562394	-1.0382124593300837	-0.14694871002209894	-1.2433729405754423	-0.13113309254103425	1.8918730593540527	0.677243754789691	1.120070891753559	0.6078026454688767	0.8904192843432831	-0.5624953938958815	1.386660614471628	0.9723738421932199	-0.09611915728304751
2.131121851840155	0.955752839093765	0.41192328374796555	2.138280433978209	1.3017213941163017	-0.7722239896206189	2.588656564039778	1.401912201814444	2.7095907257174265	0.13833739785488697	0.7548622643323305	1.3656960879232962	0.7153946240374138	-0.5322261113298935	0.03797716160910351	3.1182100227151577	2.791160304427404	0.9680224754575377	-1.0287777297457208	0.6490147345689878	1.134563044589067	-0.4527792085786836	0.5124262250982913	0.15469088531746272	0.8923002624729675	1.920076350878433	1.4079904923108906	1.2560515173130526	0.05695490361870338	-0.8453140979591938	1.0552233907161834	-0.2737516961685126	1.356339531694876	0.874830899958304	1.1862036178528594	-1.2228972580993605	-0.6553110539404459	-1.0462029095239889	-0.1347901565358142	-1.2693932768519	-0.06830800748845718	1.9429789852930994	0.7726808923000708	1.1333752010375548	0.6242932799366594	0.9516317755415102	-0.5980071357192779	1.3838305792123466	1.0765517006673933	-0.1103811110837575
2.077031632256387	1.0617625519518779	0.2774986011242726	2.0287232930998327	1.3007633129689222	-0.7755642434109551	2.2733648095050993	1.4810169165921685	2.60771362399426	0.15816162756337102	0.7560868517794	1.2127097194502654	0.691310179676913	-0.567284109883359	0.02957703988258581	3.1441861433306046	2.635446208403729	0.8909579849875149	-1.0408060620018564	0.7086485453959754	1.1032379374836523	-0.49851455204033374	0.6033258600614477	0.1910653727635208	0.7368975557503645	1.8877046631545824	1.4081808790669268	1.1449576755275594	0.0310402094482378	-0.8485512707631614	1.0676003003093715	-0.2920403316357205	1.2212654386009443	0.9422474353561636	1.204404069778612	-1.1215015673874895	-0.6250497041166649	-1.0553934940019194	-0.13272686107015713	-1.308116908533866	0.009211169001593323	2.0031011524249096	0.8907382714205886	1.169690012756596	0.7163396657668029	1.007336248876948	-0.6719045489529653	1.4199355238608737	1.1707093987081738	-0.16846886041789877
2.037367057335456	1.1972872887363917	0.22351416796058632	1.8980005517613807	1.347069594765891	-0.8414060694556056	1.9427031618062351	1.5344802665686046	2.4918315192361584	0.2005450897231918	0.7621127919892372	1.118189721581183	0.6851203894697682	-0.6027676607220156	0.007025142834161863	3.174092695387381	2.433514447427121	0.8228370365431733	-1.043572509831152	0.7917292309050986	1.0916267644499118	-0.511011039974683	0.6643673987203174	0.24891293911923668	0.5912703853458234	1.8377822600262597	1.4222227373542164	1.03382055758017	-0.02757952172356442	-0.8611086086308513	1.071788020249319	-0.22184083885585806	1.1704541559283095	0.996113046113873	1.2256421644285633	-1.001694610518101	-0.5746885143211291	-1.070669354666738	-0.0746610470273654	-1.3583657738554589	0.09765546107031561	2.0673355035213694	0.9999606060596161	1.232723396012918	0.9352657114931227	1.0582794872592571	-0.7313015159397558	1.4660702307754554	1.2367058615439903	-0.24069546930863658
1.979168820195147	1.3653890319741284	0.2296501121861282	1.7888694822112854	1.4159959387741592	-0.9161009017750871	1.6553869898155995	1.5734663855178455	2.358280491954445	0.27000980082153536	0.7816981080568911	1.0957341422495783	0.7030378601220448	-0.6375669902393855	-0.03733583058108424	3.1941047822131936	2.2246326853657825	0.7667798463409922	-1.0361488271024555	0.8840066155867335	1.1078063622992098	-0.49532659583352423	0.7183881853289655	0.30431478017315733	0.49153745362932827	1.7640916234802202	1.4400289092213765	0.9650586705227706	-0.05370145573245379	-0.891855369507431	1.066980436273785	-0.12162161121036714	1.183317974323586	1.062204642824732	1.2495440939167002	-0.8361499982986469	-0.5573533702167781	-1.0810851415077345	-0.018901018845163403	-1.381362692872629	0.19864284431206006	2.1179366681404312	1.099746053950021	1.290702734163636	1.1986485345802407	1.0852980139061372	-0.7512882247355923	1.5457841125281437	1.2517267463019863	-0.2822631221569553
1.8683276862588474	1.4847734259768772	0.2087324803875718	1.706154835014544	1.4940649473900414	-0.9358252930569751	1.5385428306824216	1.5826306133137016	2.2301401364757742	0.33928927269028275	0.8064444741902479	1.1003699485804352	0.7199774808205863	-0.6730338527531321	-0.10489433023530399	3.2035673319011537	2.051538854446155	0.7099110765840588	-1.0241639349362013	0.9733788616977568	1.1399380008979136	-0.4802391894272093	0.7760785486894867	0.3317626946344153	0.4298666126217722	1.6805341462229577	1.4420396605745993	0.9358000508840316	-0.041862879962465085	-0.9226786995173507	1.0578308938893544	-0.013205463478891687	1.241193157271737	1.1140325892569165	1.2687316889977478	-0.6464392542935451	-0.6101103261181702	-1.0850145628972077	0.041206819576011175	-1.3748009712186164	0.3048470647505403	2.1704364762566866	1.2181254186834543	1.3361171019617843	1.430923729436215	1.063925798253464	-0.7607420360947568	1.721990465906228	1.2204172534071664	-0.2996703461262143
1.6502220900426192	1.514712810683579	0.18704686589239897	1.6435466966904415	1.5834848808190833	-0.9711602581753327	1.5861937167232483	1.5856826786620146	2.128731675617439	0.3932047849278675	0.8341492496016727	1.0822455640754014	0.7212845402587458	-0.72468421834779	-0.1734178025506686	3.200058018114253	1.9381935802871813	0.6441407988022878	-1.0124076748219544	1.0429243217656532	1.1838882063429181	-0.4451228567463099	0.8137295205687926	0.3282822393972456	0.3981522727687178	1.594917970462976	1.4291534832976336	0.9489402673144992	-0.02695456408581619	-0.9344533306886807	1.0364906921383907	0.07691610898821219	1.3116361627938793	1.0954149163275126	1.2494751390639405	-0.49427654916770825	-0.6709837367736231	-1.0934907071225068	0.10486267535462487	-1.3520141261527043	0.3976500621003038	2.2361341720973233	1.3343441696778853	1.3584603036176943	1.5772451160875083	1.0381677147186559	-0.7596520501578814	1.930782549102645	1.1595150738168984	-0.29149094583634294
1.4419741498549268	1.4593227540066278	0.2439844696317332	1.6095827250932715	1.681206236872675	-1.03833581465978	1.6749587794397378	1.6120830439249232	2.109889214399252	0.4280660815094047	0.8546317881552982	1.0335124829443514	0.7019980796712395	-0.7815455133954143	-0.21088859347536112	3.190177950068056	1.8785491315772738	0.5759519492796599	-1.0050548680293803	1.0858492263599904	1.2185258535100556	-0.37916332938610064	0.8264178184917548	0.29530711550063116	0.4121466219633064	1.5081005420555318	1.4046102923616195	1.0325930882609164	0.021591368065079403	-0.9473339604526935	1.0022584825111456	0.14052539681488635	1.349447628991189	1.0721645267477002	1.2148235109508625	-0.3890258362882754	-0.7260089275052749	-1.1063725662390342	0.07364948188756032	-1.2852435624292	0.45836195005652147	2.2975853896771663	1.464552744171788	1.3356431667493305	1.5969421426152823	1.055039476751733	-0.7371874399988818	2.0603666376782153	1.0865016919100776	-0.22354716771492558
1.3087332174853237	1.3563530739798042	0.3230629353410385	1.5747787843060637	1.766758793962905	-1.0409884563122653	1.7802132186838313	1.6516072901855772	2.145765415481281	0.4258359464707443	0.860673894536054	0.9383594642929236	0.6588292637136709	-0.8261826104468881	-0.2402924906428528	3.1714976028331696	1.8487647646953191	0.514349504350782	-1.0034041446138833	1.1115978915062352	1.2374188537403465	-0.3602871740838253	0.8235124052283412	0.2360582847810228	0.4711318760702957	1.4392811921074773	1.368376686581287	1.2272610670621045	0.13373726375491124	-0.9674248502728495	0.976913900887098	0.21958409706449297	1.2888884839338253	1.1196019004964115	1.23622491972577	-0.3189714143150734	-0.8076471626409528	-1.1220526496783685	-0.031089351853632475	-1.1820313468079884	0.47749413342802977	2.3492933245299574	1.6255515690521392	1.2625547740255942	1.4967131827157143	1.114228936998921	-0.6930902422793644	2.129016987808479	1.0136239704386294	-0.1404882653422201
1.2002672790281443	1.2438243015484582	0.3663470735101191	1.5202781746858016	1.8166987737700566	-1.0374703717966225	1.8891596527189232	1.685240247148895	2.149286031565008	0.42284306166316055	0.8645174016719064	0.8000801200112152	0.5847766867172949	-0.8553037374138276	-0.26486111113057664	3.15321317817937	1.8282649430663667	0.4570151271998861	-1.007128560741092	1.1325476722909429	1.2513084782426285	-0.3876607909832862	0.8006591409015996	0.17344901452207792	0.5583402070596033	1.4151277293924718	1.3466659161561245	1.5119591993946768	0.23251618986637487	-0.9862310801891967	0.9799171857919111	0.3194320873872492	1.1004311444769095	1.1539497937683756	1.274505750615668	-0.2910332632315004	-0.8754300356207099	-1.1406750988949872	-0.11459964049455904	-1.0845240806474208	0.45210552573724777	2.363505365732109	1.7905195436842232	1.1508804720447394	1.3322352224021767	1.203088200783902	-0.6302670861643295	2.172120037780799	0.9435904401639617	-0.053218690895019474
1.1707022414783625	1.1126053633709563	0.46086040795193234	1.4736862604828498	1.8193276549671342	-1.0995540418464669	1.9251403080808314	1.7054882912096765	2.1230227778095037	0.49217701565826	0.8857961241432635	0.6916336649305442	0.4831031080277414	-0.8537225186286598	-0.28083522690968177	3.1475658824546042	1.8175291946817365	0.4105675562675254	-1.0126454521560426	1.1545332587844996	1.2522647941560998	-0.4031537324547787	0.7644449555813251	0.12124218596453332	0.6535320554715038	1.4341696549800012	1.3727121604292654	1.8545765731312442	0.3155902219722461	-1.0407312877640087	1.0015513136818146	0.3814673289655277	0.8568345834469577	1.1839619394059833	1.2458858575176648	-0.2769197012129391	-0.8894129290522281	-1.1545095450150231	-0.18167588710696309	-1.030831650164023	0.39325733396797957	2.3345487369810334	1.8942019202543043	1.0213141679233384	1.167302915035603	1.3151965155765237	-0.566375743831157	2.136062749166431	0.8845921846149594	0.054590643802667635
1.2553012323749015	0.9746368938171273	0.6093779689259022	1.4343091541054371	1.7867236861651559	-1.1449897921622216	1.8821820509332365	1.7129176608075436	2.0629050629012395	0.598892972614099	0.9306208745572851	0.6423056394551843	0.3747214786555636	-0.8246139079054023	-0.3080453732791742	3.141198727491499	1.8126676641907828	0.37950119625930256	-1.018402407225602	1.171440956011778	1.231366987071062	-0.40691995162489664	0.7498382889008753	0.07220117689578472	0.7342559148172617	1.49987817479618	1.4034479311142414	2.235560231487549	0.4306601422573463	-1.109367008121454	1.0383153623276524	0.38935834949757886	0.621437906655289	1.2845704732902523	1.2194362276802	-0.2671714753011863	-0.8693996281603418	-1.1575145809899077	-0.2523894896433606	-0.9974669637876886	0.31063472978547	2.2820767138915667	1.9182304727695303	0.8985573649344699	1.0488827645554628	1.4404268729246132	-0.5105066979933864	2.053203569159257	0.8707875658292707	0.15910190168394048
1.3086459815912659	0.8748316282296115	0.6980166316059713	1.3921686708274668	1.7336553377334816	-1.1734545635929137	1.8038105477997124	1.7362378495939303	1.9076648716273668	0.6818837796146763	0.9987329941792764	0.670663066682335	0.2776731302471781	-0.7922010088500795	-0.33898350755539325	3.1150966315093425	1.8045314622854165	0.3637352125582103	-1.0261416021860694	1.1939845523148152	1.1990711617040808	-0.41869173337795684	0.7777780164476746	0.02777590669236027	0.7938905926656608	1.6172529852047552	1.3862463207004585	2.531061667508165	0.5055514388679327	-1.1181767122962458	1.0821627399059657	0.37057374096719753	0.42258071401811276	1.4191294188403856	1.2103886251575873	-0.26110304327665157	-0.8442258652951949	-1.1541303903195472	-0.29718639944412273	-0.9790381234361186	0.21435762128802507	2.2093771913003106	1.874867737422705	0.8062651174021156	0.9855684209363081	1.5675775291832585	-0.45969518690271743	2.0523530922419595	0.9331024851258338	0.22987260279085553
1.3201452585352527	0.8176270633886181	0.7252048025356624	1.3592759642842567	1.6712398561566428	-1.2291837490584796	1.6422330602954383	1.7891188976289123	1.7052313833455575	0.7475746954277288	1.0875135633204545	0.7759920133988265	0.20908673449218243	-0.7653244615834567	-0.37238266923000146	3.0749860747491176	1.7902907428589636	0.35741071212356373	-1.0356686997932387	1.274425153912831	1.1596461740303505	-0.4156990347951213	0.8359340419339759	0.007084551652373841	0.8470212673294156	1.761291462136482	1.33649191512304	2.6353178757139717	0.4745302255537937	-1.114739608977447	1.111511701403098	0.29593424980742644	0.36159757494647643	1.5973976347992562	1.1329886175363455	-0.21186389650006848	-0.8164468206571399	-1.1467039719040355	-0.30760072377387243	-1.0288586026610285	0.12312723573090083	2.114097703605866	1.8038984972825567	0.7650934176258507	0.9380220836148713	1.6775442760550532	-0.4125896279974242	2.1760131691867017	1.0559172806525936	0.22851432147650197
1.4679070019975735	0.818314820515312	0.7189896848362428	1.3339876164953004	1.6283803297069532	-1.246857159308502	1.4138891249352639	1.8723840593814427	1.540564151865094	0.8069238917334507	1.1782098237154646	0.8983887234648584	0.1787766454262329	-0.7404213087373736	-0.42306803181289804	3.013463304944511	1.7685637081469605	0.35542218054518554	-1.0404493960007242	1.4007760125859072	1.1159004819282872	-0.35450078949643693	0.904131653260815	0.01858335297182063	0.9049811155289159	1.9025090664719264	1.2777158494043352	2.605158325068473	0.3841024173063345	-1.1128083652809937	1.1145702793439496	0.1685374802391649	0.4828558630847848	1.8306279624981827	1.0345973010539764	-0.1133148967986937	-0.7625056457680613	-1.1355768783202875	-0.2934256712139351	-1.107912313887524	0.05112354146551566	2.0107420347916576	1.800657576674054	0.7766043560659225	0.8810729258530001	1.7505077321915394	-0.37624223028908976	2.269550966694247	1.1878072915111861	0.19046122152907202
1.6966633078246793	0.8841785402439839	0.6586515803938504	1.3088778128820042	1.6136293852122399	-1.2450432859103782	1.21457124623412	1.9485290739463956	1.404147056484416	0.8131893362638898	1.2507151002845336	0.9946221610455513	0.1854325441113249	-0.7252891701257564	-0.483076835287293	2.9256368785710136	1.7329524452125784	0.362939799926859	-1.0353348969973073	1.5114223826833988	1.0779848603348543	-0.29009956817371335	0.9658020347903958	0.05942112691027888	0.9605532328295492	2.0224562144462745	1.2115948630448716	2.514014793917382	0.2707163207084322	-1.069729720096001	1.0983199470682938	0.07314136789064535	0.6397216485348932	2.0916043338045354	1.0008203108101115	-0.06871161400032692	-0.6883872012041871	-1.1385693802556518	-0.26029807989213694	-1.1455237893569454	0.018272588393315498	1.9109567419197302	1.9165272591535487	0.8199826981913709	0.8058330538703687	1.7861201891480079	-0.3501334338144707	2.2761091701642657	1.2707800205527855	0.16893670732567934
1.801318623818696	0.9367041616539084	0.5711530157376237	1.2823477715077751	1.6056784800806336	-1.2708465241523192	1.0713693880478659	1.9783549809752394	1.2854879641223182	0.7646530259680907	1.2980173163918014	1.0559537836116921	0.20814147953690565	-0.7202034031096101	-0.5455223682873143	2.8280023700751533	1.6846904767177011	0.37084219208548697	-1.0226846855597098	1.5970664257548262	1.0534432591819223	-0.2365313900272515	1.0061832991336765	0.12293862407174702	1.0051486240347753	2.106419632253369	1.1672314087699478	2.383682731070516	0.1297025631505886	-1.0495707688239886	1.0859372171555224	0.045732173878488436	0.795763445617642	2.3626045515911613	0.9928868735399827	-0.08913954247197534	-0.5626960197266057	-1.1609551748381057	-0.12207430056292934	-1.183773724874309	0.034803913800073916	1.8207294982629343	2.0257706582719255	0.8884606491683595	0.7350241474335288	1.7932324073352532	-0.33656674218682997	2.322214550288596	1.2782740901206178	0.08388282927251758
1.8155777272292402	0.9659887137772151	0.5385058337840473	1.2567388557670642	1.6271652023980816	-1.2512229036147713	0.9747334371632357	1.9675442442414777	1.180733175105193	0.6802238908318301	1.3306487323906118	1.0563107502182776	0.22541030971987186	-0.7115213020754837	-0.6013831777686567	2.7281255000518683	1.6289201094113572	0.3675118058647888	-1.0078716149101177	1.6836102596440423	1.0369496901441648	-0.158942769177655	1.0287181620068928	0.2036345843609415	1.0051535069200492	2.1416370460765517	1.2035284768022922	2.2865552869880643	0.009386884455373057	-1.0987579293131824	1.0812373090922731	0.058179018835140914	0.9553051932899017	2.621255427064123	0.982086366076166	-0.10804575166695451	-0.31502117314058137	-1.187085513727116	0.17683552625769117	-1.246989507814754	0.09609040991129536	1.7531053738983178	2.039194750040294	0.9641196664844438	0.6798750694246355	1.78631775076432	-0.35361048895310265	2.382532426138618	1.222190194959106	-0.08724788244867784
1.8230522572428314	0.9922698158951213	0.5579825083580249	1.2309879162502615	1.691721761660985	-1.2204848627455807	0.9155043327747305	1.9229760584051907	1.072697900034254	0.5301474255835978	1.3485931821100472	1.0069922438524266	0.22881322755887035	-0.6869519157275886	-0.6331509108434871	2.6319235114403012	1.5643100221597492	0.3614265758964839	-0.9948967459586694	1.7493961286205597	1.0315603314872241	-0.062432933574096384	1.0552131429583234	0.2882326766634775	0.9379259424709568	2.1276942308649747	1.2884710310611083	2.242728337576265	-0.03360242952777072	-1.14486956294657	1.0765694127867302	0.11722654244004968	1.045183924428539	2.831157696363653	1.0042063570008846	-0.15671924925786646	-0.01587379278596208	-1.2127426926242513	0.459689936403281	-1.27472750757503	0.21889022114229123	1.746117439661091	2.0118049084631386	1.03017106917367	0.6391872090466337	1.7837336448229544	-0.4166734419742501	2.345620994758171	1.1518151746229828	-0.20286733470389592
1.70694921278768	0.9463693442535053	0.6010964235582671	1.2083493263409888	1.7311929523455518	-1.2573521359469946	0.8784118617436745	1.842738866748224	0.9528652689775801	0.30046167731034634	1.3738002841145778	0.9626474722050007	0.2155503226863737	-0.6475591247789004	-0.6216892571488751	2.54090091004858	1.4990185003941594	0.3493854513470854	-0.9939319186991955	1.7668653232186287	1.0656276456698215	-0.010809821758761962	1.0927566543470646	0.35181180350761687	0.8179485684094632	2.064951562412875	1.3416457180101216	2.1871302721285497	-0.029512680841365824	-1.1760927539861512	1.0701787018846276	0.22522987426864463	1.1421745551650624	3.0272851720724714	1.04729588157007	-0.25887118833753686	0.2302934519349698	-1.2344547825825134	0.6240771530805123	-1.271411634422814	0.31063472978546997	1.7951950586446017	1.8715846878555027	1.0968404833799357	0.6196762484548639	1.7783797250208893	-0.5082576936769673	2.299079378628848	1.156858000462011	-0.26476251634733344
1.4685255837918016	0.8632970632271396	0.6767506365223508	1.1843960020473094	1.7237590605160378	-1.2988074418613103	0.8429066034265056	1.7720474110556519	0.8460538824461983	0.05814334000702751	1.5317235662737965	0.924509159957408	0.21222563284367374	-0.5972438251769967	-0.569955614912504	2.463760794068219	1.4411154954422054	0.3165213294566219	-1.0106654985856545	1.7762224502113657	1.1538765933837165	-0.019404912167934125	1.1457028360500667	0.3892275082240674	0.6755489851708762	1.9799857199827264	1.3536367435218648	2.111511080508784	-0.030827358566369912	-1.219281999030412	1.0604558580212744	0.3453474224127212	1.3645234161590352	3.233509594327052	1.0770589735427714	-0.3229401811558404	0.40574460433741655	-1.2383434683435477	0.7338572345058363	-1.2709667719377966	0.29364220572798555	1.8431612765565855	1.617826923553507	1.1768938279858898	0.6125927615423052	1.7341733377548323	-0.586729414559075	2.3262139913091606	1.2398307295036097	-0.3233044409959615
1.259623374398675	0.8535148155847008	0.7622698643316284	1.1513247513284397	1.7149610714431511	-1.3398626286436868	0.7993349307373117	1.7622406431864668	0.7730698456125864	-0.11172829781563479	1.8259115031042932	0.8900452239802684	0.2504921610331823	-0.5302026519346257	-0.5088777050365523	2.4177509908498096	1.3931248388371535	0.2982527060129855	-1.0336110113251678	1.8078755566541833	1.2605519052496423	-0.0586929990841286	1.1992659205692728	0.40533556107381974	0.5380615845176887	1.9784737985471277	1.3777590795234835	2.032508479867999	0.0066409565962505055	-1.2357954087873129	1.0390836445126044	0.46755280925985865	1.572996473044422	3.407953763109993	1.0868360458235249	-0.29830677395594263	0.473832641440923	-1.2189658432458579	0.6940079796051966	-1.2683964553576939	0.22990606432438437	1.8669776753518488	1.4716394368672616	1.260992683565347	0.6013249546270318	1.6585862633537176	-0.6295222624407986	2.328046915699887	1.3471895912899723	-0.30289626424780264
1.1382029056739076	0.8987238718170343	0.8299869365394468	1.132703405371521	1.681962770461611	-1.4459090178346652	0.7292061989440223	1.7763805406751643	0.7374221553654753	-0.14203488863417496	2.098275109194936	0.8650290041907571	0.3121977526137269	-0.4536950263873855	-0.4806574613850697	2.3974905525867705	1.3589710886132322	0.3204822256899764	-1.0474935495230877	1.8243194082273306	1.3620567741496632	-0.15808288464130693	1.2358024873612417	0.3883127939865264	0.4218489150022625	2.115027228810013	1.399930786305365	1.9450945670331006	0.0776529824813313	-1.2271133198347537	1.0075404225326925	0.5888434673437778	1.661579222479057	3.542599514987896	1.0875437403650052	-0.25185283458271773	0.40088475179949157	-1.1917043072901812	0.45264495229786245	-1.2670000814463882	0.1644952425742947	1.8709879808849421	1.4550195626604252	1.3422630937968822	0.5801307463816366	1.576147752098889	-0.6204608460189088	2.304050269576498	1.4472227895662066	-0.2119975319138144
1.0735611081770546	0.9426927702517656	0.9048929601753839	1.1629463540350469	1.603332933857019	-1.5619317107153257	0.6596525442209821	1.8014596829122898	0.7265310965894127	-0.025770030999771754	2.276014075357396	0.8276046251563345	0.3632545581980942	-0.3885855267532798	-0.490522397726707	2.3856812617818255	1.3315969808455463	0.33797483681034285	-1.0522468098843318	1.797011803175847	1.4754666239845513	-0.3027913137320365	1.236932812521255	0.3457169522581841	0.34471397633271667	2.38918207871443	1.391901141366582	1.873244335694888	0.09879144600061167	-1.2234124783900076	0.9804642958327101	0.6826091053708463	1.7082465636537112	3.6569965487251563	1.0852210505878404	-0.2239331285812866	0.27181854620700646	-1.1696036621068036	0.21800358856936977	-1.2809391059769453	0.0831768476909689	1.8413969273555377	1.4410357575836243	1.4247126548370013	0.5428829422623304	1.4736606880206804	-0.5622701301355937	2.302495949693162	1.5104171627196694	-0.11357731680159491
1.0514388784975708	1.0048030920443336	1.0069594440251548	1.2340515719917033	1.5308809680655593	-1.6375512628064002	0.6422545459223847	1.8591356862444897	0.7383090872501539	0.15099541187725155	2.3495903607498096	0.770789820052188	0.4016156118831312	-0.35961042262929793	-0.5147820881178762	2.369815564168843	1.300222600097634	0.32795457768612535	-1.0483532060386374	1.7768781117375059	1.5615840241804677	-0.42890145413922254	1.1838433501641663	0.29699057893780967	0.3079507331065972	2.699063839254575	1.3846530841631044	1.8323286917197794	0.09031404136006682	-1.2218470649972875	0.9635504471245954	0.7425832373333009	1.670971089889538	3.7795670835349817	1.0842157614186612	-0.21320116495532337	0.15421193666458644	-1.1605509520635908	0.05601149631928284	-1.2923860767719866	0.0634776167980765	1.787322634387954	1.4486099425154744	1.4939792340075129	0.4957217181572756	1.3580831912456142	-0.48540432186714905	2.3010662686683956	1.5102066551475395	-0.009049080403892568
1.0338489500411823	1.0755689104419914	1.1460830723235043	1.328976206110294	1.5018698035662539	-1.6994304275221421	0.6784115582525028	1.9499145509795113	0.7555287342339284	0.3285635580825225	2.225393752669124	0.7260500053601399	0.40513913121642436	-0.3542451261709191	-0.5465046965718615	2.331803397088375	1.2658385502463025	0.30857366991246954	-1.030926871034595	1.7971303802603622	1.5421350933137308	-0.5089307952884964	1.0992958241988302	0.24231856307341607	0.30090961254183857	2.887030882828839	1.373580591246272	1.8013626307843864	0.08783040142145007	-1.2069586224034814	0.9538799861374885	0.778911036786839	1.5299490807652034	3.896970357465505	1.0951505493852198	-0.21743123712642792	0.06987277129930247	-1.160519616964791	-0.11581209246922386	-1.2644750749342035	0.16696756976752997	1.7217175553032784	1.4495518256635351	1.521008707044163	0.4593090471925964	1.2676355320654822	-0.42555682735978373	2.2881258224698677	1.4922760879480998	0.10218142535432166
1.0200260261009277	1.1088446488696742	1.3707180110837438	1.4595447502061305	1.5083923499141147	-1.734208189701207	0.7226349849546456	2.0568814096869676	0.7577828580631134	0.44308861981543	1.927148106938106	0.6917288560256338	0.3542224841254258	-0.2874375894772797	-0.5632806421521339	2.262689711615488	1.2187785565191427	0.25865021044879755	-1.0032669653826782	1.848097601233846	1.4368020802902068	-0.5686007741841522	1.0187760766205822	0.18353682047510506	0.315382484493256	2.8959615749251437	1.3300722073142466	1.7658722438325156	0.043931175022724964	-1.1939546312579772	0.948877421455925	0.7850824860399828	1.421358613789159	3.9890810087365978	1.1226853108529538	-0.23670942214459317	0.04596976650171018	-1.1593351502301654	-0.23004633956989445	-1.2223984982262703	0.3273399497654526	1.6627438359453799	1.3795936805321682	1.5192267106453374	0.4468729192838037	1.2113502275780856	-0.39948073046327054	2.264920999683273	1.5120684776743785	0.24077705496764784
1.0242648974985564	1.1059289976464044	1.5967859897211745	1.590117352124141	1.5414782802688907	-1.7272905744867928	0.7517223831678365	2.1523789280855	0.7450753318027081	0.4912944052113629	1.6639183874163646	0.6579360172688749	0.2852384293892444	-0.11884795916108307	-0.5698757790448544	2.167693487228138	1.1520705343055073	0.15781387580928546	-0.9718712120009529	1.9423873087909214	1.3101766358438574	-0.6063418199257812	0.9558281092587331	0.14192705366950192	0.3590208301848257	2.7424539133310075	1.277679108100539	1.7315581816449295	-0.020556034074465594	-1.1689463015411239	0.9490083786465418	0.7715367786080346	1.3306918937749408	4.055419318168485	1.1537295114058728	-0.2576599612769158	0.04668940727115016	-1.1565275253777185	-0.27660449539701115	-1.2143703780105324	0.4902867255104601	1.626271357448104	1.2856491118442743	1.520508231459812	0.45283135635075167	1.1679815015651929	-0.3979184172870829	2.21729429231464	1.5548482942772672	0.389873896992568
1.0115720749131416	1.1750595637268713	1.7054872106819186	1.6508791813590307	1.5847262969399254	-1.710408510964383	0.7855599179812838	2.2096774391246194	0.7267092575793488	0.4796642873061658	1.5063426779318922	0.650373084764017	0.2397488495414771	0.013344434527667315	-0.5883560468431935	2.0666288494615936	1.0878011643108905	0.052703006622430645	-0.9339137187266005	2.102079253580496	1.1590787215154286	-0.6405081491669598	0.9176159548175902	0.13051583137279818	0.4274154042143457	2.4452350125953175	1.2558915149492567	1.7000295306048792	-0.0621594316381468	-1.0882424350012134	0.9650811911749171	0.7567288642787883	1.2223174237495635	4.028925113182568	1.1705472370736572	-0.2750075610309432	0.04360132852633934	-1.1539768483354287	-0.3265404998833686	-1.2120513263525232	0.6479183758216921	1.5996903484874179	1.208155901528421	1.5298883571846922	0.47813632364741815	1.128141226019639	-0.41316005397105593	2.1421150655046093	1.6040509308031479	0.46158266113220814
0.9790648085728637	1.3162290305458968	1.7778517658063737	1.691700872430421	1.6367606187674155	-1.6916295863720396	0.8008569680499049	2.262209105994729	0.7011818861735786	0.40715220927388734	1.4217370224303931	0.6659415883658982	0.23305709635808114	0.04639148992954879	-0.6518776284941328	1.9820093959948946	1.0390375842987762	-0.011466745742597165	-0.8889600846608063	2.274483359342313	0.9854641761761467	-0.6916994412369664	0.9261331936993777	0.16103549896508942	0.49806098835506774	2.119335169338841	1.2661623794196222	1.674716910091816	-0.09894450295846216	-0.9968401589974679	1.0217478226347247	0.7437711967660527	1.1182668926810557	3.8792161790596973	1.1766515561442679	-0.29485754359549315	0.05568947157756031	-1.1463530187974793	-0.37665092728537986	-1.1971690285898444	0.8179494652671953	1.5860803161990102	1.1322605824318015	1.5573348932083015	0.5208838906658452	1.0960809269244665	-0.43239830575690474	2.06171567002979	1.6553773548345183	0.43897576650643994
0.9446145609558432	1.4754777299187491	1.8379483911534389	1.7538667081375472	1.6945025337716715	-1.6639828362777564	0.723781305248008	2.3141665026743006	0.6745119605932214	0.32370012027019934	1.4030893442760068	0.6772978860100711	0.28234073402634136	0.06472778692377529	-0.752134122637524	1.9348154243294176	1.0065748012021427	-0.03202137215519834	-0.8461533055633662	2.4042206400466775	0.8546620507824085	-0.7429433026672736	0.9637204852879776	0.22219809351501568	0.5673198330780431	1.93585832531578	1.310666118672678	1.6505137330019253	-0.13661358171455631	-0.9491418427676546	1.101940185848902	0.7148057758969915	0.9286375697695954	3.68341308489149	1.1781177540661034	-0.3257499820020538	0.08316335209186555	-1.135645815537647	-0.4020868934486045	-1.1680634885978465	0.9870619377280555	1.6005424226422544	1.0808873265094554	1.6233938788609272	0.5528396333959884	1.0694891333688203	-0.44029707051279426	1.9953564753879338	1.7111337937727171	0.3589602632037082
0.8974239075384677	1.6770966582350293	1.760556320437734	1.7908740463652886	1.7277228291654094	-1.6330699285286812	0.5778880863729897	2.301966273031965	0.6779318769869849	0.26254574951135984	1.4290360486000557	0.6817099932674678	0.3850508336668542	0.0339461716283482	-0.8630296139262773	1.9268249867838592	0.9994008100688341	-0.006606968568121524	-0.8101871974620029	2.49988793432091	0.794762685057617	-0.8040514290625858	0.9912821111087163	0.26841062451590647	0.6389371113882427	1.8967016312590232	1.3708550545282818	1.6298670695806394	-0.16559153974673085	-0.9049954835566496	1.1524576496693002	0.6505193511936487	0.6682532457405846	3.4832605368266463	1.1683261649742431	-0.35953214994410726	0.09164418191906072	-1.1244372506970197	-0.4153217639509946	-1.0421097379786413	1.1402781780061075	1.6303372330347727	1.0532386927574335	1.727212230760152	0.5563316150321735	1.0257292353556298	-0.4313301195387669	1.9445074869404038	1.7659499655554007	0.20782599920725825
0.8320921534249749	1.8101264462939846	1.6281386853768471	1.8244809296111388	1.735039881830609	-1.60127675868934	0.42457637329176035	2.240354711750624	0.7123518056295394	0.22492039305291564	1.4544735185401738	0.6855890303923639	0.5038074510481636	-0.10814657081291632	-0.9644524059622759	1.9440944099116018	1.0163483388147143	0.07743516604196654	-0.7823489588095204	2.563378987955936	0.7642988383682496	-0.8730449595030099	0.9993933881372602	0.27634463524294955	0.7180691501347551	1.9451452509558158	1.4169052686593147	1.6125684074115476	-0.20507720521151337	-0.8844494327771981	1.1746621688783354	0.5878277620287748	0.4913277434831663	3.2797865045361148	1.1492474459765005	-0.3922229838594585	0.09565686241194868	-1.1065543098120725	-0.42132446477994756	-0.8583815316662914	1.2749557446517004	1.6494718548162286	1.0335223400862048	1.8288428977186908	0.5367470934889604	0.9584674074659182	-0.419303941368576	1.9027094791342805	1.8158963955028067	0.012955076888630896
0.7844098067865464	1.7638125887198348	1.60537235296324	1.8933543453720432	1.7492095514828574	-1.563585536460674	0.2261441132787992	2.1812892155098504	0.7409892482291851	0.26117643206905533	1.4976937764905427	0.6826619042183628	0.6149009842920338	-0.23542008073461518	-1.0427505653775886	1.9897838757689512	1.040056581280331	0.19395988315024404	-0.7606357728303299	2.5668281860907918	0.741064970422293	-0.92515621537828	0.9915408122897051	0.25169276217446035	0.7938027007307332	2.015174138052349	1.4490004675847585	1.569736809723373	-0.25566315452189803	-0.968033149498825	1.1774122698812892	0.5553697404274249	0.3782493398654861	3.1257372540247945	1.1270476125906919	-0.4175019689343065	0.10530824716158578	-1.0755858316684	-0.41289686000166553	-0.7193990769719821	1.3802300071551101	1.654968659282489	1.0183679517998334	1.8864961684432402	0.505375511255577	0.885535561188042	-0.42284276237696394	1.8581804139859748	1.8679479011715145	-0.13105669946567944
0.7381827134717189	1.6186007196401904	1.6229369881430658	1.942770503808165	1.788858921893004	-1.5087781069212787	-0.02309428896708632	2.0549337100896894	0.7508461986506212	0.3633267868366269	1.5803312006827255	0.6698587019288307	0.697894369365397	-0.26434511988386933	-1.1075043962900621	2.078517324782756	1.060635272644698	0.28557460468157	-0.7267204942354774	2.5412469238873903	0.7282065540435735	-0.9603401372367092	0.950741646038674	0.19908371884579873	0.8595653995976985	2.066633316119322	1.4601698239388725	1.492591149847613	-0.29904751944703795	-1.095635610209224	1.1374179438669028	0.5328816683654405	0.25579906855497886	3.0097411563549477	1.1079398599707342	-0.4204931464215772	0.0950283154107921	-1.0370530606744974	-0.3946335044675086	-0.6217723569959939	1.4365491669790038	1.6426506307397326	1.0176668055586249	1.89221372284628	0.4675565279838844	0.8270454690625995	-0.44385042466700686	1.8028297632348214	1.9237511195701864	-0.20186135760545315
0.6326907259483298	1.4249751387804275	1.617232539350158	1.9428273133186025	1.838842716386774	-1.4374887329914126	-0.23238400406634657	1.8439436293857157	0.7479065423166839	0.41448913562257506	1.7486978292552364	0.6639854113618107	0.716652790977886	-0.28147151332216225	-1.154794998935548	2.1708932615425534	1.0683676615047415	0.33427907812077223	-0.6246408556549882	2.5306970509268876	0.7261700620230193	-0.9883370765511647	0.8746516586825896	0.17308896742857835	0.9055865933028621	2.1184197319764655	1.437637384356081	1.4080334636979002	-0.3293045358569876	-1.1861786103832697	1.094443614226035	0.5394035656512461	0.18929200746721198	2.8870381276764223	1.1023835505194224	-0.3954447248734973	0.05767076103772643	-0.9973702915546483	-0.3789056625365097	-0.596695293951657	1.446385551316618	1.6266649786609366	1.022322055494887	1.8514780434654727	0.43997549830725113	0.8030891474685606	-0.4783884457201283	1.757270594578928	1.968865231250695	-0.24587816144871547
0.482125538072423	1.1809054993037658	1.6335779030322626	1.9268273204861484	1.9019417070748532	-1.3604080051074052	-0.3538479489971911	1.6363429475685531	0.7221777715309861	0.390339025081771	2.0543394981814265	0.667331378354205	0.6484901302028423	-0.32261240630511223	-1.1731780752428358	2.2311814727534083	1.057950546851186	0.339749964999822	-0.4606087899419168	2.522058361563857	0.7221518069046694	-1.0048776502743637	0.7874056803986309	0.22888329225108944	0.9213046009990876	2.1278433518832798	1.3984444335608723	1.3244986686475655	-0.3472016387784124	-1.272391200682888	1.094306836715835	0.6021575226863393	0.18756803180540724	2.7655640938489428	1.1189399735872758	-0.3480008994253484	0.00878073559996841	-0.9584270307664706	-0.3700526360127316	-0.6980209631086268	1.458316231166545	1.6117073725733033	1.014588382362247	1.7676862979036856	0.43747009884337096	0.8184199288944007	-0.5117056825239491	1.7216971980037115	1.9951272203604398	-0.2644314352769607
0.3369332882168964	1.0063432290142162	1.6678362651792562	1.8991570310809986	1.9752728875777799	-1.2872899385523064	-0.43277152611815445	1.4467976418119375	0.674438372358247	0.3025174695446813	2.375925053175899	0.67098671640564	0.5137391470782688	-0.3467604124490438	-1.1658644155412774	2.2410579415034126	1.036053153510688	0.2860822460763746	-0.3190146738129012	2.503106953409354	0.7087144161325531	-1.0117417067479182	0.6915230626878123	0.34629756874229695	0.9117439116330713	2.0634396409772755	1.346859643030687	1.2429113008825836	-0.35964250532882164	-1.3472630515667674	1.1338442676429579	0.6816765572161368	0.19584791491430653	2.6537392686661008	1.1427148809782235	-0.2841932119373819	-0.04165788389860829	-0.9237672779842022	-0.3569326293816254	-0.8162843594729414	1.5190621419740462	1.5881132539923457	0.997839112067977	1.676140972266158	0.4737962275122339	0.8585486443997707	-0.5283970005039659	1.6541466025078837	2.0227458138239114	-0.25133250985166555
0.19462775340110153	0.9204687035248327	1.693231156925611	1.8707766227953826	2.0337771781291893	-1.2322009436978434	-0.47740900831087585	1.268123310920957	0.6315519236287528	0.15417353591443064	2.6307524053627973	0.6748847917495537	0.35315662767585393	-0.33922146167121303	-1.1393797342299843	2.147965744801469	1.0209543313629248	0.19877115955451383	-0.2164686258463157	2.4735115081389982	0.695184850332633	-1.0157257132678532	0.5943867392537393	0.49525651175864366	0.889907648688828	1.9813443781495104	1.278724565199474	1.1638300163110775	-0.3732037622557128	-1.3607604882382376	1.1896465816446944	0.738152148649139	0.17352023012499287	2.544381570693536	1.1671466740717762	-0.2131919424142526	-0.08458582220221005	-0.8954152805902986	-0.3371888061731415	-0.8386963667042545	1.5990536456573323	1.5495244826213708	1.0097164692098173	1.6027492610064513	0.5551935838421895	0.900060291219327	-0.5145868786837564	1.5709208376225643	2.0443345348323674	-0.22164981850393825
0.07223182877005085	0.8437142765293169	1.7201580553915048	1.843792105337655	2.06656808959407	-1.2047794458556145	-0.46901671693237657	1.1522331769451433	0.5957957875616806	-0.03088045445155584	2.8463444607307133	0.6963075476994377	0.2036433697497228	-0.31757253218246684	-1.0980664082841116	1.959161063770028	1.031043347917156	0.12662788056789223	-0.15565478633273339	2.44495884370011	0.6783456249406095	-1.0133488271913982	0.5080681052031718	0.61697513503431	0.8589892191353957	1.9210704910004703	1.2090597130829188	1.080810601006967	-0.39683558008103537	-1.328903474928234	1.2213935148100108	0.8032612352596619	0.13068083490938087	2.452202388111046	1.193044665087164	-0.15472410620623414	-0.10653942035853484	-0.8743580941969487	-0.31759388057558124	-0.8146737925132937	1.6832261797316264	1.498733453652589	1.0563141067424746	1.5521291888347126	0.65724858618348	0.9279441377456562	-0.469882922126045	1.5021348510873869	2.0302398833917437	-0.1744325643137314
0.04853935299752571	0.770555941318587	1.7806347134131832	1.8204271652592183	2.0769434073852033	-1.1951439843894358	-0.41255948402247145	1.0946937133785262	0.5531107382121137	-0.17605352832814067	2.935775718251358	0.7347266736775455	0.07883060165494615	-0.2909045889772123	-1.0544482555504668	1.738822948803166	1.0510667963442042	0.07736079819431957	-0.17031467350748036	2.432100205152879	0.6508371400802218	-0.9996657736959748	0.44419677362610094	0.64845168454176	0.8079825995657257	1.8562442705426012	1.139521785470387	0.9803351556723221	-0.44308892151936197	-1.2840339627912443	1.195871413438682	0.8855779142535887	0.09382135527241856	2.3860925163838145	1.2092962351217644	-0.10858373322941348	-0.10923124121131267	-0.8607523942981505	-0.2997474383520108	-0.7476684402560303	1.774766551267107	1.439014169409208	1.1299675633940294	1.523931939434576	0.7417744465071936	0.9297893632420138	-0.41487859846486214	1.4169881814405865	1.9981491735070183	-0.11192191144972749
0.14636251237964967	0.7349352437514859	1.887190333231835	1.7993224321317531	2.0668952392541513	-1.2023994779819325	-0.34678216872739853	1.0590889615651793	0.5191478312393929	-0.22868689452558347	2.8557531722052283	0.7856681882146723	0.005156126640680762	-0.26898030212746066	-1.0240793857218298	1.5238117922000094	1.0596983001879736	0.048127767299821246	-0.2299030452223006	2.4436056699121185	0.6191721375597776	-0.9873044641166852	0.4091009734113312	0.6183082823805135	0.7474787681385973	1.8155880818017707	1.0651039446899846	0.8509866419594732	-0.5140944711594925	-1.207077729944232	1.1276194358489704	0.9445482204953688	0.052373940405548935	2.326483981731071	1.2119636991627272	-0.0526551699962	-0.09217848778864066	-0.8536925965385944	-0.2816117093415032	-0.6259038113707429	1.805092252710742	1.369269121333094	1.2003800994370808	1.5068816462313475	0.7928387281535609	0.9067260201537073	-0.3711047632399512	1.3186774488195891	1.9484038952396463	-0.05718741911039622
0.3333724776321718	0.6904541857543228	2.003892033727946	1.7596409890912839	2.0674473043055377	-1.2229715290544474	-0.3113037473401742	1.0608720102686677	0.4802893701084427	-0.2535815941265267	2.745196770836951	0.8520687365943267	0.007975594007284112	-0.24202865739874618	-1.0113473003941986	1.3483820958168986	1.0466311624244888	0.04131825916313123	-0.2772778927188585	2.4701669368434205	0.5836847518550681	-0.9751083725269118	0.39510324951074755	0.5751091184954947	0.6758517240578497	1.8354833109940483	0.9991700049680301	0.7116649400276918	-0.6007498667231341	-1.0757106201779705	1.0493390476177997	0.9668670083381862	-0.003289273770030671	2.256545494073817	1.2158904965672463	0.01694119910382245	-0.07277096045584006	-0.8427472465278841	-0.2708442849629913	-0.470259608973683	1.717184765628931	1.28897502475307	1.2189348965327453	1.4863811046814566	0.7946431350213297	0.872571567925624	-0.34360805133904393	1.2629308864000386	1.8593638701746524	-0.01364601372715796
0.5501735007054436	0.593462139477591	2.0916874989112157	1.6971505276102292	2.106550451622513	-1.244723190604827	-0.2701934045116456	1.0992356685218714	0.41798724654096847	-0.25493638300180377	2.6608093586428505	0.9120296073911798	0.05679312319759715	-0.1899443953564432	-1.0074318717547308	1.2469539291349938	1.0028300661646583	0.04188410148218209	-0.3144786139010648	2.49847895955197	0.5400946051124246	-0.9686573610271487	0.3886476600405329	0.5245727787050918	0.5874226717501025	1.9116468710936563	0.9494690412870428	0.5781029018247141	-0.6989912645036845	-0.9239973901470876	0.9826149039186177	0.9864208206012741	-0.06531639810322368	2.184368316910942	1.2187321623414966	0.08824066412157161	-0.06796576417888493	-0.8270232939502309	-0.2726268020766205	-0.3424193118902354	1.5738918569751053	1.2097460208665927	1.1424377351689947	1.4534596690835826	0.7196758712705197	0.8414714182857297	-0.325499751641089	1.263352459009906	1.7548398436929762	0.029797765186611674
0.702542885481183	0.4804504737445237	2.1338434150775347	1.6202872599885325	2.135181888837797	-1.2644209072779196	-0.2293514309825671	1.1642406445654814	0.360328927906815	-0.17927887020815741	2.5697574424876355	0.9537042688213461	0.12563375994056397	-0.11874782921162585	-1.0143394098686853	1.2025602099066544	0.9332764238972657	0.039695100053625795	-0.3620843797701505	2.5159760546405128	0.4991775341761098	-0.9819311245030871	0.3955410515093441	0.508318760817434	0.504975153902709	2.029261932031724	0.9171500544202933	0.4612415279173458	-0.8027860423295115	-0.8311403006098905	0.9531582665092004	0.9859812756111557	-0.12126360826949516	2.1251161450774614	1.204632709553551	0.16252208408552113	-0.07793597711751452	-0.810747843633704	-0.28017378384172537	-0.2835862482466319	1.4396074432776715	1.1455440856347197	1.0045285888671438	1.414521152028399	0.6216580670290563	0.8248722912831636	-0.313190177127311	1.306341867670001	1.6705245441357917	0.054938703389470454
0.751272062848306	0.38305235810043514	2.123305425704379	1.5286575774753064	2.11673006381342	-1.2777730309029995	-0.26118002989727795	1.2457187417390652	0.3273652717037331	-0.10085003325409034	2.505816194962594	0.9848555546893725	0.2170790281140454	-0.027287464545544614	-1.0345656533812548	1.1908588979874604	0.8745058518557519	0.02781564473824144	-0.43526721329736057	2.5109400161099455	0.46727057220767926	-1.008733988347854	0.40503339484255185	0.555225436665253	0.4599988976461291	2.1619092200651027	0.9018690121595061	0.3764792635477575	-0.8991719959316693	-0.8110962030378864	0.9623660120894609	0.9424960205752907	-0.16323901568243934	2.0734572425467213	1.1779399231300391	0.23397525812111572	-0.08869870584021046	-0.7883620490512496	-0.30329545570945016	-0.30261235767530964	1.3292599956162765	1.097962227259973	0.8633273653640836	1.3798708007754947	0.6010263837064667	0.8103120001609415	-0.29327250077414324	1.3816823918264156	1.6015762973441057	0.06156456942605032
0.6976180227348273	0.2715625379243068	2.0876734037856037	1.4403228465674447	2.0889369476020936	-1.2855560889805706	-0.3414646227511633	1.320289533124361	0.28241447932998576	-0.06576717602539021	2.4675912838260134	1.0075062757659097	0.3102127172076436	0.08174570625015666	-1.0612377754252882	1.1996987694342578	0.8328720959251144	-0.008828303843480967	-0.5360550807840051	2.4813585210848266	0.4430083766077795	-1.05143532872929	0.3986613857538879	0.6206015553093854	0.44719597245833703	2.303793726732414	0.8912674759549729	0.3381680576795257	-0.9824986015906199	-0.8317188229506783	0.9921223959574015	0.9090757518334115	-0.17090690743111608	2.02681483201021	1.1447544929387967	0.2772443466445848	-0.0916045970484541	-0.7599505149696266	-0.34225132494454763	-0.39672548783907446	1.276460310741775	1.0647683819237013	0.7144315884757473	1.3576261776437748	0.6668461267895014	0.7922864782886005	-0.26602648563871767	1.4840805458387325	1.538877786471661	0.06884835297426971
0.5540237758477236	0.1716694735546598	2.0690518027295086	1.3673956664546192	2.0535551276685364	-1.2823729189975883	-0.42337860063742133	1.3687009117742472	0.23548067767695463	-0.0588406816952183	2.4269939871071564	1.01599732144789	0.3829810512647809	0.16910908715097567	-1.0895760373159038	1.2141247485705633	0.8039269030279707	-0.05957304301594609	-0.6416236444781351	2.4332615630688617	0.42511489933524277	-1.096975414566966	0.39293015959044186	0.6770056896235912	0.4569715087763993	2.471194496532025	0.8693195571143972	0.3468705004173083	-1.056758464318507	-0.9249885350397609	1.002063501805116	0.9020460018901048	-0.15403114567437748	1.986344808253484	1.103523120191344	0.2833957815387561	-0.09707022314546468	-0.7401906016665815	-0.3838788427413618	-0.5292780319860438	1.2919104655410938	1.0427070706538912	0.5961274540257058	1.3452849047114843	0.8127997086835752	0.7801482925823675	-0.21705341749491183	1.5891950937981054	1.4737327098164594	0.07041462111488331
0.3687466326726229	0.1215217358274526	2.083457416301603	1.309040125768967	1.9448567321275916	-1.2564866930838374	-0.5246688419439332	1.393282085454543	0.2372119377313285	-0.1139874899883501	2.3874636576689143	1.0138650409178855	0.43690947621328435	0.20366643595715858	-1.1161440256195263	1.2338272959238903	0.8050689367967733	-0.11174047144773888	-0.7118959919832847	2.375601711942914	0.4034076802872968	-1.1198168016176409	0.4043607717719814	0.7245092002930684	0.48759696521340634	2.6456288076950516	0.8354874965549408	0.3846584581462432	-1.1258405692082616	-1.0735709382852032	0.9669757051991745	0.9170677489172462	-0.1449912732946122	1.9411095739776498	1.0739306007491525	0.26667224039718096	-0.10510013881965585	-0.7208693797467312	-0.4293989695094675	-0.6523154618701322	1.3433492363642725	1.0214468943231405	0.555500091782993	1.351741798045952	1.0591856248723852	0.7734746611833355	-0.09579248201753764	1.6762736657527313	1.40974308583495	0.05628425081650127
0.20109907063302815	0.11226628087780052	2.125150167645736	1.270320386583758	1.7939531094571186	-1.220028430550628	-0.63084723834756	1.394370387703744	0.27554366202246977	-0.2393653912905048	2.3483981056445766	1.0107332538894425	0.46364715344825386	0.2051683851990061	-1.1372311080528295	1.2461152931223298	0.8122239991935822	-0.1660031331523596	-0.7280328422140027	2.318067413024099	0.3870322105039139	-1.1121191452878882	0.4172241904943822	0.7502671639821308	0.5476613369658961	2.7328935991574133	0.789634349416998	0.4291266815934215	-1.189366055930265	-1.1828648684459622	0.9033916239150057	0.9641020327584566	-0.1493752114044451	1.884443316960867	1.0810873886250418	0.2512398550055065	-0.12599249457547854	-0.6529662206479372	-0.4788031968139544	-0.7453576267921873	1.4038532068959833	0.9883641890940218	0.5437641675739284	1.3728186448141861	1.3695565874729259	0.7767739401757524	0.07981151898598259	1.7296594215570267	1.3622198319400627	0.0270345116377238
0.09694734366380002	0.12083763698334819	2.1779984614592727	1.2620099667712128	1.6769357654169774	-1.1814688016133832	-0.7010488132364145	1.3755720746834101	0.3411495100337495	-0.4043154770327357	2.3057557883045403	1.0076205050800169	0.45215089749217247	0.1981300841684578	-1.159536555248946	1.2307139047180766	0.7945445593030543	-0.2098769298792093	-0.7030090641217374	2.263971849556212	0.39729532375601473	-1.0713328316031225	0.41735951111212966	0.7539908942824767	0.7349883476083257	2.7006958859549197	0.7379259745013155	0.4651875270430219	-1.2480408351841485	-1.2298910778386838	0.8325408736314976	1.04269742882929	-0.16916293205165642	1.8253876015533905	1.1121352183807376	0.2552485861909137	-0.15776144626435148	-0.5091130490786048	-0.5246253730213627	-0.8150362730566412	1.4640698733501925	0.9487473717318842	0.5051770506167914	1.3960111383708131	1.723808821167087	0.8184080751974229	0.23396459675179654	1.7263674893512821	1.364418466582311	-0.004868120733149786
0.06001483833404368	0.12158026834887396	2.220285013857491	1.2693627405506718	1.5840135780376063	-1.1202238998179002	-0.7173043250887843	1.355789872175792	0.454591583842734	-0.5701953910647009	2.255297127325453	1.0137270138300059	0.412743544356639	0.19873503594642491	-1.1887946651798624	1.1933208165825793	0.7757293952225565	-0.23059969229518557	-0.6578496612091361	2.205077401726787	0.427171554643129	-1.0069353652347068	0.40825720955948963	0.7520673994496329	1.0206322532378607	2.5727293409961347	0.6938230494714934	0.47890213616775534	-1.2924063512193285	-1.251377227421916	0.7679789786573896	1.1488623934357016	-0.21661026221482976	1.758875679465966	1.1321067212615783	0.2676836457346036	-0.18919335101057505	-0.3501312918088123	-0.544883956541897	-0.827710734782565	1.4991512133398375	0.928228129448818	0.48142534554444616	1.4377136455850257	2.1344779775038485	0.8739426455428315	0.3422764992990929	1.686768990814031	1.433914033061535	0.013477166268834781
0.020021146176438954	0.11739153478470335	2.2538347734132764	1.2738385184086978	1.5053516106628273	-1.0238070444022564	-0.7175496913054238	1.3405215136833102	0.6017951652445117	-0.696713784878483	2.1894118977474726	1.0264731014624853	0.3615107257805997	0.22238656442430155	-1.2138631276215606	1.1378880559343174	0.7809758100223331	-0.23002091643741393	-0.6070247560477788	2.155588906748428	0.46205404172787157	-0.9656759273072341	0.38096224495607783	0.7579416813084531	1.2544052686042702	2.3542131999217566	0.6608226784252464	0.46296470600014333	-1.3193928639291448	-1.248084754688314	0.7302574874401532	1.2800576632901859	-0.2804773605722227	1.6847567818135212	1.1745865397642574	0.28006337003186876	-0.20748953437031692	-0.24178078717945822	-0.5379921242648569	-0.7844355008233339	1.5103220495111092	0.9608755359249225	0.47933093445482855	1.5053840109599934	2.5500454277838087	0.90252190895858	0.40139370322875206	1.667394980004054	1.5477331383392685	0.08214253133850222
-0.025912517312921147	0.11785979495606895	2.2772503283126833	1.26618952361053	1.472560699197946	-0.8980570108473425	-0.7406984603065105	1.3216709942820184	0.6982693412946309	-0.8181544445162927	2.1257050597007483	1.0541213550312194	0.30285276655586296	0.27359468940886	-1.2318852069620885	1.0624720028297765	0.7904843453239125	-0.21358238872282134	-0.5607862098497002	2.128399878781459	0.5061050636095373	-0.969059141138018	0.3317095201139636	0.7781432425545782	1.4077083346591566	2.0624952078613408	0.643611047655883	0.43652297108122917	-1.3322190670541247	-1.2291721787534395	0.7336390931178596	1.3881144532932541	-0.33296061964076157	1.6230192077533914	1.2826823444718438	0.2977675747072972	-0.2064465107234708	-0.17709887623726575	-0.5130071051518585	-0.7172530273914798	1.5261918194762525	1.0937898424039492	0.4659098518977956	1.5621121601498333	2.8963054804593416	0.9165211250904752	0.38602853480526694	1.6627980056321126	1.648505452090981	0.15580806949663298
-0.0008282325033827532	0.12099128485207744	2.299090331081918	1.2322620724129263	1.4804736316011504	-0.7506946164768717	-0.7640120847344022	1.2918009126231333	0.7297805981232379	-0.927917768406067	2.0814178344697636	1.0939540687714056	0.24749994017475213	0.3431182509815077	-1.2418369214207352	0.9709167056016847	0.8150349165637569	-0.18552307646726768	-0.5239787357969475	2.0989299857182364	0.5379486552463529	-1.0025570885125163	0.2839413420489084	0.8116568152576878	1.4744671421219677	1.793654865359316	0.6515705501056004	0.41012451232421177	-1.337286728728094	-1.2172486631561716	0.7708920486086667	1.4612600854663402	-0.3382725446497565	1.597233159651905	1.3511399964510016	0.31157371869016803	-0.19730069638780637	-0.1588743827754023	-0.4700863052487354	-0.6049993936719897	1.5381943253455546	1.2904615236862378	0.47992675829928866	1.5923302692958723	3.1399350245264044	0.8898898192115665	0.283533523874428	1.6477057061988716	1.7310524880422729	0.2426022454838102
0.07674826892149984	0.10520579548142524	2.3670409650376762	1.1699745020405765	1.5013235804730836	-0.6355344026139463	-0.7864362566269752	1.2506181097981988	0.7376506662003925	-0.9740278080083395	2.0585265364492953	1.1207646407033534	0.20286434928658048	0.4121995719440556	-1.2478940339879971	0.8705827249620542	0.8859924401215288	-0.157929371605676	-0.4868763263971048	2.0703633710341114	0.5230796710736492	-1.0589227076178396	0.2711018034355219	0.8428511656918538	1.3701638297892356	1.5985465819084146	0.6696105302696462	0.38241596612068335	-1.3442616445400621	-1.2157555650560499	0.8260017445800292	1.5072638144996384	-0.2576736825027367	1.6278026932888712	1.3325584782336828	0.28840362134015834	-0.17961939596397797	-0.22205534248509234	-0.3981049459107588	-0.44376145743554013	1.5316959607504894	1.47392142473075	0.5475768383362064	1.6225066721432142	3.2366893112489508	0.8109362948684883	0.16206185778259105	1.647998974101388	1.8048704766692354	0.32978268271975664
0.12109185997826002	0.07617000657415615	2.464677693023975	1.0994617261213384	1.5199827950141194	-0.5756913997029616	-0.8126866079602715	1.219940837172193	0.690430257737465	-1.0049809200595856	2.0490652849192954	1.1232158114019068	0.19086938985409396	0.4806592528037271	-1.2522398820878313	0.7688234230305138	0.9674112453846883	-0.13590355516354308	-0.46253844446086345	2.101901387953723	0.46582745692861616	-1.112389501998007	0.2944446099970577	0.8600036794795077	1.1391838247994148	1.4520517504251533	0.6742532950221042	0.3742289031291258	-1.358243857388753	-1.2155598883819598	0.8800812439852059	1.5113682143397944	-0.1374393799083314	1.6810469534899188	1.3061233652073252	0.2384051520154194	-0.11308906229811932	-0.31284879125701426	-0.3041548076353526	-0.2911859823656868	1.5169565055113055	1.6228491683153607	0.655538313425593	1.6425408614440506	3.1858284039977516	0.7195047788391207	0.09573984681018677	1.658772903670077	1.8106851636060746	0.3343371697519477
0.1412473167735312	0.030975583472177777	2.503298513581644	1.0363909960693891	1.503537682636845	-0.540169712323032	-0.808561388443019	1.1970623946862202	0.573986558554566	-1.0484285997541414	2.048754086129116	1.1263142815470686	0.2129036088115966	0.5244369011223656	-1.2603449582165167	0.6949046771417172	0.998773006974934	-0.13031949982068283	-0.45357149538111374	2.1804482437608126	0.40602890764048577	-1.1356026295250943	0.3434704738035357	0.859539835025719	0.9276670005107919	1.3189943795914338	0.6739326436435176	0.3802718290085264	-1.3750918086281543	-1.1935717855912793	0.916667772883763	1.4272280176165935	-0.0798321931767493	1.7317509864152	1.2861409747181543	0.2068240972089118	-0.011305440306543957	-0.32182316355322804	-0.19897353527884354	-0.18796964764739119	1.5060124883485873	1.6855784971274599	0.7876547279063029	1.6292668840136517	3.066603410166521	0.6470431292080672	0.06143798937672183	1.6457628063447014	1.7574688493715798	0.26897412612780175
0.16423794012568146	-0.0273776821016972	2.509442375154573	0.9956748083745255	1.4526659104942845	-0.5800482524729653	-0.773895742648414	1.1717904904270964	0.4629419119797151	-1.0708098572593958	2.0396727396156993	1.1742001619318234	0.23014636299579597	0.5357599295734075	-1.2838861257988485	0.6680251331821552	0.9726828984997974	-0.14043352710062923	-0.45551715414370103	2.2270560130977253	0.36896014411500644	-1.128250428991604	0.41906295888848766	0.8404962630803109	0.7483723361436943	1.1920509705082458	0.6706426268944736	0.3682056482324051	-1.3903627942220458	-1.1461244459651903	0.9314921268615904	1.2668356748036618	-0.06848835332320324	1.832240732693048	1.2578477098700644	0.18268870722683342	0.0587957690760277	-0.2464779184895225	-0.07381871197128269	-0.12379411508649077	1.4967998562844966	1.6116054941417453	0.8642542024554662	1.6091416991520244	2.9577851274071914	0.6281720436179088	0.038577350993991455	1.610306716930491	1.7118027400574856	0.22123902718649707
0.18000384534267894	-0.0845310309864474	2.49506843097203	0.9979268996811482	1.3885095253691584	-0.7413081180261218	-0.750693299787437	1.1771356206621029	0.3834162683634679	-1.0607560888766394	1.9993947247724808	1.266311825095142	0.21715399661049922	0.5359476732286382	-1.3261470687824652	0.6363621245838331	0.8984412391593632	-0.15174714009696283	-0.49666406454356365	2.2841543668528823	0.3638703542984302	-1.1042187214255477	0.539896310501142	0.8056041316858715	0.5961435048490332	1.0830393638763112	0.6583309500041432	0.3390375151139954	-1.4044810082147023	-1.0823253425303614	0.9280581383076372	1.1022349857002085	-0.07689223468155967	2.0152056278596304	1.3153633154771087	0.15071108315428416	0.11161649061521854	-0.16989180351335148	0.06255448276501599	-0.08259078696025893	1.4520409052632253	1.463821567493248	0.8146172614737948	1.5923378522592706	2.8873007545796616	0.6518517789491104	0.08547944585773448	1.5766945494533515	1.6753896080250221	0.24162173616001104
0.2012854382248785	-0.12427095474853163	2.3616532101402803	1.0375880536107467	1.3073851726064505	-0.9503333163965454	-0.7333911476672146	1.220181789699692	0.27551655056747965	-1.0482251998157617	1.9300458930752313	1.413053657730303	0.17179153725671722	0.5020203086877855	-1.3639545588011546	0.5661902460305891	0.7689371336086548	-0.1584273128464412	-0.58216787935348	2.384432217177952	0.3917648220877486	-1.0755646651073327	0.6898713551476519	0.761639462268726	0.4950970769938975	0.988525634024092	0.6522352336924631	0.2974530577277551	-1.402483086647393	-1.0145829287285442	0.9421636828169679	1.0207379987148797	-0.1585350820901365	2.1926880181144868	1.5065352009488837	0.14411696628871842	0.14943862320653084	-0.0939731261416128	0.20514308920301594	-0.059939872098102455	1.3432433874936143	1.339441895075989	0.6772828745370549	1.5515073858359727	2.8500918944934734	0.651421094625549	0.17807738448174532	1.547202796006565	1.6175514830957591	0.33954532966667
0.2360053240598957	-0.1413478178730288	2.1586167950539483	1.0943488701819792	1.2044206590542428	-1.1439998677913497	-0.7235266589888776	1.2300166686970857	0.1473490836338192	-1.047466082188595	1.8611618387918862	1.618623587130753	0.0800789900958812	0.39702154043893634	-1.3879886260881	0.4733607979506381	0.6208197705001102	-0.15622214449448377	-0.6702392321074448	2.4476093902951446	0.42852537536400676	-1.0500760352700849	0.7789401817530404	0.7181159316328058	0.41620429962579913	0.916496039931957	0.6576529059431726	0.22435568608760853	-1.3834429264921588	-0.9723635593732517	0.9819572078057419	0.9554536880880262	-0.26911352100102315	2.3330173000842125	1.7221788007447565	0.17239635139190773	0.1309739163754636	0.0060453757169197046	0.36543349447111706	-0.05393834764744556	1.196544413394673	1.2524006678242372	0.5096036004915436	1.5013498744315892	2.8295813703850268	0.624959691736669	0.264633167729011	1.52773347312827	1.5721473387603155	0.47850599738322863
0.252845816880969	-0.1348104668868517	1.9870360011393284	1.1983102742822784	1.1045961980429888	-1.32914239975314	-0.748580850016056	1.2139009604829007	0.039693368932742445	-1.0261272493675357	1.8092199316310347	1.8027612414718106	-0.04945353377559201	0.263819503093166	-1.4115957450393588	0.3609331821069198	0.5122003708871773	-0.13724540980586428	-0.7259934443100922	2.4547693536630493	0.45509194665901803	-1.0229840399436638	0.8228119220305864	0.6798244366889221	0.37041748441377564	0.8681145539927924	0.6671488629152857	0.12401006923865428	-1.3598661567489183	-0.9748392946845641	1.0119755060549156	0.825389949593238	-0.3080129718387287	2.4917084047541267	1.8634564064408088	0.2202613395489533	0.09839423014886751	0.07743926482199208	0.4821947467400357	-0.06471390561787671	1.041203635069834	1.2239349078797535	0.3483610294930038	1.4854104853663515	2.790382037495065	0.6048676753577008	0.4030177822746962	1.5305415132948625	1.556181508900758	0.6027675145010206
0.21976755196140368	-0.09927390981929311	1.8212348708178006	1.4443928422080614	1.0276459244254181	-1.4485112741149806	-0.7872221952896488	1.2383897690276546	-0.04014211988339293	-0.986046565081511	1.789626532477922	1.9075523585010459	-0.17107851102119173	0.15416052011336193	-1.4278926754137395	0.23332013563044915	0.4471265295913316	-0.09715790653963322	-0.7566850109716332	2.4416282226497685	0.4676507941973728	-0.9932898612823562	0.8777600528726254	0.6497491515453651	0.40505667254581057	0.8263648111177202	0.7100259644457181	0.035982421744129314	-1.331785158642424	-1.0121582395061242	1.022309483474481	0.7111706200327721	-0.2981331113174809	2.632458012100417	1.9182355931541317	0.2997166050535779	0.154389569512739	0.07839185182550083	0.49969659734975425	-0.08780968296505062	0.8735881680654283	1.2620420721197332	0.25450974635651546	1.5286030448885184	2.737742686064842	0.5677023840970165	0.576757907326159	1.5229128819806594	1.5564107282570774	0.6846803670147406
0.13433188953549197	-0.03526128108055128	1.6756190176614587	1.8216039336897054	1.0084755385405066	-1.4845842367433593	-0.816800325936119	1.2781670154421818	-0.05787688451198081	-1.0097971400290702	1.8171534800092446	1.9960562791604741	-0.25253341216734454	0.11108378144091904	-1.4362511436440926	0.14536413459405023	0.4040068678454829	-0.04995695697676529	-0.7675999051344904	2.405423848698371	0.4695230994496504	-0.9727014468159989	0.8484790592028529	0.6301541561234248	0.5267235249120239	0.781694781634163	0.8128548534163407	-0.018856343772124324	-1.2918332035411868	-1.0489624695980122	1.0268609733883647	0.5963751301474216	-0.3067049903041344	2.63527236462177	1.9043502633300176	0.4099567126522709	0.28146082157981583	0.05354311847739597	0.4803611790169465	-0.12673103130702415	0.7280006071083996	1.342377846239939	0.2305142951659819	1.62602895864217	2.709677019531638	0.5270323497629508	0.7088097035785992	1.4741241005483068	1.5500533995787475	0.7121600958557517
-0.00020568544124350275	0.04684887162496107	1.5964613784782755	2.182952998292815	1.073365089421706	-1.4727318189016956	-0.8384193899303438	1.2789340476547182	-0.0035377825816275575	-1.0699817289388505	1.8710797846503309	2.0583588508965285	-0.25927731734827264	0.16643061100301332	-1.4531555208375388	0.13961965787210864	0.3872517812540135	-0.007593150895610676	-0.7663698646946877	2.366788644514421	0.4746388134927965	-0.9610310488292327	0.7334127539171662	0.6283993320010497	0.695241661479939	0.7303557288319367	0.9398728807591213	-0.028931821100994848	-1.2472701620350086	-1.0527228648131337	1.0011671725893383	0.3876684772044902	-0.3244727394682564	2.5721550268255218	1.8315411972214524	0.5361733355658106	0.4460809249333533	0.02022764143363136	0.4435834691187903	-0.18072003678043397	0.6346532441381073	1.4623860077758593	0.2239752789335976	1.7684218453534135	2.694934539439343	0.5257481992569202	0.8078857919541061	1.4141544803325228	1.5195952928645426	0.6799178931562898
-0.07907486420534673	0.13628290607324248	1.5289343226077639	2.4002128553160054	1.1742615497655458	-1.421869267618678	-0.827776630283604	1.2778096025263923	0.05047598188884413	-1.0976622812672416	1.9310724449285506	2.025127639600797	-0.2105673516528706	0.27719519550806765	-1.481521551725597	0.19825939142716892	0.3930849868852745	0.022221889241339936	-0.7631621570050167	2.34036339247418	0.49691060458604464	-0.9506936596215212	0.7209353969571637	0.6417664858056877	0.9146687599120498	0.6505428460343495	1.0704314337404666	0.016354715225685372	-1.2153131313254844	-1.012188016391312	0.9341694738697572	0.18243363570377452	-0.3459004369631242	2.5890182981831726	1.7571207650799796	0.6735676782570653	0.6869920592243275	-0.04107947936784094	0.35583172567526605	-0.22462137349635664	0.585675459557736	1.601584361146811	0.2106956293093408	1.930856504328893	2.627487801194963	0.5526995549542548	0.8869860713931452	1.3483634922517924	1.4788223151159614	0.6419666643074364
-0.0677540243173875	0.22162698058725017	1.4614033080635593	2.389001092648982	1.2064682654088545	-1.3653250246621245	-0.7825334002435529	1.2862148298606286	0.04158729771705828	-1.1355564162156868	1.9859889275383904	1.974619244546328	-0.16979426808195303	0.39644996531078924	-1.5060519898418365	0.3061446954769712	0.39558358010320827	0.040002271598252974	-0.7695066964482361	2.344729819233369	0.5363932016521529	-0.9442914625277516	0.7886275459765323	0.6625875875460345	1.2093655348391306	0.5595003221082452	1.219764792961787	0.0903805572483435	-1.1954893455312088	-0.9144134869574174	0.8756781722206884	0.10473514900466874	-0.36986409865656344	2.6532138619453933	1.7335962726806315	0.8110358012768859	0.9399457896823809	-0.10726234154253503	0.2827527782339089	-0.2230684738958777	0.5736162489362954	1.7173830911243229	0.1825895954342995	2.074121431831051	2.509997980394848	0.5699229766643678	0.934625723407507	1.251896681567866	1.4292735105825778	0.6374885805991777
-0.047979233241641564	0.3109256585797454	1.4007089229887157	2.1141850859084372	1.1505052266812876	-1.2883806336675183	-0.7581578001592681	1.2421687078339214	-0.023797785589301356	-1.1721466122734499	2.025111061160943	1.9366808335984225	-0.15132920145558412	0.5061047762093658	-1.5185584520652426	0.43822446852733243	0.3954542337371286	0.03825947725557684	-0.7996312556207976	2.4343357319521126	0.6069157393314061	-0.9449673543030469	0.7862634151841109	0.6847061562899857	1.4889351311881112	0.48739616750695774	1.3083647770076108	0.1696782226293332	-1.1808174125952622	-0.7908479211103099	0.8536278914806023	0.06424355173933673	-0.3740840390816311	2.735044816507	1.7359443668772343	0.9205995891970591	1.104811846210284	-0.1680179646051343	0.2762778592674549	-0.19344392767135934	0.5802960687382028	1.8038037861111391	0.14942507730401755	2.1764193995687244	2.386675208856718	0.5604795314046361	0.968186390403897	1.1654779623939011	1.3752713014121307	0.6459523710392416
-0.012525772842956298	0.4722595790282109	1.3078740661931145	1.6740574616174595	1.0350272386309909	-1.1858523289921827	-0.7534958420431168	1.1469041102119708	-0.15542002650171277	-1.18221854136499	2.0456542228555117	1.835092896918947	-0.13827816407306304	0.5599121077985661	-1.4960273817649015	0.5754656323165819	0.39827461547555315	0.016666934360602688	-0.8226773664631946	2.5481453201571	0.7061479177021235	-0.9480126222461832	0.8111862889587632	0.6974991809455277	1.6645773973704394	0.4383643482379605	1.2804347058852712	0.24332638178452873	-1.1719838144824257	-0.7316472195165958	0.8563023283289777	0.025587351797605795	-0.33583257909592634	2.8898067926568443	1.72463940022744	0.983134566017266	1.2472733904288587	-0.2184486726132559	0.2823911697502374	-0.16555764041607737	0.5992014331011571	1.8665238532476434	0.14309068744245854	2.2436461615848353	2.2285061819081835	0.5320346098879806	0.981927479781438	1.1292080545502086	1.321764954522701	0.62336669955901
0.06362719740161932	0.7150268699032623	1.196853062447747	1.2304563415454564	0.8528837444019126	-1.1377698647147865	-0.753610857457166	1.0616109313529958	-0.33990573158001086	-1.2018139461427972	2.0554064654620428	1.7045383100037488	-0.15373145284192669	0.5204942843625141	-1.4046465534292394	0.706292850292234	0.393630765454344	-0.013610479785629417	-0.8254803954208116	2.5984010786234952	0.7885466316200558	-0.9536112591182132	0.9497187813692263	0.6947193578903044	1.7488608800807666	0.41003549701039715	1.2065279032394918	0.28228673008121197	-1.1645749902587563	-0.7857858506284155	0.8767054586270833	-0.005819325705759368	-0.26200562134666844	3.091832529899862	1.6965784043570675	0.9938081202164483	1.4146354162077297	-0.2638062281257176	0.2858838822807619	-0.15068358084756556	0.6333641561061599	1.862638580335096	0.18175604389432265	2.2693031182462216	2.0458673208176092	0.4949918068294098	1.0209998423319604	1.1174920018446861	1.2657792962281835	0.5669003985438781
0.07639536007735606	0.9120473370054267	1.1071930619546522	0.9095191279741535	0.6433122563499912	-1.1988221165578543	-0.7900515744752727	0.9982765595000416	-0.48825961328637335	-1.2276856918763135	2.0463453266622738	1.615368051678694	-0.19196538603297772	0.43175411665666824	-1.3004086792774534	0.8050035483494107	0.38450711446158736	-0.021829743642925326	-0.830320535961819	2.6040090772087807	0.826868399429752	-0.9607682020277293	1.0318981965239722	0.6884752979354567	1.7862003037691896	0.39915794717510245	1.1293845257411	0.270948375664264	-1.142189849586455	-0.9046679378195854	0.9308024189910087	-0.049031350072091716	-0.19543056121887675	3.265810685765306	1.6708763902916277	0.9567458018335747	1.5418068714199182	-0.2994624370498141	0.3145445452748484	-0.17004745623709017	0.6558835033387367	1.8002982418980307	0.26731394058973873	2.2463532795183707	1.9117354165320326	0.4597310095499768	1.101455337619181	1.1239292323049168	1.2164222874827408	0.5016349813892018
0.025433736875935437	1.0092259556941876	1.0161831537319377	0.7727421159519527	0.5004646940590082	-1.3266409142171651	-0.8466276566463626	0.9338779806506358	-0.5624016965545671	-1.2630700168708262	2.0303610251666955	1.541042844632841	-0.19949483067673973	0.3728276414015031	-1.2367343681405782	0.846082315785201	0.376008111773314	0.010339200541276423	-0.8473330469517272	2.580691242295088	0.8330930942761705	-0.9559618605145183	0.9639234662146	0.6708556960265044	1.7305305287630817	0.39768744824458885	1.027784800388394	0.23445870279223194	-1.1052072527951409	-1.0466100956681905	1.0187125259722056	-0.0918008595497248	-0.1501272007882492	3.4116407476631294	1.6391898208472113	0.8830915146624345	1.6886135883856164	-0.33054058803928515	0.3824078221164207	-0.21933657193822875	0.6417867019571218	1.7322851271583797	0.3794461825903467	2.1969047751918174	1.8543362388319182	0.42720446504030696	1.147089415509693	1.156657930225726	1.1731419306527882	0.4426983062335898
0.019287571612770275	1.0293830927584504	0.9089070553009974	0.8080208219335298	0.4435377322258457	-1.512284336055235	-0.8989443346504752	0.8838321406892182	-0.5914225725890744	-1.3347176451649923	2.012339786135397	1.4660465403666074	-0.1614695054758188	0.3286327849601295	-1.210454483185427	0.8418747385371124	0.3692505528429941	0.052822641855601635	-0.8731296013797791	2.534690308625986	0.7963728675745767	-0.9305708594892576	0.8855011882114463	0.6246399213581053	1.6155825265335584	0.40199538877341867	0.942050638038691	0.1941253199044611	-1.0705981997782805	-1.2126672766780202	1.1124371322167907	-0.10151539781104961	-0.12765951797535535	3.5144879710530197	1.5915347591847868	0.7974571466404269	1.910572664185207	-0.36764447852792437	0.46708802055746246	-0.26545810198215686	0.606909499075175	1.6623872614349309	0.47760966557083195	2.1226144827692988	1.8575729206954457	0.39224791264999515	1.1456651672188423	1.196802640231414	1.1276021258819717	0.38649092759400666
0.014668034495617049	0.9361627358307661	0.8043861937610091	0.9329205884521553	0.4168633510128311	-1.732109787142593	-0.9076126630226936	0.8525042962389685	-0.6011246004105665	-1.4057223843682085	1.9921765294574107	1.4001409856814173	-0.110018300410112	0.2650836437050549	-1.2310833771609204	0.8112087349838886	0.3669380922006395	0.09146482216974332	-0.9025316832679957	2.4847833062905162	0.7063783552716354	-0.8864463914253946	0.8314207013302619	0.5928617107723172	1.534438739054258	0.41467067532939844	0.913896778975046	0.14396431406959237	-1.032045113586408	-1.3443874552257924	1.200408352553609	-0.10130453501173624	-0.1459272600808364	3.575161025409456	1.5593255845405085	0.7293917193581437	2.142761570163035	-0.40679455096817935	0.5443318468872285	-0.2810612417344476	0.5581509728697389	1.5942074365345509	0.5432014450541599	2.0264966302020193	1.88772425655782	0.36486192139677337	1.1644783244893095	1.233512449928881	1.080630869620671	0.34210484101840494
-0.06416545685728206	0.7682512232876462	0.6825263414417486	1.1457290145503634	0.40569644788346676	-1.8861319421757838	-0.8815846748232274	0.8381877002301055	-0.605102238164128	-1.4575603115209173	1.9704289880294195	1.313245794529001	-0.04764125186133573	0.218164418222218	-1.297090284083011	0.7594328592663866	0.3638243150464727	0.12246004771499985	-0.9302258837277131	2.4295786983262855	0.6138346273559774	-0.7869889166906872	0.7070809537106658	0.61760116286355	1.4708635727899364	0.4426391507627236	0.9129114440095959	0.09177719701864814	-0.9894119930755562	-1.3873682620737398	1.2872067784944583	-0.13035905283825405	-0.19988649831226588	3.6130542718576706	1.543799855061272	0.6866882800203452	2.3417650163551817	-0.4555018285423206	0.5985135603936389	-0.2465761609514015	0.4977944346935882	1.5494874359189854	0.5656591892521727	1.9348754749304988	1.9082520891254302	0.3488910403340809	1.207569101860445	1.26381802180515	1.0251784971755495	0.30328346320254446
-0.1677263589076635	0.6846850741117934	0.5275521836730317	1.4672911327364766	0.41289958236345975	-1.9454681275196457	-0.8572589147516985	0.8496771199163206	-0.622341250472895	-1.5255975909088475	1.9527997786428934	1.2139519632411822	0.04123227093382269	0.1722423201527191	-1.3842675804307336	0.7085532083006166	0.35619287944775996	0.1096138103802089	-0.9505146920228947	2.385328520434431	0.5641321240820518	-0.6386269170590558	0.5767313786557896	0.6485587255695584	1.388865280387728	0.4868990974459395	0.9211381559414686	0.04922886148107096	-0.9623024317116758	-1.3834887593178682	1.3880612762281834	-0.17137335225399633	-0.24878980792067623	3.616914869066344	1.5241694972414517	0.6711636692179639	2.5135496445842174	-0.5047010671676165	0.5934552958396878	-0.15662331884196976	0.44370188147033074	1.5340204376735689	0.5117912971325663	1.8570060237835306	1.91369127241748	0.3405895012166349	1.2106210624836962	1.2767291412134263	0.9580967508567506	0.2529294281020027
-0.2512864496113312	0.7637881185293164	0.4155692222200461	1.798766510493902	0.4410344531304064	-1.9487757790103424	-0.7910522085775066	0.8916028597010419	-0.6338171420637456	-1.591426528108658	1.9510417075555164	1.1450431295059202	0.13664435041962397	0.07385212856800087	-1.4680466457163655	0.6722543062073945	0.3592593347606782	0.045482858631344256	-0.9582858954706432	2.3634022224831317	0.5498363533635067	-0.5221444794955207	0.5610540870878639	0.6786794220582417	1.3128631711016938	0.5366558105539224	0.9361185875348308	-0.0017425888402280321	-0.9472192572213561	-1.38169789236587	1.4957983018687713	-0.21015725783474784	-0.2754694312715754	3.577248946030005	1.5008990490364815	0.6767279356639659	2.649393226536996	-0.5569304098468364	0.5288550037860724	-0.039982846728553734	0.4101099863035217	1.5419438011459967	0.40906284055588804	1.779625673775815	1.8872569281604115	0.3414074063081685	1.1560200336191573	1.281843000263553	0.906251074814125	0.1880120705341291
-0.3506124455319972	0.8866551975565979	0.395514581286759	2.0255744230927357	0.48111904942762446	-1.9092825387652392	-0.7282921309776739	0.9340868061744679	-0.6353741141931828	-1.6361454574180851	1.9668320150000735	1.1005888880991415	0.22221925937084794	-0.027178990433633355	-1.5494549328452982	0.6476495174409818	0.379554095077553	-0.009057874155780955	-0.9609288819918547	2.3346856426627083	0.5583625434354172	-0.415263460095486	0.6145853314617178	0.7381293601634087	1.2717492770966559	0.594535476909055	0.9544691987218838	-0.07741685921149896	-0.9357109699438562	-1.3455359922258858	1.5770965258037128	-0.2729023051740953	-0.2799333682520254	3.5171606921974865	1.473073951346602	0.7141683782307389	2.7404460026247746	-0.6072044423609594	0.4475866877439113	0.0907572947016762	0.39981996394880054	1.5630002206136342	0.28198685506240473	1.7047590761349531	1.7936614352351565	0.3441890738658466	1.0761167978732873	1.2942372349936444	0.8766724219568195	0.11442293569993087
-0.45548585126115837	0.9039588742016	0.4196664494932307	2.0984042154733826	0.525088547938302	-1.8291846162418686	-0.7630996291162745	0.964169729232643	-0.6522180738720931	-1.671253739639083	1.9932960367935102	1.0645542990530257	0.2920996765646201	-0.10485062664330531	-1.627069280698576	0.6360345886303892	0.3994702806644379	0.0019518006806051203	-0.9679593175910977	2.311172504315697	0.6009733305076386	-0.27562046436516396	0.6674877329648603	0.7650615314907335	1.261944443466951	0.6718133023954461	0.9625723262682598	-0.16186045366166585	-0.9402572938992895	-1.2612376302597568	1.6231236130658488	-0.3504849658285079	-0.25525371666656066	3.4414792806451997	1.4261556178478718	0.7989050855885296	2.7725337825026393	-0.6387432193027849	0.37953622533432074	0.22541469745831283	0.40580420545781043	1.5814216933741938	0.13430679955367375	1.6296839470006113	1.6668293736016793	0.33825432291182284	0.9843472485613013	1.3087246693779455	0.8589897858978894	0.027408038999171457
-0.5020618881522172	0.8180258161907966	0.4664065097970839	2.022324107531286	0.5819658531266304	-1.7033427034788802	-0.8599042692748444	0.9858353773302075	-0.6734385969994211	-1.6938238685156892	2.0269297553892622	1.052312724224521	0.333104184624588	-0.18903905373010638	-1.708956583033401	0.6354946942016355	0.4226264349821526	0.07526233153681128	-0.9809136096578657	2.317453602233669	0.6685923548110518	-0.22065919817073273	0.7345191989681648	0.7604133559503197	1.3326242078045893	0.7683443082452994	0.9591687454892999	-0.233545448745364	-0.9562406664377645	-1.1744507714600911	1.633288801217508	-0.40257698695465705	-0.22056220642332952	3.339673733188537	1.3579012012242164	0.8997443496558002	2.757184482546869	-0.6378971716351952	0.33517749993142054	0.3382820766432443	0.43272762177313984	1.6013342959057184	0.001823261290013406	1.56021641930002	1.5413819887012619	0.3430155578649513	0.8326103062888943	1.3325233596671362	0.8731826742055064	-0.06310443208604759
-0.5101867221033307	0.6770904794574542	0.5356951754613797	1.8282100681891305	0.6689234011677427	-1.5337751792084984	-0.9973208521343928	0.9919033651477092	-0.6921261356176642	-1.719968024880964	2.053644352831935	1.0437836021045048	0.33825419438092685	-0.2265293756391209	-1.7659177390384229	0.6465229377329822	0.45168204550887675	0.19713183352160718	-1.0081756955392882	2.320351765681662	0.7368306800825263	-0.2754364716041116	0.8161573316519188	0.7776891291033162	1.4538906635783544	0.8763907705087558	0.9473614264965388	-0.2905086803910949	-0.970018877570506	-1.1087629627362197	1.596192994355441	-0.43765148920664243	-0.18525470487634482	3.2391154555992925	1.274204526785192	0.973979656914396	2.7035393624047126	-0.6440607855690821	0.3185477638999695	0.4263483722884335	0.5027315284464426	1.6085445103572489	-0.09088753075026046	1.508784970044561	1.4155018923217624	0.36467621347743995	0.6282524762706048	1.3753514709808479	0.9592428476383479	-0.14451217373599207
-0.5225306011125144	0.4598141016611293	0.5829340286506641	1.620473919808541	0.7715227923314669	-1.3581673379685464	-1.193686668541592	0.9806830091172005	-0.7206977361123343	-1.7484767055298995	2.043027220081269	1.0054025525644332	0.30762793382993675	-0.21047520707625827	-1.7840335387453212	0.6807054536654888	0.4775986405661013	0.2938520694631105	-1.051185957163015	2.296625886094786	0.7865303028868329	-0.32558764133102464	0.8887449030192304	0.8020750214360668	1.5298976557496622	0.9890889800932463	0.9258777841312085	-0.31337029646218695	-0.9788751425406701	-1.0636892662436577	1.5173800468824283	-0.4614284972531616	-0.14749523794493716	3.165535670929834	1.1914550742709167	1.0174916056860608	2.581241423795691	-0.6625328263114632	0.31943264113060177	0.48522262690287227	0.5864806670381026	1.5894469352781777	-0.1634937818570063	1.4735128157929183	1.3019108019481682	0.369469058289178	0.4612375644496617	1.430779104556412	1.0976679491250685	-0.22220586491700173
-0.4827391376184078	0.23272255167906652	0.583440738883483	1.4727570192049817	0.8644917153765641	-1.204367471341988	-1.3746787579374704	0.956692169129276	-0.7593664170583534	-1.7528025863622196	2.004887181342011	0.9508818528519434	0.24157742895496176	-0.20750468524238114	-1.7673027177858933	0.7291483811094833	0.4943852750517361	0.3071897812693051	-1.0929181656160183	2.2479883560758864	0.8041760597721457	-0.37986175088723934	0.9485048758276626	0.8124352954598505	1.524482535981066	1.0943021430088948	0.9028409866508479	-0.29373472155067104	-0.9796555300572368	-1.0298329477853425	1.4363059052514309	-0.4675791572162321	-0.11479569958007936	3.1147265566604116	1.1306441525425197	1.027983783244185	2.397828676045266	-0.647238164587365	0.3291535280151927	0.5141016165552773	0.6294212856741347	1.56225928656595	-0.204247530975817	1.4600303068690395	1.1975494474233754	0.3514830487400992	0.3800663117305594	1.490928351362487	1.2017943501927213	-0.28921158000569386
-0.42400955457792816	0.11100051510207742	0.6149003187288897	1.4115082513092003	0.9326177111092774	-1.1165131653498424	-1.5137323935236615	0.9176779390518265	-0.7962999648849994	-1.7488653446978741	1.9878682449076543	0.8990836184590123	0.15995303381682816	-0.21590308475304743	-1.7097931240813717	0.7708714225635868	0.5179988738348553	0.23820551911532553	-1.127256413507085	2.1759458021105624	0.7850987094862454	-0.4672996168846114	1.0000699912260012	0.830843108573492	1.4321129952573977	1.168340728597648	0.8873161157375934	-0.254778307450524	-0.9698051614871309	-1.0021361907201223	1.3728091287610067	-0.4725418577465514	-0.10993576819007314	3.0919239049817238	1.0820237229414609	0.988385266066863	2.2048100904293446	-0.636242678418576	0.32825588813219536	0.5190774858321425	0.6411364874659348	1.5393459011413029	-0.2018822908659903	1.4624530636751014	1.0941400581525609	0.32128773130291577	0.32734369196390223	1.5483905310117567	1.2754626445461692	-0.33692121117235424
-0.40212127570523526	0.059513845947370844	0.7156327295438167	1.3874169610616014	0.9571773034481981	-1.134717103930362	-1.6267388716747113	0.8672305115445779	-0.8436946612728633	-1.7477829664543552	2.0380278317247513	0.8502029911305726	0.07962917911716264	-0.2067245060528661	-1.6263368733910153	0.8063172914593781	0.5696206930583937	0.09567792240815905	-1.153224441974143	2.089133426000534	0.7327173694667535	-0.5383170676966141	1.0305688704555063	0.815951431039619	1.2416365236133948	1.1856346244705942	0.8761467593834793	-0.21828863457849193	-0.9593881214838339	-0.9613503656945761	1.3253677038402085	-0.4816327173056818	-0.12669953152794738	3.085089048858438	1.0415544827771401	0.9381961975599958	2.0519456378727936	-0.6743492920688033	0.3077675768690923	0.5135743721285893	0.6359347715364356	1.516177819637764	-0.19216855667448768	1.4597231968513693	1.0032836288898905	0.2670254577665586	0.2695708040230562	1.6024837956308722	1.3442471632261983	-0.36456648054855173
-0.34808260460432006	0.013668248544586698	0.8272396169958821	1.3220495036591144	0.9336663426090004	-1.2303040826279095	-1.7037340236867737	0.8193893872097705	-0.8971081006685516	-1.7353138238033434	2.1050406517242903	0.8144016202674255	0.0020856777859512956	-0.19686587811262513	-1.5255423549221652	0.8319694754175735	0.6383130778150591	-0.08232313762646495	-1.1688377248057629	2.0113608088041	0.6875429644337213	-0.6014190748290472	1.047288926783726	0.7682370819820558	1.0021798297883315	1.143466514294165	0.8682440389487199	-0.19896386119332507	-0.953669597192313	-0.9085389328939758	1.2786421782281154	-0.4861232039614823	-0.13396742892353716	3.0675130518622615	1.022385033709977	0.9217831486344679	1.9228020025772676	-0.724410245911089	0.28614764376296936	0.4971021028916807	0.6111094310502285	1.5204798679521332	-0.1756088666943639	1.4346122135547301	0.93177805697173	0.18558265705794497	0.28153884960994613	1.651950759087794	1.3422683920481748	-0.38466055474276606
-0.3097305333621677	-0.023492585992396915	0.8992241394457228	1.229092913294959	0.8784043388673208	-1.3424204272426756	-1.7567101233981048	0.7792989025094952	-0.9352849023597486	-1.716132483185809	2.1421339308965828	0.7999896884708805	-0.05600186896577299	-0.19114178266869347	-1.4240189002704358	0.836209446331388	0.6839250232000075	-0.20461944638905952	-1.178177344130286	1.9487555957416256	0.6728554498470072	-0.6765369357445082	1.0653542292530882	0.7278080101497328	0.8134807283839762	1.060215563574531	0.8652947142894245	-0.20156043090712988	-0.9534267380066594	-0.8823140047251716	1.224961370714372	-0.4966960429129701	-0.14359929294587065	3.019678196507451	1.01662911810594	0.9273228216376147	1.7743009415214963	-0.7739886392318602	0.26670586999378776	0.45464245015498184	0.6003468690943532	1.5922902696861676	-0.14621188115632505	1.4002651808377964	0.8585935645147341	0.09182781642074371	0.34051798865426747	1.735836376753775	1.268277319417461	-0.3980820719802198
-0.3814860214926462	-0.047351905036519884	0.9402359989145053	1.1138507635506776	0.8152965852419175	-1.4461372339321419	-1.7794563384500175	0.7507058692463524	-0.9506725895991851	-1.7104082277771293	2.1733386823118437	0.8178189805811364	-0.08548078557104755	-0.17641016385490232	-1.3353906738063146	0.8213191579863548	0.6952160145219562	-0.21868790313299966	-1.1872311733897989	1.8962398975468315	0.6547632201707669	-0.7559767490675522	1.0632408396053175	0.7133347657245224	0.7199978898178906	0.9449822966788444	0.8575055578845815	-0.22510659717549758	-0.9392988096465773	-0.8857298388402652	1.1708003868350338	-0.5401545688615984	-0.16260302466103127	2.9438779973487432	1.0101655079604233	0.9444490804059449	1.607148431409677	-0.8460217643524451	0.2467578443474653	0.3924234887087428	0.6632513407999243	1.669148284620054	-0.10670093631914115	1.3667257337228835	0.7852316603513149	0.0034901153028281395	0.34293412414767455	1.8767332746689074	1.246950563387656	-0.4076070196971222
-0.4762004108319816	-0.05869623934437431	0.9407822958842637	0.9595155549811704	0.7620588200219875	-1.497945251904705	-1.758393182290367	0.7286627288557072	-0.9302847754465565	-1.7057300291944018	2.1769922369394044	0.877737015385199	-0.09287333122128633	-0.15789863944912744	-1.283650089320583	0.7864671729621929	0.68857518280005	-0.19102306380844158	-1.1935482769867773	1.8581696782949801	0.6026065567815487	-0.8492723437841507	1.040642296441396	0.7575427102048435	0.6906615150931555	0.8094188642874878	0.8365730350761984	-0.26234376738938314	-0.8970931213024759	-0.906786350508648	1.1130802775307085	-0.5928197804140503	-0.1599190625518176	2.8450512775607857	1.0189663246942124	0.9740165470786787	1.4303445365482204	-0.9150091178697061	0.2415932243571402	0.3340847167151596	0.8310407023775548	1.7088484570625553	-0.06909783146876419	1.364845158799868	0.7278411368807813	-0.06421029937509724	0.32428809805419495	2.0100088729673997	1.2737879398612229	-0.4188170851696441
-0.5670605597611257	-0.05243325955235684	0.897371480156979	0.8021572688919629	0.7273926399698575	-1.487951165142492	-1.7153659158943413	0.6981179801198273	-0.8750742338915185	-1.6704292434602945	2.148753977887672	0.9617003208088594	-0.0772929219584366	-0.14803583942765977	-1.2947854572952393	0.7350008367171765	0.6325997541816277	-0.18091550329785605	-1.2009811049975543	1.8167339623796959	0.5269769464680054	-0.9281489139611153	1.0166507469183033	0.8383230058492727	0.6649287097004535	0.6906978224636529	0.7997081468942729	-0.3037079097696036	-0.8338914468280111	-0.9569561482090331	1.0514867455439163	-0.6331272439673052	-0.14944321044447026	2.7273647408764896	1.052246114157653	0.9964027284376774	1.2159052513204336	-0.9533758128399707	0.27917072713683017	0.2793295591842194	1.05092660990317	1.7312941278696017	-0.04850278908752381	1.4557724729203563	0.6776552595369483	-0.11286972547283558	0.34980103554998887	2.0794803732247087	1.2861283615340953	-0.43397465571200533
-0.7133234319528168	-0.03146032547079247	0.8212184743074638	0.714573235086309	0.7063148547275102	-1.4644715817112193	-1.6703718859180654	0.65155792005622	-0.7918962899815918	-1.5837227554425346	2.152064001383216	1.055820516078566	-0.03705439636222775	-0.13586170640623704	-1.3500700600796383	0.6766274510803011	0.5366184409715243	-0.1907191256484942	-1.2165280845340922	1.7453714828696765	0.41765160255270145	-0.9620937008981695	0.9811012246322613	0.9237806700416966	0.6365933264568392	0.6199109035240653	0.7545497444099355	-0.3443520941837239	-0.7544959218541714	-1.0166673106916768	0.9997673857296343	-0.6957742846534509	-0.1721868893609938	2.6029849794457944	1.0822995423525	1.0014259391408635	1.0058840138543959	-0.9522195476942643	0.3667990982741613	0.23497924088619496	1.2497901756526628	1.7061810944908906	-0.0480213152738186	1.6112535544587172	0.627893439442615	-0.14173347761607366	0.37137185724075095	2.110379812603573	1.3194821168516013	-0.4544931928169552
-0.8166821053397009	-0.010077663739283083	0.7286963527336804	0.6544971777988403	0.6917829836658866	-1.4613654717092028	-1.6153753487665927	0.5892837393242589	-0.6972114699608256	-1.4868607990728293	2.1765678749527955	1.1424824890480139	0.015814691136395484	-0.12441768759960177	-1.4032650458064488	0.6244556527817131	0.4577928726087963	-0.21793129111781137	-1.234146470461821	1.6530382972070938	0.26134003821408486	-0.9577717484905867	0.9397886360374216	0.9996792460850632	0.606656356843433	0.5908737274595495	0.7121235588806416	-0.3872702441956916	-0.6656515554971727	-1.0374175458267014	0.9657359771280012	-0.7567344229450894	-0.20740639215029946	2.473067888054257	1.0957312218295108	0.9991233780535399	0.879477746295788	-0.8713217231232647	0.48616393162551735	0.22806327688300146	1.413897508658104	1.60015343226722	-0.06419582620297809	1.7474473685910688	0.5979368237458269	-0.12390946859237109	0.36107512342373616	2.1169930038053146	1.3805152789311945	-0.4829024954324764
-0.8454540893071384	0.02039583022538212	0.652404793304879	0.5730972649865056	0.68308138690356	-1.4920057056794749	-1.5531635113070628	0.5089581984072091	-0.6148120121156173	-1.4225028792845138	2.234103277251416	1.1971935709506827	0.07111536551997402	-0.11648656118639948	-1.4672864694113623	0.5933865280550202	0.4030982884935071	-0.2804746509886533	-1.2498489197937244	1.548857865776965	0.09794827955223916	-0.9419333512228331	0.9152438639888298	1.0379350606863478	0.5488722925137876	0.5791511585205225	0.6796642870357607	-0.4262109215096941	-0.6134238780917701	-1.0038419808572983	0.9481498815080538	-0.7964716659706241	-0.23809395891913027	2.333423919198498	1.0948348087436361	0.9873154513026595	0.81579409288879	-0.743007627048668	0.6035973502523203	0.25632028287579844	1.5456377691429264	1.4806083545111028	-0.09114030450245603	1.8201490301814434	0.5997066136952688	-0.07211671525991867	0.33998389554519953	2.0939054881797254	1.4176301028707587	-0.5062267323773868
-0.8900752491177195	0.06192099589079856	0.57012376057721	0.5181097167053517	0.6775461314941575	-1.5042493511168122	-1.501004021035485	0.4196893028445105	-0.5632150402042722	-1.3810238204221306	2.380576868857671	1.2151466114845553	0.11720469333936571	-0.10737890786708282	-1.541995485907163	0.5905106903978581	0.3630229985346607	-0.35143774456696975	-1.2628375066682935	1.4471605779990273	-0.03201562918240275	-0.9220358483489998	0.900549636908661	1.0057124676518252	0.4715664528596603	0.5726685364747356	0.6589121306278319	-0.4551390686394033	-0.6212536582372388	-0.9275621086881186	0.9566271769806514	-0.8403162787348968	-0.2749854381043395	2.1976314100432264	1.0719744604524464	0.965593292900753	0.7831734144664669	-0.6050109854449863	0.6977601994004748	0.3174888745657455	1.635522361915965	1.3930808892905584	-0.11772066823031943	1.8192125342016348	0.6342326626111536	-0.02052152354377839	0.308181739193635	2.0641827862597077	1.4364728695494287	-0.4740184867107837
-0.9350056998254154	0.09312248809063459	0.4631603973680873	0.5101036335558633	0.6708366424833938	-1.4077287611114067	-1.438274614212732	0.3397251907187078	-0.5416420681620722	-1.3750126258146664	2.530380691673118	1.1985786013842348	0.14193777816917785	-0.10194685810906612	-1.5818127571157925	0.6069558746977026	0.3604613095283965	-0.37793856540662335	-1.271335760041427	1.3732765916624146	-0.13264195484866254	-0.8854588384426009	0.8842196223610091	0.9117726129233359	0.4137970371858362	0.5656142838587768	0.648868394217299	-0.478858339555358	-0.6636503958073879	-0.8127679624491337	0.9889619624238476	-0.8776568136048557	-0.2557577095514497	2.091197714690249	1.0366260254062187	0.9363824311494208	0.7800625622795849	-0.4390227000835969	0.7751486691237093	0.41895459302355437	1.7134649338886487	1.319242180600987	-0.13029014397936117	1.7338662811429995	0.702042878497962	0.028240634594442433	0.25973549758598513	2.063981164576728	1.4680115818005688	-0.3828905444049985
-0.9406443107958804	0.11233578824698784	0.400443130035662	0.5404155651963487	0.6524812097695761	-1.235490812116009	-1.3552488206573265	0.26738321021277145	-0.5500582384040295	-1.414257917496632	2.675662028174139	1.1612970089924466	0.14775598539390303	-0.1113465571142979	-1.5930349032074589	0.6239481520186854	0.39672245908259496	-0.37402293655879226	-1.2701994587429477	1.332820880475032	-0.21748330700341184	-0.84288516650761	0.8661025796554492	0.7733393709737322	0.41895824692019745	0.5401063052274949	0.6646070327162784	-0.48458259551533694	-0.7282088435990369	-0.6740587235637554	1.0272538449602149	-0.8936912960484179	-0.12686352921271157	2.020258669886605	1.00109613022115	0.9020745783663363	0.7703018650080072	-0.3323580237696631	0.8204263054968821	0.537316847717873	1.841001482081608	1.2675990774773687	-0.13364842382995507	1.6117047407809728	0.7831676265960974	0.05724267986909913	0.2019117436347518	2.1014571366695183	1.4929684239631065	-0.2531831681424716
-0.9494432402919861	0.13006016738970122	0.4142232731641209	0.5669821269701452	0.6184371982674207	-1.1333537350363472	-1.284702199526323	0.1881459715449226	-0.594137591153092	-1.4520539846176448	2.8671866965872734	1.1307977821257826	0.14222135465576097	-0.1345308124947108	-1.596370654025303	0.627392678474135	0.46062587350488843	-0.38853113361925196	-1.2635531249910779	1.3215072315878023	-0.27255212517732713	-0.821759793575324	0.835659420680311	0.6375010630313376	0.4989643221307126	0.49573866003105704	0.6993643061076997	-0.47765054121878514	-0.7965882759116345	-0.5479110763868079	1.0458701371463486	-0.9000349994193104	0.056881876764839565	1.9837360496663219	0.9715181275900665	0.8679235087814542	0.7290773801713073	-0.33078813531980156	0.8407019058872368	0.6373861922643762	2.023613465868225	1.2584068644482818	-0.14777667105086728	1.5360836382818843	0.8630807825528052	0.057819559788731247	0.14920729030037588	2.1309635535114304	1.5041767826925239	-0.08099978840265232
-0.951762922020342	0.1412325624158825	0.44330764879318946	0.5399854360458957	0.5692917247776081	-1.1310300802256785	-1.234777842134446	0.10525830208547313	-0.652961702351824	-1.4558350441864483	3.000448485010457	1.1288892006692386	0.14131847319847854	-0.11449647844095094	-1.5711772310951106	0.6133410261417658	0.5549572318501194	-0.4372905745980197	-1.2649249173031252	1.3401482467857817	-0.2907336494117529	-0.8134575896021128	0.7895986704097824	0.5411836000187423	0.5803327223326058	0.4643486856777194	0.733403454015827	-0.4857707228692302	-0.8233351675582725	-0.4692703226063249	1.0317354910391026	-0.9025000152422699	0.24541121520531056	1.9797612336053203	0.9495941136152964	0.8273474022506353	0.6831114646954498	-0.34810077740659606	0.8818614597640057	0.7361950931033289	2.2316140573456247	1.2949256513235379	-0.17441120058277215	1.5217139226402923	0.926161461973256	0.04691020733596159	0.11218773459763494	2.13936567891852	1.5021980115145002	0.07904395209013436
-0.9134148160461016	0.14447745907214418	0.48187304791914265	0.4658409092808425	0.5084827817100944	-1.1875506124188582	-1.1938706932040724	0.029004858883146346	-0.7171693738986095	-1.4351391004563379	3.0499775911617357	1.1211358859742018	0.15650448297998837	-0.004078176677767942	-1.5140841723522342	0.5963307523398249	0.6570083598977279	-0.5060484998243785	-1.2813132627910515	1.3770571081216496	-0.28897656294423096	-0.8048850289187832	0.7316695059591177	0.5098400408791616	0.5942538282480883	0.46284090649262916	0.7624391043705864	-0.5131133887949038	-0.7814273864819061	-0.4537991038309901	0.9878910236205802	-0.8930913765348784	0.4438204141670294	1.986417908318975	0.9311142130757286	0.7812715870613098	0.6346677987222811	-0.3695935216732608	0.9427435657619831	0.8938164621004671	2.4246332533080492	1.353283469254298	-0.19110931428433564	1.5455244277139593	0.9400385191073886	0.03557807302428372	0.09060964633396085	2.178165022421415	1.4839353101457	0.1388635101000755
-0.8727787504867985	0.12076447133157235	0.5676060441078903	0.36293048112363335	0.44493980219761997	-1.3415816589883147	-1.175368546930597	-0.048690283608712574	-0.7849557575041007	-1.399609489791554	3.027886518601728	1.0873811236554782	0.1815700367940706	0.14018404800172105	-1.447438578488954	0.587822016142663	0.74079641201274	-0.5780689101931497	-1.3099082735356804	1.4131882432855536	-0.28409416694021433	-0.8103447324814466	0.6718418728418112	0.5451603363847902	0.550117428258595	0.47716480875098766	0.794868315148725	-0.5539385462496828	-0.7227655597179234	-0.49900041554578467	0.9282385682147087	-0.8783398902786879	0.5518588889358143	1.9837954434695326	0.9123476055167924	0.7411381625018857	0.5770783184134485	-0.44638018128174933	0.9849581655675828	1.0708058255842139	2.58065448865855	1.410705857949857	-0.19046233384716926	1.5748401642154861	0.916858165173011	0.05571355295884103	0.06487144507787934	2.250052317025701	1.446282522410692	0.14509887025877868
-0.8487214700663956	0.033459557349970095	0.687256956505956	0.21073374483987378	0.384615741662012	-1.5618279761255642	-1.1838681860288758	-0.12336548775592449	-0.8539544104541541	-1.3713659554908628	2.8918845642078743	1.0277105856986481	0.21244075983349459	0.24817002640935662	-1.381775312910221	0.5963631460055501	0.8014377741782871	-0.6552336355882618	-1.3447335076975246	1.4637892703215656	-0.27946525226266017	-0.8208097901356023	0.6689842197964261	0.6211497351184085	0.43907085136280416	0.5340420504830656	0.8336470912465919	-0.6086356806906383	-0.6774027019603263	-0.5964814299685439	0.8745985029380465	-0.8792397695489967	0.5166793855818168	1.96389851939406	0.9018737263028894	0.706338440861696	0.5293952854054479	-0.5280175141844202	1.0115427704436473	1.1870961744455324	2.6795286748039353	1.4702352778435182	-0.1840466952795475	1.599135978946705	0.9396620601205875	0.11509662359001493	0.028367816051926047	2.3094867233193925	1.4023285413499225	0.15708994748705418
-0.836250702484038	-0.08029108146603393	0.8111001043458597	0.09314617387896577	0.3387563696685468	-1.6936835312493277	-1.2055945977428806	-0.17902150573259643	-0.9133633544676746	-1.3600808910525592	2.731305988475307	0.9246233892715141	0.24416873133236022	0.3307939230358999	-1.337417810619656	0.6201832882021734	0.8282850321134031	-0.714326974005235	-1.3745448409588354	1.5401668629942962	-0.2851801039865355	-0.8160935675257639	0.7321073079577136	0.7020273407881078	0.25646559078009856	0.6529826315838508	0.8962242118489637	-0.6515892384714302	-0.6402581990452433	-0.717401106874695	0.8435412776433123	-0.8937506940200552	0.4738759898579824	1.9285866190084504	0.9012894246558218	0.7013490461424359	0.5046542179396476	-0.5821676984200572	1.0230631913116874	1.272847537529796	2.720193542720812	1.5267453914928648	-0.17371607276423523	1.6198526349534745	1.0148716422996835	0.158453495905929	-0.008168512552133609	2.3428752740208636	1.360114756218762	0.14453008995839367
-0.8523972734205607	-0.15156540114353484	0.9410752377376113	0.07416773957072573	0.3320322757622438	-1.7188673257981186	-1.2347433375102317	-0.2205938484769868	-0.9543016515028728	-1.353931675058337	2.6237362871842067	0.7567158166432103	0.2680217512038109	0.36599794443232325	-1.318232904511201	0.6583106327607762	0.8189594745979853	-0.7342252233277377	-1.3829927952805277	1.6034347127055297	-0.30041490780083807	-0.7523719929326436	0.8080977948595714	0.7369583961926554	0.08720037276529839	0.7598278411998447	0.9804419603874323	-0.6074200139609927	-0.5850935445546714	-0.8385547450216055	0.8335419685997684	-0.8936348679753617	0.4388884837934671	1.8813868204725808	0.9074808445930771	0.7875121731858316	0.48139342420845443	-0.6458280851413817	1.000405229146553	1.3418630091638069	2.7219362687698663	1.5916187982054524	-0.1584322883904304	1.6393825571882616	1.0625737557535904	0.16660488819497768	-0.04685938002474935	2.329175997124575	1.31844829077514	0.16450531453760164
-0.8763990400901998	-0.16924222261259445	1.0671233668250164	0.08174775139193416	0.4276505268581733	-1.7424862099642144	-1.265525296157089	-0.26097749208571835	-0.9848407690168315	-1.3385786118524445	2.5263351074007865	0.5561767366182386	0.2881296057524547	0.2997786711917415	-1.2948826487862901	0.7068795355714796	0.7947717041410477	-0.7363139898312048	-1.3467523287167544	1.6249494784223377	-0.30924930812196966	-0.6088651492202171	0.9024879057569928	0.7006520257642868	0.0163155272461619	0.7997881318552488	1.0642121330432899	-0.46697706601643113	-0.544160438343394	-0.9515495166271106	0.8287809471808985	-0.8898779462692852	0.32333411513017885	1.8202660282150191	0.9132911982387659	0.9046538156857814	0.4543886766008091	-0.7204212878338963	0.9618109683951273	1.3065829426436457	2.6932512248214366	1.703749904646925	-0.1350146057763432	1.6579987323334364	1.0681687151781103	0.16384297679893084	-0.10233966421170101	2.272688933251171	1.2652647221629771	0.2493894074264688
-0.8672709933574213	-0.13278377833265925	1.1753930923531253	0.0767363410069276	0.6413756472014776	-1.784098599685884	-1.2959622085617972	-0.3059071067132533	-1.0089622178281104	-1.3001396556404827	2.4744093664108537	0.35266293487172135	0.3138698760346144	0.20785937759065135	-1.2759094812833376	0.758155109118336	0.7728774655899653	-0.741215801006524	-1.266557350154462	1.6322070935069017	-0.3108047617161698	-0.41055850234856833	1.025004805055159	0.616040958791715	0.020036285824765132	0.7770471765636385	1.148226134351614	-0.35194509349833475	-0.5270469610610112	-1.038264060134178	0.8184091376840437	-0.8989272272482693	0.19932386584263195	1.759487892514441	0.9024870615721723	0.9971620509858334	0.42706510080417204	-0.7480369104060084	0.9168736694183514	1.2295599462793145	2.663235509356157	1.8404059280667582	-0.1185903303063243	1.6676783851125876	1.0445816124533962	0.11643214011628684	-0.1632626115101167	2.2131775441330688	1.1974859618831253	0.3151938924777796
-0.8560889378463715	-0.043788737795033957	1.27080108704976	0.05350530906023686	0.82170813438368	-1.8032480049559485	-1.3179608234223863	-0.35142303915770084	-1.0235055768978518	-1.2124742821989343	2.550269123445492	0.15008676541183474	0.3471982619577603	0.1755382643223304	-1.279859621169609	0.8008859535061136	0.7522199044901838	-0.7438283758281979	-1.1600628266496995	1.6344112322543516	-0.3060635087234786	-0.23267880690806725	1.1109612574523424	0.5176540359083706	0.0389574662605751	0.688639123960934	1.21346866953849	-0.3002222116386467	-0.5026736131888268	-1.0890464109012796	0.7974588973451386	-0.906868736056213	0.1445686388485598	1.7083087091634774	0.8946370959659106	1.1198771824728557	0.3825156934251232	-0.7143798807853281	0.8712939836058757	1.233683162459896	2.6404250777292693	1.9583487359447578	-0.11747993132346642	1.6635608359867913	0.9467715097218917	0.009701452519688746	-0.21744581243218689	2.1682892258041813	1.1267133161329779	0.3310603160810691
-0.8400335680718186	0.053660593805297196	1.3670206098536437	0.03309040570236793	0.8714115148830942	-1.829919649906469	-1.3247122282271087	-0.40214354619611364	-1.0354617285485292	-1.0760474056726665	2.684557463721995	-0.02191878386007059	0.40151456738791175	0.19871000345906115	-1.2881104845348703	0.8281254270848452	0.7395471154037725	-0.7458330743299775	-1.089593855579823	1.6125407352840007	-0.29195208806054257	-0.10285501669106378	1.1116139804320684	0.4188584109188902	0.049650985010103496	0.5484860780061708	1.240617152925524	-0.25403081010867035	-0.49076056060190404	-1.104866444617384	0.7676908728380323	-0.9083269562599152	0.14478863574275777	1.6740247784488163	0.9039605178995614	1.232017133532117	0.3145187500899003	-0.667812790459201	0.8316999817525339	1.2703431265030287	2.611611503009326	2.0535031910186565	-0.0983172735379988	1.6435873103931484	0.7519561476099733	-0.09655903843008597	-0.26992863529273137	2.1515399627217233	1.0530075982111509	0.3458570931493054
-0.7881797595902607	0.10602159249872564	1.4654728246208857	0.0335124192084738	0.8763246017425214	-1.878417052542913	-1.3119301818790423	-0.45133400468491197	-1.0553809018363276	-0.91995974581697	2.8182355310463274	-0.13796624788363454	0.4585753716882136	0.25343936499950676	-1.3030918586553861	0.8666522935207258	0.7388088946802922	-0.7499685733360677	-1.0844084806402836	1.605059916275644	-0.2841373739844975	0.004326399053545792	1.0518778877326507	0.3530962958411861	0.058904052603873644	0.41348599168396954	1.2562823088169102	-0.2123440636124921	-0.5216392965271266	-1.0854434077935786	0.739552537814158	-0.9011130726045323	0.2610749940721956	1.764403871918622	0.9393779077985485	1.2553532366214	0.24577483785475276	-0.6268640833478467	0.7913827629318484	1.2679252165150157	2.571158332833767	2.101756520874118	-0.07018415676093631	1.6273408113102406	0.5372966370673931	-0.1811904836259815	-0.32066021408136325	2.1761671348355227	0.9838862674157139	0.35305173948627083
-0.7571594687168772	0.138488850474285	1.5448006867729067	0.021160408510530034	0.822225147685771	-1.8972285794348953	-1.2825092389651072	-0.49416331644775296	-1.0791886323827198	-0.7609736368393658	2.8872367900688314	-0.1821634733336722	0.49133660463819256	0.3271433519619644	-1.3417081207246042	0.9719245085353589	0.7468062858513285	-0.7412578350073674	-1.1234313992769926	1.6267211595674405	-0.2883601424457884	0.09576329138808111	0.9718437023710278	0.34231758870874	0.07871391815950735	0.31611410898089287	1.2828562918173085	-0.21131330412004234	-0.5616754428127236	-1.040250603760266	0.7226765211833326	-0.8902967019693311	0.5052315471964686	2.1014911176620146	1.0193074697552338	1.2551411181767733	0.19282658503996514	-0.6031214789873683	0.7435270707809678	1.2184548605422025	2.519126052271538	2.0708873561124577	-0.07856180111940718	1.6283758858142388	0.3490238725191823	-0.2519728595183798	-0.3638345570409931	2.21946447479326	0.9512201701671664	0.3501484131768409
-0.7682503230659565	0.16377489972803844	1.5865251075065914	0.02160676894968081	0.6292010062798994	-1.9047300721973985	-1.2199868598876438	-0.5278806067956954	-1.0982092545908428	-0.6027284847801438	2.882936588604535	-0.16610949514683454	0.5208448567420785	0.39564475363391	-1.3931328328644221	1.1492222396419582	0.7672903335331983	-0.717308154680462	-1.1944650915153285	1.6342263915049622	-0.2915200176177093	0.12110923296165632	0.8973656223734132	0.3911510030569121	0.10431488564981772	0.2713819457397077	1.317616905327257	-0.20840593287988773	-0.5659853838274544	-0.9880942624337928	0.718194875104445	-0.8947634294364762	0.7143445950467945	2.4814606893232916	1.1359282717855703	1.2823691335979006	0.15602470265342838	-0.6259584989925371	0.6999511213897802	1.126891451473123	2.447020289452304	1.9847213572045335	-0.10026423327216964	1.636997715199194	0.1604828268539413	-0.3061679621051908	-0.3925665863370252	2.24454987800474	0.9574465163561703	0.37981837063724616
-0.7694914519223252	0.15330855324149512	1.5814936332416472	0.043149746871948336	0.43289952631500395	-1.9354681130665892	-1.0617678224736233	-0.5548632740000581	-1.1062923412429206	-0.46657765102739096	2.8265489844411205	-0.11938970567692539	0.5630032277474541	0.4391762491601344	-1.443696706083505	1.3382248819639424	0.797693039140803	-0.6790151799117922	-1.2852480204061074	1.6141450134862592	-0.29093528228507504	0.11088449238316092	0.80823311547732	0.4692909533490052	0.1568205509985315	0.28317079068687034	1.367732043705586	-0.14853532999400273	-0.544455107488654	-0.9459982544599914	0.7212971054421689	-0.9002072535370594	0.7970674272087062	2.741696922466562	1.200542598024075	1.2835496188549533	0.1435812939059014	-0.6801337513072138	0.6707246474741837	0.987097534653364	2.363898683450976	1.8882702675471865	-0.09678257575681395	1.6464650450031666	-0.026876916473408462	-0.33698757424992154	-0.4101189932071733	2.2319796825331393	0.9776926668490411	0.44346658410202106
-0.7885207726306678	0.13188930868409868	1.5331463514180717	0.01028544508395735	0.34562943350934994	-1.9520300812834475	-0.8266686484615908	-0.5761072551745007	-1.1051265486783421	-0.3607915223612866	2.712969509111101	-0.06962856071890823	0.6024040618832964	0.4432982654127615	-1.4907443300013639	1.497817675103604	0.835052055411972	-0.6262625088528668	-1.352484134260592	1.5591461716392743	-0.29438608488850393	0.159499885798431	0.7378982343936962	0.5308590063375573	0.24952212792081613	0.3297793934084009	1.423645627846696	-0.10164757567714273	-0.4895948365107678	-0.9312842193365698	0.726835139525366	-0.9115492962212535	0.7904035212862774	2.9783309719648505	1.1949862885727631	1.2589131374746994	0.1507503734698131	-0.7216934928451606	0.670107785943214	0.8473695233869416	2.271288482258483	1.7824371005110333	-0.0864459348188302	1.6461844753573938	-0.1824626558918286	-0.3420293466982135	-0.4191985760613446	2.1852474422671806	1.0083098237288561	0.49801431276062835
-0.8425435826599363	0.1058862360429412	1.4582244930873594	-0.10781746929306082	0.2667162619312945	-1.940998648623615	-0.6289379824743341	-0.5773963511966171	-1.1037671028638336	-0.28340147794965787	2.573548409568003	-0.025754984992175413	0.6524732390143912	0.40325880187383384	-1.5171214064475655	1.5709949659769114	0.8964915792999145	-0.5721000820733351	-1.3733422363652732	1.456325889119756	-0.3030188523363137	0.21606827243634313	0.7611415405010051	0.5718038213038124	0.37702402818916936	0.4130220596270184	1.4697092024518368	-0.135599691783411	-0.4139134380161891	-0.952451330864221	0.7299431901826725	-0.9388575136816268	0.6674492570908802	3.1008329754632795	1.1744377424504076	1.1982718557543477	0.16523883731530484	-0.7271113314276164	0.6933273048124027	0.780273550993841	2.1674583007761994	1.6746034115461312	-0.07272092191689623	1.625490568240822	-0.30130253650667715	-0.3379516749375261	-0.4205319921907888	2.1208054865380244	1.0492699193193302	0.4466882575945024
-0.8384197040317483	0.02340659679596019	1.388456827906102	-0.25271012566345064	0.1532654333818554	-1.922249362485489	-0.5068146158362714	-0.5641881368142461	-1.1109129077862498	-0.2445884111367483	2.408584759973817	-0.012452029453423077	0.7145373755779726	0.34343950123601386	-1.514334093329221	1.495899250233431	0.9793395041687856	-0.5187589350025973	-1.3865160152019687	1.3435451315009992	-0.3157908546264664	0.21465640961683768	0.8342305941576182	0.5699419561536397	0.5330224469151716	0.5419288954512306	1.5046969440216176	-0.19262587057371885	-0.344086564957097	-0.9954193761899448	0.7231421467499709	-0.974594303317371	0.44582838581952566	2.894645103241443	1.1356270479550934	1.083844714509547	0.1732687529894957	-0.7198572560555025	0.7114715422578206	0.7809573211097021	2.065060859364613	1.5945084409914232	-0.03886428517941291	1.5732666993101403	-0.3841797660950916	-0.3596755502672348	-0.4212768159143205	2.0560042776282854	1.0795876876521144	0.27665266018300433
-0.7814903526231894	-0.0728501346804242	1.3646058189003667	-0.40116960772486987	0.05625387525147463	-1.8604324385236044	-0.46913556619356145	-0.5440083626362552	-1.12678860121551	-0.2508974413682688	2.2281298770970643	-0.021795035436453714	0.7426081882498682	0.28718733004758307	-1.4931394060308256	1.3053885028071275	1.0749864097007311	-0.47210442745069836	-1.4051815359278939	1.2532765821334968	-0.3395921750873444	0.22022500685440938	0.9303122127768901	0.5186303798285825	0.6758907871400395	0.6635453703805004	1.5228137469117837	-0.1853751463577454	-0.2612942495065838	-1.0418713170826197	0.7129071147633155	-1.0160659671147223	0.29683048929463746	2.5403519295834167	1.0803288852446857	0.9186167428668541	0.18483310687308702	-0.70574706106603	0.7281735999860062	0.7792355385287999	1.9654608523918558	1.563037267316019	-0.0037136875675964536	1.4903318286124687	-0.4186192727151606	-0.4087814656178388	-0.42460127302179024	2.000254049359954	1.1050310362035753	0.04380504124088029
-0.7592253732988836	-0.08227021234657211	1.3885518360747553	-0.5435545299916694	-0.0037956132479944754	-1.7720950257277095	-0.5761267381898072	-0.5042471797235606	-1.1584857651640492	-0.2914067183815929	2.04474487574135	-0.02902479910849861	0.7256653080514808	0.2458420050844929	-1.4645477520385428	1.1028920990624869	1.213917026028188	-0.44554217230211907	-1.420129499488171	1.1806097546938155	-0.3717007699290974	0.28244835467895796	1.073875448153045	0.4459916896317734	0.7565414032066906	0.733578399727543	1.522513136244358	-0.13940012563725274	-0.1444239331251724	-1.094925218805462	0.7047790384656959	-1.0479537681883522	0.2753387927032757	2.26910043032167	1.0542639509015639	0.7194682651660474	0.1933549288960088	-0.685720799423188	0.7264378792643809	0.7760679528715897	1.8672860248561782	1.5759063655567416	0.013143914334757431	1.3921855333358877	-0.42719128711575804	-0.46894292901728346	-0.43111575563784815	1.96814487988321	1.1438954119648428	-0.2272612181838606
-0.7698086733552632	-0.03473083010517626	1.4402481558433684	-0.6646602327775177	-0.02431257050163147	-1.7169526816556542	-0.7861755550217963	-0.4487718761425124	-1.2048231148072954	-0.33835215058792434	1.8720537964481647	-0.04132824814881223	0.6782656612940839	0.24415648426864073	-1.4376395935162436	0.9582147893412005	1.3758776050966965	-0.44901482744875015	-1.4235635529093293	1.1480324445040444	-0.40269174255872137	0.2865487647824156	1.2381387580264795	0.390648234593015	0.768182201699328	0.7704112912490378	1.5238191225883948	-0.05945725202434747	-0.04647720448988149	-1.1696609467856267	0.6928066410835243	-1.0909994782340995	0.2690468815292185	2.0149771901549745	1.0557591824456145	0.5199693309045526	0.16562143114209532	-0.7126063141932686	0.6786119666356851	0.7797421874700696	1.7736778200260495	1.6048074242542398	0.014826063471389813	1.2891709755569847	-0.436784500606988	-0.5233632518466906	-0.4459322978064392	1.9582654174171954	1.1855946230307959	-0.4829916326437306
-0.7682463577980452	0.008682009376058439	1.5016669782041951	-0.7705856228100785	-0.00741762734174557	-1.6864724953381576	-0.96115233826287	-0.40372580112668677	-1.2544254582443617	-0.37133199773945175	1.7039215773539702	-0.06982370246384287	0.6101062600188863	0.3107512448196844	-1.423029629736528	0.8999241875167346	1.4551921658189955	-0.48120963871039385	-1.4261128002892174	1.1791380038213084	-0.42899619111841325	0.17770765923402476	1.303904578252023	0.35565230583828733	0.7106422816333711	0.7883845162053761	1.5318788285939202	0.0696040653413684	-0.024535686596707178	-1.263019989530273	0.6792889488520739	-1.149830199242531	0.2601630069471574	1.7948363429327956	1.0204978482660307	0.36793574135370555	0.11111092020124455	-0.7865916159690702	0.6205844405499878	0.7401700217889037	1.687301361251975	1.6185378583253953	0.011774723177033177	1.189561168344348	-0.4382946636689817	-0.5594419542176567	-0.4674159206222506	1.9581664395000964	1.213180470871937	-0.6235440362755471
-0.7957335949620858	0.06785473024982422	1.5600534565154958	-0.8361722026099663	0.05933258723116356	-1.688790222457983	-1.0658470358252548	-0.36637414348897657	-1.2887872909119384	-0.38900599952792403	1.5894610457088976	-0.125020258951468	0.5339284891230587	0.38881088458350116	-1.4371848761831145	0.9116758895826125	1.437052126673647	-0.5357665384209206	-1.4295125589025752	1.2583893470128675	-0.45084455317768457	0.0231274552696767	1.2435874028999228	0.3458207496184726	0.5986142447975549	0.7854518028453652	1.547530624011199	0.20802483626639034	-0.07414048479705153	-1.360501003953032	0.6754504480871049	-1.1880617036870533	0.2930545426014971	1.7514834353433208	0.9441357926389591	0.3095232403921113	0.04126932805828011	-0.8551966812809757	0.5872739178776265	0.6759038690921664	1.5992880252995043	1.603543205535378	0.02900245807367265	1.1014622995717827	-0.42243578796065695	-0.5913007404641906	-0.4833406151599983	1.972309284098941	1.21837299098448	-0.6441729337372879
-0.8684922958742298	0.13708772824277726	1.6060374101438142	-0.8771440331017974	0.18823539526120403	-1.752068322212801	-1.0992551797595822	-0.3278056755873997	-1.303222204161719	-0.39616495093052956	1.5492557786348116	-0.2167321195154114	0.45744106574188165	0.4238980877055588	-1.4760822993514435	0.9522543548477579	1.3718615581693878	-0.594403969597973	-1.434999728150765	1.3642542705553677	-0.4693198853132367	-0.13660079104983783	1.1066548777934215	0.3693697757338978	0.48569752284191525	0.7859323039043502	1.573824037055334	0.33337620629859416	-0.19706609020742324	-1.4400265566076613	0.7011093269686338	-1.1871766739096536	0.3620575684525265	1.8916025546247632	0.8613319020830319	0.31908086712173583	-0.05861498886458396	-0.9182961697337866	0.5668451656588935	0.6405043487565838	1.506235527040332	1.5670151569845259	0.08578627597753075	1.0322146778097696	-0.41049295113801704	-0.6238391386708393	-0.4971761699854021	2.0057821493223846	1.2061962974232645	-0.6140275778168592
-0.9331459891748184	0.1953349036215772	1.641150845808689	-0.9055812508978509	0.30972475831548557	-1.8216060634984	-1.020013393326415	-0.30843309237652866	-1.3100542908192487	-0.39770861117715983	1.5264614776398537	-0.3270633582788539	0.37683037505578715	0.43513767453205376	-1.514212603965409	1.0053223778980773	1.2808837409739842	-0.6437680535119544	-1.4533428776833592	1.480878320736926	-0.4898893188617214	-0.3001816204885353	0.9200437659007166	0.4086505892680302	0.4127618655078008	0.8034167433006871	1.5896996204139184	0.43623970893063263	-0.3951388039039363	-1.4518479800271433	0.7665879222770599	-1.154994852876418	0.4217687254813464	2.1007235669743727	0.8282916400028617	0.35432941909403404	-0.1266620337723623	-0.984717178659358	0.5803140181213069	0.6250000673342969	1.4086844517781771	1.510301286472065	0.15705944646258005	0.9647338865197833	-0.43649891103079475	-0.6570136852820133	-0.5098817727229115	2.0484599608360563	1.1752282945899002	-0.5706262451941633
-0.9602446300835104	0.23237135655054192	1.6704529484909216	-0.9027367175538108	0.35946611154330255	-1.8537963886242586	-0.8784984278795589	-0.3139709846335339	-1.309779303204348	-0.4027318632267812	1.4957700021512526	-0.4325065343094517	0.29954437421239255	0.4204060557182621	-1.5410409266200593	1.0593334165506203	1.2329751088937628	-0.6786239403654767	-1.4848575197321288	1.5828964641553156	-0.5114755581856737	-0.42028007904989984	0.7103963088454937	0.4247910787928727	0.3886355293701653	0.7919924163982711	1.581229079829578	0.5007684005152224	-0.6123034877152888	-1.3829697907474556	0.8432473515043734	-1.0935446813187695	0.43248057425701436	2.3114710557811278	0.9184954750207247	0.40348248882062376	-0.13218687081875663	-1.0324123325422723	0.6371801428417994	0.6224421080454452	1.3121578423713225	1.4466689442893503	0.20153859921493447	0.8903829303900703	-0.5114748290111862	-0.7084903400283658	-0.5037378853253912	2.0850927877091125	1.1341746400784793	-0.5542334875815612
-0.983421621027512	0.24575701254294455	1.6908678287303531	-0.829760843574897	0.37013936920343793	-1.8777501873230147	-0.7768899772608433	-0.31998676607007726	-1.301196591167451	-0.416519473335503	1.4805657184024879	-0.5114437499123894	0.21987567898172902	0.3613627621887313	-1.553661935957918	1.1014235862162771	1.2934366480625648	-0.6920101529418761	-1.5178399795547892	1.6471478061557598	-0.5155629445748768	-0.4498353244018419	0.5556930026141408	0.3585099769137262	0.40878719689496207	0.7495633444398071	1.5531286626623637	0.5475263263463923	-0.7944737819352108	-1.3174691510161918	0.9122501503202882	-1.0185280130390997	0.3932771277109627	2.506058861360569	1.1686056135880576	0.4653595910444525	-0.12522275223348206	-1.0675358447867758	0.6933187963774928	0.6444092527917402	1.2098208860286839	1.3805822580736797	0.22207947579213308	0.8103257943024165	-0.6296223712595048	-0.7801775481234744	-0.4981426241827653	2.1244016841926294	1.106266013960072	-0.5646837644438669
-1.0333364135002387	0.2751732628394485	1.698610994475618	-0.6809239840512874	0.3296166260400401	-1.8944692393472267	-0.6931127496669792	-0.3097583312777707	-1.287207080392509	-0.43304935047059123	1.5076763870326613	-0.5448939007268265	0.1539718515998138	0.31568264483041897	-1.5486079784232856	1.1419660585195053	1.4322410728133583	-0.7086329835832456	-1.5450197578974891	1.666263129691798	-0.49412648967110673	-0.40837311894178097	0.5189096746956902	0.2382607350196424	0.4628651513018253	0.6924209986751856	1.5041992663611017	0.6249749193554299	-0.9411801588047727	-1.2919673757733725	0.9673889478895653	-0.9846771090028479	0.3099303043582351	2.626162268960117	1.4965440057042976	0.500005603666797	-0.1192060088383565	-1.0996637215860343	0.7300029134916398	0.683355315716215	1.1020175915799002	1.3038307524091475	0.22545882012207663	0.7172145867229425	-0.786324506293955	-0.841579698473361	-0.5108373270609061	2.1714785142440443	1.1093674921894556	-0.5659995994671471
-1.0610932888822764	0.33204126568227277	1.670231262764064	-0.4903280765340724	0.22408165087291207	-1.8978302400555151	-0.6242261843454274	-0.28944201733419717	-1.2603435015622224	-0.440001269793061	1.5297836257635873	-0.5388683044076634	0.13034373721772252	0.32495718139882956	-1.522723801681698	1.1864281643754873	1.5897533988044852	-0.74340803581976	-1.5666460636969166	1.656613047549083	-0.45052194058036904	-0.3256514755542471	0.5531617110586182	0.10269489514800507	0.5470167961097607	0.6142567315799767	1.4431719607552342	0.6962310870166964	-1.067181980566755	-1.2913165381399863	0.9779993904893219	-1.0057247802526212	0.19047999069587976	2.633211856525778	1.7948535863505781	0.4892859367622612	-0.10496349816723036	-1.1304629901961887	0.7538520565441635	0.7203077356522768	1.0135165947590394	1.2065507427859536	0.19132533594171314	0.6147952915708812	-0.9615034214851704	-0.870660768394543	-0.49634414738692073	2.2197870694860278	1.1395028206263942	-0.5176829863381355
-1.0144696687762766	0.38024279707224073	1.5966434774681955	-0.29415266352747793	0.1359411062931144	-1.9261260722971656	-0.6707460854814308	-0.28251463216861794	-1.2053885822970922	-0.4027827132113758	1.4955275095874763	-0.518497410058518	0.14152382168876326	0.3616798403620101	-1.4815319650996384	1.2110293538457084	1.7175192153866568	-0.7873400334708549	-1.5794700354940399	1.6291764027291573	-0.38571713509460986	-0.2061462997734187	0.6272616893301727	-0.08656337300030414	0.6536541276033484	0.5247426980915052	1.3916773534252762	0.7197221745335594	-1.1772943353420486	-1.3460677223185222	0.9426263982238146	-1.0656157550547838	0.07260165484115591	2.5917823944095004	1.9489313902404752	0.4894119781568941	-0.12031279812300097	-1.1714555664458621	0.7614713600060027	0.7376738489563046	0.9464877974146001	1.0985040352823425	0.12118362891887113	0.5107494507696788	-1.1095859438563238	-0.8769669351872343	-0.42514989927668373	2.301245895258687	1.1982718568190764	-0.4195811184089676
-0.9370398822641268	0.4227813070147534	1.4862321094716875	-0.12371601657116386	0.11498892315240528	-1.9760846507265435	-0.799417663026061	-0.2863658567331335	-1.1181826507886223	-0.33765841151237985	1.4352115258908877	-0.4976553197886805	0.17113637778771446	0.41427309631405074	-1.4374382682847822	1.2003466427487641	1.742224371307914	-0.8362611436836375	-1.579636936892006	1.592961566093831	-0.3034566837183849	-0.06000347813734053	0.7402265450225956	-0.30519953777773284	0.7710533382402978	0.43811995545795995	1.3562954778693155	0.735399947729791	-1.2711966490055904	-1.4299577155735068	0.9215975835705394	-1.15675303283689	-0.010685169358608004	2.5261248293374865	1.8850646797739952	0.5150844583174263	-0.16992701901861265	-1.2072465162947972	0.7435951382602475	0.716209234054196	0.8849896035620628	0.9844974395326676	0.07166103796795455	0.42241930161343627	-1.2062017629055646	-0.8747028790642943	-0.3488363505495892	2.443000601788679	1.2873165598301177	-0.32176788525909944
-0.8858086208447089	0.5028208717750076	1.360037509457608	0.008244360530387324	0.13218472716040075	-2.0133846453595354	-0.9051896716333795	-0.29283543209646534	-1.0147679422610127	-0.2882031693521162	1.358341383173848	-0.48831231380564893	0.2128449378143719	0.47637452538323305	-1.4048131674138982	1.1626512137331642	1.6704592216594976	-0.8807460501150619	-1.569657147821861	1.5621071111908333	-0.21039447127132682	0.08274861975933984	0.868204029248712	-0.4518879135377719	0.8963384085943655	0.3503912319386483	1.3413818486464926	0.7457075426542896	-1.3457090852865572	-1.4395033341965067	0.9204888126899835	-1.261875563041062	-0.057024515163730936	2.4130573030413207	1.645384869987243	0.5032181221397644	-0.19088314041223325	-1.2347430654914704	0.7124415038375529	0.660622018912389	0.8197866992364808	0.8741538364812339	0.04717207611837319	0.3585252520112988	-1.2686679920257204	-0.8579219953747211	-0.2766901813878143	2.606739403461043	1.414318117069244	-0.26727533677888743
-0.8125304698361301	0.5853151441523435	1.2625670457664524	0.10093719245322648	0.173449399017196	-2.0349229100395485	-1.0066447683666961	-0.3089029498051496	-0.9053732213755648	-0.2434297579163373	1.2592791293285615	-0.5004777357580824	0.2551793218114196	0.540103066131084	-1.3888182248867111	1.1118111550255025	1.5741498103500686	-0.9004341294333449	-1.5553722172124074	1.5292891592707236	-0.12287428237101097	0.19976050588019004	0.9313350774463378	-0.5453185124673467	1.0016720097198601	0.26089790970271964	1.3495417582078264	0.6826502405741893	-1.4001710671999716	-1.3630873391236125	0.9078936411124335	-1.329538762432001	-0.05268057648920645	2.2818563917496197	1.334289607958225	0.4546706659434852	-0.15524270357131106	-1.2676480527409597	0.6838446541052909	0.584892419032276	0.7623674672211013	0.7814305712513003	-0.005952540801325396	0.3324891471799503	-1.3178672871972474	-0.8330805977396031	-0.18017192667750836	2.7705955122944137	1.5703369736399952	-0.2566510301231801
-0.7381618701518282	0.6347422002095577	1.2165553814222763	0.15069015012979803	0.2325203595155306	-2.05195909352389	-1.124865278621336	-0.3249624357629179	-0.7971326738596994	-0.20911328259831663	1.167964512895922	-0.5138568441729066	0.28634339983696444	0.5849153905941064	-1.4040148087374114	1.0595169806563969	1.4929360663989875	-0.8914938207923445	-1.5387598123135129	1.4813003156553457	-0.0476969057876331	0.2780062437335452	0.9053336187478707	-0.6377468181366365	1.080545255546863	0.18578648123226854	1.3682096806549389	0.600838623606652	-1.4307324671226072	-1.2607994846634245	0.8840128698635027	-1.3400432937161053	-0.016013094141725782	2.1852226739263534	1.0365498121479055	0.44402477936751544	-0.08284593122799513	-1.2829270469156584	0.6538354041779806	0.49552036961161716	0.7050729856604263	0.7093978893029596	-0.08050274243090645	0.3722579987273525	-1.3501648719958645	-0.820472215386547	-0.09674076978261852	2.908167485364768	1.682799474564001	-0.2909985688598894
-0.7227449085110622	0.6600575157240219	1.2210563934122376	0.17326787270645982	0.277240549656929	-2.0681891110535098	-1.2052035453351118	-0.3206493855206971	-0.7066036525824304	-0.21447795597307467	1.1225375726151898	-0.519896719156333	0.3108222436788051	0.5962425911263758	-1.4483063596590493	1.022832953870663	1.4269820388559153	-0.8671011667642397	-1.5244177236910572	1.4247111458513397	0.017819375693991703	0.30789192506452023	0.8247103906972271	-0.6793371229371851	1.1430852501331485	0.1198169996340547	1.3940154363941395	0.5856801643531813	-1.4497726272778408	-1.1515183160248887	0.8462506364091856	-1.328579485190054	0.01776242903293602	2.081123611914952	0.829601782205294	0.4273688701937927	-0.009633869658541554	-1.2902469259952511	0.623766595206301	0.42142605127365346	0.6385167279171399	0.6499935020298446	-0.13266140251185926	0.4476136975074671	-1.341705362579828	-0.8102819872171543	-0.057766505966414784	2.9682287518000883	1.7112554203699464	-0.37414660844384884
-0.7360840697660874	0.66726067414136	1.2779306583724697	0.1973997411757996	0.28338628969987506	-2.0888915713245826	-1.245363094074162	-0.3062484561272097	-0.6501963339428245	-0.20369775923896313	1.1161074781323923	-0.5198110471707522	0.32387002156148037	0.5819490408414568	-1.497051363545614	1.0268821620863178	1.3760227254098596	-0.8422817059583361	-1.5169528871929987	1.3582452024195173	0.06903412551783379	0.29871481673773265	0.7006810844948183	-0.6632290700874327	1.1813084760561217	0.06745481095623133	1.4623008195590654	0.5784530453164243	-1.4748421714822322	-1.0634765742066028	0.7847007568192653	-1.303932296859044	0.10746516265621468	1.9646980513603531	0.7347162756053331	0.3759409070030918	0.06967236500907867	-1.3444629139383675	0.6016446644404925	0.37754119094606436	0.5803527734903419	0.6087003213848206	-0.17244919479192364	0.48980530586093185	-1.2928825263951012	-0.7964447716106358	-0.021822403054724538	2.964112003618517	1.7017732237319962	-0.4982340957682389
-0.729497759764721	0.6514349436622314	1.3794350105577073	0.22126785120382264	0.23958328699834563	-2.113941992829394	-1.2772185299188175	-0.30666209129941513	-0.6232901513975524	-0.06870557870662194	1.1054701376680784	-0.5159034527173298	0.32919930380933804	0.5467867402573068	-1.540419595302271	1.0769591700013408	1.3374270316873902	-0.8260468814786017	-1.504668487038614	1.29142701529546	0.10129826571900669	0.27265918880009743	0.547207603877705	-0.6495505242019295	1.2070559301046442	0.02211787914080664	1.5676748788472226	0.5634519539243967	-1.4928137512205906	-1.0253664150072004	0.7192454427891715	-1.2523897069705425	0.301514423169286	1.8497253546073615	0.6772405912288336	0.34168838946643165	0.134585784287905	-1.453872544907149	0.6058223059812663	0.35503444448183075	0.5397105874743204	0.6011705791252255	-0.21518300496959678	0.509483095882003	-1.2230126038678661	-0.7847925874805319	0.03265509407030189	2.9279227444480163	1.6833327604133974	-0.6123382154321322
-0.6920894222855578	0.6162386068754307	1.4903807995028917	0.20211087271992248	0.15307556973984413	-2.119949707499324	-1.2985462215307828	-0.3223601484659359	-0.6173992195346816	0.11403110521854132	1.0523400169447235	-0.5130477198646458	0.3332834571161059	0.49158176145694243	-1.5751829089762688	1.1636842117401804	1.2756215522271244	-0.8140413241606865	-1.4760026003578628	1.276981536352517	0.11995794791016814	0.24065946819417056	0.41125814325896126	-0.6622267768271474	1.2375300170981642	-0.03544283392517206	1.6261770548467176	0.6422027659868726	-1.468987646046745	-1.0291140487000985	0.6805868801190772	-1.1889645528559445	0.44264843071248505	1.714248089484514	0.6276874565141322	0.28847432748836777	0.1506592797015296	-1.572143741816465	0.6833511648805146	0.35416119590012934	0.5115547878791824	0.6169663668543027	-0.23492944975418178	0.5082698217381222	-1.1499103265918962	-0.7626617352212192	0.09514035454490555	2.8548660440824465	1.628423029709768	-0.706182720366624
-0.6207106346066922	0.5782583170385577	1.5779822896751594	0.12269117712854624	0.039989863578887716	-2.09907830803921	-1.2974919135686596	-0.3471099889154798	-0.6386119965320117	0.2338699903416126	0.9849109180440359	-0.5117578805261838	0.3310050667239027	0.4389050638803547	-1.587272836238029	1.2749060633596814	1.1634277762052037	-0.8000892692652366	-1.4538504408388166	1.3165514069673485	0.13992824377792368	0.2079200215897265	0.294619730796496	-0.6953154290865766	1.255440440282306	-0.0916863113294506	1.6431047755412904	0.7810562985308619	-1.4044194838876698	-1.0579125505172604	0.668599931937948	-1.1468603006606526	0.496895664878137	1.5579144619266414	0.5841370231922909	0.17674939077728863	0.13571990170303525	-1.6861376977396314	0.8156658361647786	0.4091634992560798	0.490899136833555	0.6580928373385985	-0.22508030105257446	0.4440686621183141	-1.0990926904886056	-0.7310637303082181	0.1704474829236188	2.772391778197325	1.5735507225745162	-0.8084061231590329
-0.4799872416876738	0.563003278643281	1.6630146006200879	0.01287433563102911	-0.06609133468141097	-2.050059268608534	-1.2783150101994245	-0.3742452593872573	-0.6706809747204167	0.2807754689886191	0.9258478125936245	-0.502495786973979	0.3308029777334641	0.4115987922473151	-1.5754432433272971	1.3934992735797698	1.0139885563311108	-0.7790593353046329	-1.4518499103837477	1.3760387402193472	0.16482126222436028	0.17346456086689357	0.1825981394101399	-0.7394357945441543	1.2602207849653142	-0.12112114344278072	1.6624106606270501	0.8554401524383023	-1.3097626876873645	-1.1053173517359383	0.6713383923017358	-1.1312416040185533	0.5970822504958246	1.4127742818968763	0.542197955903358	0.048629850222822534	0.1121493891596778	-1.7862032022463636	0.9165971452837794	0.5526275315772352	0.483489715887466	0.7254252189219395	-0.2012232735834813	0.35308068429063166	-1.105042473325971	-0.7077238009570741	0.25654547207739703	2.724490132170083	1.5657619424057017	-0.9018049420372529
-0.2819141789614542	0.6095512663031137	1.799379033353791	-0.11590470888603174	-0.13249103176137647	-1.9664906830962696	-1.2617336213405808	-0.39940070325808996	-0.6891400025037427	0.27741573786360113	0.8538921858357815	-0.4826912796406167	0.34699617296732077	0.40379700035216104	-1.5500693219137254	1.497166202492908	0.8756668143610543	-0.7318098849715606	-1.44729098726671	1.4338869196559956	0.1901578729921057	0.13457449910726177	0.08638518019128909	-0.7921356605630681	1.2647130394171713	-0.11938139822921548	1.6476740576861555	0.8841755239377435	-1.1702417045906706	-1.161684995396088	0.6754213464891902	-1.1300447348900564	0.6024861742060293	1.2942836444921944	0.4896906501283248	-0.08189677355110167	0.07881362465632875	-1.8364427661518075	0.9851538595705106	0.754632171649066	0.48186417965949746	0.8083913089114262	-0.17099574571680096	0.2941231438614103	-1.1689582859010486	-0.6951430772303018	0.352177204892378	2.7142550823722678	1.5697335185998904	-0.9374046463606321
-0.09509454656869473	0.7179425211265323	2.029809470401897	-0.2602211545076998	-0.17817222402926183	-1.8596796217864742	-1.2692747986551116	-0.41338398160391404	-0.6739692069042282	0.19915397943034605	0.7945623385652166	-0.45682785910480944	0.37440530717052195	0.40429765009944363	-1.49271245769514	1.5880664278141108	0.7915380449890513	-0.6550978334316893	-1.4447440262073419	1.440572574685841	0.2232199032777106	0.08801306569802857	0.021904905834351885	-0.8413356093397587	1.256993197799361	-0.09008740263317341	1.607739600577964	0.8702366656104538	-1.0251770558161266	-1.2100298954185462	0.6714169666161061	-1.129905149656708	0.44219243714996564	1.1990845154541627	0.43745916376433014	-0.2334784585894833	0.027313762757248495	-1.8342493092358336	0.9984525433347249	0.9661354495954434	0.4722016898951081	0.8837998716145293	-0.11883708563584809	0.24477321805904725	-1.2562405183465088	-0.7026109063269098	0.4685550033725517	2.777494639701107	1.555461105209468	-0.8887527075321392
0.01659515470071248	0.8502187029721959	2.2894588779846643	-0.3941576910080345	-0.23804061182404346	-1.7553374437130143	-1.3094381812412965	-0.4121792189664227	-0.6173295043647069	0.054220626909708705	0.7815768617750037	-0.4114455045209078	0.3964916781255574	0.4238855714618765	-1.401015757013563	1.659728414990716	0.76274743677332	-0.5704866231178705	-1.4658673414923524	1.3644704993565413	0.2701888408833104	0.02921423620164218	-0.013875457505494803	-0.8738858127926917	1.2450008315670131	-0.03374036896618273	1.633024297826961	0.7418244906731895	-0.9444474243824308	-1.2412573402988687	0.6558941742883218	-1.1222249919239704	0.33511794877212003	1.1250432866213005	0.40264422152629536	-0.36184393357250133	-0.03145993653926936	-1.7966816592849597	0.9049958942840943	1.1174010517927442	0.4410518793870609	0.9331970184061034	-0.025807317193994168	0.1901341752857024	-1.3396196932506568	-0.7415028861141645	0.5932312281188018	2.8659369074024346	1.5858116191645841	-0.6993743352784284
0.05143399857308097	0.9812474104550798	2.4714153556509895	-0.48882668232965737	-0.30460388373404923	-1.6725750241554718	-1.3767413676960962	-0.41107083733993	-0.534108956739796	-0.02595527022936711	0.827816152144386	-0.36817639224799203	0.4141418697904798	0.4606416070748768	-1.2981003813650016	1.6972546770853056	0.7761016603737138	-0.5091784161948989	-1.489421015490207	1.2426011569658602	0.32011025984827174	-0.02682094692464747	-0.03624713963377964	-0.8963449666250891	1.2459432284248488	0.030427233660837417	1.7169848572388537	0.5413968481431974	-0.9428380775121671	-1.2658232705786485	0.6368995613292951	-1.0764855838644594	0.291250568069074	1.0842991376189892	0.3787967300798106	-0.44086266546644454	-0.06390753680185493	-1.7467648468971526	0.7687843598110838	1.1426511169145877	0.3901423529171738	0.9618248576735183	0.0807127456656126	0.14933404071600143	-1.4059370545346348	-0.8051848975162954	0.722510826805122	2.871307375867263	1.7093093948142553	-0.3359916373978436
0.03042204390887862	1.088504597675972	2.6160890444681844	-0.5527495550381668	-0.3797460712838515	-1.6238494054215509	-1.4733274785679717	-0.42053223991970023	-0.4150354464228475	-0.026093291616124625	0.9659358749285515	-0.3384339345872893	0.42145292794457434	0.5040437680830533	-1.2018842763495718	1.7135306944641406	0.8235118357261143	-0.4881872828504588	-1.48893402921943	1.1139624580739111	0.36778203204088067	-0.05953410884894138	-0.05731337580261252	-0.9210357637036871	1.2565928012069136	0.0840279552406992	1.7820236451955869	0.36099820017832823	-1.00189171709567	-1.2874115123396672	0.6278635151767322	-1.0092945983480397	0.18858001751871648	1.1246549425233874	0.36381175181432024	-0.5020173353063999	-0.006586783109458838	-1.6810206761056528	0.6599827484004013	1.0578471461595285	0.3159309536351993	0.976425889250703	0.15420069569370615	0.11727706294564326	-1.4476288055441042	-0.874714732761273	0.896243685283672	2.7964654071451256	1.8526323058125365	0.034394698509876045
-0.031059435062334318	1.1547304873809348	2.7167897858935603	-0.6002747683411604	-0.4908951682962944	-1.611270845451553	-1.5995453939462068	-0.4323429296425805	-0.2182953636889804	-0.040589169367418174	1.2193769779591952	-0.30726361050024414	0.4066939126428627	0.5711975875185626	-1.1292405790385966	1.7224641476119225	0.8917341568597091	-0.5075681906241151	-1.4840138674602197	0.990513250410137	0.4135440528761662	-0.06508017636066987	-0.08853661833888635	-0.9483247384570035	1.2841664543478215	0.12597652614017876	1.8015366176300174	0.21458707608855182	-1.1071727931376967	-1.2956852325810821	0.6313644374058892	-0.9878519305868769	0.12877286184515616	1.2077240294442249	0.3552976420999003	-0.5628184744053111	0.07324779541420613	-1.6143803214884838	0.5737795401104832	0.8964650415251562	0.23366369923275757	0.9709059305954524	0.19024803828354828	0.09977937490185805	-1.4542363098296733	-0.9343388285643481	1.068781192518116	2.6816913476466246	1.9626669527379748	0.3086316958778101
-0.0752999291533903	1.2024710751647145	2.601667596201314	-0.6211400899603541	-0.6140991460868921	-1.6289887133829026	-1.6939998858110261	-0.439776315115906	0.036997715693717216	-0.0647138549159253	1.5014443281436134	-0.2998529837475296	0.37544182812148175	0.6955339522562036	-1.1070114965854485	1.7191995859660572	0.9885830371593725	-0.5652841071672847	-1.4854862578751504	0.9080917139884633	0.44556911409897165	-0.05654141026610589	-0.12683633317974838	-0.9761748676893782	1.3347677944397693	0.16187326904675423	1.7912323519743825	0.09694673126704187	-1.2208470826359084	-1.2595701246892501	0.6433601160663928	-1.0282425513004245	0.13193681717807376	1.2925612241990942	0.33966666574013593	-0.609281636319607	0.10107238693640293	-1.5506509975498002	0.5269363517138841	0.683812535492483	0.18940375003030446	0.9470571159356034	0.20591399249698156	0.12513301302727325	-1.4432497653758027	-0.9741830553422279	1.1529099404126062	2.5009979953600423	2.0389408630397887	0.5593279802163579
-0.05027908863043952	1.2614060076702085	2.321021383346112	-0.6209453144959973	-0.707222881024706	-1.664059896258723	-1.6982937946022183	-0.44229828490372247	0.27130652891400164	-0.0385987556847046	1.6938864267563667	-0.33832922438269053	0.33923530383450834	0.9565184934334099	-1.1329373268232001	1.6996518083489733	1.1201409106202762	-0.6401272623619487	-1.4755933489847683	0.868138211629614	0.4585225859751144	-0.046688410164022975	-0.13748686180015257	-0.9975473929062566	1.4455653441865985	0.20466685904996562	1.7696217851050289	0.002943039234229133	-1.2994298388684276	-1.150961062887806	0.6809331891342636	-1.1052252924412977	0.13311280057614958	1.4445316915980508	0.3067788301765921	-0.6431037686063005	0.11112913895490151	-1.4803695044521146	0.5307013341615264	0.4975057744058636	0.17589289775412004	0.9415417881181514	0.1792704353310692	0.16481845197728406	-1.4339983939530474	-0.9828955226216036	1.166549297769372	2.2986614718677636	2.0404752293433153	0.6719804367255356
0.05144192910890485	1.3295488374517006	2.079886692629706	-0.6249909632035697	-0.7805774293604957	-1.6981055886186105	-1.6541470448427753	-0.4394189022001166	0.47879824008398175	-0.011401278209965105	1.7288376882819692	-0.3622840634619534	0.3025105190720553	1.3281925216535773	-1.1813074492442834	1.6980177278779447	1.2669332621738565	-0.6974648728975248	-1.4506610237133062	0.8420686908429174	0.4619705081089241	-0.03864529803800886	-0.10334228592778913	-1.0142133565675593	1.7260675716228668	0.2501943343887807	1.7080299994681067	-0.07798731770922884	-1.3349488043008697	-1.009086966491059	0.7342647774730285	-1.2044436642646954	0.18519606529160107	1.577573810789273	0.2670463181759658	-0.6703748225524244	0.10032541803647806	-1.4295408406892378	0.5531040432793628	0.3777059548294048	0.1602386058471023	0.9512989633585983	0.12238430424179836	0.16602035167606624	-1.4137215340433045	-0.9603300348064042	1.1905180885212598	2.1877842096239464	1.9531052310172203	0.5696891198674094
0.13127466797555654	1.357432267343499	1.8458459451727656	-0.6417294796717099	-0.8492876209147816	-1.715343313591633	-1.6006112034497346	-0.41261293351592015	0.5985921404906694	0.009178436983928461	1.605307934751669	-0.361670080898626	0.2599023370879612	1.6265213618968406	-1.2362241128125622	1.7720156582829585	1.394645447335946	-0.7225591714012524	-1.4235429760246487	0.8164560405877328	0.4608269616702251	-0.04087949585079028	-0.05503282539174213	-1.0288585153707475	2.077059130871097	0.2867786908797657	1.654882033467309	-0.1427009165310142	-1.3389090280882592	-0.883432764840078	0.758803244834835	-1.2851506582272443	0.3077503351339109	1.5383556256540583	0.2238987263623519	-0.6553697482303602	0.005109656738143542	-1.3824943233514766	0.5855041634163619	0.26791554116584637	0.1622988785081319	0.9599586300409125	0.08979454547662685	0.14895489254603891	-1.389909421349468	-0.9141401289125707	1.237398383666266	2.1516462723363863	1.8628349061417766	0.45782616437219914
0.1985969865807326	1.3466476502717306	1.6118804125160082	-0.6688195005059641	-0.9043948127637448	-1.7165703455962462	-1.5258320150816984	-0.3705305745883245	0.582123868116624	0.06067131066974356	1.3758291385648387	-0.35053272277315894	0.24683826170605724	1.7699032774373578	-1.2793701925896745	1.916574191229919	1.466470537983278	-0.718035666233527	-1.3932675196977624	0.8055957746707059	0.45312458590931676	-0.0628685082737322	-0.027459259516495964	-1.0347652339046578	2.2919744433102553	0.3199374062002288	1.6991352638308441	-0.20215056038754034	-1.3308266743897108	-0.7802898883909317	0.7526889991129242	-1.2859851997287521	0.4315125879225432	1.4299710723033254	0.17058936677364162	-0.5749000032079565	-0.08349269698280862	-1.313547705462655	0.6340618014473112	0.1646209436029645	0.1950969071450029	0.9822653757140177	0.08206989997799378	0.1255462845325332	-1.3833927864745057	-0.8615808365088258	1.324550025892357	2.1084589078420928	1.809548422716572	0.43455286297657675
0.2612958028008436	1.3241126295247507	1.5154392039852667	-0.7080748722181535	-0.9511333994686773	-1.7136361386286922	-1.4622668295835168	-0.3491380060219252	0.5310149023951026	0.0921002332911275	1.1477163838206137	-0.26208115721602937	0.27278062097865546	1.792228084084935	-1.2907520104166381	2.0115488198401192	1.4778088511464755	-0.6900410216715794	-1.3570773521854311	0.8157480656419533	0.4437313744821204	-0.09712495641828323	-0.036792402122941055	-1.0212229220545335	2.3890364367820056	0.3571223890149444	1.8050237013721513	-0.272718243654995	-1.3206201123473134	-0.7471056767697088	0.7320559661912911	-1.245300559055598	0.5138674252796152	1.3153181883368514	0.10397534980510921	-0.461764017713057	-0.034493359023110716	-1.2842807231838023	0.7036522905755984	0.09354180433012109	0.22567588981485623	1.0208124695448106	0.11340180840486039	0.12458324818082755	-1.3961794106813543	-0.8163115677470085	1.4643479888695239	2.087559903939031	1.7606638865219104	0.3904129648892016
0.20944992485510922	1.2667214922717285	1.586263835042795	-0.7509619947761574	-0.9918197174621153	-1.696122776031445	-1.4521684762299458	-0.3558967244182551	0.5219015804533972	0.0889221092539478	1.0125065718017616	-0.058148514651118144	0.31245199360169745	1.64892126600651	-1.2616327454729377	2.0182075177947505	1.433313701214997	-0.6614126337122954	-1.3217102600603279	0.8301551814104942	0.44187059110831833	-0.12221931605327552	-0.08231982995881566	-0.9814685330640852	2.3911214287939004	0.3912131106998185	1.920137546284889	-0.35013142889520815	-1.3224496515459032	-0.8203738296941989	0.6777931267192507	-1.2165460009858504	0.5524868800701597	1.0823574171294195	0.023639317137419725	-0.3578936118138758	0.0999382695212732	-1.3145284940550832	0.7811088277781127	0.051267510962179984	0.23464280128634746	1.0516029100639046	0.21155325454000345	0.21566980453270004	-1.4147297517895634	-0.7834175586309977	1.6427205541527072	2.177765444904236	1.7330125474361069	0.38458084449569707
0.09324378343425296	1.1801957924815398	1.7138756402392894	-0.789336819076568	-1.0205066532804479	-1.6017628293385109	-1.4606106076212	-0.3903449040996094	0.48487895213178306	0.08817025591029463	0.9442974551542598	0.27565809849910167	0.37352524221216027	1.4017546578543043	-1.1887044159381712	1.9860082140638657	1.3408436686255496	-0.6503479913363442	-1.28821337812065	0.8532951506974147	0.4416257511907126	-0.12637229551703483	-0.18314563023560615	-0.9260861540152187	2.2092388352317105	0.4211077326195915	2.065820155956255	-0.4321672950653017	-1.3355413807138643	-0.9250948810582882	0.6027459260164202	-1.191105849733479	0.5299511982172415	0.8141395705854949	-0.06774763798568681	-0.2951926292543961	0.2612744425281902	-1.3707687293806552	0.8495634408459247	0.03178830085431713	0.23031811885658932	1.051079625392727	0.3314402341526012	0.37556037928772945	-1.4248292377113174	-0.756730935499522	1.8050303600128053	2.345932591904595	1.7319833993056928	0.4877210871752948
0.04192132085286565	1.1247581781309341	1.8325804296245132	-0.8194255704974781	-1.0417275664990802	-1.4456985848097195	-1.4536981812368084	-0.45451859392334926	0.45522676650250415	0.07908990151835435	0.8772078458428577	0.7071022178825838	0.43508741579949095	1.2517057565124734	-1.0768925477337974	1.9114487934529478	1.2647974697388302	-0.6550137654300021	-1.260478023891571	0.884700640287275	0.4291101106966411	-0.1013793196483372	-0.3193935922170286	-0.873804721104967	1.9649041390181634	0.49846011861513545	2.198396140527877	-0.5038444217559274	-1.324143189600527	-0.9944409928194948	0.548261914400227	-1.1812873650217888	0.43641651869138987	0.6288994358805462	-0.1574978226564473	-0.29668360672749616	0.4471057298265423	-1.4813252249655027	0.915839894576796	0.020604952272619676	0.22736947174539052	1.0204558950343618	0.4490883605314697	0.5084745617499025	-1.418347219754682	-0.7361529175444251	1.8721262610003913	2.4447748725989027	1.7215656134582762	0.6603331744549569
0.005801695445011479	1.0969662053038551	1.9231311316987352	-0.8466292103526076	-1.053002545855435	-1.2853100898105638	-1.4432892862653026	-0.5098372783615237	0.48643979732621867	0.049041192764545216	0.7790993960817566	1.094710837977368	0.4247580607882	1.1958123843095954	-0.9431119314273044	1.8063421460631326	1.217314734229848	-0.6745466422836321	-1.243730726081992	0.9133439813202042	0.422868133032509	-0.03396287001693523	-0.44016724355714726	-0.8335475636506222	1.8688626685686291	0.667700047640516	2.2194823087885007	-0.5539228094635388	-1.2814258779053156	-1.0563258679208345	0.5229464343740938	-1.1935471063677832	0.3381379061379267	0.45867222712554045	-0.23072424708434633	-0.3643155745794554	0.6038826597308701	-1.6227624604173836	0.962159814226435	0.01622223297577751	0.26612527967360616	0.9683913856711233	0.5602937654406952	0.5990568510357244	-1.4077804054355205	-0.7239040973330578	1.859609589158607	2.4934793395092827	1.693965731778993	0.8542915015155025
-0.1112807701843344	1.058210359558157	1.941309361301115	-0.8738937175403482	-1.0474935792580036	-1.158451578067907	-1.4374618386201135	-0.5324265778144982	0.4789686549439199	0.03944507424314224	0.6425235426202989	1.332126948239997	0.32731857239832046	1.1397855055074424	-0.8146664337545537	1.7385566008849807	1.1403915038853192	-0.7065118832329749	-1.2423475021673442	0.9338857174317289	0.47015968323542445	0.062299138602348016	-0.5243127876874091	-0.8089767822698581	1.8892633632423876	0.861325405409378	2.1386681410289916	-0.5804825702785349	-1.241033538147427	-1.1114131055179166	0.5243549517131727	-1.1834702404794695	0.284434664292473	0.2727330730443464	-0.27484809444492514	-0.46457689273962777	0.7183283155138532	-1.7214022179287327	0.9575992931147145	0.009574010283011688	0.3454098641135665	0.9028789233424078	0.6012732054096797	0.6275687934169301	-1.3912205371310846	-0.7085693646748907	1.849011292565723	2.5465974883525315	1.6777613266710212	1.0341788830851697
-0.22724503026257556	1.018792364663887	1.867895757647777	-0.9011460512615665	-1.026681603114472	-1.1208611265835808	-1.4372701462633637	-0.5472170471274417	0.42369227128390585	0.03167229088364153	0.48484275302485685	1.421815998033289	0.19469604267304433	1.0830827495464574	-0.7233376722890975	1.7382290649315368	1.0557737421537452	-0.7351014705760954	-1.255669891837845	0.9404597704996787	0.5600245744055157	0.16080285494302776	-0.58750751617574	-0.813037853991141	1.9403871720586274	0.9674995704429964	2.037569433455328	-0.599882093397887	-1.19767507820209	-1.1499996948803204	0.5478690428283765	-1.1318058847491104	0.25336310294467945	0.13800965234686172	-0.2846251667256783	-0.5585853280538504	0.8908644673312278	-1.7824680584694481	0.9143849522071988	-0.027963321438906535	0.4277678461194302	0.8206491365628082	0.5572905725277086	0.5585752009287921	-1.360675433822746	-0.6885761291040783	1.8508897016636046	2.470468806708104	1.6666091032941726	1.3162599550434941
-0.3225978277356976	0.970876179315845	1.752797319997694	-0.9225997570960043	-0.9970278232114363	-1.2078470258671479	-1.4438528617941464	-0.5378118668040877	0.4023245716866314	-0.023830467301653797	0.35554167647668333	1.3485854885809654	0.038787646049483995	1.0292295250637564	-0.6857905166214363	1.764579512350921	0.9892486977262717	-0.7479509412955665	-1.2787571564496034	0.9371151992041016	0.6088686977330123	0.22130267874057458	-0.597939143796846	-0.8267261308791705	1.9936252701984039	0.9953272093590326	1.921547076303261	-0.6362340693911566	-1.13532502993865	-1.184855665912791	0.5847174861081671	-1.064184263938318	0.2549110810911256	0.06488674308671369	-0.26672230942762487	-0.6386984681548525	1.0525240232155517	-1.8091686961566111	0.8453432571306021	-0.09718062883000865	0.5231981636516079	0.7425315337478581	0.483059347299708	0.4440686621183147	-1.3317270358722173	-0.6684841127251097	1.8269318107710855	2.2654452160590206	1.6433737452770543	1.812826380425528
-0.4407747073086785	0.9072952279225813	1.6472115752340475	-0.9307803265989785	-0.9699883196099389	-1.3900849893156022	-1.4576125391616361	-0.47563406708312594	0.4101365437888068	-0.08780701220550843	0.2643200155268247	1.1359523799248776	-0.11794540403505982	0.953143279720479	-0.6982726809720797	1.7371456767778377	0.9217267398431582	-0.7355703113547374	-1.3061998616521122	0.9445227794249635	0.618267670099446	0.21272260814863148	-0.526270956626587	-0.8253151355127505	2.044436574357124	0.9612282031731418	1.800521221597825	-0.7016636919825059	-1.080312567204421	-1.2229020175010772	0.633739127795742	-0.9802460203186854	0.29164656247863063	0.04045761495088022	-0.23961579388755588	-0.7124511290974137	1.11577042653479	-1.792188206117093	0.7635474181240254	-0.18625610326065506	0.6047320365930594	0.6813025963823197	0.4167573939411648	0.3528114890899584	-1.304950849546675	-0.6423190522606985	1.8226118331746033	2.116164521980706	1.5988724445287466	2.40688769177438
-0.4753954614459028	0.8271020152935973	1.5423265157142207	-0.9127920009012176	-0.9352111423517094	-1.6072459433687878	-1.4695894776113545	-0.38166659723420804	0.3825448287387827	-0.13547887276319495	0.1785018972064451	0.9016537780264281	-0.23272217210466625	0.9681419117328207	-0.7408668519250123	1.6314919363668854	0.8882985911850507	-0.7069807240116164	-1.33506237189759	0.9570814876995982	0.6453383235777628	0.1701038767619542	-0.3921682244382874	-0.8154381679478094	2.1122305534979717	0.8349724076743635	1.7423463772139705	-0.7981459278330416	-1.0481709635138	-1.2424867002730433	0.6939910761186594	-0.8807128392456084	0.3347059545884407	0.06543956233197906	-0.21720183753791483	-0.781189801877859	1.1844915653278671	-1.728076593973054	0.705502875168508	-0.2953133176433513	0.5915651931465147	0.627797896463893	0.3758170737195435	0.2917231359455459	-1.2632504443076236	-0.605876836515718	1.8174416665473578	2.0173405705303056	1.5321462221095454	2.979959312187365
-0.3474600575421801	0.7331792681088645	1.47368311386203	-0.8679652393439963	-0.8812723421458921	-1.7966801235013032	-1.4726297183894035	-0.2702822755226152	0.34101395275879803	-0.22249046068852318	0.09090954162777005	0.7974290480129751	-0.2996038494403164	1.1020239983186504	-0.7963354243174716	1.5429204556817069	0.8942138213411426	-0.7026350550013074	-1.36311781099948	0.969594857677213	0.653959569147097	0.1671562376308051	-0.22303337232592318	-0.8044810591023677	2.2420176440744433	0.7077431833060898	1.7276364952212915	-0.9136932800973636	-1.0127718086129467	-1.2441712212065137	0.7536959144007781	-0.7802085013362572	0.37255742022105875	0.12375970833046626	-0.21078177782571988	-0.8500575902332945	1.2802356704822462	-1.6203778593987324	0.6801775186591122	-0.40203500397970415	0.4916136167104993	0.5948541163687153	0.38882288511225593	0.22992198424160315	-1.2052584518811673	-0.5759462516443933	1.8003979197810849	1.8709192385015236	1.4539356421441336	3.4854012570328776
-0.2043971565552472	0.6402625486360505	1.4580463527711331	-0.7951151578524787	-0.8136545967779474	-1.9136779215257267	-1.4657172920050112	-0.1258272194118667	0.2986581139341117	-0.34818435832351724	0.013227048822080048	0.8818921066858554	-0.3386363600935852	1.1924079660280744	-0.850366951092254	1.5027487108862227	0.9009808446397123	-0.7374780083161087	-1.3893350484032263	0.9839008341677857	0.6131663584043945	0.1944209608553568	-0.0522308926007228	-0.7923919102962806	2.4387197944424863	0.755871991964236	1.7026757894694087	-1.0167928345215658	-0.9780656119218246	-1.2459365651140655	0.8103538153812109	-0.6808832131639119	0.4109328784562205	0.19420532769205442	-0.23754714830476828	-0.9237579901097888	1.2717821687855368	-1.5502342407357654	0.6830363527888472	-0.47528902651263427	0.39187751833260986	0.583110311712914	0.44569998856751925	0.16953126372992164	-1.1423681655115119	-0.5528987134853911	1.9283077694733994	1.747838365664251	1.3858341035870154	3.714708855299469
-0.12027003254020303	0.5698735333450387	1.4736276924303158	-0.690630294691721	-0.7344843790384006	-1.974125548902753	-1.4413110211436464	0.028016953520403155	0.2515965011361271	-0.4573302181146395	-0.045722893431901536	1.1048391704948863	-0.3647123588598606	1.2390518341499057	-0.8898544654562475	1.438292514685387	0.9252979614627298	-0.7855196378958518	-1.4174933719285199	0.980559750433517	0.5739775692394129	0.2205629527420569	0.09789141271804228	-0.7835691346717686	2.6357930440913355	0.9686966808399499	1.6787037588015026	-1.0894653129358174	-0.9632771065767649	-1.2623053442857697	0.8629898755298108	-0.5996059986736422	0.4373005062117123	0.2505289281518549	-0.2876120006110014	-0.9830650775552435	1.1810573302635787	-1.5616527507383497	0.7136539558122169	-0.5028787387779043	0.30043921535097845	0.5905659605677405	0.5241441096654403	0.1351880224946876	-1.0852978485354978	-0.5292505880127993	2.0908319392344157	1.6839132946132793	1.3390078636531815	3.5533917260744774
-0.0507747471194044	0.5257729367371102	1.5006139710016182	-0.54155402365984	-0.6317652277312538	-1.9676910404920875	-1.3951975078039522	0.14424040515925596	0.22135560962706052	-0.5671189669967112	-0.07378332460353168	1.4235817928471988	-0.38141729556950577	1.275557544889264	-0.9076509216925516	1.370748122352079	0.9598429055743072	-0.8206535958318787	-1.4475584867675593	0.9473581667693892	0.5634004847988539	0.24653972663924062	0.20321861354403953	-0.7814185831132935	2.7716690926041827	1.1873205204275497	1.6667728554232444	-1.1472901336229469	-0.9584102084962689	-1.3094251381747948	0.8978506796720167	-0.5314913746982582	0.4563602371363055	0.28094312414965605	-0.3448953372403294	-1.0261896796019379	1.106082604277839	-1.6245924301872825	0.7688864610300031	-0.49288580925333825	0.20093371629845228	0.6143545743362149	0.5991667574747194	0.13188564193431213	-1.0344109785955538	-0.5066692952682947	2.066296355795353	1.6480063057989505	1.331499760247207	3.157881430480329
-0.0863868182345586	0.5213061736961913	1.51759668114844	-0.3169495085015396	-0.5154343137814604	-1.9101509454738181	-1.3289639646998155	0.22666223306554162	0.22206438052180472	-0.7162329146793978	-0.06216793079865458	1.792699542720855	-0.3894324056902897	1.2420724209585114	-0.9037493775518056	1.3353418457143964	0.9947569600476249	-0.8342499784124964	-1.4759042885754994	0.8950865978662431	0.5555915316620466	0.26179610598937864	0.26530291696320285	-0.7858526765981126	2.8181395117545316	1.3579605301248	1.6223091975925121	-1.1953148707387302	-0.9670527573830581	-1.3767166448580568	0.9154105838538407	-0.4812139616056371	0.4841198452405397	0.2809613991660291	-0.40598207837976474	-1.064260329141877	0.9822132981659273	-1.7487483586511687	0.8461047620550393	-0.455653290715599	0.11250454549696727	0.641616316453211	0.656766071650541	0.14060984132515694	-0.970382661035915	-0.4855815683431116	2.032742955371876	1.633966104965987	1.3825408295696908	2.709550970274266
-0.20526951549582567	0.5855273245424942	1.5094814000759493	-0.0905311468314191	-0.41294884080294264	-1.853162125703999	-1.2723878825287256	0.3109916018145237	0.25004727513668745	-0.8656701229784376	-0.02930614686425672	2.102175311966208	-0.38923357619969723	1.1617139644384225	-0.8786843862347876	1.300241509253008	1.0564930341407264	-0.7978129664503129	-1.4999655257288116	0.8339112849405638	0.5483817162059677	0.258322773255222	0.3155944265474416	-0.7955447551150399	2.7605751772622056	1.4445377080027515	1.532740579173873	-1.2396375289140744	-1.0027465814291712	-1.43736365230374	0.9308489815476717	-0.4786360896365666	0.5270872386491395	0.27176449717660817	-0.4555279546889127	-1.0849987498295732	0.7828864690963734	-1.930303921096213	0.9809549469424613	-0.4089839207595654	0.042353206468104115	0.6558237268175635	0.6893528212043769	0.1521776519907228	-0.8939614867153919	-0.45595522836090757	2.0613623527877643	1.6416350606167858	1.461724422312948	2.3219314401906894
-0.26190940234682836	0.7248457003715889	1.4635805785952027	0.04709395002516734	-0.3241277080910126	-1.8080553622300612	-1.2627534246784886	0.4102921542720724	0.33389138622637315	-0.9504915294244303	0.005200544961089517	2.250021361304408	-0.3830437859925522	1.1153245932714593	-0.8271590114792392	1.2698094599522445	1.1475623402292106	-0.663220095748577	-1.5178354069137494	0.7656666852410201	0.5707600846751143	0.2016530028510159	0.3507738071437602	-0.8107153880546886	2.6196990542290313	1.3807636191740378	1.441909395952048	-1.2998779462743504	-1.0502239331631913	-1.4740530286956188	0.9702001622481401	-0.5268553630119464	0.5642907134297561	0.26074466230403837	-0.47397519240348907	-1.0803721083924276	0.5971918224504466	-2.070327943592231	1.155297032464306	-0.3671750853620596	-0.02099356230414663	0.6943893439995484	0.6950853687988046	0.1531444798241282	-0.8135463854429498	-0.4147359727334935	1.9181345673958963	1.6628273324223635	1.5326841859049884	2.0987148846931514
-0.2711088239020182	0.9263036642539617	1.3910537178492983	0.14917658245886065	-0.24424769242825412	-1.7769142383835095	-1.3006088312894082	0.5178132037927744	0.44624900183574967	-0.9755097218451043	0.03377829360210878	2.278735755138144	-0.3698265141178962	1.0864037262034325	-0.7957036796256431	1.2961527087792448	1.2035566975841319	-0.4837607792231425	-1.5305702122105895	0.6943321062214752	0.6454218571967113	0.12173255537665087	0.3446127390180555	-0.83709937957299	2.4675434662134768	1.217488530880883	1.35563413440098	-1.374977823951355	-1.0933913438824805	-1.489337078478346	1.0413972215468354	-0.6147821804270419	0.5810144773323215	0.23531954577590816	-0.4684769501966066	-1.0542323528176454	0.5232828935536245	-2.1246316698119863	1.302144110574724	-0.3417602563568762	-0.08579953336475962	0.7739286140184938	0.6916398218194766	0.11828180559604513	-0.7279993260286053	-0.38548104858995724	1.7677928071226892	1.6860394869065218	1.5831592237557444	1.9472325611098973
-0.2644590696140643	1.138293823709477	1.3164208426982402	0.2444420736400758	-0.18170660874977698	-1.7726877948120638	-1.366696688202415	0.6318239080541005	0.5137526516963433	-0.982846648193792	0.04151784792929794	2.2785358538384566	-0.3469317872011069	1.0247695702317139	-0.7867516490749452	1.3977140494202422	1.1899784839351613	-0.32433228079210236	-1.539772652303908	0.636954747561577	0.7410419266653422	0.0802628400079755	0.32015154735101403	-0.8695684913381976	2.3475953894636263	1.0752602174213666	1.2792322632155697	-1.4398173170622948	-1.1445342502586304	-1.4461818641600135	1.1101672075794313	-0.743574802328786	0.5688346492808238	0.1991213070962357	-0.45160478648717045	-1.0085100683693642	0.5167104781719691	-2.106093825362126	1.380472762355505	-0.31450007185828577	-0.14257989183937952	0.8308786572586536	0.6848871515822605	0.05328822630101465	-0.6505309899287064	-0.3801745435758072	1.8053827887990608	1.6899069573709546	1.5979883127257994	1.7729183775581858
-0.15136169823599632	1.3150035058786502	1.2600532879708273	0.18616363157573226	-0.14431515519000943	-1.7733961538678673	-1.4542617567656522	0.7387144651278491	0.5345626299338193	-0.9509201221517299	0.033058898996240246	2.2493740618577993	-0.3073223450751347	0.8987768892468132	-0.730227854779651	1.5266480375990639	1.1323562552412834	-0.18542607492686042	-1.5483806490620053	0.602403477670767	0.7917151482008329	0.06003114620080239	0.29604059728284965	-0.8970910101521629	2.2722231723779065	0.9825317975383069	1.2306736200707984	-1.4944947805205702	-1.1845250628295718	-1.3550305647599925	1.1479934645491612	-0.8907956449310863	0.5147914122352463	0.1669709845430545	-0.43176030570351837	-0.9450743567045834	0.5140733135801618	-2.042439705660562	1.382429702384788	-0.256939809213483	-0.18964483611428096	0.841047977063125	0.6841288303256747	-0.02802768171091554	-0.5999816349424463	-0.398753237973823	1.7983814457978649	1.6708335461610564	1.5644193718901156	1.5938756771808822
0.07885382618262331	1.4330526267364887	1.2364912621447472	0.03766357129257256	-0.1181577872790869	-1.7400143628824563	-1.538238344410536	0.8118234778463215	0.5130128962816113	-0.8936049252298028	0.02479394411420312	2.1531120669485806	-0.24165646118196168	0.7378805767138588	-0.7160101280888177	1.635188413555754	1.0237967966272656	-0.07421704223297884	-1.5604821435747838	0.5791763193511145	0.7801875087860404	0.020645430472621146	0.24332127661548436	-0.9089628332351458	2.244356546120572	0.9463202435930864	1.2363418012110297	-1.5435424087357317	-1.1896445344631474	-1.2803714059131674	1.171862595158926	-1.0165322411920772	0.42908062225577526	0.14329570083258392	-0.4189455906985667	-0.8718258613405551	0.5822615538287806	-1.989289111076633	1.3139750893169762	-0.12301560573770902	-0.2348271826181862	0.8181392224762758	0.6892204159056072	-0.13245646216378013	-0.5826818300087813	-0.4418730363501622	1.6665476467327998	1.638247816342724	1.5055006414239183	1.4220573355442947
0.4392411656071749	1.4749399623781962	1.2500853476095932	-0.05239979186145297	-0.0977605901688722	-1.6776817298171836	-1.5879058340443688	0.8461672447657598	0.41020238589378283	-0.8620670383557163	0.010846580154345448	2.0803717916359674	-0.15827519562695058	0.6048120459673635	-0.8219106709625053	1.6979061496960022	0.848403124222949	-0.02152903886765914	-1.576929933396232	0.5670884318532291	0.7150024813105879	0.02003712787485547	0.18367274431578595	-0.8931856344713124	2.2495031071991125	0.9705731203202962	1.2719441245897691	-1.577856470923318	-1.1656241419407791	-1.248739846162442	1.1630535414700993	-1.1060063757683314	0.3359219374218249	0.134267842744608	-0.4094515962344052	-0.805786318913474	0.7841207896566156	-1.967420345624373	1.1919896580133629	0.07035128775002593	-0.23759059420573236	0.7324316765103562	0.6957654505606626	-0.248995235165258	-0.5927164092086733	-0.5023229397094232	1.503925378237465	1.5875564593927969	1.4395930595630009	1.2749851816035822
0.7862417605617612	1.447001658247566	1.2992837442773566	-0.14483698098732373	-0.09408015649296388	-1.613716017924515	-1.607006060470903	0.8604517137709567	0.2672320645354746	-0.8573852076312318	-0.013839162838066984	1.9714684192988674	-0.08027210481748383	0.5050784442274366	-0.9235174326065643	1.7541631491721614	0.6663465365708104	-0.01146027897323707	-1.5921088153290373	0.5666664369348092	0.6037155375848203	0.0751373273786529	0.16363335283457012	-0.8398889336307406	2.282501645879165	1.0103552942038354	1.2680595667429282	-1.6029645132165051	-1.1242247460930475	-1.262309598126511	1.120189797901308	-1.1564263439928832	0.24485122311098834	0.1683644545414521	-0.3842431537466129	-0.7681276095413606	0.9987695905514548	-1.9549364422626012	1.0717739811710145	0.27791258978749556	-0.18730860032617702	0.5829389707143864	0.699496872616878	-0.36084015382259604	-0.5988003326045547	-0.5632706983417913	1.2548054590781639	1.5230961744197333	1.3633986743439916	1.187460929409941
0.9554318118190152	1.4064056963597034	1.3351928733547047	-0.2549013496374614	-0.10651184357603331	-1.5637574394951372	-1.6039044781386942	0.8639856841742667	0.15580398452576194	-0.869796236014136	-0.052896631776946	1.692144429423101	-0.017168187803097416	0.47525640761430177	-0.9624634515204183	1.823114866316422	0.5384450640437255	-0.017286838167118786	-1.602429266156674	0.5668722030520558	0.46937907596870543	0.11901772341254832	0.18105389236054487	-0.7545447978011323	2.3367895643528	1.0385764469181784	1.2005657916688892	-1.6175367771861022	-1.0789881751119903	-1.3328297699322582	1.1075742552052177	-1.1702482519929458	0.17255624373405326	0.23821613587093732	-0.3421117387105087	-0.761198407016892	1.0371337310640534	-1.9486788230323149	1.0024429993074802	0.48337727140946507	-0.13971819201479313	0.45609569258857563	0.6976853273928125	-0.4655836272565301	-0.5495577662851189	-0.6114046105401383	0.9416088999764218	1.4545961240895091	1.2838595577011374	1.1631094922210505
1.0094546218482836	1.3923688660664957	1.3278812030420748	-0.2610246032981705	-0.12638326444683204	-1.5424651739851318	-1.577611954486913	0.8564117430599003	0.06942688892699198	-0.8867982915776051	-0.12404394998886899	1.3675380356132776	0.021642676860657704	0.5461859605605681	-1.028713337170135	1.9021806057593387	0.4434701286575115	-0.0525759985677996	-1.6046744329073916	0.5629486965791413	0.34807385890844367	0.12940392702625308	0.22642609948782605	-0.6581494867683205	2.384920164496228	1.0665283533494694	1.1071460165886795	-1.5944627145020622	-1.037802495347633	-1.444892950415465	1.1232018132854953	-1.1631026760049459	0.13036883931397286	0.3102562504110193	-0.28800395451089805	-0.7818661215563794	0.9907943311382343	-1.9772282315486565	1.0027875909213326	0.6429263778416808	-0.12818444542983526	0.4294822677633035	0.6837376328520399	-0.5652806385482585	-0.435763301516356	-0.6350132236894671	0.6833585319525624	1.3762496039323033	1.2207680993607164	1.1670060617416018
0.9794018563453601	1.40268156468431	1.3045091935533006	-0.15570382876955008	-0.14221497121145504	-1.5536862927519584	-1.5382575136462109	0.8517693910300977	0.00040112452194845385	-0.8993110199296985	-0.21300234701015003	1.1185228904139963	0.026417844134732048	0.6469584105261064	-1.0869067424366918	1.9849572195758918	0.37674002291796044	-0.12349059137591153	-1.5998525829305446	0.5591228418228862	0.2604816582676553	0.08980042394825356	0.3047846972002744	-0.5709986281361927	2.399275847201075	1.0896545379383702	1.0293546560960594	-1.5525123768379676	-1.010696172106228	-1.5503541700685042	1.1256347068711776	-1.1596635334471306	0.09494533940459242	0.3645010677584567	-0.22913828547087617	-0.8291131994616864	0.8761072768693001	-2.019370805924276	1.057479810522339	0.7017182505144497	-0.16110344420460168	0.5160696729108487	0.654102919618484	-0.6485074533368013	-0.3020597815950698	-0.626229634228219	0.49002409304253813	1.2875214000260229	1.1716356320255463	1.147459544702236
0.8403319801455285	1.4271152340948743	1.276533246558524	-0.035673448859837184	-0.15386967785183292	-1.5803786846204306	-1.5031049692654612	0.8575482358146009	-0.043256064142266626	-0.927104168652549	-0.28520854941722884	0.8830962740387356	-0.0018648360271393382	0.7313554416742758	-1.053275015408498	2.0492586460404847	0.34549814332554507	-0.22785454870161984	-1.5943196872719534	0.5643018703671326	0.2069625327487022	0.006631940998163383	0.40708310419961746	-0.5057587435274389	2.3786456569194496	1.0942192979987262	0.9475250923043586	-1.5180960255404439	-1.0068104251357721	-1.6256726742301975	1.1172970990685713	-1.1690335634729574	0.05984183497768195	0.38813066392799667	-0.1877435985984663	-0.8931606730174917	0.5567552987093993	-2.0404593274164258	1.1519276922399757	0.6129805420446499	-0.25838611697330166	0.6602044993744992	0.6150945130743548	-0.7049057436187738	-0.1562057233411846	-0.5924465978388026	0.3569731430146287	1.1949293915040922	1.1392689233240283	1.066629072610892
0.8207395913937215	1.4430324216387227	1.2386131112446754	0.06611296255514756	-0.16103776058253105	-1.6020532861898444	-1.4758846546070121	0.8841855377295491	-0.07450007948597001	-0.9647985358043712	-0.3241851875015155	0.6716911305093013	-0.04105706217285126	0.7768811920271763	-0.9790450141185889	2.0695910702273577	0.3279038827492653	-0.339076514934222	-1.590291190515574	0.5788484885880438	0.1911170693751954	-0.06393116034266874	0.5020622577860594	-0.4667471543965542	2.3257884238310256	1.0870863426231063	0.8967886918800179	-1.493759085768326	-1.0272850735475987	-1.6658714692334737	1.1122072295932632	-1.1956111858821887	0.01806242479775058	0.37451120797644977	-0.18210018828051072	-0.9560614773001703	0.14383180176868154	-2.056224015622518	1.2572365911201335	0.40882573329523303	-0.3991840165330368	0.8131101326276167	0.5617472145158176	-0.7327010959587495	-0.0016757999317216	-0.5373466630492809	0.30947518917206013	1.0994853526301909	1.1548698733918934	1.0034095666859602
0.9893824356791583	1.4499721837096675	1.2154944568723116	0.12601453348912972	-0.16219446830924494	-1.6118784337630168	-1.4640265654184788	0.9404318893985921	-0.10185941063607787	-0.9724078727848176	-0.29009073303458843	0.610664119447447	-0.07949634385418662	0.7585448950329499	-0.9277556758413065	2.0296568789805254	0.28324783855754143	-0.4174246591223197	-1.5655120487189573	0.5942286339618676	0.20147811859433853	-0.08041916470556762	0.5781442851058058	-0.44226719570604256	2.2385703270711703	1.0808729668603707	0.9298525251782767	-1.5012812695452877	-1.061586504929298	-1.669193718852263	1.0758069509213617	-1.2173003552256476	-0.031028882156610732	0.3236107186251652	-0.2179530825127162	-1.0078798613961983	-0.10298220870706354	-2.0790892372166065	1.3541391563092848	0.15278677768207388	-0.5262555857584607	0.9498726653168055	0.4982167447974149	-0.7465210467538951	0.10710786590928092	-0.47069727617013746	0.3199572205983442	1.004107299034356	1.2114776985107063	1.1006285517607985
1.0371480529437336	1.451607436026859	1.2075216880528015	0.13549360608781438	-0.1575764003397122	-1.6006810257595645	-1.4812290375131918	0.9997383381668643	-0.1220148408887904	-0.9614024832617856	-0.1838102838742308	0.6436859103339818	-0.12063775090767767	0.7088178588841029	-0.8916455657913221	1.9501340289212632	0.1989865680300415	-0.4342156257670637	-1.4905801799938867	0.6158968523762822	0.22397170584824053	-0.09027216480765031	0.6305889845195066	-0.3989869401332987	2.1341302939507734	1.0670378501620135	1.0012776197585336	-1.5595270492617772	-1.1052623008772229	-1.6393657875757583	1.0189715301936482	-1.1961517074240906	-0.07099231797352772	0.24866487648186886	-0.2790942616938044	-1.050989092541108	-0.19703196977136972	-2.0777543620077426	1.4271585447062727	-0.10078895787515312	-0.6175162138500587	1.0181543686487422	0.43139419787780325	-0.762323942477946	0.1385097379462	-0.40446671991757677	0.30978765180729784	0.919323548416919	1.2387828695890066	1.2271057652726283
0.9452014206067784	1.441839821514775	1.178255213433814	0.08503052953077676	-0.1557244995853265	-1.5745932583571336	-1.5212735708381921	1.0339174541925125	-0.15037342280853727	-0.9542326354339095	-0.08136525876426645	0.6374128171675861	-0.1541584473217248	0.6632670760438384	-0.8235316861882422	1.8914691002928614	0.1026392992476145	-0.4213855553556747	-1.4054947618391451	0.6433334971962085	0.24763476376741167	-0.11030109108223503	0.653056187083849	-0.34962156431364866	2.036550714640005	1.0396285785473343	1.053279925104588	-1.636475999310734	-1.1580890309405703	-1.596920964661188	0.9691874266407039	-1.139934497167712	-0.07978019391084765	0.1708681317844743	-0.34604579452058115	-1.0800769870781644	-0.23351046928049976	-2.0494619013015583	1.4574570814205199	-0.32352501356823027	-0.6659231705922363	1.0019279130044485	0.35918516266736444	-0.7788434282432273	0.1269347058807789	-0.33808996806894465	0.26888047959636846	0.8459039290219851	1.2126799306448712	1.1926690893246648
0.822341559630057	1.4388656377700841	1.1212107255047443	0.02523446197332161	-0.15926472626405713	-1.545642416277271	-1.5677052934900901	1.0319215640897341	-0.19957684055074773	-0.9442333491775047	-0.02576575543312466	0.5957286366279103	-0.1748562713424559	0.5944986611733418	-0.7303632286421857	1.9142886381481936	0.025640353957087136	-0.40101846525453066	-1.3468209183323565	0.6633834871631282	0.2657154715651764	-0.12285765828549926	0.6533745885373736	-0.31565387815927765	1.938619567589527	1.012028763409265	1.0747234860475945	-1.6970626259661834	-1.2141895028265268	-1.5585938595839903	0.9279824741530589	-1.074950146297628	-0.05323256869646675	0.1223982196107217	-0.40474452023286905	-1.0914237867755088	-0.16021186863117737	-2.025161532182447	1.4613454361743563	-0.42385798032807714	-0.6839515014554493	0.9597595040155967	0.2850532414134398	-0.8062103431511449	0.13066467883045807	-0.2777783578411025	0.21399242110178585	0.7844606375960572	1.1592203632159153	1.0770538816985533
0.58357691759377	1.4774458859515207	1.0513520108285273	0.014270226458918626	-0.1445429915604224	-1.5198806718712345	-1.6071287435792214	0.9857952185756236	-0.2568323604250468	-0.9300062499162131	-0.01345925782148516	0.5530544686993041	-0.18769870073484649	0.5109193579457343	-0.6427624550834568	1.9796770520626783	-0.012781826347470581	-0.38860873485157976	-1.3001731207611835	0.6674360334044851	0.2727380564960271	-0.15985897802861065	0.6610600036218282	-0.28477091980597685	1.8392479693832897	0.9791724323759216	1.0717040188992335	-1.7420265581769065	-1.2670065185224486	-1.5259158550109568	0.893985987468924	-0.9816062338691858	0.0010786645656788497	0.11690657719080941	-0.4492385462766836	-1.0838705256385874	-0.014220440891617014	-2.005965650657795	1.4817912052629092	-0.3850066566365228	-0.6911000805417018	0.9252690240958774	0.22184776651928817	-0.8444626020186956	0.13715967813146598	-0.21868372716974438	0.15815970812857794	0.7278232739226138	1.0619424751615627	0.916942227140049
0.24342037505481154	1.5520894838933021	0.9990341792899724	0.04026463530616783	-0.08184125403101314	-1.5067715835707396	-1.6227440029600477	0.9070157897100218	-0.3082046945664728	-0.929090950193505	-0.06583361005440408	0.4741077339868581	-0.20147660658297725	0.4704960629338891	-0.5613263989570818	1.9944017727828935	-0.005831825262739498	-0.42238143783720494	-1.2875640630929475	0.6397657219768391	0.2622243423870829	-0.22400486245844453	0.6751731480493146	-0.24722222472165684	1.7560191898920947	0.9389221841849233	1.0323540825332587	-1.759907481433337	-1.3149339692805466	-1.511669742369055	0.8783002261928166	-0.880136678920724	0.0674617274039889	0.1457948093215134	-0.4721896246372939	-1.0638022762686974	0.09980162886884711	-1.9952396463386823	1.5547170008758866	-0.27788953698015445	-0.6933002249246731	0.8885048028173259	0.17382376281352904	-0.8846371421079582	0.12399659493781696	-0.14815423014622625	0.10921570627642163	0.673517390074174	0.9389966971454772	0.6084383389884455
0.001412143866737947	1.6411137906916373	1.0158347904468745	0.07640765741082711	0.021064839939036968	-1.503798846612703	-1.6071210758849517	0.8300916953061582	-0.342946087603912	-0.9523838752797105	-0.16761986369944354	0.4249796098111861	-0.21536533542586445	0.42530825116040427	-0.48545455569335383	1.9467722862782217	0.036076397347141444	-0.5143809321454855	-1.3316534680021517	0.5692611825488968	0.22790354687802344	-0.2684372367754979	0.6830177638605316	-0.2179708311253888	1.6778930255119762	0.9014928085902071	0.9715238439204809	-1.7477704851195661	-1.3660088750847132	-1.511546380987563	0.8956651496686115	-0.7619762939421051	0.1309808306741963	0.20678310771037373	-0.4684805793993835	-1.0419694473739427	0.15153833456546445	-1.9969662102825416	1.6291487894679222	-0.12219590541809255	-0.6692120462162656	0.8540189537354042	0.14378581526099493	-0.9251680814769859	0.0688907880768316	-0.08394275361237716	0.06434098525526652	0.6355391966983246	0.8561128490787773	0.3032113045077193
-0.09030053766342586	1.7251628331692122	1.164201921820476	0.11740789265787699	0.1069357837520242	-1.5092345391162314	-1.5705001680515	0.7839693656675063	-0.35529341881944737	-0.9836602479473099	-0.2570066642500624	0.45571205486081967	-0.23399011754467652	0.3991159252150681	-0.4176010104413016	1.8943917288005157	0.07833480158226241	-0.599157045077999	-1.3729809977231004	0.47949832957123684	0.1657314906239287	-0.288203316248579	0.690265376946389	-0.20619631806767608	1.6160464006345645	0.87739733738232	0.8817781992199138	-1.7253219596847615	-1.4187514139637012	-1.4998057805421618	0.9273742507566383	-0.637341530054991	0.18233210572349862	0.2830858698193227	-0.4506539353596432	-1.0307179472676622	0.1578055858233694	-2.0004193381702615	1.6454934929298914	0.026070994102422074	-0.5997109216785904	0.8223347615212905	0.13378319678126896	-0.9659075523394932	-0.012653690156012042	-0.046568047038401575	0.006709795486214376	0.6125213321995832	0.8172344394793672	0.25155841290032716
-0.10484117509570183	1.7801834033046948	1.4808443545742918	0.14743171892400125	0.12694449064089253	-1.521244040765249	-1.5216876263287713	0.7887000669573918	-0.34384463868358683	-1.0137234852681458	-0.31115121219854724	0.5006327326335378	-0.24876217084577146	0.45412064411651976	-0.37350384250176405	1.8355972255092126	0.096619961040774	-0.6484790949911368	-1.4096718694293289	0.3875592383366004	0.08214026228377731	-0.3067640553890496	0.7028780545241395	-0.20369220675071903	1.604356773289189	0.863533224930403	0.767716491643165	-1.7125318867460038	-1.449303099518911	-1.470352187250873	0.9646854094432753	-0.5751785828376916	0.22171954967197025	0.3431421423731897	-0.4204988894870455	-1.0289164775785147	0.040923171738803554	-2.0032551646116277	1.6212784871762413	0.09089322490543156	-0.5062236869863563	0.7804025252601386	0.1362417224425015	-1.0023436914729218	-0.12623612630002418	-0.017609465319333557	-0.07354586904591227	0.5970147918540384	0.7948645014810065	0.33218089816541085
-0.07620797550517411	1.7920618468705136	1.7749104712518076	0.15039798693326395	0.09218776023641809	-1.52670048018673	-1.4743089434345298	0.8507373110373134	-0.29161248411247154	-1.0326324152539224	-0.3378213526711943	0.5019606484100356	-0.2566631984719528	0.5093589995667032	-0.35696046227507716	1.7985028789576258	0.08500718119833431	-0.6756880270757735	-1.4650442661051237	0.30656760205172195	-0.015035260779053839	-0.3291060335168671	0.7321670082302505	-0.21884337768531242	1.637472501215812	0.884124352208107	0.6841868075212479	-1.6989707112861765	-1.4357256519796429	-1.4330715269959824	0.9914355982466111	-0.582475623653367	0.24794717940388128	0.366959057460547	-0.37559839273222756	-1.038019125615317	-0.20301683034759704	-2.0103243629008234	1.5327737472431875	0.08831055103407813	-0.40302103809440337	0.7245036822001311	0.14333443356064657	-1.0340670188537122	-0.2403075264153985	-0.0056727924617396425	-0.1930846267430239	0.5856579923290983	0.7945370452576929	0.36955485745566363
0.01356172474824709	1.773792383622069	1.9403830316567419	0.12891181852143324	0.001342389002738309	-1.5144005216863792	-1.4433276247366522	0.944889511157313	-0.20403861142913451	-1.0269626419715947	-0.32613321109718385	0.4120145826600017	-0.26411115561957044	0.4944855299911821	-0.3599872829963674	1.843360907394694	0.04566695717355172	-0.666660417048405	-1.5008000327186402	0.2668721792297571	-0.1100993996112392	-0.35538695871293335	0.7951109955739303	-0.26186089618982644	1.6704710398958647	0.9110034157576994	0.6270674405919097	-1.6875221993662184	-1.4036585251059557	-1.3998150000821612	1.0074269263008244	-0.6466343427176888	0.2592750194833039	0.3609557145822069	-0.3094779473413424	-1.0646630467686318	-0.46293012470251027	-2.0238642590921425	1.3431462584056602	0.10157816274002567	-0.28767601161120726	0.6793854295339351	0.15378843374072096	-1.0609486241040778	-0.2510863693593099	-0.021718746938630934	-0.34016369577851807	0.5722739784280146	0.81744026910545	0.3579160844432985
0.13018025403192182	1.7401691083484507	2.0260764411085512	0.08933993667966451	-0.14027836206294192	-1.4652570007479886	-1.427256137546762	1.0566031346564873	-0.11608130531093615	-0.9885781678859846	-0.2637924144930646	0.20989533045654502	-0.27284335570642687	0.4326928349328247	-0.3849932651938187	1.9148969192045897	-0.015170001935823707	-0.6588841268923087	-1.5229087521478049	0.27601656498262905	-0.193736715465293	-0.37523189222646575	0.8930313825873071	-0.3207496798159352	1.6956813765642742	0.8896915368915176	0.5815316047140269	-1.6780997986623352	-1.3837440718823693	-1.3799197869360955	0.9984869154213802	-0.7908912265352745	0.26829889208894564	0.3293764862906635	-0.20425284203022093	-1.0974952929804012	-0.7059455250408333	-2.043887387225105	1.1242582619128958	0.16010641319945002	-0.1805456135544659	0.6534203220003866	0.19056099626245632	-1.0683837197170485	-0.19717917329537965	-0.04031719749827843	-0.46121390064143064	0.5486219220900822	0.8538580790839612	0.3188654966556407
0.19785944674915307	1.708440823455828	1.9293739601140125	0.04198515190798231	-0.23450622710352814	-1.3741780309369556	-1.4122389583189954	1.1744289206032046	-0.03864324372893455	-0.9427187460649293	-0.17393275344308226	-0.02808716682186705	-0.28147451129806406	0.30259065393897916	-0.4258518738065618	1.9593014363215044	-0.08165403410088135	-0.6856791857378689	-1.5419560884005832	0.29420768477171444	-0.25944886888100216	-0.3654802758906772	1.009200152905824	-0.3549995650435901	1.6886939677375277	0.8250765712095797	0.5724899038615783	-1.666891272731077	-1.3702216724251828	-1.375997745772813	0.959127004241538	-0.9666409149150997	0.28121470975012297	0.27812877162830313	-0.05492929377795865	-1.127606889576307	-0.9497124489674953	-2.0739784826023877	0.9574759208085197	0.15434379637963627	-0.09472108103453937	0.6364158856060242	0.25318268415749073	-1.0587078584195964	-0.11192203057201963	-0.04792727095863138	-0.5369388569626123	0.5160031996327168	0.899402561800825	0.22307270696087347
0.223027002184838	1.6947112889000793	1.618040108783714	7.596449393505177e-05	-0.19535050216261063	-1.315659866929502	-1.3873687919542967	1.2756289821525324	0.027156257532275185	-0.9002299517941619	-0.07243749087457423	-0.23014930436827025	-0.29414418719862817	0.11625716216284018	-0.4579667193494301	1.9460488277436911	-0.14588239183308244	-0.706702652929112	-1.5181646370686408	0.29558875905018045	-0.2996544638214515	-0.3129221804528518	1.1231241929769908	-0.35398429711326923	1.6571798261806976	0.7244364528553041	0.6042677915269621	-1.6582242377621186	-1.3788933644142507	-1.3862792788440217	0.9203753164581159	-1.0851250188391435	0.29651849369922945	0.215189615241687	0.09267038315531446	-1.159415433729226	-1.1431546206059342	-2.1099668435737606	0.8363370787784437	0.06850593225661925	-0.025465677089463946	0.6377588285674529	0.3339830177312323	-1.0455172935865895	0.03707351301999486	-0.03459186185754588	-0.5846475414196434	0.4806314247404801	0.9485677747583263	0.16731950363577752
0.2490153680782487	1.709980960425711	1.3126007225836287	-0.044438344755880654	-0.06914083687002098	-1.3303872148302838	-1.345296153494885	1.3344133671112253	0.05403920168755538	-0.8639266949351846	0.028358584801712328	-0.34193220733182705	-0.3144117572397159	-0.051944464599213404	-0.47740154643487315	1.8238491227395273	-0.21223076805322766	-0.7077793700276486	-1.4507296133289092	0.29326604321821537	-0.32533097000422595	-0.2278574455776281	1.2308513447589313	-0.3333188914133557	1.6205533037422426	0.5682611819337017	0.6475490473991548	-1.65321993976824	-1.4274036772179168	-1.3996703694969652	0.8943468472830686	-1.1554373677651177	0.3173741992691832	0.18064983429781184	0.19236095423178542	-1.1816140900864531	-1.2505587281006014	-2.142072785803859	0.7756166330437553	-0.04097554912567686	0.052885169098616625	0.6547447416106229	0.4381859878623825	-1.0295779045213518	0.17153860514446392	0.00612953849676095	-0.6157012407612205	0.44788806342454457	0.9892986509924816	0.24509808739893404
0.2879542989713356	1.7770994710823405	1.0945332234815661	-0.09212181312366399	0.10795520546066859	-1.391759561978903	-1.2840542793605088	1.3552316654870868	0.014836037771729904	-0.8859737953988157	0.09794182597727866	-0.32673970855554885	-0.3327431843724075	-0.19364085932387926	-0.5022964526425525	1.6326581083329939	-0.2782352722269655	-0.7452930990883686	-1.4102114410720679	0.28924488502864215	-0.3543517014145304	-0.13514386877864557	1.3049592830668237	-0.30542010716834544	1.5521538468274494	0.3775768220258677	0.6772627418148847	-1.653955634520485	-1.4784721067771334	-1.4103390020756126	0.8571346340293425	-1.1943311595933988	0.3690294700268314	0.23336868777815178	0.25222102483265585	-1.1669717690465042	-1.2962969091557492	-2.164887871239869	0.774510536505465	-0.2465143744951493	0.16162220179927994	0.6669979384242077	0.5208791153662526	-1.015280227032053	0.18886869988166452	0.0498064606311011	-0.6355244516665254	0.4260249412919609	1.0009373807582536	0.36954636819744896
0.34539120467259454	1.8747463499424672	0.8811567527067725	-0.12119610900105124	0.30294224482702503	-1.5112143878579751	-1.2057786224053597	1.3519707746149419	-0.06181191855055742	-0.96963291648264	0.11425753397668345	-0.2188406022716427	-0.34581377875400304	-0.29749230523520603	-0.5310547206194945	1.464459397998994	-0.3412963578750314	-0.776947935108404	-1.394424397880922	0.2635171452502526	-0.38895190247662226	-0.06730310931053116	1.3315099842726212	-0.2769828741168391	1.45133691458018	0.19978728795096362	0.6842168685879905	-1.6605847556837598	-1.49932561551858	-1.4232451548840719	0.8315688802611418	-1.2304154273632228	0.43306056606898996	0.35197354403516196	0.27881945198397023	-1.121169555908943	-1.3082074193588178	-2.1721012109835423	0.7878007118347699	-0.5648340780107997	0.28497393928442294	0.6581854540945586	0.541964659195205	-1.0158792811405948	0.22940078412719708	0.09325026005819263	-0.6494726383720721	0.42179821764694597	0.9814256677948151	0.49200391794461484
0.41231699648659825	1.9865434658560546	0.7301966900636674	-0.1277738387452581	0.43705607958549464	-1.6711345952804908	-1.1157560578285919	1.3214461052563533	-0.1212557201490652	-1.047553253590758	0.09470859179359639	-0.07927617820622686	-0.35836285316027316	-0.35336898911317444	-0.5576331222971577	1.304218731544828	-0.40178629014858275	-0.7999178998771814	-1.3688976292742394	0.23958201198482057	-0.4260379488198147	-0.037428692842477296	1.3083582185832008	-0.21939804482935363	1.3838261427852097	0.040190518109348455	0.6823230213832112	-1.6688898445714	-1.491515264107963	-1.4450801194080733	0.8373804693647383	-1.2792494697450516	0.47745593931811053	0.44436745806002786	0.2565288885287413	-1.0664030328506409	-1.3030925042696988	-2.133026342780407	0.7896470422102239	-0.8029467231165748	0.3881501259587109	0.6341375134093945	0.5382874029430311	-1.0379229557422345	0.3397249028337287	0.1645186375267193	-0.6596313073037495	0.433525267898813	0.9458452101587775	0.6042531346885941
0.46746990787070664	2.139401145546281	0.6408692181608598	-0.12192245917021385	0.5070222921561622	-1.7626196119143074	-1.0122881913494048	1.2672076913164634	-0.14705420610473724	-1.1139778620386795	0.05823366865893387	0.03604783349465743	-0.3799635586382867	-0.38266534349166326	-0.5862213051647602	1.1588467576585446	-0.43780452091770405	-0.8800250053313572	-1.3629646275246343	0.25779405714176107	-0.46172696739784624	-0.03711327668067254	1.2401765273290377	-0.12536088007559387	1.4178500873727509	-0.0828508909948414	0.6739961058955297	-1.6630908388772354	-1.4551543868319219	-1.467374498732112	0.8293105962629486	-1.3301772906271045	0.4940637048582809	0.4915581190877111	0.2171629260085739	-0.9993428625450669	-1.2708498649857518	-2.0115903008923284	0.777501251376304	-0.8383421243550739	0.44321044028513173	0.6021708400896004	0.5196904768886675	-1.063856690567692	0.40638410618618054	0.2398014670387134	-0.6761663939661477	0.44722087894632007	0.9010538767555352	0.6374800913409617
0.5224324863950525	2.2984449810941605	0.5830290368193174	-0.11056461490492357	0.5524522802207719	-1.7672787769173315	-0.7876515861687682	1.2038130813316343	-0.16423512243852528	-1.2096666366209465	0.0203724963680179	0.15429897136954365	-0.40614060189978096	-0.39266582219363383	-0.6092175061722722	1.105566376132915	-0.43455193302920725	-0.9957349095002014	-1.3811271577361424	0.29688613185722396	-0.4707255544872547	-0.05388665757091835	1.1316653119677924	-0.0391312230160253	1.5245362477190767	-0.1573409818890188	0.6613537572710315	-1.6359448827783651	-1.4046267237260937	-1.497674606330877	0.78864693349652	-1.3829791175143231	0.4931917171685516	0.4746217476645702	0.20288201308178663	-0.928655159418342	-1.2328865370536009	-1.8389182389569783	0.7548007470366203	-0.7929949845628432	0.433748307311631	0.574691448596097	0.4691236896042777	-1.0862643474124958	0.4614639503584213	0.26821082746443314	-0.7044805953197113	0.4562681937389451	0.8554953602005295	0.5957511425865639
0.5819075398029355	2.4304980077019076	0.5650012368173056	-0.10357298729895885	0.5864553980154168	-1.7462769682586596	-0.43754083195408544	1.1467073323145136	-0.16866590879692364	-1.2698766505230243	-0.005469127845060732	0.2591519626105874	-0.43823689688121964	-0.3628020647682247	-0.6016573966184062	1.1114152324444162	-0.4172132103956702	-1.102527138720807	-1.363730544898861	0.3144773911011166	-0.4258305550072544	-0.06947347290008997	1.0078549067646816	0.011859230225639738	1.7078006978137394	-0.19539583731051752	0.664600352479225	-1.6015757418392738	-1.3533413399610272	-1.5312459174595385	0.7524270847316902	-1.436579847120067	0.4823038708775247	0.3456915071571428	0.20800644740265667	-0.8599503026218223	-1.2139891348231882	-1.6815784408642855	0.7255827815559328	-0.7240989667442533	0.35819867587918897	0.5543713323383459	0.42538480284049457	-1.1085203449893148	0.5140427221815724	0.24833612886340836	-0.7493589496273227	0.4638161763799563	0.8208785594502427	0.5926016277889071
0.6662012050702721	2.510596104983582	0.5879932136314652	-0.10854381946222391	0.6431340766244109	-1.7001328588871014	-0.14315121199938857	1.1236401436820007	-0.1454817417153063	-1.2751468882121064	-0.02679230728644333	0.31596200815997866	-0.47473025715462214	-0.2988982966088248	-0.5585182590906539	1.102129048269849	-0.3905047631948836	-1.1914161169666493	-1.3256335860727844	0.3042379110971378	-0.3508058433136776	-0.038423755733883985	0.9016282218324765	0.04387098487207668	1.9722675300109884	-0.22089553144078247	0.7112183867598387	-1.583002399992496	-1.3057117964706642	-1.5542166574614105	0.7410192583490669	-1.4816391484043279	0.47837192638667964	0.14505467115843024	0.21626651292269913	-0.790249411389665	-1.2087967900310281	-1.5540289212003997	0.6972241680011485	-0.648406438737892	0.2391791814574223	0.5454291845503519	0.404714530175863	-1.1178701388605983	0.51061997438204	0.20033260733182728	-0.8046212366268994	0.4625734536430439	0.8006464427955141	0.6544628523994855
0.7846873755403673	2.4941521247469467	0.644776429096738	-0.12820802571788545	0.752431272882468	-1.6472667480989664	0.01376048354159935	1.1548434959930431	-0.11455144463648952	-1.3014653873817066	-0.040642674220791125	0.3527819237405831	-0.4980976115490507	-0.22571581979978667	-0.5003144404500568	1.058523574907489	-0.3673075966147533	-1.2404018948730369	-1.314570081076122	0.27236160073052784	-0.28494102500816776	0.026886164531180423	0.8252874933317411	0.03430540938800078	2.2319833148368717	-0.25014396228123104	0.79108730097622	-1.5865746504472455	-1.27707707942088	-1.5651447743252642	0.7380043328050879	-1.5234790796258326	0.48881977888931083	0.007092003808933512	0.2443311379958486	-0.753491436862125	-1.2256628012287187	-1.4457849559069644	0.6740046491319602	-0.6124631975872875	0.11839049876893659	0.5518660490896121	0.38398407328451817	-1.1090814842808598	0.4530606934346647	0.11729350876340931	-0.8557343104934378	0.4561142280901243	0.7884323256659196	0.7120709586444951
0.8895211285904112	2.3802112552363255	0.7206800385035375	-0.16510580274692604	0.8537045395312222	-1.6078031463080809	0.06033022469035791	1.2501643158714093	-0.07632429310031072	-1.3492171550580423	-0.05037470911367418	0.3583506028033171	-0.45549920806449384	-0.15503659172716128	-0.44954577087483133	1.0055203391886203	-0.384507508513961	-1.2317946248541056	-1.2965973154677806	0.20968663644186813	-0.24626207896572963	0.06436060851699887	0.7866892771281995	-0.03905661866331828	2.3986215405743914	-0.2964170427115741	0.8562329727258146	-1.6143933541537834	-1.2695970165027526	-1.5489929410313557	0.7516529822271554	-1.5659456594481136	0.49483169401620763	-0.019009288324976687	0.30798009629571915	-0.7562520508226276	-1.265775942092361	-1.4058076368583996	0.6360059788242295	-0.6346239398965074	0.038750564548909024	0.5595717631855325	0.35958839698634215	-1.0866093722471626	0.4033940698657295	0.00617300205234983	-0.9104080050871015	0.4699014853571679	0.7855039314402871	0.7436892008651763
0.9654679049035778	2.213843537945677	0.7820671914748131	-0.2001532128645797	0.9034225249261763	-1.5686240736776855	-0.0709253658232575	1.3894910990219007	-0.00937836459951552	-1.388905568034335	-0.0666136278012172	0.31194494394720357	-0.35194163846407733	-0.09161261290890677	-0.41417848150644787	0.9364714410471844	-0.4376246979209594	-1.1965377983002277	-1.2507863112069566	0.13404143164408128	-0.2413451173262866	0.06936220765418463	0.7799431463316433	-0.1276346909994112	2.476693993216499	-0.3687821590948968	0.8898846668848162	-1.6347882289967608	-1.2771386037479124	-1.4996356269125186	0.7718000184636106	-1.5964970061598978	0.5063075320062722	0.047050327107230956	0.39840168348019195	-0.759378492245602	-1.2896015171869117	-1.4661308355575635	0.5663857101737577	-0.6790689974274524	0.005842906724570442	0.5571127883147792	0.3338295479531137	-1.05368035368589	0.3808411475760198	-0.07291881542214695	-0.9692163796679786	0.5108196894557429	0.8276288355965479	0.8211876391072475
1.018090975360009	2.0077139471974124	0.8154625627565366	-0.21728533808360623	0.8995084129216389	-1.5330431093893209	-0.3666721676637417	1.520766051878487	0.08866827584003509	-1.4328690118583531	-0.08271513403595353	0.23971394099331853	-0.26742932646257944	-0.022518775702677025	-0.39904784902467505	0.8507254078724849	-0.4921205303030042	-1.1408330470281984	-1.1859485475780347	0.0746273371795774	-0.2701814986809819	0.05982086875959931	0.7988283325438319	-0.19194039936556923	2.50657236820662	-0.44475931792162254	0.8881945669101802	-1.6106086570860856	-1.3033576814310632	-1.438826973518674	0.7835308725830886	-1.6287619843534258	0.5174193751350279	0.16670599680565515	0.5142893865496111	-0.7626770877685638	-1.279790718342778	-1.5563289174522925	0.4781277148530922	-0.7041748941513735	0.011256320395386567	0.5420810888223775	0.3066924801281539	-1.0078602973458806	0.44159816635380506	-0.08193947882297008	-1.0168778314010785	0.5601106921711554	0.9306091398826037	0.903520709902595
1.011183478657793	1.7940482943162288	0.8296425319280786	-0.19109615377200131	0.8532517877695038	-1.5136239941858751	-0.6310389307043096	1.6062560086349182	0.1929892815773175	-1.4933005864075937	-0.09532070580958373	0.14797352310084871	-0.23066868720182293	0.055686886904096754	-0.41105446929410616	0.7835985338974129	-0.5310727152295474	-1.085209130373176	-1.1099009544391651	0.043647330069446405	-0.2911887636115376	0.007863566010924661	0.8205194315652078	-0.24407586723791524	2.5573690237095184	-0.4890565448594157	0.8315828979969379	-1.5905245837694577	-1.3447862203810736	-1.3857390410699035	0.780545048637024	-1.666972699507875	0.5062675325709639	0.2711385778658525	0.6464468056675149	-0.7431867843057718	-1.259504136146041	-1.6317399662234777	0.3827098715557236	-0.710316467902869	0.04107545938658492	0.5235206909278778	0.273157829003586	-0.961429812452231	0.64530142224605	-0.04987522849547142	-1.055125437926032	0.6009042574111604	1.0388708452561022	0.9144124281920656
0.9339876429524352	1.6364604552386897	0.8281303185770094	-0.10609289486907154	0.7773822764218431	-1.5115670854631655	-0.7791021070577341	1.6531734816143149	0.2894208539124525	-1.5431299391688051	-0.11549204557302997	0.05219700277658591	-0.2315943851580255	0.12043341547142208	-0.43465464599600373	0.7457339379608044	-0.5437108016323762	-1.0421760136632015	-1.0623569192241213	0.039894714100685486	-0.3018004136875237	-0.07728753281336469	0.8498044052531488	-0.28813460301282184	2.689797755219093	-0.4935053219055344	0.7347829229674565	-1.584182658953316	-1.3838897873937612	-1.3489816032261668	0.7720270109273456	-1.6781900064516304	0.4737199920602789	0.3636010232021147	0.7754141555445936	-0.6328421545749442	-1.2594267064430003	-1.726650846977671	0.27842623908221154	-0.7112185501641547	0.08505944546196448	0.48952571065254746	0.2144481158449066	-0.9230183113532962	0.9217002066239296	-0.0024762455098060717	-1.0863862345956146	0.624831252407702	1.118026370323075	0.8904939431721253
0.8365689408973072	1.5189637350517593	0.8174656516456485	0.0036793105845313256	0.6923671794874602	-1.5439470966960172	-0.8453126470790607	1.6443224921042074	0.3852056243928208	-1.5581379489078042	-0.12421369478351192	-0.009905667659779682	-0.2608190607753288	0.15213706071809413	-0.4530550779266938	0.7210319681972164	-0.5322179037877666	-1.0209456098524199	-1.025933547018742	0.09008072134089527	-0.34031805343130395	-0.1444223608717262	0.8885538621471145	-0.2919556433384377	2.780106718357236	-0.45880154714540494	0.6385774890357717	-1.5548650263665362	-1.4080850385297996	-1.3522102683486517	0.7517519276600655	-1.6782078258431217	0.4623921519808564	0.44269529406195146	0.8971339874763625	-0.4812082084704953	-1.2966020732794987	-1.8113840876417449	0.17538909232300398	-0.7188018078948748	0.15969802054338206	0.4471211289359962	0.13874538627376912	-0.8997613626077754	1.1585058906658834	0.058724391991441936	-1.101504339540075	0.6225657578607643	1.1647637292820092	0.8458064879299009
[truncated: 198 more rows]
[truncated: 7 more columns]
