# Supplementary material for: Obesity dysregulates feeding-evoked response dynamics in hypothalamic satiety neurons
Source: Sci Rep. 2025 Oct 14;15:35837. doi: 10.1038/s41598-025-19800-2 (PMC12521569; doi:10.1038/s41598-025-19800-2)
Supplement: Supplementary file 2 — Supplementary Material 2. [file 41598_2025_19800_MOESM2_ESM.zip › Fig 1/Fig 1ef NCD and HFD/matrix_MPK145_4.csv]

-0.6074957614737292	0.3681982870172195	0.6030412533325882	0.7658595637403877	-1.0154609507458652	0.17017522998259954	0.2817375058434105	-1.0897753716745462	0.30367963810432175	-1.056018676011272	0.2589463899829246	-0.39474591949001503	-0.8668958015564966	0.5663328659159023	-0.5736005552744434	-0.8537260484883319	-0.20925804334675874	0.10869570046245025	-0.3806521774753076	-0.35065269023924983	-0.6231453563848263	-0.04514277985778436	0.3726370794234012	-0.9519040263953986	0.22906903213299898	-0.3930709490784707	-1.3050084374151063	0.8733965010996932	-1.0175714905692985	0.0034720492165664836	-0.5894121931875654	0.28646980410925627	-0.16275928560826863	0.23182960891042104	-0.7466332045325693	-0.28633793027901816	0.12510980825343246	-0.34990963861400554
-0.5184069315528899	0.32622362454887166	0.717592334365851	0.7583482199389171	-1.02271753766935	0.1754651497623379	0.16788707157250612	-1.0709005284793505	0.26787523355784637	-1.0348022082738755	0.2412912403263218	-0.376792615995885	-0.873328196932933	0.44097822160116895	-0.5950487318837769	-0.8671252388437869	-0.23068028565412282	0.14867288979729093	-0.35598074130745516	-0.32915090161508054	-0.5372732772708689	-0.074912171482038	0.41363393431316425	-0.9516961083123059	0.19416884230482018	-0.3710646863711268	-1.2670401457685254	0.8700480488569292	-0.9717196066870344	-0.017354762740388073	-0.5597108691346113	0.24293473779234986	-0.1748226917512843	0.2118002103134897	-0.7159481384811972	-0.24186481618946515	0.11417172995995084	-0.3497426418958055
-0.5065401779685884	0.272790261762943	0.8498816327042925	0.7488148350634654	-1.026744103021657	0.19176269354133657	0.13106459602338802	-1.0816969256726419	0.2878635465668951	-1.0451795023608688	0.1956276125107875	-0.2409075825003714	-0.8696061736782802	0.35700307618537813	-0.6239055244889393	-0.8773802058328618	-0.24014580851898804	0.20480400171690769	-0.33932820493502325	-0.2902913234399789	-0.4629139624905159	-0.10620336132620523	0.432424598259128	-0.9265486827239283	0.16052833948553874	-0.34708114792129924	-1.2143886972269258	0.8607901604474916	-0.9200810206963149	-0.04119560036195582	-0.525742321886422	0.2089967068294071	-0.17473668937746023	0.19121098380546334	-0.6749534590428197	-0.21175381967874718	0.09344995781148614	-0.34238921973770137
-0.610500685801396	0.22401688635958128	0.9577169083496355	0.7440766667161249	-1.0267989110799918	0.20923534030888252	0.10395128442198252	-1.1075436907116083	0.32114544320303334	-1.066028565900099	0.15332881645850976	-0.1474639026623848	-0.8625708152730021	0.2964075305268309	-0.6527286180010485	-0.8750282867646872	-0.2475861140221789	0.25393442907355845	-0.33351552714464616	-0.2517014144582993	-0.4532350048553421	-0.13793159652691842	0.41500295335649123	-0.8607959217541911	0.14808113517980384	-0.3328853511485713	-1.1504482382303869	0.7702004898020323	-0.8507767963986761	-0.07368200198564215	-0.5009881963962162	0.19320752490217677	-0.16819631372906452	0.1455228059500402	-0.6364511159441821	-0.17640215526407407	0.07384399537399401	-0.3404993735433964
-0.7915069138935845	0.18424702389164196	0.9778678139987662	0.7413935006138784	-1.023707005815816	0.23001392609459453	0.039995117707462044	-1.1561707554707161	0.35334560381261493	-1.085613758997636	0.1118274083382533	-0.10871283808452883	-0.8660059276325954	0.26234351006832374	-0.6799175647238748	-0.8618270475146519	-0.260837333967917	0.2908603529412556	-0.33874898627859096	-0.22114319418787282	-0.46338078844236746	-0.1699402953665081	0.3968329113768368	-0.7815583402876886	0.1368562014371573	-0.3236685705172946	-1.0862586766734799	0.6753530121943033	-0.7802666410509548	-0.10943693528722853	-0.4690547398701742	0.18595748730309355	-0.15064176089830986	0.1127106700497873	-0.6139774284173315	-0.14509037392284974	0.0604105608177918	-0.3410521326806407
-1.0842889978912524	0.10278070715729926	1.0322270171161576	0.7140484059644776	-1.016051416227656	0.270248617721084	-0.07703656650342128	-1.2426232420514833	0.39681869688965543	-1.106423532781797	0.055069371664433875	-0.03625742495039576	-0.8759452223225509	0.17713636749173783	-0.7380718303818165	-0.8375900341374998	-0.2862214237410885	0.3699671113384302	-0.34495372952744974	-0.15402080012452207	-0.4244311182109827	-0.22457788219931257	0.3643092312736923	-0.671476910879368	0.10904829891204111	-0.3024391594950139	-0.9695357669920407	0.5664071126589174	-0.6668148859729703	-0.16910199718501456	-0.40843357590568374	0.1587437157647261	-0.11943170919935286	0.04872441324840883	-0.5779872283048433	-0.10245552488268247	0.04274505004411942	-0.3420541129898453
-1.4453709658209135	0.027907924809036512	1.0277360494430234	0.6715018727457235	-0.9975219078659349	0.31522232623900914	-0.15022773264331804	-1.3494711819149805	0.45688281709283024	-1.138242835795593	0.017296069991726434	0.004427305330006087	-0.8907887742608398	0.1395217446269708	-0.8029980584006753	-0.7877933340878943	-0.30795244128715976	0.4795211939907936	-0.36589576255365064	-0.08615025960162163	-0.40255345225902184	-0.26108972031691824	0.30132593054810963	-0.5880473809837494	0.11082932173254138	-0.2952556623021375	-0.8640165178842997	0.4728805275616771	-0.5648393538551127	-0.2242144049320583	-0.36372202227334327	0.14596667265651211	-0.06324405099916587	-0.02789321997662514	-0.5604141621759193	-0.0940790563067622	0.03982365734629929	-0.3531460350127368
-1.7798094240678395	-0.021359270152776513	0.9470800845659284	0.6504815197377627	-0.9629065997700993	0.363031932579682	-0.20508544301124448	-1.4504058566774085	0.482951597400298	-1.1578109333508473	0.0027977773416227787	-0.0606246420437798	-0.8994145809225458	0.11496104912552105	-0.8675914430696862	-0.7212997582221019	-0.3319662449263643	0.6078234309710663	-0.3928950020011282	-0.03376813209249871	-0.39975761712507907	-0.279287157047435	0.20493856516536552	-0.5599784397662794	0.1282653854794524	-0.2990215562850695	-0.7980986212322476	0.445287637669168	-0.4792403359485122	-0.2727412719874375	-0.32790998625100864	0.13342717992834638	0.01079266572165219	-0.1075712457823077	-0.5672977335969771	-0.11208330370274595	0.06154208615849653	-0.3823838204353179
-2.0212408936961492	-0.04531647394270609	0.8171979495529339	0.6694709575102876	-0.9158067467597798	0.42710256451546974	-0.25995538111756966	-1.5425080097153514	0.4752670398815696	-1.1491443931792356	0.003433508039134267	-0.17017008577107573	-0.8542925711901986	0.09075513954568556	-0.9310712023251888	-0.6585762511367929	-0.34708240586608874	0.7202487016611381	-0.4128862421384677	0.006732717118533393	-0.36895478516860897	-0.28773502369467263	0.10190408578148669	-0.5884856083281135	0.13415847569434186	-0.3033561437957709	-0.7725204527526734	0.5260983213046287	-0.43122396043789485	-0.30378784404319514	-0.29173167016404034	0.1144833289540708	0.08469849102474739	-0.13751167184231786	-0.598875622324919	-0.1611424053365608	0.10144378430935497	-0.41725607512999163
-2.1049074231736906	-0.06045447773100053	0.717691784698939	0.681085967115193	-0.8632991653271255	0.51586053213339	-0.279743937758946	-1.601424273779563	0.4533876724495676	-1.1251314546306497	0.029712798700835274	-0.25814329238652595	-0.763795520481968	0.06369631224565127	-0.9861085610995117	-0.6023791320119691	-0.35301519179588714	0.8074899344521944	-0.41780140422772244	0.04790155423987803	-0.30925397596231047	-0.27438596063173115	-0.01040602416671419	-0.6643501187389099	0.13895152240245193	-0.3001480592539523	-0.7713265468557683	0.6623782733198926	-0.4183695305633874	-0.31774931677213913	-0.2688736182097339	0.09606525615430235	0.14875977142949393	-0.17680329745431184	-0.6451927031571795	-0.23344319724391024	0.1587469706543873	-0.45157390072023895
-2.041775154025516	-0.07160367142391853	0.6572504085790045	0.6613967383252142	-0.8073657148615109	0.602017361682101	-0.2412713968448469	-1.6114842996368046	0.42139182506260503	-1.094640205322554	0.062244046679205314	-0.32185025661890754	-0.6757548629694239	0.035916940341926704	-1.0265972437314332	-0.5321004910698295	-0.36056098270400977	0.8441587245020449	-0.41045734881031554	0.09134748792659933	-0.2557823488813629	-0.2514005190886438	-0.11112791445894374	-0.7603187084148681	0.14255472613384132	-0.27993903135565956	-0.7859332858338609	0.8304048394208345	-0.4246450838423274	-0.32741422214631954	-0.24415152711461946	0.07186679077335192	0.20109116709215344	-0.22919074931249767	-0.6980185527169204	-0.30668999689597387	0.2428673075741273	-0.4891080831030319
-1.9318796661634923	-0.07100552378973805	0.6227568456816229	0.629434544245442	-0.7581787709898153	0.6510758899115991	-0.237562316197338	-1.5933904166029946	0.3809893811954233	-1.0482590993459913	0.08573702051238472	-0.35172665390711666	-0.5924478798444017	0.010771030949154183	-1.0543881081009467	-0.43739288416346467	-0.37386443328714103	0.7961961481335058	-0.4034821354618627	0.1708707064405059	-0.21442088680366528	-0.23600646106241388	-0.19375769154783068	-0.83249187316584	0.13038315631223116	-0.24104746871256041	-0.7983874214117985	1.003903967960255	-0.4488697207604714	-0.3365669539285415	-0.18739624977289437	0.03969930197637114	0.2263456592847204	-0.24709280184727006	-0.7486717655244641	-0.36444806974595123	0.32810545437589733	-0.5161081125017236
-1.8254632027326625	-0.06459282473492156	0.6104982835715066	0.5764558003697611	-0.7253903981717957	0.6612644632151795	-0.32848370301488355	-1.558835388404265	0.34124153309003286	-0.9902206330638437	0.10243675774929936	-0.3314186201684238	-0.5363147464466668	0.0012795931492637787	-1.069409608441262	-0.3418604809845201	-0.39504242055492944	0.7053935700868088	-0.4076623455766815	0.2629075651409324	-0.17372766004644302	-0.227539729147988	-0.21475633748931236	-0.861594007319292	0.12078209631768747	-0.19408535581413133	-0.7854330958321654	1.1071472273570462	-0.4871237972942291	-0.3428458227781075	-0.11252642864063127	0.008152611505917581	0.2189930856084036	-0.21416248005467473	-0.7912286307154736	-0.4129309666625308	0.37360991739557914	-0.4999528499829866
-1.703854464873266	-0.059790255648857815	0.5918225578631822	0.4497898229986509	-0.6860367507394168	0.6381672335970171	-0.3981858877984424	-1.5029406729745318	0.29107569425455376	-0.9349642413467519	0.11293902887218824	-0.25784036825558	-0.5554427712390069	0.017263247556015257	-1.0731486524273997	-0.2601126729647623	-0.4288202809962572	0.6478357982223562	-0.42421105973711215	0.3078290099006551	-0.14708273675070777	-0.22826415540804595	-0.16769999369547303	-0.869309367571889	0.12541425230882008	-0.15158571844461013	-0.7493033001739605	1.1375421349545412	-0.5364859859669657	-0.3515369660144902	-0.023832254969923593	-0.025275477974521055	0.1951406418710603	-0.1754638573410994	-0.8260700453362672	-0.45522611292164195	0.3978177019573271	-0.4290560632380543
-1.5776251977923486	-0.04835242094642306	0.5544990223295052	0.2824256734657555	-0.6233743322585503	0.5922607463250321	-0.4634901626713841	-1.4322057473244172	0.22078797842630737	-0.8809855164738968	0.10670886803657617	-0.18693592667189565	-0.6104529008030657	0.051395847767412337	-1.075061724017645	-0.1946058533668929	-0.46755083481864884	0.6285583000088486	-0.44814754393052925	0.31010610646603126	-0.14032357488842856	-0.25851272481890086	-0.09051259384959423	-0.8520457691957424	0.1463150789376278	-0.1256979183336156	-0.7039586946630865	1.1664251033798445	-0.5845995427343667	-0.36678835741947696	0.06362527016573424	-0.05848818844371552	0.15222335971385284	-0.15438115289662685	-0.8416990129407846	-0.48118972547883143	0.4084643267539606	-0.3398464163752319
-1.463978135198071	-0.028603116210901853	0.4853234643246801	0.1548963669589826	-0.5439508787648879	0.5545207683461475	-0.6095586496656175	-1.3646772827903184	0.14217697830570586	-0.8244154672972377	0.07392696052604428	-0.1728398571118238	-0.6530161676232387	0.09808860112132242	-1.0749093004275279	-0.1685662852267572	-0.5023518012747991	0.6608348759193338	-0.47072614287749825	0.27034746604423476	-0.13791178304211524	-0.31498024256903945	-0.0014378963413563596	-0.8036968180274167	0.17817144089925918	-0.12031573748228616	-0.6571194737900019	1.1365807388504845	-0.6137951481813009	-0.39838820341716497	0.12813045342945711	-0.07803066637571376	0.09972834977903969	-0.1363588410328038	-0.8256830539372084	-0.48567896223101875	0.34230095410474115	-0.288284509663579
-1.347653666705132	-0.0025523957013412397	0.3731783834550738	0.0537499424526118	-0.4589676958337761	0.543067622503505	-0.7328835432388668	-1.302684389777979	0.0626773148478834	-0.7791896600727881	0.02246910149604847	-0.22520130289313264	-0.6877525241798396	0.15628446502654464	-1.075711857289777	-0.197305186622608	-0.5326885844290347	0.7392849798761453	-0.4842722093802906	0.16197013863998774	-0.14218234440055527	-0.38013332933299715	0.09600256061317752	-0.7357811758702283	0.21979349521699273	-0.13690852758916483	-0.612292922209455	1.0403836090197527	-0.6274123036772283	-0.4463649580959966	0.18337346555383444	-0.07364707002921712	0.04689352558667635	-0.13051589639034522	-0.7856827697210843	-0.4739785664429913	0.21220982857036158	-0.28947018636280414
-1.2618836901982244	0.02884687749059822	0.3028617637337647	-0.04307222995134356	-0.3840195029966525	0.5386603993970712	-0.7560917907189898	-1.249032229975397	-0.027510112138825697	-0.7593804253948181	-0.048046147471918585	-0.3247664062528243	-0.6977657381094801	0.21299534868253542	-1.0708343024060296	-0.2567145123217332	-0.5721964530314568	0.8122339277560403	-0.4845181040929273	0.014650600482104027	-0.15574931360821362	-0.44665226144143827	0.15500938756368354	-0.661560817685732	0.26627220420071096	-0.16919344963214897	-0.5757284376212047	0.9502671041206634	-0.6300774260223445	-0.4728177756510397	0.23026456689750913	-0.045084012332173615	-0.002004487503406671	-0.17040467177417265	-0.7295537809756742	-0.4176524053156939	0.08023625633280984	-0.338911234753308
-1.2574715817951625	0.05886902008291386	0.31855746893481873	-0.09377284980825028	-0.34108506241975417	0.5310009711716143	-0.7212671917604065	-1.2198239265087718	-0.1217282621193542	-0.7644407059103024	-0.13863232274703127	-0.4570109648590896	-0.670338857138656	0.24169643246509284	-1.0571099579244654	-0.31485515139067266	-0.6274073091466698	0.8562967808154862	-0.4783024321901733	-0.10639474653682421	-0.16515581386655237	-0.5108205812581295	0.14123916217096483	-0.5906191677346148	0.30775955931353244	-0.19696419673461	-0.5486616084222975	0.8832158886582242	-0.6165751211026154	-0.46183765907775554	0.24795480605871906	-0.007272326505238208	-0.03959801295900177	-0.2431200971152076	-0.6681409884037419	-0.2981931273343633	-0.056143407004153954	-0.43949001819123523
-1.3357704735788625	0.08282622387284366	0.3295388793989622	-0.08666844969627802	-0.34403446673226007	0.5076908927102428	-0.7153163590731955	-1.2111723829577066	-0.2008827750845949	-0.7817989796842577	-0.23385751574055608	-0.5913032905905571	-0.6286882086238251	0.22676982064954337	-1.0398643174426452	-0.359487127144342	-0.6842803284871654	0.8802914701107836	-0.47499378222347655	-0.2066998111493398	-0.17816207987427166	-0.568540752749618	0.10211049172955663	-0.53896591841499	0.32405816310785535	-0.20698571952300523	-0.5329145553331961	0.7954001607602967	-0.596629404369502	-0.45659578367363685	0.24914068309966125	0.026833573392939368	-0.05648300584525105	-0.30570471070214206	-0.6241854692586527	-0.16948447363085467	-0.20333770950652238	-0.56101686996026
-1.4329234332477403	0.10386224154235812	0.3193705190263803	-0.06596376328858171	-0.39196155603637417	0.4606825996616489	-0.7596867458081131	-1.2187105173114312	-0.28529785762641496	-0.8011187419937311	-0.3249777048015788	-0.6832872126997463	-0.5789462464111643	0.17852259289680708	-1.022684001356589	-0.38973765516339354	-0.7400134909763117	0.8905801731023866	-0.4729774455798582	-0.2947317112230482	-0.20787166860529008	-0.6098443687332318	0.0378466316526778	-0.5183212521337873	0.2975523528968856	-0.19656420655000656	-0.5256201178084661	0.7124982351719934	-0.5883189344712522	-0.45959927078697405	0.23248763303236428	0.05243516968537724	-0.04959106927361253	-0.3518220899560715	-0.6042538886189283	-0.08878141293636503	-0.3139734569101151	-0.6425613674576696
-1.5234710562085456	0.12323596520525523	0.32640881102071706	-0.03141158180182183	-0.4601749346653575	0.4107695459292698	-0.8012243731474061	-1.2389564668856838	-0.38779565218184653	-0.8137334526671112	-0.40042622398223343	-0.7297557743870315	-0.500111377287086	0.10170961207388096	-1.0064959939490508	-0.40354024587761916	-0.7865233373798787	0.8993679516588744	-0.47246926317374277	-0.3619134819895379	-0.24689302691703205	-0.637980028218918	-0.07920239036857527	-0.5201029501689025	0.22815981249984446	-0.16076100349551145	-0.522356973511689	0.6607512952976412	-0.5806563396182237	-0.43956443095832415	0.17686746123747354	0.06024899351977594	-0.024764491331293624	-0.3824052813954859	-0.6081268497858889	-0.07334428655671785	-0.371365793736537	-0.6734824797997139
-1.602706238438244	0.16165999549628857	0.2719553917982949	0.02600931374986795	-0.5264152231942992	0.36203342109463155	-0.8850577476066915	-1.2485876531580842	-0.46495463988538377	-0.8054556111410701	-0.4468926888500536	-0.754700566823422	-0.4070157809991586	0.008989786167439983	-0.9942554464569945	-0.39632702756651295	-0.8084817118181329	0.9086783735454464	-0.4759527716027582	-0.407274314352488	-0.284992681338463	-0.6575018067061038	-0.2318669693477468	-0.5385180948514066	0.11883644113562881	-0.10593513798821386	-0.5111205624021656	0.6013830316069401	-0.5732146112578842	-0.4349390608037852	0.12348123518331758	0.05593824595649373	0.011807074209003513	-0.4108818611398194	-0.6323397132262272	-0.1416976461474892	-0.3948466589884991	-0.6906297028245632
-1.6232180534487	0.2315424182221748	0.1556857392195636	0.08562085944315133	-0.5849326909168568	0.3087116557408699	-1.0421148955082686	-1.2412108254371899	-0.4942725955195623	-0.7755366126167308	-0.4735243559555181	-0.7783407660025332	-0.3418787155982514	-0.08060646059406593	-0.9887681972127791	-0.3837451353357054	-0.8067980418598056	0.8975219486147926	-0.4802149466217894	-0.4307132679165625	-0.31986637214380587	-0.6635801957944024	-0.370816083695933	-0.5720504835445961	-0.015623298522953643	-0.04715834902483414	-0.48034696801211973	0.5398824406598044	-0.568523406953167	-0.4669467487358114	0.10471391503996749	0.04877689383262881	0.04874110829068723	-0.4403329561367986	-0.6514211316585702	-0.3050301833075214	-0.3921755734115016	-0.7048812027558122
-1.5855644277385565	0.3054206062484866	0.07424812961925063	0.1255279634982501	-0.6275397446919706	0.2595498332198141	-1.1286424483279967	-1.2163735382894523	-0.4877583758779765	-0.7350003825698604	-0.49515736340512106	-0.7724357649432714	-0.31193289438277605	-0.15243415058028703	-0.9863667479970564	-0.37689782664370713	-0.7950246417132558	0.8704349529498276	-0.480337893978108	-0.43422539990722775	-0.34526443489903696	-0.653890994566128	-0.49557794838897207	-0.60982440113287	-0.14082995113301397	0.014597958660590715	-0.42793420140585353	0.45269942643719663	-0.5580101619011643	-0.46398752353782885	0.0995134634292307	0.03595234064840538	0.07672670025689464	-0.455419281622438	-0.6451957503335499	-0.4978136615745742	-0.3747260811119641	-0.7069853614051412
-1.5964792656775266	0.36969365610267085	0.018322147570051357	0.15095243606170483	-0.6546134639609819	0.2094865332451698	-1.119496100006009	-1.1418577425381216	-0.43735846946706924	-0.7048186525536075	-0.5165578750567763	-0.7072222580329802	-0.2984142026634573	-0.21524223146649657	-0.992295714584061	-0.37959416064024953	-0.7805229588605123	0.8314142679145956	-0.4869278722767637	-0.42530701909576757	-0.3571569753726306	-0.6403796902053603	-0.5898970419247215	-0.6420421077929678	-0.23325231392538517	0.07659371625244493	-0.3556567461608116	0.33990794248558276	-0.5440690688826261	-0.42318436071179955	0.10032580733495242	0.020331027656409574	0.09232291610710328	-0.46585281513587057	-0.6221225308557949	-0.6496178043547086	-0.33612735153525025	-0.6982581129119716
-1.689617719735479	0.39023585421373375	-0.04445020477805185	0.15410529885229632	-0.6692727926301772	0.15578289202565182	-1.119092584638863	-1.0395617971669315	-0.35495478117511714	-0.681856639972676	-0.5438507020876525	-0.6282236836703897	-0.26744488428311264	-0.2819346695563602	-1.0103936828963316	-0.40125181112860675	-0.7604940456153775	0.7701276369066539	-0.49767893554592213	-0.4051753478965292	-0.3594791571184969	-0.6316299792830982	-0.6325767371462039	-0.6688059631965657	-0.29318223517737463	0.1322195621289492	-0.2697848412268235	0.20590822481968543	-0.5387476588521027	-0.3891026858888803	0.10768404744526301	0.007325936183349163	0.09867870129460786	-0.48181827778559877	-0.5891246579391798	-0.7510341346232261	-0.27740461521733284	-0.6880245540206318
-1.7786775386999025	0.33068538858755414	-0.09967480026757798	0.12045447862171291	-0.6599305763935372	0.11845609121299486	-1.110247853864036	-0.9754837208521521	-0.2667946174264408	-0.6689576034381837	-0.5844212188294098	-0.5887910397979028	-0.2339594687057965	-0.3387040746014837	-1.0384054059372392	-0.4369160019549545	-0.7198616821137809	0.697838693744879	-0.49758057766086755	-0.3665983038671964	-0.3680305209897136	-0.6265099457680016	-0.6293079409073694	-0.6824869730640437	-0.32961837010600503	0.18035715638621252	-0.1794588634205923	0.04211344498873815	-0.5451262831609649	-0.3758051418902531	0.09072636841332003	-0.005432102894460231	0.10379353515639353	-0.4796287286222073	-0.5442397500010749	-0.8052274782897145	-0.21187558253184183	-0.6769493316695603
-1.8643288756639955	0.20778691537865498	-0.1284316492141965	0.05817688128041436	-0.6181712205873302	0.09779410277154006	-1.0942335924749593	-0.9545413987410469	-0.1805307977634396	-0.6738163365078168	-0.6337757174373533	-0.5768800629690629	-0.2677689917186546	-0.38130398830295636	-1.07056989413746	-0.46894209140443255	-0.6433960289699066	0.6274795105711088	-0.48486508885409185	-0.33134635521364086	-0.38503083718877984	-0.618529937747051	-0.595701682668424	-0.6733353786682399	-0.3465904699248866	0.22259829669765702	-0.09615043224529524	-0.11900257304799892	-0.5618885775127855	-0.3734308062880252	0.048836259239244985	-0.011412037794883345	0.12317553354997127	-0.45857090541822787	-0.4927089503988148	-0.8042599703689843	-0.1385184518074742	-0.6715586776060413
-1.9686931956515408	0.058250006833588296	-0.11524488399525819	-0.015559793971683101	-0.5500835351054612	0.09527434808355764	-1.101305301182022	-0.9727100336290961	-0.12192265722437043	-0.6894218673151705	-0.6842926950350318	-0.6145072790211049	-0.34114236624908145	-0.4152646819337772	-1.1063116706771632	-0.4988417061002413	-0.5343968335108407	0.5542156365820603	-0.46290395885218666	-0.30953729215072917	-0.4039385683830722	-0.6022567582698126	-0.5470867633483358	-0.6481708931345835	-0.35421968322530545	0.2539825605698677	-0.02315841985497378	-0.25066042840914216	-0.5950833389206777	-0.3745152232142087	0.016948134404370326	-0.013223755360053985	0.16507589007717832	-0.42629164275186876	-0.43581816756076863	-0.779040263901956	-0.05730579212687903	-0.6636864523100593
-2.0200929759575614	-0.0963815894095837	-0.05991560394458704	-0.09340013502721525	-0.45855553923510106	0.10846784623243375	-1.099548582765455	-1.052659108891123	-0.0984643254699867	-0.7053837052142977	-0.7215646776434157	-0.7344975467834567	-0.40749056996175054	-0.43934989114852685	-1.1376456058455207	-0.539475669376279	-0.40985134245116406	0.4828714717477459	-0.43031198077396765	-0.29031111567435886	-0.4261644335824838	-0.5792260400854723	-0.5139270159358301	-0.6083465833730447	-0.3640564668284445	0.2707848693448717	0.035125624628340554	-0.33680398445086757	-0.6362734673639168	-0.37762304198516655	0.01137052312312007	-0.01618521676466003	0.2148121116692173	-0.384669474280357	-0.3753317166054817	-0.7649447485057214	0.011456659941293393	-0.6287507388624698
-1.9962720796448088	-0.22357142413347403	0.007033662393214335	-0.17554571212490672	-0.3553965426120536	0.1167407799471383	-1.069166728758283	-1.1696378921579815	-0.08827643506828606	-0.7237029284175807	-0.7372654094985265	-0.8837220126764098	-0.5315242111055407	-0.43508148732869206	-1.1618000788508118	-0.5919627049040808	-0.2898806407490583	0.42888509597220564	-0.395668147926972	-0.2585772366817825	-0.4493811304639793	-0.5458307441074906	-0.5146894542338061	-0.5523462467469196	-0.3777134695486653	0.2705318143301226	0.07736786120012513	-0.36074849938439046	-0.6760382707076686	-0.36876433578351364	0.013582709652094533	-0.024917568735246517	0.2624188305806113	-0.3463648045412559	-0.31638408971731913	-0.7525305468739545	0.0752129695930136	-0.5671089102402216
-1.9513814418229576	-0.31004201090029	0.035438073317310116	-0.2593152607685364	-0.26392408557413966	0.13810391751916223	-1.0207652642646994	-1.266901857446492	-0.09438996275871551	-0.7490619159795313	-0.7356270406723684	-1.005913529123644	-0.7014759153321318	-0.4056562013556225	-1.1855283879408773	-0.6532135757354391	-0.19752458427586359	0.38967679538258465	-0.371687949117975	-0.2180585744598086	-0.4690620688106993	-0.5036442336194309	-0.5301362014088138	-0.4840307621222462	-0.3920252600705397	0.2545186018376694	0.10975814113136648	-0.31591210757424326	-0.7123663914251773	-0.36512221246292	0.027145951649413767	-0.039303619750989935	0.309048898144381	-0.31556182881081934	-0.26496298846439853	-0.7368784187341451	0.18277302538868972	-0.49775517317146445
-1.883093162273531	-0.372951840564947	0.0012271587350206725	-0.3271379412807418	-0.21252143459750855	0.18122145891910774	-0.9646603245801373	-1.3365391111317375	-0.1201135925736024	-0.7684968482580625	-0.7145062505276177	-1.0992707072931267	-0.8057731194800205	-0.3572516973695932	-1.2099503799002511	-0.7117651133110812	-0.14389293684419072	0.3526830283903096	-0.35918283689867664	-0.2023148416225337	-0.4817559796111464	-0.4570055200747659	-0.5643911640559809	-0.41856535460580846	-0.4059030198210312	0.2345326977158217	0.12399866957250323	-0.2536473299802932	-0.7404959479340654	-0.3813789816595297	0.050983168132938794	-0.05902346863342424	0.34191019542076484	-0.3006289376415544	-0.22188200893765514	-0.735515307574717	0.31236696554609295	-0.43582945012827545
-1.7808258763670923	-0.39948942542791005	-0.027404068738223163	-0.37206528524365795	-0.21154512038504353	0.22298678413867035	-0.8879027347407135	-1.3879015036097528	-0.1482096361191034	-0.7509802157766531	-0.6825199145756863	-1.137338173082146	-0.8562855476140138	-0.2716056443745156	-1.2260792842830501	-0.734880403757525	-0.12088994965806957	0.30809753200077883	-0.35887410242614437	-0.21821889155828336	-0.4899540236577443	-0.4102309766063402	-0.6188865467129411	-0.362002039785464	-0.3945471285180539	0.21520255981499053	0.11513220632815754	-0.2045134154144046	-0.7603592078432416	-0.4055649568353493	0.0729599720109487	-0.08256629496544045	0.35322475162584666	-0.2890011045844535	-0.1881284362811454	-0.7490647185001402	0.4086872029574338	-0.4186120884817816
-1.6437394878815468	-0.38253263551940414	-0.04241234532109022	-0.39553490681270503	-0.25896651400425796	0.29317682031670095	-0.7809874660980884	-1.4201274214027384	-0.16255123417289943	-0.6446135512285565	-0.6553723974185272	-1.0806146198151985	-0.9017401939249435	-0.1665085446665997	-1.2323037659937504	-0.6953321723021195	-0.11221351906990251	0.25182626679499603	-0.36731102323304693	-0.2546821249558719	-0.49542023978500416	-0.3687764384852141	-0.6628046776228478	-0.30979540849083953	-0.30904306655573405	0.19523570284479125	0.09382053947019019	-0.171476722795932	-0.7742502377901037	-0.3949389355849012	0.1425676904324868	-0.10852263315875037	0.3553743914476799	-0.27454925073138725	-0.16587186007069596	-0.7636074375575121	0.4664978612734494	-0.4806914485057156
-1.4763551253403817	-0.33848532194657144	-0.08711963190088332	-0.39539418796680403	-0.3423069167335575	0.3999236453157812	-0.6469266182110625	-1.4382567132096091	-0.1670857975409459	-0.4617704281644378	-0.6419312340997144	-0.9789452034925269	-0.8804514528956566	-0.08838980534865978	-1.2355451002978737	-0.6285926571841398	-0.10950059831588313	0.18328293416549413	-0.3780183718866255	-0.32748686950961403	-0.4823371651197591	-0.34659088427094104	-0.700968716184497	-0.2672329775119613	-0.1800049698948499	0.17380493621937693	0.07167819993083537	-0.17848176705839885	-0.7803520427614616	-0.38352252298883766	0.26345099136742167	-0.13552736036267526	0.36411139358068123	-0.25033980373161746	-0.15342109742065557	-0.7786489606984608	0.4645571238709067	-0.6029530858348238
-1.2967316510445017	-0.28189081846605013	-0.11594627055493154	-0.38126145198388733	-0.432788444076784	0.496948286388311	-0.49316688376424855	-1.4509173167327236	-0.16911306077897859	-0.2636061001540771	-0.6250752887485541	-0.9107953520062544	-0.788439057773883	-0.063573078769756	-1.2442581304186489	-0.5749779002072833	-0.10410240832175817	0.11054840406204422	-0.3804745868495157	-0.44184639975510365	-0.43969811903854783	-0.3487339786236122	-0.7442381426861815	-0.2322707521550444	-0.05897399263705407	0.1548366941998535	0.0518492391493235	-0.21254970079703556	-0.768869930028196	-0.3490456524931104	0.36580995002366484	-0.16389087574047811	0.37293397856373167	-0.21060446266416424	-0.1509376486786624	-0.7953201971814391	0.3715663140529737	-0.7453111082322061
-1.1162744934747866	-0.21565987839068285	-0.12619837857642963	-0.3564416901366014	-0.5021125993546787	0.5724313724761276	-0.3312186405033209	-1.4480137973417793	-0.1798166932960307	-0.12695693186680215	-0.5859215432755365	-0.891848457362617	-0.6866636369183255	-0.07518591692569057	-1.2634790562009657	-0.5417011196826571	-0.08495219874100599	0.04852136166981606	-0.369849203100149	-0.5390995018262812	-0.3961322484898572	-0.369610283294968	-0.7835268830465022	-0.18904938078975014	0.05116131560121264	0.1379854070348982	0.05695832273807359	-0.260894777533955	-0.7358754209070085	-0.26597552206897257	0.3888203164602939	-0.199054666664472	0.3782401152668049	-0.16154280328522022	-0.15883288265474046	-0.8149756580954683	0.21516893877953894	-0.8805784499747855
-0.9531900127421296	-0.15555299636061487	-0.2165760496985535	-0.29847313204951315	-0.5344274305486882	0.6383706920500837	-0.19526249316454733	-1.4204067572791037	-0.21133647103805364	-0.11387434319412373	-0.5184541689087815	-0.9372991939699193	-0.6043403482906501	-0.11435501418928326	-1.2929434693762547	-0.5459420721533038	-0.05347863112585623	0.01130982662333936	-0.36540124096490384	-0.5934885619014987	-0.3586624250601385	-0.39781008468909673	-0.8162822432954412	-0.14081238551232003	0.14061281259636288	0.12027971906745652	0.12017578884525633	-0.29468333120816437	-0.6876381789037023	-0.22390457152457674	0.34072520539920986	-0.23736045728190866	0.38728420880292524	-0.1086369922500946	-0.17360254652276436	-0.8322488995069008	0.05786977209820854	-0.9922658551074243
-0.833511572309073	-0.12265487648070009	-0.3545363433465948	-0.2479360503108165	-0.52415859273914	0.6864244485344366	-0.10936670682873575	-1.3692332115907424	-0.25896327176718975	-0.23147727784843797	-0.4230473385731105	-1.054478325797082	-0.5584450295892911	-0.16621593772093698	-1.3318332596547027	-0.5999797246735552	-0.023771688010775647	0.0013796033517309027	-0.38542253490045486	-0.6288117625988201	-0.3238937060867476	-0.41719603325252097	-0.8451790760253435	-0.10829399731667348	0.20892027606494762	0.11250031813017106	0.23189382118829896	-0.32337319870658426	-0.6138216521604243	-0.23650973270444514	0.21356074533610486	-0.2758087781273743	0.39191071699089874	-0.057418958695083636	-0.18153129943891835	-0.8486707339480907	-0.0740489383046427	-1.0593083575962834
-0.7585474136207105	-0.11052847647845199	-0.4274735665819084	-0.22437134844048465	-0.49080021611444147	0.712711280670679	-0.06249370963495036	-1.2812620820765	-0.31410800563932506	-0.4199637293963964	-0.3223984545431028	-1.1808219223324976	-0.5630678251172855	-0.18141321096122384	-1.368175398498336	-0.6652556013151024	0.00026669475190780267	0.013591365775824394	-0.4167112710017008	-0.65487813527679	-0.31797175859150073	-0.4206521502015472	-0.8516113593458332	-0.08296957479602252	0.26016209860012907	0.13500044626952495	0.362788780917786	-0.3444540679797324	-0.5071077975527425	-0.2872307261352522	0.022826748114973806	-0.30927487566862055	0.3925274169397851	-0.025040171066751736	-0.15530120524128013	-0.872750931086259	-0.16744092528882545	-1.0821935878585096
-0.7155037048978151	-0.10017913136612355	-0.3895114552252455	-0.20243442132814188	-0.4559569064959346	0.7075716071332044	-0.050371944969357395	-1.1327616221697434	-0.36763410271866703	-0.6077231705146765	-0.2322700053701987	-1.247917597843074	-0.5940399865453105	-0.1560515039460258	-1.3965106328325532	-0.6906023405862715	0.018307771385659984	0.04823993833823248	-0.4461120821425939	-0.6699034100060843	-0.3437385029028559	-0.4181732540929115	-0.82928160565761	-0.044693455068586865	0.29762718578850267	0.18279519179712855	0.453254692831635	-0.3743929287073545	-0.3992719411622	-0.35609278173061515	-0.15971853241365794	-0.3424875861378151	0.399129882106844	-0.018670573500522356	-0.07593140231773557	-0.9096022327780631	-0.21585992327699008	-1.0822871060207018
-0.7078017540372373	-0.08570882726249482	-0.2516872515066926	-0.21245588508352017	-0.424893160580174	0.6688988504002593	-0.07089009000183674	-0.9320056818422279	-0.4118847762157749	-0.7234473950487327	-0.17631480574866493	-1.2512214903646037	-0.6065493963381609	-0.1272626380797694	-1.4113081638159624	-0.6828402578465032	0.010479320557526517	0.10031330551455338	-0.4586964271026305	-0.675401692716745	-0.3566679602530491	-0.4251873604337849	-0.7897022120234758	0.006016166027772429	0.3420217987406699	0.23097088035768748	0.45173328157647674	-0.4098659798288436	-0.34506541408314856	-0.4377971159095303	-0.28847141493527295	-0.3752537018925185	0.417583054863119	-0.033997417644261244	0.02295861243551056	-0.952460683648799	-0.21965567646535508	-1.0724209399094036
-0.712598639335915	-0.07042824177070335	-0.058142945375859324	-0.27380549868428206	-0.39601881390134774	0.6251458926007357	-0.10078691038587242	-0.7328431363024258	-0.43620003333104923	-0.7267945222744802	-0.17086931823112467	-1.2305297527267107	-0.5883169315650816	-0.14954831457870194	-1.4120920565651356	-0.6703693382050971	-0.02040127570368681	0.18441867832510167	-0.43935270970856627	-0.6802616758686628	-0.3364672833237375	-0.44687864464770594	-0.7479197508211582	0.03433141020521352	0.36587852458837494	0.27366098924368637	0.3706876146945652	-0.4634946266077173	-0.35574651766959475	-0.49262182120677006	-0.3661010294258144	-0.4002598385656343	0.4403329901204117	-0.06672868951291203	0.10034470354183193	-0.9857343560515034	-0.1832102739006495	-1.0366602626739025
-0.695498512799919	-0.05344363104200335	0.12632171981830329	-0.34539716233940176	-0.38038609411613206	0.5937819895279622	-0.1174247864332661	-0.559623418491466	-0.4461022819457866	-0.6770878834413693	-0.20423609798336712	-1.2121725503913174	-0.5444487058596997	-0.228808220984721	-1.4107420190526703	-0.6452835344819811	-0.04108460811145646	0.28003560550854045	-0.4086677817350168	-0.686368569786497	-0.2861678537986091	-0.48533737833921736	-0.7135889655808226	0.025298169179785092	0.36199095586883845	0.29599241403987414	0.24404724730093158	-0.5403980978715612	-0.41346040465255013	-0.5015153046276303	-0.4153239929631461	-0.41573862132960127	0.4658719194322611	-0.11260140323532544	0.15672660792599677	-1.0129191786064138	-0.11454725890787294	-0.9830142369191044
-0.6616092877185513	-0.038110881512347705	0.22072276757377848	-0.40967524921972415	-0.37691053244361494	0.5817528997566381	-0.11854566245311766	-0.41185867420274036	-0.46040024028213083	-0.6213312221711821	-0.2564096081414183	-1.1937628412065593	-0.5067186200958548	-0.3286639987784784	-1.4088787184306266	-0.5963086314457826	-0.04580072742903288	0.335271634887425	-0.3895890841979054	-0.6877936106618301	-0.1895451229196101	-0.5296669831799478	-0.6843172322513629	-0.01102671930632219	0.40393479162052814	0.288185802885949	0.0966192216225357	-0.6113976110092093	-0.5003816766287164	-0.4740665939771116	-0.44496729245140554	-0.4364656838234414	0.5186161264892776	-0.16018262880493092	0.17375422948459343	-1.033688348638084	0.012687622357393702	-0.9360146805486949
-0.6132364189913757	-0.01981521463198523	0.1814486097174272	-0.47206694292256374	-0.3777962306663	0.5998732225997803	-0.08297109553943367	-0.3235452598822488	-0.48071651237991564	-0.5509479748306332	-0.31681492264553185	-1.17698084435209	-0.4934984483829562	-0.42512187841574345	-1.3974313957442814	-0.546652896577309	-0.048083513522165985	0.31288507891546463	-0.3842941513858015	-0.6766278216365627	-0.04730829062456325	-0.5722647564927279	-0.6709724558536474	-0.09439547314688305	0.48143921746892193	0.2879681211528314	-0.034299556678460054	-0.6885434855642478	-0.5857774973620428	-0.44062039379606643	-0.47156430229320845	-0.46335638684494257	0.5982736227442333	-0.188041324410353	0.13372042632839373	-1.0273328966076885	0.19306304825976658	-0.8923249991330235
-0.5392277895937927	0.026906375282037327	0.06131260734706114	-0.5114225812302123	-0.40014622608099	0.6047812665137632	0.012042507728769225	-0.31918998079583266	-0.4950700121748355	-0.478074176909206	-0.37274469303916524	-1.174311073011343	-0.4970892176030401	-0.523126917278193	-1.3451158867934783	-0.5078874717660609	-0.03429155285988529	0.22124158115177145	-0.4059110287900155	-0.6649781124807136	0.09470067598649032	-0.5994231951380237	-0.6794645862885578	-0.24035076873798733	0.5513593297518675	0.3256923655020878	-0.11943606321709761	-0.7632324589644731	-0.6299625754461463	-0.4807185275418073	-0.49424102748284504	-0.48543273549745897	0.6730755508302004	-0.19371839411619146	0.06753575556018991	-0.9823330282057372	0.3584509066948032	-0.845736254689388
-0.4428892743539684	0.07715773175822833	-0.03209393707753345	-0.534702042196691	-0.44570268416860986	0.5530402168338291	0.1727027625450684	-0.35684917809951466	-0.49064256447690074	-0.42319928571461884	-0.4090503649873316	-1.1762174755421029	-0.4972171547486487	-0.5935500939252389	-1.2420557650757327	-0.4734169860905742	-0.005669163568325894	0.0701976587573018	-0.44756559311062283	-0.6596846793958824	0.20731240907379803	-0.5949219423867266	-0.701642694790443	-0.39465157631044556	0.6143723661385045	0.3710273074454639	-0.17650238323199754	-0.835990423095866	-0.6161628369829288	-0.585865869031664	-0.5104697729208139	-0.5066919108426082	0.7332453287003406	-0.17552191356891658	-0.0018210258097497989	-0.916202786815043	0.4534956064493486	-0.8044312864096227
-0.3502446173120569	0.11099132671718052	-0.1084438770061843	-0.5400721776132353	-0.49294284580826486	0.4515958321346769	0.4038763087920188	-0.38739908063431344	-0.4671485274991462	-0.3546083710175345	-0.42671278013762004	-1.1706881004052145	-0.4789136137835645	-0.6068271340846231	-1.1305501321912936	-0.44645364612514965	0.0007152637554036355	-0.1208217778331313	-0.46537110246897206	-0.6519627391526706	0.28627170901042376	-0.5593495945751336	-0.7251055750099115	-0.5091376703405849	0.5951590212156745	0.39672463603998087	-0.2192626737341102	-0.898440084555981	-0.5775759882668525	-0.7031156828055776	-0.5237573982358349	-0.5296899549697127	0.7697313113905881	-0.12420020817851785	-0.08690123725169267	-0.8357878284791717	0.46471485164567133	-0.7674949522779886
-0.27876589600314816	0.15981338855588273	-0.1551366807623673	-0.510235979070183	-0.5329337282655462	0.3268601497544362	0.6781974679340489	-0.3710048187073972	-0.4364301336594377	-0.2535935109691006	-0.42746112598726216	-1.1524520677221992	-0.44602239517140924	-0.6181729684026424	-1.0308868790533	-0.40925383460221676	-0.010452875475469869	-0.29572972869037745	-0.44286900409926694	-0.6404406899085701	0.342157688226269	-0.5281954923392063	-0.7503081625059769	-0.592743130921897	0.47377258772269437	0.40341834933334314	-0.2371772168305597	-0.9722005300950233	-0.5473054992221646	-0.7951899514389614	-0.5375454854213453	-0.5368703111239819	0.7487333074166627	-0.06623521157646536	-0.18172022437389265	-0.7456805907951873	0.37175147274508896	-0.7021691760522328
-0.230938127878095	0.2157436699542624	-0.10055415058119896	-0.4567514079916687	-0.5686130434671818	0.20692295673652703	0.9049323451423872	-0.3168884105469138	-0.40968692135497287	-0.14472909771705975	-0.42333795832054477	-1.1090894881242257	-0.4019921157482568	-0.6478030792376751	-0.9282311464521913	-0.3438249957428459	-0.022714785701168628	-0.42912438786121837	-0.39711892673152654	-0.6270928070429493	0.390736603822817	-0.5375262534908896	-0.7474395410644221	-0.6451288916419546	0.33274626182466344	0.3656587317024549	-0.20395030957505406	-1.0596382731999026	-0.5228806100173157	-0.8636441650999866	-0.5535239999240699	-0.5300732029161914	0.6712078309850008	-0.02683991412908372	-0.2808022112384831	-0.6768714274728722	0.18211811223694815	-0.6017907886761465
-0.21129526735690476	0.23951656081040343	0.049169198254204585	-0.4529177702438812	-0.5850876150284152	0.13341811283852967	1.052154315458868	-0.28851418040126464	-0.3907036442630181	-0.06665465588035825	-0.43102121789332576	-1.031823639790652	-0.3477353938194492	-0.6579199643839162	-0.8409079827426569	-0.2503980725033592	-0.05287951499104955	-0.5284467222438474	-0.34355212966542215	-0.6049631097830872	0.4425850079413841	-0.5813427230640794	-0.694418486607967	-0.6609722495735934	0.192988353439552	0.2779982977760517	-0.12447666841275776	-1.1443274094944649	-0.49691554513678104	-0.8704731463261007	-0.565458927574652	-0.5288221042479357	0.58923456349341	0.0048173175249484786	-0.3848693786452826	-0.6403813287381406	-0.03424667722917981	-0.5125176830604078
-0.22499653131496022	0.25045014314681496	0.1818464110497792	-0.5027094224205086	-0.5911559632472088	0.11549498818836015	1.052129859982071	-0.2719035315278687	-0.3837966671643568	-0.020010818411882285	-0.4550482055124146	-0.9146445079634893	-0.3027214198989499	-0.6318560006991313	-0.790088713523411	-0.09613717545756392	-0.10651423481315725	-0.6101499459026606	-0.28498547344237735	-0.5694855296576041	0.48641970879141505	-0.6516460277706364	-0.6089453622752486	-0.6533048704170948	0.07558302978063045	0.18211493638113613	-0.03268287113726411	-1.2059759075345322	-0.48142544178284996	-0.819404380703223	-0.5773974817605281	-0.5300827049313935	0.5108381557053614	0.031037998131242334	-0.4700806186711589	-0.616662334557045	-0.21951166414926568	-0.47273238491626934
-0.26179082195822795	0.26624541381220374	0.25506977208555687	-0.5612636751635091	-0.6018077266909871	0.11516632453340589	0.8951542303364832	-0.23123852282217952	-0.3955238494180281	0.004426809397604236	-0.49408570308645866	-0.7776864498796877	-0.2619777035941006	-0.5920541409155458	-0.7584592632313573	0.13408295940406584	-0.16376823056758127	-0.676418439935191	-0.2285116544402162	-0.5221593284207573	0.5294632804689299	-0.7564727714330777	-0.5021281779655022	-0.6356926094093007	0.02673211813263259	0.11342274447425586	0.061927472219206914	-1.2565231565439923	-0.47362738214763916	-0.7986297345750779	-0.5922952887458195	-0.5374340973592979	0.4348808591437251	0.037859604899762686	-0.5237413945564287	-0.5807398404691414	-0.34871471373442564	-0.46439256880932545
-0.29817468391283897	0.2521089595509084	0.297732220237645	-0.6561956511779301	-0.613646267291235	0.11986464973422736	0.6926384269825329	-0.21489540690079473	-0.4031171602548101	0.0004606435881707227	-0.5391862551413401	-0.6523727953894917	-0.22035548555607182	-0.5437081583186483	-0.7521445716407918	0.3530228805159773	-0.22213135926900515	-0.7223809004828293	-0.18805377772110604	-0.47027596521800097	0.550900576784409	-0.8503727523396452	-0.3890809039170492	-0.6112702314952967	0.02246664331042729	0.06445251758781782	0.15438818949696148	-1.2873987621935155	-0.4702937705513179	-0.8253481236222486	-0.5975864037388916	-0.5608819035392949	0.38734210308384115	0.0319668977763173	-0.5541308844998586	-0.5282665108839504	-0.4224935948130565	-0.4888408883539099
-0.31741994164189247	0.19906508824770122	0.26115892405884283	-0.7980326414219829	-0.6314508477347187	0.12447846142377501	0.5114844826105506	-0.23136442068194932	-0.3984358087462401	-0.02242578870056628	-0.576425543028138	-0.5494553316473183	-0.19593086293553158	-0.4743712849573705	-0.7902909080817297	0.4947708682919445	-0.2762760959033067	-0.7303043073780235	-0.16547791093761016	-0.42400666929702624	0.5124322408068539	-0.8678419897566663	-0.29561692073759255	-0.5968151266107673	0.041017717142441255	0.030382605333270623	0.22782977742452185	-1.260097577956511	-0.47469343108568546	-0.8572641261581827	-0.5932780798103318	-0.596264240812933	0.38063895221084154	0.02084083640249354	-0.5651190024920382	-0.467476913215685	-0.4663247718743634	-0.5650581905407164
-0.3132707641175013	0.1213128510093153	0.11064346204410665	-0.9016625633979028	-0.6586677987295102	0.12427187284066113	0.3252601027160407	-0.16467789808506178	-0.4022086606823839	-0.03125788570269901	-0.5954139107760932	-0.4803765128261427	-0.19135355617042044	-0.39429573669032075	-0.811029848394193	0.5787891155056761	-0.3038415828852596	-0.7041888922625746	-0.15306842443989283	-0.39432722423305505	0.4400912868603764	-0.8018286468088898	-0.2482151629082062	-0.5951837693434273	0.12730004117758426	0.009964058766852375	0.27795298384445394	-1.1994063674901412	-0.4757948186625619	-0.8977163552267591	-0.58673943667633	-0.6289353364156167	0.4217187202346321	0.003917445993782029	-0.5542040167327517	-0.40605521037254355	-0.4903268245559834	-0.6475579092662339
-0.27127557243515865	0.03268615067743115	-0.041180556984946326	-0.9481568307259867	-0.6876064535301157	0.1193575686665838	0.185973934620108	-0.016118423556538353	-0.4204421280835593	-0.011347877301802924	-0.6106096908200375	-0.4462026318668976	-0.19321575240094713	-0.3299331814052853	-0.7731448095363129	0.5792270073449368	-0.30976207925331833	-0.6471705151169912	-0.15093733693037753	-0.3795543004921008	0.3423471495814999	-0.6900632578743312	-0.24943253676519478	-0.5944256680250751	0.2861104037685477	-0.017654311122426092	0.30683300179950856	-1.14902345969505	-0.4571890253184291	-0.9539036952038396	-0.5735787400965779	-0.6623665932344563	0.5492422010937787	-0.019234548285031742	-0.5392758996934595	-0.3591848266571801	-0.4868671001051613	-0.6773835231368821
-0.18034637905286788	-0.05265421526898634	-0.04226229745011515	-0.9831007430540382	-0.7014677768699615	0.1127811654374522	0.11822411206749046	0.10524317895356079	-0.4395206191045018	0.020759350634638424	-0.6282648404766402	-0.425187775155994	-0.20988169790224004	-0.2882074309539763	-0.7023611606972396	0.48161011904074497	-0.30429322427919026	-0.5518484123761642	-0.1520930420797684	-0.3805844862915603	0.2370732035765007	-0.576679229014956	-0.2781692995761847	-0.6024289148542613	0.46108467094892197	-0.05765060856109625	0.3103283771685019	-1.1136243621200272	-0.41809271122588304	-1.0026961337513458	-0.551311813395096	-0.6944548985714208	0.7512932414902046	-0.04982188659786184	-0.5350768906548511	-0.3361624381790098	-0.477670885063432	-0.6690103076862985
-0.08097453928593885	-0.08110795912284072	0.08462585911412321	-1.005033866954329	-0.6820905705393336	0.09424453529803481	0.03207154322531259	0.23633825974712308	-0.43615242636655643	0.048310166670223614	-0.6433734345963548	-0.40786051486582037	-0.22533650509177008	-0.24916269164228982	-0.5870947090280747	0.36279746616084046	-0.2785742439486144	-0.4550789896443332	-0.1497269885115115	-0.3928309313139551	0.12517067042701546	-0.45094976930709424	-0.3100232134396716	-0.6321580019967307	0.6274456723041062	-0.09608503956464859	0.28124292403417944	-1.0996717930201227	-0.35989880773215027	-1.0455163752913847	-0.5241309313710557	-0.7098956732745798	0.9336149178075572	-0.07675997630503943	-0.5413357909199473	-0.3351433298358411	-0.47551070032208625	-0.6594079963897573
-0.026204754669150076	-0.03531488908280722	0.2111441302289811	-1.014199607998148	-0.6436430830047515	0.06586051603017976	-0.06835079632777305	0.46431961224988677	-0.39319110815782576	0.07267221418751589	-0.6567601067125235	-0.40691135258885264	-0.20425530654313753	-0.20649328379122248	-0.4145947546126963	0.2786712456168797	-0.23496780650603144	-0.4084196713232483	-0.14872974884359708	-0.4059413073670207	0.009914159232233188	-0.3002955185891151	-0.3175001635993767	-0.6686044425929534	0.7662083032307029	-0.13534121911071934	0.23036050064738767	-1.115892270878316	-0.28088750108082466	-1.0908753538335392	-0.491394197277525	-0.7048912786015562	1.0554773448501904	-0.08845001246337289	-0.5606213701691167	-0.3496344484707744	-0.4608077286222594	-0.6431224764308234
0.03903737445665069	0.0470138730775624	0.30906257923893893	-1.0194746631134077	-0.5968180010602164	0.04196197311993745	-0.14048630105260945	0.6897830075572513	-0.30789132952582704	0.1180599791809532	-0.6681051751029704	-0.4172632798904178	-0.18726809665398272	-0.16262418746294421	-0.27997672836968507	0.2219222628042207	-0.2092058127093665	-0.42203184984974823	-0.1499674188972003	-0.42318727079370955	-0.0867725788613704	-0.15645162932636722	-0.2930600144012877	-0.697364311594238	0.8883355823506974	-0.18512231045301944	0.18556074495978928	-1.1521336171769792	-0.17617027956705258	-1.1007710534806396	-0.44640340042759236	-0.6889405624158929	1.1200370194993434	-0.08902228099471379	-0.6001615307532883	-0.3760409646538976	-0.43853039486904716	-0.6191417476972008
0.24657320605533184	0.1284454137866618	0.3704949692043823	-1.0274728180574528	-0.525342446799165	0.024010677299343083	-0.16443636466223438	0.8529663053596762	-0.1984230819190759	0.17581411960198906	-0.6741827605711798	-0.44227673512982263	-0.1868416395019537	-0.11466590906904854	-0.22733148675454698	0.1811443350878785	-0.21810038301841156	-0.49240778441230326	-0.1553880312290962	-0.45008491731562367	-0.13583538900033174	-0.05082877138854976	-0.24245264582737444	-0.7286159988528912	1.050898814456286	-0.22557573953123633	0.15964911647908378	-1.1830297654782993	-0.03947747968503286	-1.05977503516628	-0.39208878133832614	-0.6601367870004	1.0844244853081306	-0.08986824317147865	-0.6491113719696984	-0.41741160334431154	-0.4256378637143484	-0.6043925975457134
0.5001796579557537	0.17774042956866914	0.27969507035230634	-1.044260196052231	-0.44239958518631833	0.011051938904006273	-0.1721928267196063	1.021637962986448	-0.08487650435401158	0.22532640911231444	-0.6799442970640545	-0.48773554971395044	-0.16843006272502237	-0.04691277080116232	-0.19537230379815834	0.1406483377337999	-0.24951250282486362	-0.628901450508326	-0.1670625657523782	-0.48640564662567876	-0.15949501580689374	0.044550246465636434	-0.1937324173501081	-0.7546473428560564	1.230340605266234	-0.24566232145465036	0.16617540507263812	-1.195831946077623	0.10420353602567119	-0.9770526769342128	-0.3491759892115123	-0.6098236165061071	0.9514463563296485	-0.07833993507635062	-0.6928627302979607	-0.47614148415022284	-0.41213499464860226	-0.5936647283684993
0.6172255831279723	0.16223379991279827	0.0751239904475002	-1.0575980607164106	-0.3881118380189601	0.01870197673932142	-0.17857163025076053	1.1524182991305865	0.025813655341417253	0.27283762041025816	-0.6902612980979541	-0.5256010660823373	-0.17161996222219938	0.026487681517988602	-0.20781815653404676	0.09382990204300103	-0.29978602751118694	-0.8013603483252393	-0.18355117231638632	-0.5262028819045155	-0.1856227608086205	0.09738431375517213	-0.15029870856322464	-0.7633415174690573	1.425706835412416	-0.2553192273400741	0.2114634414761777	-1.1973027999462231	0.2132732998887037	-0.8585129444842554	-0.3307386837798617	-0.5558806762046713	0.8230796326832486	-0.058895245631006544	-0.7337253654269482	-0.5440648402206703	-0.3995647767727709	-0.5609968303540754
0.688899899358819	0.07819057970794643	-0.08042330947295427	-1.0539165514506776	-0.34019936419706853	0.04089459877384851	-0.17359901663541943	1.1774562359923326	0.1160288530574145	0.34500960133273867	-0.7014901185894272	-0.49682327364236284	-0.22676371502722725	0.09183047007098932	-0.2779392293589369	0.03745582662696954	-0.3636702418241321	-0.9574966929102775	-0.200971446624939	-0.5689392639887269	-0.21046012036391276	0.0558090379240367	-0.13661694286253606	-0.7614638572417463	1.7373558958432553	-0.25133837264568876	0.27555921740776634	-1.1905319419142315	0.2662783132475268	-0.7246933665408684	-0.33594638846118513	-0.49387685967358674	0.7347732342879901	-0.04190135837423118	-0.7632585988102554	-0.6034741265886939	-0.4101119644940086	-0.51625506961374
0.7748975355289673	-0.024777753434167278	-0.16759414353865962	-1.0526576882616714	-0.2712289035889587	0.06503416169772383	-0.13322710035677143	1.2020181215718237	0.18057596241710155	0.46067983994379913	-0.7123738281308226	-0.3905776834481843	-0.27296039678268746	0.12735661086109837	-0.330419604641908	-0.026554362643564172	-0.428955466175393	-1.0701732344321215	-0.2165939573677719	-0.6008542419258769	-0.2509613254773204	-0.0852276995809867	-0.17673973174771324	-0.7590711999163139	2.045398010898124	-0.2391264274177991	0.33314954599587115	-1.185872868486878	0.2579766780089843	-0.5757804754616171	-0.3650312015142607	-0.42932650306838127	0.618154015382217	-0.015154024844167262	-0.774432594561038	-0.646143375910487	-0.44570700862085105	-0.48059125047479495
0.721993918855915	-0.1223558026636102	-0.233538438089466	-1.0578528759238528	-0.2104840363756877	0.08811574066565116	-0.0659297041248936	1.330245091747503	0.24342509004317153	0.6160009394645971	-0.705693206686688	-0.25146280555203954	-0.2894870329476507	0.09812517698952936	-0.35070127418401986	-0.06970770362493621	-0.47564965600505416	-1.1305887932232552	-0.2247658583177218	-0.6187295984058379	-0.3126361171820343	-0.2633875098605395	-0.23896059417532012	-0.7519284140771558	2.226830356625101	-0.23271570037748965	0.3823110775911149	-1.1738389830647287	0.19263553481183077	-0.4364471274912198	-0.4209777614855573	-0.36411417273744046	0.5057938018377344	0.0224249420472193	-0.7707485583290511	-0.6606688948270463	-0.5030307681538974	-0.456306587714047
0.6028317207578096	-0.19970116040665267	-0.2582195681221602	-1.0358056556620203	-0.18576048664805916	0.12132955059630893	0.011492259500841701	1.4991921509425201	0.29839923229253706	0.7898572058806611	-0.6766384974369949	-0.14378337447137812	-0.31219445476935415	0.024673518454888587	-0.4115493934958673	-0.08936484824489095	-0.4933097562248789	-1.1397551531662784	-0.20999851474216852	-0.6222951694293279	-0.38765001241041286	-0.3650184772611627	-0.2805113752318442	-0.7395652849825091	2.3925365701786303	-0.23750741952773785	0.4039710910574059	-1.141476089425168	0.11234909227604599	-0.3344803207761176	-0.49161178939512806	-0.29763490704623996	0.4582676314910927	0.058021703445990405	-0.7492903423276844	-0.6422561440867542	-0.5793984420574747	-0.45537808596085083
0.6818841339620907	-0.2385703238207973	-0.2621452391651095	-0.9852685739233225	-0.19894949780566867	0.17881125878277673	0.09808910283816061	1.6466972308954706	0.3284630303704533	0.9630116552977782	-0.6456620651073959	-0.11246101933144854	-0.32559089543842457	-0.06668568515422782	-0.5071874195805645	-0.10234864120488252	-0.5146813040900663	-1.1092676255780063	-0.15718579479481593	-0.6138874282648621	-0.4573257059407417	-0.35306544397020767	-0.3142018807965318	-0.7352501850734072	2.470849191256494	-0.25593689925779534	0.3882686977898847	-1.0889033349486135	0.06439455938338132	-0.25168524654025354	-0.5692885488444839	-0.24454714811297906	0.4350041991335024	0.0913252438459817	-0.7126114803554533	-0.6068883545400698	-0.6573228205206878	-0.48345691415911884
0.9521257736496385	-0.25158699006926655	-0.27747454840215535	-0.9484458748418902	-0.23721283026424694	0.25164625485067693	0.17268238298107028	1.7445552767097705	0.3545952866305798	1.0918148694429795	-0.6242688189494258	-0.17712926280603464	-0.31501475806810575	-0.1758792821014033	-0.5943394955869059	-0.11064159281827543	-0.5613632043579873	-1.0639685200262443	-0.08802107645714215	-0.6020595889995967	-0.4858601222116139	-0.2672020668861572	-0.35968701196526137	-0.7450447261569279	2.317471696596971	-0.28985171327749665	0.3533268533857076	-1.043791671604399	0.054323047316756676	-0.21080620614504522	-0.6434004241004265	-0.19815514255868844	0.38728420880292524	0.12018748281795796	-0.6700759453990373	-0.5661025206372978	-0.6966004653018245	-0.5128650362342648
1.2417184847125342	-0.27773160584698264	-0.3257829838853474	-0.9282432124249761	-0.30958577513376123	0.3356182536264538	0.19336356452552764	1.7845907961166099	0.3956245555302652	1.139833548417084	-0.599431728784365	-0.3103593345849811	-0.2910876687915995	-0.27802105165814	-0.6782066876919479	-0.11756088373042631	-0.618500449275885	-1.0247535188811088	-0.045623363671678255	-0.586989781742948	-0.45074064370218786	-0.09501877325208224	-0.3744260816040267	-0.7590488087381342	2.0673652062324823	-0.3298262425428553	0.31374634218008973	-1.005553579551156	0.07189813036167331	-0.2464022707861626	-0.708670806311057	-0.14764242974515457	0.32263391701842525	0.13239587815323095	-0.6234754771643167	-0.5228054661758311	-0.6746660180154926	-0.5181020533170394
1.5269632168549712	-0.3020191818767207	-0.41708187914554945	-0.9309625090417105	-0.4146301689635149	0.43446150025639696	0.1542959403427069	1.716802667246735	0.4385184305392961	1.0997076113849829	-0.5701299927493526	-0.4465944137429224	-0.2695316812803741	-0.3339345813872037	-0.7718445429920472	-0.1278813345447786	-0.668359201253496	-0.9984035843226732	-0.03731485454804142	-0.5701208603811907	-0.36916984940968145	0.12213931736058758	-0.3767681572596865	-0.7711560386535903	1.9132393826567835	-0.3623669406222523	0.2780482581304912	-0.9615224596914158	0.09923845727001909	-0.3008792038913316	-0.7734516062570786	-0.09715822297722629	0.2532715341959023	0.13655933906240642	-0.5775118687910394	-0.48098332378907677	-0.6178051552127349	-0.5060448902629482
1.8715437527755057	-0.3028225080598351	-0.49774831247875895	-0.9913537132055253	-0.5171577767545494	0.5442195103608676	0.08946039544170306	1.5402781306168138	0.4814281745364918	1.0004634896108149	-0.5475851658421764	-0.5338446414325118	-0.25769323074004935	-0.37020321230192865	-0.8336818602969005	-0.14342049632018083	-0.6976943851259526	-0.9887547843826485	-0.05847272848866743	-0.552432540516117	-0.27796980975201113	0.2983635512265482	-0.40533221305290307	-0.7814911667531512	1.7205297201630274	-0.3835827465362135	0.24773317124199973	-0.9149317254178829	0.11748791933927968	-0.34061691918347214	-0.8324190701277787	-0.06154150266193983	0.1553496508833104	0.1492736529543713	-0.535832590394746	-0.4438912201258908	-0.5691221346450723	-0.4753174941140168
2.125063629874414	-0.32101732446699316	-0.5693874471558708	-1.0975812290125364	-0.5880808657875888	0.6401642565671195	0.028333931188207605	1.3406749425678168	0.5176134347989201	0.8955832374758724	-0.5277721645608775	-0.5644722905654694	-0.24608506706182026	-0.4058793141516889	-0.8324686929469889	-0.16394142758196475	-0.6894941750551957	-0.9903796690947712	-0.10630198225992182	-0.5406551714485195	-0.20555972801376038	0.3997870006880925	-0.4452106846934257	-0.779402389703008	1.4804882537211115	-0.39012952465972073	0.2233637952665229	-0.8671823855830499	0.13213578513442295	-0.37624776104379687	-0.873330014772635	-0.013378954941686732	0.0077695774007833784	0.17658496126894557	-0.49531428619562945	-0.4043093960800267	-0.5501433687032492	-0.4261202609320859
2.302804903855906	-0.3539015339368112	-0.6592102901039241	-1.2092549444771188	-0.6425819989953959	0.7108707642029352	-0.01751193598011332	1.145670960708541	0.5311615834444845	0.8302602706508081	-0.5127870838338225	-0.5708336973153585	-0.2332373345950271	-0.4400740933390388	-0.8019310932698556	-0.1834666047983065	-0.637306551127928	-0.9782516636146014	-0.1535438208843229	-0.537154914798482	-0.18164919292594756	0.461676396228352	-0.485721011277022	-0.7642147734180452	1.4366848206127236	-0.3726660076203716	0.19308145891385683	-0.8092438904573566	0.1551883571980302	-0.3849230964532671	-0.90237130940219	0.04292365246823178	-0.1355665935763445	0.2213338722957554	-0.44908862065448546	-0.352502571951339	-0.5784966506495797	-0.3755469747921809
2.4644336453334836	-0.37722233646479303	-0.7328907737233697	-1.3066361890526261	-0.690836475101295	0.7481537431949313	-0.041588352886520484	0.9404102375861327	0.531534504666354	0.8206255829268031	-0.5143273684952216	-0.582288268453571	-0.22587668415100687	-0.468478912589115	-0.7926488077002762	-0.20112024429068623	-0.5406706547789134	-0.9530307726602592	-0.17897479849787504	-0.552192064868404	-0.22283399509133545	0.5208303280262057	-0.5407303026210154	-0.7488832138447876	1.4962330941174637	-0.32735011282864324	0.1516133259161247	-0.7454466310394182	0.18241383353017734	-0.35469853139694896	-0.9214033666219589	0.08491622498402276	-0.2172428382354105	0.282483667680922	-0.3927036690939494	-0.2863852306662543	-0.6729104393050658	-0.3304645407467155
2.563093647843524	-0.4016629270056008	-0.7700363455030995	-1.3701954688552385	-0.7321369047657147	0.7405381367901352	-0.04765331113211636	0.7388949757918806	0.5234452879494265	0.848482319192698	-0.4887600962147346	-0.5965297415964969	-0.2175550835910816	-0.484378442498989	-0.8310564417242725	-0.22021352818611387	-0.41191906121385413	-0.9242116833949495	-0.1865264983392865	-0.5841634506735363	-0.29134731760443866	0.5076057757267113	-0.588995595539269	-0.7365968545038982	1.3037516719431412	-0.26911208615472954	0.10312764628745827	-0.6992256644982145	0.21263425950318893	-0.32142621731193943	-0.9211458826161276	0.12841961791692247	-0.27692429043173844	0.3458935090775441	-0.3315834054535889	-0.20888139616297868	-0.8002893328864227	-0.28720905079836584
2.6510600591295725	-0.4421630860036439	-0.7912942903863419	-1.396019278684088	-0.7685791481393662	0.6849063354615523	-0.046459068681874605	0.5566853639317242	0.5101113706440847	0.86583699390512	-0.39979775877840806	-0.6163773306561511	-0.20506273208431258	-0.48092202295336434	-0.8926884537852938	-0.22860845461138934	-0.27827622207642866	-0.88311047587265	-0.19084604879126582	-0.6282328397432156	-0.3379164066623924	0.39430475404296783	-0.6175259524021883	-0.7218378693440796	1.0277268095668814	-0.2107080771593135	0.050238508251006134	-0.6737733189228582	0.24349667074828424	-0.3069810250794796	-0.906628861836643	0.17956896574898626	-0.350359410059561	0.40509842083083536	-0.2771516939465716	-0.12810953490523777	-0.9101638723335406	-0.2484791719132557
2.909553177604315	-0.4933255743412027	-0.8003913787498698	-1.3918053197311622	-0.7874535818815389	0.5932029154692331	-0.05229985172350056	0.3508541661322336	0.51149593986145	0.8763678479508575	-0.2868302302040502	-0.6508137458622176	-0.1887208940185618	-0.4463797730180416	-0.9445466919657459	-0.21357016911788057	-0.14516797887467647	-0.8458419861043046	-0.20942749257615728	-0.683827246892152	-0.3261826040810189	0.24497484508165707	-0.6390553564958518	-0.7064455337157645	0.8943596301259168	-0.15803453978821497	-0.003025772286718004	-0.6594140053173912	0.2609480685572949	-0.31678820089587034	-0.897228882356148	0.2270030256370899	-0.4093763365966806	0.4625035895217934	-0.22268646349947846	-0.055370139407157314	-0.98990212020655	-0.20802254696195038
3.1225175699053103	-0.5473431743512143	-0.8026281388730079	-1.3421353703401788	-0.7930162344154332	0.48146040291484893	-0.0782552644304594	0.16172410629284792	0.5545127995287569	0.9112751457600201	-0.16530395006776738	-0.6637910156319917	-0.16657639563753623	-0.3995846072331496	-0.9889143994318716	-0.17735111534452458	-0.017040080567902897	-0.8380626411526592	-0.241303643824257	-0.7420698550010828	-0.2878550839755944	0.12830071362451848	-0.6498516512898372	-0.6774137718365896	0.6476093949504798	-0.11725730913198593	-0.02240515753099119	-0.6485592681083372	0.2643700267506915	-0.3422261559631442	-0.8850219645585604	0.25801126857943363	-0.4764002938987318	0.5179763152011214	-0.171079484487955	-0.01055087248374185	-1.0373336051700996	-0.14286376745439533
3.225317130517351	-0.6066049989678768	-0.8186378977574981	-1.2392242554419692	-0.7983070389799881	0.3741470243772286	-0.11363826344256825	0.05435683775780005	0.636015922742365	0.861629690972971	-0.012939281981916162	-0.6430144592374334	-0.14200393453762614	-0.3702617336910607	-1.027969056042487	-0.13149544184826395	0.08631206127181068	-0.8519126893999032	-0.2588468654891276	-0.792548959174605	-0.25630464775253853	0.06697727609992903	-0.642004012896862	-0.6065840777763687	0.3239795885716563	-0.09056952865178447	0.0034171513065541503	-0.6277413447781788	0.2588130257946331	-0.36454364599793004	-0.8604775736928222	0.2885697494688853	-0.5842170649626421	0.5856947580764622	-0.12834893024382485	-0.0017186001762779346	-1.045542307187214	-0.059706081659166924
3.496719513840007	-0.6750268286335555	-0.8480577489247034	-1.097607851496896	-0.8071874059783962	0.30471447967061627	-0.1502481122073141	-0.013061466149000325	0.7386367019560726	0.6954970106068574	0.1395997579523953	-0.6100199628946751	-0.10850430372190929	-0.35515590012129344	-1.007136795164646	-0.08450004986625739	0.15736109007895038	-0.8850670380827108	-0.2481094630373378	-0.827322925367892	-0.2420361594728105	0.04314667058677436	-0.631093984213124	-0.5062044259991119	0.17969054859909675	-0.0711087817110831	0.032508559083753955	-0.5906043388612066	0.2507587610279033	-0.38514124446465736	-0.835577782368331	0.32723344932559506	-0.7042419778718584	0.6655013369580256	-0.09103016123377917	-0.028387418506798844	-1.003055245076078	0.01316126636053323
3.6271620879279185	-0.7473853043567461	-0.8737194243467921	-0.9440759841948584	-0.8277250815974924	0.2761395224698828	-0.1940437952375079	-0.06634773529662572	0.8572891264631112	0.5408669309004075	0.25165183432233657	-0.5581916635838325	-0.06608318928574593	-0.3515312315819135	-0.8892978065765664	-0.05123826563749634	0.20250679512942	-0.9464608779788746	-0.21364322081613496	-0.8479860180602236	-0.26951317655840945	0.018950078890152718	-0.6302346614905444	-0.4214762077691014	0.1326655595065696	-0.059854636108910377	0.046755042167767935	-0.5502996560372772	0.24352022984083826	-0.40078466997706946	-0.8178911697424146	0.3616592504022381	-0.8096095691387623	0.733725698390059	-0.058775799351576674	-0.08168205481580848	-0.9094163798357414	0.05938929789285543
3.3950710774406843	-0.8074087239262306	-0.8824047534364816	-0.8053272021365239	-0.8622760815715488	0.2739953833875627	-0.22794316199061315	-0.06872405739978338	0.9800754223870388	0.4187111834067701	0.39526884801043083	-0.4588931334593737	-0.026971382349327756	-0.37616873640659937	-0.7083803371641089	-0.04171561776316709	0.22117771180232776	-1.0203646550195011	-0.14903575115265597	-0.8553457604142883	-0.33242714793787487	0.004872816513714751	-0.6228461710228694	-0.35821473193344294	0.06313083661545531	-0.04839369286027601	0.03947846857166966	-0.5232244409700301	0.2322413142808466	-0.399412550601082	-0.7968137466171682	0.37526296883302146	-0.8843133286614371	0.770981209155035	0.0038589109449440493	-0.14915390718991492	-0.7847120006960516	0.08138276567988972
3.0769856372574327	-0.8282221750341895	-0.8629962358001396	-0.6827078423880786	-0.8889171825667725	0.28962725284319435	-0.24698582658968848	-0.04570442060247399	1.089484161288172	0.27971902606147186	0.6196781514851188	-0.3089941565015115	0.04703883486146223	-0.41567798924452354	-0.5309126179851178	-0.027586107799083038	0.22258486662151392	-1.0949183859449767	-0.05839896007487642	-0.8553843552713284	-0.38385566472863364	-0.03361987465873682	-0.6004616565729132	-0.30828240459387535	0.055737346923631984	-0.03484572599537774	-0.015628773936588437	-0.5088445847127666	0.22085932769093358	-0.3921757274406309	-0.7775205788562747	0.3957049708708034	-0.9258184937928269	0.7741867423052275	0.10728617131392999	-0.2116850191154933	-0.6858406879711217	0.0776654187327418
2.8185181705757305	-0.802682662095702	-0.811076182957434	-0.5716350344276137	-0.8856783917062605	0.31253667465852625	-0.26059529942708426	-0.07778870330321859	1.1811672404093987	0.22228520211687774	0.8797065377546607	-0.11288107412636059	0.2004809612091715	-0.4527220285652513	-0.3889253777627721	0.011869146621959004	0.22876651617653937	-1.1681320057676712	0.037120207130472746	-0.8533239836724091	-0.3755552091386679	-0.14747930825127503	-0.5756213325775441	-0.29743547813593346	0.09206871580399781	-0.031373702352154045	-0.10999497693508906	-0.5042389221800834	0.22577139848833974	-0.3948029882734552	-0.7641495432295053	0.45715133584337375	-0.9438563380120966	0.7456811344469857	0.19682440178597876	-0.24819231799103747	-0.6498478955426983	0.04464682761009635
2.512514724914817	-0.7645020639813701	-0.7357975150378369	-0.4778364156045032	-0.8383213062088253	0.32520744108952304	-0.27294123929664743	-0.1397973335480294	1.2735485550098697	0.27633590822039333	1.1697050854783129	0.09848726748328604	0.3407341893684643	-0.4889321380908436	-0.3172738476656859	0.027669243945414278	0.23811887266038506	-1.238799414495081	0.12827610926826236	-0.8542532290765328	-0.3543585799501038	-0.2419829777078914	-0.5438600907723743	-0.3272029501552816	0.11125586921476165	-0.03998845694027753	-0.2029975667146807	-0.503762332658414	0.26629303768037216	-0.40018081098901986	-0.7246819596314226	0.5182112855310651	-0.9878685772214091	0.6969926936754377	0.2450642509080519	-0.24966293003054746	-0.668062024663379	0.00869577411584635
2.3029716405106733	-0.7406318002545484	-0.6542063680811774	-0.3948579350675605	-0.7422800494281486	0.3230601718771555	-0.2940748471618453	-0.18584054145076523	1.3601337216832046	0.3377826857743508	1.4170370215318413	0.2841757207654447	0.4016351137258834	-0.511942016780288	-0.3467755890671255	0.0053337608839550184	0.2401896638135097	-1.3042068871440748	0.20924104164900975	-0.8640830422811747	-0.3590823123879466	-0.2455447401531763	-0.5073725739930135	-0.3708465551662396	0.10849827715865165	-0.04969978325898031	-0.27570673356832903	-0.5012232608964173	0.3469063626253359	-0.3984071728094595	-0.6492572785992692	0.5683470850749217	-1.0480660436606832	0.6579249992278825	0.2721597431949241	-0.19738740206470679	-0.7316297467583146	-0.003715421980830973
2.2221043629487367	-0.7033032147586707	-0.5834326257762004	-0.32200740822343404	-0.615674896223722	0.3143771911262697	-0.3378664542792397	-0.23502726153963133	1.4173969654753202	0.37868961915912724	1.517228179459641	0.432261191926037	0.4070084738414484	-0.47371657691645286	-0.44989170312409854	-0.031881046934842824	0.23987935237958444	-1.3551646118273293	0.2670645494071975	-0.8681028450836772	-0.3671958669112657	-0.2182353793703684	-0.4773931631273117	-0.4178616318630343	0.08925874072375536	-0.06022197403354577	-0.3261991278466563	-0.47734037391828255	0.4336421067476429	-0.3928080405171227	-0.5474749390546774	0.6357037035031017	-1.1227068746171454	0.6554783439127296	0.26596483363360873	-0.05753305711438842	-0.8195218348137374	-0.0015311049067656135
2.2525370089178227	-0.6543177056013265	-0.5379018206487312	-0.27088843504087623	-0.48499494657565423	0.3137730760271636	-0.3903560593106806	-0.29247602867589995	1.4387169510745188	0.41975491125135794	1.5241231329675078	0.5501713806558854	0.34640322644276916	-0.38077363821394483	-0.5528771683895428	-0.1006720553271658	0.2684648729859251	-1.3903190763310371	0.3047328872196212	-0.8451359363095573	-0.3913419485488246	-0.18884329308989434	-0.44941041388172265	-0.46195945791705634	0.04654786783298495	-0.06702452819346671	-0.36482987351334	-0.42282017605145833	0.4879605395163237	-0.3689066062257246	-0.4418303394226135	0.6965166007955427	-1.21855463238736	0.685837604187706	0.22012920666789415	0.17412273938999262	-0.8890592102970588	0.025722759503590948
2.273648434590614	-0.6446395377761889	-0.5179873276335207	-0.25176588484655305	-0.36875801645988826	0.32048720497837113	-0.44216091099181243	-0.3507746063656156	1.4245499118905336	0.47100194842061943	1.5226664014834954	0.6085589971488354	0.21231941174949598	-0.3192786309963907	-0.6181580145568366	-0.2185879297143382	0.3479814098316584	-1.419499995594098	0.33922098674861406	-0.800968575679699	-0.46847064214774986	-0.15811554589243831	-0.42214797927123726	-0.49387648304160525	-0.01836592400074017	-0.051471168362224276	-0.40398165043178996	-0.3649556344722308	0.49891551755370456	-0.31497030080095606	-0.35785791470391376	0.7248579448045411	-1.3120438274959145	0.7425004825372866	0.16645624207714177	0.4260876021592962	-0.9127903826698434	0.1082091184916524
2.0509555997787974	-0.6746477699584071	-0.5092461667778869	-0.2626925130701588	-0.2689956579053564	0.32334814384149624	-0.4982699265891738	-0.4125314408908867	1.374098431268091	0.5566416175998157	1.5053236680553836	0.5633950287188294	0.08857291842140524	-0.3259793300520357	-0.6499025602128566	-0.3390831669903055	0.4416524494109912	-1.443487984333881	0.37805595836432393	-0.7624301265074067	-0.5590229287936184	-0.11514801334275389	-0.39517619793456626	-0.508130067322522	-0.09655507080743506	-0.0299669341518827	-0.4385215564417475	-0.3147124167093527	0.4631086417589427	-0.25386988821953305	-0.32122990824056413	0.7111940469441461	-1.3661749801522631	0.8263585567458073	0.1304447117300594	0.6119007233618892	-0.9082265637956667	0.22103210130805634
1.7037040709078628	-0.7138333952022635	-0.5104570182018006	-0.28090609558420343	-0.1737962529006977	0.31899726307591264	-0.5410955423730963	-0.4736351802686009	1.3050524637637284	0.6928301060108588	1.5024428998089463	0.5467867083661032	0.055440040756433176	-0.379720253209564	-0.6487609386297348	-0.41560326627149413	0.5228495838246168	-1.4557768031463845	0.4243934508789179	-0.7470010901967677	-0.6041787385530955	-0.054831981086057725	-0.35471220738012904	-0.48799080192022126	-0.18832264579815156	-0.02206508723971863	-0.4660200972492615	-0.2672013716353545	0.3906791565897533	-0.21120140181785274	-0.3441677439713254	0.6882561822466535	-1.3838730101139831	0.9202064490123002	0.10912971301810814	0.6804088842199771	-0.8996441155296535	0.32959666781034175
1.4276458871482547	-0.7853468135120487	-0.5004247477587078	-0.3013103282398412	-0.08559474078418497	0.2949171726229344	-0.5569793745525897	-0.5305213413440228	1.2280997729063317	0.8742731941386159	1.5709310760385622	0.6109621952543487	0.13448529540884607	-0.5017373495503483	-0.6125307844645544	-0.4513214437629561	0.5962274845814132	-1.4643568644819418	0.4816759902693059	-0.7558333747886771	-0.6398409982423713	0.05684662761943145	-0.30066333554960806	-0.4276817628644741	-0.28035961919869146	-0.024862297510278096	-0.4937806423433777	-0.23492886566369636	0.3212564006077051	-0.2020802856894556	-0.41442461221038246	0.6816712857117062	-1.3858388985224745	1.0059347631312172	0.09092283420411153	0.6225003101378858	-0.9065909953486481	0.4262042692894559
1.1325989635900033	-0.9074350053327853	-0.4288519133036548	-0.36350425491600874	-0.020573383472602187	0.25305481337190927	-0.5520393682396446	-0.5821158580009892	1.1459460211779733	1.089281130123704	1.6307188235793788	0.6370096315273863	0.2871797002166645	-0.6670529586753713	-0.5466060263961534	-0.46634473296059975	0.6229757157076816	-1.4704376186108112	0.5470020189263781	-0.8010101393718966	-0.6768576505926872	0.1564778766980203	-0.2506414858896092	-0.35133424275295566	-0.340394306498946	-0.04301695405227459	-0.5188437342140633	-0.2269172314632212	0.28926020803347263	-0.22803357591407014	-0.5047035818043067	0.6788776932423348	-1.3748717080028876	1.092040442730946	0.06842553106038896	0.44328344293706906	-0.9265435588564117	0.4721951654819335
0.8289073857769151	-1.0217785763318967	-0.2867112161805434	-0.4870287791326816	0.01969227005046239	0.20578358939935226	-0.5375535741503649	-0.6238234583578982	1.0566670937636897	1.2883884122557268	1.5595424146860004	0.5482609391367118	0.5173926430726314	-0.7712649223726622	-0.4724566158324543	-0.464644153009499	0.5989772740206515	-1.4560582264779687	0.6160929688502609	-0.8735358134208859	-0.6771085588739384	0.15588550730828504	-0.21079250081309694	-0.270575660540139	-0.3900608966655764	-0.07670592327386602	-0.5399946257143426	-0.21933288442010435	0.29564766700204226	-0.2905851470060423	-0.586340517794056	0.7067439364912358	-1.344890021916406	1.179468974950224	0.05188545772107915	0.19788043388791626	-0.9414831222183853	0.4565375531834345
0.6330078487964839	-1.088110366880469	-0.10636065423939187	-0.6521452303432136	0.036219457347697194	0.1592385555977417	-0.5165748509715462	-0.6563759237246622	0.9437632102192941	1.4190163505981896	1.43752208097908	0.43050019297813097	0.8773054210990135	-0.7958292754609329	-0.390104327572045	-0.4393753944768288	0.587867510208041	-1.4194798939275557	0.6749956811805753	-0.938027819535184	-0.6257338081434475	0.14736217959229111	-0.18008856294600406	-0.18384183249322156	-0.4207498655179721	-0.10709157219540029	-0.5604011868549555	-0.19795209243073353	0.31905951522709003	-0.3815718371478604	-0.654163980851241	0.7911281661612991	-1.3280704747390184	1.2453752341429853	0.05023998248098577	-0.016454820817796412	-0.9459852215285236	0.41493867067963597
0.48355408959101887	-1.1118067504810756	0.11674308247350693	-0.8478889482034837	0.019747808882908106	0.11656862279454341	-0.5048402980219014	-0.6828656202818804	0.8257653814740472	1.4932505937791143	1.3808730267105478	0.35422389680565186	1.2823174644763013	-0.7708516150619161	-0.30572387235742476	-0.4167549817939328	0.5999542941789507	-1.3724319433866647	0.7025987287557489	-0.9657151762088458	-0.5776234253578074	0.1776899831253404	-0.16057266993760194	-0.10613484799225256	-0.40139807974564945	-0.12462583579801226	-0.5790034912037371	-0.16305834408989445	0.3454751477527105	-0.46706688822034514	-0.7055846247763732	0.8949661882881422	-1.3273505719415426	1.2904227200557123	0.054542595516192706	-0.16462973388639182	-0.9443256510288232	0.36578151671007336
0.33594405301038	-1.0834260362802317	0.32909920424215294	-1.0481813076772009	-0.012137327133759007	0.1034627682869882	-0.5073551362191684	-0.6768500631697487	0.753978046264242	1.5173031220045636	1.2729586489946956	0.28278226976308807	1.624591974694765	-0.6809371582470031	-0.23261032006941962	-0.39103333512613725	0.6092236961210542	-1.3084985929507302	0.6913258222631066	-0.9439239261568755	-0.5727409550277441	0.14979957211311085	-0.14169705660484833	-0.05273828551439177	-0.3886764881706505	-0.116141690249759	-0.5853064806893915	-0.1034189173954845	0.39791474289024886	-0.49505306498588136	-0.7030315439298185	0.9948260333837716	-1.3268421091265423	1.3236682042278867	0.06966877901957014	-0.22014748839547887	-0.8994623857022068	0.343534213911374
0.19659710026309157	-0.9857471365775836	0.4547590619556197	-1.2020250383674516	-0.014873345405816413	0.15690973884263723	-0.4864864626859351	-0.6053204072798368	0.7133216985864255	1.4980409446796195	1.121789154620166	0.15737167955098988	1.9133916010964735	-0.501499606406999	-0.19355877414431646	-0.3260063969959506	0.6212736114067446	-1.2081209210746615	0.6499226169820831	-0.8735981589591816	-0.6147271275199854	0.08674430306057061	-0.08465319234415844	-0.00805189134823148	-0.4054353142484219	-0.07636851658753416	-0.5686156167042333	0.003953415012320471	0.5059066782689584	-0.4315719936714658	-0.6259640424097543	1.0697557579279007	-1.3714785997126873	1.3552093234262848	0.1178964394361616	-0.15328194098503017	-0.8027203979366039	0.378272871231487
0.08632966140197249	-0.8428141952261698	0.5058835121336209	-1.2719623047802227	0.013290688836994927	0.2879432428778101	-0.42069715418985754	-0.498755737600822	0.690533831581998	1.4909471943979558	1.0812513325999948	0.09069201984691475	2.105533292466973	-0.26312370053715683	-0.16229638474274838	-0.23463396628998057	0.6171750425665834	-1.1152545719296811	0.5869517132393731	-0.7826716446074522	-0.704728952120252	0.11008063857337394	0.00769451376920155	0.02966764766446469	-0.4456205770470961	-0.03691914450332158	-0.5422454807219739	0.13794902414785928	0.6230513211047054	-0.30957667025847957	-0.5267529163881843	1.0867105203865688	-1.4597422066829213	1.41142433944699	0.19587368275836833	-0.03737449208157989	-0.7110839896628482	0.45199858238273904
0.026333323953067637	-0.6988866595528047	0.5110863348225434	-1.2463210491298389	0.04805507485149998	0.4466877882206939	-0.32420399457545074	-0.40109834150053025	0.6963617174854628	1.5603335016938469	1.0698154455384752	0.18662203363524152	2.12181542653144	-0.04425370518246465	-0.12248272086706	-0.15738204777057566	0.579974539180774	-1.0706791263734212	0.5210027513102886	-0.7004675679468252	-0.833286162509936	0.14106495340460054	0.09378264357984542	0.04132385527659711	-0.5340767965837319	-0.01056332866612432	-0.5210677933287464	0.2694137785821195	0.6926448805077666	-0.17469164478120364	-0.4472991546450623	1.0810346499726076	-1.5475124536940463	1.5125458476842941	0.26802777203646666	0.032737581907318916	-0.6640022488955163	0.5633586739477044
0.0384121120012761	-0.6024979503866736	0.45721914914253486	-1.1296993547864154	0.08384254462158233	0.5938164209584812	-0.25080903279558153	-0.31236395621143265	0.6800047579347565	1.683126283078836	1.0456068205772406	0.272402069542634	2.052567314184974	0.11326392884068381	-0.06971927320244325	-0.09575327028341753	0.5399843052800718	-1.0542058106424832	0.4809847529104501	-0.645107698775287	-0.9643652571550536	0.10516057689048015	0.1687627634912539	0.04241782426763633	-0.6203553789742943	0.015953027449246874	-0.5089768909663259	0.4143627296553336	0.7191341351976166	-0.03388816890796266	-0.3788374213762386	1.0958704630412428	-1.6411577116468083	1.6338211607209956	0.3116968566027249	0.04958511983363022	-0.6482157559603478	0.6986727747713806
0.11907417521888368	-0.5714533926522132	0.38411094112401745	-0.9494765453078144	0.11789954129651692	0.7249125275945981	-0.21906989982618938	-0.24914355906633565	0.6167112986400761	1.7671139830143576	1.1635911725416737	0.3113217618867176	1.9826311842999005	0.19032928315424247	-0.012028499685877565	-0.06477392228532283	0.5111099799728502	-1.0627825217002829	0.47495760028738454	-0.612883961981815	-1.031132462853735	0.10269299994215794	0.22880162018211364	0.05701687244046042	-0.6484439048429765	0.036330758690705824	-0.4981156223580749	0.5497018282183366	0.6943853084701572	0.10514166878571826	-0.34878794993511797	1.1497658932666688	-1.7302922499734286	1.7407109698792802	0.30889954869456576	-0.014829407510969917	-0.6615608972513278	0.8081992423705018
0.21406917779818233	-0.5917799794067694	0.3518855437181172	-0.7509488762259362	0.13638520321157027	0.7816899565204501	-0.23210874487166083	-0.24941896063458197	0.5594163168716316	1.8029570368221162	1.4391495515647095	0.3959345301428609	1.9255001411664174	0.16162088419804266	0.05392114386662428	-0.08183370846144473	0.49193211887818383	-1.111183984454983	0.49388329666996666	-0.5854459874613369	-1.0203229244512566	0.1911107342036008	0.24412620873479335	0.060206015961123384	-0.6628080783889829	0.04459994352750566	-0.4458725630738125	0.6296866972515948	0.5992183541002631	0.20179072252752217	-0.38735615278043734	1.2559952558860008	-1.7536009908986923	1.808392090893881	0.2570000407514696	-0.1830811849435134	-0.7028341412697072	0.8749545105040557
0.2756559264156332	-0.6541020942448196	0.33207922474942286	-0.5737306042679229	0.12487697250955195	0.7567302995242131	-0.29349606754432195	-0.31763986339741573	0.5107659664058763	1.8163995316480999	1.6764769028128295	0.47429898332466863	1.9957433202009518	0.041304565728915346	0.10914825445721495	-0.1343417388034575	0.4975300142505782	-1.1663597088342423	0.5285763084594899	-0.5768215213304136	-0.9631337583460551	0.3288724613246119	0.2239742484170303	0.029958732980793122	-0.6804387076540996	0.0595846098309792	-0.35307838579492695	0.6794615425535213	0.48161430895972285	0.26609696240675984	-0.4674445581999045	1.3576573165315988	-1.7266801502728075	1.7999697909869727	0.1998776725092625	-0.36407396668326963	-0.7356792359321696	0.9074687715377348
0.294782544601872	-0.7208059882634925	0.29060669110902004	-0.43185558190335616	0.09300645197510743	0.6860613534489632	-0.3724383466442553	-0.4052057591755234	0.467495202927935	1.764457875602958	1.7464218105264582	0.45299735843646854	2.1535466816900777	-0.07965914560748837	0.14064705595774013	-0.19538866001105054	0.5224532454585141	-1.1954367694868377	0.5584088014292341	-0.5732054801092555	-0.8662985235145678	0.4803794221195348	0.21917215084967037	-0.014925983049239916	-0.6747663744694821	0.08794309761285678	-0.2751767703522465	0.7243965390922893	0.3933707829139914	0.32687489531917235	-0.555612884253069	1.4078501281666675	-1.6525024735636724	1.7393507953989922	0.1822314741474457	-0.4617234661137452	-0.7427872723905979	0.9083471742754705
0.29745674402640176	-0.7351476210737219	0.2660127982106137	-0.3272976761869	0.06715458701989971	0.5989310534555787	-0.4052168373775098	-0.4514378138679144	0.4996576746906258	1.700642915560246	1.6974342193496494	0.36365089576072546	2.2116244597010644	-0.13241252032340967	0.16089139727370066	-0.251354836179552	0.552495079130999	-1.2091863094013733	0.5693675091223966	-0.5346848439479047	-0.7437426295662409	0.6612181003399273	0.23459362382695467	-0.0716172474591793	-0.6669201457833726	0.11333295075934531	-0.241294852380234	0.7186569221804618	0.34478604429552073	0.37170905400783855	-0.64965257094625	1.4089967046677023	-1.5443735768113462	1.6588226605431295	0.20396393602216167	-0.46819931912983115	-0.7007768224684259	0.8959493379162492
0.2679443561326643	-0.7032997371561469	0.25367746742232344	-0.26236924004579165	0.04957508500264289	0.5506707083881118	-0.3958748452411484	-0.45676093275131197	0.6010168693452433	1.7200166637927148	1.6063249285291554	0.22863559110339726	2.204024993251908	-0.1260629496025582	0.1817143260950035	-0.30027275329146286	0.5795904903764113	-1.2048376488728478	0.5647911353038856	-0.4644867366619595	-0.6448591638673965	0.7721307791975427	0.24684739735629702	-0.14766408603514863	-0.644137271930381	0.14783550545846338	-0.2667449960379458	0.6612730786532626	0.35767286792228925	0.4215037087815846	-0.7511955591614778	1.3494634120891227	-1.4617735408002748	1.5802850249267129	0.2561072180749014	-0.4229930490381233	-0.6070419490173629	0.882362484923439
0.17527404729771168	-0.654140347872587	0.21525823348199197	-0.1915990701937686	0.008923582748903352	0.5749010450833549	-0.382668887770899	-0.44937230210606394	0.7011462174171017	1.7127105688805997	1.4300240914952886	0.10768000511042726	2.1687058119208666	-0.10772015169641158	0.1957186322727012	-0.3463923615949488	0.5712581675169532	-1.1869840187060454	0.5458326529596188	-0.3861926159030279	-0.5603926831861634	0.7444177016968895	0.25769002817944187	-0.21483122309320418	-0.5866057448547364	0.2128624811839781	-0.36517226547878623	0.5921018615254667	0.4106425426422822	0.5000875779280115	-0.8611303500456348	1.2738748811576588	-1.4403476225761014	1.5307755032188928	0.331421229249253	-0.36336876090993747	-0.496622220087905	0.8642734004079375
0.07520960911867378	-0.5792536551142268	0.19111797368188216	-0.11524958826237601	-0.02678788651362162	0.6254463850852654	-0.3811078131687062	-0.40492642329915884	0.7521174074019361	1.6665741990882854	1.2765514356223464	0.04644490178657453	1.9899605612194378	-0.0826986002555449	0.167551374956164	-0.38274038351274464	0.5211628414758543	-1.1571899986134624	0.5100549722710218	-0.29704146497515127	-0.47232643675555036	0.6772347121833947	0.27890350480156806	-0.25275548144925275	-0.49202445313919696	0.28816675573430117	-0.49704080931871636	0.5225773107867788	0.4676526017352014	0.5920258992499499	-0.9588001985675095	1.2260829120302819	-1.4681318431304275	1.5201512135283466	0.3748373981767557	-0.31870859528904194	-0.381981558751151	0.8409773582189377
-0.009515056821811396	-0.5055389144065572	0.1856883344438119	-0.08651251800217134	-0.020161226873927195	0.6709897772717774	-0.40210283999872276	-0.32353739126601333	0.7846012261749614	1.6900760708991762	1.2990599350610927	-0.01013728688593062	1.7669490581373999	-0.08821058359444023	0.11999210415411662	-0.41095141529414453	0.4721182729634922	-1.115914576647801	0.46515186558013993	-0.18387243762759628	-0.40917179824917066	0.625494830390821	0.3039291729135717	-0.2609122677859537	-0.3649582031724382	0.3659906963454591	-0.5945540410778861	0.4601564090391784	0.52473628299235	0.6840464212718322	-1.0373328203461076	1.2111710828400308	-1.5416072370406266	1.519529182516019	0.3721680716761594	-0.3069995994306075	-0.31625022305020034	0.8170901476475075
-0.13188372905004944	-0.4603022607704121	0.16008598027303864	-0.09249497055898728	0.007894652800437474	0.7001406784011921	-0.4285351345032183	-0.295411022531786	0.7966973624034612	1.694625284676966	1.4054957848118763	-0.0686420340428467	1.653568316651294	-0.1607990516393804	0.07644250697780294	-0.454713605887639	0.43972913299874117	-1.0742907257954166	0.41933348412555604	-0.05764053558948699	-0.4056795646203263	0.4953886286951087	0.32528586998946174	-0.2289696527434856	-0.2821780584650008	0.4365386250271655	-0.6188460066959574	0.44221034843011375	0.568526746276182	0.7849161647992204	-1.115194533095426	1.2225639990671613	-1.670598212063858	1.5016188362344147	0.35716986958034475	-0.32318923197082283	-0.35550386577865484	0.7816868433889559
-0.2856694348053236	-0.4251402216471753	0.15738162911011808	-0.09157459324255425	0.03135250176759495	0.705414947530695	-0.45765345554255765	-0.3300683427415783	0.7551920238588371	1.5938371655051147	1.4750810505880552	-0.10832509519691688	1.5797173101105944	-0.2698097692455173	0.020518602832391174	-0.514269895286242	0.4297438640853052	-1.0408382023922405	0.37718713037967594	0.019397767898057243	-0.435901211068184	0.3121729268089021	0.3593976121828654	-0.17828562156504563	-0.3165413222958226	0.45394772163323494	-0.5736204940426295	0.4962580653056278	0.570779584501611	0.8513501381808533	-1.18100164252948	1.2325854577668118	-1.8063300950998176	1.5046916694353105	0.3275177963185865	-0.34293499362412044	-0.47633362784259814	0.7163510473601082
-0.39316968649213785	-0.4021776121791971	0.1562126515106625	-0.09826064002887488	0.05857529895527591	0.6770403186529812	-0.4923802325939535	-0.33521048345155646	0.6878281690999262	1.5055557851606518	1.4613347365344371	-0.14166290555474775	1.499654244388673	-0.36358663774316025	-0.043701499575108535	-0.5868909576425081	0.45679011708375983	-1.022813708059833	0.3385434102071277	0.04033696225998482	-0.47515299535250344	0.23264450644692042	0.4088634294929586	-0.13311941643790265	-0.4277729323962885	0.41516772087835835	-0.4968681246752736	0.6222666914228466	0.5318835226957698	0.8380051707014895	-1.2022096209252893	1.210388750255071	-1.8963003247857457	1.5133420473800727	0.27067881547883976	-0.3311700973080439	-0.6264047478020919	0.6587204799090415
-0.47378685907192325	-0.413434611550369	0.09443131300806805	-0.11938748297427373	0.09451476974047243	0.6019328481708264	-0.5337181402060732	-0.3092479841821253	0.6360833659420654	1.4148558354659717	1.3612743574929826	-0.1806876115975587	1.4162648128809252	-0.4265373645153801	-0.03768854447926419	-0.6718029840897988	0.48539714442314497	-1.0207599877948206	0.31218076484903057	0.05727416683035136	-0.5561861290423286	0.18287793160231774	0.46688877509855675	-0.07806270803504281	-0.5537503637900109	0.35538687492097437	-0.42909237944549383	0.7725074295987338	0.47765343652416475	0.7873442470129497	-1.1731320609428004	1.1659541598323802	-1.9445438807872144	1.5201221854144378	0.2461002908740367	-0.2816852921891081	-0.7766884573710515	0.6219678421674282
-0.53600528309301	-0.42976891060702493	0.017296238870827284	-0.10550195577469634	0.11050995348480708	0.5327538439980362	-0.5589276608707311	-0.2833681053831686	0.5894325079850551	1.2315448344025557	1.1774973274563818	-0.1928692006500446	1.3105403987975792	-0.4586509768017136	0.03210590636680394	-0.7440311434943998	0.49985581380980015	-1.027567752196949	0.30872457805475234	0.05253293708471152	-0.670451808555027	0.09199262039255354	0.5233176338813225	-0.012664474053142161	-0.7014966833553051	0.2976005378432792	-0.39897081845051596	0.8937131837260266	0.42766693189876026	0.7516027503642386	-1.1079160767615703	1.115083537779573	-1.9716182671146587	1.5483540996272562	0.2685000843739015	-0.2204613909653157	-0.8531452817560174	0.570930305150925
-0.5653124566424191	-0.41776422669312785	-0.06810193662615037	-0.05352725988057905	0.0790135892952594	0.49093530656767215	-0.5774486086314752	-0.26052157814304316	0.5194582046730603	1.0423637639787162	0.9489830200491912	-0.20390775598175742	1.2017995111255488	-0.47675603156450996	0.1654983225178527	-0.7718342760282695	0.5021140207794541	-1.0345363299314116	0.31675440650406805	0.02264567355975442	-0.708868938760898	0.06357398189903213	0.5632719281150141	0.03206030498989626	-0.8286415078582623	0.2570790832234633	-0.40432999704011374	0.9990394680149415	0.3927523567344619	0.7250203086285142	-1.0103622773690843	1.0814052285654832	-1.9715477871205003	1.593438907400723	0.3052916918718426	-0.15972769375469292	-0.8076305321423287	0.5429282954430292
-0.6022029415095908	-0.4057317219590363	-0.19512269363450602	-0.008649357674330716	0.015181932236590584	0.41471977004881466	-0.5952848030419106	-0.23872157686225534	0.4231175775255105	0.8950217838767157	0.7318537412477196	-0.2523634999680551	1.0932149910759286	-0.5122273085523076	0.3809008515229254	-0.7691499390684188	0.4956066978383286	-1.0420610537735286	0.32613392370941	0.008190415180593305	-0.6702265031596173	0.09477336077621319	0.5855637705066525	0.0674255715540388	-0.8867267983318777	0.24128083144246343	-0.44135001180847944	1.0934658212608506	0.3817620400582506	0.6948210360952559	-0.9015843512435214	1.09830297893294	-1.9452612664420417	1.6092011732530906	0.3584344477741205	-0.10440344082975146	-0.7037119306249211	0.5579513202123653
-0.6624622098371666	-0.43213715792607543	-0.32967376007458127	0.01720107463887843	-0.05606269740534477	0.3031275037366954	-0.6204046536249803	-0.2508392458651121	0.29705433554558425	0.7557560978549047	0.5908958982486449	-0.2962511480596709	0.9890656254074098	-0.5485069122274948	0.5803331211063412	-0.750209617390815	0.526865198123035	-1.0412737385006445	0.33977288377030934	0.028325055214988563	-0.6300965398909184	0.04592741097043438	0.5907197068421338	0.1117153219924536	-0.8874040360010171	0.25713350365674287	-0.5197934997529973	1.1272256152225453	0.4045613518769079	0.6889215550915855	-0.7927665332297321	1.1648582607457558	-1.8940852392550511	1.566641811389672	0.39639007664560966	-0.06922485283200955	-0.6034142101977696	0.5579613400154568
-0.7297949600958146	-0.4900253295456377	-0.44884317499703813	0.05370810712004583	-0.14649745520545965	0.20910152724936645	-0.6508476463241443	-0.328293969780447	0.16327083082355848	0.6423892586250035	0.5195560157473348	-0.31636127136614556	0.9372965701987711	-0.5714802150487321	0.6491601487579921	-0.7085649037734707	0.6095186456028048	-1.0128466317328981	0.3606493448731406	0.09776314070075584	-0.5474376229501284	-0.06562668697160723	0.571515528938982	0.1614173400707501	-0.8190367062191377	0.3008004593201067	-0.5909931646372423	1.1245591790194125	0.4582436891466439	0.7210114437235549	-0.722056348079	1.2995239875261058	-1.8254754820844348	1.4840402398260522	0.3871784624774566	-0.05700845281959245	-0.5058458660469849	0.5445515035439392
-0.8120666733267484	-0.558958366782389	-0.5608277395395552	0.08348725748232741	-0.24142793533722365	0.12253465066447436	-0.724470859220783	-0.4320574120795799	0.02659520300852619	0.6029039545457863	0.5035029074484605	-0.32222588254128154	0.9216967675775507	-0.5614511119861895	0.5790546293606649	-0.6639479243156665	0.686844568068452	-0.9732530492012275	0.3865311294598589	0.23142603713669674	-0.4789908679402142	-0.12568237854109493	0.5388065047192023	0.22628778199556948	-0.6809438296725194	0.3619336530444828	-0.6391245430147074	1.1300974779436388	0.5297514248196775	0.7642205578056366	-0.6970332545545337	1.4886901061664055	-1.7599190189464688	1.3553917858565672	0.354272004851958	-0.04924258924253237	-0.39649594289419354	0.49889126085349983
-0.9074913434394848	-0.6462774885651353	-0.6491361458363728	0.07578955629034101	-0.30908007944886184	0.04379309919754	-0.8523607751294271	-0.48353783380112986	-0.09089878536249314	0.6237029311453484	0.5203116270906624	-0.29917537567041347	0.8797561281993399	-0.5285876944015986	0.3788789059397392	-0.6356349177223841	0.759887578267844	-0.9574799415214926	0.41531993598263456	0.3862211022197662	-0.5119084982672313	-0.1479698051981892	0.5227026284033979	0.30879287610636236	-0.545316696904702	0.42497156193363655	-0.6909180267617313	1.1140002559962228	0.6041068658051164	0.7926398690285703	-0.6830384548572996	1.6771752470505654	-1.6922833959808288	1.2163305327407268	0.3295990177796676	-0.028077815972163793	-0.31198814426687893	0.38876694500321984
-0.9927290452407916	-0.7390321030933686	-0.7134717876309128	0.04783594771272033	-0.34907096190614356	-0.004830340955400197	-0.9859202857421199	-0.47483120993641553	-0.1492490548438868	0.6964543609746514	0.5376289312908729	-0.24654331766545762	0.8171522182814849	-0.494546533860721	0.0859954221869795	-0.6045955845408291	0.8684228427712396	-0.9483939882446359	0.4427863753841212	0.5646570016575819	-0.5797791883457013	-0.11457828227364555	0.5245897685000449	0.39316603422524615	-0.45998849223768373	0.49798745726456184	-0.7245170991970709	1.0693528565825992	0.6789570477341791	0.8232406603654011	-0.7002391117539009	1.865707898010735	-1.627466972781527	1.0977299530570321	0.29521163243808457	0.012050112544511379	-0.27599878070312445	0.2920424458213651
-1.0641724953342684	-0.8061672198250556	-0.7524528287160571	0.012237882911832162	-0.37713853396628644	-0.020171108316643906	-1.0948245998308812	-0.44505243179270815	-0.14534528375538533	0.8371848650404179	0.571863937538573	-0.21724449572025484	0.7622103218617508	-0.49692030770739903	-0.1631393805166608	-0.5691773329666687	0.9771240163581195	-0.9000628813228317	0.4711872146936259	0.7412522232980924	-0.6429671106036757	0.00267689941291368	0.5233049967824617	0.46030758136538247	-0.42614531700360425	0.5366994324778392	-0.7212003631143974	1.0321460056495204	0.7698097432802118	0.8629151443498927	-0.7457738888978432	1.9836944207732727	-1.5852167334261758	1.0287881825241154	0.28959873356354376	0.06159081812108902	-0.2540540468227862	0.2934886374009834
-1.127583727731764	-0.8402059933329417	-0.7657966207767136	-0.03896095772380459	-0.3832127283779688	-0.00860527779230288	-1.168284776215542	-0.36022874877271405	-0.08749488740117779	1.0011257169328978	0.6066983470153559	-0.21751510794390164	0.6951172396568706	-0.5516670672406377	-0.29980112714144586	-0.5442204973879922	1.1062504415562366	-0.8525927957845647	0.4967575326443384	0.8080717961754349	-0.744334056229191	0.1287685722508044	0.48624459818804733	0.5045525494474389	-0.4730505734695436	0.4915304728559651	-0.718479091319457	1.0083781575214439	0.8766620075566453	0.875940793725628	-0.7676600293935176	1.9627044691921784	-1.5623208038952692	0.999843006083829	0.32577176425826504	0.12576024345910358	-0.23669370500463716	0.3581931858350328
-1.184556360075954	-0.8605743113177896	-0.7613056531035797	-0.10108262337099608	-0.3707077217883742	0.037507798062796346	-1.189402080429542	-0.2233463007378524	-0.004504046547133644	1.1326210291048293	0.612020321140237	-0.2177695642138972	0.6034261089229584	-0.6273059626940971	-0.34679736386571325	-0.5265998497465161	1.2699381867565818	-0.8265309851132269	0.520786910395863	0.751111724854304	-0.8172817985701227	0.20212427718854276	0.4504057858169087	0.5185182471517665	-0.592584892894987	0.372425912580744	-0.7130395250510148	0.9992531115936204	0.9967927653735493	0.8688304331804751	-0.7499770433028947	1.8725018388801247	-1.5465936966273375	1.0296590259413732	0.35572550798070723	0.1999702509966934	-0.2426976470397107	0.4133121226443608
-1.2396435856316266	-0.8722138469666347	-0.7427869542369733	-0.1722331144281567	-0.35399930251158	0.11990221129479302	-1.157858591274524	-0.08046009851521191	0.06900110663149418	1.2264161717179423	0.6149664788298471	-0.2176887844456445	0.5323897195856503	-0.6929779340609671	-0.3280803691364363	-0.5029117007980258	1.3903451679004437	-0.7669261935392757	0.5503052045661267	0.6829888333430627	-0.8046851787358751	0.22978830499450442	0.4767499245767938	0.4976464703490321	-0.7024919608138198	0.2304947015664927	-0.6907215235467786	1.0111473069835564	1.1300047093307886	0.885169403077029	-0.7443704197392964	1.7560261365346963	-1.5261494640360858	1.0934089109580665	0.36485789556322595	0.24589032693213952	-0.2528608019180424	0.46658407575038885
-1.306136239668179	-0.8739074393959709	-0.7139533366121813	-0.2575049318320798	-0.3376825781583494	0.23016104220681283	-1.095709072908364	0.048962901328281946	0.14291091900832037	1.2942944722314806	0.6317388710036205	-0.1641883439319748	0.5458003754931217	-0.7411044614486182	-0.23650489833118674	-0.46684860850166654	1.4262952083792477	-0.6843854004412246	0.589918842771852	0.6690709341273084	-0.7442009212228125	0.24057923782661766	0.5539541738878213	0.46472504094616	-0.771394345770765	0.13655687066131458	-0.6711307484803601	1.0324418198353835	1.2429941172174106	0.8930100852255298	-0.7371608675760148	1.5848219939644719	-1.4808685849319208	1.0999941459419016	0.3821749988770245	0.2539571929734259	-0.22922220889131548	0.5067701660182095
-1.3761463958254878	-0.8723703390802285	-0.6938922852113675	-0.3551866301596467	-0.3128917972124972	0.36721691645276583	-1.0031084100174414	0.15777012663444906	0.2252511313476139	1.3292809493943707	0.6305436972922995	-0.08434158200273231	0.6168708814025919	-0.7792311464682917	-0.11067144797574117	-0.4129429233850277	1.413246766202213	-0.6176009636341238	0.637018608895619	0.7551226211513354	-0.6459370453613433	0.25507908218808945	0.6729787956977509	0.4403410479090345	-0.7930509846049112	0.11193706664572947	-0.6652773345319442	1.0684243287214152	1.3040210015907021	0.8652578642982951	-0.7224625200318606	1.4375090849503347	-1.4027238914087232	1.0459106228567703	0.40922478351833835	0.23960797550019935	-0.17565305617060828	0.46995740945804354
-1.4416514558299605	-0.8595588513806932	-0.6839158465342183	-0.4507993811312643	-0.27821510409132755	0.5228501125287497	-0.891395792009852	0.2502578418679379	0.30101364809266207	1.3395706663173936	0.6246731783941372	-0.024209122515526184	0.6691289408122235	-0.796132855167056	0.003680462152720998	-0.33486021007469713	1.374798872299833	-0.5438345479815325	0.6851811866106701	0.9993746271834467	-0.5386583933949178	0.29954451695258133	0.8547297638897471	0.4291742474771045	-0.7641318136392725	0.1752470777012805	-0.6939668039149242	1.1039261395554187	1.329924223853284	0.8339994673619125	-0.7268361215957022	1.3781943387214004	-1.3177325698815612	0.9860463582304131	0.4494353229040298	0.20472178989627846	-0.12346573591142951	0.37039396606677694
-1.489716503040643	-0.8271475958541809	-0.6808485888926603	-0.5341505764492422	-0.24655212340444263	0.6763047380918944	-0.7776819008177288	0.3375601390021523	0.3873012712379098	1.340193303962614	0.6459901368684061	0.09628601879840447	0.7120646468785019	-0.784977215363717	0.1344101315049891	-0.2466669940921254	1.333358470113857	-0.44154051722848636	0.7403599601262797	1.2978227190055742	-0.4394523313344646	0.34548144255781565	1.0562325176022254	0.436518553919875	-0.7232206717919067	0.2986644573138914	-0.7265059499180989	1.140943998091973	1.3437327969762083	0.8036768937787384	-0.7540496424373829	1.3477023719383625	-1.2479271699528993	0.9058997357287772	0.5341742505924721	0.1852598305663947	-0.08546705765175659	0.318564864606003
-1.5174460913180272	-0.7779395201352807	-0.679888980415495	-0.6073471955900438	-0.20525169374002275	0.8232799944573699	-0.64990203455467	0.41570730114622184	0.4675864496098817	1.323576436864469	0.6919480171782174	0.28422014963798425	0.7720899125504219	-0.7531123189811959	0.3017961189376634	-0.1451990570097796	1.3737726938945751	-0.33813754453788825	0.7884815553892246	1.5586794200704746	-0.353831160501759	0.3465228053066488	1.2274694195414753	0.4676870739452913	-0.7016538324277019	0.45763470598791234	-0.7454446915894496	1.2231967758835196	1.3379902681662914	0.7571987210911928	-0.7647406684823291	1.359383515959952	-1.171071253465743	0.7847073601603859	0.6459903875095637	0.20824781876293894	-0.0712612713289059	0.3324189123479343
-1.5259047700733162	-0.7069442646016164	-0.6672884487389705	-0.6653081472530296	-0.13842093972929082	0.9482754776315268	-0.5304125749257114	0.4908643891207551	0.5068820315525799	1.3053975770609751	0.7401255058090539	0.42339561236031925	0.8079890756082222	-0.685395756581517	0.4481880898458419	-0.047606162778971936	1.5468435194831152	-0.2578548386480233	0.8214751614980829	1.7591945465704844	-0.33211479273060285	0.2649380708210651	1.3795232054090085	0.5119160483286486	-0.6846405745184306	0.6227354164708538	-0.7546416375134869	1.3399365575103424	1.315594405807613	0.7079415324324648	-0.7402833144636329	1.4390515787514508	-1.0760868756239699	0.6848838233021374	0.7589674986238321	0.25623191159594255	-0.08015917514444934	0.36177359547325616
-1.5225636240297178	-0.5913244134760849	-0.6345466074980868	-0.6969318554602288	-0.0642649060286283	1.0318436896312173	-0.4192991160996426	0.5734691223623036	0.5318042774651521	1.2889210733626204	0.8018095472018759	0.535190772633449	0.8347222529450793	-0.5666558580321401	0.5368706231243798	0.02017709453121741	1.798131260763424	-0.19193812377997288	0.857220056224995	1.8331482303299638	-0.3739857522365554	0.12064518819921877	1.5431357243685035	0.5610998705690837	-0.6942678260250403	0.7050953001958463	-0.735080635661455	1.441922606617213	1.2961876033166615	0.6786085288140006	-0.6791979539815873	1.5572123051260243	-1.0025812760019888	0.667827732944129	0.8676145721155584	0.32130004429143555	-0.10020431799827105	0.41597071039811623
-1.5182733616436006	-0.43516267212221865	-0.5844550449900533	-0.7126999726252372	0.007622804831097879	1.0800633430080704	-0.2802167436436827	0.6520765985561562	0.5869133061139173	1.3007763820525244	0.8940340913031466	0.6581577748559072	0.9127695978617444	-0.3920719239032934	0.6093184887126909	0.07745394695832705	2.070698378195874	-0.12142482782938277	0.9158987311504626	1.7122542939040397	-0.4130762383400704	-0.02208942335281495	1.7628022015112066	0.6224516987800324	-0.7221281115742888	0.6816536985607591	-0.6947647260604864	1.560753630196878	1.3061442648070873	0.6723960528374666	-0.6004622462265592	1.6917006609559375	-0.9949241280652013	0.6930697514243612	0.967808778355397	0.43088644144611693	-0.1263665554212366	0.49740165012714926
-1.5137875043355462	-0.264367179346082	-0.5168392869462932	-0.7154002531817151	0.08208576365843376	1.1002245106419757	-0.12341230233567227	0.7196680120201405	0.6569193474022416	1.3665204390769567	1.0043315509479565	0.7227008096897022	1.0276002936647495	-0.19608744928613986	0.6870451876158732	0.14762461457023818	2.3643113701074108	-0.06595092872975464	0.9707113947605913	1.5222013424971013	-0.448062581843118	-0.1213584593013746	1.9502525012897274	0.7001362921028218	-0.7122501698807595	0.6162267326506413	-0.6644823897078201	1.6946999369681066	1.361428620370462	0.7037303273430286	-0.5493498578013656	1.8382185680315122	-1.029733693751537	0.7337049640229811	1.0501038705946637	0.5668535545727023	-0.16102894835816456	0.595144829290028
-1.511193466764269	-0.09073744051263745	-0.4465575620786989	-0.6939767596963086	0.14895451792294395	1.088968562992306	0.042098288711983525	0.7798117802171094	0.7478605513267716	1.4653362725286907	1.1184615585120492	0.743832797064572	1.1440031948349005	-0.017509430349015698	0.7370090183191551	0.20230710781268818	2.6630122405791488	-0.03456552670261908	1.014218365916393	1.3690896069480192	-0.5026428138810228	-0.16248851482684973	2.0150471195187887	0.7830828122977183	-0.6641176539922911	0.5329280964515791	-0.6414498310583047	1.7891386158050928	1.4554058405664032	0.7799714765410528	-0.525135481647327	1.9629515215874302	-1.0988468794518567	0.8350255221842305	1.1238242085272214	0.6818708961890809	-0.19368545546384314	0.6909174471781385
-1.4908002912966276	0.07607271977064685	-0.3914969724016341	-0.6514340296896053	0.2000677823515689	1.0567031824659439	0.20376121807694955	0.8258077764224317	0.8670763249136548	1.5731677551207437	1.2336450626605893	0.7013830288478515	1.2494148736734252	0.11894050358651469	0.7554553834088368	0.22210521761377508	2.9260242237590486	0.001228840852667285	1.0666267256696325	1.2278294613454583	-0.538988670622279	-0.13785424893144374	1.975910024344806	0.8574119276333706	-0.5868676599753975	0.4341794992445047	-0.6569467891465584	1.8515677346134118	1.5791323048842865	0.9079105428730638	-0.550702555465804	2.0153899761485574	-1.2167523582510216	0.9705868141373777	1.2044829670555064	0.7761878683370419	-0.22057118333192607	0.7553882002067072
-1.4259846232301339	0.20724440938486505	-0.3383276837959277	-0.5900121550598668	0.24837487419346882	1.026400393479166	0.321074140270996	0.8678261871206476	0.9809283805008885	1.6779256391635613	1.3317837186221377	0.5985099939782174	1.3072538356792762	0.19806142169334434	0.798432614450833	0.23663362904787055	3.1513656278166	0.02950853539910813	1.1252890076142577	1.1377728156947136	-0.5467053804150479	-0.009694942809636953	1.8421168463321016	0.9295307138087647	-0.47608878886921896	0.37147627602001876	-0.7414133983614964	1.9217701928613722	1.7323959814911298	1.0728019853952682	-0.6604995380088121	2.002172673002654	-1.3361177797863264	1.0745281962972315	1.290983162686123	0.8626056758166427	-0.2439046074031291	0.7746796610932541
-1.3144891047771743	0.28931930656096083	-0.27082358928405603	-0.5121223722476669	0.29479072263577394	1.0154950203947806	0.37799426251544943	0.9315423070885884	1.0778164877401186	1.7664481566307395	1.4047074787469613	0.516869921193768	1.3049765544874412	0.21620305232434783	0.8777893125626139	0.2404936756035438	3.276467221544994	0.037532450627010425	1.1703942944021963	1.165665021994204	-0.5576608552668255	0.1488638548605367	1.6594644317546536	1.0005459347738985	-0.3596450678675847	0.3768992721963075	-0.829152083837528	1.985103188348719	1.862763165022533	1.2498180311592069	-0.8272621369405625	1.9540196272976025	-1.378073513451801	1.1224577592337404	1.3663916363279616	0.9065649356994092	-0.24869473134544648	0.7799600973227608
-1.1771910889990402	0.34278049016708423	-0.19842374679595542	-0.43390551319904774	0.3366670022997615	1.0344479578304733	0.41370333455151503	1.0249585190378807	1.168971923004871	1.824788944081665	1.4638667610839524	0.44539194325549064	1.269387283626782	0.19124733744625538	0.9599985092894441	0.22278005092770387	3.2706819103560703	0.05453846052130382	1.2076937901456652	1.2079352969587753	-0.5737113044011545	0.2549545714246413	1.5022589219179259	1.0509004957591308	-0.2630283215000452	0.4312380748257546	-0.9223333129034396	2.0437730018783524	1.9191076797508153	1.4064166876832183	-0.9855060044681144	1.8871032689071128	-1.3525471698531946	1.1499349424849352	1.4168620185532723	0.8876017804531017	-0.22658884082567413	0.791910382477204
-1.0278848276035606	0.378015558943331	-0.13327156542448218	-0.37158608052518477	0.3809431441446879	1.0753963191077207	0.4499789584667061	1.1327034811522383	1.2759209687404844	1.8658650333584947	1.5011460091860223	0.3374661338816586	1.229834804299934	0.15835465916709862	1.0275594879374697	0.2028919633514267	3.2221995892932953	0.08397735117164931	1.2798939421026616	1.1698451418951816	-0.5872475501458025	0.34609267721473863	1.412952544263894	1.087302153998995	-0.16036507748980014	0.4897618087743851	-1.0624609464142272	2.128774386480216	1.93941267264537	1.516183076196849	-1.1362465704736198	1.807717099233272	-1.3188678012160429	1.133898982987143	1.4480955763513421	0.8574929339599852	-0.19888018543707836	0.8210847091468692
-0.8876368556257054	0.38257121825016893	-0.07471800089053485	-0.31376204449604916	0.44128462404861724	1.1253187632302415	0.5192857797087169	1.2507287903784345	1.392193045022826	1.8915623327045534	1.5104131463823176	0.27999940674678764	1.1900946838261928	0.14526781352239468	1.082615510824868	0.19545979912068995	3.133951318831567	0.0999380744057731	1.3785305078315457	1.1067277064585486	-0.6038202981513078	0.45692612195016036	1.3751971052320986	1.1385299709332157	-0.040175970262702296	0.5119054830757594	-1.186284767726883	2.227227099478159	1.955365123190664	1.5906853644345207	-1.2388267477827601	1.7448200932732045	-1.2950606660463735	1.0710945851091862	1.4613233689758713	0.846170941269842	-0.17085607449895276	0.8979198991910179
-0.7782864683658045	0.36413992487135827	-0.031636814493865864	-0.2587105500523675	0.5181006755137805	1.1738295187014827	0.6523317253086768	1.4088997796387692	1.4974084038014526	1.9030829286718831	1.5159094923556597	0.2931826649256054	1.1662159263602496	0.16375325731455076	1.1100299822473574	0.1888404341258408	2.9827251892351896	0.10085940078893471	1.4876531169726355	1.0240664291837518	-0.6137798207438327	0.561435929123826	1.32419798659348	1.2011548975606379	0.09214729034019624	0.5305499235172706	-1.2469208961467433	2.3195539937105076	1.9502969734050908	1.6403314256352914	-1.2451768110815047	1.7433472809169028	-1.2943709689606795	1.0044045668408932	1.4699164063408037	0.8416602043416391	-0.13765437791093527	1.0186652063188633
-0.6892426817720313	0.3447731564135097	-0.003511562399490726	-0.21093840347502096	0.6063197262089597	1.2074377250180865	0.8315088519729212	1.5713985078286956	1.5829343155147977	1.9048896575614798	1.5377568318689956	0.29879281983074596	1.1593243787834613	0.1895721626823446	1.1085306318302866	0.1620720460066624	2.8766570542510217	0.09145517112516766	1.5857842324588778	0.9425540911146921	-0.6038254187284763	0.6713072452326079	1.2150387266280733	1.2594423331007791	0.24188790646710165	0.5634144231746798	-1.2769977973201412	2.3886759084739926	1.9364177230045054	1.6734266920588834	-1.1904342608276164	1.802158420340134	-1.3300363631475105	0.9720133385923144	1.490411714609079	0.8526768945323513	-0.10596481064185961	1.1464444152173232
-0.6238498483621135	0.33861084474044356	0.028120622493252912	-0.17639002520031227	0.7163655380552625	1.2173633673977033	1.0185891735553176	1.6751029355060616	1.6490048477382906	1.895643668483045	1.5664410009407106	0.2860255774584286	1.147079372424869	0.21900476382905576	1.1094047344593254	0.11573049252437333	2.8766693438127615	0.059784995488690776	1.679825299224935	0.9380978695441193	-0.5811694250469199	0.8293114040474252	1.0781915830571787	1.3186957880423646	0.39767127859213175	0.5805922329393117	-1.274481960704469	2.4233108194022006	1.9296768776476334	1.711833388325008	-1.0783235487674183	1.881794809747626	-1.3806837903783127	0.9348324715488172	1.5215416684105505	0.8995687784237305	-0.08996572809722574	1.271935769076433
-0.5910251726919494	0.35348107313436683	0.0898914925397329	-0.1537799295548758	0.8395360529373956	1.2253358086278783	1.1934784399545302	1.7384885735921063	1.665496693688397	1.8607255734892831	1.6066882032134475	0.2744417586910117	1.1277267468657937	0.28011938201724984	1.1247808529480767	0.052572092858976516	2.9160788959212667	0.013634919386663835	1.7529953692151081	1.0090945934872821	-0.5520128586500881	1.0281324549523796	0.9409906007181629	1.3907314069845218	0.5324640246184125	0.5859308774440177	-1.224171183033901	2.4198637624308166	1.913892285636783	1.7806069200896615	-0.9331424613666967	1.9451985898517967	-1.396134011954907	0.9061775762476169	1.567593644898574	0.9663526251653176	-0.081489574635945	1.3863251811095592
-0.5788052997820154	0.4028386857618119	0.1836644329283359	-0.14566387503723738	0.9506020254428307	1.2315991988522914	1.35073938349608	1.7667683803429288	1.653571149082668	1.808607563429021	1.677348762055131	0.26652534140226086	1.1032907520545328	0.3637574198477268	1.1537973274095517	-0.022586342757662338	3.009780659404949	-0.016514230148155697	1.7535827843619618	1.0990799870942602	-0.5281688910654644	1.2257574479175504	0.8067930355418907	1.4700665500130907	0.6475233371251202	0.5815908478899885	-1.167453209627325	2.4064165425650956	1.8954013428688488	1.8743852724641918	-0.8183698724011423	1.9919706760141658	-1.3779954820296965	0.9476794853900792	1.6271171881207696	1.0357723934864942	-0.08511045572620086	1.4612332290256727
-0.5860743766350254	0.4940561999743028	0.3091253899756262	-0.1633564175002427	1.0535242512538734	1.210749402608006	1.479937667413351	1.7090402773302955	1.6567013069981436	1.7508462248849188	1.7630198308517695	0.25296645730106804	1.0653929264775572	0.4334490791306199	1.2193363604743914	-0.09127837559727599	3.1534333465792894	-0.02034694790210987	1.6947319831376482	1.214808150347101	-0.5191976398664391	1.3361720837213755	0.7252668984202388	1.5402916822624735	0.7469126421270937	0.5609410144821332	-1.141255758288508	2.4590961188309897	1.8879772838279245	1.9751854615531657	-0.7812849224908237	2.0227318665612595	-1.346118387528883	1.008941246357465	1.6776454666971208	1.1152929445000912	-0.1115127136759825	1.5428645648165464
-0.6149294373320855	0.6079094290174876	0.4442940953264592	-0.1955810332115599	1.1578963329013905	1.1685928111325459	1.5716008703603985	1.612622188287114	1.6488421906096042	1.6905079582831444	1.8256810811453377	0.22192279236160953	1.0166232865715226	0.4920692231070511	1.3141749403823524	-0.12833122342073108	3.2498357412552514	-0.006707967153554123	1.6642519674246288	1.3436229389717524	-0.5198991589385091	1.3498418563265309	0.6841626281901542	1.6045735560751546	0.837393091381986	0.524435787838334	-1.1475021786668278	2.5673887620392604	1.9098695705832713	2.0791693469822765	-0.7682185158287005	2.007259418474094	-1.3030475596701163	1.056646878129536	1.7067947558577399	1.2103065223509775	-0.14675801360660684	1.6543482339529798
-0.6405363397353221	0.7221625823509668	0.5551620245500924	-0.20991533943319993	1.2542854381589628	1.1248273328128344	1.6401006608681166	1.552765624582745	1.6304897057971943	1.6488596182225579	1.8493629578143491	0.16506595247704545	0.9699944615686732	0.5490544257745998	1.3900849989461797	-0.13809381202890247	3.288575512248948	0.024004029044434178	1.6780685181113206	1.4785772787009637	-0.5262973201104167	1.310315348512121	0.6794574150473988	1.6895992571009752	0.9357646690579593	0.47447510906621204	-1.165506041406438	2.6584995312852806	1.9727134499697527	2.1780062039687427	-0.7943186903353074	1.9586914514385583	-1.2554509093293162	1.1053602001415768	1.7250473423172952	1.3068466126990157	-0.1792499352081826	1.7506418816018765
-0.6330812873827645	0.8300343350523491	0.6347153120497899	-0.16693143682853745	1.3629486253870144	1.078770599298584	1.6884083793673117	1.5240766497876712	1.6512622113047115	1.6337219654145012	1.8486691031673508	0.1027201273397194	0.9351472261525448	0.5766143424690786	1.432166352560549	-0.13439272620939893	3.2949015641544137	0.06440167823777322	1.7124036164857845	1.5914909862250215	-0.5433437215039983	1.2098087510359627	0.7517879565641848	1.8048722411071254	1.0383643051103295	0.41655272090531853	-1.1832091946807428	2.690948704062386	2.059826139572916	2.2442915837774002	-0.8749583291193719	1.920905104318828	-1.2291669057935062	1.1340482704301011	1.7299045414519412	1.3971602520727562	-0.19844471962414106	1.845208783184578
-0.5911502251830244	0.9227054871199991	0.6923302050188006	-0.04733563066093718	1.490264091027457	1.028247170207004	1.7164139762123987	1.539416517139014	1.711346167743092	1.6316740994021892	1.8480188414824679	0.054320929191198394	0.9211167858507914	0.5811863259950373	1.4549490132547866	-0.12323548208577488	3.2478939905003927	0.09565976971014446	1.8073927439772284	1.6108596667889252	-0.555758560848768	1.0553739007733067	0.87785986717253	1.9393248685936115	1.1290542864617517	0.36387918353421994	-1.2224681551709848	2.665459381713797	2.14083996909129	2.2809910347369966	-0.944500769905629	1.8948600806503002	-1.22138893500959	1.1353172136952485	1.7234140557826834	1.4789899219904956	-0.19895219159512387	1.9610878059440544
-0.5318785508875294	0.9854970782988299	0.7430603433498214	0.14681834456185777	1.597959733332377	0.9892113183885852	1.732342643432687	1.6389623811358542	1.777603160577519	1.6472868283326094	1.850260246284551	0.013539263188894327	0.9214778529061759	0.6077221183797012	1.4439154117416164	-0.1228125865423793	3.21219588603725	0.10031665579230972	1.9365284505634484	1.5445774530749898	-0.5422402371242094	0.9777206879699121	1.053650337068198	2.0860958428183864	1.194686474055006	0.3235373163442255	-1.2839855707366898	2.569578608720724	2.1941159120144778	2.3007697877696667	-0.9982025045303115	1.8645834928785057	-1.2076679904325256	1.1389249935667454	1.7221921380580951	1.541340432437538	-0.19835556914275232	2.046586785728457
-0.47007696850336045	1.0220779792519827	0.7972799670523523	0.3916615300054052	1.6458985150222691	0.9760741625805581	1.7524572730980204	1.7826787223713532	1.8415155104106202	1.6661639060735165	1.860980482218015	-0.014091456541893982	0.9270388541686337	0.6520045220187264	1.3926139862679188	-0.14339050372845033	3.2462441168368494	0.08588365921535616	2.0297225466526467	1.4306721546085126	-0.49757600277289793	1.0403571480908558	1.2427897957278682	2.2238623646753917	1.2445551130290038	0.29455571460129903	-1.3479027073819587	2.403688478406575	2.211028395581327	2.2871592487981767	-1.0660767390816042	1.8481735126247485	-1.1848274380398862	1.1338865423668967	1.7330339915844886	1.5858027964390842	-0.2136860230769697	2.09074405795509
-0.4030969303990276	1.0612496940857423	0.8640233537532346	0.6594456905428587	1.6460826700982731	0.9741147011710215	1.7902695161386073	1.9050907851489085	1.8940577302237542	1.679606400899501	1.9019506011124938	-0.04070839018111173	0.942840513175148	0.7075376627184304	1.3321951415568087	-0.17170950884007863	3.2915956720464576	0.08430902866958842	2.068795216490572	1.2700195777607923	-0.43006375309621536	1.11090570127087	1.4103408771658554	2.325767815308572	1.3041707361362003	0.280888022783186	-1.42348201210248	2.2345402835175667	2.196383474672753	2.2352242142605054	-1.144689144636657	1.8476318977582378	-1.147203706872509	1.1099507890125513	1.7368551507531496	1.6318045730433917	-0.22806325263326008	2.129159983009983
-0.3230569231626659	1.1070531969333486	0.9354182244543402	0.9105679790832294	1.5994095891688516	0.9653252959985318	1.8330584487073343	1.9982906101517206	1.9280491028724207	1.7037920944016736	1.9630279737825478	-0.08724965365982347	0.9475286987997869	0.802042390993406	1.2733471930295588	-0.1946478429953143	3.304819240478282	0.11299745710237738	2.0808030749576494	1.100804880320445	-0.35542109971254504	1.150375613283712	1.5172717953653552	2.3831116226254476	1.3473642811779043	0.2882783176225239	-1.5015622668314808	2.112890808111478	2.1590747067277047	2.1707219573275554	-1.1890851896984718	1.845139202436928	-1.0935357084634871	1.089626962403118	1.7320588951459144	1.691394460889951	-0.24565675724888725	2.1343869802896656
-0.2333045057861336	1.1757567124034962	0.9962748493334844	1.1136328801424005	1.4867417598118273	0.9664740537258482	1.8638275144304544	2.06301391299782	1.955760323454929	1.757069002275582	2.0154412452322323	-0.13513590027994068	0.927846279709809	0.9222270363369862	1.2127230430746174	-0.21734623641670886	3.288102364121973	0.15349226435066837	2.0739262194942514	0.9767936669797296	-0.2615429981958052	1.1758512700957482	1.6016117931668277	2.4061873311089608	1.335473334699861	0.30738805276857323	-1.5414762380382294	2.0205063944540997	2.1216834819587187	2.1101400414688554	-1.23348486129558	1.844442387988785	-1.0332778306006487	1.0690750577558314	1.7402984600518638	1.7626331441020995	-0.2660379288402515	2.115990621812675
-0.1331150151160201	1.2892204499639592	1.0094895304353944	1.251286337129939	1.3563804276762104	1.0046334691310557	1.8820142373416426	2.0878866089186183	1.9800478098409158	1.8314256135486306	2.065834709437252	-0.16872008893094276	0.9104382987639854	1.048026077450443	1.1666600120041277	-0.23606461291550965	3.23334314940069	0.1997596001741889	2.0528011315153103	0.8831001982617284	-0.1625417592220877	1.0988394763767804	1.5934861385989003	2.4112093525005767	1.2983337705900246	0.3324214520770817	-1.5407348850000013	1.9057222732782655	2.1140797848370747	2.0626090675089515	-1.2829290434858085	1.8377498019482161	-0.9797533093225923	1.0427465584407336	1.7661324213213316	1.8433448048669951	-0.26959366150180014	2.1052861321760092
-0.03142489455300485	1.4244192033013212	0.9828996519044839	1.328628457406741	1.2903184480303835	1.0662344284596161	1.8770416237263021	2.0945237867133644	2.0006179857493342	1.9089170074169757	2.1147096854619294	-0.18871712056186393	0.9041551633907583	1.190350095820126	1.1499991803986753	-0.25816315450230076	3.166125391465875	0.2506000651359509	2.025766373942674	0.8164943815156859	-0.11275438741379887	0.8936457382153795	1.436706077757176	2.411820311790894	1.2352496429563506	0.35880175710925455	-1.520253890823422	1.7903958260950141	2.122699467825089	2.0330958546636864	-1.3110528246861324	1.8277600166325718	-0.9413140239370952	1.0255287400195199	1.8014187236922248	1.9257291793259532	-0.25341970685905724	2.0965188044704717
0.05863855081415057	1.539451339600245	0.9574578140608005	1.3529157695668346	1.3023382206101908	1.1369784976559985	1.830963429528411	2.1198528623758284	2.0173875389923213	1.9950173564724043	2.156471743168164	-0.17795725543062316	0.8932122728696941	1.3184204983492798	1.1677456412480232	-0.29106202837112727	3.109006580890587	0.2813154116116957	1.9893548313281701	0.791271158022288	-0.09656312240733889	0.6789439053907181	1.2529963592416515	2.391530705620818	1.1173279723452678	0.3794624746037658	-1.49643234199266	1.6730726331571824	2.137273711456003	2.0282902752823473	-1.300612029576431	1.8256315652273365	-0.9279605821867148	1.022049513223904	1.8588640926297095	1.9830099482683707	-0.2178452359202278	2.0841710671267104
0.10934893918219242	1.627389474632317	0.9465392143333444	1.33630333932642	1.3725539203036596	1.2513878810105825	1.783401603071517	2.1710775540697207	2.0292297714101863	2.0948409271533945	2.1917239185318835	-0.14112168110745626	0.86548971494013	1.3720626666626476	1.2257754794854612	-0.32951253096920846	3.0535652954927563	0.2841162438165086	1.9587491360953586	0.8017452084559871	-0.08163663996147233	0.5088735216818118	1.0770963678225178	2.3284003781144946	0.9973895553050893	0.3997286439570016	-1.4835732906990642	1.532026785925226	2.1662042771117096	2.0499375134560514	-1.2558932228735031	1.8344367659811378	-0.9379813270704593	1.02875500753679	1.9364055897309285	2.0022440057324826	-0.14803355126340242	2.0748092311043784
0.12516006311787448	1.6657196096551943	0.9513965779704872	1.3141154002186872	1.493651959806638	1.3883842827856387	1.7736560955680087	2.2481270442489216	2.057389290908346	2.1821829524377288	2.2231871389384343	-0.11223887496875348	0.8153127664323996	1.3505121651146887	1.2936506373702585	-0.3579695020027958	3.0071875618778905	0.27476226831909556	1.9703826881665343	0.8811763930800283	-0.08956329341814506	0.3782730499857479	0.869999591680694	2.2302726391141157	0.9170339962860632	0.4237471021848499	-1.4739237919163493	1.40053738030881	2.194516416587887	2.067228114532725	-1.1940172776974953	1.8491933955897568	-0.9573054311831214	1.0547144351179063	1.9866839998448949	1.9912574157881928	-0.05603368333475327	2.0684934152220267
0.14372554833134008	1.626464432360852	0.9894843108005249	1.327392413490044	1.641885103603962	1.4681431265179072	1.7738272839055866	2.3434277897866447	2.126518570600573	2.2470668337557598	2.256394077829588	-0.10807467791533369	0.7375582554267951	1.2853010496872357	1.3468091420949746	-0.3610737352468682	2.963879146307493	0.25983008035635613	2.0047915549547883	0.9985789793613856	-0.10952330322054227	0.29919362298286434	0.7088344575340378	2.118441499068079	0.8720220119780505	0.4579068081543083	-1.4682103120755503	1.2862257401242847	2.212203405322433	2.078435863813546	-1.138959218873082	1.8635065978222847	-0.9786482836998933	1.0969213127410062	1.9889754764755427	1.9564529308531333	0.03131664410299947	2.0602838565552797
0.16308944560320845	1.5348678594732117	1.0586005475540345	1.3822233216347457	1.7689082595999532	1.4863949148230309	1.8556960683955324	2.4409632223352844	2.3071750991139144	2.3117419695048733	2.288442170477849	-0.12440026907917565	0.643626803120891	1.190485426532495	1.3911550747625125	-0.3430271928028237	2.9085638289174933	0.2387501327096077	2.0211599463259518	1.0983734043269073	-0.1082687618142861	0.26015383906193107	0.6806621518055261	1.9962208523469038	0.8642955159185288	0.5237500903790137	-1.4703778020828988	1.1911461305512598	2.228718329202442	2.1109746947298254	-1.0988316058516006	1.8697652585019653	-0.990053457040322	1.1301958250270894	1.9541950053821602	1.8912471970311366	0.09205555284617299	2.0530562385915525
0.18074429216371687	1.438590433587859	1.1447384939497725	1.4816050557492775	1.8449555367002113	1.4760122734565246	2.0621736589905577	2.513783331287839	2.5883735693913943	2.355376991531709	2.307020037832555	-0.1656827696446464	0.5581647898542823	1.0899200768955082	1.4268315269064509	-0.2977803689186852	2.857599016383317	0.22597887390010302	2.071057447846826	1.1548406490119856	-0.10082600290002679	0.24588792401360351	0.6872839916089386	1.8587774032036275	0.8862514863191455	0.6452137764368956	-1.4738523362018214	1.1172952973443153	2.2357948916282013	2.158448760512845	-1.07611861530903	1.8613433056946422	-0.9888855028514101	1.1558400902286265	1.8912769076831792	1.8180390976959024	0.10951533173971709	2.057054140025278
0.23127832445460142	1.3794885786873148	1.255215600811796	1.6220652832307318	1.8643210506450614	1.4118696485296516	2.230622983166624	2.5551525811466163	2.7952218628704792	2.364050729826387	2.3024137148357293	-0.2255890457807448	0.51163831456792	1.023132541548304	1.45720737093693	-0.23282841226782391	2.8130155587824346	0.22489003362909282	2.1504869043553327	1.1366209076538194	-0.08718734561201114	0.2406509258419351	0.6889520886586531	1.730703062758467	0.9269605793591437	0.7757602328091038	-1.4767522472830816	1.068124406005193	2.2322286339929143	2.223333566857073	-1.1073394576499198	1.8446831057072337	-0.9791164722325172	1.188028121679845	1.822995779572042	1.7634587508611226	0.07756517075581251	2.0643953157573813
0.2889692070039412	1.356035627263409	1.3915846891304284	1.7718281673898542	1.8723478734816736	1.312678957464471	2.3055015772054968	2.5625018687106866	2.9108115726617414	2.372562510352077	2.2954170444162614	-0.2890253977894794	0.5192065074925942	1.0123938666425323	1.5197352604255787	-0.17378199692863358	2.7586373204750805	0.2379025124370988	2.215050659403232	1.0375686914775342	-0.05957975380861852	0.2451672708069838	0.7060079597553542	1.6179922692839626	0.9833209716809721	0.8608411381980652	-1.4837221567709975	1.0354205043458171	2.2392875270992594	2.33560075358823	-1.1752934759776672	1.8552398445965939	-0.9680561474349355	1.2176036228792895	1.7823738713763277	1.7322963957432111	0.01013311817913603	2.0426824024569243
0.30484125394809547	1.3507114177987003	1.5656646458589756	1.9009091844135895	1.90205237955074	1.233921755347301	2.3813624662290387	2.531243790714682	3.0369303561002443	2.3894169155114033	2.3033727600022607	-0.3481925390460665	0.5701937245891797	1.0500706684832521	1.6466107904277436	-0.1331720277259807	2.7022896798989526	0.2624734495065922	2.276436908331174	0.8956019631076207	-0.03403319431550443	0.25140035508623254	0.7439866542003691	1.5009887670785362	1.0428692451857118	0.8936049600539077	-1.4873842621405562	0.9837023241839802	2.256491554436458	2.4802012694858058	-1.2065288244597294	1.9123817966826837	-0.9614813708370106	1.2462294900665818	1.7742409576433478	1.723313622203634	-0.0670094791395903	1.9867618814002328
0.31242135879172855	1.3676125660668172	1.7852893656564781	1.987630025609088	1.9042125478232301	1.1719201393727015	2.3967368093086003	2.476556907877116	3.071933376744407	2.401700512523742	2.324311912804866	-0.4102314010640321	0.6482012668383216	1.134180535013608	1.8025743406581731	-0.0997662790569147	2.6490789499568623	0.2931117395939272	2.334593740033158	0.7375055533300291	0.011365842859471459	0.2577202195945504	0.819013110140936	1.3880892479593787	1.1086810317188487	0.8692300479880792	-1.4803190783666031	0.9137504862879331	2.2627052650974457	2.594665744157772	-1.2212598108215245	1.9735494358759975	-0.9448254379317765	1.2813078922884127	1.7811824254154456	1.737138235382064	-0.12932909449508195	1.90915850645236
0.31156202372485337	1.3813421408327686	1.9954226852434718	2.03983671743834	1.8742975788101592	1.1117339988254678	2.3089620271722375	2.4191317465895543	2.9245977561297756	2.416312702347971	2.3509363144166437	-0.486556165097463	0.7315764831076684	1.2103022319274095	1.9125806231255418	-0.06959973029470769	2.5938527318894744	0.3350036126668678	2.3660955848853558	0.6007996008582207	0.09121612322339798	0.2705599204433892	0.9291622761838244	1.3097872978667922	1.17769192436864	0.7763289263368731	-1.4648667800999289	0.8421881044910725	2.2587826761872867	2.668782321418783	-1.2555450754853372	1.999578622852523	-0.8958795991313717	1.294872315230559	1.7926459029214303	1.7572150997460114	-0.16587736299985112	1.8128848984096475
0.27635493777600106	1.3480232310474127	2.1537371470635343	2.0762220471338635	1.848998179082963	1.054527742083152	2.2572509214854937	2.375980255153409	2.7735170543082885	2.4288734270983556	2.362797232858786	-0.5571576825501999	0.8039974366652306	1.228363395648357	1.9544908890367183	-0.045398708027631504	2.5363222209959093	0.3899448176031404	2.3683414232607687	0.5405619355238229	0.17948975302933173	0.27351044823175014	1.0435364456127325	1.2520820329593092	1.2372364562287992	0.6337637172749172	-1.4538030536338482	0.7711557231105509	2.2545449844142245	2.712528901615883	-1.2804738790921752	1.9847808178446957	-0.8390173467013821	1.2804411957445705	1.796378693975346	1.7643832584298196	-0.18197588261988068	1.7118184845545739
0.22973921687213816	1.287359932613456	2.2922627373417597	2.103426422937363	1.8118485463697414	1.003243691390106	2.2849019139170275	2.3464690099617127	2.682337815561289	2.405634286779378	2.3325219206698704	-0.618824957634204	0.8631043979364481	1.2017544515272773	1.9367941991555717	-0.01296471933062308	2.489649537899293	0.46909177933339824	2.3355254077777032	0.5297850639041151	0.2648446538492811	0.2707183886877771	1.1464066427114123	1.194450339065844	1.2778258166422092	0.5189556502071018	-1.4517903843413102	0.6658171132305586	2.2495769607720035	2.7067716910544233	-1.2893407578845408	1.9157201713569676	-0.8125193860404479	1.256169545643568	1.8100848932900504	1.7616527360757597	-0.17338314775986086	1.6535666893118002
0.22631470250115737	1.2492245433319393	2.3905406033449825	2.119091853376985	1.7508815238266877	0.9614501950001191	2.330564365009373	2.3278361267157623	2.5398184328546276	2.3331635837496543	2.2499241557023444	-0.7006548628740469	0.9054714944666878	1.1333941538471435	1.8674010267406278	0.02883595576371819	2.466548234219255	0.5629967145830342	2.287157917802122	0.5374980976418561	0.36151346992279565	0.26879790448793595	1.2214036120879685	1.1457079429095125	1.2814177954398567	0.44586628729124894	-1.4529277211308809	0.5605236971845177	2.2501247096738726	2.6614506512968585	-1.3286959188885281	1.7848172425965878	-0.8120235089386897	1.2221485961426921	1.851447265343807	1.7519131563404113	-0.14147070428731306	1.635313948012462
0.2588732408185206	1.223838044904521	2.419653379799495	2.13277961354989	1.724275499988798	0.9347658363478846	2.3730557559437395	2.3138732672056532	2.389241571407368	2.242449237808842	2.142049738201764	-0.7867297449355617	0.9459763947664012	1.0119183803558331	1.787453298381454	0.06623371839207037	2.4752830402256856	0.6343743821949182	2.2707540083058	0.5756238787273334	0.4413176650922065	0.238107887824858	1.2411132739455795	1.1102531116326535	1.2374347633915863	0.36845866299467855	-1.4525585332724864	0.4599591995819366	2.267511319978361	2.619310146314048	-1.3938031070109562	1.6349926342307364	-0.8462138575334903	1.1834375328088709	1.9182596544443424	1.7466671133924536	-0.08424295296499351	1.6177024741110149
0.2932722952865794	1.1893402278634266	2.4203931506982554	2.142846715849885	1.7390605218051072	0.9207804152970711	2.4155675264421026	2.3036480004074638	2.3436301321751416	2.154149862156714	2.0667574271353537	-0.8319058303308058	1.0257636848633442	0.9009545113874065	1.7461091772335693	0.08624477559444149	2.52662268439292	0.6642789614534813	2.263420881542288	0.6325008226640696	0.46228386830819324	0.15887376563102462	1.2070899914442066	1.076381656527036	1.1998574268657862	0.3051785831774313	-1.4465264800377509	0.36689687841528773	2.2916917835979675	2.6030470539866735	-1.4616519558151952	1.5208670969785882	-0.932541781807015	1.162790250073027	2.0038761689275018	1.7464005112098533	-0.010481216209706951	1.6042525584271292
0.3366558902672689	1.1742370001003752	2.426241528180907	2.156051468092266	1.7604108182357758	0.9181886676180039	2.454146041088988	2.2914280393935447	2.393065997555047	2.0863543400584366	2.044906454875175	-0.8520926944171199	1.1736163794717935	0.855684559306774	1.7514626670007423	0.09689514491782551	2.5909831192232753	0.6669055792149327	2.252350155146702	0.6842268376035083	0.4556245577006977	0.06370981182279292	1.1543890768255753	1.0602728031969872	1.2171625330523663	0.2906564905568321	-1.4379488169729557	0.310125205911612	2.3104683803631128	2.593141869643426	-1.5335552710774563	1.4495069628119894	-1.0345640904940403	1.176300763660771	2.090967516774003	1.7492170342679778	0.0692158852872774	1.6081469218955704
0.39494958995307383	1.1775476777035123	2.415256628231392	2.1728198300267865	1.7939825809009229	0.9188647757081956	2.475279648954186	2.2656504526056502	2.4471752799494397	2.0518969249409067	2.040125760029889	-0.8573110674462354	1.3601089351017488	0.8438668962888762	1.7743573123734333	0.11033482527211551	2.632675457424914	0.6274426575157832	2.253158875534928	0.7331413656493211	0.4595136360600929	-0.03407641412471104	1.1042956169386955	1.0974197677962443	1.2523676669138868	0.27804999718766715	-1.426557585148622	0.2898824768317446	2.3243034574651604	2.580672655775003	-1.613074310455859	1.3978033307598114	-1.1065191302445356	1.208841279352308	2.1529714615618216	1.7504468443361056	0.1516663651133106	1.597753046154757
0.4449769993313975	1.1467013433129372	2.384221145337178	2.1889530555487275	1.8514243491319025	0.9359365049855313	2.470665715665198	2.230875103152323	2.5106988395725067	2.0482834671617125	2.0535124321460585	-0.8273336954477106	1.5475880282767314	0.8503517977220956	1.7955535234562483	0.1360924630499875	2.650083621629076	0.5530396890893707	2.2570713336293204	0.7756996176241157	0.43803025455009836	-0.13311152076012722	1.064712010938274	1.1634449547671615	1.2637983911084816	0.24755278637791006	-1.409842902591954	0.24954081723458196	2.3124178952719157	2.5762433026741767	-1.7015726512207234	1.3592314837167203	-1.1466474183471873	1.2418462448663825	2.1766571634900562	1.756329292494144	0.2306365473005087	1.5642167652056895
0.4565908486307362	1.077931753394828	2.3444584595288145	2.245096071851155	1.91387338157232	0.9622139467316322	2.4629051776950273	2.1897419117806143	2.6241502032085835	2.0473765036553813	2.0829086195989865	-0.7760062307000342	1.7199165203639637	0.8805122586461394	1.8113713592877878	0.18430255499706621	2.6474782345402774	0.48821516477008703	2.24943220455675	0.8075314681768709	0.370443756504474	-0.1820857543827919	1.0393282916918616	1.1984903473573159	1.2650780335551435	0.21872084082650164	-1.3973768577282621	0.18288812921698683	2.280627844757526	2.5883773906120586	-1.7898135079797555	1.3399170541495695	-1.1675497709004687	1.2849654346408954	2.1832177342158356	1.7841376201535248	0.2897193144086501	1.5363884320847223
0.4081378180503073	1.031930027203336	2.303743144214029	2.432077189145053	1.9321953500864815	0.980158982292132	2.461393014046428	2.1430141342653797	2.7305001946409813	2.027293740300898	2.0712692987142636	-0.718075019897711	1.8461194068877416	0.929286178901066	1.8256058561934174	0.2508231241954154	2.619891240825281	0.4491442255685004	2.2402603317754117	0.8317155993653387	0.3027369248953929	-0.1596059020003701	1.0336289601053372	1.1936090705142552	1.2619649852638495	0.15504077082465115	-1.3832375582160394	0.13840096248737369	2.2688159047285117	2.603018599898231	-1.8729010580868652	1.3368922459769512	-1.1792091756483973	1.358103841070313	2.1911800060720656	1.874494259879297	0.3321960899257796	1.5131157694362705
0.3007850641734788	1.0431731161644104	2.2573783520827684	2.7789605539270448	1.9086351927437661	0.9985109347587653	2.4496625370095826	2.0946575531893705	2.7470277458144574	1.9875529028528334	2.0299322723886504	-0.6583181863328803	1.896105871200899	0.9963370604993653	1.8562274443793918	0.3224544310245857	2.59975172152449	0.42215103768072987	2.2279683283070653	0.8351089779497258	0.2409930053989054	-0.096535540734079	1.0567295768241103	1.1499526705443373	1.2167659187267925	0.06959524853271824	-1.3533541829361546	0.07502688169643477	2.279626583324003	2.6157280927357207	-1.9482024369190434	1.376572661460269	-1.1827382096416172	1.4420531464939752	2.2238365952351797	2.028323719240159	0.3639165169768749	1.4830597000945054
0.142157582481705	1.1409076575074466	2.2082847823909866	3.2305045111508797	1.861953342525012	1.0293020240329036	2.435767750276226	2.0564436184410777	2.722069794678515	1.9448572358861267	2.009236513624521	-0.5982422726834521	1.9028609524890379	1.0822464597455386	1.9125775124400293	0.3956303563278603	2.609051847370942	0.4069876805527605	2.2076738180241406	0.8033988496384049	0.16172391054359153	-0.014418805713765337	1.1699032218611778	1.0584015404491565	1.1705341582854123	0.0014309348286479604	-1.3193174442493312	-0.021170248134297243	2.297472595933285	2.641564405041185	-2.0187131626286385	1.4900077189410754	-1.1779933957491635	1.5525839105110808	2.284054894669859	2.193083868087668	0.39186862175695547	1.4405623752467878
-0.04298423379213262	1.3033464714176808	2.1865034147020177	3.6346870686989172	1.7653771590949912	1.0716339027910065	2.426250493889487	2.0256851975760357	2.6439388314498933	1.921970803597389	2.013366946784924	-0.5289291925343435	1.9154073219017302	1.1810927435767646	1.97320166239497	0.45993747225652265	2.6235566026141206	0.42064006241234375	2.180677310740137	0.7484130536966418	0.09028417817875133	0.0730632112951024	1.3256007045671034	0.9602034291744996	1.2071199589972788	-0.02479699299034254	-1.289794324863525	-0.06963447225163386	2.33304977057565	2.6622600120347686	-2.0865293726152374	1.6165587247389652	-1.1680380965742803	1.7225808393066544	2.3630742723107914	2.314297560431922	0.43252124127028174	1.3880285476352063
-0.15354987474735343	1.4998414468484231	2.2047359757681604	3.941214550403747	1.6395612419305805	1.1149016904332165	2.3928972994515094	2.0036609407325323	2.4237645551595497	1.9425970252433644	2.064174544130036	-0.45922029152079746	1.9292188475321095	1.3052714737286224	2.0555072903726903	0.5116896892869353	2.631968807624886	0.4546520822009308	2.1556889436093307	0.6828760176070989	0.056511411464612804	0.1324925759939154	1.3911114250649808	0.9137097470553058	1.291093688326018	0.00915591533265423	-1.264692527814137	-0.06672152422694848	2.3716483988380035	2.65635104633495	-2.159012933524443	1.700109944409658	-1.1456581812863194	1.8980889628714455	2.4425202546436	2.3444107069602422	0.4838067701215659	1.3301241055662902
-0.08606000725632958	1.7566902140884593	2.2423840334413883	4.123745909597534	1.5477584749944373	1.1653468662736166	2.333278922933813	2.003896999219601	2.138658346546526	2.0110475765406592	2.147978381049413	-0.4065074537475898	1.9412619975054082	1.44638117327381	2.1850113496329966	0.5522036821960519	2.6299963329656784	0.4905436078111684	2.1300120712831423	0.6206403262120779	0.04957814997860777	0.1592208865473017	1.3783479552148925	0.9284367448177255	1.3551581268398831	0.1047181961712215	-1.2487579034744	-0.09605643099176628	2.394480104408921	2.632187202116808	-2.2252516006584115	1.7424762628567252	-1.108540395791294	2.1007632541812677	2.5011174562491503	2.2685494859046056	0.5355346225151252	1.284103149964537
0.10384021662662453	2.000431897414394	2.279386536320886	4.085584479874018	1.4780543171787563	1.208836893149177	2.2646894623445064	2.006245781165934	1.8999094196094668	2.0928614433102113	2.2306923939159127	-0.36585503537448927	1.966070431562774	1.5720448836748988	2.2890388945451594	0.5807896213740792	2.6159340019451256	0.5245053734334009	2.100657706921303	0.5697663669626829	0.056680390511169354	0.17182665808299682	1.3013332623867868	0.9872135875380685	1.421602251307189	0.2108516461743058	-1.2392632254064964	-0.13083514048254746	2.407841054773329	2.592917398501271	-2.2778399889480196	1.7341936729390306	-1.066181919302057	2.329554554261996	2.5327288639171677	2.103853837585145	0.5721720415012833	1.2675704748626664
0.30409735194990545	2.104488720146615	2.3097415695676564	3.855566215006738	1.3961813088645987	1.2463608921548066	2.1910947808374637	1.9907564101061144	1.6838848837241762	2.1733364591894637	2.3210533388867645	-0.35017972134508024	1.999979461244439	1.6697243973103002	2.314754931677773	0.6077709568945419	2.6044709132325012	0.5549057937999928	2.0816855637596676	0.5369488631378218	0.07695531580942264	0.17355094350407202	1.1044935981541917	1.0671021125416373	1.506361725997913	0.2972604101352836	-1.2260498728616993	-0.12904382124592872	2.407846944546467	2.551406045029571	-2.316593145093303	1.6663556190739524	-1.0202591688225202	2.4255173519704014	2.530973690327735	1.9074454296417573	0.5767050005934407	1.302045277368022
0.4869369197983081	2.154465346023387	2.3294013301507466	3.599370441589829	1.3213851170425892	1.2549405786141348	2.1447964873484024	1.962543486593296	1.4908703806776196	2.2627947326552382	2.3923387301854313	-0.370439287222822	2.033336939676146	1.7414094414105115	2.2830912638450807	0.6281029348284256	2.610864557727535	0.5718112953615779	2.071874364725475	0.5265579400885174	0.1110839626367645	0.17263409151868606	0.8833317309795474	1.1519134980048853	1.562939133705432	0.3592153524021783	-1.2139172879991373	-0.10547318257509464	2.389450238148747	2.5631765529484696	-2.3367167894363847	1.582329298643162	-0.9731181213011018	2.362675632231705	2.5027842617238374	1.7359256254547482	0.5503644622076976	1.3694484927681947
0.5886494856802338	2.2657521044036355	2.3286231749129	3.3614567085038916	1.255539446533656	1.2330296682838542	2.156066386238908	1.9224096094835108	1.3786171256479736	2.3421720347669064	2.401478721242224	-0.42797063817229475	2.069946864653994	1.7878205605792226	2.19066346520938	0.6295515770089926	2.6274677556377526	0.5865525174921711	2.0573310585547677	0.5226747037032344	0.17382895496967288	0.16427300510051743	0.7420194791442664	1.2421883309438522	1.5990796787121726	0.35897590249574896	-1.2031304524268522	-0.10257666867184559	2.3682706139431433	2.6249535405217386	-2.349786822633801	1.5334319284139588	-0.9322422418318412	2.2485744102038425	2.475999581426761	1.6129919190291957	0.501489425218582	1.4366245926316146
0.5594256804582087	2.2452516375228635	2.31418368444559	3.0975556274708937	1.19503135013239	1.2172475525859583	2.2147799101151238	1.8587721756779263	1.3393175764582346	2.420350849388066	2.37693588357144	-0.5247286445852104	2.095008329954897	1.826163043221322	2.0390144357849183	0.6365038597720462	2.626604413925545	0.6145708903735692	2.037580248803117	0.5336742379597127	0.28149421051231216	0.1440645308876523	0.672161596638042	1.3158744995917884	1.6408064990781708	0.3002589760089765	-1.1883480514838785	-0.08983611602791	2.340456160297159	2.6816056306100413	-2.364608472377931	1.5226914838973613	-0.8981853017974117	2.0579136111787633	2.479068088031898	1.524686396095371	0.44683332239786483	1.5023945801277847
0.4625805423058232	2.05003989742359	2.314340711287308	2.876433075591784	1.1615355879748	1.2013871836368823	2.320248229713941	1.7824033208031076	1.342388225668093	2.5237662834790524	2.337302615515157	-0.6390845235119459	2.0919349954126085	1.8738031115618115	1.9021038343191257	0.6622734945866103	2.592706730257256	0.6554107762308267	2.0179605828982052	0.6016872825701464	0.4196499428041497	0.11715888682268938	0.6585345916990865	1.3648504037491311	1.6526749956887283	0.2253900649248881	-1.1774391457326083	-0.07117106260598224	2.2917801301950433	2.708488421057099	-2.3827919203390433	1.538198772706934	-0.8687422842377135	1.7944171274835998	2.51709380195991	1.4717572627786375	0.41014789930634327	1.557753992211322
0.380978982168087	1.8787227642688074	2.3248196358579536	2.7221824012120366	1.1606411204627811	1.1620758803743116	2.4518635299212903	1.727173503445283	1.3559522433018216	2.6376225950774503	2.2727487041164256	-0.7460813655508733	2.062617487734456	1.9348774962949775	1.8303963118828122	0.6744984749758286	2.533658458488849	0.7254583835732	1.9895679400791217	0.7102130517322409	0.5579772144311285	0.07545532717466882	0.6754556670745997	1.3873823264768643	1.6290240602929724	0.16281200869694473	-1.1662086892659627	-0.06518082534224216	2.2473800753913897	2.7044858792829047	-2.396391427689297	1.572953976977244	-0.8295604417709045	1.6083013017219248	2.5664123515171555	1.4579713499170366	0.3916320300948081	1.5853819292704487
0.28162958772006896	1.7360054342739002	2.3307133766504355	2.6709112995474245	1.1691093308625136	1.1214718334022542	2.563433490980898	1.7048541734929443	1.3775578706879839	2.751820817521488	2.220727769325776	-0.8337476090469638	2.0098306214563086	2.001460206780218	1.800658158382415	0.6645199397072005	2.459607704226808	0.8478071769793672	1.9636369765498756	0.8264399792914485	0.6765236964566038	0.022692947900451607	0.7065724168378338	1.3748976452721025	1.5862271295768422	0.10248423738510297	-1.1444801974065826	-0.06523423623691182	2.21729511420056	2.67278802475836	-2.3948900420778285	1.6269064192938814	-0.7625817930365273	1.509709386268084	2.6068971367761953	1.4788179205823653	0.3946597175973607	1.5935580885935559
0.1602004124119595	1.5432906127870758	2.339639480230759	2.7315116803740644	1.177384616896909	1.097689105303758	2.6527897272834515	1.7188170330030534	1.4146040235583437	2.86271870053971	2.1870921663071576	-0.8859676902338309	1.9422883377179576	2.0382189543289253	1.8113900234008635	0.6470102646551259	2.3764380951539747	0.9862708063964785	1.9526290899141863	0.9624690373474738	0.7647384396251005	-0.02564741274466235	0.7981239857229203	1.3227070076761778	1.5341845951013522	0.06318452149240857	-1.1134058935512314	-0.06779795918106372	2.189710361706972	2.6172867444692742	-2.3626864086724284	1.6794684000526345	-0.6779025971977808	1.4210907013785534	2.62794703114391	1.5594994811008385	0.4226323955654541	1.6106785921434934
0.03663572533318212	1.4229933862663555	2.3601192698761544	2.821396793996308	1.1817692615636677	1.064910383449658	2.7317523859473827	1.7729609813203608	1.4490317933815375	2.955955988615199	2.1605113576574944	-0.8829747998200735	1.874242834540213	2.0312110179803358	1.8699891170871061	0.629566573304858	2.3047960949928994	1.0862899985525538	1.9512684725042646	1.0723753148575472	0.8183688045982684	-0.056250649178671105	0.9040355112809282	1.2564675051426883	1.4945493540560668	0.04189252697185681	-1.0832396727346734	-0.06677904365197722	2.1695113847289083	2.5737108888028266	-2.3046618439780127	1.698684642129366	-0.594335978409679	1.3649213009654182	2.615776608719959	1.742698180899859	0.4599041545153414	1.6313527858567416
-0.0968337603335736	1.409594183740213	2.379765072517759	2.8576870433905475	1.1710619592874436	1.0314805945457437	2.7868424233448783	1.8620337171075902	1.4622585950167681	3.01797141789138	2.1638861794745696	-0.8473024541597433	1.818851736587008	2.0017820744204453	1.9651294334897886	0.615644012223712	2.264655313960886	1.1410067348791102	1.9589185302307306	1.103114634072548	0.8507974198057042	-0.06887151292811722	0.9949131015600698	1.2025943304435853	1.4769486579475974	0.02357460913002211	-1.0510429186969454	-0.05693911344164998	2.1593220771995165	2.5913334542446593	-2.236686066438504	1.6740997614635362	-0.5435299711920203	1.342072028445937	2.5619147191942337	1.9806793291882117	0.5073939301782608	1.63479625818604
-0.22006818057694724	1.3851362051867837	2.3974916582050323	2.8458324314264054	1.1518835235150422	1.0001010408227347	2.8466523677641495	1.9662496048402722	1.4577279988957625	3.0506436984885106	2.2012562462477128	-0.8192072507615032	1.8014977735471085	1.9604988919744493	2.088480556806185	0.5856844123444429	2.2542030417013454	1.1566793342261366	1.978879716569859	1.0992848367200896	0.8881315479404602	-0.061570654525971005	1.1518742941521416	1.1574217278369627	1.4752536929524576	0.007199500756260825	-1.0181762673355177	-0.058619502358570344	2.125735645877922	2.644216958397069	-2.1568551450248687	1.611858394552403	-0.5549754188148251	1.3297806956423535	2.5049111908304775	2.2045821622211434	0.5641896445523107	1.6253910030169751
-0.3038501431231735	1.3411793092795827	2.4071924275378316	2.7756973979869626	1.1311909237843873	0.971175509056717	3.0163407694312516	2.084432286391181	1.4451081860578299	3.043190042053541	2.2420011348379303	-0.8041377849939885	1.8415136696458283	1.9255945409438708	2.223170128815985	0.5330804057088939	2.2479783786802314	1.0938917787830802	2.0093624644463524	1.1041596640477915	0.9345316579518567	-0.041762123977512514	1.2785780597035596	1.1069392172621355	1.4847724367662223	-0.010206874828144478	-0.9962989094042042	-0.09496356191621333	2.064361264889466	2.666041244232191	-2.0759979141232003	1.5361780108073204	-0.6241213273695754	1.316033810269925	2.471751817566224	2.375538661796527	0.601389397344153	1.630327426006989
-0.33545635862388723	1.2947220171574068	2.400482147168417	2.6139163637454885	1.1126614154226662	0.9561477547001915	3.3123009496256124	2.1948211035607077	1.4165360728673895	2.9945271310650177	2.291163097863199	-0.7792414604185491	1.9396926351859414	1.9218857479076128	2.3316583967532076	0.46666481058160014	2.2297375966682105	0.9819992022563632	2.0470690525474082	1.1150701332495616	0.9798846099323167	-0.0245230428201974	1.3062196072798893	1.0608325826514673	1.4748346287593992	-0.021251501762191587	-0.9871942604447657	-0.11852598352632934	2.0095009729920545	2.6695663896336335	-2.012544426094564	1.4704335676250706	-0.7214491650171173	1.3346159500448427	2.437879405031263	2.440770195829743	0.6152934435761481	1.6468233618308552
-0.32618644191367474	1.2652667237765538	2.3813702357886535	2.4212342315865767	1.0968708484294467	0.96976069027539	3.5080507377324586	2.2676884242106756	1.377057997560798	2.909726043223025	2.3614058908179474	-0.7531495952729724	2.0913436414951287	1.9469804510848945	2.401956778652316	0.36617763124883085	2.19636529176429	0.9011167966480033	2.1045619685252737	1.1598193855701813	1.0132861348017463	-0.011468277925403447	1.3066450562748921	1.031970353978506	1.421800558469975	-0.020443358327992822	-0.9832463322170956	-0.14528484175591722	1.975796746207693	2.6700785632255917	-1.9562787310174479	1.4284853378468887	-0.8161491057396082	1.3654438070157733	2.4030532262923217	2.356364804825261	0.6114016821770567	1.6616259509321671
-0.28729191071517	1.2742806695195497	2.368567313960581	2.2660289509819336	1.09575714868409	1.0270264194886025	3.4924277639721297	2.3120359453146357	1.3409163770158226	2.788567235774046	2.4182329496817823	-0.7501082369982643	2.276622215765642	1.9822542183843708	2.4267956024703774	0.23064710773852845	2.141203593896036	0.8705589132268348	2.180890419491088	1.2474445552273883	1.0270348844988824	0.003193807733893255	1.3135154256892467	0.9935247010448567	1.353949575640258	-0.013126531073582023	-0.9788726470236961	-0.19463650843084468	1.946165297548519	2.6516245060881722	-1.9005062447402339	1.4128070127636811	-0.8735626124096229	1.367525537470361	2.381409132532352	2.176429831745503	0.5860452279512591	1.6956264827578333
-0.2209307221179521	1.3322001395618308	2.3693524481691712	2.1497077103905684	1.1163795941000771	1.0959080613069103	3.382247689177137	2.3285285649444973	1.3185053984803055	2.6625316999477695	2.4382057918241697	-0.7641841116162723	2.4588701012090683	2.0136253405460893	2.4100383396140344	0.1031276054793548	2.0670453059687746	0.8786263820655776	2.25501674669707	1.3515794171923623	1.0257470593410312	0.031936928823065217	1.2266016720863213	0.9556836099220456	1.3019294910322532	-0.005279104594697505	-0.9693958328844241	-0.23893879129429257	1.9233100328850472	2.6272140597701976	-1.8764006646449978	1.407384529421772	-0.8787730976920523	1.3501999003403449	2.3556422091430362	1.9831088490780453	0.5513588329616498	1.7716567486202552
-0.13615475259138504	1.4097228550336125	2.4078170454193315	2.0505161368786053	1.1554877014311176	1.1437489689480544	3.1614391891792133	2.3154627276852486	1.300585343595382	2.5499422580090094	2.4252586820759943	-0.7905708229159707	2.6075216922156517	2.0458925714788947	2.3861980458455156	0.015615221329057835	1.9960392906277231	0.9160757868327984	2.3126080205599906	1.4621893086346318	1.0201681905160669	0.06656224022176992	1.074177197985518	0.9415387827922845	1.283988305266923	0.016712192493494406	-0.9516748156814876	-0.2694857145150794	1.9128291815853058	2.6030976390327925	-1.892382805683016	1.3987376955880026	-0.8585780622230039	1.3168673318264448	2.330762014077549	1.8136917621054223	0.5364124118703384	1.8795165889717331
-0.0594077942866695	1.4785515641946354	2.505993716346782	1.9691578246755497	1.198986299621806	1.1479183021709025	2.814770577846775	2.3088294841986197	1.2939878117659316	2.4735917666466447	2.3842340719788715	-0.8238076585634866	2.7093170144049696	2.090035986818731	2.382536768997193	-0.030618358823002713	1.9442879461422113	0.9667587887399837	2.3442546700762965	1.5801737866067502	1.0120571962813316	0.11143893781098217	0.9439013458225899	0.9206542110305908	1.3004178666215769	0.0627328318961905	-0.9274930109566469	-0.2939396872131459	1.8885368122760702	2.573192392080103	-1.9278648269936505	1.3875506563569142	-0.8300034588770437	1.2745816636084497	2.3561206158332118	1.7029400554106622	0.5477722405180826	1.99354862802791
0.01025606266458427	1.5189613055270468	2.5752844273688664	1.9208380155628053	1.2403656528902274	1.084911914451157	2.581188167135344	2.3818463085570643	1.3059927013124841	2.473339832339331	2.3177402737660193	-0.8559378113859418	2.7590788779513926	2.111992480503795	2.409067805734105	-0.04967265234918111	1.9181541931029238	1.0181721511981847	2.335325959844121	1.6906500804669566	1.0141771152290469	0.1938990206941352	0.8141309776141208	0.88688511559665	1.334272266789399	0.13372156608745955	-0.8949211144176477	-0.31806908601283385	1.8402671765205025	2.544886897210938	-1.970476616691112	1.3835819813409023	-0.791808336328453	1.1971595369408061	2.410591940633046	1.6502388239597	0.5686951727271174	2.098669722200897
0.07190694076463719	1.5413431553734658	2.532363757299286	1.9140873141716113	1.2885528977779026	0.9604767245554452	2.5285355255919244	2.5556994499749908	1.3383138629568212	2.5194977965008434	2.2361160849523953	-0.8608128703999837	2.766322963440525	2.091674585714434	2.465259228833601	-0.06211357939885663	1.93829064001328	1.0768690175000017	2.2978488734748588	1.779106523968108	1.0519746555975429	0.3075848938285345	0.6684547143053433	0.8647850227338012	1.3907823248944624	0.21968136147388245	-0.8549475967821254	-0.3539406645791672	1.7903749082653118	2.5059332501336478	-2.0121382541417026	1.3794486047280565	-0.7541518823066449	1.1143050060988398	2.463027751617358	1.6404949441891474	0.5904170304039839	2.172672647904362
0.09990587286895203	1.5612176537998625	2.4572281582799214	1.9300379855150864	1.32874255079341	0.8231203578249628	2.48859565607002	2.728816875774888	1.3903919148661388	2.548621402426376	2.1494423780271097	-0.8207945732076659	2.7282630841457784	2.052988289911182	2.5431383513269	-0.07042752582646024	2.0011240967974877	1.1556876520100783	2.26577600645665	1.8476747407528908	1.1242029568463159	0.3855588161741421	0.5460896860296971	0.8529144995590962	1.4500050753206652	0.3011052137464703	-0.8107284187750663	-0.38840301723228915	1.7590177560765934	2.44897764976863	-2.038582949501183	1.3762464256050018	-0.728059181612122	1.03565955177362	2.493926120014668	1.6656372500225163	0.6121011705694929	2.1826590516527644
0.09320434193697563	1.594564384405413	2.426241528180907	1.9520015351117883	1.344275885299513	0.7110084899250114	2.4461287206124505	2.873866947462324	1.4546097427214093	2.5528143091123923	2.056999869115264	-0.7473778808313275	2.655333225053462	1.9769287719733342	2.6329158459058704	-0.08835709716275704	2.105167526485054	1.3189935909949961	2.2496808314328596	1.8979905589927804	1.1971097345699007	0.40209610939202695	0.48947969549658465	0.8683132326668914	1.4879378680816484	0.3600071697063927	-0.7612334271786925	-0.40777884640636125	1.7397051899558555	2.384791549373926	-2.0333933774963264	1.3810671146507882	-0.7028651008431195	0.957793709650517	2.4639449517048915	1.7182481807342112	0.6199532706610513	2.1331345049031603
0.06621865565778295	1.6842169774819666	2.3561587039794896	1.9849563675369695	1.360382146708739	0.645116122301763	2.430538354154517	2.985762604640972	1.5053151271544858	2.5222546776351673	1.9596204572438864	-0.6644937996157891	2.583557643319303	1.8534230377964978	2.7183166059686212	-0.12772537306778098	2.2624247585051465	1.5659425644600025	2.258705167386616	1.9382509325561006	1.2432358937027885	0.3870944489233282	0.45597032168224433	0.9310853013223485	1.5347944831680358	0.394477072145543	-0.6960628382077451	-0.4265178533747546	1.7305348131794023	2.314035716114469	-1.995876869886093	1.390863692323992	-0.6760751516349577	0.8897476637753513	2.3657009383422003	1.7764749574213425	0.6035358666268232	2.049869941208283
0.014873385411974471	1.819398342806707	2.271939974538083	2.004774905536695	1.3900720372955822	0.638699355705038	2.3987462343187325	2.9620977413123426	1.5200534499123979	2.4328359938462567	1.8603592825078752	-0.5984482610924966	2.531771529824583	1.7384980023011807	2.7767570546937215	-0.1735210613805809	2.43157521389875	1.8055711810260668	2.289111414685845	1.9866607586252325	1.2831584735961672	0.33090991018102506	0.4455952635169744	1.0251858269902159	1.5959778553546218	0.4115242728703044	-0.6115694330998588	-0.42973072411566343	1.7284115499630175	2.244063951069864	-1.947527901354471	1.4051388864957124	-0.6556913304672705	0.8343869036782421	2.237847512186939	1.8415774903984612	0.5853731704761747	1.94368674790754
-0.06233530516748036	1.9304868778430706	2.2519487128446984	1.9834236730802643	1.4348860288862975	0.6574895263782773	2.382813491185645	2.8093285570977615	1.5026372354017024	2.3326597151350255	1.7731297653156233	-0.5564670155316414	2.51275154084409	1.6623507022796342	2.808168756999893	-0.2142719957643661	2.5292342162625876	2.010303304475708	2.3184794398650532	2.043493170034615	1.3415637767788615	0.23184084606466931	0.47576001849931143	1.1370297619952112	1.641173180247098	0.42134444005556615	-0.5137644238396997	-0.41917180109247276	1.7282584158614198	2.1881295363233804	-1.8853654598902854	1.435906411719607	-0.6445504571049362	0.7795113277707475	2.0967876236417413	1.9047665077101374	0.5723640579227366	1.8558230945934155
-0.14962515041207125	1.9914283844789722	2.240255447364767	1.9233253162444055	1.5534292820967783	0.6822019031007869	2.425912193127131	2.6714940064983894	1.4684713038832256	2.2623088593482743	1.6918470547052344	-0.5094289564781758	2.54687948519713	1.63877024004615	2.8357480947545506	-0.2514748065464719	2.5448819007475505	2.190776066687253	2.331511859634783	2.099708063731353	1.355299725033077	0.14751687478324177	0.5384189670207833	1.2484834507519416	1.6647754742633025	0.4376488018660645	-0.4095075590219528	-0.42530994544914486	1.719350133989625	2.1438834287958524	-1.8040186467240076	1.4880408017942723	-0.6458241312850859	0.7280278943171432	1.9810619594412426	1.9343894502252876	0.5548425594651544	1.8057574784768413
-0.2279625198853333	2.0134346532527667	2.1104535705153173	1.832158520160848	1.7841814385224957	0.730096022952733	2.47019698569326	2.56499228574926	1.4490674986049075	2.2311661799026936	1.6415952676270886	-0.422101988008746	2.6164318036453773	1.6793475082357379	2.907110331098966	-0.27286252370925806	2.4939723912412024	2.3071044109641754	2.3293725756348462	2.1841476732651595	1.309127480705674	0.1218035156046238	0.6236098628122619	1.3342832467948131	1.6639373458771847	0.461985619628597	-0.29952232775621374	-0.4435148434708404	1.7117817755068105	2.101319274051792	-1.7323075378322965	1.5478939955513173	-0.6632704469819541	0.6827233022526543	1.938892085649292	1.9251959749607512	0.5371873352854886	1.779996564727199
-0.28918373045194895	1.9868692475696093	1.8935995021027945	1.7089192368480284	2.1035297250847336	0.8101240578690595	2.4813894422405767	2.464974304778282	1.4710539817070212	2.243205040730784	1.6596354884490414	-0.31656322078677684	2.6897909629374035	1.7594596323709961	3.0051342529718235	-0.2547979857101756	2.370815620658102	2.353194182066578	2.312684521137255	2.311157410114388	1.2709663793582222	0.13914069615132169	0.7280554849023387	1.3945155160968024	1.6298808969019951	0.4834218282973393	-0.19515530204523607	-0.45969423602544124	1.7020047520971051	2.057952081700588	-1.69119350721101	1.6053938568766803	-0.6985356154876714	0.6076524528116078	1.9326088079732315	1.8972500461748658	0.5274184998440694	1.7964858206823369
-0.3193470325941027	1.9325212753197878	1.7129976972148941	1.5579697505288763	2.4858181242900663	0.90129222562331	2.532391339100215	2.4283301589689947	1.5475663081428492	2.284057988192564	1.7193760102808997	-0.20876262005373647	2.762675333266837	1.8687263810545875	3.081784654687648	-0.2226729207079881	2.2162713093920288	2.3986876037282423	2.2928353535005495	2.4079147167143553	1.2333915840965515	0.18332692496141628	0.8344303707519336	1.4344485830094968	1.569071689173498	0.4974623000834158	-0.11790571999762318	-0.4826362695513147	1.6769732162590032	2.0175599223742777	-1.6689991112153961	1.6469873447539896	-0.7535930766386747	0.5317646693077047	1.9547831104216762	1.8409797855052108	0.5214694196436966	1.8653719669401325
-0.34231821326237044	1.9054550948731308	1.5732298501444106	1.3986303784243863	2.888553583124716	0.9764403877960784	2.6648788846466496	2.4218267476502544	1.6552135893577078	2.3519254915215027	1.7844094442628964	-0.13224802356491192	2.8210402590935244	2.003193902933263	3.1120236285555722	-0.22029150892461238	2.090466138254042	2.4794829021149214	2.289313594782901	2.4347559553682876	1.1547497599443663	0.2537698326451713	0.9234250333007153	1.455272378716133	1.475032935922186	0.5066593533076287	-0.06942301769039581	-0.5025462076720857	1.6468705857487589	1.9663172706553653	-1.6721868357382952	1.651377275777288	-0.8220492881077316	0.4843534655481352	2.042365053663836	1.760203624212266	0.5226489490897652	1.9485396725384532
-0.36252220675633406	1.9134431478714569	1.4465266363048623	1.2498753454588782	3.2421137904734474	1.0281939579962016	2.799212818691239	2.447848261541453	1.7593895294115498	2.4384181382840344	1.8516188936038038	-0.13101613209906002	2.8468892486018413	2.130295044954913	3.068514470290922	-0.2360466173604721	1.9989519167600107	2.602350988573416	2.2974117273190604	2.415707909001334	1.1017338642314054	0.33759576087280874	0.9935777814470406	1.472363245146326	1.3578296610706322	0.5057668582018466	-0.05056764101932747	-0.5134543557758093	1.6196451094166118	1.8997789656161104	-1.6964809956687883	1.615161928504279	-0.8838149344170312	0.456731141727398	2.1618448391528444	1.6776343482395681	0.539381808673523	2.032776157133258
-0.37409116541785065	1.9305599074960806	1.39066346499235	1.1229849785767372	3.5070252519496576	1.0263158799678915	2.877580394086449	2.5354298945520317	1.8375323943812956	2.5209842089139967	1.9009261665027897	-0.19388298674161475	2.8363131112315227	2.236229732044785	2.9490548145507818	-0.269515350472171	1.925011768553627	2.753019679859107	2.3080289145780055	2.334762618447251	1.1385738566694112	0.4294394276557748	1.0415313592600441	1.488193808119005	1.2459919045480643	0.5002540683106471	-0.061881462486256145	-0.5390792596262525	1.586406174710182	1.8323016756582657	-1.7067912355079273	1.5575132022740852	-0.9060136154342988	0.44584145213825865	2.2469037203601934	1.604056445876855	0.5587788961049406	2.139226545183122
-0.39504868033239504	1.9359536690112757	1.4549293170794595	1.036283153441496	3.680417486844841	0.9462033315402909	2.904599620034067	2.6378005917774603	1.8800692171566218	2.5852346554022088	1.9007590601480149	-0.2781241680637966	2.79536185244602	2.315855397132881	2.812542380830601	-0.36984356906877014	1.8646392965077763	2.9178499952234387	2.3258617455710926	2.183601407596282	1.2361131708615525	0.5344736892572954	1.0717761492018365	1.4979947466820054	1.1457158297804217	0.4955412587886541	-0.09027617704680815	-0.5853330944103297	1.5548782191004509	1.7715395505727656	-1.698011393562604	1.4965704441072176	-0.880092080439875	0.4599739967383293	2.2947779083178013	1.5350365808295807	0.5722749074413483	2.249507837948511
-0.42372417847816823	1.9261816059179822	1.5693006896160893	1.002255815217826	3.7706213200258403	0.8127564972387402	2.853226815109677	2.6800786668114527	1.8850996864048142	2.6114934083474246	1.8767938292252562	-0.35467511544833413	2.7329711711041793	2.3540076852603002	2.700610584030937	-0.5189847307062251	1.8215336587060829	3.115707348715813	2.3520631932842386	2.046749982201783	1.3516001080289128	0.6361801177266744	1.0946240239433807	1.5164098913645097	1.0555085205799326	0.4815007870025777	-0.12673347806326613	-0.6360282505127218	1.5295050764203233	1.7095222840304296	-1.6855216060121307	1.4485060838773847	-0.8411569179526207	0.4821058601569267	2.2960089675715003	1.4788437207935847	0.5889323320023923	2.335344151103679
-0.45003009224177326	1.9119095251582388	1.7112110807046808	1.0176816432982103	3.795301023306801	0.6767366960384049	2.696809585517615	2.6449885727087006	1.8816521487260445	2.5839929791733027	1.8573404698814069	-0.3848746318095536	2.677244593524711	2.3644025470049197	2.6213503171700467	-0.6428511352926637	1.8004263364182969	3.2609083867021567	2.379887546100785	1.9818809340225527	1.4581695600575155	0.7165121984709081	1.1093504564832846	1.554359739638477	0.9734804464332522	0.4565354132356683	-0.16732627855803037	-0.6824299923897311	1.5041731621521646	1.644479399417079	-1.6636789839399764	1.4231863807026044	-0.8031581325306141	0.49515192392213336	2.220283587587126	1.4497539826436365	0.601471690096204	2.397844342857478
-0.4682460717750545	1.9026104160082504	1.8792995910503436	1.0955980485947707	3.7730270283996687	0.5584991636361157	2.5134505723211253	2.541728721848647	1.8834334426475259	2.518925545717085	1.8543180245080955	-0.34457360542835225	2.656348193075291	2.3586089294808255	2.606512347274974	-0.7421925976213403	1.7846373219733291	3.2184704183548325	2.4189165013231304	1.9677730293567535	1.5481944272550392	0.7911016918828081	1.1126318898209806	1.6197003963050598	0.8940640402040282	0.4304217683265647	-0.20968165334448474	-0.7182317259399575	1.4859237000829038	1.585889269749329	-1.6454737767671035	1.4200887237467708	-0.7659421784722965	0.500638237450858	2.1006605848087014	1.4397908010777196	0.5961192323482025	2.4478698797616847
-0.47506944872397616	1.8992858279950156	2.0407057369095645	1.24294969631332	3.720645140114128	0.45964339648598374	2.3722568770350447	2.3636422648959554	1.8968506721407323	2.4329151731999845	1.861463637548124	-0.27677110694556645	2.653815037592239	2.338536093008456	2.627649455333049	-0.8199303961267738	1.767573265497876	3.0344999661650283	2.4722783861287043	1.9799066586431848	1.6128109905429953	0.8775763036237827	1.1065113216057405	1.6983925926459122	0.812402647226274	0.4076604221074696	-0.2529927483127503	-0.7285235944897988	1.4896224776138043	1.535000713353252	-1.6540251469889433	1.4368312745325962	-0.7485537570563442	0.5039142674491142	2.0005669353890907	1.442082719841049	0.5862921062074142	2.4695093145061335
-0.47923145214488805	1.9088735781545219	2.1745589062753377	1.3821358477575634	3.6567696366087907	0.3909339118202707	2.266702963267439	2.158959885066866	1.9896882201509372	2.338115892419147	1.8829186404024234	-0.2287717686498955	2.649593111787152	2.313203646687824	2.6345240703158814	-0.8130231022513152	1.750635177030254	2.831560241315357	2.520184140477224	1.992034350259302	1.647456815664345	0.9648168452126304	1.0855590116934177	1.7745993682088759	0.7279948871261528	0.39072750429259495	-0.2948955702405277	-0.7082233459849022	1.519236256953563	1.488889282250072	-1.6789466975251943	1.462942812307538	-0.768081749723536	0.5043123672970037	1.9466837156287717	1.4447487416670604	0.5839673359619659	2.469632892077602
-0.5040367360155915	1.928897613489464	2.279742463828781	1.4425384615575327	3.606100682839731	0.3436595577176665	2.186908818392419	2.01146267373015	2.168857031023843	2.257482517832439	1.937831241680038	-0.21374673175491962	2.616727480604118	2.287655402744767	2.6339392614395143	-0.7251388099635645	1.7215150604882397	2.6094301254738577	2.554319790918105	1.9872218684698955	1.6616894599038947	1.0817626365172905	1.0450613222086838	1.8294417610491638	0.6470182151067011	0.38963365358367996	-0.33354120251440483	-0.6763164992152145	1.5495803681624802	1.4426292575739166	-1.7094349797368165	1.485130017804077	-0.8121544003564128	0.5044699484867935	1.9417168181447857	1.4372021798853662	0.5834598639909834	2.4793253816019716
-0.5447717833647918	1.9446581081296093	2.3554957017589033	1.4232067347003838	3.5833356077299214	0.31136600602088	2.141971879778377	1.9484271890665912	2.3602806680068946	2.2032986464522	2.008880504433914	-0.22833151891291964	2.526165039799243	2.248778912426835	2.6658797802828276	-0.6497434328722572	1.695218470755902	2.4096296108824506	2.565027139571683	1.9824242308562734	1.6777680722126498	1.2444793390759217	0.9955112575728471	1.8499584777407712	0.5863698980951818	0.41647109025539963	-0.3713650940712103	-0.652992372365933	1.5584415318491682	1.404108744954023	-1.7320500538264654	1.5067502697269	-0.8595723335691681	0.5111961771667569	1.9802117972338606	1.4138099883797175	0.5952002966169638	2.4999060571530274
-0.5980345251404193	1.9489703352597458	2.398789746763234	1.3229654746622406	3.570061826775421	0.2919811106386761	2.1274167951715066	1.9215322587732384	2.479801919615947	2.1630467422664412	2.0492693838335247	-0.27626219440557553	2.401403578449323	2.1926020364466763	2.718385041049898	-0.6044306252863129	1.725859420563193	2.351914375963422	2.5422190388929193	1.9928537487626183	1.6998351995198415	1.3891872575759252	0.9487582041516831	1.830874796452631	0.5541056968742347	0.4618250793504234	-0.39428153718461834	-0.6371005769364775	1.5415054891897655	1.3657684415609297	-1.7311941914972226	1.5240724434400434	-0.9067310010891261	0.5187849555171471	2.0511927236093	1.3896738907839077	0.6286351560024602	2.538512358466669
-0.6594930147926643	1.9347156425126244	2.419374220969775	1.146298668451677	3.559237600641417	0.2819959957881625	2.129361005576849	1.9005466592728375	2.5044702617178847	2.126069984075768	2.046599314903977	-0.35024030617126956	2.276710350243728	2.1298634497100624	2.7678884902973167	-0.5721436002887825	1.7756352179990622	2.4321501779646892	2.4971929848457197	2.025056703709992	1.7150381931328016	1.457241822433552	0.9144274189113473	1.7806481850569937	0.5371298554107728	0.5115327031077966	-0.3949425025440024	-0.6289533612341482	1.5022678205418987	1.3133212334312998	-1.7103996381248614	1.527204941118284	-0.948548291908932	0.5335478248763765	2.1407675201977945	1.3745076666220644	0.6745202230003793	2.621165714172931
-0.6998593176168991	1.89969270749036	2.4134944381187795	0.9631892210260811	3.541412558522822	0.27970474059362477	2.1326013562524198	1.8786522345972223	2.410256078984397	2.099048230085543	2.0042778141839315	-0.42876227990117	2.141116877232272	2.093068126293147	2.8310105207188707	-0.5799356756202813	1.77077162394061	2.565357221581141	2.4424950721014875	2.1302306579798955	1.7211726445805369	1.4785482551968179	0.8967607547030078	1.7195490572854955	0.5311357407921993	0.5652919281228186	-0.38366738625577645	-0.63309475983624	1.4403339111052964	1.263210422119308	-1.7044339875672168	1.5189096818469872	-0.9612774822824802	0.5428658494410362	2.2246105780332974	1.3653270914631377	0.7149259642575516	2.738624525886587
-0.7024437357657856	1.8497717232539777	2.3748483876292994	0.819754881720449	3.505049238753172	0.2807126424688176	2.1096539671914623	1.8401274895076214	2.2723982115510992	2.125145025261771	1.9042537626109062	-0.5002160239089712	2.026380002002713	2.0959978533365815	2.978453903330306	-0.6253024698713401	1.728126844704152	2.714779609541245	2.384674296506774	2.2926348475702127	1.7640344357685738	1.4632409773996566	0.8911119715119286	1.6749458303525722	0.5374591201338895	0.6157559959027746	-0.3621115790398389	-0.6296559199255739	1.387797134710975	1.2225052678201345	-1.716651784970685	1.5152419039790375	-0.924766328165747	0.5306035447513617	2.283701422210876	1.3657484949130556	0.7417808323436154	2.8541060964567464
-0.6687116279167943	1.7900717207192531	2.3144035220239942	0.703905239423455	3.4589637002090967	0.28509482453487356	2.057914330115122	1.7858891177954859	2.171058853131687	2.2844034980997385	1.7655518554012861	-0.557811998673046	1.9627099492047857	2.1311399475105093	3.2063427239829307	-0.6646917405905753	1.635128658630063	2.8653544930497414	2.337560869565638	2.4261314892373647	1.8587830354039405	1.379045289935115	0.8942164854655636	1.6628417991768565	0.5533311764459917	0.6462885799941633	-0.332386001796203	-0.6069645067516125	1.3698038777732338	1.1838646157157071	-1.7334680291261855	1.5167400550425438	-0.8539238654658965	0.5074888723332874	2.3202736330101383	1.3634780763257432	0.7559386145611022	2.926168520294719
-0.6038286238935673	1.7306255831688027	2.2369543942033174	0.6116735439655118	3.4415274299176204	0.29104207162452134	1.986382060484606	1.70953206584502	2.095213024198774	2.4653427176128675	1.648421198944939	-0.5916304486519803	1.8924952006470535	2.190502581611556	3.3739557914580245	-0.6956950826620544	1.45261330484463	2.97804778596037	2.309605372902353	2.4857249173427056	1.9634015475313853	1.2882920355956737	0.9077676678113505	1.6867587762119587	0.5674933011846306	0.6556788257565179	-0.30837390439336587	-0.5753370400463518	1.371279265944397	1.1545505814895378	-1.7732946397183151	1.512403968772057	-0.7752254005600258	0.4807456856766386	2.33385489809365	1.338206769436276	0.7586234155967752	2.9213723745479947
-0.5048447674963841	1.6778599200675397	2.155209709890312	0.5326085686294357	3.465914823554131	0.2887445561698892	1.8929947464233876	1.61826792043617	2.13156094158989	2.5309931990374404	1.5809574573250271	-0.6012270851203845	1.8114996152860283	2.269590581436999	3.42759334175168	-0.7314432527452468	1.2775116291786186	3.022288203740934	2.288116907181404	2.4897655019913065	2.0527632999856023	1.2695248677960485	0.9325869299752838	1.7579851139999256	0.5751487059971151	0.6528707313993026	-0.2945472236322035	-0.5349953804491887	1.3860773209545691	1.133462940388529	-1.8388877835700583	1.507716307939098	-0.7028525151298773	0.44036757922978	2.3234944984338033	1.281162502430037	0.7465263810452389	2.837155929559374
-0.37794214084813954	1.63581918315123	2.0815606316392103	0.4626294668840988	3.504333080124268	0.2677664245936689	1.8061574242309004	1.5269762348704958	2.2870532221211475	2.534829798631684	1.5452838833275293	-0.5986178986058265	1.753498599562406	2.3601231704246217	3.411943482937821	-0.7650649480747699	1.1946154628544918	3.0006186072089625	2.270581882006954	2.473953485945422	2.116296861202443	1.2983321307936635	0.9602074157201776	1.8588861603547837	0.5874474917344747	0.643045122170713	-0.28863426325501396	-0.4793206855514244	1.4291610114617963	1.101271881664321	-1.8897898329482345	1.4997567865382693	-0.6388541632913434	0.4038460650593496	2.318914592348876	1.2117685343200804	0.7284219755939603	2.6953523362664185
-0.24778814943194058	1.6090312109065166	2.026315099237455	0.4211364234035761	3.520524111330384	0.22161891730805064	1.7614528126464268	1.4543882500968928	2.458021733359973	2.4807323047282384	1.5276832248735706	-0.5803293590734473	1.7206926723806562	2.4571260304981815	3.2957313828728276	-0.7771819551337594	1.1857516164497954	2.940424166749788	2.2693360154629296	2.4623898730091245	2.1142102260063225	1.3378435463943221	0.99442446707076	1.9689611922836243	0.6189259475934369	0.639426163357635	-0.2931121546987667	-0.41681761319663985	1.5052185968842262	1.0762291222698548	-1.928115057928896	1.482320588642702	-0.5841893763935089	0.39103637307882766	2.3555020390299917	1.1410114550506953	0.713304111269209	2.547249626762931
-0.1335286502788074	1.5824171187880185	1.9946445300056248	0.40083107426127473	3.500872133933973	0.15511617432560187	1.794814158910004	1.4354248849690467	2.636159060002177	2.2851557019601487	1.5629354002372895	-0.5548433421897644	1.7149497160666658	2.556550213047088	3.0726547927081853	-0.769041965738191	1.2458107046712859	2.871720020787953	2.289032181945106	2.4504789063594647	2.034418832279833	1.411806712935546	1.0468305160492895	2.080411682300615	0.6411438331147155	0.6476518118478112	-0.2970243550691734	-0.34809422587799915	1.5941571161602863	1.0969247292634385	-1.97926008517173	1.459883163412512	-0.5431398140815007	0.3860518312333804	2.407273565565524	1.0884220245150167	0.6928132160084433	2.453263873759569
-0.06837950890278024	1.5437705219354294	1.9874631691110558	0.39759454080555295	3.4402704984464827	0.07952979394622786	1.890141607463765	1.4525902712870542	2.8650930177594036	2.0605058801279887	1.6604237945139553	-0.5450609122543792	1.7443212416507425	2.654251672203414	2.8679436898098976	-0.7627105296239516	1.349239656271872	2.8125306636558642	2.331282357902988	2.4619564230762103	1.9251636375264076	1.5128453109464346	1.1101381689789827	2.1681978957219536	0.6358381810990246	0.6614555547491227	-0.29137042165714827	-0.26890641173442986	1.7013745463712993	1.1526915810446519	-2.0150249762352503	1.4444328866941514	-0.5089343626308088	0.37966149930007387	2.434030821275267	1.097099495555164	0.6724457598757538	2.4151852820754414
-0.06400908466341013	1.5089979742949151	1.9984550480313146	0.41608575779934814	3.338099508421678	0.01012542041004022	1.9724872737512473	1.442734829451939	3.0587224440973406	1.9517170471681422	1.7530697372490056	-0.5441884907572516	1.7967612561119068	2.7557643368269793	2.7510347961900843	-0.7674343628214537	1.4237604862704527	2.767643642268207	2.3872917091146144	2.5089412082700084	1.8291835390820423	1.615796847050289	1.1658635625917926	2.2034991874912984	0.612965507776092	0.6824808891466058	-0.280178670369205	-0.1888475891547067	1.8150442230554038	1.1941175722510262	-2.0226552064925665	1.443074098520274	-0.4818222191636366	0.37212248343066984	2.4262727102358626	1.152617250064252	0.6572661759869638	2.400459511464502
-0.09473031330420706	1.4755260499984901	2.024713425451931	0.4263202014296043	3.229228781346067	-0.04322451611414598	1.9945338860835242	1.4004921631910086	3.1110623343113755	1.9006535621370666	1.8087161533888907	-0.5365426856921471	1.8688268287094445	2.845938482306167	2.669976553102914	-0.7936508872527972	1.438858212867568	2.7204650308947946	2.4551887036004736	2.5160753191521454	1.7663310146285984	1.7149904219300929	1.2183285846983423	2.2015511549897093	0.5582402141361095	0.7092366951684064	-0.2748671289226259	-0.12415467011845838	1.8881628116817837	1.201702167603548	-2.016105683752684	1.4635129332196553	-0.4759799310764298	0.3597813881461007	2.378197408637799	1.19521339878759	0.6507067578755441	2.3937395635241048
-0.12942115691810785	1.4396093711274796	2.0599746751310453	0.4172191149906596	3.1369758575574695	-0.06833754948269502	1.9443471717837788	1.3330541877436195	3.037450065462637	1.871493965596203	1.8503074719935089	-0.5162992757680558	1.9449693316803802	2.9017605723647115	2.584868197478346	-0.8465428227689559	1.4411563609128755	2.6515029135456745	2.557188562565529	2.4747728844487384	1.738160159336682	1.8018612042820366	1.2833801572709196	2.170635335403744	0.4560521589876358	0.7296715678648085	-0.27260734195067865	-0.07802819977551732	1.9140984276966262	1.1878766421860498	-1.9943319658511047	1.495788111522258	-0.4906448041466874	0.33811812142345593	2.291493052190356	1.1969807132561237	0.6579039448153612	2.3660381479089705
-0.1454920052583305	1.4237654140267515	2.097301700150094	0.4120657626610439	3.052445754575256	-0.06797445439722212	1.8085988959977761	1.181748566148864	2.9447355021107073	1.8655879056204494	1.8350136077848056	-0.48294127046816165	1.9897928214063065	2.9193718529067043	2.5051786560167173	-0.8979351286986057	1.450352025484541	2.5650590468607724	2.7305907817532487	2.4537565003727306	1.736964504567862	1.8819253982321862	1.3317044233171935	2.1026621159312384	0.33893494196144214	0.7342292791519551	-0.27414959445590714	-0.036967547365491696	1.9331989619843823	1.1491063659009424	-1.9621827304751052	1.5256466106251667	-0.5175480247740324	0.3146924334992181	2.204441317636671	1.141806961563296	0.6837232957714467	2.3106453364817927
-0.1724071491066606	1.4284114909992218	2.1381984687041977	0.4007512068081974	2.9629843878911624	-0.05529742770613096	1.6153761738265946	0.9695201833498132	2.883560552736008	1.8769501428803241	1.7229361021869642	-0.4257168826380487	2.008266945232202	2.9144743441536978	2.4378603108386736	-0.9126524934606017	1.4191211767137486	2.492612640644421	2.8939823539731933	2.4609559256283204	1.753212095923174	1.9595635188218286	1.3447079980456498	2.0185320620325853	0.2398786433271674	0.7222703889388142	-0.27910981197272344	0.003398763413826078	1.941497652336355	1.0969626680480284	-1.94245075194371	1.5550711843671858	-0.55254134187371	0.30539929017505163	2.155491476420261	1.0216381777734305	0.7236249939223056	2.2512312440803424
-0.26058518768529815	1.4485676752300871	2.1807946166342265	0.3599199222246137	2.882388772723254	-0.03690165341883685	1.452673886697766	0.7842457454658822	2.7231012789092164	1.9023487201191387	1.5895961293174972	-0.36370225455055877	2.0052106689759945	2.893673647903996	2.3707845991306127	-0.9065579988210308	1.3548805651103548	2.4641989349877025	2.9632700196671857	2.4569272163203477	1.7733743685237229	2.0176911800846	1.3337263591350301	1.9479486709323357	0.16198882808694284	0.6919663706671992	-0.252206735452943	0.03610677360356135	1.9117660775338288	1.06220125666788	-1.932198536669265	1.5782972768591372	-0.594711032664308	0.31510297396735404	2.1531085844984963	0.8602277563492484	0.7702404090946797	2.1910823661188084
-0.3984507493844659	1.4892417143543453	2.233775473029872	0.3176015817289418	2.8110272192235377	-0.014643298653319068	1.3572649198880153	0.6372599941844824	2.5053311543258157	1.9268943197746176	1.478136190682952	-0.2805758340302623	1.9769763624639958	2.867434120051814	2.326765288441897	-0.9052053329339997	1.3032982020987625	2.4616493736146614	2.9745401939963547	2.439093423532584	1.7749233431171618	2.069083940960895	1.3085995942321342	1.8980451322504268	0.11223618009495222	0.650672145894816	-0.18265055200284147	0.06597168078471735	1.8583046067567814	1.0638926941474964	-1.923766842112108	1.581619814841417	-0.6146140795861286	0.3515042288087339	2.183626055849489	0.6940915962367011	0.8222288552030683	2.122603691853423
-0.5597844952420711	1.5374030317134297	2.29565800660824	0.2793716941885002	2.7578210177406466	0.017550088881957877	1.3044614695710155	0.5083720602450112	2.419118908874349	1.9194262670935156	1.3702472421949998	-0.1556741563581549	1.9291904170553074	2.8481915557877597	2.317377239564889	-0.9177752281281151	1.2444096946329701	2.44568530010278	2.936718855029402	2.4225095103458933	1.7592825401563044	2.1250836000847464	1.276151736722158	1.8736419467748617	0.08647869880015965	0.614681192345507	-0.12944879521532898	0.0909063515348123	1.7887935041776573	1.0773609626767766	-1.925159431664774	1.570955386446435	-0.5711405089035987	0.42198448937880756	2.226259100449762	0.5475334964045253	0.878421089395409	2.0593920940800876
-0.7247960669269383	1.5796524247811976	2.35012887325752	0.22146779070628547	2.7320480763894404	0.05613833210362971	1.26980805895001	0.40667019539961047	2.4082327829934043	1.879710623076183	1.287213547606323	-0.043127744240276114	1.870802746847179	2.8308692246046077	2.304228371903155	-0.9477168324523462	1.1933189140909624	2.4037331220302147	2.8525846130191184	2.407276417155613	1.7457002092171412	2.1804984359257378	1.2330634419708215	1.875948238127317	0.07738650246861618	0.5845540404820498	-0.10233432887340314	0.09914395490504449	1.7011242310129178	1.0685085796058882	-1.9359810129802821	1.5513273903776188	-0.4808757735277944	0.5170681499231244	2.296231411446551	0.4362528853797659	0.9327068748318954	2.0058262267500266
-0.8126855228338641	1.6202186582272025	2.3912036055655705	0.14785281823983262	2.7188619883282756	0.08835050041918913	1.2503333475941916	0.32770469716703665	2.3581423218517075	1.8258794597261834	1.2518233278625728	0.025821826951696315	1.8078519851123402	2.823016385700421	2.2780737281132666	-1.0004348109364691	1.2185555291232586	2.3147765470275976	2.798695420663113	2.3844282617877703	1.76453881261966	2.2320270267257944	1.18458753073821	1.8902146173671937	0.06899399367369716	0.5678959458552357	-0.06458784767400319	0.09394255547027482	1.611116717912242	1.046387106624815	-1.9507772769773581	1.5232172620718682	-0.37949533621614073	0.6193632233370197	2.4040648888473424	0.3475990595944775	0.9840815541645686	1.9614151195117284
-0.7808901253594724	1.6711411919905843	2.4063409931071833	0.08905515992554461	2.70287265077683	0.09879887451668587	1.2338870394483723	0.24826314765220775	2.3485931582236335	1.7672435492295466	1.2562807082388385	0.07120390075598478	1.7455522812962656	2.820584090464611	2.251066756492927	-1.0576546774392919	1.2889439939868939	2.142461711154234	2.845338915486766	2.368277798533994	1.8059591613347945	2.2619322482738102	1.1644482075193088	1.9073694585921843	0.048635705509117215	0.5765134214650229	-0.07554141324685286	0.09136650693504475	1.5521512541373819	1.0511294546985046	-1.9712381891027264	1.5057588928074965	-0.2955637317440037	0.7243081488634284	2.5081351034305124	0.2937540187794518	1.0406509634704775	1.9463653752674799
-0.6882486747916904	1.7372399831700278	2.407063316579086	0.03929393344532828	2.6996572446878733	0.08459121423252303	1.2086612151325173	0.17659185667005411	2.407237003986073	1.7455268119390541	1.3046507324523504	0.04238571843188449	1.6907496942128613	2.8105366994679644	2.2115703825395228	-1.0901876416890097	1.3756960103068245	1.9242145672330437	2.9349839312235786	2.370370827319639	1.8565197402955103	2.2845328383662418	1.1672494311002681	1.9117357383371238	0.009127680379582264	0.5981591488018909	-0.15567304244709385	0.1074924885949752	1.53510330578835	1.085457731621256	-1.9927471699278887	1.5165690187689083	-0.2699719424365355	0.8128190150441558	2.5805055422309193	0.3053211134761782	1.100669810633202	1.9675873182164263
-0.5863501334102169	1.7969747617299958	2.3737771156202463	-0.0043745473285821766	2.7374762664868877	0.04076000318182005	1.2027878247884964	0.13233089034468629	2.386024134056986	1.7728868777133868	1.3955529567027978	-0.08552904459604377	1.6553736519282167	2.802131564953842	2.1487252031285897	-1.0733318051366534	1.4473410828583355	1.7316640537076833	2.9951434387518128	2.374927989285548	1.9088930035738378	2.3549191502484303	1.1676201193335385	1.9004601807540376	-0.05391528916370184	0.6177722729557743	-0.22487790196743287	0.14420220735458855	1.5519951751492147	1.124989945163536	-2.0023574884554014	1.5611524740964293	-0.3187214441103559	0.8725339922275541	2.6190736535528876	0.3684671304358211	1.1654136333095375	2.007666530584598
-0.4898320556191053	1.8321646216734269	2.27262740315627	-0.001982326948266289	2.8109073722693134	-0.020891038227495485	1.2314211122047003	0.12753496874907544	2.3193347112950726	1.7866352927696814	1.5201271114402923	-0.22357762955125543	1.6503642019157163	2.795101683084328	2.0811704458515896	-1.02089275775562	1.4456174718243546	1.5981487845375917	2.9636388617361407	2.372505419797482	1.9402821416160898	2.4551314495564407	1.2054387438596406	1.8873901301768772	-0.14217694318213164	0.6447158294723889	-0.27237511087846256	0.184301463660557	1.5869303645194974	1.1987239730132693	-2.007521674713204	1.6240019699804873	-0.405452111207643	0.9234907727573874	2.6035604786504503	0.4520254145052648	1.2570568993126305	2.0445961848475043
-0.40824652785201987	1.8527728942324515	2.1379995680380217	0.04011542724842558	2.8975654894631266	-0.0726853001182316	1.274552421448582	0.15817536037058333	2.247150651381151	1.7450553348782236	1.6669627388312154	-0.3200771407057632	1.6656171527199528	2.7713237111625224	2.015149256532298	-0.9710450703000737	1.4016362027487126	1.5542802475880486	2.8549424700969537	2.3667132224062843	1.932555190668984	2.5161417236456916	1.3539246554819517	1.8724200281942267	-0.24556606624106792	0.6720321659569672	-0.3298284826803891	0.21977862331240475	1.6300935669640926	1.3310418073999877	-2.0172045239465843	1.6824773715332504	-0.5018309860766943	0.9650880599884065	2.5326801090952396	0.5332745796705662	1.342877953108097	2.0801197267431606
-0.3494141405123528	1.8630492096917695	2.0071194402087746	0.08276845040461801	2.9422800957747293	-0.09300297425449601	1.3289984646237634	0.20240878653912642	2.1226068650179895	1.6760145374895061	1.816068832998965	-0.3761665727919282	1.7008254551914657	2.737633678956438	1.9446113518487205	-0.9414423822623939	1.321452957178606	1.603080393395826	2.705340126928964	2.3603510086649533	1.90090234290256	2.529494559762071	1.6114603055462033	1.8539473061964045	-0.35454520630384245	0.6891609973316482	-0.37151396014314375	0.25059260100654035	1.6742992592541799	1.483410289442268	-2.031340758520262	1.7146131869462244	-0.5831648993355624	0.9807093321446466	2.4500254500442487	0.5963001956445191	1.3779758118579633	2.1470152721200035
-0.3117893730693809	1.8577806418674492	1.8596956622331977	0.11958354306194674	2.9082406376784613	-0.06135735947747676	1.4025931461308057	0.24668549009696586	2.045765257077745	1.569493113295488	1.9460448822918857	-0.3834448299114845	1.7382257474244074	2.7197846552710954	1.8747453552358633	-0.9475128828285804	1.2096394520811684	1.682760049289439	2.5181896611413945	2.3871536524618464	1.8727954948252485	2.4691558891847474	1.8493831781774481	1.8409924102498796	-0.4643475081744109	0.7062979917713206	-0.3780015435579954	0.2706709888720392	1.7147973393536595	1.607868472288191	-2.0447661921764317	1.710150407139711	-0.6305324896953476	0.9799297199425302	2.390703020462509	0.6114664198063621	1.3596828188499004	2.2418293288456423
-0.2976392027331074	1.8435398595304249	1.7228205985356961	0.15195648404326717	2.792652634973376	0.012563791716795813	1.4858069818445732	0.28253883997457246	1.9918146645649988	1.4316418584561699	2.0646286374854013	-0.35835463389223915	1.7513890581837022	2.6745549366454915	1.8033800082059355	-1.0056505226383465	1.093515383203562	1.7468106594468669	2.3548445357005034	2.440812379088455	1.8622112618181794	2.31527190472401	2.044668479250082	1.8375697587282054	-0.5681631787155679	0.7242322455585358	-0.3863231569790654	0.2781156458829429	1.7343690554924858	1.6778117832443553	-2.0479285309522774	1.6675750443582014	-0.6672198437974768	0.9851547804460781	2.34792980574919	0.5811253714122699	1.2871108981346884	2.3261693514057318
-0.3147778069586643	1.8450282734108263	1.6422030179976879	0.16030073128398822	2.604872919378335	0.09504271846006669	1.5722081813675182	0.3079977478049242	1.7910957677645076	1.330781758053657	2.2249417556635662	-0.33651582354515963	1.7410773242476414	2.5908437470785994	1.736357178151588	-1.0922721268142572	0.9907531403273504	1.774426998997431	2.2375554899364114	2.463330993753877	1.9045737967322978	2.127456850697123	2.1744851834877097	1.850444686181233	-0.6566979727884024	0.7522832578923853	-0.40467238900556024	0.2839086736894405	1.7173947293076832	1.668557881369895	-2.0315003260731723	1.6117348683547774	-0.7026184208635653	1.0140377537851322	2.3148770836579056	0.5309568606960186	1.1834768923847914	2.4010573597156606
-0.35611246497019955	1.8643081018055674	1.576492518966773	0.1464608426290272	2.396345065220194	0.17467009673035352	1.6742445823891898	0.3302698660598491	1.5551358154973842	1.3079457126263823	2.4412681974127524	-0.3301988456678098	1.703182341718346	2.53356959505221	1.6804488274337395	-1.1627607158985078	0.903902807513503	1.7224507898760624	2.174273119557695	2.44421763301347	2.0182864539108096	1.975493350436227	2.159135320737307	1.8836188160235559	-0.7321557190510538	0.8279385442373606	-0.41329471189193506	0.2927913163260697	1.67281209153674	1.5711785060247427	-2.0283887587914338	1.5739073458358388	-0.7282001416004393	1.054930072535514	2.2948053329051357	0.4588022699855789	1.0915044553734927	2.4326464589305083
-0.41396687770017637	1.8680013156863775	1.5100213121248682	0.1312099623030059	2.2314561178820767	0.23343828836621333	1.8224447717775405	0.36627271964593267	1.423395443001556	1.328276811226646	2.617914145396697	-0.33173366126460824	1.6421051484047553	2.4478942813625664	1.6301552640661217	-1.1800784383635095	0.8544741901967783	1.605482542547562	2.17568018374667	2.4024342470146376	2.1762818624415874	1.8902072505281602	2.031803912609102	1.9317598491087893	-0.7982032291927863	0.9195444595765178	-0.4353953689311484	0.2971175987943266	1.605156267496205	1.425003530566702	-2.050264019681228	1.5620171574798063	-0.7383769493283916	1.0946737073497983	2.277076860781314	0.3661795117076961	1.0322673893552543	2.3696152176128296
-0.48962042832651703	1.8348110771944213	1.4625398846747242	0.12161826150943315	2.115663498425876	0.24007729419628823	2.0099571401166805	0.4144601254728751	1.280645959966507	1.3576523514594934	2.732251219530837	-0.3166682344855051	1.579614960394108	2.255336965596471	1.588077021137265	-1.1248800725433004	0.822628863339005	1.4874924605031912	2.2453804061251965	2.287878773648789	2.316721372150528	1.8953687876310732	1.8730819509089973	1.9859081154255223	-0.8448802453392918	0.9801307279464364	-0.4679106963628136	0.29607814061344484	1.5323233328670365	1.291727741869098	-2.070148312694945	1.573539934581364	-0.732214984124823	1.1234820369673728	2.265723081624669	0.27292034821973377	0.9986199403602921	2.244327599749925
-0.5721198012206902	1.7852587188256155	1.4340342786748548	0.12159163902507328	2.0421563921358943	0.19319733647962944	2.1698062882858866	0.4484446789945218	1.1266890040401782	1.38960122068848	2.835893486959413	-0.2870462934672915	1.5090078712565091	2.07152859750565	1.5514642526540352	-1.036467910641099	0.8110090827142005	1.405296746014106	2.3337030547407203	2.1018782822310795	2.399843701325058	1.9805416959360063	1.6984625188411595	2.029727651122174	-0.8672365717100627	1.007417133192711	-0.5018045236205809	0.2942293019517966	1.4786733893495612	1.2257490339025385	-2.0945440156136534	1.6045640142157112	-0.7195285851762995	1.1193849260328452	2.2945981249119387	0.18673044260590488	1.000540104574822	2.1164949519016405
-0.6504251059526501	1.7399038267036446	1.4209347505902041	0.13255629936919336	2.02607059240178	0.11415842265821267	2.2519114757182015	0.45658082818215356	1.058499961896706	1.4163674413098577	2.8449535575856606	-0.24529123125754304	1.4232331227450792	1.9991412967358517	1.5143848813439171	-0.9464541443405057	0.8366758324073829	1.3594113418548766	2.4321620298438114	1.9410921078012968	2.4118616959392774	2.1121722112205896	1.5349173977422597	2.0589865235228806	-0.8628700724841728	1.00215739831626	-0.5714291854637719	0.29850628205574237	1.4282480966253481	1.2414209135033931	-2.13797177575213	1.644295107113439	-0.7159919997551337	1.0547559038520626	2.332380064730307	0.11138952580986139	0.9792365683875497	2.0167444721859886
-0.7262389802854973	1.6980091490933558	1.4277811208891076	0.1518614037419827	2.030937547981882	0.037542229493315656	2.2480556622099126	0.43950593095085627	1.0493673592079538	1.452663976870782	2.727732082458241	-0.19800275492249453	1.3344589589310456	1.974990250958328	1.480179783447435	-0.8582759246537996	0.8492511264574422	1.3335639489599838	2.5076708317675043	1.8223505768641572	2.3477187860393975	2.2871173799711357	1.4263183824930457	2.077983838838044	-0.8268230685919535	0.971774470416389	-0.6769007974284944	0.29861310384508244	1.371243927305567	1.3030240149806276	-2.1667737190523213	1.67768202119467	-0.7198180565808788	0.9483181038960694	2.338315964300126	0.05827979101459112	0.8969609606596256	1.963535977832877
-0.7912342109032784	1.6636782569734279	1.4496741521099648	0.1598177233534634	2.0522323055801044	-0.024158893996754787	2.144983979337178	0.4053915452613216	1.071861649931336	1.4881075348483708	2.6150261116565736	-0.17023067059726457	1.2507539491307966	2.0436724162786897	1.457434450979349	-0.8068596246507649	0.8591196445343513	1.3171643393396988	2.531317706632705	1.7158525221142558	2.2469970331370996	2.5092634472285793	1.3232459918125823	2.08845331400668	-0.7583584560509713	0.94591115950037	-0.7694984714924274	0.2823351065618601	1.3253537598979035	1.386931960231117	-2.164195252458713	1.69269203787534	-0.7388250007198274	0.8463755147224928	2.3235615363139543	0.0207232835494551	0.8177644734042868	1.9530953430109683
-0.841652810125478	1.6475074052354148	1.4644172278045966	0.16826465731957183	2.130916215673307	-0.08431686337356367	1.9596073893049553	0.35368293366893877	1.1133907919582076	1.5086977658790155	2.5516492102349497	-0.16194670536296524	1.1816337739299383	2.2384096537899616	1.4314757803767537	-0.8065537002151169	0.8744600899758239	1.317057130451476	2.5341728174627614	1.6415514846414136	2.186249065899865	2.7482863825133097	1.268464168248096	2.0947036514584108	-0.6685365362423134	0.9534810417695297	-0.8276634231181952	0.2582755527782784	1.2893260176104522	1.491235163763857	-2.1506102512496335	1.682030776818759	-0.777060397550794	0.7547254653662214	2.2822662021403497	0.029981259342040312	0.7718794064063668	1.969093628614597
-0.8771292399012616	1.6387855781044602	1.4656769320237113	0.19797534986492943	2.215794167132416	-0.12684907045468596	1.7802509224775354	0.2981659118185153	1.1490404738700788	1.521902722643817	2.484196366855566	-0.1626010214858112	1.167478239530256	2.3714543743953582	1.3988166931800314	-0.8249511559824045	0.8893857627085845	1.3561783238194163	2.516984777049476	1.6180798738906135	2.1919815520398807	2.9618713915203814	1.25586076831692	2.1021567150523373	-0.5605975733730244	0.9751267691063976	-0.8406743178051623	0.23331623084602837	1.249734962574283	1.5915421486531676	-2.1200530648674367	1.650186356538644	-0.8213167995970128	0.6781907696094981	2.195159618411995	0.09970633016264704	0.7360511994820458	2.0029906224749787
-0.9047273627393103	1.6051606392969664	1.4704819533802813	0.2402328389677791	2.2348995254937045	-0.13828030538699826	1.6737391692020562	0.24806643224631691	1.163239251030393	1.529579520893837	2.4375482646456	-0.17080420695185897	1.2229233553893843	2.37551429576641	1.3637965956792497	-0.8483603738278036	0.8930142558122055	1.4583751965175116	2.4807453607338172	1.6297503648925606	2.224945267561414	3.1437891630239845	1.1921697900550938	2.1024126142315276	-0.43936454730786095	0.9911617497721629	-0.7994026880223822	0.210205747575427	1.221101830462064	1.6650232512723044	-2.0717222290122814	1.603886203797972	-0.8625702504635513	0.6198318200329724	2.093545427983483	0.1834925160978619	0.727773920171556	2.021741013994555
-0.940283954368347	1.544521684080679	1.4751997376025645	0.2888112665000173	2.1957855719697754	-0.15183376849130015	1.6386577877371074	0.21093836653853965	1.1468743569856046	1.5032199942256956	2.4650081980312506	-0.1810309256126327	1.2770720415063443	2.340525820238953	1.322903523930691	-0.8826269098795251	0.8893857627085847	1.5860978354458315	2.4579208670742116	1.668653980789157	2.261475465080732	3.294915045421689	1.089586033863941	2.087135433233848	-0.3133945992033004	0.9806858163658854	-0.7537633276890803	0.19642984528096866	1.20279052577485	1.7224783789677507	-2.0049794734725297	1.5419045586356919	-0.897525810423501	0.5718359071218153	2.045412230034379	0.23891566983247756	0.7819979860440043	2.0323453056003005
-0.981176118949924	1.4834515061513789	1.4692711019563685	0.3381617460786848	2.089490092861774	-0.16053866015251575	1.644779808761896	0.18295363289655392	1.107574807795865	1.4495903783215476	2.5702452413238697	-0.19573688242301132	1.3243348661418763	2.3014298747117756	1.2736675936373558	-0.9017771796992406	0.8787122783377306	1.6842073692804433	2.424402685578396	1.7223691152837481	2.3012034630417117	3.391610858925668	0.9625031553466779	2.061593496410885	-0.15144125516439594	0.9611652069485765	-0.7385730337090095	0.19132705057482013	1.180650868547691	1.7646062376890312	-1.9332937503278729	1.4691888036336158	-0.9282299164501066	0.5398842474552817	2.0721664385677507	0.24189559422832613	0.8851382352815935	2.0484805285128536
-1.0210678636028998	1.4668981181356926	1.4625363951893529	0.36163897407183476	1.893882324988347	-0.1429880209779612	1.6803013888091864	0.1565583597341636	1.0716236151088658	1.3925740455147886	2.6625896660709563	-0.22021719119194919	1.3860574312788718	2.2577070818563283	1.2065483323321184	-0.8803324766121676	0.8365129957143331	1.7296873898310803	2.330315172033285	1.7746621777381635	2.327863748068952	3.4340690292612495	0.822412489734672	2.0336716972214495	0.02994993247219162	0.9496716114399746	-0.775357840083721	0.18481502995545968	1.1491759208962045	1.783958179395069	-1.8840055091552597	1.401338080414935	-0.9593996938666871	0.559573602432142	2.1265006404309106	0.17137501689511928	1.0196628828327357	2.047956158817703
-1.0570477098171138	1.551609038025211	1.452050491647964	0.34216652836878475	1.6736825467272944	-0.11451009780869066	1.7204613576222623	0.14509378587886373	1.0623085190562205	1.3345355792326408	2.681309210552535	-0.25284413958915763	1.3833508498873281	2.249762803281622	1.1335716502066668	-0.8508827507923111	0.7982402280667422	1.6962750697609876	2.219271851970158	1.8071412343551327	2.3524271567457355	3.444150628047055	0.6964206140857833	2.00396180251742	0.16465662067311254	0.973600275952912	-0.8631947771672284	0.17014346804269198	1.1065604673534781	1.7863514843895913	-1.8580068776368681	1.3419789914483915	-0.9917978368957439	0.6369459666187988	2.164002240023189	0.04443367766014367	1.1462119911642417	2.035234348825172
-1.079348737392184	1.719431180643068	1.4318603292884038	0.3137070925883306	1.5143825597910723	-0.08162495153298657	1.7416846355690485	0.1487644953527806	1.06722790538726	1.2835764669860241	2.6197632135397435	-0.2931734388892483	1.3212785898856694	2.283822251756604	1.06358744754433	-0.8458709887141994	0.8171876598787915	1.577678587442608	2.093308187176948	1.811526203881939	2.4006527525176637	3.423923288567001	0.662869116608572	1.9661463013125275	0.22407019497294106	1.0581750713123752	-0.9346504916951985	0.15326151679666472	1.0667573804843273	1.7630792016093029	-1.8385940342112927	1.2921725950982021	-1.0143665378823434	0.7424548669297162	2.178138091206139	-0.10602455410137501	1.22326200913691	2.0275358001161194
-1.0702166990695674	1.8622876147389473	1.4131601771824782	0.3109307477908253	1.410580481950233	-0.027442400416249672	1.7422552633609727	0.17971569731559572	1.0675611541387175	1.242662335478182	2.4576446201806457	-0.336802591722456	1.2714229057658009	2.3148971093858393	1.00638194096773	-0.8623999060166977	0.8935334897957041	1.4340990838906298	1.9372278844127255	1.7992678835189164	2.448100020559997	3.3960328775547715	0.6675659050187531	1.9221028538340836	0.23725949212055059	1.1393676367435257	-0.9672104789484435	0.13728755076002508	1.0471856643455013	1.7100407807531532	-1.8265575635724947	1.2605878965669404	-1.029680833755918	0.8737158511509753	2.150289946355743	-0.24783111503396613	1.2182935842318146	2.0283607639040313
-1.0425544467489165	1.9346669560772836	1.4035710713815672	0.3185181558333223	1.3450475827608614	0.04791548046967971	1.7243946134737407	0.2263608543603564	1.0437418029035879	1.199405214912317	2.2056337061934337	-0.3650472376919632	1.2127509307896531	2.313254852903315	0.9701797829721628	-0.9077667002677561	0.986522458698488	1.3315604828613261	1.802092346838177	1.7698111010917166	2.472837528860505	3.3804426207497755	0.6388628411380604	1.8833309294469665	0.19393498951851604	1.1857746612225053	-0.9855597109749384	0.12107118143219167	1.0454835199085104	1.6488961062563756	-1.8014111678480524	1.2552255926546436	-1.0458434067020435	1.0172806087960637	2.068765789738224	-0.33754274947925234	1.1177661298718529	2.040528144792135
-1.0027300380526731	1.8984790242093776	1.407360652495028	0.3129502533901065	1.3239399033350867	0.12613743034878175	1.6951906982656122	0.26199388298336573	0.9843322784622044	1.1548380359484174	1.936824970804548	-0.36999903748584523	1.1246818428003071	2.306418823135301	0.9638775341236478	-0.9958879340301753	1.0926704758339636	1.2745086029381736	1.7017673040825234	1.721024232957653	2.485674815821668	3.3704817596739787	0.6105220407580629	1.8619569505050706	0.10843466920077724	1.1991484827009096	-1.0017414529940847	0.09431643173296406	1.0415992145237514	1.5934770266672331	-1.7500521750229079	1.2761046873917152	-1.0590130970390823	1.128761006825322	1.973462301573107	-0.3708895224804116	0.9418173682569042	2.063590391575654
-0.9740866046482015	1.6998592336362859	1.4190643864310746	0.3080212905715218	1.3236359013048582	0.1753399445604505	1.6667245232741863	0.27037395927430186	0.8885430986533759	1.1147013017317167	1.7155507278553024	-0.3573206528586059	1.0420770924522924	2.3801155399869334	0.9920105738995459	-1.0941076734281439	1.161058814524477	1.2500013211460623	1.6076961835182555	1.660742035095901	2.4807769837600993	3.358000498901731	0.5895865803108887	1.8544175209381666	0.06663301594316076	1.162441900453977	-1.011280790883569	0.05813260485933025	1.0331002718850735	1.5449122208272645	-1.6966079244040575	1.3055039224265292	-1.072895138745651	1.1981216115732065	1.9079175378427173	-0.36998651508773006	0.7624363131084844	2.094825457747916
-0.9948389052184174	1.4085404701753492	1.397900657652863	0.2751957673560874	1.3090291883716634	0.15213629052068348	1.6461330118113167	0.24773201605630263	0.7714101297631024	1.0693603245382093	1.5686787729959504	-0.3155211617763193	0.9542695648495245	2.5703685760559454	1.0406990235426652	-1.1608441892869505	1.1601678212983544	1.2533784011250704	1.5504355014356577	1.5817116432180471	2.4535764778415943	3.3392899269036724	0.5524503591233055	1.8506366105656258	0.08977508767591684	1.068319040075649	-1.040273947053293	0.011089932246283171	1.0170005770113204	1.5071220298107195	-1.6426777180558916	1.324501618153616	-1.0958388939868795	1.2473201177748625	1.8669086382479438	-0.3252403487627695	0.6521845985477975	2.1310637455974715
-1.0772805615782484	1.1427786076655218	1.3568224358594407	0.1763769086251597	1.2902804477766048	0.05151513002394022	1.6348142019672174	0.18808790499029546	0.683190457308809	1.0096338983970554	1.4947015162866786	-0.22909892671131832	0.862785976596267	2.7949590371983177	1.1077933993638016	-1.1951077260794993	1.0885596174320629	1.2761602898723512	1.5204554716383325	1.487658945446056	2.420789422232371	3.29233804992367	0.5037048564483161	1.8498049382332564	0.13531090222525322	0.9574238021606203	-1.0891228598974767	-0.05547647663376839	0.9870010175309979	1.4884561477926752	-1.563644634406804	1.3321317363607776	-1.1201872148259804	1.2677310287260215	1.8326766589012589	-0.2367327241743916	0.6040124788157863	2.1599408181087396
-1.1729617496213955	0.9267047300229487	1.3185741867023135	0.04525356672983585	1.2910989147810663	-0.11100435215584543	1.6353970574975403	0.1202092870337117	0.6471321489516981	0.9479027949819864	1.4501386107645495	-0.08825132278615544	0.8059761978506454	2.9450883458435166	1.2207175048419832	-1.2121615137372757	0.9655687559324482	1.2934544236537433	1.481697000599887	1.3943989266609687	2.409145229751445	3.219412473077841	0.4893448997753955	1.8405957665221344	0.19677863939998538	0.8816161386024627	-1.1201018894667905	-0.12452032932042874	0.9461230470640931	1.4823005799930253	-1.4603935480683847	1.3216858543154402	-1.1390758532604486	1.2564930017699785	1.7960252215163623	-0.14455286952244337	0.5747951229729173	2.1853410189470686
-1.2109039580032508	0.7573315766792523	1.2434699930512916	-0.06428274356187269	1.2987223503083367	-0.299898310113195	1.6557236346284454	0.07850168667680281	0.6489808860728793	0.9012841509442421	1.4430111614587358	0.12550002198694205	0.7496781676874589	3.0085803954652093	1.3411943547447422	-1.2178631054251814	0.8535985589228312	1.3101756599386958	1.46338877316237	1.3129340899544204	2.4317397765069804	3.1252068748428115	0.4726470798131016	1.8061901218799563	0.27773286155195215	0.859249340524643	-1.1210635642914795	-0.18035114837184357	0.9168567643394981	1.4638243918979292	-1.354357282624634	1.2874120854820283	-1.1492274895619163	1.2389185522350306	1.7584200179274863	-0.0741182928933021	0.5333950109617918	2.209976374816038
-1.1791534511666812	0.6557299413291897	1.142777403170983	-0.1458160035192923	1.3018120632501793	-0.46125964417552323	1.7305084826729307	0.06789479199118606	0.6716775063953604	0.8610826336199461	1.4631002515000964	0.3884341286606104	0.7195674497065324	2.9996119925806894	1.4032120918093256	-1.187495606298382	0.7566308444068469	1.3291951867649177	1.4756999017750327	1.2490239755308832	2.480124110171129	3.0181691218658186	0.4390955823358902	1.7386327385736358	0.33315410108397936	0.8414212065823226	-1.092802829195667	-0.21314543769912214	0.9008571956090969	1.434592558371703	-1.2865011807498086	1.2454828597342509	-1.1380488590598539	1.2183998225750678	1.7160368417895975	-0.034828871241258996	0.4679619864870272	2.2136336029446335
-1.0870603076751522	0.6000570025176086	1.07751006878225	-0.18552914375977095	1.3192366411558774	-0.5573640270141815	1.8363640139876956	0.0852490250988483	0.6939893037548491	0.8331539161233896	1.479792723243325	0.6222228949487556	0.7051958436831552	2.8505470417003336	1.4213878272594112	-1.1337788745096429	0.661383668534409	1.3263273490049667	1.4890191987095043	1.203398916838965	2.5533893282965017	2.9238314667604657	0.3940527496273129	1.650916897426574	0.3550165303700738	0.7865790149450411	-1.046892532611446	-0.2210831183531317	0.8889392396635912	1.408670883800913	-1.2714728184939552	1.2123715040938767	-1.1054443103336187	1.2013934946980456	1.671691284069079	-0.024745288689651014	0.3752660590306114	2.193340161748883
-0.9548637922380585	0.5628605659176549	1.0445379215068469	-0.17657257937877818	1.3716331449236407	-0.5867528180271824	1.9140875951605907	0.10479073352001311	0.6915534140715764	0.8425330704785473	1.4914829025838494	0.7730548782299346	0.6729386247036824	2.6097937043969925	1.3903089683030863	-1.0941556615749124	0.5934131749430422	1.2957158611396866	1.510819131066459	1.1720391110761632	2.605642258011372	2.8512982874721677	0.3471943870489696	1.5547371909277832	0.3608310460487646	0.7280607230397386	-0.9994459381648738	-0.19706875840350208	0.8858382741062358	1.3801756950088004	-1.2902256324961319	1.1823039606565253	-1.0666098335523053	1.1976405742570058	1.6288266540646439	-0.03875480338182105	0.27758456234575596	2.1606989832093704
-0.820288072996407	0.5367542037677056	1.0174874309068964	-0.1364106601162375	1.4611295887650688	-0.5676371138290365	1.9584457541571094	0.10958665511562396	0.6670040893808734	0.8770408724575398	1.499180693144002	0.8189377865973876	0.64141206897802	2.410791720652706	1.2646123881101943	-1.0654407542524453	0.5671350195533137	1.2479040472702096	1.5728337775933607	1.1514680522736969	2.595664813398757	2.8183180273723445	0.31414416115992944	1.4516514053305858	0.34113877061958175	0.6558584131863394	-0.967177728412618	-0.14710902923540997	0.8817065982496649	1.3487276041494707	-1.337646207992643	1.1514857580182212	-1.0231312285844782	1.200128698306314	1.579992605550315	-0.05114320480236776	0.1915406323468177	2.1082586737599813
-0.7720915603463891	0.5261370832610056	1.0323386806480457	-0.076479644610639	1.5588925493515586	-0.5224881180284697	1.9648693927290577	0.10110428681362486	0.6322629070414275	0.9051243496000181	1.488594868843726	0.7577390341692493	0.6252038541532385	2.2483765778765514	1.0916676056665149	-1.063116328393357	0.5630118715896734	1.1817796151812279	1.6408783089068018	1.1263873328678327	2.541727213795485	2.835191122346193	0.2975348008896667	1.3475868053729845	0.28484946954479035	0.570570710150917	-0.9543156997975835	-0.06936330924792614	0.8654743834802984	1.331240986019084	-1.3989020156334788	1.1228023414619528	-0.9778956580479863	1.1931578040948354	1.5357201800626894	-0.056905251974715056	0.1412871917608433	2.0390017947877803
-0.8478060339812027	0.5261927249013948	1.1035765245074338	-0.02559647057526685	1.6095819647957306	-0.46016409865901	1.9031315415556431	0.08958856695279367	0.5968036529875316	0.9341651771102908	1.4856523439009588	0.6421835756839631	0.5999462185624018	2.0904968427581467	0.9474904428433035	-1.1215538941204248	0.6166035779456922	1.1064955237047371	1.6675005097949032	1.0884723390784987	2.4674250787935135	2.883237184823159	0.30315409751673544	1.2529776800864763	0.2301279175493885	0.5281146091280193	-0.9632000269705608	0.035564447596144425	0.855794541327376	1.3401249847437966	-1.4221698660759394	1.092665116579787	-0.940684738274966	1.1728878868398038	1.4933735700412474	-0.05921007084365422	0.12778432269509793	1.9748383157207008
-0.9887979079572489	0.5145218908298308	1.190182061942954	0.0008358531818033678	1.592315234098036	-0.380724528191554	1.7878810312381237	0.09550970067009838	0.5727383324358495	0.9719625213305016	1.5022903244415429	0.53533213722789	0.581514740451709	1.9634834828201952	0.8516377794582377	-1.2159015899260275	0.7156328664434961	1.038324071906257	1.66968350841042	1.0519289471316728	2.3870524995584104	2.936388188601469	0.35763684307483323	1.1766205637557385	0.19893008503399284	0.5553411518976862	-0.9929166722498806	0.1446705798155402	0.8580503244393745	1.3818323552692093	-1.397233809398514	1.0683843004004197	-0.9116620835375701	1.1429225795393012	1.4522184059806875	-0.02888192255517192	0.11428488249402151	1.9327250833248448
-1.1203018249822339	0.4838563917705188	1.2626516941384849	-0.0052987278570676005	1.5243064722201685	-0.31452853795372876	1.6751168277282744	0.1329013650217691	0.5544691598113041	0.9948741470499707	1.4911305261400858	0.4781481392819029	0.6062719996508319	1.8583022586154008	0.818686287823331	-1.3029190963127761	0.7998286539215872	1.002908285737507	1.6474191082629304	1.0224098191661768	2.356408405494161	2.976948513057836	0.4494158797394265	1.118505860161551	0.17654382550657488	0.6239353870246636	-1.0305440605917344	0.2596519104486177	0.8562716129515844	1.4557434307803603	-1.3618243187937464	1.0595632629546152	-0.8840943372510164	1.1071018869760927	1.4185410127334417	0.03428989461569058	0.09626619865946281	1.9133067049324655
-1.2222741152687004	0.4445664384509339	1.321261090438377	-0.0390674476612435	1.4087886238297511	-0.265175777499795	1.580392614268833	0.19790793805235155	0.5283646742804657	1.0052394442651875	1.4276337440726452	0.47572070724591375	0.647206200150254	1.736570454046636	0.839167041238249	-1.3833772228881362	0.8934874039391808	1.0045398710051434	1.581448289026056	1.000698727663444	2.393675966125728	2.9849587055062887	0.5389328757078165	1.0690181576458269	0.17584787961453094	0.6887637281687089	-1.049768625121197	0.37756673175817684	0.8622850713258667	1.5435717171051004	-1.3240829659953222	1.0653341535205956	-0.8561339167112945	1.0712480194255605	1.3937674688409232	0.08100977709893979	0.0894564734272206	1.927264290639681
-1.2701531869798353	0.3927745040564762	1.361268040222745	-0.08933450134429315	1.2808066921999623	-0.21364757666306913	1.4938772891875027	0.28421092092464206	0.47369204280622856	1.0216115751790835	1.321270549258721	0.48307974413372146	0.6697600973972273	1.6282839386310108	0.8979901042813985	-1.4449310188959688	0.9893521302890347	1.0016083779678095	1.5185648145145056	1.0026492523615562	2.457268413980006	2.9815101346641377	0.6100755299316241	1.0256272530743193	0.2100988941079267	0.7458834149387317	-1.042194319381232	0.4771287479531086	0.8810822822969966	1.6397623438664475	-1.2809018102567964	1.0869449034282166	-0.8385365724555154	1.0518447987143713	1.3706485417176102	0.09344977894192569	0.09022453911303227	1.9963608527624097
-1.2188912850614106	0.3248360611416757	1.3840090163888794	-0.1461849150882762	1.2013627770311888	-0.14569245333872738	1.4108468695497114	0.379141841499291	0.3894991260987134	1.030090964150976	1.1683609691464316	0.5512821024693569	0.6730665618492921	1.552363408992352	0.9831855591003184	-1.467200518255622	1.0398284327440617	0.9763137809028143	1.497737532354202	1.061159055634612	2.5267751284637776	2.9972588597135212	0.6578816749245767	0.9902140054140782	0.23758501519908704	0.7936400661630392	-1.0128438846388683	0.5459877167736034	0.891186188115882	1.7359308396701176	-1.2417533617645327	1.1297894899737817	-0.8391784438308868	1.058488089926024	1.3523898609053142	0.0552267660202871	0.08153236717761676	2.0957639793042038
-1.1144916938584344	0.2638215248527645	1.3989335453228295	-0.21447919389485265	1.1655460762966616	-0.058155236439208814	1.3378961822649835	0.4530792939573033	0.2886040993479112	1.0339167665606197	0.9828656498531281	0.6927072817375255	0.6468650344286314	1.4888750169574796	1.0483046496209578	-1.4508905468727546	1.0700146687669874	0.9316545784026303	1.4793610008298415	1.2016769924479367	2.5728603229793174	3.044840836617637	0.6694109214525279	0.9521585987286943	0.23691526081910946	0.834730214310625	-0.9688360964539549	0.5864772834636973	0.8819893073603067	1.8164970103113476	-1.2083964901358304	1.1851640672323098	-0.8486504516172545	1.0849907579245723	1.3451954774944612	-0.06912595202233537	0.07820636844887768	2.1621017556422557
-1.047505242805841	0.23505827437424714	1.405738041797275	-0.280807212070867	1.1561015516844637	0.015916160997328354	1.2869268927077413	0.4909784840561719	0.16555199787222538	1.0627992353634377	0.8220730090916971	0.8390923387764015	0.5737304759033407	1.447068799596114	1.0745463926051992	-1.415241352342272	1.1026280932334862	0.8518074086211691	1.459561012135663	1.4097299914114276	2.590618484599306	3.1293685527847064	0.6395199702788561	0.9139688449742358	0.21736142623941931	0.8793413644913854	-0.9224524057609864	0.5929153505365918	0.8588159949473629	1.8690106113140093	-1.1760296626422269	1.2393540599289956	-0.8523506513105736	1.1382366125797698	1.3407557415225795	-0.25454777002143375	0.09017310614299981	2.1727427865260056
-1.0337366428910526	0.22742493683339973	1.4076084059564042	-0.317557650123323	1.1731052037021528	0.034402709055990924	1.2591984579330178	0.4921469735671614	0.03413693963377273	1.123925696440953	0.7158587568983318	0.9836921629368955	0.4896331255232244	1.4362972064089556	1.0902086941611087	-1.3832332584478322	1.1183925285549752	0.7364070912829228	1.458730434439647	1.636035388919811	2.5904853495929276	3.2354856807228765	0.5836134449156981	0.8826371892220856	0.17448592098709018	0.9422758745573081	-0.8814636215148794	0.5687407579029526	0.8158942732014415	1.9006389114001394	-1.1549413599111003	1.2960557519773959	-0.8488291687452989	1.2227415990411106	1.3471670006062029	-0.444798527553775	0.10757459433717438	2.135308802174133
-0.988483673492496	0.23023136207051334	1.3979844053017785	-0.33262597627087825	1.1953324290661729	-0.00036364537807003216	1.2620964319334331	0.44700078791528586	-0.06700008918654034	1.194319740966101	0.6569828288150883	1.1331912800419077	0.43945617701549394	1.4320324601759418	1.086083925171409	-1.3592991702471553	1.077290089316838	0.6317276627669258	1.4702355748275573	1.7875677041653986	2.58161650993727	3.3349924190380174	0.507672905490818	0.8507617477141551	0.1118769822151882	0.969091543055716	-0.8641862252063041	0.5348700336215588	0.7517988170230552	1.9252611825987382	-1.1351187179973707	1.3590857861502907	-0.8355889984141021	1.3041986335420483	1.3576584288499842	-0.6199948618395582	0.120727719206702	2.041516765363883
-0.9200511026072127	0.25851470340067645	1.3545507808825863	-0.3378591960535725	1.2179747341253138	-0.08677088533055524	1.2940719678451942	0.35875425683279677	-0.14227860179256685	1.2683092479627773	0.6404029722239903	1.2025689840056186	0.3829051156087704	1.4242564305949912	1.0589151979044147	-1.3490297068387436	0.977959706556413	0.5620452357000602	1.5258460301720174	1.7821911436961728	2.5806589620067806	3.4155206985610165	0.40792828417720983	0.8114268451328186	0.04561619833234534	0.9612550006634875	-0.9105609839349567	0.5066567556448084	0.6823259979693307	1.9403292032115431	-1.103165315527215	1.4198131653059147	-0.8092823405944556	1.3538906176801504	1.3671077227750394	-0.7665615617421405	0.11818007275778161	1.9110422294336644
-0.9371961197810295	0.3300628977357044	1.287531724837355	-0.34715044309508664	1.2610582526208818	-0.22596776852878114	1.3384831137081057	0.255887836784524	-0.21011852619641708	1.3311884520068937	0.6621558603194098	1.17681235489829	0.3061456712912331	1.4279249901762205	1.045906311090747	-1.3668363085489466	0.8632827335736459	0.5239090239926644	1.6575800242217613	1.631870113194618	2.597508221179379	3.476308362497438	0.3073201277747334	0.7665997064181038	-0.007807002993490453	0.9508008354305213	-1.0051177355055319	0.49968047109485647	0.6131888959844937	1.9545214702134064	-1.0684376135576072	1.4766257141983377	-0.7825704228083977	1.3777724616800948	1.3734458496257698	-0.8705579131326043	0.09285790717867312	1.798720236771863
-0.993806420548515	0.4261247122645505	1.2192913489120947	-0.375781023417853	1.3089824188285515	-0.36300173186440354	1.3837216698693076	0.15845469624694725	-0.2586736627331841	1.3562667127692656	0.6919843446466455	1.124483221024282	0.2614870783307579	1.4423322246632218	1.0505630073030998	-1.403058361581476	0.7237316876299016	0.511925080456043	1.8153679291570697	1.3906166306710204	2.5972317100122853	3.5190646040546056	0.24250444771423713	0.7166929689964552	-0.04282131298138625	0.8998197735344109	-1.0941545331288207	0.5356547629201704	0.5374140196727059	1.978767515131493	-1.0246544529603772	1.535601555218403	-0.7717970522727468	1.3762795872505098	1.3788881066235603	-0.936516153115169	0.054818082542974586	1.7261969019916563
-1.0252972029805445	0.5241409394120559	1.1516092906462763	-0.42858101632711953	1.3406249378403252	-0.4461630269579605	1.4337901826978696	0.07411886743356204	-0.28742033479343565	1.3452499854165645	0.7289439110265381	1.054636994404707	0.183195231313597	1.4665308190694155	1.057341191035042	-1.4249439557669827	0.5343587583937648	0.5115230471252084	1.9362661628699693	1.1194818222927798	2.5615899326316836	3.55775726705926	0.21111389414233778	0.6662936256548645	-0.054566335320775504	0.8152150469366444	-1.1779274264485498	0.5944396152998624	0.4584998942781632	2.0147429676185062	-0.9587675597498684	1.5951316804585818	-0.770379900961632	1.3483338073033617	1.3816427540625316	-0.9728600506529899	0.013157376817019822	1.6790136492312264
-1.12675645740619	0.6129345646651064	1.0963881846421217	-0.5088287906111738	1.3638752469599231	-0.48043795097461367	1.4909996947510848	0.047428521162335785	-0.2910305296008922	1.3134738711411658	0.7915579356111486	0.9898152693704407	0.04538986720695091	1.5147304981934813	1.075336506725398	-1.432709037765924	0.37716297418237066	0.5194933579089995	1.9951005711134404	0.9138870188392388	2.4956548207228666	3.599736259608241	0.2044288688446186	0.6152929192421761	-0.05283395387982678	0.7526941321636441	-1.2471471725760819	0.6464536096475632	0.39140359868577346	2.0556757546252165	-0.8923548189218163	1.6492393223568507	-0.748994257019835	1.3159425790547836	1.396528210632636	-0.9842035435191485	-0.030152612814628478	1.6846815178469587
-1.2966065985534265	0.6507847905396302	1.0733854970731245	-0.6022242689568383	1.379051963699796	-0.4850674133143973	1.547002736615659	0.11705397192322778	-0.2622203815879823	1.295672912798644	0.8484358529307847	0.9530523968387008	-0.06997532155993033	1.5705050396233557	1.1065086862471005	-1.4395563464579226	0.2838298975508772	0.5273464089712973	1.9807239269146315	0.8206091870432097	2.400696277423595	3.626638130619766	0.2164972982573255	0.5710927335164775	-0.03725374584503277	0.7104665969605197	-1.2574546593967413	0.6966927188800824	0.36364509788460336	2.087484263938147	-0.8419568579494229	1.6923309612976662	-0.7024120151663871	1.3033526713652839	1.4296784423677777	-0.9741113608971345	-0.06682089158280555	1.748200389581783
-1.393365161904298	0.6280169268130131	1.0751790925540807	-0.6837271032178469	1.3768801030415285	-0.45397896168577645	1.6017993082915936	0.23363539007018752	-0.2178665596678043	1.2980662887181293	0.8762191007854554	0.9390532630005325	-0.12714332431325626	1.6111810626571046	1.1338329477897247	-1.4425855982226703	0.18193099638687285	0.5258253828696404	1.8999311208327292	0.7834660903946817	2.290944386684836	3.624434667412089	0.22551597447813068	0.5316874586608628	-0.017393096409710162	0.6516898079971403	-1.2181421071206031	0.7109698618783654	0.3824805923811324	2.100038840071896	-0.7922298060063088	1.7098938527292595	-0.6645818783018316	1.3099959625769375	1.4725430723722122	-0.9563565155429388	-0.09084694631710725	1.8229347609109674
-1.4373611934438433	0.5747365785381533	1.0885856953514241	-0.7333438076401111	1.3557110385904187	-0.3920399483121201	1.6545171644398042	0.34156919897420013	-0.16623283942709627	1.329450105286424	0.8846761354357792	0.9291213904938804	-0.16462322188124356	1.6334923422637826	1.1488637801865782	-1.4362001754433165	0.10177847472111426	0.519892040962077	1.7914751595792318	0.7636847417439627	2.202053727330111	3.594423800367816	0.20670775900597121	0.4868699161653671	-0.007425355246240035	0.6148526167103371	-1.1674264137343762	0.6815651100974411	0.4287418154965138	2.088609781214303	-0.7433078448983295	1.7010728152834544	-0.6655988039318325	1.3230834950762989	1.510620588298523	-0.9423126005691426	-0.11131726838986025	1.8961027030234288
-1.5021223514501245	0.526109262440812	1.10354511913909	-0.7565966461222302	1.3161264665389234	-0.3225479311346112	1.6950072821896356	0.44141013607987656	-0.12042303784281187	1.3789408004275514	0.8696002360376512	0.929157741389594	-0.17367548569497876	1.6347066610882774	1.16150560610976	-1.424817986881716	0.0756570112435659	0.5142099698862849	1.694393194866905	0.7630553486906901	2.149921131178698	3.543510217278121	0.1666270937836652	0.4402834705937167	-0.011133325025894246	0.5955034316578585	-1.110074270861364	0.6649748645069188	0.46888356432112166	2.0513760257050704	-0.7099509732696274	1.6704224815803836	-0.710378771648942	1.3280680369217468	1.532484078757172	-0.9377803634649231	-0.13492157276989908	1.9431089392625658
-1.5575334308929405	0.5052019160646974	1.1145998087960358	-0.7656825197129697	1.2647852005876268	-0.24814787004312017	1.7190347881424504	0.4999329693323076	-0.10755328844128642	1.4006503395949774	0.8140918642777969	0.926645490596939	-0.14388034600655397	1.6129805953729222	1.176943938308763	-1.400461003137643	0.06274682663610202	0.5141329134978749	1.631547970643987	0.7645397662691619	2.1190926963363856	3.5125975904622124	0.12364832055579447	0.40693021132596086	-0.03380769118604067	0.5651041776280049	-1.0516711335205033	0.6688368830445837	0.4840114466270428	1.9852455626001535	-0.6860811179684622	1.6191559422274964	-0.7909902649676853	1.3283085555798462	1.529287590744472	-0.9289996915798981	-0.15246021555082556	1.9049835884973425
-1.586298710314357	0.5392754655978269	1.1156571228636036	-0.7661427083711867	1.2086851336246753	-0.16268592936488416	1.7327257792358353	0.4732583602935524	-0.1303530571868381	1.3681688092590982	0.736616272358791	0.9189673736245331	-0.1024628274014991	1.5729373348591658	1.192705781801076	-1.3540594644718933	0.03936900781692239	0.5278623517458685	1.5914807933016215	0.7740014439143434	2.0917744171430077	3.554237008201791	0.08029043436207946	0.3946982305606499	-0.06554057887650293	0.5324954540070085	-0.9979632320884182	0.6542474917390002	0.472921003807479	1.9080749131796864	-0.6616817885144606	1.5611809801420358	-0.8988523445992694	1.3236184417469	1.4940591847246192	-0.9005463586400303	-0.16018201878496988	1.7853304399065297
-1.5806392834746739	0.6158279299653279	1.1092120433824235	-0.7646404396108928	1.1395597489050064	-0.09327529556860165	1.7434046707704198	0.4127487014416274	-0.15647737895288194	1.2847137704304705	0.6623883561173575	0.9420663483563523	-0.06492891192758796	1.5321771873285395	1.2200642608843388	-1.2950070506143567	0.010258108446213226	0.5687859945470498	1.5616674254761942	0.81351663985327	2.061237855199294	3.625049675122451	0.03664189489455068	0.40327085306353555	-0.09976166021325159	0.5122537738487478	-0.9549290280139482	0.6287417352689741	0.4526395700054783	1.8353367784254278	-0.6394583802364993	1.521839469867587	-1.0082448469611514	1.3231705794180244	1.4413948355125172	-0.8656214727192799	-0.14560248621322008	1.6286674786280742
-1.5304451374415826	0.703331364681862	1.101887613587623	-0.7681698203945702	1.066944187030598	-0.04945660503808748	1.7477129105994489	0.37786712566911984	-0.18092355522051456	1.1880249823447762	0.5940527552551437	0.984403024897518	-0.026689920628989096	1.4950161052295476	1.291382947631578	-1.227877631803885	-0.01620439036960921	0.6356374369092903	1.5500557307128084	0.8752743487880228	2.0393294657843226	3.6825661017282982	0.000680923901084858	0.428553691967568	-0.13888803759553656	0.49564193659022127	-0.9315481227561089	0.5948093830321926	0.44636990649967584	1.7690292676590929	-0.6106890757539493	1.5108488056173386	-1.08311222075598	1.3471063327723702	1.3891784212268845	-0.8394686586131481	-0.08682145919593368	1.4668810580352207
-1.4483882579773675	0.7838726391447397	1.0911330196726272	-0.7758827344347626	1.0081811792067017	-0.02407751061552832	1.7425161217801381	0.36223218520894085	-0.2082737563222775	1.148194168358386	0.5369496076312466	0.9947186013033695	0.00810613992889576	1.4863366517038679	1.366114056386132	-1.1494350073927921	-0.04952446463613601	0.7227279072012839	1.5642821059205612	0.9313022058698737	2.0299127243716466	3.717783782516739	-0.016952041376958066	0.4591400413603253	-0.19027204262479142	0.4764532918159169	-0.9237177673724192	0.5178114155700859	0.47570392161536146	1.7234679489324605	-0.5553227614295967	1.519951736180801	-1.1202048348245202	1.3904162787239966	1.3471517647243494	-0.8178437815760328	-0.0007089519036192315	1.3318976107135823
-1.3712565227770355	0.8544610151830598	1.0698192430234406	-0.7438026407813982	0.9568077591945157	-0.036817139907562545	1.726774946548625	0.36170498792115424	-0.2322557646860945	1.2002725887417847	0.4879983439228675	0.949574827815427	0.03507529022320883	1.5299350866074093	1.3805009768818786	-1.062714427664172	-0.09785009378673053	0.8142541452434828	1.610370971559045	0.9715447664222523	2.0296464543588906	3.6946323266223877	-0.02498923625285517	0.48127212162057303	-0.24165230600946547	0.46116115006441466	-0.9232056680849687	0.40571838177953923	0.5474943663990373	1.7106351550450551	-0.4900523792189656	1.5392851697783558	-1.151757217923675	1.4367202672816242	1.3073678300305347	-0.8080268012070262	0.07778804695928421	1.238556465042474
-1.3216684003545403	0.919318302261327	1.026095991318413	-0.6574507111548836	0.9045632564418671	-0.0913314848093006	1.7070760599888366	0.3631174045354486	-0.2528457768297189	1.2446670127520971	0.43604279857539135	0.8536407750386876	0.05479182588534927	1.5712877632030002	1.3505264112825244	-0.9732615228289333	-0.14647374480951053	0.8944966478002643	1.6732844998688066	0.994033692736104	2.0384359250684376	3.6173413269490227	-0.02776939800237902	0.47913536347433183	-0.2992923407779552	0.4534280064954167	-0.9295146122135005	0.30545791542354034	0.6247416859954191	1.73042023120849	-0.4502801666562365	1.5598665347057667	-1.1863402407716443	1.476210942817562	1.2724289057658833	-0.8099188166964533	0.1033330887418655	1.1873485913734063
-1.298902434030601	0.9663667868126344	0.9707527533262553	-0.5612218398309431	0.85124305419764	-0.15929286839373683	1.6924883680795708	0.3526875537151335	-0.27629220684297956	1.2472727333020335	0.3690694777792744	0.6810992290396334	0.05841955472527598	1.5638079981545316	1.283301386669859	-0.8867988793891929	-0.18802168066070818	0.9541851963181391	1.736476708852889	0.9999149551820106	2.0499751457174122	3.492834336555009	-0.024504814129831808	0.45089688905064806	-0.3813391231475395	0.4468893914369011	-0.9434693177965252	0.2291789407742975	0.6897088285982852	1.7717893142379793	-0.4328510380361516	1.5729856503612507	-1.2134851070932473	1.4984630655652091	1.2416067167778362	-0.8028237586111002	0.029732508626012476	1.179279309949948
-1.29888640165995	0.9897640965961513	0.9292243879199079	-0.4809474430625295	0.790629726324372	-0.22306613797504243	1.6600930131494658	0.33030134052479176	-0.3073002097166932	1.2121063030624906	0.29679597933933366	0.43067790846828674	0.05086273399132253	1.5106925223433543	1.148630478773134	-0.8187756813451627	-0.22425130866908818	0.9886830063814843	1.7967455029200725	1.0139545766392	2.0380057965862926	3.3109090189445296	-0.012112032513013788	0.41140844696179685	-0.4666860360374624	0.44028002981512204	-0.9560246823033773	0.1774771947338969	0.749354561170628	1.8579040321254268	-0.40594939922970336	1.5662487215830723	-1.2305462999648926	1.4989980122358104	1.2120856721000117	-0.7885089414195001	-0.1265002811433197	1.1972681964345289
-1.320716077537891	0.9955716928117392	0.9117315977525257	-0.406385470795284	0.7197124834842213	-0.26916356317990586	1.5935048257446938	0.28707116292629004	-0.34303717106347015	1.0850198412685594	0.22686560261307767	0.17149602202994968	0.04632522989373375	1.3789974512748207	0.9972800751578808	-0.7839002956813188	-0.2514020229423293	1.0189494156377976	1.8403754214321921	1.0389224803091004	1.9982854794910654	3.114981900026369	0.002264773625055823	0.3771659380463535	-0.53937122366568	0.44161877247379433	-0.965242469477485	0.13660964325075503	0.810876186487544	1.9944141022092872	-0.36040374247988044	1.5453094474163886	-1.2337178997020237	1.4853423580785232	1.1830521756414738	-0.769550086208396	-0.3119881442668782	1.2330255337356661
-1.3461177655967989	0.9871628499079723	0.9182325089996496	-0.3418753879798272	0.6484620076493971	-0.28206908936444136	1.4918637882645698	0.226042175402814	-0.3866729212691979	0.8979262265338954	0.16527237989132876	-0.042675377538061166	0.03987719775505549	1.1575013085828183	0.8974955052848955	-0.7941217709429614	-0.2659436468707269	1.0632400875847166	1.8556099649617543	1.0305206768149482	1.942960203475159	2.946526383188842	0.0309257138428772	0.3599183333689062	-0.5958588319032587	0.4498308158556507	-0.981385506317929	0.05935694690637716	0.8702362650626757	2.102596546466306	-0.2623603608227853	1.5147446318501359	-1.2355000366971733	1.4724994911106772	1.1639829459146134	-0.7498860252239596	-0.4912766200692415	1.2866715594904639
-1.359889571985717	0.9651809243518477	0.958839650267918	-0.331389932354181	0.582478951607572	-0.2751828032606386	1.3567513548752834	0.17083596389369693	-0.43377604538890074	0.7352774377317846	0.12422960605999137	-0.17375266849307716	0.03883664230410446	0.9323292911359443	0.8284445082763374	-0.845942970934353	-0.2724386802501125	1.1304165068893817	1.8466348079505255	0.9914953386769169	1.8762672461454195	2.77106053306388	0.09430497699945281	0.36135456751211315	-0.6299452140350958	0.45121037383928286	-1.0014586074574112	-0.07823773482383671	0.9331213728611261	2.143323831723156	-0.13573262798310395	1.4776931072393555	-1.2421276732907174	1.4628953322803473	1.1506942097626736	-0.7393724391520278	-0.6161318692543596	1.3372147862210926
-1.3723755822484525	0.9411089596786162	1.0188308827749277	-0.3695323460174407	0.5297112145913567	-0.27137969525331157	1.1944444312880027	0.12193251398931204	-0.4723257848878606	0.6128553596847012	0.0999773881366409	-0.14961163475079958	0.04693648514497527	0.7492560979960977	0.7790779291914733	-0.9212423717321233	-0.2713049681796331	1.219915826888624	1.817687535946273	0.991747689665257	1.8129641109011565	2.628597581359368	0.17763821925829487	0.3719296010921651	-0.5997838170686045	0.4375535661078258	-1.017780283584175	-0.2150969896197506	0.9983388308223736	2.147076609832137	-0.03721779673786633	1.4375977704255527	-1.244899047346734	1.4396935755205473	1.139760940945164	-0.7576389886954095	-0.6510857156881358	1.373242658205715
-1.3908160149708435	0.9307491817587146	1.0623761707260082	-0.4194190784953523	0.48846047756649363	-0.27509202948927036	1.0399143493220904	0.07308021009045941	-0.49093614075794634	0.509958190454476	0.08435294396523188	-0.00170791806877586	0.04943268100818464	0.6077513790742678	0.7435632326941893	-1.0001618783517254	-0.2622229820540588	1.3214191920910292	1.7755111284021818	1.000155430829723	1.762997518891974	2.5887805484302477	0.2610135851800086	0.38567138701470094	-0.5053970908712702	0.4081202747686805	-1.027739423796511	-0.2994492264248578	1.0549542751150212	2.067986890224516	0.012842896452240581	1.4013222437229316	-1.252070386752358	1.4018409149837372	1.1370733313863446	-0.7944085897183515	-0.6267099167576163	1.3833927187379547
-1.4140565394660423	0.9415958240320179	1.105111898070898	-0.48219869982743224	0.45674780424005224	-0.28409741363501556	0.9181546062638338	0.022905978664023045	-0.4897539011396802	0.42508152232028856	0.0824130571511115	0.13982227489812077	0.04342816430761689	0.5271381655445648	0.7019951421893981	-1.066904392728878	-0.2501976458918466	1.4056284235120433	1.7369684982781617	0.9465442055656249	1.7256505893142968	2.622541830591696	0.3404756628209528	0.3945031074365172	-0.3915388462750247	0.3660287906487544	-1.02671522522161	-0.33072335951922593	1.1229075326990443	1.8882929985816344	-0.008858290743470687	1.3744093693326263	-1.2672386883523188	1.354097961350926	1.1516723533776183	-0.8358824292536431	-0.5839999784430084	1.3661786970258247
-1.4418759090190698	0.9719518164666663	1.1866472132616142	-0.5739587969910049	0.43217917862398264	-0.3038735752731174	0.8213598291022672	-0.029074100188488872	-0.4734009088360153	0.3373256049596526	0.10306522295312467	0.22620412007899496	0.025263932678862448	0.4979140468466367	0.6715415310211045	-1.1120882321703827	-0.2412016866984497	1.4532559721048872	1.7030322957708637	0.8924104653139044	1.7018347849040993	2.678492440020856	0.41035039479232555	0.39449670995703756	-0.29372477364160215	0.3123457542403235	-1.0073358399773369	-0.2712277313873884	1.2478973533551092	1.7033098080538962	-0.11057172611748793	1.3558646029968315	-1.2759177962044042	1.2986915856462455	1.1863492204744024	-0.8828345136378676	-0.5453703890842757	1.3388981131405562
-1.4672487388108062	1.0110887552751817	1.2944548638144326	-0.6533394389273456	0.4078707085914739	-0.32819155560968216	0.7534958809912649	-0.08077484316463626	-0.44452331762340547	0.2625407053641695	0.12706678134431293	0.23557053420787938	-0.011300503536102601	0.5172517083680315	0.6606136928153623	-1.1385596936314326	-0.23846418682095102	1.472372656986061	1.6751095850692626	0.8895188198710413	1.6925025330147019	2.740744048691144	0.4602163868996989	0.39054626637828255	-0.24734708906156705	0.2595497708943462	-0.9693958328844235	-0.13801685155046062	1.4330070333211562	1.5628635890688733	-0.22308861013054662	1.3411459814490212	-1.2835220841455728	1.2529308375060513	1.2325840275446578	-0.9223733373316989	-0.5090964297530103	1.3114037734559905
-1.4718692680323269	1.0416777470789582	1.3933713056406423	-0.6801520838895538	0.38185222713892913	-0.3423835652436096	0.7087179029764012	-0.13871933312374876	-0.3713077734787823	0.21852418281482833	0.15463206438840782	0.14263341083330916	-0.072775723524921	0.5875468694763513	0.6561685232178657	-1.1580038908501034	-0.2394995823975134	1.4632800031536906	1.6547631636803366	0.8611991013089512	1.6955287941212223	2.801512847360376	0.5025548804519216	0.3899129159097862	-0.25650289335098597	0.21520800185831854	-0.9169026785993136	-0.004580002543775263	1.6389547306507803	1.4518673516214657	-0.2879455673177299	1.3168778346232566	-1.299802962796178	1.238118205665836	1.2826460881363162	-0.9410999906418279	-0.4756547126381763	1.2907262398083774
-1.448000274607622	1.0656279956638393	1.4679730133981663	-0.6745309364776189	0.3523757225925344	-0.358863699942028	0.6726093914859889	-0.20584256392171335	-0.19524531703910553	0.19640435063263273	0.1986246286561977	0.012682997645416602	-0.13856953293995272	0.6790267734505522	0.6711215884769045	-1.1736540252149072	-0.250925802424919	1.4333653730618576	1.6380942343270621	0.8005843939096217	1.738349620691912	2.8414204335720035	0.6030619400635059	0.3871715959527069	-0.3056868113666824	0.1768171072013895	-0.8509252355184882	0.05580717667601283	1.8222179667379463	1.3998437932530852	-0.32190081726984265	1.2775014836264007	-1.3226435151888172	1.2606232876918297	1.3199496212645088	-0.9452796248593819	-0.46224785178315697	1.278428601480076
-1.3913707349953557	1.0773788145934622	1.451111820083027	-0.6560891612404911	0.3190670386073933	-0.36460122831851444	0.6519852727207234	-0.27031407104827404	0.000316158607876682	0.1954757927571028	0.23890452565052084	-0.06654983804510554	-0.1944411059511099	0.7860697093471166	0.6956835612843458	-1.1906388299117039	-0.27175660957356396	1.3991556868856108	1.6242230403708948	0.7941093644323266	1.8099608923918933	2.845412324109197	0.760098955248747	0.37443741304823414	-0.3759736048185548	0.14006154656450562	-0.7870855092306245	0.05589756434391548	1.9309107851201226	1.417883685325402	-0.31821263087645457	1.2231847973936882	-1.362389197608894	1.3149763575489697	1.3315288914725736	-0.9445271186988133	-0.45901443240047557	1.2673132999166368
-1.3179168256222857	1.0698358947182474	1.3150323590502297	-0.6428197543932364	0.28362157112131803	-0.36035990210458135	0.6607321815883636	-0.32191645632147636	0.09418915809582415	0.21003039759680328	0.2630986196243842	-0.06740610358858191	-0.24145942848614585	0.9108921747794291	0.7065274109812479	-1.214548924038997	-0.2946244115805496	1.388950740837932	1.6055924176434773	0.8363885459023692	1.8541284307578707	2.811783098818071	0.8585251059144762	0.3467171344624111	-0.43903902422932434	0.10068020002189211	-0.7298375726079657	0.035026230119086996	1.9295738066177108	1.4671566818110413	-0.2865928696532915	1.1664514319612824	-1.4063334739666964	1.3900928225975873	1.312145802579547	-0.9279805832367292	-0.44650593408868244	1.2496817864090055
-1.2573946264160385	1.055650754021612	1.1191256713228845	-0.641515252659614	0.2546303005847116	-0.38448381437822043	0.6758456662487597	-0.36503253898456095	0.11275984149549818	0.2552634029443189	0.2800671801276745	-0.007172669391060727	-0.2771226185864898	1.015499157853363	0.7141890293987669	-1.221666166056567	-0.3183156142240892	1.4270769017120575	1.5833799286019885	0.8713257980292882	1.8706704553003655	2.764646342219616	0.8794647787279377	0.3119852183667656	-0.4638760609572203	0.060629482149942404	-0.6718304190184472	-0.022320636634878967	1.8439041114334498	1.51834242535307	-0.22693999061213854	1.1269103793675928	-1.4134242648075677	1.4849069363698952	1.2740408620659012	-0.8975277339273529	-0.43742972931036145	1.2251432886365925
-1.226141123069639	1.0572017647474516	0.9118502402551579	-0.6558343460330484	0.22994475111086196	-0.43055306841265956	0.6797381629722439	-0.3961686534289127	0.036660108751950915	0.3284323239114573	0.291837279898744	0.05412301875898221	-0.28664398526745705	1.0859991438236452	0.7251790813147609	-1.171731500085003	-0.34684275941216686	1.4728450461497924	1.5595882490726793	0.8873070376791186	1.8836152743820638	2.7558853121370412	0.8550077800646996	0.2844248767679365	-0.4744387236090509	0.021705267246875694	-0.6325059574565544	-0.08836115362895083	1.7373698949064884	1.5434294466628902	-0.13625122253006028	1.1159260497941452	-1.38343754443579	1.5849253762786728	1.2176620048581068	-0.8517925595056465	-0.4399705180299446	1.1904981494786724
-1.2274333321440825	1.0748192991355752	0.7243218069048091	-0.6841150308470876	0.20759475569617214	-0.47685395207058995	0.6784950095684085	-0.41528152226523607	-0.18833040544636223	0.38522191584163323	0.28981383990723697	0.08909661942392824	-0.27551913969486114	1.1371431803384298	0.7221430522544694	-1.0813638212019938	-0.3777387176255548	1.4697661408911518	1.5320972201999292	0.9106628638587979	1.8588777660815556	2.7869639533042125	0.7360842550456617	0.2789166469358583	-0.494763336972403	-0.008802827649536936	-0.6397825310526526	-0.14235135107943586	1.6235529738939245	1.5317095237901108	-0.045359368471551934	1.1347178685251902	-1.3339026942556322	1.6597971757957748	1.1544300479929597	-0.7907191595139671	-0.44112604542333156	1.1605021989554603
-1.2587830297143854	1.099398993777355	0.6103866200396182	-0.7157957872350583	0.18475368007880505	-0.538720972453161	0.6628231248544865	-0.4087151620166103	-0.42680559233758136	0.39353214892147226	0.2705057904371044	0.10494157096666727	-0.2553818329760527	1.1626438756528166	0.7014787683943078	-1.0042168767536446	-0.4125458288625746	1.4311206869646989	1.5021909588163946	0.9608658663627235	1.788487752036236	2.8170729197378694	0.5543585610513885	0.30012749015101975	-0.5088581121085858	-0.020078741425021647	-0.6711069299088515	-0.19602519169226093	1.533321649413991	1.4882601307389618	0.023392487620744244	1.1715413447711236	-1.2833937098704986	1.7008761038498548	1.0960461487333473	-0.7245760180176634	-0.4464990763593454	1.157032007151249
-1.3029490043828271	1.1291707489879204	0.5717510380062532	-0.7344999841037307	0.1635495384703615	-0.6064444661540113	0.6312755597866688	-0.344806260950897	-0.520388982791524	0.3440954397033405	0.23681932896268498	0.09457752669986337	-0.2188856299054122	1.1571282347271004	0.6715166455370041	-0.9590780261997353	-0.45059123961798253	1.358811642136382	1.4796779317927946	1.0128857959826991	1.7257786037435063	2.8139412853844945	0.42415431911534185	0.3412824756443499	-0.5160383280592986	-0.011480312966881661	-0.6928116031967221	-0.2926824769232256	1.4862064091935452	1.4232868005640253	0.08478973013802275	1.2092041656932286	-1.2513555182401797	1.7145981079817898	1.0454782568641785	-0.6659278378806143	-0.4671648437182201	1.1715039427505227
-1.3318874334072714	1.1514517483611353	0.5595343497205947	-0.7426959060744478	0.14381863746994844	-0.6570273677164875	0.6029968767840179	-0.2237357972415155	-0.5386303846867824	0.23809947849314952	0.20982075442608622	0.05548415785403724	-0.1770444971960083	1.1437890155917636	0.638381623456854	-0.9542432204128314	-0.4842707835653928	1.217520378292402	1.4681454697701473	1.0243633126994451	1.6714467196982685	2.7642124410742697	0.3829194655303546	0.3978297967659947	-0.513684833617924	0.005221318006555712	-0.7085586562858236	-0.3932141062829328	1.447033528050201	1.340535988243516	0.12623377547100892	1.229402282674161	-1.2565030749563957	1.7106959000977913	1.0105545684813801	-0.6227210841584159	-0.4975205826311317	1.2045592731511725
-1.33936172460461	1.1562404070371024	0.5839956421748834	-0.754010461927294	0.1279286851976158	-0.7049340080886225	0.5928070947853691	-0.09539866643853788	-0.5118594016530289	0.08658978513586357	0.2224736116799848	0.021770721573831024	-0.1524350764762555	1.1377466821638569	0.6073649782107811	-0.9978044606417334	-0.5148410683926807	1.055092212079806	1.4677738955377186	0.9886274439153088	1.6079618039645276	2.649138084274759	0.41820224555158847	0.45260821481148455	-0.4893117608180574	0.02453512977740282	-0.7102438202201083	-0.4604337714900996	1.4022241340134296	1.2601563499598512	0.13336717039312856	1.22748921028017	-1.2987583485970433	1.6966919085736012	1.0094393019297612	-0.5996040949057742	-0.5305096896096837	1.263395556907648
-1.3340518034451105	1.1563551679204047	0.6470471533527076	-0.7558778390445198	0.12550836134156504	-0.7553259717182206	0.5966792119448556	0.005980585141202738	-0.36778485810623185	-0.06443403491445901	0.27432744011585874	0.010950271616400307	-0.1674037225124726	1.1356838031969436	0.5885359988030505	-1.0679541334394336	-0.5340158570969123	0.9402044872383737	1.4888743940453963	0.9032853084937915	1.5523267330299337	2.4860704877464124	0.5267507124053568	0.4902317916319843	-0.4528531760219413	0.04325847984716892	-0.6779309506462725	-0.4948632559003475	1.3855001231870083	1.1941713188625278	0.12880136245873663	1.2110158832584	-1.3577047951400043	1.6822193203534581	1.048619895702209	-0.5919242320327797	-0.5603613854162811	1.332882891350966
-1.3197188640834194	1.1929395464760815	0.7240740534434316	-0.7494732299500011	0.1393638384885215	-0.8058900925004137	0.6059437617380272	0.07296611515504363	-0.18558903774092023	-0.1758861734087712	0.356710873019653	0.023034924946983414	-0.21837388132297697	1.1377430245770355	0.5962100599626199	-1.1055708419874157	-0.506637785931489	0.8728404523793196	1.525865155316333	0.7596946272930296	1.5339310595524804	2.3245121125931867	0.6209223731210556	0.5145710023127511	-0.4189239429625017	0.048896436734911314	-0.6228475267095238	-0.4930513940119326	1.393139158947483	1.1275919134733017	0.12196171689538263	1.1975230216716395	-1.4059533854267703	1.6857234283895672	1.1048768658551817	-0.5844163705679151	-0.5855566830026444	1.383573075193611
-1.2958883483482764	1.2542253357618889	0.8008148157336918	-0.7468870457550649	0.16176644963921266	-0.8545010121331652	0.6115685214012816	0.07129403420497424	-0.07864395925234768	-0.22327861567612323	0.4745462823635269	0.06393372161325453	-0.28492109837326	1.1360495618790203	0.6276497584384059	-1.0962551429960243	-0.42723185514141226	0.8364631364943238	1.5601018958057422	0.5975338821855819	1.5613850340408217	2.2016426273911778	0.6606491995752403	0.5371573036160623	-0.37856282286852555	0.048001220607465665	-0.5792148810258824	-0.4764241716481766	1.3988375144588627	1.0532034415893987	0.11136498076806542	1.20241339216224	-1.4386334484324608	1.6943862469545752	1.1512122297456657	-0.5640858041269758	-0.6042474243122887	1.409831639163492
-1.2748154003650474	1.296130446179751	0.9028927313064902	-0.7446165281603926	0.19074310469359673	-0.8840807410790443	0.6160275700038904	0.00038206468955843677	0.0026092273976677386	-0.21363672982905207	0.6023790110191226	0.13584791030009533	-0.3547406633034453	1.1250731438298984	0.6644025077697024	-1.081342826387782	-0.34603164833735184	0.833809716510817	1.5853006395240263	0.5112179688325869	1.6138811911711906	2.1214312843569543	0.7145674880508593	0.5562409849042023	-0.3269430942306747	0.049835189208980425	-0.5642449088322724	-0.4410456167249498	1.4095716260035545	0.9935984494338792	0.10449632292236381	1.221404753212525	-1.4725695656197615	1.68175487053092	1.1739624485281428	-0.5207672494894922	-0.6171090956849682	1.4153492107328438
-1.2650677190094455	1.3268898405072185	1.020087097508672	-0.7113384227108439	0.23441416557451059	-0.8915304505913397	0.6217827588767271	-0.07698610444718432	0.10095331430100359	-0.1752887291942825	0.7058214773713373	0.21354593039381928	-0.4218166872222442	1.1186028727439614	0.7036842444227372	-1.089818732810729	-0.2966521892675857	0.8648098365959036	1.603510509076489	0.5323887323367553	1.67112412333666	2.0567951059139755	0.7021283704048826	0.577154345323555	-0.2735086679710965	0.051584806138912	-0.5638310611522978	-0.42138629895609164	1.4189717039324037	0.991982889523442	0.10568945303389246	1.248621692089293	-1.507026731335305	1.6468589307393713	1.182147164259422	-0.4580598361205806	-0.6329744525075187	1.3902863432652803
-1.2629738914024689	1.3485622594386801	1.1126491864733612	-0.6316915559309071	0.2887691439600926	-0.8811697201351641	0.6132192660850627	-0.11922483639999797	0.1146165131107609	-0.11822920764912688	0.7861378773215084	0.2644210284392813	-0.47509540074906553	1.1144917451574194	0.7418710197753391	-1.1264246910174047	-0.2765986968989719	0.9137640951805011	1.611679677862965	0.5909371304668516	1.7293758092043032	2.0086811284751303	0.5916590645241702	0.614758729705615	-0.21727923320959924	0.05325551344058839	-0.5673115499140977	-0.4222531988618865	1.4342321061339383	1.0148378456732454	0.11396158003814023	1.287937863656536	-1.5383299173122573	1.5854105604682873	1.1604360326193	-0.38558274276989735	-0.6522000967054963	1.3460188532046349
-1.2636793157110975	1.3211587515471657	1.1711364507852502	-0.5234787634330775	0.33085588656808457	-0.8569049520094024	0.5970501200096067	-0.121243136464434	0.0009033111699679796	-0.04618679294183724	0.8553090099575936	0.298457583792497	-0.519387240558796	1.100688012495845	0.7715967305336855	-1.1876485685162055	-0.2946059772379398	0.9696634795552622	1.6091387658323888	0.6398516585126639	1.7672629596732456	1.986495574260856	0.5055119615855068	0.664889378909056	-0.1590517602419109	0.05859959998862211	-0.5862026544424297	-0.45586919426100814	1.4713789053176816	1.0137281362240018	0.13160104770524209	1.3652082512787433	-1.5716946431183447	1.4961408164525216	1.113372393576257	-0.3132862508977504	-0.6677980020838805	1.299126174733874
-1.2659879770847928	1.2596643061098998	1.1809209677669654	-0.40339234291084936	0.35408573401257043	-0.8306149897431127	0.5817776747500315	-0.0897568685975969	-0.1668953696829708	0.026834566502445305	0.9023857762950247	0.32645181248042116	-0.562615780536134	1.0808529191668264	0.7921148121747544	-1.2407204595827455	-0.3422034498554622	1.036062634420314	1.612679649694353	0.667604329559778	1.7639473859567105	1.977262912498556	0.42586453982792777	0.7119012568661108	-0.11436904065701574	0.05627040544426524	-0.6153625406127186	-0.4782771188401835	1.5222577105735502	0.9982174964576525	0.14368466330285376	1.4846834230895856	-1.6114403255384215	1.3970554230622345	1.081404466272886	-0.24589609919250527	-0.6695467230649698	1.253352374275058
-1.26567374262004	1.2261889042109502	1.0972814928972292	-0.28727267255820804	0.3722527784151728	-0.8001901256844942	0.5548970298375953	-0.053994007806700065	-0.3021189850809378	0.0905235593915001	0.9441877942165325	0.3466790664508622	-0.6034732187481914	1.0419179074597626	0.7947557841749464	-1.2524025740616476	-0.377677269816856	1.1041402784415995	1.6246711151805886	0.6326314514109755	1.7355307429607112	1.9660003479867183	0.279278405401125	0.74489945602274	-0.08497468082960548	0.04233061145975569	-0.6306868140575295	-0.4731537814822385	1.5701680701676772	0.9487706138759773	0.1338893914753779	1.6289873606231073	-1.6390986889603216	1.2980197921529337	1.0643859862434009	-0.19130715228731873	-0.6532699024821629	1.206459695804297
-1.2505423911999458	1.201936104206455	0.9210624816359466	-0.19451993704922677	0.38013929262244894	-0.7636395971235388	0.5082237523709836	-0.03467655494825073	-0.41034151711676453	0.1548387889873073	0.993135425178069	0.3693337524572927	-0.6381555573988686	0.9757887377402967	0.777127529375077	-1.242403043978808	-0.37081047719484694	1.1530643845263842	1.639266332457296	0.5254980659374879	1.6895197968141127	1.9559904372162304	0.17287403298751963	0.7629563418543774	-0.025793088493792072	0.02345488417680744	-0.629010582087561	-0.48175704405444114	1.616891640474421	0.8223427757967823	0.10793065184521393	1.7748496286497477	-1.6488601681512691	1.2190260004608107	1.0478581016095738	-0.16419113029566024	-0.6180966087095834	1.1617947535543336
-1.2170058782728923	1.159787561611892	0.719698238787559	-0.1310291150635396	0.36812244313908615	-0.7261468994183813	0.45342718069504917	-0.036616168850330505	-0.5068487686400425	0.20046049298039353	1.043721424965763	0.41389995060222995	-0.6594300831897547	0.9023626823134011	0.7454327546872586	-1.2221070571550001	-0.326967465688776	1.1892674859680183	1.681636723608023	0.40878128057738483	1.630528187545637	1.9408793581978352	0.14462590466583988	0.7555768492744679	0.07005287909008608	-0.0046804798286249494	-0.6234340590329406	-0.45329314572577817	1.6496211098043816	0.6544541692920063	0.07502347059289347	1.8737529375483812	-1.646682839760302	1.1889528744515043	1.0514781471377794	-0.1636450258248483	-0.5707714185507664	1.120813758907878
-1.1780953147037374	1.1411997761194876	0.5413331940227967	-0.06131243494974849	0.34882123731601544	-0.6942884357981531	0.40450399936313486	-0.06795686731680924	-0.5189449048685417	0.2105738558882962	1.1216329465059196	0.48616957026938207	-0.6754819303921257	0.8374332010711465	0.7071868763099175	-1.1990337563369784	-0.2650649432063436	1.1979313042474984	1.7866993378271387	0.3199121689894182	1.5820593643582095	1.9277151747533459	0.14714489970556022	0.7239413132470286	0.13272542581986327	-0.03330562773357154	-0.6012411050291285	-0.36992284767652533	1.660090181557846	0.4980989533024444	0.03800379831785656	1.8857033053340266	-1.6274518699256355	1.1741029207505487	1.0820230430761066	-0.17645913073051672	-0.5372919839245757	1.0784032723536237
-1.1489356389643146	1.1445139313251493	0.4039242390634543	0.03642631155858876	0.312928536073931	-0.6794109276838924	0.36865634629188765	-0.11850092370632055	-0.42571063215422067	0.18751826770750452	1.2634917107220394	0.5659638253492602	-0.6925885482838481	0.786216012819947	0.6602372998683386	-1.1976690934132557	-0.20686465119796987	1.1539589086874902	1.904851747248932	0.26601296671509667	1.550342509377181	1.8946858649588303	0.2114171845150135	0.6769582239476325	0.14261085080255442	-0.05157184616379064	-0.55784664506058	-0.3649926112454637	1.6915445150033481	0.36396638038619417	-0.0015870874802014004	1.8195819488820995	-1.594333824099103	1.1817995178097427	1.1248114936712774	-0.19476438059072776	-0.5290969973661372	1.0396934330746974
-1.1397202323143143	1.139001931324128	0.3314755437801522	0.1586577436777939	0.2322364587233534	-0.6890079064085555	0.35368551857947284	-0.1376649385481754	-0.3318614361485202	0.1347848181250887	1.4221628273272038	0.6417352479701608	-0.7122510660400645	0.765656717300416	0.6071441195393872	-1.2173142409965183	-0.16265295283971146	1.0754250477867544	1.974814257320937	0.23928454379712827	1.5342510956255047	1.8249371991076309	0.3042661622165446	0.618888302709803	0.11786735518918065	-0.057721355124359254	-0.5216543256521635	-0.4567771794703958	1.7813871144561493	0.2681045564246228	-0.03597026859693619	1.7124340581265791	-1.5619583353538826	1.2407722046517644	1.1756688672956475	-0.2233467145866928	-0.5402202343517335	1.0067850597860644
-1.1539473580297113	1.096032674533829	0.3241685614122088	0.2879403309402518	0.11637953114537372	-0.7199054201042984	0.3661252044434232	-0.11642360902011668	-0.28577789451839586	0.046078748519724565	1.5218236042159368	0.715616424013952	-0.7344012505164503	0.7676866779859417	0.5534567982775298	-1.2246804215254485	-0.12170106073288509	0.9809807178182496	2.0135590675420136	0.2333557799887108	1.543076410375231	1.743869372943026	0.38395149527070804	0.5558571361354162	0.02891349692328805	-0.06074985223635587	-0.49509661841926783	-0.5323125101246202	1.9134947259499424	0.20268860709614164	-0.06718748440253167	1.6016025528111046	-1.5414838970508489	1.2865619809058686	1.2223363734105197	-0.2378421332568293	-0.5704113877605426	0.9851456250416154
-1.1912450651114102	1.0073468549590314	0.34462741414537446	0.40383561178186256	-0.007322987289658955	-0.7696807481146017	0.4155008120960761	-0.09145255539637423	-0.24026166921515796	-0.05829403593905615	1.552676523152877	0.7873690531642878	-0.7374433115342569	0.7821926673171032	0.4933801289728049	-1.2309128820869786	-0.08824887367765764	0.8797420245586431	2.0271433843334385	0.24934295730885495	1.567432435676694	1.648611092798849	0.4445674461429083	0.49211265059903564	-0.09056469783344176	-0.06242872260302399	-0.4698340460121916	-0.6394260051197953	2.042931325325482	0.16223321646218225	-0.10396417881291123	1.5323772047265432	-1.5374891916676536	1.3030001871249655	1.2586556685710268	-0.20548006831721274	-0.617157099790332	0.9819693474614375
-1.2481407420764774	0.9000836826994025	0.36823029319827183	0.48664294777649364	-0.11141737477494824	-0.8227176716340695	0.5018041897118343	-0.07017975140337315	-0.21352639140477536	-0.14304113785805317	1.50877477755616	0.8493675252981274	-0.6739409985494607	0.8082237127205018	0.4298754842332021	-1.2566975131974076	-0.07369188779708566	0.7916866742726475	1.9888739705567922	0.28066713704977275	1.5824178047599968	1.5292769586680606	0.47340951811107734	0.43379962514097564	-0.17051241759315156	-0.06422187587957924	-0.4586988638315833	-0.7910841862696125	2.144856794371663	0.15613455683941665	-0.1400300723057843	1.526390935149318	-1.5465458709170157	1.3375809645369352	1.2807324613756144	-0.0837976721358051	-0.6571033731818848	0.994828094762893
-1.3130558108410058	0.8206448082367288	0.39468059231432184	0.5253140079148948	-0.17412363970248254	-0.8586390440555413	0.6091678087624	-0.06382977810122666	-0.22772516856508992	-0.19681111716199035	1.3676243989744106	0.8939014115357635	-0.5707952287120505	0.8354068979724417	0.3676742167233761	-1.2897133581739815	-0.0669049773263841	0.7360586623961999	1.9209305292918795	0.31608830930727383	1.6039933566590225	1.4332112450881944	0.48903739703643245	0.4131389651610736	-0.21413999340623815	-0.07221623752831834	-0.4655883856406552	-0.8602019925027383	2.2121916257761565	0.17592595613361664	-0.1343400384304385	1.5877011045706608	-1.5616436925228179	1.3900720882305093	1.2870644938736038	0.08522811163332164	-0.681012846517447	1.0187553845466915
-1.3715130407074472	0.7841891009744509	0.43335106920140143	0.5321711992435276	-0.1849800198973759	-0.8704959766742707	0.7257266870885462	-0.09132665753660392	-0.25283784233563766	-0.21847386852948683	1.1770686633289167	0.9063657297771336	-0.4965177650193217	0.8617927292974544	0.3128048349667333	-1.3320988888070608	-0.04235350536107145	0.7030081723238589	1.8707270254619464	0.34430411863887134	1.6497431533700335	1.4219901841641722	0.5080351689915144	0.46306169628142174	-0.20656316312995146	-0.08958996085275597	-0.4737343370968439	-0.8401564728801134	2.206502104924484	0.22039969636868234	-0.060079475227466296	1.7312163748424219	-1.5751280256909213	1.4378482168506441	1.2939389237655496	0.21837010163137566	-0.6973582443936301	1.0423420010253603
-1.4249296932413205	0.8070439047641763	0.48383345407104433	0.5175554553300856	-0.1563862904772221	-0.8596093843701684	0.8482649294914998	-0.1324047685946631	-0.2716902002752337	-0.19179762444643628	1.024798446660982	0.8741063293254735	-0.4484276135088533	0.8949999600431975	0.2628690004330649	-1.3930708285353282	-0.005106916118738333	0.6781122583119409	1.841473751148635	0.3579756045365994	1.6926049445580698	1.4777823253489444	0.5341644770707539	0.5449878184992955	-0.16053345149593856	-0.11429955858325211	-0.4814604862301808	-0.8250288640974726	2.1251761174297763	0.29377962889558046	0.03764114478851617	1.930207577201531	-1.5808746623574845	1.4881788194947354	1.3017061763340654	0.28846067544425796	-0.6994875693529566	1.0488281535602764
-1.4748897666629115	0.9243538707165196	0.5240148781239886	0.4787322667096296	-0.10391086310545763	-0.8388973138479587	0.9725884217006167	-0.14853149756956838	-0.3039121807435419	-0.09314734782522296	0.9275570791696353	0.8082223503386861	-0.4538834220071445	0.9308772291681002	0.2252234843596541	-1.4382636657543517	0.02613622221379363	0.6578564789934028	1.7941144294948632	0.35263170125410004	1.7262778600174247	1.5592765065520209	0.5632887775801626	0.6103796550017159	-0.14741898723994667	-0.14098733906345373	-0.4906306362612707	-0.8342196465110432	2.039580044409745	0.37197146393458286	0.10762239634527504	2.0969647766572463	-1.5764016998710708	1.5509873642461076	1.29489268996953	0.27861359482882875	-0.6832278930934936	1.0288553460634713
-1.5153715025558316	1.088827082103472	0.5395814723662974	0.412370019625153	-0.04183306391349196	-0.8253970629544588	1.0755174476253702	-0.13762166115887978	-0.3385938543773701	0.08168066520476779	0.865967489194729	0.7111169909222846	-0.5417932993263996	0.9648342652121003	0.20594034486708482	-1.4457648129460678	0.0446658089266953	0.6414736207619025	1.7193679011803429	0.3667544500956834	1.764147088466278	1.652150216923507	0.5775097261656075	0.6555746487865168	-0.17350573325785743	-0.17210222179093115	-0.49607913449402796	-0.8381268588826598	1.978285175358657	0.43626189598690823	0.14573365574362634	2.193752303504247	-1.5692177747522045	1.6044115344581722	1.2774049447789813	0.1530310667180789	-0.6537773744531458	0.9897313549234077
-1.5462819131703065	1.23603747455978	0.5314614399067921	0.33444600790449003	0.010604363204494458	-0.8209773193278366	1.1442699447266542	-0.10477805699139808	-0.3624013038713762	0.283674394686306	0.8388090737970406	0.5925646030348284	-0.658062577255582	1.0019587714428844	0.2107587967260922	-1.4424086419314617	0.0506907665695411	0.6305785174962908	1.6571756640276487	0.44919306473370924	1.774890059365567	1.7254719643803054	0.5790809387907176	0.6570108829297242	-0.21468253187046607	-0.20008248756151747	-0.4961684541371875	-0.8281759983526342	1.9268173927889507	0.48847514827823624	0.13214140146395909	2.2201710731040514	-1.5610320268592286	1.5940775259067117	1.2626718470274034	-0.04484795326481773	-0.6126172829688367	0.9288510313361547
-1.562971611017645	1.309254918106474	0.4892281984554	0.25578797625791105	0.04049887054245317	-0.8231026776298733	1.1768976266863285	-0.037088285824469026	-0.3939607540838105	0.42949037269828877	0.8771672477114579	0.4755349137789328	-0.7434506712825057	1.0384431999800339	0.2640697250409255	-1.442924514509221	0.03012111260786334	0.618272947295002	1.624422488304479	0.5625075650039542	1.7512534751562634	1.6972608438258625	0.5792283716107678	0.5834814525290428	-0.2924825476407495	-0.220033018401733	-0.4947244532394346	-0.8207559925238863	1.90871223016158	0.5185542813269614	0.028375347113876803	2.1644575906366534	-1.5530879246605103	1.5328945555342208	1.2408418755088302	-0.21880587741206675	-0.5616094921557253	0.8490566594454887
-1.557587940953153	1.3324992133789206	0.42228242160297025	0.18466410768511046	0.04686537459858677	-0.8215094414358571	1.1621428223522847	0.05820459109701857	-0.42390950199753386	0.49040808820688647	0.9891430363976979	0.3695033899706235	-0.7982219848414279	1.061599382142309	0.3718145391406382	-1.4432064448714845	-0.02213410390897266	0.6074381490290163	1.6184226573161502	0.6193370075781793	1.723016052361158	1.6149592291870967	0.5677665229434111	0.4870298531523617	-0.3979894415324655	-0.22974162369877202	-0.5063657800646162	-0.8031262887524813	1.931352518105501	0.5291992719697044	-0.12857747384922344	2.05440841790614	-1.5547567902364763	1.4727483035156081	1.1957040519319704	-0.33691494433957814	-0.5101628066650076	0.7758419582519309
-1.534780290465522	1.3269976461854713	0.3617119345242902	0.16915460893959483	0.031399271310707896	-0.8063783927877743	1.1122699533380973	0.1873679266047367	-0.4892817987417821	0.45855279457775966	1.1434221620697689	0.2774265711279433	-0.8170429604843067	1.0675283303787724	0.5305808170179154	-1.4514694038931468	-0.07065636604740086	0.5988044832493487	1.6511594400584773	0.6325423863562669	1.6947888707203895	1.6318926930159505	0.5451166294173636	0.42239291922855343	-0.48671880112350585	-0.22286560195392405	-0.5260161015598077	-0.7666302135715465	1.9669414722941432	0.5396261146010576	-0.2708174411269967	1.9610796245926465	-1.570997394604705	1.400273396832673	1.1386822405099912	-0.3979281438384116	-0.469403892346948	0.7288991807657091
-1.4924355931029951	1.2517318947519627	0.33027167132698	0.20497706325151438	0.0033755456972327084	-0.7760630832808074	1.0399714121012826	0.3405816876366303	-0.5652347433448062	0.31530654650038303	1.3070774073434228	0.20424414007953667	-0.8058839983395482	1.068914555783843	0.7361815759728048	-1.4773680068521506	-0.08483544790447936	0.5881640010932658	1.7128817450936888	0.6187076145249069	1.676193494733369	1.6092619184960164	0.5399480559830211	0.3750451735988116	-0.5656038938222449	-0.20316812612845747	-0.5417631546489095	-0.7239220404874741	2.0119982368027265	0.542749741198928	-0.3868774501217083	1.9103927081670768	-1.5935660955913047	1.3458498301274697	1.0702426592275855	-0.4267340796649455	-0.4498456482760968	0.7268384412631121
-1.3775444185462253	1.1427160108200842	0.32720790317079357	0.21851649815441654	-0.023622173064221375	-0.7337061634823276	0.9645344180088845	0.4693988040299809	-0.6030346731529869	0.11970834936309478	1.4671362332425841	0.15678602623115798	-0.7808168469432847	1.0580661532734483	0.990050842026613	-1.4909786449793028	-0.06914474995342802	0.567841216219589	1.7829781311759074	0.5462353795087423	1.6966527608096846	1.4324717266143856	0.5534360528345001	0.3421717252920379	-0.6550030077932633	-0.18040133786603416	-0.553657553796378	-0.6809796811729265	2.0504937940351575	0.5269956608981292	-0.49213401047737754	1.8810821586074808	-1.5935182698809829	1.353185649199514	0.978732905643796	-0.4263169762502307	-0.4452201098378814	0.7627828148886345
-1.1446966801642797	1.1051718139676996	0.3464140306555876	0.17912663093830514	-0.050882970505680955	-0.6876995120488326	0.9056578576206912	0.5341771871897308	-0.6128298060976134	-0.035036900312413174	1.596040622216842	0.13106170903113026	-0.741255838473396	1.0370130835331146	1.2641115677426678	-1.4642852383394493	-0.02447219302993355	0.5390690308428765	1.8615141702285019	0.46085168039502805	1.7458794294180344	1.27285270092819	0.5568312200619495	0.32821242506719017	-0.773856347904986	-0.15988755554137687	-0.5539523086188058	-0.6468295768271058	2.058253570144969	0.49671418766492687	-0.5728280472908428	1.8564022577896324	-1.5631564952545762	1.4020150836671887	0.8794863712551961	-0.3746778534944696	-0.4337814173027555	0.7980491818382617
-0.865339034524766	1.1515282556166704	0.37868130188594573	0.09970795688145084	-0.07063433318120584	-0.645395804461155	0.8643484813981678	0.5207454592755256	-0.6166423305041688	-0.15232671661335112	1.6671879691354765	0.11904571850356205	-0.6953036588184329	1.0185898187169118	1.5300409615288018	-1.4049059052320545	0.043191061517942934	0.5064440260456678	1.9411840571226975	0.4438165042644827	1.7966601931969914	1.1624305190174888	0.5590974731244408	0.31724074775939287	-0.9256548685513761	-0.14107169073503617	-0.5359544005220735	-0.6221414178985641	2.044765989658086	0.4684656009726459	-0.6175323478525971	1.8374805781841612	-1.521983592952791	1.4699201358462275	0.7918922393075546	-0.2695935931975854	-0.4264059294001605	0.8106039951125915
-0.6893420824700656	1.2496940196727206	0.4087501973322521	-0.0433422580069913	-0.07614729307554348	-0.6119691456872883	0.843598009336119	0.4167341555649702	-0.5886335663935729	-0.2532300057542605	1.7101524660467198	0.11412623061698132	-0.6344794967483791	1.0099579138199015	1.7773311277234736	-1.3481419261235306	0.10820284312049762	0.4584378960662881	1.98478665400008	0.4838631216965025	1.8580533531574441	0.9359077097721951	0.5892495910079167	0.30478485521228965	-1.0881694592774127	-0.13172498131930516	-0.5134041679456217	-0.5971615533145185	2.0184180895235575	0.464545259898395	-0.6299713639089625	1.8368724492112367	-1.488138092900837	1.5670357643641462	0.7224684200574633	-0.13440478644278825	-0.43564329081791514	0.8003270170745193
-0.6049027927271624	1.4277020600842631	0.43468056312794695	-0.2390403373226453	-0.08058455347830315	-0.5804643867623918	0.8895702298012237	0.25074176176642804	-0.5556538417404034	-0.33612719004526437	1.7622133610526407	0.11172707149988015	-0.561279548126444	0.9988242195374875	2.019669082582096	-1.3115749582861043	0.16310031541135067	0.39843777171701666	1.9646779308333695	0.5305153973527234	1.9172702678213291	0.7145690759504408	0.6298146783532456	0.29887678291272585	-1.2296859406155392	-0.1355480167571809	-0.496305410923366	-0.5796715395753271	1.9842780195269558	0.501529251742413	-0.616593075211606	1.8314341291773242	-1.4665535946898074	1.623238339764605	0.673573428015723	0.015511640883122036	-0.45757773810424673	0.7504985362977898
-0.5648699632124611	1.6528594355203186	0.4743385643751646	-0.4186774521453345	-0.07867869459648548	-0.5476543636078199	1.0494356816216284	0.08967118742326714	-0.5764342817420043	-0.41055578254897396	1.8168280770891356	0.10877860995866155	-0.5032444158306593	0.9833818879802095	2.2543360869666627	-1.2916058907121555	0.202343958436371	0.3321257240736456	1.8951552990806355	0.572016744011646	1.9509764670322784	0.661474667973697	0.6772964711420879	0.29885759047428656	-1.333467936355468	-0.15149320370803537	-0.4843603973114404	-0.5805959589061509	1.9532389150877099	0.6115422423558758	-0.5798200073365207	1.8171684370208054	-1.4649375891094598	1.6217620528286818	0.656981552678114	0.13509131985014342	-0.5089215576549008	0.6799557825954439
-0.6370220440886973	1.9163921548120668	0.525187345208816	-0.5467354051272485	-0.03915843066676923	-0.5161871662434898	1.2464530786091068	-0.038697417844653366	-0.6046929824161924	-0.4826917728561237	1.8504891093356552	0.112227906063046	-0.46289304010567633	0.9732284269657605	2.439994241100314	-1.2929495588216673	0.21339534683071823	0.26185699839931337	1.7846666082026772	0.6027085618641352	1.9700890213133069	0.6490764143770806	0.7535487256722171	0.3101907253726906	-1.396054425259884	-0.16266843968195335	-0.47670868121407073	-0.594034961711153	1.9361232343475863	0.8135852396873681	-0.5196086418601845	1.7993236524715546	-1.50091007469941	1.5729699402217459	0.6940931136949626	0.17113851495894072	-0.6008665637488487	0.647060769044267
-0.7912726885928405	2.2207449725340944	0.5725012773611275	-0.6295085122134173	0.056309899210784	-0.4855463232116163	1.3497652403370095	-0.12131001970243767	-0.6269730417993515	-0.5347054101319275	1.8588444270743771	0.13264499248888018	-0.42637693570127444	0.9655767553367165	2.5416856611925183	-1.3169016425773825	0.20535797345301102	0.1958933796426656	1.6399603019796256	0.6250490464201401	1.988669035568822	0.5882849773872214	0.8558376162232685	0.33412369610649234	-1.4222197458139934	-0.1471749423273176	-0.4666066295726793	-0.6154198622308831	1.9308371629558927	1.056965704394526	-0.4595096989779434	1.7602101905619523	-1.5650216979571272	1.4889169629626964	0.768166924086503	0.11129922507059364	-0.6898867482803082	0.6725544880447882
-0.8998759673804205	2.5565666154985474	0.6225160711909885	-0.6927863543242275	0.21858267523106822	-0.45122444724425526	1.3550598510635077	-0.15102978322437768	-0.629714409504794	-0.527755622311586	1.851037654108937	0.17383055733244787	-0.40919071247450634	0.9610120869843992	2.5532076403311654	-1.3492786453501038	0.18682224195923883	0.13993033999052218	1.52908637605187	0.6307759294378857	2.0023973029572852	0.5227545852794835	0.9545881190931077	0.3673010246885553	-1.4432028886235808	-0.13749082622525438	-0.4519254575586201	-0.6444959315830694	1.9473138033105024	1.2840040376397475	-0.42819094018413273	1.7070844235678844	-1.6259667557630106	1.3926390028747115	0.8383129241364129	-0.009583364563010243	-0.737781129974146	0.748006945262236
-0.9699374271238106	2.8952433701354536	0.6663649443693902	-0.7434147131521576	0.4274028390336603	-0.41826730797746603	1.274748065262956	-0.1486416581968666	-0.616670101233457	-0.4383801272610718	1.835761953634448	0.21835232660484608	-0.41423996515452954	0.9638467167704932	2.4869251534288166	-1.381682641455382	0.14843579586555605	0.09501651638081007	1.5361900010835885	0.6188798069640103	2.0130481034675434	0.4861446477724951	1.0346104414502435	0.4127871037896863	-1.4657088807775867	-0.17001247715300383	-0.43850071519167766	-0.6693032378920278	1.9907391006597546	1.4652376116238877	-0.42932604573096755	1.6652027078961158	-1.6688034893554662	1.3122186867276522	0.8969558333875216	-0.14979891247040128	-0.7467030358423712	0.8743032233030732
-1.0710471758692717	3.211388738017395	0.6876159102818893	-0.7788188141384258	0.6122799198593064	-0.3886594078611629	1.0482332873457882	-0.12975697923137636	-0.5687973311877689	-0.30507088807647736	1.831093873941293	0.24744919912941823	-0.41882295801500086	0.9894790852104277	2.3604322377447002	-1.4214408210528984	0.10758222025264633	0.054896940241297876	1.6298048503477425	0.5883661192209384	2.031684444071911	0.45795993859211703	1.0955844434568518	0.45502966079457635	-1.481266638944895	-0.21392704578778857	-0.4327812807080013	-0.6670640888462538	2.0438766339141905	1.5787789092041755	-0.459078141278029	1.6377292146088955	-1.7055663577370506	1.2720520708249854	0.9464236945869237	-0.2729906210081478	-0.705752105102859	1.0129038195409386
-1.1853836304015282	3.398796738052132	0.6875391416037162	-0.8026002990956858	0.7141878312041058	-0.35526092025772116	0.7423278799207459	-0.0935652788556375	-0.5595060386173702	-0.15547229639324706	1.838860686691461	0.2552444467657898	-0.405966696405167	1.0194786123143575	2.20240630301942	-1.4719423470081625	0.10058331484193643	0.019333741851241353	1.722034492730711	0.5484857565577069	2.0600165975446316	0.4379929397992709	1.1287989516310915	0.4831721730260636	-1.4939882305198944	-0.26563189944651444	-0.4419960905606706	-0.6306707269243	2.102459262435057	1.627786334197689	-0.5197210644542801	1.620619252568595	-1.7361471237738786	1.2489996015081448	0.952996454018186	-0.34792303445988354	-0.6099359107978325	1.1162714481728178
-1.2884589477887602	3.399850451616996	0.6713095451408208	-0.7934611805362272	0.7213348020109221	-0.3110415730811676	0.5210588017764819	-0.052691751819704515	-0.6424096000365085	0.0175093980702833	1.8469544466574916	0.24206522757538504	-0.3885615585070238	1.0482272447255856	2.049005957651368	-1.5310937364184087	0.12742986246212196	-0.009287681026408343	1.7957182094539472	0.5457603658836321	2.0938072862788593	0.42097269574134827	1.1190009876471632	0.4990187296974421	-1.5084459451804233	-0.34180962195097153	-0.46283138598845086	-0.5710847111245605	2.155425992268479	1.6466672026617402	-0.5957151115274975	1.641707391640109	-1.746200591512054	1.2500404667354388	0.9119418467778543	-0.37926169102112856	-0.48316049739818523	1.1831035347967442
-1.3541435703445195	3.295362406171762	0.6374894529201404	-0.7212495933167323	0.6322271299966132	-0.2417342335764427	0.4037377277568367	-0.022716258270106947	-0.7455421541185254	0.16796096733684943	1.8458391933767142	0.20365040878287996	-0.3690667805639387	1.0907320611697178	1.917408407041086	-1.57491291293619	0.1694755255637745	-0.024434286765592672	1.8561290760217646	0.5734061588650962	2.142396443029744	0.41617337176846514	1.066637062331505	0.5063118563043745	-1.5344167002163265	-0.4021782085877724	-0.48424428177533285	-0.4980227157465852	2.18684793196172	1.6723138210442567	-0.6683110950307981	1.72153382135164	-1.7388127778386575	1.2233428956863608	0.8540211183265646	-0.38888086977078595	-0.3517835476130048	1.2063227584953715
-1.3868399870494783	3.1103504742762715	0.5967636691492408	-0.5835771202689373	0.4782442554929466	-0.1636531395494639	0.316884101913152	0.0022115179643403594	-0.8312386574546403	0.2584557705241454	1.8244822746871736	0.14767406837226893	-0.3437522840194984	1.135277811059839	1.791823811526648	-1.5741481018470707	0.2290461037061155	-0.029530059233917917	1.8456102466478739	0.5749529219818641	2.2178609490489416	0.4283150577313103	0.9907639207672199	0.5008771974863141	-1.578137817143935	-0.42558443694122766	-0.49758268182055404	-0.42595498471554094	2.205621583840297	1.7310525442849827	-0.7402688083224601	1.8086958067990715	-1.7343599524934319	1.1894090305272116	0.7936443657206167	-0.3831575229152677	-0.22629395846415817	1.1833172905960407
-1.4079385868257484	2.869095276755213	0.5679474989513066	-0.40292074461647925	0.3251032327652979	-0.0909746499839227	0.23135922364209108	0.040091036522619736	-0.9348274449463914	0.4046892396739633	1.7752694532061042	0.0934708438748019	-0.31933334749431863	1.1821424709943253	1.672342380987919	-1.5362374659001328	0.2877871364310322	-0.030873520614455807	1.7586618762596409	0.5316405858772054	2.3132854648705363	0.47172026447977977	0.9282397679669373	0.4834664570821328	-1.6263563908577638	-0.41074126376428055	-0.4965406193170209	-0.36775765217721745	2.221152915606197	1.8147897650048197	-0.8038528516216594	1.8481513412559434	-1.7425230461025714	1.145597312892308	0.7215146538534828	-0.37949389292210334	-0.12193646226914331	1.1522091419296117
-1.3819020168890743	2.6660171997459643	0.5303762099562527	-0.21545661939205646	0.20050040062535693	-0.024162024126802812	0.11577448847501573	0.08670078479432015	-0.9961412479675322	0.6054772835419255	1.7243528734557034	0.032805237917130324	-0.32026586713342214	1.2409564670722575	1.577329602691253	-1.4788916305120432	0.31170262357631984	-0.035982694193809214	1.681847100195501	0.44335336597999964	2.4197345833356825	0.5411369016284533	0.8987152926602485	0.46041633851653874	-1.66947510300785	-0.3659069898070747	-0.48387211659549934	-0.3222145931452851	2.2360216478940296	1.9041324411477585	-0.8255866776350118	1.835345792102124	-1.7499410654877496	1.1049579534202725	0.6708919128096442	-0.39489661902012446	-0.048558758356762585	1.1388627642110103
-1.275299577958697	2.5460746886827232	0.44410217363102567	-0.06470109688752398	0.10985225678479345	0.030349190644888602	-0.023100012428171758	0.13348364262320478	-0.9569289782126985	0.7546367897181223	1.732203239383259	-0.04148387595633622	-0.359352086640719	1.302411240834783	1.5196139436905876	-1.4114922783759998	0.3074473628239782	-0.05068706326907633	1.6412608117931253	0.2973994919943103	2.532755962596461	0.5904884405948977	0.8695235942902448	0.4319123686944447	-1.7084069148719288	-0.31824829536266974	-0.451996913273147	-0.28241936808589874	2.267767525109881	1.9943508709016389	-0.8071312395268944	1.753590453304599	-1.7530371509454252	1.0643144470748218	0.6763829246293639	-0.4074054214263624	-0.01663945715487717	1.1238230397698539
-1.13306038554603	2.408309464682424	0.3280628270868135	0.024081085239820298	0.07996359563972352	0.03479397531188846	-0.15370041034845655	0.16991533579412976	-0.9396635190895666	0.8918258172353569	1.783475828324266	-0.116883711643275	-0.43380297624193903	1.3507425930843973	1.4932135557452035	-1.3540774600269312	0.3135245511042167	-0.07011532398164684	1.5923769429210075	0.11179385565247424	2.641491418767294	0.596996957775105	0.8544812342788042	0.4057434788824647	-1.7269355388364573	-0.2582116733688727	-0.3798951199929862	-0.24491259443659716	2.3180308490727897	2.0678793970015126	-0.7696509972695951	1.5765299020315757	-1.758232533371963	0.9889616102415204	0.7219900133672876	-0.406149811147015	-0.020812385456810033	1.1032891232998943
-1.0415059297083633	2.2600210154435825	0.21743218286844268	0.05263940453361003	0.09184305959019418	0.00461326139695053	-0.26692519200464515	0.19690468948230935	-0.9612413757464406	1.0603482744594241	1.820500784147331	-0.17700405416524198	-0.5365052306412396	1.382794026394777	1.4758559305849297	-1.3199188973054379	0.3609776213712988	-0.108603314853523	1.5432990904422543	-0.05173849129748174	2.735912301463884	0.5531012540797218	0.8626911361724746	0.4030949223778418	-1.7243912205214573	-0.20630818512867685	-0.2923737789819776	-0.20502287317894874	2.360864224221635	2.1187805996591194	-0.7186111395502698	1.357628810485993	-1.7579682333938689	0.8927624407484303	0.788875534700716	-0.38935387364314233	-0.03705148852826044	1.0777119059402729
-1.024546888034094	2.169982408486831	0.1291761188521979	0.029432204596107663	0.10521330272736247	-0.0007736924142510541	-0.3291276972371983	0.2039352980888367	-0.9974623412322383	1.122547255873791	1.8276100697189297	-0.21697388349660848	-0.6478276056068861	1.3982656186466216	1.4570020656930986	-1.311059085708345	0.42632122114082305	-0.16190288368888847	1.5369741320005512	-0.1535843813564516	2.817193783146376	0.43526124911030256	0.9019672394339338	0.4210430510583235	-1.7103114119635972	-0.2049857685999883	-0.22980536894842424	-0.1641553216958061	2.406701383671053	2.1511898063947177	-0.663458790808227	1.1681206192984237	-1.7508321339853243	0.779673055833953	0.8694733497015898	-0.34600091872403316	-0.06712606053833015	1.0364035977261434
-1.096731033651632	2.116917671568478	0.07235682854789183	-0.018792524215353115	0.10855147886698777	0.014958341202890824	-0.2987988300964191	0.17990847841336827	-1.0612874116304343	1.0621729986566861	1.812229019585996	-0.23028235031621777	-0.7313222298788008	1.3920148027699308	1.4435390187945925	-1.317348532194162	0.46315303767444443	-0.21368477670035393	1.5583997579616038	-0.19907287363115017	2.8841709325089613	0.2607197970776014	0.964954752525804	0.4484370581906781	-1.6876632373155178	-0.22913211484604307	-0.20114865010126973	-0.11459411997255839	2.4864930852632137	2.149267574642182	-0.6205169863990656	1.0160630373601156	-1.735910512364918	0.6466496504111001	0.953867946460161	-0.29057346495421316	-0.11740350317698633	0.9971994481613435
-1.2705315509271913	2.0675113725056926	0.07842853309432025	-0.07816066433734814	0.08397993015447332	0.034634338679482984	-0.20400125020658785	0.1321341749387953	-1.1020191370020327	1.0367132373718095	1.7595287611357207	-0.20916247990658626	-0.7719891838962851	1.3719639118184865	1.4260662982703525	-1.32138253578187	0.47339024260354245	-0.2697114716298793	1.5705524210927897	-0.21525896290680993	2.929398430348796	0.08811769451193034	1.0477193253358803	0.4787067323491871	-1.6573222414091446	-0.26915834352301704	-0.21800326676555487	-0.041955303221582155	2.5801728719156674	2.115511541053656	-0.5983516026857989	0.9013768812110532	-1.7107239830238608	0.5046772921575684	1.0010869914981018	-0.24061565596292037	-0.17672971967661266	0.9880881072163126
-1.4744857509225144	2.0000250179190515	0.11828194552234197	-0.15015927168196566	0.011156828432505022	0.07626193817696898	-0.10373787125268127	0.07753778118793961	-1.1265843306809005	1.0351548437279936	1.6887773836229638	-0.14897347458160426	-0.787597515660546	1.3398283540112281	1.4133871441210204	-1.3190911017736853	0.4547654117871584	-0.33399995150805106	1.583079390619878	-0.2050758583184913	2.943451854387452	-0.05521305948327604	1.1157237666757553	0.4913065681845851	-1.6268577712316017	-0.33284657658985956	-0.28519843431479486	0.0543774081110047	2.6631214919099984	2.078859513574796	-0.5884330286583471	0.8275905658295579	-1.6828466281915397	0.41240521178897016	0.98778911381705	-0.20709258151842747	-0.24186443292519133	0.9997878972934544
-1.6221855687787972	1.9663340046635955	0.13177229596860193	-0.22313150131173592	-0.09549234534528213	0.1428210235002672	-0.01075814847140925	0.026509804899937827	-1.1565370458416646	0.977789401952528	1.6454823067490145	-0.053390813796764025	-0.7769218716214203	1.2932489858487617	1.42166156758452	-1.2978863394204534	0.3813506423451428	-0.3822104484306049	1.6098737178068248	-0.177109431140077	2.9189780558111154	-0.1620093370402497	1.154835587652015	0.49004626472707125	-1.61170785232361	-0.3641111155088558	-0.37404766068744844	0.18802379216600945	2.7334807218210484	2.0363743979652975	-0.5881102670172347	0.7824813323275299	-1.655535630455135	0.35845853552655094	0.9352344629542874	-0.20453406057249718	-0.3119469978908529	1.011143674131103
-1.701090484173092	1.9764086191765036	0.1153542672956448	-0.24931661628546675	-0.1959854780109404	0.21351814074594122	0.06695728087588718	-0.01681873040150895	-1.112361750038339	0.8517682623723835	1.6374612017198422	0.06046019157839324	-0.7400333279709128	1.2365015263245631	1.4343096148787264	-1.224536457085144	0.2834519935273828	-0.41106974102899824	1.6365287046566113	-0.14296485800006198	2.8635631696947628	-0.2164922286821044	1.1585719565487238	0.5115417957790823	-1.622053499589749	-0.3392355354568573	-0.45995827080013896	0.36580400933973495	2.7680242412776286	1.9747207114419438	-0.5904783945638259	0.7520115369132967	-1.6312552724675442	0.330309558782043	0.8841028434565686	-0.22239640680677414	-0.3691713203485035	1.0263971543715569
-1.7317539962795472	1.9574661182266204	0.10811707463513173	-0.24028398766344622	-0.2607992954749631	0.2743522182129419	0.12039249767680213	-0.042722215049173215	-1.0173461834025364	0.7488890884498234	1.6439674513155165	0.17368515374959323	-0.7006087857896732	1.1754234840045763	1.4508864579753387	-1.13412378931454	0.21827737523177815	-0.4356909322648458	1.665481440987811	-0.0985332710412353	2.781377906142049	-0.2180995494466076	1.1258502952300822	0.5546831986508792	-1.66022949924849	-0.306286684127865	-0.522470111726358	0.5773851057787484	2.7478282091861344	1.9058112323658443	-0.5828372847006302	0.7410968887846637	-1.6193668077386	0.3424184291553434	0.8030997539984124	-0.24135096198267555	-0.40678596576527076	1.0395264363564969
-1.7190307069311825	1.9553482582893191	0.12320211989617195	-0.2423643446555493	-0.29490890788589885	0.312351996985743	0.14627454395337086	-0.04904464819449472	-0.9898690303954562	0.6761556539281858	1.613804754278732	0.2677895447754124	-0.670813646101248	1.1111194501086739	1.4855954869248609	-1.0846480099964477	0.19060435458460395	-0.4528209024361461	1.6989313183967838	-0.060802345031631774	2.684634841699593	-0.18317616682631593	1.1004539388848076	0.5971368724786018	-1.7242901961177743	-0.26843727278206553	-0.5471074466313146	0.8016574524973858	2.6882237050257607	1.8222067973920706	-0.5136756301201801	0.7402448747548893	-1.6251461672595944	0.3845299286898869	0.7031919823374048	-0.2704880005198597	-0.42873069964560917	1.0373521390855238
-1.6755669500972394	1.9865562633424223	0.16760582124864443	-0.2303918331178147	-0.3147742713227589	0.33899879407741157	0.13970417252064216	-0.029884567660757904	-0.9846124280659183	0.5141367008943607	1.545737976682895	0.32417786200411186	-0.6429460927399938	1.0435199304872598	1.527144913316577	-1.06451098390881	0.18822632438798914	-0.4442575924893738	1.7394493027123161	-0.03478644255133007	2.5889696587510835	-0.12549749892264284	1.098402516502962	0.6410587678469299	-1.8045821471789256	-0.23813325451045042	-0.5546073193353129	1.0189411890749935	2.616044535214952	1.711080935763982	-0.391312702785538	0.7441026929268786	-1.638554986148242	0.4322314135885428	0.6409503577926845	-0.31853659388091204	-0.43426145835638846	1.0363534987106835
-1.6130823887233519	1.9510464639667553	0.27419215192143404	-0.19310514216611446	-0.323973255833618	0.34025710635637896	0.12660418878317942	0.005311752761174865	-0.9289717883136375	0.29303195467226634	1.4895212192886713	0.32988899161956836	-0.629162997586417	1.0007005615765412	1.5532995571064656	-1.071838174068491	0.19597796545525045	-0.3701259965612751	1.8042070413668507	-0.020577597490195682	2.5033100835896147	-0.059397375745797135	1.123954730400861	0.6706247192626653	-1.8812970860207527	-0.24273178112255703	-0.5412272367899502	1.2190964625850214	2.5494518152258943	1.5888706259049887	-0.2558217176887838	0.7538074177864639	-1.648699071021764	0.4758067594387619	0.6222285061720656	-0.3695694116730159	-0.4222158567748838	1.0474153613242994
-1.5470674993321887	1.8215335907566303	0.4077626729721146	-0.15527839510311875	-0.3406436748566334	0.28695412178290036	0.13589319405314768	0.05005270467691565	-0.8692131461326319	0.145981498554444	1.4513737446911439	0.2950648335258899	-0.6412317349888377	0.9817213435635811	1.5583202035237922	-1.1358123722289484	0.21115557420367317	-0.22382606747065098	1.8541400610128835	-0.03621742109697752	2.440104239311551	-0.014698011668161388	1.199006460539151	0.6444110470943272	-1.940048389229765	-0.28034446358359094	-0.4766908172854386	1.3792716271694976	2.509030302177213	1.467820610541358	-0.12156375459178628	0.7541779963793396	-1.6559660618480314	0.532262294117567	0.6171732405733341	-0.4132964696548074	-0.39486037444717476	1.0609721549078337
-1.480013712322862	1.671468086627869	0.5298178922968103	-0.11082645264662432	-0.3682318590998771	0.2201321055356386	0.16604679694355026	0.09887353411082547	-0.8596243100341464	0.027255656701813923	1.404362367796885	0.25243734981901433	-0.6795531746701624	0.9769628231097635	1.5515917907600516	-1.2270198436804025	0.2609590231534565	-0.0628519218045728	1.8493751679146846	-0.0868034033361496	2.424317499901394	-0.008551707617982924	1.3466709607354663	0.6007194609872706	-1.9751188238863733	-0.33167653727435326	-0.36581834423097714	1.4708836371193421	2.492671457285371	1.3466978791739304	-0.03934657295509262	0.734597510386534	-1.6594799929853608	0.5832605433815563	0.6189527915737315	-0.4462777396636916	-0.3598002332086657	1.0732731331704986
-1.4286267579133622	1.49906246388298	0.6471937117383106	-0.045087932338573014	-0.38409258040776467	0.1859855168509199	0.20134012587407085	0.14545180791758416	-0.8729899653158174	-0.1157350580067161	1.3800483931772054	0.2527443129383745	-0.7283512450529992	0.9975477217370392	1.5310550450059073	-1.2916088899713287	0.32375253886201116	0.06241496352790025	1.8168214401250986	-0.1650618980731981	2.442884712713988	-0.033929265040636834	1.4418114656972116	0.5900644589137212	-1.9906204573849684	-0.40345708876983755	-0.2378947512972786	1.495682726367582	2.499064806027079	1.2336308164010117	-0.05731968186918827	0.7075104323841925	-1.6540454820072135	0.6080173776721736	0.6585173295688674	-0.4514979824004297	-0.3125710512605752	1.0933127393545845
-1.423631071218616	1.3385085105409185	0.7641996457304308	0.025781121026785793	-0.3626925913375393	0.18676491923266844	0.23190947187001773	0.1888118176839733	-0.8974837485479444	-0.17974436737221308	1.4007150899665912	0.33401683777727437	-0.7781273238378225	1.0328580649047228	1.499347827576038	-1.3271141200615064	0.36105135874173755	0.1470429796685332	1.7600197615060886	-0.26521555209270986	2.4408339215580472	-0.08366188240429977	1.4410743015969587	0.6140422120038812	-1.995106689237446	-0.4843557838612796	-0.10345380173434149	1.475193485466161	2.5230656315659643	1.13621350227127	-0.13721588091810516	0.6807305862067137	-1.6454217512933957	0.6250610274099349	0.7288766319647155	-0.41830171063138344	-0.2513761035164507	1.1245377857237542
-1.4652094212640414	1.2384961395444627	0.8509901258906417	0.08752626868089085	-0.3044469715843205	0.21508320576953288	0.24305301746374042	0.22136821735885456	-0.9848663318765534	-0.1602662463552851	1.4455540842487824	0.46264650175423744	-0.8287250434022212	1.0319253802654273	1.480338428408577	-1.3335085406183793	0.3855014418226982	0.17371454089163638	1.6576619891259738	-0.370303410143063	2.42124003302319	-0.14301955908779437	1.3979480955490373	0.6712132873748029	-2.0018865492180042	-0.5451869441809551	0.027048151565241346	1.4198803412400074	2.540360950386808	1.051549942894372	-0.2194729544430261	0.6679535430984996	-1.6556136618772388	0.6515636954084842	0.7814861320021482	-0.3643276687602609	-0.18690659001361976	1.1365882689091178
-1.525725207522028	1.1705229206044188	0.9085282501814792	0.1236491767448693	-0.2358857444784411	0.2679636227866419	0.22403073242866248	0.23989880859374196	-1.1043320420270295	-0.11604097823702664	1.520352341744554	0.5875845303220585	-0.8752742630700251	0.9783307605807299	1.4865473566917142	-1.3080328332027709	0.39038961500462926	0.12514891452684562	1.5526950006284392	-0.45704089808834425	2.3822109938456952	-0.19900412599789452	1.275519881779084	0.762649262839348	-2.0240483100705697	-0.6042739296140274	0.12955732869849174	1.3464362525386249	2.5397042406818793	0.9795263219165495	-0.29230103620510456	0.6972102479052849	-1.6858118222314924	0.6835360894420965	0.7797126753544921	-0.30654809573426733	-0.12178902108838482	1.1064887804206207
-1.590540875588522	1.1272719780096512	0.9425507325537076	0.139888892204249	-0.18712264959119868	0.3182303812143532	0.18869256845734744	0.24577666492175104	-1.1545653240622074	-0.03171496651739787	1.6830267453706185	0.6859419761463746	-0.9096978843818044	0.8929078203817182	1.5010773687210404	-1.2647115337077097	0.3355136494468208	0.06759449294014977	1.4848526494120542	-0.5133775140265168	2.2918328068235523	-0.252143810615892	1.0749564857486416	0.8494182770234039	-2.0535736274583107	-0.6701498640987004	0.19565684195830285	1.2693848741818499	2.512614229131915	0.9229121706128373	-0.3435802452537941	0.7680002611597667	-1.7267581816949114	0.7136548310589733	0.7668718741290221	-0.24337197852820172	-0.04863419337947612	1.0461829255439785
-1.6443519244404015	1.0906458682236824	0.942121525853012	0.14836244865471696	-0.15927723286083809	0.3095567908536094	0.16190566953929938	0.23984766258821058	-1.1317100138580796	0.0987618112406774	1.9327671925810042	0.7198452448819731	-0.9252294538587	0.7812343795700631	1.5230356977544397	-1.2211652897746723	0.23947072445174267	0.06674687266764068	1.4364359804939457	-0.5098772573764798	2.174046730507584	-0.295816904158445	0.9234755816961613	0.9099928114775617	-2.065632947942494	-0.726352566567966	0.24732825552634127	1.194630164295877	2.4616294079595553	0.8709391972905765	-0.37187447361290815	0.866672354355153	-1.7756184376452668	0.7509144886973648	0.7603539638724298	-0.16753225764858154	0.023258812131313027	0.9780315648462663
-1.6631290369464562	1.059726504180096	0.9188641058518939	0.11898643876988133	-0.16826575442769287	0.24140759946634205	0.19276848125680798	0.2123075057635379	-1.0892049290590826	0.2559724180663323	2.178388104871516	0.6865841753039814	-0.8979333530811644	0.660786387975388	1.574685520005548	-1.1863738833676725	0.1470224962655009	0.10368033466029095	1.405261995258597	-0.42702597465163866	2.0889222556602123	-0.3215340363905007	0.8639169347620375	0.9566400331042704	-2.053427703319656	-0.7765826264848209	0.2976747610541735	1.1250193344196453	2.3983437955876963	0.8200506408944992	-0.3850931947573547	0.9804653210752331	-1.8192178654602222	0.8003576604305366	0.7681425466755388	-0.07140927071525793	0.08421716821329006	0.8936381033363524
-1.6416905509123918	1.0428427439246006	0.88653751337022	0.036924532337320515	-0.22255057849860646	0.15324122642733987	0.30926214497816257	0.169258306338456	-1.0042106284492527	0.42333237841522064	2.365107659850884	0.6407497347974794	-0.8197324835897692	0.6055421966345241	1.652110482414009	-1.170273860126916	0.062077045521293825	0.15252738435666577	1.3891476950904906	-0.317805498062819	2.031605075125801	-0.33810528708932525	0.8583102752338305	0.9586360467019576	-2.0219679556835986	-0.8263582757837934	0.33408144760617386	1.0685147163893194	2.3309971846369257	0.770120038809307	-0.4076357381411353	1.0853485648742904	-1.8459474032448202	0.843601256407514	0.7461541219856972	0.035502504543005325	0.1424427191542311	0.8119700282674742
-1.5981177739580241	1.040637943924192	0.8764529006465546	-0.08371715714440844	-0.2791183408926791	0.057687746476986046	0.45968370684221915	0.11366259832567616	-0.9178317586220579	0.5784375342440347	2.4859982092896553	0.6195329286659449	-0.737068029240471	0.6468948732301153	1.7359807852045637	-1.1530491146962782	-0.006833599543153451	0.18364811444100207	1.3804184327918982	-0.24896414844359765	1.9809958506819854	-0.33481141143812454	0.900775139774668	0.9254619168596347	-1.949496041796492	-0.8637369503817262	0.35571764250095544	1.0274335213274979	2.264036353826719	0.7093705599853369	-0.4459319508394497	1.1626284545117003	-1.8424234035368972	0.8712360208484972	0.7046850987589715	0.13546972294802911	0.20440916144883578	0.7761124929354162
-1.5523613881210367	1.0433365634830518	0.8917926783397145	-0.23059340335653644	-0.2967299969708257	-0.027680290299834785	0.569990134933994	0.04908093057181724	-0.8942583767034804	0.6825259928417033	2.5010741086877832	0.6414727137233401	-0.6564306678871503	0.7228190604555949	1.8056943582273042	-1.102511597630938	-0.04406175444287737	0.17358723033687193	1.382289964771409	-0.22000316148760737	1.9460197483332742	-0.3105431317261846	0.9618039025430098	0.8743236646381313	-1.8205290363826445	-0.8867295834422586	0.3675852457554757	1.0016853615662777	2.2000204095857008	0.6374291397074585	-0.4807539427266863	1.219637378384963	-1.7895407536342123	0.8910539289012377	0.6838058462680074	0.21820240025844945	0.30913354616341243	0.7777691003799669
-1.5163815419068225	1.0444598290984022	0.8649585358327979	-0.3803296650312998	-0.2744296941956927	-0.04095204169989103	0.6246888847027411	-0.0015614835206392411	-0.8941552282804104	0.7173397150510064	2.378759522486587	0.7022473723681537	-0.5856160362688974	0.840885963029951	1.8738245923241348	-1.0442629852317706	-0.05641276399118903	0.14297909274934908	1.3906722423088365	-0.23399825041744196	1.9207368985643316	-0.27415580437202547	1.0307687633963563	0.8253509592205284	-1.6986524474495688	-0.8886615088236762	0.36346761020580126	1.0049146664286233	2.129219446689273	0.5626391490199831	-0.5028214099870316	1.2669795854594483	-1.706522871943487	0.9080270817909357	0.651332087687126	0.2964974412391218	0.46529775863936856	0.7707452184124444
-1.495587557172915	1.0403214820944808	0.7897950209304608	-0.5135067414343675	-0.23029970717299153	0.032005029439849245	0.5988965085077603	-0.0043036962787536825	-0.850928104519922	0.6976060606652308	2.1845056505549976	0.7805472017353599	-0.5711619818627955	0.9841426660389289	1.9545033317787681	-1.0094055951229643	-0.04788380814389729	0.11172100127697744	1.3957458698795677	-0.31787675010658567	1.8849927096403618	-0.22843016975930822	1.1080698971319882	0.7888885249256059	-1.606387233729595	-0.8744632177810898	0.3433945090663192	1.0292042979123204	2.0606418731525817	0.494396760239583	-0.5218317079950392	1.3003506628486752	-1.6363927606131667	0.9216702953279757	0.5997372973810844	0.39109391567529306	0.628473999363027	0.7488719882625146
-1.4860162318944699	1.0258616107984255	0.6983042039748256	-0.6282382393882575	-0.1660325087440912	0.15604582294961514	0.4829612448399317	0.03739210115380141	-0.8698201349299296	0.6506742982741099	1.9984726847289416	0.8803223324925087	-0.6095943004036479	1.0952016322646958	1.9984977569833826	-0.9952220984937659	-0.01645632638527151	0.056287305510433164	1.389128569946175	-0.427058631838365	1.8412092145620143	-0.17699213224175925	1.1659941459466947	0.7716281252891994	-1.5254592030896945	-0.8513209285290388	0.32836499044393624	1.04922516635279	2.001635180965753	0.4350510164454254	-0.5310140953579303	1.3182651288427398	-1.5806279823779303	0.9370883706868562	0.5696769024856735	0.4924758456621844	0.7966735268264815	0.7391293997226849
-1.485948895937737	0.9947579338210517	0.5487239240396545	-0.7303430733315751	-0.0938261803719139	0.29490778223279196	0.33742670242242717	0.08303794393663817	-1.009149851015498	0.5822957282074764	1.8539620153174887	1.0143440460003301	-0.6628644847874282	1.1907231696758445	1.972663513801291	-1.0114031017321938	0.0417224588900586	-0.0015317880190619526	1.3756562718571739	-0.5021760989793663	1.8080585979738355	-0.1261917407551989	1.1850845899600937	0.7734642018998914	-1.4916160278556148	-0.8234277354516994	0.33545994743227603	1.069048825336017	1.945187595207549	0.3827081399734169	-0.5267637959940645	1.3352357279934117	-1.5435202654534987	0.9557866229174085	0.5858482674841474	0.5843546978499063	0.95016665372544	0.73374208559353
-1.492688904559275	0.9592064032150928	0.35186809629125865	-0.8207340141566514	-0.042879532440625576	0.4332250988877597	0.2273811327498178	0.11514189817797169	-1.141921707742028	0.5034978750026303	1.7563646386355358	1.1869582937908116	-0.7285786888674142	1.248385025905235	1.9134298402704792	-1.0673062934580622	0.1283792311065075	-0.036964325576596915	1.3585392676942063	-0.5495943341060785	1.7744624911720066	-0.06599644620851236	1.1706193241299938	0.8184608738208207	-1.5220767563885764	-0.7979535306336281	0.36470022128140894	1.0937986122199468	1.8990058840295359	0.34127582563627784	-0.5219658898008948	1.3580342298012762	-1.5506387448635035	0.9791708421074912	0.5603738730264044	0.655761082434982	1.0362620166944105	0.7234216884087259
-1.4960460829735236	0.9404760360191924	0.18884631870502885	-0.8925120352022891	-0.02933390351678622	0.5959511696506602	0.17218104570673684	0.13349151123943978	-1.277712639466881	0.4289397162837304	1.7221659598562649	1.3892308334952208	-0.8057702764323409	1.22356098415269	1.8432310003077739	-1.1229065600074555	0.23927101907347356	-0.08094677196987596	1.3485914604863267	-0.5866157085131726	1.7404644190624592	0.0377512041707173	1.1395826093262158	0.8802829167735318	-1.5694497184271263	-0.7686100330093935	0.4160977212770904	1.1216297968732905	1.866420714141465	0.3134635349667767	-0.5190574084955867	1.378935495907152	-1.5919098157285814	1.000187196577315	0.4643177322977635	0.6797595789042885	1.1001691963915579	0.7102556671457818
-1.4968444950319264	0.971631877034431	0.05876179354048701	-0.9450001647233434	-0.04634632482380853	0.7238983654593105	0.1558610908577009	0.10794998293861449	-1.4623879892329177	0.36048916498643546	1.744071423319087	1.597961715671422	-0.8673904918528492	1.2001853467811683	1.742046621954121	-1.1410970668918055	0.35409853918755113	-0.14801263210856133	1.3586840723583142	-0.610535613372672	1.7208910128362755	0.19528373130580917	1.1112670831439417	0.9069412137657137	-1.6052609987107498	-0.7265512011494352	0.47674873630414333	1.171108827989354	1.8464691076352129	0.2804220151546865	-0.5092077386387099	1.4036407354322058	-1.6419229230119572	1.0064365348144944	0.33260048650465285	0.6398853524646039	1.1890727995242774	0.696050926295629
-1.4988325089926082	1.0074094518044696	-0.06428095014434657	-0.9654918712561622	-0.08578766514952273	0.7360714412128048	0.16135949722417203	0.031034259235420376	-1.587927554603411	0.2993914964011854	1.7786769697447657	1.830397420841337	-0.8944676779590092	1.2249216064500152	1.6193767387649836	-1.1416279357654295	0.4468755131503276	-0.2005952415039387	1.3897760926894507	-0.6221200081550677	1.7118429529797239	0.35670627653527437	1.0944597416581825	0.9437555094320225	-1.6282272131482045	-0.6881711905791621	0.5317011580975911	1.2415002786338376	1.8484775202753994	0.24379211863350428	-0.4899109443425235	1.436077447993242	-1.6988632068640506	1.0010580399945734	0.21106080978915692	0.5568473726547528	1.2418807442885096	0.6805937100589706
-1.4683806241787423	0.9725951729336637	-0.16764648581923208	-0.9568547766874851	-0.12579608618547117	0.6964752961159408	0.17311442973781363	-0.04023573231871635	-1.5928310719462857	0.2556269081591586	1.8083092857424834	2.1257565264915823	-0.8592735907258969	1.2041904043499083	1.5143319996902023	-1.1587117160149358	0.5130885994129292	-0.20669609729935012	1.4107782333120735	-0.6281467435236646	1.6916576377819172	0.4695205743255415	1.0904285071213724	0.9829656611635043	-1.6230974184278153	-0.6509476142160757	0.5963149879595082	1.3247596463633926	1.8694127188957599	0.21974841389989558	-0.45704002844313674	1.4691634649264107	-1.752863468102677	0.9882815230013753	0.0972487723493595	0.4627497023021571	1.2616927243448528	0.6628820381266025
-1.3665430058057413	0.8942760864838162	-0.25237468012488007	-0.9443840443710201	-0.13370598516430351	0.6404897900920264	0.1870907347271608	-0.08877722587626188	-1.5621364815888241	0.21694059574028132	1.836277803686143	2.4629030062588777	-0.759809567634337	1.1915388115368757	1.433242649747906	-1.187807529252376	0.5435513505749957	-0.19135182517250532	1.3891340342731222	-0.6402655286343111	1.6539701898225416	0.5423367326216744	1.0989669735854413	1.0016718911623375	-1.5966177997289124	-0.6037161201729135	0.6612593005011174	1.4260554623699142	1.8990323880086575	0.1975858405688506	-0.3939056755203191	1.4796061796333475	-1.8011573669571157	0.9700808955806849	0.014856170466235444	0.37943652023929797	1.3291933542149053	0.6349735465808989
-1.2548518924308436	0.8009407123340241	-0.31585190851802836	-0.9291141479847413	-0.11073337020693422	0.48090636989649793	0.21222688896142836	-0.13371095888977508	-1.5117762476483283	0.16567196420182173	1.858492050630613	2.7982279022520773	-0.5942446859782838	1.2386302418542494	1.3585364264774529	-1.2118885811525313	0.5386816117356739	-0.1687877044794271	1.329111134918575	-0.6590018473097856	1.6035657884654615	0.5582326067551324	1.1221476252636706	1.0121061801938347	-1.5637960934654138	-0.5627756282168466	0.6873495682681421	1.5290398843540747	1.937212842378186	0.1724608804744402	-0.3061072560670818	1.4533457769535754	-1.833532855702336	0.9580010533212932	-0.0064984415385329316	0.3145317888815283	1.3977809341849685	0.5946638787416101
-1.205914684256765	0.6657384813941372	-0.34575330866650217	-0.8912075334686668	-0.07487574612218431	0.2939249213979769	0.24686807184403575	-0.16869089236522836	-1.4135432436621451	0.10518253701565897	1.8618632397008448	3.0085339899092034	-0.34857409288510605	1.2362784135284965	1.2933986718437378	-1.239151847035258	0.524351982747285	-0.13351262997646893	1.2337067185791226	-0.6870751525538493	1.540690221414759	0.500353967019256	1.165008452235501	1.0570836596763247	-1.5412975846005694	-0.5329613938447457	0.6792423219906565	1.6259149216940778	1.9674568274437512	0.15948897771020643	-0.21189349567981766	1.4138775731431013	-1.8044221009722416	0.9720423667062233	-0.004627475247019503	0.2616585560224362	1.4448352440349503	0.5382390275959523
-1.1679756823490401	0.5383469457238373	-0.36227253241523344	-0.8107886146423005	-0.02327724768377145	0.19869384484248287	0.2759456337553799	-0.18787457874767288	-1.305451630778677	0.04226374329467947	1.8404627280491888	3.0115430362766107	-0.06850546590927094	1.1374613903918362	1.3050108608622508	-1.253611275508374	0.5468726046351265	-0.11256334316224219	1.1091992969174151	-0.7282321143345662	1.4651949919325513	0.4173694297082481	1.2306792426522906	1.0930374943526058	-1.5289164826824302	-0.5058273658116537	0.6454854515190677	1.7407031514002713	1.9712734004374197	0.15865116288385456	-0.1248602751734877	1.3808612376547464	-1.6998750982087543	1.0126609918111804	0.012004013383406597	0.210286035449276	1.5529747779596539	0.46363825364132866
-1.1484963520084865	0.5024789532881669	-0.37727731951272875	-0.6743103501786376	0.0417908791709236	0.18971976199720914	0.30477456498595756	-0.2099027698992934	-1.227459521196496	-0.015072905988521668	1.7943159449035455	2.8379351973366225	0.16088015007175943	1.0299649137294966	1.4319330511471045	-1.2309518724562285	0.6130549669933791	-0.12799472251076774	0.9871453580551242	-0.7773455543358939	1.3938576711110793	0.3644863127240213	1.3036247896470017	1.0934981128751489	-1.5222900301296873	-0.484655096244316	0.5744554939568266	1.8653970478025397	1.9532919230459551	0.15341877217588257	-0.07722573409466593	1.337649239854706	-1.568966060487353	1.0696556200340024	0.03625039576382059	0.1637811547261886	1.653855405380502	0.38005305624750635
-1.205860174196553	0.5226490479291293	-0.37403558760259525	-0.5532959459158735	0.09684740070318702	0.26145608241854806	0.3358819314714332	-0.2193097006089781	-1.1636661887746298	-0.06407412876115222	1.7385133206494146	2.5183300442453707	0.33255189814486713	0.9511512329156109	1.6202072917968464	-1.1652201084203828	0.677529080269826	-0.13966373993823494	0.9002598274267865	-0.823086397598933	1.335649510149367	0.35100141973731847	1.3693966768546828	1.1008904004140176	-1.5111212210557539	-0.46065568516811534	0.4829624061466381	1.9874655933052687	1.9150054527599358	0.14179053469919456	-0.08825765445719198	1.2936992522073143	-1.4582545753776484	1.1338741017466498	0.06390352132650258	0.12452613335577165	1.5911586149114423	0.3205354258807713
-1.2818343722359071	0.5572581482510015	-0.3623493010934066	-0.49194633231511153	0.13149193976346749	0.29465424169897025	0.34723742453072753	-0.19436225283394226	-1.0292637935141837	-0.10044984367580398	1.7325229211054356	2.1413591387295643	0.4518234344243339	0.882238639625541	1.8034048936900355	-1.0764690302316295	0.7158356442122007	-0.10245555516951446	0.8362425050736351	-0.8643591439507711	1.2820370671962888	0.3700742048654053	1.412358600617405	1.1134070690161784	-1.4817118946500198	-0.4271599084846652	0.39470566674027924	2.1094190999579387	1.8603071296238298	0.13008009652256286	-0.15016623845083982	1.2722848772805335	-1.378038273454722	1.1896122273245715	0.09353426435366687	0.0799089680869089	1.4331393866496636	0.31435988724170855
-1.3090701634972508	0.5937347211284253	-0.35778505422747087	-0.4675373173693743	0.14750173899002464	0.24673195067659948	0.33892663833262876	-0.145372248150966	-0.8875259584746307	-0.11257508198068826	1.7756908518398826	1.8855659635694217	0.4742920402409011	0.8629668146669198	1.9350957648656955	-1.0027952279056342	0.728582992126614	-0.04927994661115643	0.7750857578774871	-0.897999015114106	1.2253061927476587	0.4149546755080552	1.4160739076826778	1.1334695646647224	-1.4507198525865725	-0.39055944608262744	0.3310475570601738	2.206713207394582	1.8137278587589762	0.11073131638190743	-0.24992497130171384	1.255751370829151	-1.3431682963448217	1.2171433199301678	0.11897818704770483	0.039406936507550956	1.316798008437183	0.33991372506078205
-1.3368638812572373	0.6139430693971549	-0.33873944306976617	-0.48521464698417455	0.13606658569911873	0.22690570695774262	0.33100306385047995	-0.07530222057276147	-0.8248037827538777	-0.1155407086839307	1.8276318661999873	1.8574142143334043	0.4152021372557651	0.8823373944697019	1.9805708763743048	-0.9633159794112085	0.686942884562369	-0.04290101776191765	0.72753245261708	-0.9202534034505596	1.1591252931347584	0.48806890502577416	1.4009936363746527	1.1234223231417506	-1.428621699691883	-0.3498584040329895	0.29710906998082676	2.2601405361858546	1.78813090469959	0.0736840932302406	-0.3406282455249655	1.2390183220585276	-1.363620080364019	1.209537954086116	0.14230736934058558	0.02192729340636359	1.2409103755872386	0.3586674565147227
-1.3861281497925897	0.6226370757079143	-0.2964399013963154	-0.5250532932223482	0.08408808472291998	0.15509739354531846	0.3236012062066609	0.012063025491337564	-0.7615618976707333	-0.13283779841182414	1.8310212190044335	2.019381688668199	0.34601657195826296	0.89692385071092	1.8996308393366135	-0.9525126478700005	0.5907002541890216	-0.08202556140761494	0.6951235294916016	-0.940061471617691	1.0900845511733104	0.5694989443204077	1.397905971886166	1.1196510089884284	-1.411170669366649	-0.31631636998125207	0.2724062340042198	2.2787973725470643	1.7761187123838702	0.034632437626094456	-0.33213127333252707	1.2220255515390512	-1.4125936077335575	1.180265174646004	0.16843690671799555	0.020499681718886626	1.2330582754956807	0.3532834823199316
-1.4256447369723397	0.6266189305982424	-0.24748591111939383	-0.5181618729852536	0.004270013209249857	-0.016859430726724363	0.31016292170684256	0.07444934931545806	-0.6699462617492061	-0.15857468743474692	1.7311606410393399	2.2412473611622667	0.27556869349075513	0.9003071185201291	1.7219329294296901	-0.9789811100718776	0.5026977749620853	-0.15365449985127028	0.6663511159496686	-0.958008080141418	1.034910332183872	0.6211595919907864	1.4075522906837574	1.1824070839451857	-1.4058163759714062	-0.30548942478032204	0.25842770984968577	2.2794752800563347	1.7810455076141225	0.00967504049695493	-0.2230414651717323	1.2083363149714508	-1.4429805537864497	1.1531529162553742	0.19590415452207405	0.03477579859365733	1.3551841484044314	0.3188186996176674
-1.4565551475868148	0.6222614946352897	-0.18849965039937946	-0.4688151966186373	-0.08462719586105474	-0.10120078484806863	0.2899137869191271	0.08417495898268582	-0.6425405191888666	-0.18926028606562845	1.540630334621746	2.3566816499951733	0.18858564971524266	0.8847111683163794	1.5185874174714311	-1.0380665157803173	0.4576288796724886	-0.2868012384680969	0.647220507306556	-0.9744702710866736	1.0021821632120855	0.6513440194931992	1.4376538601717865	1.232205064215678	-1.403810854476053	-0.3146810359612072	0.2755175349076249	2.2810776068964302	1.8027552114021799	0.0021157376674926912	-0.10856262556494381	1.2032622388536127	-1.442857213796672	1.1487033210805278	0.2149063463687832	0.0905214549685169	1.4936657057833713	0.2576711812812933
-1.4705674395354924	0.6207661255498389	-0.12174579524238231	-0.4203204397515291	-0.16963084046727772	-0.10732018909031141	0.27975253631007446	0.055041407370298924	-0.6593180069259352	-0.22147188678652752	1.3098491931845717	2.3264175098193514	0.11281558599041283	0.8404397374378169	1.329118673584853	-1.0895308039301195	0.45194188497748267	-0.45501868464470724	0.652048240164651	-0.99140747565704	0.9820506140745471	0.6763404985186349	1.4938047027795993	1.180116786291429	-1.3778924824642824	-0.3418939736225544	0.30499003982897366	2.3206386457253414	1.8118549109009723	0.006756915648943944	-0.022845837370118385	1.1944665401150134	-1.432564617506888	1.1795560592919505	0.22289908998871893	0.17327133241975026	1.5598770825379542	0.20020093067969874
-1.4608806811883626	0.631445842901976	-0.055874779884377744	-0.37726807932994205	-0.23699067493446474	-0.16411013853635176	0.2929503419547244	0.002443642143290836	-0.6314917361792334	-0.24160863606400654	1.0741783744968243	2.181583424330926	0.05890855892626908	0.7859892424370596	1.1659943253044323	-1.1190015245641867	0.4914558983607746	-0.5851334218914916	0.6797523777883526	-1.0045772284132444	0.9722139853340632	0.6952510423488965	1.5661773679592574	1.1270528927465162	-1.3283269167013358	-0.38607248135874384	0.3306485959873922	2.3739755868487107	1.8012003112936488	0.017891948925968452	0.02043686135662227	1.181667325637995	-1.4243461467594813	1.2520890222027026	0.22177468190798852	0.24674603393758548	1.6187815486833181	0.1755856144169129
-1.4303774927884145	0.6448624334407403	0.008352687863645866	-0.35476827683399603	-0.27221983328364635	-0.21191974487702395	0.3195742043607949	-0.061087565343112195	-0.607287561981111	-0.24421435661394283	0.8891553122931013	1.9144487697081243	0.024911394766518435	0.7582354736410808	1.039314768489561	-1.135407472240591	0.5731108189492005	-0.6643406886213749	0.7188851552226998	-1.0086534390837287	0.965362653082753	0.7203984435118443	1.6508627797962774	1.1040603514962402	-1.2793263392701026	-0.43305908345214894	0.3580578171517459	2.388708776716867	1.7949041438087239	0.0387551188848222	-0.027161414369265106	1.169450901426696	-1.4184157586795763	1.3457751864059908	0.21171595270882498	0.31678500732802917	1.6561767467612813	0.1897569559234259
-1.3955872484764797	0.6664896435393863	0.06239085832685838	-0.3234792512873172	-0.273310148257447	-0.23996571009978318	0.3647027108764117	-0.1209441290474808	-0.6403069591046925	-0.23640439308719924	0.8123081855779208	1.61678744066268	0.013206567467162877	0.7807040294810518	0.9535345047942734	-1.1444772319797951	0.6720141394391735	-0.7117169663824476	0.7694711619389561	-1.0063496230019398	0.9475225622280703	0.7633848413287179	1.7493942396191848	1.012342886934586	-1.2494605322255015	-0.4695262157926523	0.37571928792590914	2.3627305392555313	1.804342505262973	0.06002613077801344	-0.13485500644210086	1.1500192803387204	-1.4154480474969753	1.428148679931758	0.19432571716213337	0.38681968068326966	1.618664967284578	0.22235137538184208
-1.36286517997848	0.7150334971761441	0.0987582748687412	-0.2515947403042408	-0.25638834294020385	-0.2870491262695095	0.42738209790650156	-0.1627540214154529	-0.7064528690219671	-0.21781883933046986	0.7843614641153189	1.4411277956090776	0.027521312536935953	0.8250815303774169	0.8943194953765377	-1.1364392173961089	0.7722293706448508	-0.7420436806383862	0.817595489365375	-0.9998894377004289	0.9218556691714989	0.8206145158732925	1.862251957184715	0.9289325494774066	-1.2346623279081124	-0.4884699686171999	0.37373341452631964	2.2982389382068846	1.8229159048548447	0.0720211098390671	-0.210747510527103	1.1212503456456346	-1.4154430132116782	1.4752861900459033	0.18630250177849234	0.4339867668276562	1.547512596542251	0.2516926987697081
-1.337088334446347	0.7895167880416843	0.11634528114115425	-0.14760351318343992	-0.23061247849255348	-0.32898660864166646	0.48631164516108855	-0.18371208075902928	-0.737496577119051	-0.20278915836840578	0.7747019902599888	1.3744844868007158	0.057253905176396655	0.8533729644360492	0.8484182199527032	-1.1019117457963348	0.858194855013446	-0.7590329391438951	0.8421221208691196	-0.9845227469280861	0.9220144070637193	0.8869070647754663	1.967228337426974	0.9316226895986478	-1.2303893697967445	-0.46656302320059106	0.35589032714439806	2.1776412465727555	1.8441279228127083	0.08769615100530422	-0.23172339066413414	1.088940326620625	-1.4192715871800718	1.4810088753593118	0.1922597315829044	0.4554353424214389	1.4629019319748722	0.27720645737641386
-1.3222808369133963	0.8668412801695815	0.12164929890585041	-0.04469239828523025	-0.1998059650639093	-0.3543563126740838	0.5193550702263077	-0.1934849021236706	-0.7170850910922784	-0.20398044773584903	0.8009449534532603	1.3270506068828127	0.09067393065706775	0.8797441654137785	0.8077833351016903	-1.0406218845957278	0.9241498604795158	-0.7526104566838161	0.8406303596124587	-0.9687612010798696	0.9339530327318284	0.9520827898600507	2.0276463070836774	0.9514420810269609	-1.230595160248693	-0.4027605072238619	0.33993486155459	2.0510492091445274	1.859685758557731	0.11624192484353565	-0.22258089518947005	1.0490413647876626	-1.419525818587572	1.4525654706023026	0.20808371847513651	0.4834629718761855	1.3213721139053662	0.29616392482655957
-1.3134662395296626	0.9287043514744241	0.15152278317135207	0.014725183593432643	-0.17488072168160995	-0.3652053434176201	0.5325447240453589	-0.17905779425565985	-0.6726876294546471	-0.20327863073690206	0.843182900995919	1.308810535211385	0.12417640452046493	0.8780507027157632	0.7723712912263221	-0.9652714963920161	0.9760456073154685	-0.7263777818468738	0.820565351061328	-0.9649284348922549	0.9216457255075948	0.9992723692066351	2.038842776674943	0.9494108812921354	-1.2173684466552743	-0.33275950389661296	0.35173398641602105	1.98608923563493	1.8559516423880003	0.1469596940995177	-0.19895764428825652	1.0076695905983983	-1.4132757533913052	1.4018284743634908	0.24863554161432858	0.5239607034203401	1.164024943118673	0.3045338003427793
-1.3220692096208073	0.9704807905988864	0.22417037912083	0.01504845661779941	-0.1764708861474207	-0.3645605366279002	0.5359236557561109	-0.08989063507360318	-0.6116515337263879	-0.17626767393127604	0.8782752354985494	1.329473999930389	0.15270638799120423	0.783227764387381	0.7357647441141173	-0.8966244524399978	1.011166102376849	-0.6977831611912798	0.7992544759661726	-0.9680754001586157	0.9105750376695285	1.0272344682341825	2.0183117033913356	0.9388806300684417	-1.1923106528971064	-0.2707936775430626	0.38858429386238297	1.9751030254543807	1.8606163427135947	0.17221111680922613	-0.1777786781747946	0.9769970855265233	-1.4116018535300419	1.351767418491408	0.33988933238299274	0.5477914985167196	1.0546475890485316	0.30541554301487894
-1.362573390832638	0.9832122934403632	0.29075324949462333	-0.028745530153806553	-0.2041993790200006	-0.3480240595886324	0.5253385102159143	0.041377555277143555	-0.5437243298876324	-0.1278171075732038	0.9048633096418988	1.3467649093248495	0.16973908664324183	0.6322791562943303	0.6915183533829825	-0.852217421124305	1.0208717837607078	-0.6578746525504561	0.8111858338559857	-0.9717359739071283	0.9022669012138099	1.0363275270192842	1.9531632463941537	0.9222631771197516	-1.1779614459294232	-0.21855550363819862	0.41159601126182793	2.0186698813835298	1.9055170282340108	0.18981471285876378	-0.17081935694675834	0.9483991871070732	-1.3823300016704425	1.3300170674270384	0.4678981645331521	0.5434441629262394	1.0069726546934967	0.30265675723020263
-1.432150672982378	0.9617276650452145	0.3404574791264198	-0.09918862376941122	-0.2451665756897466	-0.32107677001243473	0.5176065036353397	0.13252760575057723	-0.49522076756239997	-0.06748603909449542	0.9146136021683022	1.3660470400067353	0.17490490427815314	0.4894979395720519	0.6397378823403456	-0.8442363924649058	1.0117160602646957	-0.6034158876111848	0.863083279039636	-0.9777834911218234	0.8429859793353195	1.031169762969809	1.8591137443007828	0.888823551879019	-1.1948923876579154	-0.2010811025121939	0.40749921696222413	2.120590194004653	1.9700807213768983	0.22023213340341208	-0.17440600035193188	0.9192945145435185	-1.310556196190641	1.3441537589005252	0.5952061461180866	0.5276071332726906	0.9770352372701788	0.28931037951160093
-1.5279921847320317	0.924204333807975	0.38950568550837195	-0.17578151127209168	-0.29767415712240036	-0.3097269184613497	0.5450781559036977	0.16351028217833455	-0.48245019933690303	0.014259445505928364	0.9074788873688029	1.3928336111592838	0.16265136877652037	0.351449640195846	0.5801060410639216	-0.881178267698959	0.9843103375853582	-0.548997326004997	0.9369828366772974	-0.9872986077998294	0.739417185527395	1.0252536151793363	1.7782531610525023	0.8600508879187746	-1.241509537491126	-0.2140658178926506	0.369067951831931	2.248295643160229	2.049840029216798	0.3037195904580347	-0.16859629081190405	0.8939748113687385	-1.2486370041797816	1.375479240681317	0.7063732344682525	0.5019574232853381	0.9265623493454014	0.27078042366004934
-1.647058188606233	0.8873591350629747	0.39740588038947156	-0.24611050852615496	-0.35362222307023755	-0.3229642384308864	0.5978163916159053	0.1307729043300339	-0.5039725145352006	0.11522391869290013	0.8934383208209079	1.3753811422283184	0.12735777487460134	0.22576398427383287	0.5244652093001557	-0.9601607587611947	0.9350568465234226	-0.5088140945881021	1.0295867854561684	-0.9800665253575135	0.6462098796197149	1.0341202907581701	1.7103456041372318	0.8557038006122741	-1.3119534800153947	-0.22590770417424078	0.27599092901637295	2.376933728707347	2.1226788536191052	0.4168024610578661	-0.15318714235024333	0.8758132929794232	-1.2120629214968357	1.4169230935959618	0.7826806251394011	0.45423563259973293	0.8766586529556448	0.26487875963883595
-1.7654732782320177	0.8444350871054921	0.35304056337608614	-0.31511979119838995	-0.3963374314137985	-0.3475670606017446	0.6476688810660958	0.00758184854515237	-0.5652585468270533	0.22248674956272926	0.8860929067045188	1.254021657394086	0.07020114431199614	0.15002999156303296	0.477661835077669	-1.0552312760274944	0.8819167815613342	-0.5009945463033736	1.130310724078988	-0.9536913938232214	0.5834213623808755	1.0616824461213108	1.6539083206218923	0.8452759090602567	-1.390322225761972	-0.23945839206080316	0.1383136310496063	2.501635842170334	2.134287596474846	0.5343368157162012	-0.13342252500120755	0.8483904771066136	-1.1810919983494876	1.4579895810297951	0.7959388895276359	0.41092997806785964	0.8501295270131172	0.2732920543017883
-1.8595544356842293	0.7926744511337531	0.30511248179838846	-0.3862322501350365	-0.4209995961160929	-0.37212293082189535	0.6979411895346304	-0.16263992648003556	-0.6550492491096466	0.32998711849374046	0.8880981829618116	1.0519672230639592	-0.0027543022094423885	0.10821645902802524	0.43558670283432466	-1.139063569172499	0.8466180878547303	-0.5303965838983931	1.2193655925054727	-0.9181484993242854	0.5620071086626545	1.0901803187370263	1.6411743373358143	0.8274525312296305	-1.458319132730344	-0.252617252827754	0.006418291316728236	2.5984862283281824	2.1111525675873013	0.6594589272924403	-0.10118625277816588	0.8021600058107554	-1.1908408918271927	1.4872540667230765	0.753077306699572	0.3885396947645665	0.8296832069930454	0.3005893378588777
-1.9027616745877616	0.7418562454461002	0.26719922323692585	-0.463566763987736	-0.4439839034592404	-0.3997682393986152	0.7355251814584474	-0.2849733030952346	-0.7513740072690314	0.43673168450280875	0.8813921322897768	0.8284899941932533	-0.06874143886672734	0.11969396647159236	0.40071591823814756	-1.1966163534435268	0.8360521371490979	-0.5910031085216729	1.3001092196448478	-0.8682126919844843	0.5757481774940381	1.1125092489819364	1.6983445725851194	0.8188639150280459	-1.5071588194445993	-0.25407299941797695	-0.08969857668770746	2.652636658462677	2.090411731480507	0.7497911734000887	-0.0722682603485864	0.7560055506365131	-1.2626474201614253	1.4991638871724327	0.6984871420212861	0.37456888038922587	0.7995469154189374	0.36807605161815116
-1.8746441029406313	0.7071845482787905	0.2184964759067533	-0.5394940893814262	-0.4739397958225341	-0.4336644176795595	0.7315878496941692	-0.302044266018414	-0.8473655166769593	0.5342482567411071	0.853656110144064	0.6002588759608847	-0.08626029867207789	0.19579006027764864	0.37176787885794915	-1.2259910977840573	0.8449497798485774	-0.6803148129665266	1.3795168188455649	-0.7897820048083326	0.6019834546163018	1.1272581148703025	1.7898708672724832	0.8144880390638864	-1.5427493426979506	-0.25167577933202095	-0.15288329225906494	2.672616441599555	2.029387791993784	0.7401642068104981	-0.061196448097832826	0.75124820835874	-1.3492220244145041	1.4920893211255661	0.6456795755197684	0.362920085023637	0.759172033943784	0.4462438754735418
-1.8180947251816193	0.7026010681517583	0.16758837382178596	-0.5990067515613733	-0.5050415419920743	-0.46084959713934326	0.7021271519796752	-0.17321928100882805	-0.9303920627543734	0.663486957331809	0.8054931525005985	0.3939231139133717	-0.06556575460795142	0.2640113696585929	0.36030189205852864	-1.2491153860080202	0.8705305026095825	-0.7856307942563451	1.4623724083501393	-0.6915670001463055	0.645441793044456	1.1346797109824585	1.8743919968243037	0.8115675896813735	-1.5666023269010747	-0.2459235395343919	-0.17763674270012925	2.67080457971114	1.940793824446319	0.6328353852067441	-0.061290738015461046	0.8003672922759886	-1.4261912123208442	1.4767458894881653	0.5982685583704831	0.36414129502135817	0.7155123001159169	0.48866772176525136
-1.787472897238856	0.7378326593254811	0.11152630184309771	-0.6495324236639164	-0.5401216224225858	-0.47343898018911307	0.6668256712235553	0.03374893183670961	-0.9863223115406583	0.8364722508568725	0.7299138544335984	0.2800640305613886	-0.03078106624078718	0.2884477072081367	0.3764836780950419	-1.2793899081004563	0.9087786911336941	-0.8763496153591188	1.5817297018638512	-0.6309047913844653	0.6813242375519725	1.1320649849500615	1.9181289959838626	0.8221010396448071	-1.579582091952155	-0.2260029399324796	-0.1572897279882897	2.646810762413306	1.8743807425379813	0.47311942521562667	-0.07024102711957457	0.8690415234788382	-1.503701585896615	1.465371015709411	0.5715570103062992	0.3753729869722324	0.6694112146438627	0.48933570863805453
-1.7544205619054523	0.8067483085496108	0.0560783792897949	-0.6908124872695625	-0.5723633762054823	-0.4622080735798205	0.6385306845697073	0.2032467941682201	-1.0177111701303225	0.9714766480235391	0.6356731358345059	0.22285983767333856	0.023251054921285534	0.2670105908516221	0.3928365518347478	-1.3172435581231068	0.9646439664115416	-0.94013220329599	1.7207093934459485	-0.6231264432732717	0.6456773395942021	1.1328648722788754	1.8994513638666053	0.8458804708710945	-1.609185983876095	-0.2018756408380724	-0.11351119355415329	2.610277710459139	1.7998692225643755	0.3015665644325794	-0.08139262314678253	0.9487761003767504	-1.5781309768706016	1.4489120751232363	0.5587162090808292	0.370058143461023	0.6245925245579408	0.44840815294142333
-1.7440764763616456	0.8721341912115724	0.025601214055022203	-0.7189676660859062	-0.5850145376173024	-0.42814599840637546	0.642488395897983	0.305275206587399	-1.0328263813571454	1.0627092588251124	0.5567371796846455	0.1544555299170714	0.08199694913711839	0.1734422048027626	0.3864285396788046	-1.3657625737650065	1.051912144324536	-0.9744624994714876	1.8282637407531126	-0.6343397336610502	0.5565280910924736	1.1346419804480798	1.820650627732745	0.8756831290275807	-1.659967584127828	-0.18867596474616216	-0.0811745054088081	2.5841638914959484	1.7203749545157028	0.14321956225206764	-0.08138899661148949	1.0424311295455106	-1.6392094432368562	1.4328761156254441	0.5430659112417179	0.34923307297171063	0.5820917469881298	0.3694153652981207
-1.8200795326681714	0.9144705243424485	0.025241797061756673	-0.7442970583480771	-0.5782212614802715	-0.3805523710389586	0.6873234366920384	0.3236641627300447	-1.0362580500477503	1.1316816740447013	0.5051340107809327	0.13164736235096092	0.08953955463267113	0.021966904207520777	0.3658326908999208	-1.415973171580488	1.1562167271990698	-0.9719799436535854	1.883808624174203	-0.6804843385054337	0.4740893589699242	1.125797943189873	1.711482943034764	0.912583790666867	-1.7166347913052888	-0.18131832216679186	-0.06207498837976948	2.5659055825795827	1.6948368981877011	0.015384827577677567	-0.07039696813719165	1.100273063418144	-1.6873447621044388	1.4418582434434464	0.5383092689272996	0.32239225323305964	0.5346808352125928	0.2917485315973324
-1.9249633014647975	0.9269794606223692	0.046653279301345475	-0.7702007356300059	-0.5576280470287293	-0.3332967977166379	0.7872525907963895	0.2124491408557782	-1.0259987491993083	1.0972566504809695	0.48177908132778474	0.15347809472121549	0.03189960596443367	-0.1267871517930697	0.32160496428186125	-1.434481599937177	1.2321385672359662	-0.9378975680321024	1.8784044048231494	-0.7839512125600949	0.38155028838271915	1.1095323098195105	1.624746108815899	0.9583833462625062	-1.7815598080727568	-0.17491575819147448	-0.05638532711047991	2.549015414272837	1.7253282537250776	-0.04875068777090695	-0.048703034012067416	1.0990282994266896	-1.7238584333638205	1.4682821208471002	0.5457718038587605	0.2783598927518382	0.47973327889502765	0.24631540444364605
-2.0030986630678607	0.8980944940555009	0.08354062916358365	-0.7741104376188215	-0.5312704863886221	-0.31164568818027344	0.9438491605516276	0.03158899668003078	-0.9955025211939056	0.9741903404194672	0.47228671382722814	0.18312830865831775	-0.06134667185054382	-0.24133911343266864	0.2261038083597176	-1.4065824911097708	1.251337935063677	-0.8881291919525655	1.7891528206265548	-0.8798624011403333	0.26389990736171315	1.091915923318415	1.6012368925672713	1.0094736173879117	-1.849231191962592	-0.1667799034162093	-0.06652012928769677	2.5439208366274064	1.7543972290495369	-0.06247504309616603	-0.01981768040012885	1.0774365535494719	-1.748594394170793	1.5030329200691057	0.5519331944799992	0.20867352224806077	0.40776826722619414	0.23780859161850137
-2.0883043001278656	0.8507086820593364	0.12840843207046643	-0.7468033750899346	-0.5143896044216023	-0.33793878057661003	1.1079291062066734	-0.1185756755605591	-0.9501806909956846	0.8695008385457763	0.4606510256893476	0.2159975963602842	-0.17320922587542686	-0.30019334296562916	0.12921839738447	-1.34690923060342	1.2122755630743158	-0.8302832962010147	1.644222476998657	-0.9279189358257884	0.1799250020886456	1.063048291465795	1.6439839856493481	1.0540064720465574	-1.9036983121264939	-0.14877762408739512	-0.04546451207345498	2.547269288870169	1.7618860755949828	-0.05914275318305332	-0.00034681240985912353	1.0515087214017673	-1.7701209981009067	1.547669865513696	0.5612910731139384	0.1419799762457402	0.3177297098881007	0.2581220724204364
-2.175706371967011	0.8272592082379553	0.15618822511306196	-0.7097220575890089	-0.5047521554440675	-0.39620615140492077	1.2013123443550922	-0.23035723780379014	-0.9076399009733167	0.7600389810792467	0.4527534340528345	0.2397064583424105	-0.28622890030614867	-0.32362018655264124	0.0659252792597232	-1.2651974136937385	1.1112830170886085	-0.7761294065376265	1.5045023691151773	-0.9656943943627458	0.14963678813759887	1.0294869811365497	1.7263441712958572	1.1066993117816437	-1.94571323912522	-0.11875659206883293	0.015636078490836553	2.5488551815888276	1.7485634087559743	-0.04565551526147901	0.006300626782945198	1.012797511469048	-1.7898100878976035	1.585862569670578	0.5774776739942651	0.09046555451087343	0.22480747736354378	0.28741997666157004
-2.2334485581024324	0.8246892599724944	0.1635789551299212	-0.6791176102115783	-0.4979325714390358	-0.46478104047860497	1.1954104226214746	-0.3188476959895832	-0.8832611679053827	0.6446242758370337	0.4464506182803644	0.2442382033413792	-0.36790113101506006	-0.3361218183060221	0.0016958447956857748	-1.2078275842322648	0.9760978379528618	-0.7455346700611318	1.4071553845458973	-0.9891363167619772	0.14518956686684933	1.0036679764616734	1.85163258177479	1.2145032384951677	-1.9821830488550787	-0.07397401752324231	0.05564532398362243	2.56050697368757	1.7039778260984613	-0.01882963299130532	0.004447467248017549	0.9606092766415714	-1.7927324905125315	1.5983736867651834	0.6002035153657779	0.05078912969053827	0.13227270654656173	0.31024174817087924
-2.2834374897911944	0.8288067413612701	0.1758235592985519	-0.6598505379593026	-0.5053455440223023	-0.5356221437064494	1.1023002706306193	-0.3874935040291404	-0.8789209996423526	0.561032472670149	0.44047474972375733	0.23907637615004065	-0.38553655577529894	-0.3276618199895881	-0.0710755320859343	-1.2044354221075826	0.8591626580004407	-0.7291417609963607	1.3734022369913397	-0.9753223267767159	0.16384126920272252	0.9814899683542755	2.002249950738403	1.4027522709270004	-1.9932321253024234	-0.019515489940580156	0.048606936102617286	2.580244353533253	1.654397715819605	0.012365532637427946	-0.01606058983616463	0.908221499494854	-1.7747097491491526	1.5861611445564958	0.6407979989741575	0.03490479964975409	0.0387607092989705	0.329523189254334
-2.3197379834184226	0.8427101962534372	0.20849212134663397	-0.6765808677733098	-0.5096980346281712	-0.588464999162992	0.9440366525404024	-0.43027910481032927	-0.8966545939163414	0.4609677648664431	0.44807082337230797	0.23514240143614132	-0.34383188935454445	-0.31550400139735857	-0.12167705331929786	-1.2377002055955166	0.7936162804622129	-0.7164978127416203	1.3833008652566918	-0.9237536601005953	0.19980052236776488	0.9732420735392415	2.1371931047475017	1.623385344485404	-1.9692257336714836	0.022431780031155396	0.0019403998729752847	2.584607612774743	1.6326202796404563	0.043712453404519305	-0.05282640464066368	0.8696243137445577	-1.73964091777002	1.556423915293846	0.6931850551365404	0.041853656538196525	-0.0370823483102795	0.3511626239987827
-2.3317045448720757	0.8538872107665503	0.2561619810068398	-0.7371051843589236	-0.4968714874296805	-0.6156877401833423	0.7680958006389288	-0.4371838155570872	-0.9378187492154261	0.34124138390762276	0.4759230934169937	0.2207959145944868	-0.2729603967826875	-0.30829489777362706	-0.16304605995128324	-1.2939333158304167	0.7780976363755165	-0.7170305069049755	1.4095132416237333	-0.817303106713205	0.22064383173171032	0.9963557988992138	2.247367544988113	1.7428646712495006	-1.9280975764384263	0.045451623308327374	-0.10777984978472262	2.587475366965477	1.6283737532076867	0.06861610392215681	-0.08505179725782494	0.8490714548627531	-1.6896353619145894	1.5153201059992731	0.7386275963504543	0.06187032040929954	-0.06411894622379001	0.3674815433013562
-2.3277188975283214	0.8663683262262764	0.2887153900376617	-0.8085409163199373	-0.49009282677487215	-0.6295166547317963	0.6372426961250779	-0.41450646356602777	-0.9855844035910029	0.2578475291250572	0.5142594708503536	0.20688967748980874	-0.2042211899709756	-0.29447287717794907	-0.20949792671084716	-1.3605168694713992	0.8061516334366189	-0.7296577037709312	1.4396790585372732	-0.6634580688803584	0.2162068516152973	1.0241707488426872	2.3364211806649147	1.7161583931612205	-1.8752019469984944	0.06036282202687382	-0.2623683335231083	2.599028554335599	1.6366842231059366	0.08485390372647192	-0.10432683234225153	0.840766693576254	-1.6371856605474495	1.4755391493242491	0.7651167005395887	0.08051527305056673	-0.0468477548870302	0.37235116760408893
-2.306562581217709	0.8917652574612678	0.3174024492768499	-0.8637483424577255	-0.49892934732661287	-0.6352635734984245	0.5910666800200002	-0.3736486737625659	-1.028347359447676	0.2045094372050869	0.5494535222645858	0.16154799356964736	-0.14726641579366426	-0.2744366165737878	-0.2379202602394172	-1.3927079181753934	0.8725398459540102	-0.7451393372858106	1.4626346960436183	-0.5370539744031462	0.1947925978970761	1.0163529821195627	2.3724495495189757	1.5934003581637448	-1.8517193856088778	0.06308928573417007	-0.3996585797028479	2.6002980902165973	1.6725853352709124	0.08532813853384087	-0.11620736196343324	0.8427716187838643	-1.5804542995351825	1.443969002011942	0.7469738124293734	0.08851763856380379	-0.011592168362399059	0.3739376364269963
-2.2672159371668554	0.9393840688265609	0.41558609917504236	-0.8862595545898259	-0.5057927777783118	-0.634327664614317	0.6236128437236851	-0.31721889242881024	-1.078195818519862	0.19202069368536412	0.5647292227390744	0.07443913047449915	-0.11403118841220525	-0.25520868265701635	-0.25863120438226705	-1.365306686370708	0.9492174940378929	-0.7643866829995052	1.4669624429860193	-0.4796574843139445	0.15358475313443012	0.9776263616339678	2.3484390616821766	1.3827921349501326	-1.881790983105428	0.054860916222329546	-0.5002116566508947	2.5993243685214633	1.7292655670680823	0.0681197381571105	-0.1158229492223329	0.8467022857390682	-1.5064679256673343	1.4218164042262669	0.6725770013425552	0.07796965221024506	0.032503031278405446	0.3772942704628307
-2.2294917690258496	1.0101185041709013	0.5443620673252676	-0.8301583736199646	-0.4940477762642882	-0.6266400652184358	0.6478767526188681	-0.26474309075345387	-1.1377918035721797	0.2589848325695048	0.5660588080835844	-0.011595361702889653	-0.10733296807767015	-0.2389872851069154	-0.2711517135704574	-1.2983992127390398	1.010459452576821	-0.783922152600298	1.4592550098266046	-0.4870617591953633	0.10309842254265558	0.894173965696672	2.2945123484739836	1.130542717802729	-1.94719867202383	0.057410513521467796	-0.5695892008146762	2.6139137598270468	1.8101350971445662	0.04480003189608535	-0.1047330042951129	0.8524541722746448	-1.432619994645155	1.4217334667579564	0.5604713826702616	0.056693078024592516	0.0781137891028206	0.37068788029081035
-2.206350645228685	1.0846678694844036	0.5834268560593282	-0.719541951105665	-0.48319431916583905	-0.6168928402515079	0.606098646424407	-0.23097492417828636	-1.1974591990712387	0.41025338880407514	0.5751297769503616	-0.061472829610432975	-0.10389003733695631	-0.2319976366924296	-0.26884669560562546	-1.2166753987926664	1.050876748747974	-0.7984221547323909	1.4474247419853197	-0.5781723413268234	0.05887455782782608	0.7773602312623346	2.2156947628749744	0.9754070391581612	-2.0195508532843487	0.08305070066104145	-0.62437191528612	2.627336328510612	1.9171728892748585	0.009083827770434313	-0.1031590879777768	0.8600336130673952	-1.3777185963383598	1.4575583061945805	0.44778680048756536	0.03620341028113309	0.0806785798750851	0.34718810210560613
-2.1822604050890013	1.1524811187083295	0.5325187539743607	-0.6405112046780514	-0.49685394885101364	-0.6041219096590013	0.5170073444538187	-0.19979159803652063	-1.252302422168246	0.5964256437862753	0.6117260686459618	-0.1478506358028947	-0.08588501637829235	-0.25329576474975485	-0.2621960499796997	-1.1479383770654576	1.0757938351750398	-0.806781097735989	1.4340699269256887	-0.7335967994631648	0.029333948143364624	0.7563065930794014	2.1072853041086828	0.9518003398778276	-2.081673378260736	0.1314522340197099	-0.6721013552693653	2.6384827713751706	2.0371593476498724	-0.03845346932023511	-0.11678035453979063	0.866748370476769	-1.3426522821018756	1.531451443585621	0.3593790724489884	0.018547465736611826	0.01988823816187966	0.3073092857992753
-2.156708012745977	1.2182147616227215	0.4405359195813426	-0.6047381921227997	-0.5244596716729244	-0.5798571415332386	0.39297731796626273	-0.1425198747655531	-1.2957041047985454	0.7465101087764694	0.6752010542323443	-0.30338400159637285	-0.05508912390643918	-0.3107857143985694	-0.250826494431169	-1.0969059822365692	1.0854565030928103	-0.7925893211575363	1.4202588405659433	-0.8737139435303021	0.012116007414641966	0.8377630437480998	2.004250824724804	0.9645952988373583	-2.105376696680625	0.19820705850184464	-0.7008771669740665	2.6577887555331365	2.1506287720472725	-0.07983519861125488	-0.13882968912366786	0.8793828833569538	-1.3396241594957101	1.6518890881923896	0.30742166815485206	0.007823177939721083	-0.0638823545616426	0.2553332272264847
-2.1323003316674103	1.2812463073757294	0.26268382916619226	-0.5992501571326624	-0.5548949518531167	-0.5527721262349643	0.2341226925201237	-0.0580935568654581	-1.3239747072138577	0.8261753358107834	0.725819748741625	-0.4172713578672436	0.005780526926498169	-0.38730974586265476	-0.23009999686075613	-1.064660946867461	1.091057470855639	-0.7507745044730061	1.401196536009674	-0.9585395016345111	-0.0004601301109322505	0.9058704313538563	1.9213893674901237	0.9795941894776681	-2.073744833393847	0.27646092053590954	-0.7105653709354839	2.6824317206277266	2.2285357462351523	-0.0970688915110445	-0.155442847302738	0.9007845889301318	-1.3725181796265251	1.8238599287337478	0.2925057398210421	0.013826027083450316	-0.14976169905647843	0.2010258944676117
-2.1010917189588327	1.3438292424031022	0.03379452570732911	-0.6709064753926558	-0.6027811178070076	-0.5337252848978562	0.09345071407237435	0.01945952475282181	-1.343398348727381	0.8347195078902709	0.7536502223052531	-0.4926025307511674	0.09405715739649843	-0.4618769683776295	-0.22165448569406365	-1.0561640456303034	1.1151818805505003	-0.6939839462148959	1.379847410625887	-1.0074896557022066	-0.012521649631082914	0.9962878839373335	1.8402591927994645	0.9959909293843063	-2.0189297402839226	0.3672831816358441	-0.711128084687392	2.716413375228819	2.2701852769831845	-0.09436259154365864	-0.1639144337481227	0.9509964045956043	-1.419218727184453	1.987221860064499	0.3050601064676811	0.04268356333242314	-0.24743976687666464	0.15750988963886875
-2.053126072446184	1.4058279402063918	-0.11721295374478999	-0.8021933554061892	-0.6579545631970511	-0.5234177666524827	-0.004212232515477282	0.06082484030348125	-1.3606241353801014	0.7543308694878119	0.7602908835341156	-0.5362841904337387	0.16605733989739208	-0.5262980450517972	-0.23524507069858624	-1.0473762162533624	1.1602968616966207	-0.628234745234693	1.3622823316532262	-1.039674797638638	-0.02482639656673209	1.102940785463671	1.7752034078606003	1.0050593565468737	-1.9630445368238667	0.4596128887376172	-0.69513689124032	2.7398073470942066	2.30075319957136	-0.08353106854335043	-0.15732139258471997	1.0341738783350207	-1.4669714403694607	2.039878858694693	0.32536344262461225	0.09859262104500596	-0.3310217720434025	0.1345979399017305
-1.9795439041079086	1.4557802228654932	-0.16433496420166863	-0.8937670951792439	-0.6878578398243433	-0.5245007916488085	-0.08193988960117195	0.05323162563610691	-1.3799644647057607	0.6041564279592917	0.6958713837685727	-0.47177750649565803	0.19953138328398703	-0.5704816938466621	-0.2650018883120591	-1.033384672211237	1.1952207237701675	-0.5709617469795808	1.349853720011193	-1.0651503721203754	-0.02143657448125564	1.1198251995978334	1.7354976432378506	0.9951080772160991	-1.9099655667994717	0.536421888268115	-0.6664920816789198	2.7313602086756545	2.300055261454463	-0.08774859676355191	-0.14150244563490472	1.1210508033263937	-1.5035555916230006	1.9814369716498568	0.3575263892156981	0.17701236304657328	-0.37054972394536156	0.12019280298973652
-1.8562164961147611	1.4867413181393705	-0.16475719193162125	-0.9455440240466899	-0.6863699837340899	-0.5402422156560917	-0.14493312191682012	-0.01554401457133855	-1.4054857649215484	0.46070143431299726	0.556653626507258	-0.3189219900197521	0.19743605714368467	-0.5833307963480167	-0.31870165231596664	-1.0473102325515562	1.2049632738392464	-0.5535269015323977	1.3397365186679426	-1.0890376197931486	0.01002169135276918	1.088942757209427	1.7108047520625322	0.9811263858130722	-1.8465222412860338	0.5979931664803899	-0.6375644265808468	2.691975836652189	2.2597397643222736	-0.12289255755497745	-0.13470269195977813	1.2037500089673123	-1.5218375986791766	1.8643707351299017	0.4151058339134869	0.2517813751605854	-0.38073688087637503	0.09642249012104602
-1.7236512361527023	1.5026930809183525	-0.1438342376440439	-1.0031855058973593	-0.6759052984627602	-0.5606475334336771	-0.2056112357623753	-0.16025573576064336	-1.4384813585628828	0.34217713990621956	0.42402203927216114	-0.20873434713484834	0.14552484955103645	-0.5725189697058295	-0.39205161670292926	-1.0941646593524312	1.2108346119603466	-0.5793642435940191	1.333624668977191	-1.1070020413278179	0.04481345292341787	1.137841529763335	1.7066850578336914	0.9707464753571526	-1.7771933088468679	0.6489823914414922	-0.6112925422060631	2.63280478241873	2.206940893023294	-0.1961871278165491	-0.14645991938098396	1.283117174610749	-1.534159011943665	1.6698284625879016	0.4854102871346647	0.2993010641916387	-0.3741397452535985	0.06447601792924881
-1.6506302007872002	1.5165408941701308	-0.09563397620736883	-1.0204292693383028	-0.6643824522785188	-0.5774344208767191	-0.2636277785498831	-0.34378334084026624	-1.4765272576876156	0.23468756815980746	0.31495971355394475	-0.19808353469074919	0.03845283086727884	-0.5441543839107823	-0.46824474764840274	-1.1574280330888833	1.2135475327143666	-0.6340173246431936	1.3390398169821391	-1.1114463875577638	0.058152556447082594	1.2352881809014367	1.7331176562856065	0.9626248751575908	-1.6973690633583274	0.6773735314833376	-0.5977576389458901	2.5643032557394876	2.140094912789285	-0.29676600732875114	-0.18017581800373256	1.3348176393245261	-1.5433541340386963	1.4646867815958489	0.5614617149906881	0.2986345587351359	-0.3449738223807619	0.024353386414345222
-1.6213262337119219	1.5276414014277087	-0.027585521977541737	-0.9492293365244745	-0.634859178189012	-0.5968412271692535	-0.29640219337033746	-0.51343857549649	-1.5161759246169768	0.1535035371585415	0.22316746632698187	-0.23345699520854493	-0.09476101123585531	-0.5090415504314204	-0.5491847846860946	-1.2219510956780026	1.2014269524486727	-0.7054385458659178	1.3531131910353627	-1.1048199474874647	0.061724159022036984	1.333821471429625	1.7803256452657839	0.9718916241840304	-1.5989563275919634	0.6769027947354707	-0.6023069861041708	2.4929257578087913	2.05063220370391	-0.3900132167190285	-0.22758914042965656	1.3606409493050093	-1.5421584912806514	1.3518337684660562	0.6396217888951272	0.22719807390363775	-0.30710544097850334	-0.017328994448553698
-1.6283868897464728	1.5309486014283216	0.06188488294798859	-0.8527912885377085	-0.5904602662934163	-0.6227336629195507	-0.2764791316065788	-0.6526658711695668	-1.5552017337608754	0.11502956937011544	0.2001976080391838	-0.29266048736084516	-0.21408372237356504	-0.47128793926746404	-0.6186588349243651	-1.2540851584577097	1.1971839812580707	-0.7690603204704556	1.3676646936964905	-1.0903023435700079	0.03857146935514626	1.417775683474148	1.8434605911777049	1.008030985765224	-1.486965163641578	0.6557278041464687	-0.6279327917267643	2.4289436145246883	1.9642851846087352	-0.4452805411698133	-0.2854758967829231	1.3917695511065775	-1.5254169755253677	1.3284246680354808	0.7041701259523491	0.07944886432016222	-0.2784881364526746	-0.03632988104543136
-1.7002311491062165	1.5291159048980136	0.17186299340188685	-0.7574371559855844	-0.5507909244450311	-0.6225020332960589	-0.21518555492830543	-0.7577866497693446	-1.572038730203562	0.093669139171396	0.2524038129188217	-0.40608335996426403	-0.31666372572261725	-0.418337054863221	-0.6578379189554846	-1.2425500076782858	1.2109329284542631	-0.7756469665406251	1.3828746477547884	-1.066890109522346	-0.03228963778966557	1.4485864378472357	1.9084363411571132	1.0722744747010269	-1.3592516091623261	0.6158947680076363	-0.6731463950943375	2.377155589346745	1.9030138746502	-0.45194828256142194	-0.3446536997006402	1.4253908482294557	-1.492399615404776	1.321263017646889	0.7380273026054575	-0.10265332650203116	-0.2618032809742797	-0.013204175508996436
-1.7907915979635423	1.515355031709343	0.27860984040176656	-0.6503349014067579	-0.5197797942652711	-0.5842142825589173	-0.16249215425689117	-0.8158137601989315	-1.5221307624257587	0.09255702915768017	0.29977846449737233	-0.5461958679983282	-0.4033198190149073	-0.3326653987603978	-0.6750462312111536	-1.206681867228173	1.2308512356437418	-0.7334200656919891	1.3990026087402634	-1.0369315939536223	-0.1178800851593604	1.4009780495690556	1.9689217086744115	1.155649626021068	-1.225181000540156	0.5607233327490151	-0.7230522570492474	2.31412662510598	1.8659259731978413	-0.4282144112352945	-0.39800366040186186	1.454568369576225	-1.4548438470889085	1.3344293407411454	0.7446610055641308	-0.28144449021772716	-0.24846842627730537	0.040825942697663674
-1.8252740207589846	1.4955813837561507	0.3595100692548672	-0.5803139643288562	-0.5027673729582487	-0.5357473489083368	-0.13376919675909943	-0.8307208536573161	-1.4570758454448036	0.12223848962083772	0.3055073062686608	-0.6275128217097667	-0.44256809223997495	-0.21983981810020076	-0.6792736528227686	-1.145134069738687	1.265040796403346	-0.6701601210852023	1.4044669356877395	-0.9746721518773457	-0.18290373433220372	1.2756070299377849	2.021176112466604	1.2459692413163936	-1.0939428168657135	0.5063301096862887	-0.7642494537960607	2.2362329980255646	1.8424876209936702	-0.3902534956880967	-0.45223486917938055	1.4764958533239112	-1.4276813607687662	1.3455927239757084	0.7350349754095842	-0.43069441208713455	-0.2264791171562725	0.14601049562356666
-1.811745906403956	1.486602214038398	0.41856263019694034	-0.5880801233377677	-0.4975671843834732	-0.488616980787903	-0.13233039954089054	-0.82120769662845	-1.429900203212852	0.15593290369335883	0.27407314783685344	-0.6515528807417287	-0.4168555690203074	-0.12302715254132088	-0.6717364618257533	-1.0874013299172787	1.3110652051181986	-0.5856627657770904	1.4094394732099422	-0.8726748512253717	-0.2299720796640758	1.1265261425033688	2.0490746143864493	1.328445546769527	-0.9687885472797854	0.47164252551402086	-0.7987536319487542	2.17047186109592	1.8140076229830489	-0.35358882194770674	-0.5127218513380155	1.4784184277331043	-1.4103961422014024	1.317389837876799	0.7222977781807127	-0.5250328844111112	-0.2282552690547127	0.3068583946601322
-1.7774173943667606	1.481483183122623	0.4629837789762701	-0.637438209340538	-0.46604743542236904	-0.45400400272615415	-0.1973575123434692	-0.7998798123217996	-1.4152332909016807	0.1852868495570073	0.20502916134027033	-0.6725758154294571	-0.34160293997327257	-0.0708443613694396	-0.6532185509692819	-1.0725939873800923	1.351709858181535	-0.5301084600112953	1.4338677468286325	-0.8037622495623837	-0.2590774402892234	1.00947470570245	2.0509828163145314	1.401264856947955	-0.8664283764805919	0.46070129740320453	-0.8248111491799541	2.111752745201975	1.7934817635958051	-0.3357986935406035	-0.5774772655369833	1.454001416002509	-1.402738994264615	1.257131620275968	0.7091644480236703	-0.5652167133854292	-0.2804254449905484	0.4549009853450672
-1.7248472510032422	1.466717282804429	0.4864470786143068	-0.7129015428639605	-0.40596026490911175	-0.45660514079536324	-0.32216603817572154	-0.7948202920822955	-1.4217911502607197	0.22303380691575497	0.1342196598780269	-0.6618846131012309	-0.21625296775355296	-0.06895338898310346	-0.6276238305716599	-1.0652488016653727	1.3920411274205111	-0.5467492896300807	1.4857733885027042	-0.8009567003390714	-0.2576692815679154	0.9574292065814148	2.045393006251474	1.4720049862954592	-0.8090801899894107	0.46921809521142555	-0.8338026599247235	2.049257889907908	1.7900892542681	-0.3432125643624722	-0.6431030482063678	1.407682259231433	-1.401102851543079	1.1630058874906346	0.712836295550175	-0.570879859748102	-0.35443406000198896	0.534538380320625
-1.6548723660613658	1.4431078392669299	0.4852362271903924	-0.8167938864714248	-0.3558905459111751	-0.49442024189538036	-0.45077739064987005	-0.803031193124166	-1.480478635740612	0.2647325338378041	0.11332410003753775	-0.6328765983217367	-0.05385808426091537	-0.1277454395401108	-0.595863731488077	-1.026516368705028	1.4232258903347799	-0.6059956014840381	1.566262924439021	-0.8432566636552121	-0.2351950683758374	1.0095275284505791	2.0462733908054895	1.5501406019215718	-0.800081534772389	0.48823803664256377	-0.8238703156053356	1.999680254063224	1.7906929560147837	-0.3670918676961928	-0.7120217249221596	1.3455232431187167	-1.3945935206540152	1.061229173253679	0.7476380968781521	-0.5674527316911162	-0.44525096961990107	0.5507971808046466
-1.5826689815990473	1.3981737370503997	0.4647494585742537	-0.9183700739396011	-0.318369679949501	-0.5313964681427523	-0.5584670827243923	-0.8013827180228035	-1.5318108452061916	0.2980994333108162	0.12475272160537183	-0.646552613086895	0.09189359811187106	-0.23542113795666805	-0.5402042356112358	-0.9751390590712431	1.4167001330510454	-0.6914745881749372	1.6640716446353623	-0.9539259318006202	-0.21082368134286883	1.105487596534187	2.061454758904406	1.6434286476955087	-0.8407943694569682	0.5009234396399842	-0.799581327308703	1.9621570462924847	1.7913879492451126	-0.4022769288375905	-0.7739520681275678	1.2722627059117289	-1.3683699285417696	0.9641757478369934	0.8148770906705636	-0.5733480799547639	-0.5721498221476258	0.5089444632891832
-1.5235640439583191	1.3300753244194807	0.4371092449465187	-1.0154584711871528	-0.2991473977304323	-0.5468624407058833	-0.6407026993662891	-0.7866369311972498	-1.527331823296721	0.3341188411336943	0.13710042812446466	-0.7092498302161186	0.190555881757617	-0.3327787839518416	-0.45480347554848477	-0.9215782887595012	1.3778005977547338	-0.8139774943579241	1.7666862403820087	-1.1334038923785235	-0.18564324311729447	1.1630191153537854	2.0976853213402498	1.7468375060064343	-0.9250000807497221	0.49969625886953467	-0.7664020571962156	1.92681957667285	1.8017392255358096	-0.41951378330276307	-0.8295178418930576	1.2036233154312863	-1.31917740976181	0.8936332841656878	0.9116462706699113	-0.5984903857881333	-0.683759367117158	0.4125071984626336
-1.4685601867300295	1.2575290581599772	0.411639491219863	-1.1065035644850665	-0.34176322079487986	-0.5316781798469986	-0.6892753521974496	-0.7558076927860867	-1.5102250540552349	0.37161746324666084	0.13788146869569284	-0.7629077912778814	0.23825084964053844	-0.37825356089443646	-0.3687463608425764	-0.86143714382216	1.3175940347923678	-0.9263357594928573	1.85296796288265	-1.2964107555057005	-0.1512816100287908	1.154801404966254	2.151338230739778	1.8544303158971265	-1.0312478202684525	0.4919794414305206	-0.7312666868985248	1.897180638661451	1.8106887358195736	-0.38173623854774796	-0.8845396353645374	1.1457402061594446	-1.2678428025879631	0.8370699307780795	1.0315313306162022	-0.6386871148680606	-0.7390532387662724	0.3226295647270082
-1.4079449997740094	1.1974082657198117	0.39021056155341693	-1.1707436192448752	-0.42976011616027654	-0.4913934061397541	-0.7164127796162523	-0.7028912486015356	-1.4891867429959593	0.3948350091964402	0.09881127640006249	-0.7851747343966993	0.2251785164070102	-0.38955916175742666	-0.30159599268221304	-0.8089920979227806	1.2355335586665346	-1.0072449673232726	1.9032588959437426	-1.3928444590735611	-0.09375960640764389	1.0497897816853603	2.213184192567828	1.9491673907732303	-1.1361336011597414	0.48309258467599997	-0.7053937635965226	1.868955035093623	1.8031439364293131	-0.29479951366086127	-0.93919152223609	1.0999721662700814	-1.2332018854590783	0.8118776747788334	1.1577423287077409	-0.68189386859026	-0.7656612285961824	0.28699246506297565
-1.3541948739306022	1.1514274051434659	0.382980347863647	-1.2024928334497704	-0.5136442148282538	-0.45219165742883466	-0.7245523774767728	-0.6451946200538448	-1.4572424698205322	0.40233545343134025	0.02288323463614125	-0.8476821190705298	0.16394211242332812	-0.37450087681632926	-0.2417588461619579	-0.7627705148074121	1.1353859200504257	-1.0781669971602108	1.9158732947019903	-1.4473403972144285	-0.014485390975161716	0.8462071373419005	2.2784168968907537	2.0249231440328708	-1.2245411793168255	0.47805597357599455	-0.6886225119325203	1.8401624543362227	1.7841523629446168	-0.17896291961290706	-1.0018653051766462	1.0623283493783802	-1.2217438521230308	0.7730795271032863	1.265432588819116	-0.7179281635934476	-0.7852606190430594	0.2904292575235462
-1.3134918913227032	1.1136015224866127	0.40319493662080746	-1.2297542574340405	-0.6004251020727362	-0.4338678761326259	-0.7149128437060506	-0.6169856308491435	-1.4022445240889199	0.38459927819641343	-0.04188137607947925	-0.9737389474286491	0.09464282521861764	-0.32856524393431735	-0.200607587515854	-0.7014086713866522	1.0399236768475435	-1.1409176995479409	1.9050320700381984	-1.4738164691440567	0.04123929005987907	0.6377949845980546	2.345768421456119	2.1421985391161877	-1.294337817328602	0.47611588512958497	-0.6710176102656918	1.8002398648357008	1.753086754526248	-0.049088975266830495	-1.0663886211168365	1.0292233284148078	-1.2259978231990236	0.7022923979004652	1.3464935746283127	-0.7328578858191119	-0.7975428122867113	0.304467001655498
-1.2936983265173967	1.0938835161738096	0.44335193427615077	-1.257167809900366	-0.6910498611417436	-0.4359149811834837	-0.6852116671363885	-0.6266168171215437	-1.2953351508237174	0.33842331872723597	-0.07149552834298248	-1.1190981014107169	0.04090922406296547	-0.2843596496185285	-0.1790723117121668	-0.6354219703211001	0.966213957923778	-1.1879723506443456	1.876229602698054	-1.4630811612165462	0.046075675195426866	0.5085188546586588	2.4122311367348943	2.3252336257720114	-1.335447266338754	0.470747309386575	-0.6466571662545315	1.7424246256207838	1.7074439575903964	0.07547353923671327	-1.1263243699108743	1.0027348773701887	-1.2353867652779902	0.6307215096221122	1.395574444428656	-0.732432182333991	-0.8107405123969336	0.32584258158518964
-1.3078196385864995	1.0968499111270407	0.4860248508843532	-1.2737384048082154	-0.7528441199785925	-0.45152806985883237	-0.6082013707033983	-0.6554749671656837	-1.1480193664442921	0.2727368466873326	-0.08938317379753254	-1.2524654987956925	0.008202803550022519	-0.26207763070641615	-0.14887999812693092	-0.5899082123705632	0.9141553743947757	-1.2183225168445835	1.8427414750004492	-1.4259796282602144	0.008265333384009987	0.43115239391653726	2.4872828668731843	2.52967148002739	-1.3389344790881363	0.46226316383832167	-0.6061149802242245	1.676075968849771	1.6567683495078014	0.17807265902830677	-1.1721166310606483	0.9782640208867825	-1.2392203735316811	0.565868556276891	1.4170235189009108	-0.728888953326518	-0.8278985511996233	0.36484633508814907
-1.3472368250682154	1.1143805054520561	0.5243394002635389	-1.301859354716097	-0.7870005019326403	-0.4742653345215693	-0.5064747390544849	-0.6919735435746113	-1.0648738029556435	0.1999242328119672	-0.07822700824291766	-1.3685177528557326	0.006454329226703688	-0.24206697321000076	-0.09932366722579856	-0.5680196189258836	0.9108586994581243	-1.2405650108729946	1.8321652701936102	-1.3959439229774102	-0.07555339428542103	0.3998020929018445	2.563514059571878	2.746187775540565	-1.3223926683960565	0.4458009827713135	-0.5479798018128437	1.6141111139720437	1.6065992619151068	0.2578357920623916	-1.194129700291592	0.9547718719691766	-1.2342238453743752	0.49553758314977625	1.4279781179530147	-0.7320580792713093	-0.846561861591917	0.45479410744541865
-1.350840901990484	1.1537087123994085	0.558829473675549	-1.3444591329035702	-0.8112505100362586	-0.48955288967201077	-0.44033490205765424	-0.7247974762015045	-1.0705509334715448	0.1368470803835324	0.0060127582976097545	-1.378368845594132	0.030588960983864294	-0.2232304010830512	-0.04106363826042876	-0.582733984428706	0.9961175340266916	-1.265072292665106	1.855104514719113	-1.3700734934197984	-0.1945735296989723	0.4142830719961269	2.6297703689025824	2.95314943545071	-1.3010578109958661	0.4221036050998134	-0.4964959594954411	1.5656797580975808	1.55281090872888	0.32429189640170203	-1.1857669099050094	0.9375700571152572	-1.2228664977442683	0.4388373829394555	1.4382166305580408	-0.738946735666906	-0.8605722026286458	0.5961568294023243
-1.2799072812836978	1.188036126916812	0.5879108447617181	-1.3771781661815663	-0.8070295587703924	-0.4845102501659989	-0.44037973709844824	-0.7325323259611201	-1.1105526853875696	0.09964358131627712	0.1377870172777768	-1.2468795778210278	0.06521443868093826	-0.20482542420095232	0.010138245276865627	-0.6566447282293696	1.1360618459461036	-1.2855692919821444	1.9042479391212352	-1.3375083405832773	-0.29323681057957585	0.4589673438600109	2.699051157227466	3.1045649797777943	-1.2757979684303304	0.4095678582939114	-0.4666185388584337	1.5376390383959173	1.5026712700018776	0.37680549740436386	-1.1230024635821185	0.9225442037425836	-1.2104569844870816	0.4066659389818992	1.4378052617480175	-0.7495033220908711	-0.8676870968164112	0.7415675518084155
-1.1771975019473007	1.1634425218649356	0.6053303557362986	-1.389435918623154	-0.7594473948467299	-0.4441534834676692	-0.508080648697472	-0.7145643407870793	-1.1974433300830742	0.07997830909962936	0.24571955872784432	-1.1181045102612106	0.10625667499220777	-0.16534908964441536	0.04900937144223816	-0.7644710947585123	1.2368454693822377	-1.295861345251504	1.971082122015811	-1.3096903551627108	-0.341987265511265	0.5103186011484903	2.782434947881754	3.2091189869155983	-1.2598136627808016	0.41422624738262537	-0.4506184134470456	1.5602729321448496	1.462076008645615	0.4064293650380149	-0.993458996366542	0.8941331782887711	-1.2028904536856406	0.3634679586124918	1.4294620928454698	-0.7581936932366281	-0.8746751230114309	0.8591633008309959
-1.0947750844322506	1.099444202610171	0.6143157805679382	-1.393752564301467	-0.7088602877781155	-0.36420370180252193	-0.6402258175687519	-0.6814295978188796	-1.324446809611756	0.07260383201838655	0.31851980546000935	-1.0551730318040544	0.152092289692283	-0.10167050309486377	0.06478054699108889	-0.8470347012733308	1.231785242335952	-1.3090982926692252	2.0521481444450864	-1.2849302699537968	-0.35786105473328433	0.5397672832305315	2.877213189342803	3.2871682365687342	-1.263480474470066	0.441221503310855	-0.44469354378410175	1.6368929148139073	1.429549736488929	0.4038937896012821	-0.8477556878835708	0.8556880247817066	-1.1987522711714793	0.30795791107242376	1.4228801918850962	-0.7477919080799798	-0.8891483607784476	0.9179394657689197
-1.0496984711108515	1.055358635409571	0.6386060882390232	-1.3713972838634727	-0.6765513027769952	-0.2692386863010385	-0.8013140432289945	-0.6307478406452454	-1.38683176933401	0.07361156924764349	0.3466517970116	-1.0182970675967606	0.1971545954233458	-0.02250203635936371	0.059750568517224566	-0.8889283534020354	1.1203742203854872	-1.3277191364423702	2.129604978925554	-1.247721858931816	-0.3577740049214216	0.546781389571404	2.989910836989422	3.3518883377257795	-1.2468600892417876	0.5028934593246966	-0.44753986307946575	1.7092318088486607	1.4108055334760443	0.37034325776261606	-0.7308434430949099	0.8143194179308437	-1.2016041937922486	0.2649797149940386	1.4341273198687716	-0.7186204692611703	-0.9149539962758582	0.8706727146493887
-1.0783996210496654	1.03051116537342	0.6737766112984781	-1.3123790392502053	-0.657907793653939	-0.1787967087177344	-0.9271293195227136	-0.5687706848653765	-1.3627545470412046	0.05670317816532104	0.28421214427545016	-0.9891961560837765	0.24136114380267024	0.061231098728453816	0.040190578014034375	-0.8880975586111095	0.9285741027057766	-1.3426111210720264	2.184901235470535	-1.197331819813002	-0.3465599409226403	0.5179250768790971	3.1341675328594265	3.414775561011872	-1.197238398810128	0.5895117419537999	-0.4423027546688531	1.7441789680841697	1.4072628349333107	0.32106393814621115	-0.6495800402403809	0.7712246116516275	-1.2084508217962138	0.2592238546933055	1.4809685150367653	-0.6579254723673768	-0.9447679745710985	0.7345303101034375
-1.1844890241192216	1.022029292816643	0.7027567873088731	-1.245115430909552	-0.6732949733378168	-0.09077745179094944	-0.9816405773026865	-0.510818326290028	-1.3319052340491377	0.017419421531955543	0.1494154399219721	-1.026714319448678	0.2836287336641027	0.12392945201004033	0.013021850747040018	-0.8188356665286227	0.699942168492445	-1.3522197176789679	2.2165342241694725	-1.1426043125298935	-0.3343217614901803	0.4565073130185632	3.2866425553556757	3.454906949788439	-1.1395459810175057	0.6874467536833471	-0.4265557015797515	1.756644249194037	1.4189481448398504	0.2757049596040563	-0.6242740769630286	0.7322093372324454	-1.2198207551395632	0.2667587236892942	1.5455016162121342	-0.5927842390734287	-0.972291471267579	0.5717753085450203
-1.324291296192989	1.0630719578084773	0.728697621560683	-1.1881281015317195	-0.7277347215202894	-0.010264246717309428	-0.968479454873231	-0.45634389609082415	-1.3090697600802155	-0.026643888817315046	0.014240929896829596	-1.0832480402602322	0.31349779259221255	0.1510870341542351	-0.015388040039479748	-0.7056406260797793	0.5262722267690989	-1.3642338137154018	2.223553152133505	-1.0920747381587035	-0.3193722364470558	0.3565251699702599	3.41891085677243	3.5277134650079076	-1.0936996099679563	0.7872919226210007	-0.40802783026693684	1.7183116609425322	1.462841679153604	0.2453918707170292	-0.6460731806116617	0.6962537117082899	-1.2353188024264796	0.2684216199289153	1.586281977579117	-0.5519984051706565	-0.9938213125229922	0.41275101367120665
-1.4647829602047344	1.1232866455167991	0.745499493624506	-1.1306501577992591	-0.7822738549818753	0.060767794443413216	-0.9222708314657577	-0.40584705139872657	-1.2752807170306493	-0.07108510062755727	-0.09654331782493186	-1.0861238000100235	0.3330693328226628	0.1623377712149146	-0.03314694363087821	-0.602547090525658	0.47184790260522125	-1.3794206227876695	2.2104223744787213	-1.0623626359080058	-0.29812440148680774	0.2514116742465461	3.5163555260932506	3.7131092215917647	-1.0874024221383316	0.8669906471586326	-0.3890533607383217	1.6100970798110872	1.5588479261957162	0.2332957215637373	-0.6557088848862287	0.6624392069429719	-1.2477257985410177	0.26580079593031086	1.5836370284894854	-0.5071576380712246	-1.0048382547038557	0.2885689140827901
-1.581200416447447	1.1582365508860533	0.7489610631130446	-1.075887707471482	-0.8115866661273777	0.14038265219351162	-0.8648208405573745	-0.3634824215861433	-1.233517507428349	-0.10071257516771845	-0.19830745513571685	-1.108184754719797	0.345152285463484	0.15343520489316792	-0.04118495499542086	-0.5246053423964595	0.491594155930345	-1.3900242518884256	2.186204477447509	-1.0551691483227301	-0.2813135466429723	0.21223983345529032	3.5690101046827225	3.9502509909477035	-1.1489337672709392	0.9138983396237826	-0.3771976667695557	1.4965414092126583	1.7042693698688112	0.2343263918784193	-0.6370104689134537	0.6329861271553464	-1.251380689666664	0.25289987273464754	1.5497036724271134	-0.4269275812490917	-1.0074647650401585	0.23979919249945345
-1.6752655415290072	1.1800967603538273	0.7480956707409103	-1.0441803285991524	-0.8033523034432054	0.24373641622144543	-0.7862943045629854	-0.32353345695789576	-1.191012422629352	-0.08688138169616329	-0.2880762623711721	-1.1828373775503995	0.34321901304095287	0.12437567760217497	-0.050367698628597635	-0.49190441963305265	0.5242137251777137	-1.3937330093653724	2.149926810843218	-1.0687100054735528	-0.2699970711008229	0.200554686958419	3.552472354639341	4.175154382058851	-1.2808229971024552	0.9373589884105179	-0.37470564872539286	1.4130889405562201	1.8649247117643175	0.23408295134396973	-0.6003860889853968	0.6122273912774995	-1.2412139505093056	0.21572729943798158	1.4764647883611022	-0.31114483336653564	-1.0113188089278928	0.27210971753692775
-1.7553408199808	1.2147754127261854	0.761851222075405	-1.0090956974252001	-0.7433615951126166	0.35619885868668166	-0.7080286269877624	-0.2781630157433054	-1.1293137966452185	0.00518621138108043	-0.35666615551239006	-1.2462858465243727	0.33925864762244373	0.10685949431752258	-0.06255847515245286	-0.5343049465619973	0.5605048009947919	-1.3949357590801186	2.1093678440755794	-1.100443884466129	-0.259558774543053	0.18620953778789734	3.4751501590722733	4.2989040263756895	-1.4435171867683745	0.9456961987889173	-0.35836015402711996	1.356111841534584	1.9932010258315966	0.22796848389429236	-0.552341749418421	0.6002010073702392	-1.2198610294219396	0.17643152695257233	1.3718308461493813	-0.16599284504582051	-1.0213962421895046	0.34022099902227143
-1.8040696073364202	1.2750631300875173	0.7899206424038362	-0.9623922534342906	-0.6628536728380432	0.45817223536380813	-0.6981771457514689	-0.23015658808978193	-1.0161242713138592	0.18408476300496385	-0.41443772855538474	-1.2395205409332206	0.3464572443486929	0.10765319065762854	-0.08471588805865833	-0.6300802897339566	0.5870840506471409	-1.3920109665982983	2.0918082294298666	-1.1419719506414643	-0.2574900613670221	0.18529268580251104	3.371719717257401	4.249630639422538	-1.5931380702686913	0.9498702460214445	-0.3301798066101516	1.3313579461202953	2.0745741315114117	0.2123440277741747	-0.5289143314230511	0.6057945269857834	-1.1934864087507835	0.15450286033133526	1.2830361267117456	-0.02506349129469093	-1.0360032056786046	0.3923506945758072
-1.7990771271158041	1.3625039679586144	0.8253807927491265	-0.9248241247907888	-0.5804194300065407	0.5339464235460131	-0.7443490859437472	-0.16052326871265407	-0.8690425545098626	0.3936293235828649	-0.4570462162760217	-1.2063725630307827	0.34738692094011636	0.1188710094369202	-0.11338707642823531	-0.7322470542036157	0.6070545884740126	-1.3830489735984492	2.092119696065872	-1.1735039488433685	-0.27460046997520854	0.21353776383789302	3.25877353999984	4.064180504263102	-1.7011406410958556	0.9611135075369617	-0.3163114433488478	1.3377343852378019	2.1058399922164854	0.18326078782092456	-0.5395981043974102	0.6380253625507769	-1.162747062727099	0.14897922494187063	1.2366641967048155	0.06408483853896989	-1.0493037717288907	0.40623480172701526
-1.7536349757435694	1.4485259439997948	0.8534292761653278	-0.9041384544433498	-0.5047404630582903	0.5736114315039156	-0.8087648118264067	-0.05784962976215384	-0.7751060790692564	0.576620008169839	-0.476637619999902	-1.1947120034835261	0.33817544645629044	0.13543622014817364	-0.14369759606294913	-0.8187426894942591	0.6272862794878511	-1.3725559036636725	2.0949502174246644	-1.1878256096404674	-0.30286349565615583	0.1863981904597863	3.146568739208819	3.793791034050824	-1.7783158022211318	0.9838666906910649	-0.31780605871105794	1.3578867266497665	2.077392387958125	0.15222686202669639	-0.5529945257712334	0.6856209566973137	-1.126210737183881	0.1379568354034349	1.2097332519419528	0.10527057571564333	-1.05853084655264	0.37414805229192905
-1.6876617705160981	1.5089492878595745	0.8604675681596644	-0.8978403352862692	-0.4677516006495159	0.587268188899775	-0.9226335877049099	0.040984124465363356	-0.7411067719265082	0.7240771582408981	-0.49143743063796796	-1.2116474818976752	0.3350878966756002	0.14647481717324803	-0.17281672314634008	-0.8688123221286093	0.6394805971239823	-1.3612018123453589	2.1120808824050004	-1.1976405786693243	-0.33842846437923196	0.09847472619869645	3.0444399185766784	3.513699786207482	-1.8290412778041514	1.0162822217739191	-0.33632499805955707	1.3831952736625506	2.010148848037276	0.12411738421124416	-0.5615567755989533	0.7352531494354677	-1.0883654974634343	0.11320829485964903	1.1968741676582593	0.09376798154696483	-1.057831358160204	0.29921662483526773
-1.6321961810130703	1.545036369254276	0.847884483909997	-0.9019934428463724	-0.4815515389640268	0.5927333959621562	-1.0804855386023817	0.12001650593594038	-0.6964197012548725	0.7988080719133854	-0.5102332628032484	-1.2419439339807972	0.33634452375024576	0.1509517034418662	-0.20080667138865954	-0.8761575078433286	0.6468297550442708	-1.3535464276707212	2.1410035649379893	-1.1991101520720115	-0.37831520023243204	0.0011865433049825125	2.971658653867167	3.344553627502229	-1.8560522100335395	1.0480964070690368	-0.3835899758983705	1.4072014165514617	1.9410559193509769	0.0894729507502464	-0.5612920385225351	0.7812587397048796	-1.0561636915609616	0.09424464273050434	1.2166808140667917	0.028514947337732965	-1.045919482300783	0.2412554038821638
-1.5990957485677144	1.5545024033254315	0.8263997224776061	-0.9156621869590215	-0.5119955884335526	0.6103935896883625	-1.2076907011607163	0.16195623047180047	-0.6260764439680494	0.7741509013503817	-0.5307873444405035	-1.345717663266448	0.3274258831774799	0.17045761395701636	-0.21214823076757677	-0.8478594975459111	0.6594449901699839	-1.326100952285762	2.163166875036951	-1.1923916781118469	-0.4232866692138469	-0.11931723739152458	2.9807531526811406	3.2839215157327546	-1.8679431565115832	1.0762236080094774	-0.45315509131278786	1.4159443691558775	1.8760446034495732	0.04621325162204549	-0.5347458001748396	0.818531978003705	-1.0376073159560975	0.08847634180952482	1.2718072817862927	-0.04537255755961383	-1.023367839374067	0.21978296585591534
-1.579616418227161	1.553156571148526	0.818126152661755	-0.9401776918421977	-0.5883059442138158	0.6585224692938475	-1.2904195032513475	0.14027032412642848	-0.5519008260394644	0.7256787406231101	-0.5572954981533084	-1.5262604453109185	0.3156727240675609	0.21162741121156897	-0.19533808625752003	-0.8108666349059159	0.7061238180474704	-1.2439219891854616	2.175682915910144	-1.186759797819124	-0.46218257338496294	-0.2713524256677387	3.0707714202377017	3.2408440876557547	-1.8709252472425457	1.103520897342407	-0.520225211361604	1.406120873066987	1.8081178498446726	0.0020082444444886882	-0.4933017548418535	0.8315370694767656	-1.039427210090975	0.08372817174876176	1.3497113928756066	-0.092784745710585	-0.993612151778196	0.1967374187442161
-1.5867540296408358	1.5939627591687082	0.850096817635535	-0.971432488480413	-0.7230402286304128	0.7374017464828582	-1.3595632879813806	0.06506995876259916	-0.4847789733500639	0.7292310143562413	-0.5793862317051193	-1.6517720102333322	0.31007476318526017	0.2692380612254688	-0.17281672314634097	-0.7951505168393058	0.7852225097940568	-1.1371486370713688	2.1830433643083937	-1.1864866649846848	-0.48596765433215017	-0.40135675492063	3.1485906750266546	3.2085975923379983	-1.8625626716042742	1.1376289039002496	-0.5753771136914421	1.3891978365173674	1.749971064536047	-0.03710980403268936	-0.4480643535919698	0.8306343780325813	-1.0623155881939361	0.08814044506286813	1.4355930117030034	-0.113764617467214	-0.9375159257965816	0.162833745015107
-1.6137044447045976	1.684084828586044	0.9669457247859375	-0.9853826702848639	-0.849309225743722	0.82690155492196	-1.4153340028163863	-0.035730949523823184	-0.42216391329942277	0.7828462340142568	-0.57976040462994	-1.6986202368314038	0.3173671804849562	0.3514386674353841	-0.16862040838985176	-0.8098648823421284	0.8592947707891415	-1.055207543691812	2.1775025367836536	-1.1842006619138379	-0.5024226290627822	-0.4974111493401831	3.244464131722365	3.1788908963737077	-1.8367528072853496	1.179513590373714	-0.624089069749447	1.3704999148525656	1.720816687501081	-0.07429297449580231	-0.3987797389546507	0.8487547210226885	-1.1056557503160944	0.11093166135453222	1.524226230793	-0.1602436979790816	-0.8484991701297913	0.12058691524469003
-1.6244301006698898	1.7677489901157468	1.1694510293508096	-0.9818190605927242	-0.9392733650162715	0.9112679500836822	-1.4413464783025374	-0.13339227993223332	-0.3745767850406988	0.8832636498482026	-0.5656108556767568	-1.7146630988063631	0.34303990103710114	0.4434269759776722	-0.1747609015917117	-0.8570642239479003	0.8853332797249476	-1.0028058492953096	2.1606041056985843	-1.1872318426090782	-0.5119238599987364	-0.6219105936273219	3.336538034027059	3.1393896593258974	-1.8172625806635339	1.23634756986902	-0.667221525431393	1.3301418211339666	1.7202070959812594	-0.10361965498350152	-0.37399962329484204	0.8728106561756098	-1.1622436341973958	0.1287673639146575	1.6014751989626468	-0.2514603447455034	-0.7538796495941764	0.044853903540664916
-1.6059960808957594	1.7948360361775493	1.3408371033725508	-0.9749732789002457	-0.974809448492126	0.9686714050189702	-1.4335125739019758	-0.17963220324086013	-0.3646943726611674	1.0355975282965593	-0.5464553815740271	-1.6885227657998345	0.38059087479709314	0.5314724059271734	-0.19530697940239383	-0.9271029241561987	0.8556048298768226	-1.014059432280915	2.137350662373602	-1.201090365121693	-0.5116166253686325	-0.7496284524969051	3.3028896521252427	3.0810350502512187	-1.8181044506942325	1.3119756459973555	-0.6936780037353738	1.2827663575618233	1.7343072128745334	-0.1223708992668725	-0.3848320842162313	0.8899776303071215	-1.2193374637510486	0.1367210671256125	1.666715245055982	-0.33574533476429586	-0.6714188831741368	-0.03503064657782969
-1.553749791419384	1.7665144412196185	1.4201461268962423	-0.9530819903325195	-0.9154910523437738	0.9811887950776551	-1.4104958943234278	-0.15620339839929825	-0.34162483111681735	1.1837385000588998	-0.5235908729446734	-1.62225912190226	0.4183835076099018	0.6143862415671386	-0.2514392994771491	-0.998878195425674	0.7777105151807184	-1.1065740022614157	2.10478600593012	-1.2124283465860628	-0.5106232333979641	-0.8582207034902725	3.203545205608915	3.0086411724581947	-1.8319896937338864	1.3958756279841547	-0.702988087874081	1.2530370318825217	1.7644216229310543	-0.1367749911493604	-0.41370293168699634	0.9193230205891252	-1.2724214850656146	0.14363805198268947	1.7169662305826137	-0.3745230522271537	-0.5947426114503676	-0.04225158467282882
-1.4551795701849877	1.6870477459367499	1.4563704745378931	-0.9116079629122537	-0.773180101943018	0.9534840140300389	-1.3657423717853612	-0.09397051259177222	-0.22254394392933388	1.282716291279622	-0.5091725007251147	-1.565547685600551	0.4452673664738094	0.6953871592998426	-0.3088065617004049	-1.04458990448163	0.6683887187259878	-1.2238236729215004	2.06741274177286	-1.221415010606133	-0.519993889616124	-0.953331834550375	3.11107112850694	2.937456418286847	-1.862177282212444	1.4679255606243715	-0.7046702744869273	1.2292527496330083	1.7958200035317418	-0.14273454189529788	-0.4648878508180571	0.9400310790525616	-1.3182813069789383	0.14929438732145034	1.7365869992325424	-0.4066099149137622	-0.5508668591483663	0.012580117781194139
-1.3277574947276611	1.5484235541129485	1.441599482960289	-0.8675705705693598	-0.5808520482803268	0.8984938893611286	-1.2874685423845393	0.0033327957779164087	-0.043279919127440405	1.3413018149147955	-0.4972570910803296	-1.5571910185748237	0.45304310187913754	0.7692484675584097	-0.3262543967405441	-1.0655607246193664	0.5676941946124662	-1.3235513909127212	2.0551644529200934	-1.2284927136202881	-0.5364232614609143	-1.0180623393292982	3.0047341539539296	2.858594688739781	-1.9055990675735814	1.50655590518773	-0.690941845333241	1.2124406434030874	1.814938207138913	-0.12893430900086017	-0.5329180263869661	0.9450956531551972	-1.3529272583931202	0.151525405218996	1.7301269853269907	-0.4089663342051402	-0.5755581136284155	0.05504070335090794
-1.1996716791253976	1.3910620398881979	1.342735383414652	-0.8386775686150489	-0.320374924110432	0.8249733948128952	-1.1850612332981163	0.11413864960793103	0.1272085552194054	1.3622375558526143	-0.4703275387337461	-1.5704227446145924	0.4383018996573356	0.8213617645806968	-0.3214172807684606	-1.0706954563235715	0.506418439778754	-1.396731507957846	2.096958357577862	-1.2305768359004627	-0.5602262644281908	-1.0334224398745888	2.9376058848017843	2.767936007032027	-1.9531740784194984	1.5157665635202628	-0.6595489680839528	1.2211260765824743	1.8379289365845672	-0.09298098747152446	-0.5956135685392817	0.9696710318058248	-1.3821512845423976	0.14886311248623554	1.7197940102544773	-0.3416535831335542	-0.6307765502548165	0.05383832697986292
-1.0903886278222295	1.2685356701493993	1.2239253854854604	-0.8234304915010782	0.0024927705709907764	0.7540696889841072	-1.0640555341077595	0.20065408511858296	0.333779141405609	1.3551042158940863	-0.4179287982714334	-1.5634716455564597	0.40778746890582207	0.8524219918626497	-0.30923583630114304	-1.0634102557923129	0.49194440843992443	-1.4278053341535848	2.1613035395478617	-1.2204204508285568	-0.5862362361550454	-1.0211373778811073	2.959649197582481	2.6877404030134295	-2.0120600808334226	1.5198372119295591	-0.6325327533495028	1.2430779542917763	1.8684026228025288	-0.045067464100342035	-0.6511285708106634	1.0232085527919776	-1.4102803536395705	0.14069791873108906	1.7115483509957872	-0.2156367514672763	-0.6808551187426819	0.04094284040040432
-1.0128753222004119	1.1831500953701657	1.165741706400894	-0.8093852293953427	0.31546286069131757	0.7058281246969232	-0.931058499461393	0.250261776176055	0.5417303295621363	1.3618416590839773	-0.3333584517681999	-1.5495209795792426	0.3704241362927222	0.8570342088436365	-0.2854795310414642	-1.042667379351726	0.4976221859636258	-1.428204017206662	2.2224493580901146	-1.1717404607601432	-0.6032237509111903	-0.9986122488574323	2.944252998802919	2.6129506691552336	-2.0737523166830085	1.5138155909871975	-0.6033877537864066	1.2775855007788484	1.8910281863136036	0.0073670977677580685	-0.7059001333468983	1.0938338644496262	-1.435305785851122	0.13612391735377719	1.7014408669746945	-0.10629115628397603	-0.7381960225990717	-0.00548224725939459
-0.9703093781229064	1.1022332398346628	1.1517977228563376	-0.7854173870475647	0.5085333808509132	0.6824304025942304	-0.8118584296411969	0.2686192578537587	0.6396618227731921	1.385224761864277	-0.2163876361729417	-1.5520211134066593	0.33939795695877295	0.8395546014271915	-0.27497163537992214	-1.0227942880713135	0.5123205018042032	-1.4224348389091888	2.275311256979995	-1.1074058029091627	-0.6130245356114952	-0.9658470528035632	2.898304507342602	2.550309748829112	-2.1235461227653887	1.489560403874584	-0.556941539343226	1.3585646341590372	1.9065330141003802	0.06370619288319637	-0.749371411908896	1.1836184060927937	-1.4544159328386597	0.14761075671475068	1.7015658012058867	-0.04332144076766668	-0.7968261795709313	-0.10822530816520293
-0.9527635516828227	1.0353624208948236	1.1587452882310154	-0.7502985269651494	0.5669280785228018	0.6749932136021238	-0.73256154612771	0.2681668124202107	0.647393987256415	1.4057070210489298	-0.07489214664111431	-1.5504176350068455	0.34733005998651223	0.8123567858279689	-0.29031353632803475	-1.0119339706058184	0.5319069908267121	-1.4083837739965277	2.2922697956614857	-1.0753631650602642	-0.6159151014230531	-0.9291201506400031	2.843522683778116	2.533215683659179	-2.165628399366571	1.4828748536462135	-0.5196833388597668	1.4809207767869113	1.9111064229423298	0.11895454794168643	-0.7784525984266788	1.2896450590544852	-1.4650231719595084	0.16556671860392563	1.7224237234622568	0.02846334691529388	-0.8204201973569634	-0.20565453349786417
-0.9419769727090573	1.0130049142660735	1.230377443937384	-0.7081893631323036	0.5283636671304398	0.6831847639356015	-0.6993347049865152	0.2669865199848675	0.6236896861854786	1.4247100659434935	0.07312412347375827	-1.5434948088676015	0.4024340101240174	0.7867061294539305	-0.3108222859125661	-0.9986652480243903	0.5593280754582246	-1.3919841643762423	2.2525987820228117	-1.0733918585160533	-0.6030317292673754	-0.8993017093210568	2.6947798178122873	2.5593078037174015	-2.1903045453774888	1.4715962188490648	-0.50923591793149	1.593510942750924	1.896705927618998	0.17444318196924313	-0.7995952991872068	1.410751410141661	-1.4643611634429488	0.1858241952387115	1.759818671881566	0.10281525561459164	-0.81785197772003	-0.24905030068950235
-0.9210226642686431	1.0424949836721702	1.396661890345976	-0.6573023858848795	0.3754827999863518	0.7021126603309166	-0.6954503600886304	0.2842974757032339	0.5174864828936027	1.425606232265226	0.20646046359638168	-1.566395873167202	0.46255878246474397	0.7630890913522387	-0.3314741270306768	-0.9868361698460102	0.5848811467053155	-1.3728942817171246	2.190679761217491	-1.0989950929095402	-0.5834711244841126	-0.8821041317515569	2.516954774999922	2.6076919410228667	-2.17860442277307	1.4146751666605115	-0.5127253386576063	1.6754802319476838	1.8765305097334877	0.2316580306956227	-0.809564644708766	1.5708350275872105	-1.448983939003161	0.2130857410722991	1.808226115704019	0.1382604457949344	-0.8211025414260552	-0.2672696426452008
-0.9029670084418685	1.1161610379444995	1.6007967845793432	-0.6077389264313353	0.16870880369491378	0.7209278720445335	-0.6951324388902724	0.3080843025835161	0.3420032445219353	1.402280714469455	0.3080756582866071	-1.6104773927026237	0.5025348758959414	0.7466080051378633	-0.33734399059294123	-0.9901143601221181	0.5905435622768425	-1.3446145871706843	2.146372266163884	-1.1751160263335887	-0.5695585163175879	-0.8814476204533793	2.3770494535045517	2.6854405091404536	-2.1392984464509026	1.3524154699672521	-0.5383303030301286	1.7159122792127495	1.8527858893261218	0.2786736694981862	-0.8166400150661908	1.7425427769631383	-1.4199411471245766	0.24885252428110527	1.8681823579708319	0.14985334070288056	-0.8253474758860332	-0.2750049306322579
-0.907786339059457	1.2088843540500138	1.7741648862921022	-0.5659302163505482	0.04317058069273109	0.7355580998850663	-0.6722706439981035	0.32365235980569185	0.22818689415807195	1.3629573681592262	0.374366022676255	-1.6495344106527365	0.5179839969901119	0.7415788232593088	-0.25532143499686677	-1.0067392537181523	0.573900423290971	-1.3133028912542013	2.1204986780675865	-1.2623908734422764	-0.5339321006684912	-0.8929893909196143	2.2116508912393025	2.7856474289717568	-2.0848874509557134	1.3133225517210194	-0.5898915557049363	1.6798352741284552	1.8264792176035616	0.30923019891966297	-0.821923876988676	1.9192517536736893	-1.3851240300102956	0.28692496910893767	1.93848681119201	0.16105923244253553	-0.8231804334153494	-0.25738343692771826
-0.9235365399866666	1.2945829130564346	1.88063257446226	-0.5389274107857716	0.0005021418922826288	0.7518660774308895	-0.621366569045653	0.3226097681544721	0.19516749703449035	1.3126100963732301	0.41085333196656737	-1.6848957542052942	0.45787912598314656	0.7453315073374154	-0.09291254438434252	-1.0179864756169663	0.5410811486653332	-1.2722686892870407	2.1062531777155176	-1.2806432719871694	-0.43582952298782673	-0.8958342732117165	2.0169216225165734	2.8884549242115845	-2.027284832633032	1.286544977525908	-0.6440907151744014	1.5811319407785995	1.8192936943747422	0.3323696959538879	-0.8172601526013621	2.11223768242517	-1.3522954555883426	0.3101516071092309	2.0106957496447775	0.15508218351002642	-0.8334121655870573	-0.22126204678090367
-0.9584229785225059	1.362771743352986	1.8786261203736419	-0.5168535680395795	-0.03040667991191994	0.7717611840107848	-0.5565391759702483	0.3061643602220245	0.18120278744960452	1.273229165078472	0.4237568487526279	-1.7130192305224228	0.3099866287071746	0.8074739074222453	0.05432553298326133	-1.0352322158618152	0.5028913355594846	-1.2165100165780722	2.092996720540941	-1.2237485150394913	-0.2939664928260726	-0.8882164783207955	1.853010025550691	2.992429959456469	-1.9643129543367852	1.2772499675217923	-0.6879139094301179	1.4725023980808738	1.8242499384706865	0.348803512811915	-0.7924800369415526	2.251847624448932	-1.3246798835914668	0.31474219598020453	2.0862992425743307	0.1469938172927239	-0.8551923139632933	-0.18800632031841294
-1.0261180603578584	1.4210494064552706	1.7950878405796793	-0.4507689554348534	-0.050315889795447655	0.7921226799677096	-0.4923435493787597	0.28960485735416036	0.16573449123611875	1.268431616054901	0.42159899712793214	-1.7230520777393905	0.14941413877754092	0.9258919383313946	0.15529527403654447	-1.0727379518203957	0.4616567835326471	-1.1460603759048635	2.074797779642374	-1.1590932229915611	-0.1669684981841641	-0.8760936576251396	1.6466967495382783	3.1360629699964186	-1.8769231035057004	1.317444899541932	-0.7095917868250403	1.3821106216477166	1.8190875523148997	0.3484525790544618	-0.752047794955425	2.290093235636756	-1.2982750572085282	0.3116278940451541	2.175767387989857	0.1009447403011808	-0.8726006598868054	-0.19302290173316247
-1.1025123065082596	1.4634448588290592	1.6997934845690978	-0.35191967100751426	-0.050055734211886437	0.821896476976514	-0.44402360314116585	0.2755160999842811	0.16408411646699572	1.2923581771266934	0.42815247243256405	-1.7256976151496624	0.00916091061824827	1.0038387710687586	0.1907384247670383	-1.1127150773375425	0.42165426007020546	-1.0278759777505886	2.0570168597552883	-1.1216354298163964	-0.059083057823284026	-0.866955322198784	1.4389554813545185	3.321912947623339	-1.779958384192139	1.376877454726328	-0.7035597335903043	1.3183626645940891	1.805826728093844	0.34308424103504453	-0.7047505216588901	2.2524715901138594	-1.2699194452729894	0.29254812946037567	2.2793774789410755	0.02809354388781583	-0.8847251253556923	-0.23047358575685503
-1.1605783465308248	1.4576685610361906	1.6106266648708893	-0.29688719262408936	-0.038465656809421524	0.856496934518075	-0.4147340937642493	0.2769560567553998	0.179996744349092	1.3364358837220962	0.4525173055080442	-1.7374591494072356	-0.1200300190174127	1.0202649934808228	0.10706409516377646	-1.1449511149291318	0.3855936135357452	-0.8892180322235748	2.0862291516164935	-1.0713968012905872	0.07732655765413164	-0.8693549841852256	1.3617217454794808	3.4785104503290327	-1.6950754352302453	1.38824044119506	-0.6710146329442527	1.2914148139679775	1.787759848991873	0.347905628243296	-0.6624433609260747	2.1681031971357996	-1.2392883363831912	0.26203128799560893	2.3807448480835736	-0.045699360235059806	-0.8873379202333205	-0.2660539065366995
-1.1982608305081393	1.3849588474580445	1.5320085594507564	-0.3009452198829082	-0.005221280946059098	0.8911944260910974	-0.39116716595777345	0.3196787086067035	0.1889706571561978	1.4006215471027135	0.4750911943899637	-1.7491964497343324	-0.221140166715805	1.0243578331332608	-0.07765152125955817	-1.1748807222166708	0.35262993655966746	-0.7976013366819381	2.177136426878173	-1.0243674835694345	0.14143106322524845	-0.8884994573286307	1.3437602156310402	3.5757009585856268	-1.6446642577920199	1.3478632007234335	-0.6133409393558652	1.2923638844809575	1.756340854185201	0.37508876740168773	-0.6325933489260912	2.0807828447683354	-1.2131654299768866	0.2600366418827467	2.472601979773606	-0.17534542161287614	-0.8718051632836437	-0.296584246558154
-1.2162331180075305	1.2542357685694612	1.4739609702956789	-0.34189060082803263	0.0514078664733482	0.9233252110254304	-0.3686477477407589	0.3945092490074585	0.17314134146196597	1.467600082232987	0.4798064997920772	-1.751591569863021	-0.2794283302551267	0.9961029749428363	-0.27294968979673706	-1.197855047481983	0.3231810742411191	-0.7538366583428606	2.286854647656538	-1.0358687509674362	0.08653079511431908	-0.925241451705942	1.3180226576165062	3.6119394810987573	-1.6430703172005638	1.2930672664544396	-0.5413046471473553	1.3235188701949079	1.7098970481025302	0.40400128282428505	-0.6202776350697018	2.0149275447420627	-1.1986893426052674	0.27898370651822907	2.5552444501191145	-0.3238256371809025	-0.8456326392666712	-0.3367603170228822
-1.1982993081977003	1.0763146682210258	1.4165449779928445	-0.43548384620036806	0.10125250704505803	0.9465445157154336	-0.3285896767476698	0.47058303077344166	0.13523826323071592	1.518066123049574	0.4630704350867337	-1.7521933791365025	-0.3019765414067395	0.9113054820901759	-0.4353523590382358	-1.2084814227319831	0.2936646193330027	-0.7194527577232522	2.3658278328649303	-1.0522596898689252	0.01908767322941001	-0.964277462573437	1.3694556499827022	3.5519535147567383	-1.6902000723413562	1.218826911374728	-0.4682411790425058	1.3787210841013622	1.652542437281016	0.4104698455967986	-0.6239621949277974	1.9817845157176825	-1.1977076569723457	0.28976143052514913	2.6127324795257865	-0.4060767105485599	-0.8124069406259717	-0.36432813526345625
-1.1368376120713255	0.8650781356897597	1.3317469939797661	-0.574312495711782	0.12681206235581524	0.9559036045565102	-0.21558091846985317	0.5453270163956049	0.06656521694822234	1.5720556451070278	0.4157066817487113	-1.7607923854669862	-0.2941524741908477	0.8499933542136597	-0.559795332969552	-1.215385717348269	0.26040599287517424	-0.6970393995292371	2.3895839942690804	-1.0361537591425027	-0.048447619044530044	-0.9811543306007235	1.457510954849448	3.4007107023756085	-1.767128284924293	1.114326074370025	-0.4038149204312247	1.4263841447986512	1.5899341488200696	0.38452287850294925	-0.6202051043638337	2.010876518927634	-1.210967964444731	0.30113630430390337	2.6449076148223543	-0.46235127125341835	-0.7727178320845789	-0.3788201104689142
-1.0481786023731687	0.6751975602602427	1.2307961821819653	-0.6989057225148924	0.12692898621359552	0.9614157635695995	-0.05605784332460254	0.6389163379020806	-0.03900719406410905	1.6433386578308422	0.34345134704298497	-1.7818476320620154	-0.2556462364103105	0.8626412894398715	-0.6547894471531421	-1.2238676222895617	0.22735014418604918	-0.6721032821842357	2.3321047391085843	-1.0439677332755797	-0.147674163413657	-0.9707633414330186	1.5155868488504924	3.2320923357274354	-1.8428516879521872	1.0269431846533466	-0.3644517536906295	1.4669764247477257	1.5263039847196151	0.30349511931588014	-0.6098404664952934	2.0880962291354317	-1.2317620798641264	0.30867117329989235	2.6934034267595535	-0.5164027137581997	-0.7385286224719456	-0.4061674930414636
-0.9679141419476973	0.5405899993520125	1.150838114379173	-0.7781038102727671	0.089276580911919	0.9695791427326533	0.0723619412479711	0.7796622765086327	-0.1616665380827195	1.7105115422839	0.2658195470097336	-1.819450614183582	-0.16050648884032412	0.8798100019765519	-0.720409358041309	-1.2378651648500332	0.20215347022940713	-0.6207636258366872	2.201523718044757	-1.0942360501529584	-0.22452634584548892	-0.9419560784354036	1.6071889661310244	3.0892174265058374	-1.8696306382175614	0.9723295588358386	-0.35722579455898823	1.4977616427293465	1.4633629240763508	0.16389619985335635	-0.5923460602399272	2.0645439007882134	-1.2477257985410186	0.30177077593647705	2.78887450962505	-0.5165360148495001	-0.716618177238295	-0.4201317586174077
[truncated: 67 more rows]
