# Supplementary material for: Obesity dysregulates feeding-evoked response dynamics in hypothalamic satiety neurons
Source: Sci Rep. 2025 Oct 14;15:35837. doi: 10.1038/s41598-025-19800-2 (PMC12521569; doi:10.1038/s41598-025-19800-2)
Supplement: Supplementary file 2 — Supplementary Material 2. [file 41598_2025_19800_MOESM2_ESM.zip › Fig 1/Fig 1ef NCD and HFD/matrix_MPK145_5.csv]

0.9407263106167056	0.7598552641763737	-0.5603459679437026	-0.37634092833692784	-0.5601304436297613	-0.6982931094809941	0.07025816021311429	-0.6335046355009307	-0.572918019093861	0.17311425720434354	-0.8680356741057196	-0.25904197939268425	-1.1066527613495445	-1.0782956407031918	0.0005844006693545441	0.5225196698707241	-0.6925676354154436	-0.345629355764754	-0.6099125125369252	0.172468877786554	0.35611819004766676	-1.0898615974320616	0.44663459371040054	0.32240801712839595	-0.511700681533773	-0.1429281954711014	-0.24587519064786595	-0.0682663645940417	-1.0800385150758447	-0.15742328103754066	-0.48143755889628537	0.9177288393903014	-0.12690551819076296	-0.43443820200605643	0.3305187249758578	-0.6835469530709763	0.21016009444466238	0.7936038911426044	-0.45716769474392294	-0.33445321391969696	-0.8058588182040214	-1.2201579790453292	-0.9499707602735439	-0.1842189378183254	1.1845916047706209	0.24208226925795664	-0.2555765195344016	0.1061722813127608	0.5336327655955915	0.8779172564953732
0.9134051240978512	0.5665393302737584	-0.5375356248823668	-0.3693040968032488	-0.5660117841363856	-0.6580192628219508	0.12886113592290022	-0.6349705266992176	-0.5348717083180758	0.1624896946437639	-0.8669188327119903	-0.258505166135537	-1.0956944006989993	-1.082448636277198	-0.06346114081073413	0.5129560507723203	-0.6929271311925896	-0.35072224654696826	-0.6163624528789101	0.21205398840010747	0.21472094159190944	-1.0798911906242923	0.4279468046550382	0.3157303840295228	-0.5328037958236452	-0.11175117475381646	-0.25942934938593576	0.02183698208404443	-1.0667078797817475	-0.18599540632640135	-0.5020708444525317	0.8561474862312698	-0.14328790365608945	-0.3924924591591048	0.3228054570697174	-0.6673193460208846	0.1684913901521386	0.8697057195897295	-0.46315120306258295	-0.21302709030908015	-0.8045496648189749	-1.2261771312607377	-0.9541177341926516	-0.17613588075859454	1.154242071073101	0.23286723678263066	-0.3393427391406879	0.21782483628424149	0.4252347467844395	0.839147145808714
0.8744289920351939	0.4700788940531715	-0.539191632326241	-0.33685543099789866	-0.5633678364017628	-0.6844853545159286	0.16838107443786007	-0.6296400132509009	-0.5095152294118503	0.15455535053836833	-0.8832676239614452	-0.2557222131971631	-1.0818214470298988	-1.0987493337130114	-0.14235824410778145	0.49276479736168527	-0.6848520056177664	-0.36090108010214367	-0.6213229815182778	0.2718863867844916	0.0384868054800662	-1.0859838368342107	0.4211818387529685	0.29926127285706616	-0.5496826664752819	-0.07303784754506254	-0.266298259098725	0.01696610870177905	-1.0335195157718862	-0.22119030278211937	-0.5150278443203796	0.7990032255704741	-0.16028630757402806	-0.3401570609517169	0.32752699790196943	-0.6351384742408472	0.14740635561412932	0.8666523971446102	-0.46665288677215977	-0.10411495254242263	-0.7700287446701473	-1.2331746246011202	-0.9631363111577874	-0.13246622510304515	1.1482219957543727	0.2258720299661244	-0.395687833587423	0.4087190560088623	0.381068508876467	0.794801449137243
0.8435656513765288	0.41696251700871606	-0.5585289976675583	-0.29734885899120356	-0.5696659739093471	-0.7805023015955699	0.18212745145620496	-0.606902041822925	-0.466866729307001	0.14706208909555787	-0.9097421283554631	-0.2438770048782476	-1.0791948132560816	-1.1037071145353616	-0.13690652775171966	0.4764571994815212	-0.6840151149107536	-0.3729489281462903	-0.6132878560048161	0.3816354173656976	-0.03127470008948124	-1.0899608224826545	0.42068906077989887	0.27004625557999906	-0.5593652363574951	-0.044540582161762446	-0.2663376149603339	0.0005460477264782916	-0.9962833644461352	-0.25003310396261935	-0.5247040044381237	0.7713159167792305	-0.17276299709826415	-0.2992033167056167	0.33070304939273343	-0.5922957799340396	0.13632342253578011	0.829088910901744	-0.47369393371472995	-0.05627424476690572	-0.7663834798002266	-1.2362378263587233	-0.9601199332860987	-0.09643611574559145	1.1542805438611996	0.22325008013321826	-0.4361259009601516	0.5950584032373936	0.34989711339192353	0.7057215689837736
0.8257488954382998	0.3492055984673874	-0.5854594435983161	-0.2652588840295292	-0.5739048340459826	-0.8697273657900475	0.1752119994637559	-0.575675227728505	-0.4316821997378521	0.1439765679859168	-0.9361175682868733	-0.22711571725702764	-1.094121284117805	-1.1089594771278606	-0.05236903214998836	0.4657513287565087	-0.6883812491073849	-0.3897103056674553	-0.5927441784109805	0.5168421902144046	-0.08060941155079446	-1.0926672712763899	0.4054184380032927	0.2393443400805592	-0.5591087644223166	-0.026002238532639527	-0.25973894883059223	-0.022510773504503527	-0.9615730789652381	-0.272082994844375	-0.5363817025765397	0.7827284451597241	-0.1789928889756003	-0.274036724941721	0.3396045008476511	-0.5571424349965813	0.13546933880912432	0.7919137904569744	-0.4874861464663809	-0.05415958346389769	-0.8012226696831084	-1.238869930208851	-0.9515562138813539	-0.0818460802664833	1.151355512743159	0.21478592999417664	-0.4694489647501655	0.6986467394533729	0.32669376523715205	0.5884116472652445
0.7782406466651283	0.19191199877849777	-0.623815522436726	-0.220711251517125	-0.5605543989171647	-0.9844481474368276	0.17344409646837972	-0.5157469302858049	-0.3843047665507964	0.14129457964455328	-0.98347542928404	-0.19295461677187453	-1.1239914079398328	-1.1549871194822507	0.0002788329376539056	0.44516451204285074	-0.6918880724302567	-0.43107041514680783	-0.5516364154187298	0.7082320684616956	-0.22127770132253916	-1.1014866674972912	0.3635511972530208	0.19283154149948928	-0.5615877919745842	0.010369981964301164	-0.2477222924193727	-0.07246175187929407	-0.9012840368296562	-0.31287701545856966	-0.5597185616928858	0.7770611353768612	-0.18432029066127134	-0.2163237549790083	0.4112159546835974	-0.5028226556078549	0.12330658188049574	0.7384580499281106	-0.5119085063645077	-0.03489093533021452	-0.8359344353031789	-1.2459422378705547	-0.9440270553385339	-0.06245614222668779	1.1408733268199582	0.1815907673318343	-0.5333452729212762	0.7868771372587122	0.26249994782697555	0.40195543829301456
0.7308475572520624	0.10853027825261508	-0.6793886223242305	-0.19412935169663786	-0.5344797632670663	-1.1225964305173972	0.15098571125320825	-0.3943011760786254	-0.3097948962579861	0.15208117257098033	-1.0396658020492444	-0.14147987607722437	-1.1664579191437947	-1.2156982964621013	0.012187243967372346	0.4228702638566507	-0.6918648791543116	-0.487527159130383	-0.4819942452449329	0.791250105876054	-0.316192269229487	-1.1218818634134724	0.3174519037221853	0.15309828367101044	-0.5557752327283717	0.017197293441637382	-0.22414655708123857	-0.1654501302964339	-0.8315945833747003	-0.3368089826050468	-0.5681600993910874	0.8093020288941363	-0.17296239254476736	-0.1623578925002623	0.5276522709432083	-0.4565002136648677	0.10671165948893668	0.6283965491223542	-0.5345343065860998	-0.07660846024023577	-0.8741896427521105	-1.2514010674416611	-0.9341441617039428	-0.06213892923161131	1.1448085434312267	0.14015769635549685	-0.5449980950801415	0.7247548539446577	0.23444247724026904	0.21252403145498536
0.7035917268149361	0.04545229315493702	-0.7337995159990653	-0.20547932471484254	-0.5101203454137171	-1.2501612241466222	0.17493692865734425	-0.1763831231696301	-0.2026407812532281	0.17123161866782755	-1.0868040806706945	-0.050992938252560197	-1.205808743138403	-1.2456848985079736	0.03636201679822981	0.39820764298273137	-0.6923009127420761	-0.5531135872719798	-0.38909791880069755	0.7527657076726285	-0.3344114510430317	-1.1405799688091822	0.2622044532557592	0.15888020212931245	-0.5456949804807875	-0.013609057437053911	-0.19882656995660236	-0.22288831904534862	-0.7498577974339199	-0.33585282880601036	-0.5590170014652648	0.864866595586915	-0.14492753171792833	-0.12125243082109036	0.612316729254142	-0.42729673249893335	0.05497383713755192	0.5179314421827155	-0.5619619852719862	-0.16237752737380728	-0.9259343666805713	-1.2459579331827204	-0.9187785320247185	-0.08376815604405834	1.1490383516770817	0.09751299141910827	-0.5245840770018335	0.5385758686925328	0.20524610186347778	0.01215213762922306
0.6997940981849509	-0.017500629541449993	-0.7730493477841189	-0.25317804153666784	-0.47627596711081593	-1.3255748493432267	0.26254698049953407	-0.008218750158860455	-0.08581086265487232	0.20248650466666246	-1.0969692303051484	0.07654541564706044	-1.220230251214052	-1.2725130980697767	0.047868824523427056	0.3692438970797392	-0.685370761889734	-0.6277213106272562	-0.2914820190237922	0.624687061083282	-0.3640291859330592	-1.1586320849100025	0.19437210581577674	0.2960336012048124	-0.5408648596121535	-0.05780609881990014	-0.1741551674312793	-0.25963076354530673	-0.6493586006391295	-0.32271133850336786	-0.5247318101788527	0.8464801153015872	-0.10650187542800964	-0.08402387615586758	0.6881761519589851	-0.4163675556167764	-0.031389899979824054	0.4240236462509845	-0.589624784183997	-0.2665829036288077	-0.9135445390444822	-1.2209866915276606	-0.8965612283839862	-0.10421547073410849	1.154209094397587	0.05861743672635139	-0.48365739261530083	0.2774134849948054	0.1907599677108806	-0.1640270674474126
0.7036077370536794	-0.059288922140280656	-0.7969187717181272	-0.31256561203276706	-0.4460947841670461	-1.382043704227037	0.34849514621965116	0.02835523523840252	-0.006323981567911227	0.2478766111527749	-1.024594122088438	0.17206709675718876	-1.2077407746677329	-1.3146352542755952	-0.017126887093808114	0.338793033442597	-0.6698312670066378	-0.6977989319497849	-0.21013006540148163	0.41102100873412156	-0.38455168577661236	-1.17863311786659	0.13974277406121466	0.523881236381962	-0.552055484473217	-0.11031701239402263	-0.15302894091967664	-0.27126087199825233	-0.5561681188857391	-0.30589428050854617	-0.4605019750305768	0.7102242761701709	-0.07238093755807239	-0.04139839366505997	0.7713773579759596	-0.41892980936152746	-0.14463082056613147	0.3423028636587256	-0.6052753510305872	-0.33479655376225215	-0.716742128977075	-1.1731473800476973	-0.8547737000336241	-0.12397431573854849	1.1666830715217975	0.0393064567625593	-0.43065554833557407	0.03568240315591609	0.19987855380439953	-0.2749439803715617
0.6978952838699582	-0.09243918376621822	-0.8018065854519735	-0.3603857189403489	-0.44072745480952874	-1.437495766055789	0.39474142554765146	0.012580247002290745	0.05908816029807449	0.29357534690716874	-0.902669115020427	0.21023734467336022	-1.18218144846747	-1.3458578849859066	-0.09727584803453868	0.3022434849563158	-0.6535310326725479	-0.7479663379578343	-0.15701821693678655	0.1779942669954721	-0.3882172154393272	-1.1979279421872397	0.10526411231342778	0.7747635770064711	-0.5744994943865406	-0.1729233422004089	-0.1349231456003439	-0.19668120812139828	-0.5150221134711103	-0.2858009896434955	-0.34183277734143186	0.5457609941603441	-0.04558274535414613	-0.0069024606836780135	0.7830238253621804	-0.4297844479529281	-0.25715521781361583	0.28520836157908536	-0.608217368219006	-0.34761110647174825	-0.4044654081970995	-1.1076916501933527	-0.7881357578656805	-0.12728742924268235	1.171343774994361	0.041173515544672905	-0.38624534833012136	-0.09056266854989939	0.22576108363068528	-0.3244852152566452
0.6678728841779358	-0.12741012128071863	-0.781551459148351	-0.3762245961714127	-0.439605220225226	-1.491727676218471	0.4116468188583829	-0.06819035802332744	0.051835944569454076	0.33813832695428775	-0.7913749236595107	0.22629371172795693	-1.1389703796583313	-1.3507351872834221	-0.09770946319666732	0.26538099081890926	-0.6210024631597976	-0.7789850304654982	-0.1315449804421112	0.036950288391067766	-0.38236002443780953	-1.2144225671491118	0.08405439891365958	0.9935253403205746	-0.5929534044518622	-0.225053882537022	-0.1046432704233563	-0.10133081541497516	-0.5241780861603367	-0.27407966895412794	-0.11881932921248903	0.4162364766249123	-0.017772986006983675	0.002395284595590047	0.7323317749613814	-0.4411360084827046	-0.3260775070758447	0.2572176455598124	-0.6030658237773987	-0.3624648897612667	-0.16630073331358147	-1.030699865897482	-0.7080214600313445	-0.08869553123424834	1.1859062749010894	0.053987371469580256	-0.3677642190067358	-0.11616304063567454	0.26117367482948894	-0.3013855276014095
0.6065120431691657	-0.1674853498246559	-0.7288920593433138	-0.3692952454428297	-0.42864334364373924	-1.5372475855963654	0.4120336371798999	-0.24084568861430392	-0.10571890583147688	0.38660855353784634	-0.7022055496035301	0.18026903825982737	-1.0949078424084009	-1.3924352108495432	-0.043949913599408294	0.23427669666221643	-0.5512881143245573	-0.789159695215123	-0.12991235607577994	-0.0025568680857922074	-0.38106480681982696	-1.2261844993530882	0.08019733815162675	1.1000635347949737	-0.5992197681574964	-0.2664408195937793	-0.042746470264324855	-0.0354906044084677	-0.5581480717899306	-0.2803143541672583	0.15742714009031578	0.3114914141180851	0.033319491818297034	0.008355815643467204	0.6991703944854951	-0.45523306272200836	-0.3363658147636706	0.24793470448053542	-0.5824144305828709	-0.4007871651171345	-0.051741084432699314	-0.9563668674824204	-0.6324714526494508	-0.054965216091100035	1.211434618638549	0.07374031220788184	-0.3714481138426733	-0.10543952103131979	0.3080304222254364	-0.21623620276614658
0.5094451677143905	-0.21093726320345157	-0.6407215305556697	-0.359682668027011	-0.4281667403141095	-1.5690923651902884	0.3883431639776747	-0.37162317292694286	-0.3349952639560726	0.43167768558494657	-0.6510201406434468	0.05383821486969116	-1.0235257684146881	-1.4734968253733869	0.03830309943674888	0.1980150581749709	-0.44317961649009596	-0.7809276938525478	-0.14152761916624307	-0.01180846502871594	-0.3820952385700945	-1.2348205003080674	0.08041161930507319	1.074926313544595	-0.5852435563487048	-0.2977672726543711	0.0423902285471128	0.0024253487780709223	-0.5761841507143605	-0.2970048623945605	0.38521176814124863	0.2684501329077819	0.13693286920408823	0.021790066996648504	0.6759993974042169	-0.4681809849788179	-0.2906534397298989	0.2657059870630095	-0.5546792869858994	-0.4398481413463779	-0.040307811536618735	-0.9000866171199355	-0.5821140935643576	-0.06408685199397038	1.182951564775087	0.08286514860677782	-0.38533593496057983	-0.08478455997520495	0.35138595586347776	-0.10453009416398044
0.3871621662384254	-0.24593146814144812	-0.5228934635128913	-0.35656698915926854	-0.4577965042892956	-1.5812290428735623	0.35870141926589333	-0.39313179469090076	-0.5436340294957285	0.4648491593398072	-0.6931155964294804	-0.05721997203547955	-0.8833962088763491	-1.534423624061284	0.1636149711228841	0.15470087649395506	-0.3129400947489921	-0.7639884472945144	-0.14505924345341198	-0.009214151359517416	-0.41149285026888904	-1.2343496945507755	0.06623197605490737	1.0054574750734215	-0.5491371355825729	-0.2866083639009077	0.12084167833326906	-0.026773646912304626	-0.5516460042280161	-0.32341439276736467	0.589881983001667	0.251408136168742	0.2824095637484345	0.027880397574508296	0.6515976803702679	-0.4683021097012975	-0.1907997146891965	0.3135995305593181	-0.5368945519329562	-0.49402647488568674	-0.19501832196798147	-0.8672551631324719	-0.5649709399063327	-0.08746897431995229	1.0794927414643034	0.07296462595057891	-0.39648935045549305	-0.08038243331944007	0.3722389351812916	-0.015930657249598506
0.28204214069561373	-0.26381829995400474	-0.39137755372315225	-0.3696012496173403	-0.504874937838198	-1.5798173215014673	0.35005961143111985	-0.3871616196287865	-0.7149328488350417	0.4921011237290346	-0.799772056579147	-0.12054698438137579	-0.7552826636123193	-1.5601160134990077	0.28209958663215795	0.10570860891891325	-0.19454305970536429	-0.7431194067031653	-0.1338027280855504	0.0005800063748011411	-0.46984463709283303	-1.2206087358205076	0.03808284991660933	0.9212567231525238	-0.4951223356438289	-0.24232205124803338	0.17770302718566028	-0.13294806383009272	-0.533651829068754	-0.3632747573189707	0.7564283884196668	0.19920477834168265	0.4438490101355006	0.03324658340615044	0.6504463617048659	-0.4585934973302764	-0.04697503842553217	0.3693507809746335	-0.5309080292524231	-0.5781169916778788	-0.4393761651316973	-0.849419010387777	-0.5741274583197249	-0.12104890700617543	0.9478586465948501	0.05582436489288324	-0.3974450051828077	-0.09083177202481996	0.3764271656996683	0.017477462447701188
0.23774501213978638	-0.2730787345054161	-0.28935549117267834	-0.4121080113129684	-0.5579469353521551	-1.577954674513651	0.34587624291693864	-0.385166008656573	-0.8034339929504155	0.5133595077282417	-0.8997123247543172	-0.16818209762095004	-0.6861838996078149	-1.578216089273101	0.3279987701025191	0.05169919666502272	-0.12170689592793764	-0.7261662641266264	-0.11706618014070187	0.05211080889544719	-0.5377925189780871	-1.1942463506549268	0.009039512041814909	0.8672742723393005	-0.4364246599004121	-0.21237348083352145	0.17867065663641513	-0.2512024966844999	-0.543876347769767	-0.4096285310528581	0.7731717221447145	0.12507120214040396	0.5759474513074829	0.07673625750447273	0.6869199101639774	-0.43792154469383515	0.05853831400030392	0.41223393269955244	-0.534576507652327	-0.6687101570033066	-0.5534575366425751	-0.8354282091235905	-0.6003468100541826	-0.1816083923551385	0.8005628293015545	0.030061358928422387	-0.38491359722625057	-0.10614528297497854	0.36909408840608915	0.0030030549902633707
0.22974629686347758	-0.2714761907121286	-0.2539229338776887	-0.47578975609269314	-0.6166550443339442	-1.576566530951528	0.2944208101925126	-0.4069344929511365	-0.7369058877945609	0.5252725974838948	-0.9933036335488616	-0.18780686016911616	-0.6337861354240377	-1.5835064134339185	0.316259148867455	-0.001526599678448634	-0.1046551994532325	-0.7186929853744439	-0.10316524293737572	0.1663946914553046	-0.6135818907771377	-1.159335556303166	-0.020304643606087247	0.8833005917765968	-0.37136165245755115	-0.20930332541648147	0.12739049370497313	-0.33118854882349114	-0.5573169804474306	-0.45578826180988175	0.669654514249673	0.05174787761271564	0.6541493727653778	0.20006630565040667	0.7619994987974275	-0.4022363379942093	0.09133210579867214	0.44989227689445743	-0.5418200192340599	-0.7436414765814856	-0.5420871031089767	-0.8244195171708194	-0.6322584291470801	-0.23976410811918775	0.6586488054520492	-0.0027158952464582135	-0.3582539130913653	-0.120575322139551	0.35689311160650145	-0.061958923762623554
0.20645460153926992	-0.24947975022458957	-0.27691824778695695	-0.5362748952808379	-0.6634840924196681	-1.5742352749905106	0.21761015282289012	-0.4399836763307	-0.6410381494416328	0.5271243730935817	-1.0703619038131769	-0.18111647178528983	-0.6455386908534383	-1.5767978450807352	0.26029078109532866	-0.04091268754653369	-0.12975264335323056	-0.7200825872249798	-0.0916273146853179	0.2735816294104788	-0.6949190050335086	-1.12410176730396	-0.04347173292675881	0.8639202590344844	-0.2945914555030077	-0.21863411381416045	0.062418688892240816	-0.3739297597724225	-0.5984629858620591	-0.49463060378721896	0.5514444677664103	-0.025386300940212252	0.6710264256798695	0.4072639290505121	0.8684822965458053	-0.37124083208800657	0.09226328380861941	0.4638608329342656	-0.5376782860200352	-0.8029178865708511	-0.5425863269331416	-0.8126574502341114	-0.6547620922500161	-0.25702284477724613	0.6135718884702318	-0.036915240893061446	-0.3281353753950394	-0.13870680344028505	0.35024337718697296	-0.1516653298359943
0.1750393110765529	-0.22448762896193983	-0.3362071337346859	-0.5809439178789984	-0.6773637789203426	-1.5807722228053478	0.18616898658582998	-0.45814406933493385	-0.5826401923532425	0.5104367885576189	-1.0827380208169126	-0.1797772639753519	-0.7430528276667798	-1.5821215754216726	0.20339988979035298	-0.07135103335763056	-0.1514569109824866	-0.7307686254556015	-0.08531593259547474	0.33713919614037885	-0.7568406157848478	-1.0915887976230585	-0.048181797511163985	0.7981701559972217	-0.2063023496103727	-0.2562289625745239	-0.005267096137033983	-0.3953378575371938	-0.6725174148553575	-0.5215125866254299	0.41460600093022393	-0.08935166383115464	0.6328314289308532	0.6288078162907805	0.9808294465110572	-0.3416336018471413	0.05510988587277129	0.43004935970291924	-0.5120712819056704	-0.8623295516497084	-0.5243070546021862	-0.8006976223641205	-0.6653504079744263	-0.23886181337763665	0.6760297118926578	-0.07015550159361937	-0.29193455777293564	-0.14960803288656885	0.34509258842665325	-0.1924695400024988
0.14477675780337582	-0.20523674444693008	-0.4157315030641332	-0.610790705214303	-0.671744293150056	-1.6019804628754883	0.2168794959933585	-0.4666495698559038	-0.5468984539669227	0.4804843180709308	-1.018377669313848	-0.19362704600977623	-0.7784708602084046	-1.5935070089916523	0.20621402309087516	-0.08867069747353525	-0.1269091477223834	-0.7502008177334967	-0.08470369845810062	0.3838368421859554	-0.8011523712375068	-1.0559526339359342	-0.029382747087665955	0.7608433490793413	-0.1029628670980804	-0.31201574362270657	-0.07299066279345331	-0.4243681379211912	-0.6737919877125537	-0.5423848616149893	0.2610127928856138	-0.13797566811114376	0.5681133640086264	0.7662347765482267	1.0901763621216416	-0.2884753774893691	-0.013068670303590307	0.3728224243605991	-0.470090264095104	-0.9097104499222752	-0.5174680373186986	-0.7957755724690689	-0.678945498051976	-0.20481663496530106	0.8020885501553081	-0.09237680829023838	-0.242471718741456	-0.13942272023205363	0.3363597604071953	-0.19808819418802776
0.09369449006800468	-0.1751403321548433	-0.4909671677778144	-0.6419247332506475	-0.6691562262321821	-1.6184760881774032	0.2877675350624246	-0.45082460805621327	-0.5586392533434359	0.4478159100233687	-0.9114410523399916	-0.22937880893584772	-0.6761686452571584	-1.614634899454802	0.23974789901840293	-0.09453404719302783	-0.03551836318902042	-0.7767561090972388	-0.07413245568610735	0.3714483707824382	-0.8491360367352343	-1.0187890887803859	-0.0033269829868822374	0.7045009315484434	0.0016052668495612765	-0.3453760290961038	-0.10362526546974131	-0.4631726583879844	-0.5874388036424226	-0.558105154957975	0.1493164194100173	-0.2059922893700396	0.49833190530899085	0.8000441383315442	1.194002052506764	-0.2300249344878925	-0.05302467218496172	0.3118116815131389	-0.4152740934276845	-0.961981339891835	-0.616956712430915	-0.7925391991005755	-0.6935707837557467	-0.1546570364030726	0.9588112997553744	-0.10613772301766719	-0.19808926355066703	-0.09999144502020643	0.34345403508349837	-0.2342026264979971
0.0388818367053724	-0.12093886912089216	-0.5428965056520756	-0.6683675402645388	-0.6702867736652577	-1.6266634826903061	0.3681340556691011	-0.40633147861729474	-0.6407753880021902	0.41138531119545885	-0.8163694554608769	-0.2780762473579885	-0.4706898374491007	-1.6275873865649544	0.2704123484368147	-0.10768777880114626	0.10644999819742958	-0.80592663114369	-0.0024301713447953065	0.2436035866031756	-0.9044667125142778	-0.9709201871319932	0.020400533965879784	0.6189378352041615	0.08107656587906764	-0.33587057951793636	-0.10976687885999963	-0.5232090628551105	-0.4986761530751263	-0.5655715912416293	0.10079183699957732	-0.25716279890988486	0.4240539750770571	0.7207878621688539	1.2778384688218916	-0.18458763474763698	-0.049230424124950004	0.2341616451618263	-0.3514389520351112	-1.0139747835239767	-0.7035703003856515	-0.7799860884307345	-0.6965426362232512	-0.08694733517249324	1.0808733649457976	-0.11535876856475566	-0.163531555508107	-0.04119995188629251	0.356103226026281	-0.2294465003322478
0.02633301157812868	-0.053469157838341774	-0.5835278896110628	-0.6845882904737108	-0.6757012091658202	-1.6365808990099318	0.43104790667312287	-0.3687147115267047	-0.7416788720592625	0.3835438649038136	-0.7521453964668782	-0.3214931385295502	-0.2512477108608875	-1.6226736411618532	0.28485551655521457	-0.13048774715956574	0.2288919405658513	-0.8293970063992429	0.11791357816340271	0.07669442544347924	-0.9684013338984923	-0.898938913879032	0.05935025439615177	0.6739000297759352	0.12586561771190422	-0.3036358883188011	-0.13113448798946975	-0.5713941543564843	-0.4623141608505206	-0.5761314662868727	0.09937730906095989	-0.24687438342819154	0.34207813004631815	0.5515668486199227	1.3372760038633291	-0.13838010600289863	-0.03652044895021582	0.15692152129023682	-0.29097989594072404	-1.0201479645315286	-0.6860381182530964	-0.7510596281100083	-0.6946812997189271	-0.021279545739851653	1.173344359975509	-0.12169955273782647	-0.1277068342625587	0.025811890792815095	0.33697329943927284	-0.16066774779142856
0.048740941723688834	-0.00913017393876093	-0.6374902699024169	-0.7090281610726249	-0.688744068890051	-1.6483255956024156	0.45773264021597715	-0.3439078345666012	-0.821385236230935	0.39306816412297085	-0.6873458802123815	-0.3647574617227646	-0.14516161597769367	-1.6151511767839282	0.2718121396648928	-0.16075835410165978	0.2910591974086149	-0.8379569537985446	0.20941787751634516	-0.05377897222512731	-1.0197219393676729	-0.8144019080173575	0.11114448165896273	0.8158985120369628	0.14486023096292017	-0.24864866734130137	-0.14558596037222032	-0.5743223022293894	-0.44884908430984216	-0.5794020747229892	0.11703894519777136	-0.1687607797753185	0.25823199741283737	0.43119827922385107	1.41606476691635	-0.10005500150564987	-0.02023995030227508	0.10549957729538517	-0.24052852126595892	-1.0334098994601109	-0.7152444575045807	-0.6849446951447198	-0.6956486359510058	0.026083879013923516	1.2157171895652255	-0.13436608840456374	-0.10355651447616954	0.10342031747490152	0.32757182409144237	-0.1099566874544176
0.0845174212201655	0.004809921163285167	-0.7083128248282715	-0.7386296392762977	-0.7176062798285654	-1.6585406817729418	0.44204787360869824	-0.2944873117588952	-0.9097627279042175	0.4627813432423228	-0.6126045826021759	-0.41180208037947547	-0.1526530109590078	-1.615175472187652	0.24707279407260688	-0.21087972958596324	0.31425479268112955	-0.8275905239935462	0.25683272621852693	-0.1729240747492645	-1.0543610351707664	-0.7354297167171637	0.15889621254618175	0.8542551226134645	0.13900663620707943	-0.13425335684014708	-0.14853292728948714	-0.5443772099619235	-0.43557955867328213	-0.5564965668019484	0.1553310150199849	-0.053406762663179196	0.1690084405426464	0.4669273077400661	1.4955142621098598	-0.0867343877950586	-0.012137492293643824	0.07225567518981017	-0.20130865893140873	-1.0838218989689699	-0.7979445496069487	-0.6124825779397675	-0.6985646134014947	0.059675560329593966	1.1852335507206155	-0.16566412692598292	-0.1031187629559158	0.17691095324830736	0.3865119839215495	-0.08488051858786483
0.12687731088801618	-0.0024087969763509688	-0.7778422207287614	-0.7548073971634308	-0.756211149528584	-1.6646768068182491	0.3852858665772431	-0.23968630193929502	-1.0095533399824728	0.5525399933365369	-0.5624186520419046	-0.45385151041177585	-0.21045359058547622	-1.6226311242053364	0.24600767226496342	-0.27769988501433784	0.3099130114242407	-0.7934229936925681	0.277831283035482	-0.2858359645032953	-1.0686371406891717	-0.6741455882287223	0.2044433200277517	0.8670346999603851	0.11599054301246345	0.031290510027316074	-0.1570568821691314	-0.4817125959443412	-0.43401864342077107	-0.5037787458703553	0.21693142525010484	0.035467161292268644	0.10453493031438896	0.5196566589068745	1.5234578437080626	-0.08621883128399335	-0.014226596205570641	0.06160110388992037	-0.17521634255542953	-1.1222031316715386	-0.7608797989694864	-0.5757869380971969	-0.7130467193741632	0.07516495339289161	1.15280208957568	-0.21451131538491586	-0.11213274496451942	0.20634478049567706	0.44743971630467544	-0.056881532099629054
0.1652826715861942	-0.045977047472626154	-0.839383495054847	-0.7595795449097213	-0.8009813820682913	-1.6613788606483653	0.3026156279668669	-0.22361147232171508	-1.0878871620469377	0.6198612956267098	-0.5324645872717723	-0.498118826795978	-0.30763554015958494	-1.6321275901358043	0.2882866056568855	-0.3335919783054008	0.316641380775862	-0.7333755185272073	0.24285015779688415	-0.3765309252993442	-1.0533082720822582	-0.6439291652360065	0.2427007475007361	0.9420852172895728	0.0895636748116606	0.2089170492250499	-0.1698501609160979	-0.43788785780556394	-0.4342141943248894	-0.4214764015097446	0.28456639418610175	0.07411883728190993	0.07028337800562716	0.4845458860466281	1.5047531690356712	-0.09213530811278271	-0.018571085816915016	0.08153861626908682	-0.16401497383394875	-1.150807849059339	-0.6573240206743896	-0.5298279250146412	-0.7427303221635734	0.06206758128506089	1.145621968093891	-0.2785204642918334	-0.12803360652415577	0.1759462426778396	0.46920381945455675	-0.052010169396824325
0.18268900314825004	-0.11821367214392105	-0.8784565405427625	-0.7659449375315619	-0.8382451121663278	-1.6432209997433982	0.20343541032997647	-0.24032596355309338	-1.135156399347164	0.650304486649965	-0.4902479825887916	-0.5447339948469706	-0.3892619631516994	-1.628246399390957	0.33978786420843055	-0.3802984908446197	0.3946357291234392	-0.663067223297489	0.15276581200465836	-0.44882559166998315	-1.0198399764412325	-0.6476928740515677	0.25352194574977316	0.9658708212380102	0.06713897572639749	0.3316960963896752	-0.169050449808207	-0.43033691053791934	-0.4667280241148927	-0.31069754724017656	0.3592426322359026	0.08554249549308424	0.05353416049934676	0.4027551032721755	1.4418786925595852	-0.10913935569158636	-0.03057058426328053	0.11463116607445638	-0.16223951469052783	-1.2417894392571516	-0.6522829073730338	-0.4815334494818829	-0.7768594809942676	0.028710872558336032	1.107681203693179	-0.34824503790857014	-0.14684150810913887	0.11966299702714149	0.49981831498932455	-0.08218817404029313
0.17844949192894133	-0.1671188879045933	-0.8619172002993647	-0.7819001469281417	-0.8406586092599767	-1.6051899922579764	0.09620364096373776	-0.2977122723951274	-1.153793913681286	0.6146145980659297	-0.48243009283268395	-0.5753719051654722	-0.3801592691479011	-1.607291613679339	0.3275855261225048	-0.42066096914421713	0.5079140081660232	-0.5966386964344673	0.07177475429490543	-0.5266581199114114	-0.9942578333904857	-0.6759850153734903	0.24428313140310945	0.8983257132124557	0.04185144638116413	0.36507578866090445	-0.15624667616481147	-0.38782815178888597	-0.5491317783179321	-0.18557638598505827	0.44453923730871125	0.05922267189820261	0.062099132849497016	0.2826939538155355	1.3149812567022712	-0.13365934758832698	-0.04146959960698082	0.14184304838225473	-0.16794871607870987	-1.3662796108566293	-0.6928108050984083	-0.48693577592919424	-0.8192197282690374	-0.009246599459944747	1.087600606750538	-0.40877562480114704	-0.16510067891521257	0.04347624908048116	0.5055165128261688	-0.13099259349147552
0.16054364091808487	-0.1869485495790661	-0.8175438397176128	-0.8145996012787172	-0.8035971584820741	-1.535149160508825	-0.012085431814646285	-0.4103560162707739	-1.1467086287494888	0.5077825768504013	-0.5319459185567179	-0.5848028664936868	-0.3408962647682626	-1.5830478376886359	0.260299511601949	-0.4366136866560047	0.6149301027034787	-0.5444230172987279	0.012050777146569902	-0.6128473316065085	-0.9844001426526375	-0.713378488922135	0.23709647117983454	0.8462455386019633	0.004876038352309475	0.3135934353718835	-0.10921064934926203	-0.34435959040801695	-0.6685540170665436	-0.05895068860498555	0.5178665404493062	0.001512273850089274	0.09025071296209353	0.13083875106741125	1.1280252543066644	-0.17004645652590908	-0.05586355579320992	0.16301029820059137	-0.18322851641487425	-1.4455807102491423	-0.7084717706592689	-0.5051297817912589	-0.8672233522623589	-0.04945745860621427	1.125479814690292	-0.4514984996704416	-0.18856970936374204	-0.027851404045454997	0.4330086904483723	-0.17148601420955756
0.12690292727000574	-0.2041897103896088	-0.7999405078710671	-0.8505057770613524	-0.7408240664504769	-1.4471214069770062	-0.1177097561559152	-0.5459642783959494	-1.1235145219243239	0.38053472953807255	-0.5928686701089128	-0.5673649116351666	-0.34619598761946746	-1.5616830670391812	0.19970106515233416	-0.4198898710598436	0.7073089207920951	-0.5153608841966186	-0.04484188564015494	-0.6953945260352308	-0.9908283778748913	-0.7465210244412762	0.2244909702492161	0.8385470411123379	-0.03421149149566292	0.20311441667324853	-0.030297424120229354	-0.34002173241960343	-0.8058482116593432	0.05773100926510599	0.564668592869978	0.006569668911623019	0.120481007973429	0.029444823488507105	0.9358627960744123	-0.2145271815347905	-0.0708772895509949	0.18586449553163634	-0.20135688872138297	-1.440513846512045	-0.8045985398786831	-0.4913461586476551	-0.9046840589825944	-0.08691678873593037	1.1135422581544323	-0.46871993719692445	-0.20236504776610192	-0.04388083178738159	0.33593726346893676	-0.1947009384018488
0.09458145729440066	-0.2255753810103776	-0.817799197702368	-0.8854003687960187	-0.6485043389314191	-1.3565590388731585	-0.22009913320094396	-0.6627758174739984	-1.086313684721334	0.28351403276120246	-0.6142817376442854	-0.4997320919003549	-0.41604694571740736	-1.5333819586266348	0.1500041113022618	-0.35898063308993244	0.7343522805438717	-0.5116061799964704	-0.09856167186231309	-0.7673056580533325	-1.0100205679975118	-0.7761325167807269	0.20795835510255375	0.7920056368740839	-0.07332798758572628	0.08307949072208316	0.016738602695320192	-0.2982553210186305	-0.9452550544127003	0.1536866674325495	0.593064670863557	0.0898252543392067	0.14607032186057536	0.02530490163748813	0.7735864152181962	-0.24941110160878527	-0.07189916671775516	0.20888581102749174	-0.21738425080214524	-1.4027603361478849	-1.0019455577542697	-0.48833579777434233	-0.9293179571092411	-0.1155528981507368	1.0906960173587315	-0.46419209416010787	-0.20326829562127297	0.0006887965682184416	0.25911997232091555	-0.2249243392568847
0.07886580694367024	-0.2549854043093321	-0.8596026093349776	-0.9304234458109679	-0.5336429364906241	-1.2601405322174255	-0.3113166240563895	-0.7489235779406057	-1.0391928303516162	0.2282632211535068	-0.6120707702750039	-0.4141725347097254	-0.5182842505184584	-1.4948281898427216	0.11592312362654603	-0.25701292569232004	0.6678084525303015	-0.5262136746493046	-0.13782413968261845	-0.826787782516835	-1.0282206086639927	-0.8051609764091125	0.20225517978775262	0.6747868051486351	-0.11452039769229368	0.018369464030696295	0.01668822719246093	-0.24764072910542242	-1.026028053754615	0.22882348273449732	0.6041841152842622	0.0719863617233934	0.16145503533573197	0.0662703164553623	0.6412783487855449	-0.27445286154082094	-0.03415320095739501	0.23205847882355285	-0.23051179676071606	-1.3795658223397365	-1.1452437417437122	-0.5012687349985844	-0.9426441486674049	-0.1386248566593104	1.1283333963447197	-0.44466765014876336	-0.19943951119764597	0.11063025963313197	0.1954588684415862	-0.25270332871983203
0.0702747128338477	-0.2840522331117203	-0.9329263629833097	-0.9782663133596291	-0.4287874330224651	-1.188334311946593	-0.3957576309830416	-0.7982474851920608	-0.9832060958839952	0.2187204041782529	-0.6109312134630968	-0.38188745529165846	-0.6013806975002807	-1.432033681993571	0.11493948654735613	-0.1441271704182314	0.5744903067659158	-0.5572323671569683	-0.15746289225761642	-0.8821539285628587	-1.0311874864588795	-0.830179375372191	0.20220985108221584	0.5613725258286493	-0.15433449744604277	0.022821383453382225	-0.0025657097962059395	-0.2376565321969132	-1.0398807401230976	0.2748144804681615	0.6043124494722417	0.012762306702637916	0.16737992860325995	0.12036597846409103	0.533377670907362	-0.29523351585128255	0.07708629156857119	0.2645803043302305	-0.23681181307608065	-1.3525321448375656	-1.183114930866364	-0.49948888659903445	-0.9407548746545729	-0.1569997131148604	1.1307340983220968	-0.4107388927314524	-0.1693425528016139	0.26267880038692637	0.15358023714423613	-0.24964781447972118
0.06647068010836575	-0.3106294476000358	-1.018157001125948	-1.0136768129587597	-0.33296799617013695	-1.1716500641648993	-0.4744823227139469	-0.8247268107465742	-0.9306167122628162	0.232942040860649	-0.6146754715593632	-0.39344024165207475	-0.6457945132100888	-1.329358268932106	0.1017709723954805	-0.04315337840859447	0.4956401265359712	-0.6073664227206053	-0.15712133005466047	-0.9428646102206694	-1.0099471936004343	-0.8565992426360458	0.20178540956673557	0.5007392597201621	-0.19275821757943587	0.05219551265206377	-0.05536553373056892	-0.22276084525830755	-1.0343215072774647	0.28691826267714343	0.590922915859723	0.09526996750844532	0.20993244535390998	0.1949904608726718	0.47936778100281857	-0.3054297328743349	0.2596788107593553	0.295591760007773	-0.22223134469454076	-1.3491611718379364	-1.1707704872142901	-0.4897797664935535	-0.9232625021402014	-0.17147637431980206	1.0478351329714153	-0.35877693309978287	-0.10382163159406876	0.4199266233731348	0.1359529301028563	-0.1980916862043018
0.09403070508162056	-0.3344058459850191	-1.07203426208905	-1.0373605244818176	-0.23464639183725194	-1.1632298387785194	-0.5326741248745638	-0.8324493921048228	-0.8926399559857066	0.24803401207959852	-0.6279412757750533	-0.4366904381806275	-0.6528124459193927	-1.1998182132032524	0.020571440491473202	0.030917101865062024	0.4152777447144179	-0.6635285711118669	-0.14400233399520843	-1.0005506713747265	-0.9647677061475509	-0.8827645463218292	0.20805725409645176	0.43095933472711323	-0.22404900059797878	0.07719146825982152	-0.13480350378105221	-0.20214383481899398	-1.0310704734965075	0.27427172257635546	0.5549066389710104	0.20770796898211233	0.30096515115335104	0.3023790772705012	0.468535176811106	-0.3101442797646773	0.40897264617884554	0.30852607532950965	-0.19414653512025723	-1.4121276181149625	-1.1293034901273753	-0.48699541811542185	-0.8918991566517672	-0.18620210646902596	0.999807902753664	-0.2993828167702316	-0.03508539464268856	0.50547106385333	0.15050519421100655	-0.10766941679467694
0.14461025132044134	-0.29941164104702267	-1.0894280694352831	-1.0640284089463823	-0.14245689894896538	-1.0983525474133153	-0.5729462101258053	-0.7987272314024096	-0.8722125725523213	0.2512777056892335	-0.6466966393836522	-0.5323816392666971	-0.6191049867476087	-1.0543707418863617	-0.1251523556722881	0.06566658696606768	0.3495503200141092	-0.7165252064876076	-0.13700353111954186	-1.0391878596860737	-0.8997356589983465	-0.9100740174875439	0.23414598452853505	0.36581710190500905	-0.24021216368462248	0.07353910890781899	-0.18049618385368832	-0.20388347708919605	-1.031870137015132	0.244079760263244	0.5118177223892102	0.20495667483772112	0.36549424199387437	0.4407282973462439	0.4499581113503973	-0.3203373910256148	0.49365240228472657	0.3165824321425369	-0.16560354254122	-1.5039554196419005	-1.0813500744020124	-0.49770589913705177	-0.8518926444687696	-0.1933734698836475	0.9409203540668252	-0.23965497495788712	0.0034398218968183527	0.48737512452098086	0.19251975930588286	-0.012791334618902223
0.19187567813933484	-0.1835689563162716	-1.1027688872286017	-1.0896164274397409	-0.06002669051972757	-0.9935226570499414	-0.5993845260712487	-0.7211482713039713	-0.8752173268951259	0.24377801447000072	-0.6746593191602187	-0.6447677326500761	-0.5432899313199994	-0.9204241073071376	-0.28775513130143676	0.05406256222232377	0.3067471292577594	-0.7612731652785667	-0.146844389306598	-1.0602323584281677	-0.8210304524632457	-0.9394008365783995	0.2740846948977903	0.33171558283461683	-0.24111011718943617	0.03974799252254937	-0.18707438493539374	-0.21462126903285736	-1.0197774087837088	0.1973182150562377	0.49883600630738123	0.2693138077686419	0.39634426083197266	0.5738650415600608	0.4161728636173966	-0.3396086449482586	0.5388780251769352	0.3233775197871835	-0.1348329365377546	-1.547302941784252	-1.0468547554749363	-0.5102652879317588	-0.8224150808046031	-0.18092932157308583	0.8094841192504518	-0.17111798301415398	-0.018370685186242835	0.3909091448982825	0.23993126355119343	0.06192384558841729
0.22865760062891094	-0.07844382853336948	-1.1324133302024662	-1.1009664004579451	0.02341214356058746	-0.9236262393868705	-0.6047570027589813	-0.6191488964704324	-0.896912147859941	0.23719803847024595	-0.7130332322681635	-0.7155338466068739	-0.4094528381064332	-0.7752317377293447	-0.41704229366855844	0.017628177735656662	0.24252030951108652	-0.788156402679036	-0.16950134876935236	-1.0557889726365712	-0.7343625287496112	-0.9515706179558443	0.29948525316399804	0.30010990735352217	-0.2263831969397923	-0.015607957613760864	-0.1851601158267417	-0.24972530044643998	-0.9972471510450018	0.14203002773546933	0.5314015194748689	0.41760321983256254	0.4482593317187865	0.6215766161599168	0.36994146410496526	-0.37125325513646495	0.44924004849860777	0.32515275614167793	-0.10973535957999095	-1.5374674691227823	-1.0494311693367093	-0.5124877441343709	-0.8126229840726615	-0.14690764041964466	0.7353745371466156	-0.10053354013544576	-0.11037557336913477	0.2564792656156583	0.28413913883858843	0.07201228060519334
0.23271459512654227	-0.060330139341726964	-1.16579320215846	-1.1047724854384255	0.11181929025733454	-0.8405498259492481	-0.5681897774315996	-0.5018376217566036	-0.9170984090312497	0.2146650155930375	-0.7525239867698381	-0.7541844011215459	-0.26696742194043294	-0.6194830152336409	-0.4566584225413723	-0.009678207998973301	0.15630394484103538	-0.7897377695849459	-0.1946416158208943	-1.0227925456564502	-0.6505817280514308	-0.934148067693263	0.3014055419621895	0.2589427909586991	-0.20086152380432512	-0.09453928575651807	-0.1799735380115238	-0.29920762519240424	-0.9618245015562474	0.0915479193633884	0.6009187231678966	0.4608715495887618	0.47121968264576364	0.5658413811408838	0.3081389050070123	-0.4079726806203368	0.18912091336926432	0.33937987236100414	-0.10241347458955019	-1.5045068442375178	-1.084795766111457	-0.5087428426517202	-0.8139430313496494	-0.10321213777931111	0.6724110713663174	-0.03971432579829072	-0.24793436447307154	0.12200876694059373	0.33378803991345374	0.007071253949953127
0.17675560866986725	-0.10134188168137825	-1.1909885233210065	-1.113214154318721	0.19798196778547592	-0.6930617828933755	-0.47027889695346453	-0.3913860515365777	-0.92777270609473	0.1637689629607888	-0.7840189140730144	-0.773566185037529	-0.21658950890095502	-0.5202879187555832	-0.393045041138975	-0.023099821084454988	0.08626257081497139	-0.7678070731797874	-0.2218613307495525	-0.978193424970695	-0.5667371235297047	-0.8856687609060556	0.28734540166298406	0.24545522359647642	-0.17443948331053735	-0.18739693202359656	-0.17952435644436215	-0.34299862026990585	-0.9085822759297646	0.05214875840896503	0.65435993091337	0.4806559366076474	0.419771488901982	0.4606115358732882	0.23782906513022736	-0.44395604048298865	-0.09704701959678427	0.3595160346341905	-0.08606659015020918	-1.4627789150898436	-1.106702266087917	-0.4981296725655156	-0.83196970871423	-0.05353658275031089	0.5616182354213481	0.016330509559804585	-0.38895200913845	0.04135896324950742	0.40179167754078493	-0.07383177909562468
0.08297403420528157	-0.20320375331896529	-1.2076522687364644	-1.109127354764929	0.27434379661070574	-0.6100678917906566	-0.3517405713153375	-0.3104388732529843	-0.9233985009557711	0.10311713915817253	-0.8049738873418057	-0.7691925696582373	-0.24186628503566404	-0.44974317711859957	-0.2708412298095696	-0.0502159358632007	0.018134642054363437	-0.7329252875276336	-0.25533227844929435	-0.9255899735291301	-0.48224172000780985	-0.7990076546510168	0.24710999431203465	0.26327297231491664	-0.15088751463724198	-0.2784807969688206	-0.18678472579395294	-0.38275919413950377	-0.8466939067569333	0.027595291293114423	0.6416206238532801	0.5709010557030195	0.3436149339754662	0.34221045408958173	0.17416624730196953	-0.48511360002898085	-0.3401358763818661	0.37029357967799736	-0.03814426508721028	-1.4007557863600395	-1.10577713102915	-0.47161087313095307	-0.8637660855845333	-0.012846379522592048	0.472110744297777	0.0714914233688795	-0.49120398220389916	0.046339916247553514	0.4307125114361047	-0.13956200142888228
-0.012267674032721753	-0.3751761888058989	-1.2109457319757473	-1.045028331565417	0.3354293803414629	-0.6535601095109271	-0.22815355025119172	-0.24569978742317838	-0.8877278627236531	0.03577114652653725	-0.8145067911703181	-0.7601515042746884	-0.29949886192045144	-0.35975300172632696	-0.14273850617389833	-0.07952517376503601	-0.04610841298547056	-0.6866876755529001	-0.28476248084236655	-0.8742992697495039	-0.41491911559330585	-0.662818877625963	0.18643546155543997	0.22284602729972783	-0.13198221396600626	-0.3713889009102628	-0.19952972801734575	-0.40364614906902074	-0.786684223055805	0.05322864975846568	0.5689235841692065	0.5870526659875644	0.28424094492259055	0.2226445923131382	0.1362606399117548	-0.5165066434858847	-0.5695775333718125	0.3749224375259521	0.015255155499720553	-1.3280162928474635	-1.1178457797014407	-0.43246362552815604	-0.8837448963560881	-0.00608856786451493	0.3759419647204936	0.11725089947800485	-0.5326701490977868	0.10308013006321037	0.3818167570772638	-0.18786357053654917
-0.1063246246036977	-0.5307887171472018	-1.1906775103908553	-0.9256437111843173	0.4003859806506668	-0.6639255042200275	-0.03558965915836233	-0.18843008356282603	-0.8216078106266979	-0.03857764420239787	-0.7837539008609424	-0.743886062583097	-0.3907663513385696	-0.3330402053322116	-0.06963797424440393	-0.0887983792991947	-0.07730800778657695	-0.6119243167903639	-0.30235830476949443	-0.8360861519417757	-0.3687761904048788	-0.479086930842736	0.1596626797488931	0.10826964315664482	-0.11941327875212449	-0.4604272893639818	-0.21519441042729043	-0.4068967306385579	-0.7413827609286742	0.17208981584694982	0.46585126812582694	0.4461133941055035	0.24963645572594134	0.16978202583924273	0.12556131645224405	-0.50697505955541	-0.73144227192559	0.379541835855144	0.06997185222531829	-1.2542953329162707	-1.1162049741255147	-0.39026834830284934	-0.8785624885279135	-0.02178003735430566	0.24073319822538472	0.13995926498734942	-0.5220654643817825	0.19989137452165578	0.29138404285809766	-0.16864351296218533
-0.17870371191582185	-0.5951522273930347	-1.1496794585563213	-0.857331440425018	0.5040499757947512	-0.6060478751903686	0.1610057384409417	-0.14031220497905245	-0.7350851055847751	-0.10311511049267445	-0.7179132612733075	-0.7158700612258244	-0.41333217414160994	-0.4037033870623475	-0.08563226237229528	-0.09574326918897816	-0.1097159722644137	-0.547546842258733	-0.3154407815996996	-0.8108882567965896	-0.2935706235912735	-0.24185831126581112	0.20697760674639495	-0.021964762587491728	-0.10754194720192825	-0.5276369116161437	-0.21443667890511567	-0.3927921310254107	-0.7147529181643559	0.35540418464167417	0.3619205389584071	0.28087547588026496	0.23979312929367874	0.17505256991195053	0.12691397409607807	-0.4736999242569069	-0.8085728348793992	0.39178875948011366	0.1398538035358921	-1.1780010582055258	-1.0995001769323098	-0.33991150875156484	-0.8478766276207905	-0.03988232560667857	0.16476373162259222	0.14182331723358166	-0.4796498082749503	0.29965767978016455	0.16200813259086494	-0.09743082507810116
-0.21631496477231651	-0.5856969281698444	-1.0729640270591854	-0.8500505642397662	0.660930057831518	-0.6267668757035826	0.2076130482023577	-0.1025721697649705	-0.6173525241591575	-0.14580471088132643	-0.6800239437531503	-0.693651643045753	-0.3331643204068153	-0.47089839991093785	-0.17054225958981414	-0.10194710377689582	-0.17283415342091912	-0.5355712535108139	-0.33145553771943365	-0.7963326603929602	-0.15587240180559211	-0.0032692820297336445	0.30348242083405375	-0.16986316164270482	-0.0908622194646657	-0.5737086496695728	-0.17180640961046584	-0.3738735213369628	-0.7019478259250753	0.5102448557444974	0.3098596367014234	0.16089144920475046	0.2580791507291069	0.17008944577867566	0.1338871085744605	-0.44249633228900886	-0.8091563327882298	0.4126123134500668	0.19607466683630687	-1.1075886458480437	-1.1485986654851277	-0.28439718962274874	-0.7926686186210519	-0.05724210047798347	0.12703401794516556	0.14211495121404036	-0.4366854213892085	0.39641307257400377	-0.021884578257241473	-0.018678874057561124
-0.24196016519183505	-0.5531865206900469	-0.9588779366391706	-0.8196549925584385	0.8097161961133501	-0.6964835125656142	0.11504599120295358	-0.07421050664902067	-0.47671023652518335	-0.16889326644144162	-0.6720167588455636	-0.6782451025655989	-0.2701403828117242	-0.5472527799633313	-0.28799376514905084	-0.09601615779676034	-0.24220524177217503	-0.5524354615689185	-0.34310087546927653	-0.7946301420475486	0.0018570303823385093	0.15579737010838396	0.4236982687088241	-0.34206564218281454	-0.07528803663386746	-0.6044567801547674	-0.09962251197171619	-0.362400880503302	-0.7010294350718084	0.6285801372435107	0.3163533466131817	0.06336742084387988	0.3374788343813283	0.13049034180272118	0.13141148986782045	-0.4050656872808364	-0.771531299236954	0.4417224058562762	0.2222905720490945	-1.054083119676973	-1.228244066355719	-0.2483952825778862	-0.7263519578009464	-0.06213657950572147	0.07989056263117364	0.15876514692312932	-0.41165343304794255	0.505445676733056	-0.18488022315049873	0.08744000850554601
-0.26640779975333134	-0.5249864034128852	-0.84448738092964	-0.8146147750394366	0.917481196651924	-0.682596182491892	-0.04587902651070717	-0.06615143662934687	-0.33785781799047243	-0.1800471281971232	-0.6935017585384984	-0.6557469764252235	-0.2452454310899264	-0.6683471459727628	-0.3988566483790401	-0.09195537502775232	-0.3107877587413036	-0.5890264574972318	-0.35561623015117727	-0.7985746213642988	0.14777637483191475	0.23953236383699705	0.5670111524502556	-0.4696218432731058	-0.06611297945161927	-0.6187595901570321	-0.03737098431338402	-0.3686246006941113	-0.7172217483288426	0.7231831190070226	0.33173348607480374	0.05047017305051521	0.42149726691283307	0.06537196707680076	0.09744191771794528	-0.3724210216916482	-0.748469526964625	0.4752942379456303	0.24574532178586575	-1.0200543263926494	-1.2508348171680972	-0.2352363328584627	-0.6682105104079006	-0.043002761587876914	0.06844106089291321	0.1998494597372686	-0.3788159035145478	0.6002564161137943	-0.2783438936658591	0.224554027520334
-0.2833114098188379	-0.5119886389624277	-0.7306959343381895	-0.8497091546235771	0.9942254165206942	-0.5370680448899725	-0.2982765486399245	-0.07958433051910496	-0.20323431297526345	-0.16515885229523936	-0.786873484957326	-0.6291690695305213	-0.1863719248631786	-0.782939454560662	-0.47558616089359307	-0.10444816542069284	-0.3839022418300695	-0.6660548672761416	-0.3768145686340122	-0.7987897747815762	0.28996000541287614	0.26996229176615916	0.705630454772931	-0.524677006230727	-0.06369912594405566	-0.6203160153431677	-0.012097174733035454	-0.3821218252043001	-0.7540062701855598	0.7125248163648197	0.3161651231374783	0.09163719077410468	0.43370276936638935	-0.04389191095156398	0.03154168504485461	-0.3717129079294625	-0.7330839266639061	0.5009547591763209	0.26983308751604745	-0.9998423607117448	-1.27502448064808	-0.2331174657161416	-0.6318009524452666	-0.020175174571806676	0.08200986364417	0.25743664800232713	-0.32552428005944156	0.6354175776953086	-0.3459213604685136	0.3728215465155944
-0.30426881233422715	-0.5120933423681596	-0.607966958280295	-0.8522052382619387	1.009041683983083	-0.41886658904602225	-0.5934962916214945	-0.10776275723526876	-0.07132807037499786	-0.1200063903457033	-0.9290871463609207	-0.6006445082454241	-0.11118306147274341	-0.8613741285568899	-0.5085816555795521	-0.12719555890972267	-0.45575964936262076	-0.7270361548850623	-0.40409872926134166	-0.7634360147078085	0.42876522353707963	0.2793701951836754	0.7691730583525753	-0.5572946068347034	-0.06904339760980087	-0.5968997730789447	-0.024634378007134333	-0.41681344142451604	-0.8027228891738893	0.6021424847001468	0.23495810085494745	0.042737166693222826	0.39830625644495354	-0.1711603500993331	-0.05085700081865059	-0.4015002723729887	-0.7138073325359079	0.5212075888475821	0.2858755214061771	-0.9956251763829904	-1.298550839746305	-0.22736984240119332	-0.6296043658388502	-0.004427311660669105	0.09089158158245195	0.3156311565153514	-0.27076834694151514	0.631020528463598	-0.39961153660497073	0.5153551747882703
-0.3382969737599021	-0.5284357989461685	-0.4999243401661618	-0.8570532548118269	0.9594527701048507	-0.37423379476833896	-0.8076847595475589	-0.14350051833532673	0.04883119022664987	-0.07077693576217307	-1.0479910028113175	-0.556950734446491	-0.03972080435231927	-0.9189542353818588	-0.5019697518993176	-0.16039784071156257	-0.5150161500742969	-0.716002716191807	-0.4335074497548573	-0.6649892945588413	0.5066920234249197	0.3571598976050886	0.7434181120248979	-0.6026667548355645	-0.07888226450662904	-0.5401232453413242	-0.0758515715600023	-0.4661570446963479	-0.8552876705968216	0.5124411972652257	0.10752510406223084	-0.12008335230806025	0.3692264801075188	-0.2743475606582576	-0.13693366773887033	-0.4422168136986723	-0.6938293315952219	0.5657240841455534	0.30361805539289277	-1.0177896706634744	-1.1965555722861843	-0.17621254192947583	-0.6583695230360698	0.006191099633784925	0.08663099510611791	0.3599775607603973	-0.20824694847486347	0.6141482483285261	-0.4385437109937785	0.6343910255504276
-0.3691422997233464	-0.5566359162233305	-0.41711960287870153	-0.8814830095702615	0.9161511408483053	-0.2974821288558033	-0.9106586620562128	-0.17094599945234684	0.14682575058353808	-0.03269208405627597	-1.1329920976317172	-0.4960874124176116	0.06787731520600222	-0.9720427294434245	-0.4940599129015723	-0.19774602649951661	-0.5528119125541384	-0.6398831060231476	-0.4603727133408252	-0.569551604086288	0.5296805410485239	0.5069363477650135	0.6600874680827732	-0.6530734985007969	-0.08792938745297633	-0.47816898394209756	-0.15060252086528858	-0.5051415281566103	-0.9092701960746072	0.4556934692923987	-0.015755568781641006	-0.31915595580412026	0.32862762187800987	-0.3516841700880501	-0.21227414631620425	-0.48620372253129246	-0.6730562013798086	0.6442191708396812	0.3180900067469911	-1.0678097772207302	-0.9871399057383075	-0.05687166634907813	-0.6988754181836423	0.013599785363241352	0.07065269659734652	0.3704823971286816	-0.12000918957190083	0.5592765265651434	-0.4731884599308792	0.686610636917985
-0.37192487921698614	-0.5706225461723685	-0.35640987891322984	-0.8881847538880514	0.911313062862644	-0.21543724460447225	-0.9596184002766307	-0.16956672909759485	0.2169335939379188	-0.018405635227540445	-1.179339122519983	-0.43491047843324077	0.20341352705702215	-1.0158655639098961	-0.48492198263927655	-0.2244640744100303	-0.5757222305325305	-0.48998953360953346	-0.47922308020208143	-0.5237800531846443	0.5177906985307368	0.6118712867856443	0.5437822512583967	-0.6719925650208186	-0.09565371867717878	-0.4229139491545146	-0.2074911564483955	-0.5389333294094805	-0.9525288496497935	0.38637231886223866	-0.1252845204158072	-0.5073836522844274	0.28938493058778464	-0.432525366827368	-0.27262196040097714	-0.49072260640839954	-0.6449999288723084	0.7075285767465136	0.3279650562441848	-1.1190922646132386	-0.8329914584935917	0.04037020970251714	-0.7186656507727704	0.022415956900482224	0.03645808253495948	0.347786057762861	-0.009409110049783393	0.47506744861143674	-0.5109449906654057	0.6626449292266953
-0.34442249110320783	-0.5442489216396433	-0.31915707752177724	-0.9184766382044625	0.9198032524090731	-0.12930161032293622	-0.9975667102778729	-0.12455720616837129	0.2587404846087876	-0.05560472093347032	-1.1651609156741607	-0.38106810874127417	0.2988505390641282	-1.054628880550925	-0.4355567880407646	-0.23925513766483922	-0.5931264648015986	-0.29587327190446266	-0.49272875045355935	-0.5147685549827399	0.4631937667224718	0.6726052294763203	0.4208920097569604	-0.6646337597102522	-0.10054177202999459	-0.37535953174671266	-0.22609440985846335	-0.5533941057805359	-0.9690005213412819	0.34879266234304074	-0.22908121165355944	-0.6271094668881378	0.2582292183822247	-0.5302029289162485	-0.32137718654446157	-0.4672554678685931	-0.5978454372452094	0.731300347397555	0.3491288909571872	-1.1405249941787825	-0.7326614341392516	0.07784747609092149	-0.6918875488681592	0.03568720872413274	-0.013191600118052243	0.31254043762966227	0.10329957538679543	0.4123358744107713	-0.5401193227236794	0.5857612069129656
-0.3105256136352306	-0.4804990896885178	-0.2968230753166196	-0.8963027158729974	0.9270880788834734	0.039017427843518984	-1.0272256469150556	-0.03146978350623679	0.2709171588436702	-0.14754537995443257	-1.1102918230662833	-0.3342664687167464	0.281175886990478	-1.0903461609501055	-0.3799056286758326	-0.24973756519494814	-0.5926741959206726	-0.1058368812325656	-0.5045674252994152	-0.5574250585820648	0.3688438626539058	0.7083344594177928	0.32597782115449947	-0.640504887875607	-0.1012973081778618	-0.3673988632759813	-0.2210232759039643	-0.530313851868113	-0.9709839662259044	0.3556516597426009	-0.2847069524655268	-0.6519022777135596	0.21205840377307475	-0.6223776740892952	-0.36456865105859015	-0.4675132461241258	-0.5130810285929697	0.709070478304858	0.36729343560617655	-1.110595470529811	-0.5933814782729814	0.0932131867007915	-0.6302748660430346	0.051287038904234875	-0.061838791835455986	0.2815580853757508	0.20108771604853146	0.3734783481171506	-0.5558692738046285	0.5107038091107531
-0.3047170990190476	-0.39429910249168143	-0.2946427109852453	-0.7076321750864286	0.9243670063852383	0.14184909881173524	-1.0512341707371944	0.1070069611683144	0.26570829972059873	-0.25402865009680364	-1.0271609643425017	-0.301687554673714	0.18411230298437087	-1.1296136072183995	-0.3566330081957109	-0.25923609159791733	-0.5741891549925714	0.05217474519188001	-0.5083332022917549	-0.6558250062490151	0.25956705406676556	0.6429773136802199	0.28927393204400065	-0.593995665001685	-0.1000131381118379	-0.39591133065091666	-0.19778337725155856	-0.5119313819310423	-0.9660218620339165	0.36433297379444246	-0.29336523234787165	-0.6642741974987721	0.16018779737607375	-0.701114752132056	-0.41150331911540494	-0.4808680232179805	-0.4379428237838206	0.622307772212	0.369744111809235	-1.013759762612477	-0.5234133392246613	0.038128919125305416	-0.6030707171336817	0.05751381251129486	-0.09959048996322431	0.2517963866895335	0.271611952167145	0.34704527848634	-0.5675779498239859	0.432789941996072
-0.34028864745960624	-0.3001300227474622	-0.3072763835900094	-0.4962060511408131	0.9214852188107322	0.1504314216416754	-1.068652456489048	0.2746282881215364	0.2689603589475843	-0.3436638484837054	-0.9250968045677306	-0.2861680008762658	0.09313881836419415	-1.1684832162507195	-0.337510288528976	-0.26848676504519514	-0.5404638124410632	0.1866437370645448	-0.475977165179021	-0.7555408197433717	0.13340456357819092	0.5345113314798986	0.3167101612679485	-0.5405173888963283	-0.09755342138763094	-0.42807227601828857	-0.15125110546460166	-0.5364400921041274	-0.9467880338217652	0.36578407779533373	-0.2773348663338209	-0.6994132989254295	0.09633679000519232	-0.7651947306181173	-0.4531521300483058	-0.49013251160657845	-0.39256905893548416	0.4739825180105154	0.37529053765625464	-0.8531148651682103	-0.6101421326772816	-0.10545807468811315	-0.6187192140865456	0.044369445885674874	-0.12716338758251516	0.22115677952605828	0.30299442030927354	0.358550721395179	-0.578346110919919	0.323084758719144
-0.4087580344705408	-0.21772262558047503	-0.3035344069672454	-0.3922253268501509	0.92151015735705	0.20590411405415332	-1.0761510012846727	0.4402006989680617	0.295038658984515	-0.40771368053009793	-0.824887737277459	-0.27558995437751327	0.08890820386914036	-1.189088755533811	-0.333104292854735	-0.28367088803781776	-0.4976930922710359	0.2610513577533438	-0.436547138542171	-0.8157182951061909	0.016850928915636075	0.4800593609577416	0.3785632403684974	-0.5004730445459746	-0.0931384833222979	-0.4507898735605565	-0.08791440551550944	-0.5604201609838957	-0.9286751313278605	0.3602721323655932	-0.22019763397454048	-0.7479749761536032	0.04951846126314655	-0.7921144699810515	-0.48483324366867525	-0.5079192112383241	-0.3741087572188034	0.3152360273052913	0.38815583413184174	-0.6572238786341991	-0.6943049854952096	-0.2276241064582722	-0.6392009000112384	0.008702956609614098	-0.14589413927414058	0.1947383487395349	0.2895967575837638	0.3934681666220494	-0.5810317218926679	0.22148803723140031
-0.4894112131653644	-0.16228798910123543	-0.3012263636434933	-0.3436667635875521	0.9264507604775737	0.1642715960954531	-1.0820994074733297	0.5883956359730751	0.34827103530456577	-0.4371044457485146	-0.7350217570640332	-0.26701224359487097	0.24285217066659967	-1.1914028927384854	-0.3507835687602916	-0.3031210861465868	-0.445890910448057	0.30850904015284797	-0.42569018650606977	-0.8423162465464131	-0.058319545795019356	0.4183400108680824	0.4376512684313063	-0.4746671660589225	-0.08510517884912719	-0.46225540971976675	-0.006539077584229997	-0.554702586712218	-0.9143091238360691	0.3379037579022467	-0.1540741565858568	-0.7815380935558037	0.046025219782244955	-0.7740791668677038	-0.5147958865717212	-0.5277960887733639	-0.42215814719312467	0.18761765967568492	0.4136814504756252	-0.4683765609913884	-0.6982324456503519	-0.28208683967201004	-0.6729529024770791	-0.04486609421821601	-0.13845460127831205	0.17636540797062147	0.2331083149279321	0.42907106409635676	-0.5857122531912747	0.1387202674952863
-0.5574034950617393	-0.11939740231428117	-0.32338685337183015	-0.37084549799634053	0.9318568831293638	0.020193493806834006	-1.0846839269252415	0.7100446160054716	0.4193217285298882	-0.42503704135872067	-0.6502818895526756	-0.26720154090133863	0.45564291598190343	-1.1770291245105013	-0.36400155578301413	-0.32448150450982743	-0.3886522247435889	0.4148552697743658	-0.4037528706784744	-0.8493882458273532	-0.07126534159249145	0.30086576269538823	0.49007185598880626	-0.4676766585845999	-0.071044482167571	-0.4549235214987954	0.09319182420139246	-0.5509233638493654	-0.8765608153804857	0.3065109789062276	-0.16455478193750936	-0.7885320791558644	0.10109726944575273	-0.7529730801371406	-0.5414123323684262	-0.5270165424825365	-0.5446654983004974	0.09758511326380143	0.4733959591872872	-0.31220895381720515	-0.7379678691933106	-0.3186726123294229	-0.7188926430293953	-0.11006393847296665	-0.08473779531197767	0.16785991796321548	0.16641902874731626	0.475326397238248	-0.5989125270970014	0.04552882918005284
-0.5877749179583727	-0.06970109415474442	-0.3574247632116175	-0.451418167417016	0.9427744245173966	0.055286116724450565	-1.071583679769875	0.8092721238458862	0.4822484563098509	-0.38840891979911074	-0.5411305193065084	-0.2726883374559798	0.6059328231478052	-1.1338895982737562	-0.3557221253383545	-0.35035835451011543	-0.34385209292838137	0.4985760020654567	-0.3517000798619387	-0.862122833597795	0.07209865972407	0.18526105133798726	0.5404361686315049	-0.4850796252738734	-0.04734285457680728	-0.41889674200326726	0.20004246372445733	-0.5492849507629896	-0.8046644302933444	0.2859508600098831	-0.24598995388755912	-0.7767789779565268	0.18954825580545048	-0.7273479202969257	-0.5574797499993799	-0.47228990825676503	-0.6766116083268806	0.04336945806098791	0.5565833038069611	-0.19407923950303646	-0.7897824146356399	-0.32519558406533905	-0.70000339508964	-0.18108440348179006	0.009685418908127486	0.1645557350299741	0.12482955156603323	0.5073192462093852	-0.6125646890323422	-0.03229075349521916
-0.5848386401727941	-0.027377650815505482	-0.39882549494518926	-0.4189109140355544	0.9562828037728938	0.2588421918946027	-1.0466066774834948	0.8966492339765122	0.5193101845154892	-0.36388215184880557	-0.36473393944872745	-0.2733946706890694	0.7604647995411477	-1.0653795966986248	-0.33380273338433775	-0.3742323523431982	-0.3298595895508111	0.5121301785155845	-0.31293384392139967	-0.8725562152530099	0.21933555312987005	0.09101778259632635	0.5715357814211006	-0.5146900561663885	-0.011909898939285563	-0.35559176747492527	0.29776464233356664	-0.5439872901427398	-0.7016230717450236	0.3190956502317842	-0.34383764254475435	-0.7556990786463507	0.29683273263139387	-0.7004145178255723	-0.5591415055115116	-0.3991802680731964	-0.749013721905503	0.010198078932594376	0.6402499319645027	-0.11650871164016854	-0.7660256445416461	-0.2900161113779407	-0.6341372265942212	-0.250584595840135	0.07810982215344905	0.16533442782315802	0.11104037867804281	0.4987587092524996	-0.6320509826020536	-0.05045971417098503
-0.57785497403283	0.024177142795774823	-0.45223787342322375	-0.25063137869590724	0.9553988708534058	0.4542698170767828	-1.0107013412840415	0.9778929220706685	0.5275979894466192	-0.35112650419074465	-0.12098993059753431	-0.2659499184123031	0.8976046739263932	-0.9905072362733722	-0.35765447747025436	-0.3919876368054699	-0.3348832531204808	0.5295530065176044	-0.2675146636880618	-0.8723005256846514	0.31982657521473307	0.015467144764825214	0.5752939431892351	-0.555714144275292	0.030264949544860437	-0.2851140404678354	0.3854348091429676	-0.5702206456699042	-0.5709706239313653	0.4404371917636515	-0.4620106147070455	-0.7346859583202617	0.3980366904754651	-0.6700960802433611	-0.5458417898939378	-0.37974130299635045	-0.7544345081776959	0.009116540620708295	0.7256920192654656	-0.07260629682298021	-0.6987700713071436	-0.23436995162693613	-0.6104078053055106	-0.31090440914837336	0.08218573924690907	0.17089651920304547	0.11646294856625564	0.4772253538348532	-0.6588299407147289	-0.026424166154207052
-0.58179029071601	0.1379519352633182	-0.4925156847879345	0.021297587158692566	0.9405909162397895	0.6676195250642057	-0.9628218290429704	1.0844165701934663	0.503300284575795	-0.34790750092257205	0.11049153834081027	-0.2471586290791831	0.886073576656481	-0.9161633008791086	-0.4216141689685795	-0.4093748971820177	-0.3555322266942429	0.56731682640777	-0.15966693515216318	-0.8708786422313406	0.4513422064988126	-0.03216087951937204	0.5864159592113791	-0.6140482306876208	0.06931868544372673	-0.23514541740971956	0.46211052245333456	-0.6401475163197741	-0.4246566438861348	0.5652658824449468	-0.5538494114959605	-0.7280703869633616	0.4604731712641829	-0.6220258490475009	-0.5297290000988304	-0.3385868492124732	-0.7037155396878441	0.042530714064014354	0.7953087067311818	-0.03933354480812047	-0.6323244276335244	-0.17488785758272157	-0.5914591901601769	-0.36023925392340256	0.05012361686772383	0.18080004839512567	0.1470562308690539	0.45805300060282417	-0.6791722498202144	0.021364076561121707
-0.5951172134461931	0.2883234764621452	-0.4982055844995384	0.3862973433466165	0.9376232292279661	0.9074264830668664	-0.9174695298358084	1.2345571446071155	0.46140374588440974	-0.3774124589702525	0.26414619869983225	-0.21833175717032338	0.7676698262127781	-0.8409447309507941	-0.4556224024224618	-0.42384800765528235	-0.3880770315001546	0.6039773024286103	-0.061962959587073985	-0.8579881461875101	0.4443333564822905	-0.06856347118348295	0.6713619533871757	-0.6769627979565268	0.10106085906818381	-0.21223763324869688	0.5186297376821398	-0.7250937984662593	-0.2862659674381035	0.6457121635486038	-0.5517162121046579	-0.7445425363715246	0.4453608027891285	-0.5587895675063257	-0.5118523674222454	-0.19864120831733295	-0.6264459046935882	0.08384043250137971	0.8286053479845401	-0.008606362939072241	-0.5664617936007124	-0.119185194707921	-0.5224011613177549	-0.4006639381256125	-0.04823481396365055	0.20185181263402824	0.19303863703879745	0.4527572473133624	-0.6873466471038889	0.10983081685707607
-0.6015085007526431	0.40605954777988373	-0.48134213604472	0.5778407828294151	0.9418516983036355	1.1547223429619997	-0.8872088758095995	1.3884957098526902	0.43034843505332787	-0.42939180033416824	0.3244102031248783	-0.18393615405178382	0.6647872381539072	-0.775450396362857	-0.5093935926952142	-0.43360940840519735	-0.4067800892221385	0.611186556829191	0.0005665536434043772	-0.8220076348547172	0.20506263780264203	-0.10446514741977735	0.7925255832868052	-0.7327331023437462	0.12415902328205704	-0.22609796826038936	0.5562518424008648	-0.7891531256832277	-0.1786640824473225	0.6890512405984694	-0.4978871499244028	-0.7792542523000235	0.3968722766484974	-0.49062773538002763	-0.49644284617152135	-0.06039752506113032	-0.5846547565393667	0.11892263441986901	0.8509809561706417	0.009972137430283527	-0.49179815774468877	-0.07594147062996952	-0.39867990489149363	-0.4260691744424168	-0.231646686279249	0.23968606016078473	0.23050338510670465	0.4555599853917724	-0.6753807990351579	0.26310588718984296
-0.5887067138532505	0.48840877638813096	-0.4522738854467142	0.4933988044252608	0.9330954975964826	1.397361585387591	-0.8725527594054652	1.526662618433058	0.46518751061238567	-0.44767499818714507	0.2717445060802237	-0.15721980584339654	0.562756118535828	-0.7304461978903245	-0.6094451985607353	-0.45083894417357806	-0.41926734899088347	0.5910651220334302	0.026172977915333146	-0.7736199431256009	-0.01870056156416423	-0.14858950095203327	0.8435244978070179	-0.7838692902671688	0.14440401264999053	-0.27060551840854996	0.5779175065889188	-0.8165712375840644	-0.11503321503958545	0.6440642043537935	-0.4319176735612945	-0.8271436877550531	0.34594376162940044	-0.4243275017758462	-0.49893831519997844	0.02955155730915472	-0.6465569310642663	0.1615850640403216	0.8747280990091314	0.023383199765228714	-0.41663529806450034	-0.049972007121193915	-0.22345235934276114	-0.43058534760195233	-0.40267691616207407	0.2823908958147937	0.25386143629657787	0.44148028848700066	-0.6068187306720427	0.49100534530679474
-0.5672177714115733	0.5350686857814384	-0.4121728603791418	0.45075294992303727	0.9235384924575676	1.601966873101513	-0.8607447719760541	1.649984047059864	0.6128903526897392	-0.42166989604177296	0.13005708519774217	-0.13019549634538224	0.4015765791137048	-0.7098831755637494	-0.6536419332401906	-0.4756542825252475	-0.42712059222583304	0.5843366698731353	-0.019486799593043058	-0.7139351379066916	-0.1575376816001404	-0.20612908132433816	0.8453582499855484	-0.8298743384332239	0.1636327696912398	-0.32628362138887274	0.5782638381710761	-0.7969065313185254	-0.0813286199227224	0.5004358426532032	-0.36288528791174396	-0.8773837434499503	0.28051148583955904	-0.3624643626308013	-0.5125045922819554	0.12530841483420904	-0.7828142743444955	0.19567086331579026	0.8834215186519596	0.035160796788624646	-0.35850539669270215	-0.04381002756508022	-0.0278653544690567	-0.4209914167953014	-0.4979487301653923	0.3154567774342521	0.26008860581004534	0.4177737955737749	-0.4434667187960811	0.680049138338364
-0.5578101551258265	0.4996818430719469	-0.3782724509926849	0.47891797877859477	0.9093041244092621	1.7505954927147982	-0.8404525693613765	1.7098956866480381	0.8747985902820726	-0.39624501692076974	-0.009975896060807812	-0.0606499262153633	0.18585724055137395	-0.7126619623646377	-0.682970615145738	-0.5038944980828373	-0.41531057611468	0.5404836146739211	-0.11385248796697658	-0.6277583988734659	-0.2983240084454455	-0.2653329053038149	0.8105828912560661	-0.8578971553520309	0.18134321287623179	-0.37043796781648874	0.5655230339062546	-0.7478253740788362	-0.0682406772685573	0.3620269558085308	-0.34140214484398934	-0.9164850645991114	0.24236651164158224	-0.3128877737317242	-0.5096489817005277	0.19110398523730604	-0.9195372066296986	0.18773432707375964	0.8880877508319529	0.028006149362456722	-0.31555818351176035	-0.05264648831416785	0.1619001720693596	-0.4026541559539826	-0.556924216653601	0.33256096006137525	0.25351616749187084	0.35792112081234734	-0.2030733087005013	0.8008833774818435
-0.5426676713221178	0.3985267194230511	-0.37178701294395805	0.34477181817751784	0.8811374218180559	1.8420184508826374	-0.8057506679399754	1.6546915567489087	1.1313681336871402	-0.39302601365259726	-0.08358142276213594	0.05517459734669685	0.023788050247167857	-0.7345946380761316	-0.762170861033759	-0.5396429057022364	-0.4028372323115022	0.3841450688775212	-0.1775055045442855	-0.5243070231487006	-0.31348060672878514	-0.322738360780147	0.6859454341957604	-0.8692392984254592	0.2009750834532443	-0.3935359385962661	0.5475179895926405	-0.7019910491796534	-0.07520368624732081	0.30401091794345225	-0.3536680413439777	-0.9504265962444723	0.23113089087206315	-0.2821765217824611	-0.45684145414605926	0.19668193399557649	-1.0024090262097731	0.1485750725684821	0.9073645950122191	0.005106422287814735	-0.2846586725489483	-0.06190358342928727	0.310031826554206	-0.3768259689770765	-0.5649925099292192	0.32046265967615056	0.24468098539999056	0.24537493920717152	-0.02087425949184381	0.8776169430957736
-0.5058793447370448	0.293666258582416	-0.3810650197234092	0.1866612314800718	0.8437046637949763	1.8562918675946563	-0.7547823397685709	1.5215886359444413	1.2751419194170617	-0.4190372883833346	-0.07729303782998384	0.17726853468566173	-0.03126339360634098	-0.7644081353704738	-0.7999186614898867	-0.5741620628040135	-0.40198371975672903	0.2410744415500389	-0.22795359746391433	-0.4252896787191281	-0.19825090140480822	-0.3852624602456428	0.5158762518134322	-0.877441970622951	0.21581545481774356	-0.40274640484738544	0.5222735657222932	-0.6685929169749973	-0.07572399133149124	0.3082011213568776	-0.38443117213806566	-0.9810158228886591	0.1533930675265872	-0.26936052608524885	-0.3474548378918405	0.17743242040773632	-1.0174439231041483	0.09503419637075212	0.9288057510175728	-0.01478301202584167	-0.26626419472010904	-0.06401617244674258	0.3598898026747241	-0.35416756222504703	-0.5041263607115746	0.2728992620384131	0.24717801871974737	0.1210135918257963	0.04420496454546341	0.8197821695589613
-0.462078533582269	0.21093602591442165	-0.3877599822724486	0.12355861856780873	0.8126506317300818	1.814470727156177	-0.6916478590552403	1.3614800013824402	1.2670705062595904	-0.4949137939902618	0.08047311321917458	0.30473625526197384	-0.08104566056167753	-0.7884059203984751	-0.7648540367349805	-0.596328629164554	-0.3844658384355309	0.15677285568542387	-0.26243849082274573	-0.3392906751175654	-0.04396368549718094	-0.44307576489544276	0.3989900033999042	-0.8857769439849184	0.21522406070839017	-0.4047220168666942	0.4985383079584379	-0.6352322770606476	-0.06040816516255637	0.3433313368203077	-0.47398276851010274	-0.9857215153006665	0.023201041355319585	-0.26560317126996774	-0.2290902046556949	0.19845532416315612	-0.9633902489488042	0.016955328502189827	0.9525408364085685	-0.03427361722945991	-0.2535217684389811	-0.05981296784886368	0.34353937582060456	-0.33957811417741135	-0.41454412245683925	0.20700200859821524	0.2737575511678258	0.007218363903068186	0.037522165148158496	0.6389795349350045
-0.4112428235235502	0.1480499970605855	-0.3820177014357665	-0.06114398379060433	0.7905744763396105	1.7788977063603735	-0.6414617634895696	1.1904404826804846	1.0759285612757703	-0.6170445680344886	0.3537055207678602	0.41255095996079644	-0.13407725327088715	-0.8027766517009935	-0.6923151673980407	-0.6100581807707436	-0.35797447865124343	0.03540503005961211	-0.20518063574355222	-0.2713801493946354	0.10394952843820629	-0.485166347045908	0.3410887632638747	-0.886252513035601	0.20556864667813687	-0.40556427189260774	0.47810054665257845	-0.6127706459382749	-0.035796687087167954	0.3599712251406022	-0.6002464982567851	-0.9553459814055589	-0.09390175062736646	-0.25715937026689967	-0.1566450373034233	0.27742243169533215	-0.8443234191898729	-0.07322541703697798	0.9811953603769208	-0.05420120041451114	-0.2342615038381633	-0.037541319886242985	0.32991634823454713	-0.3248218355916242	-0.316849622025802	0.1328548207004988	0.31029130656589743	-0.10643469614611793	-0.028817201931081865	0.4733532030396425
-0.3335067103278131	0.09420627066288507	-0.3547140399888275	-0.3779872813749969	0.7706097845373829	1.7853521318403076	-0.6175764484661364	1.0588900739178402	0.7837625711038394	-0.7394623672982167	0.5814654470281166	0.4557192218343104	-0.1159444119017438	-0.797094564155133	-0.6057172722339831	-0.6182072855260586	-0.3542032519825993	-0.0864185849731757	-0.08374990211777075	-0.2330953137811477	0.19468175571171745	-0.517547929073612	0.3196111984222985	-0.8815003982359204	0.2050424266134881	-0.4094650382568619	0.45811826385173793	-0.6166361010688319	0.0008132357480158253	0.3545436462225412	-0.7101290818756063	-0.9064548611892222	-0.20983457072185865	-0.20822153168642	-0.14611869521974857	0.3105422788880926	-0.6877434181730679	-0.1529250157869087	0.9970207602121667	-0.06846541023701626	-0.20896516936335355	0.00834863382278515	0.3009172144035757	-0.3114753925395112	-0.21262573984310648	0.052646456466645654	0.3463349035715722	-0.18562727913339253	-0.10655296468401103	0.3479129944302136
-0.2482521890180752	0.04467574289575748	-0.29805075793563585	-0.6018533601505028	0.750448355314204	1.8490947411005911	-0.6220692716375308	1.0375846779790996	0.5312581017325041	-0.814101269539336	0.7303309400547046	0.42350195040661986	-0.07809415784987556	-0.7645690924201429	-0.5370605681740827	-0.6219200727310148	-0.3654659067814523	-0.12164777108796335	-0.005392525293703954	-0.2243395051476021	0.20561454087631525	-0.5431493607477553	0.30945756838207494	-0.8787935879248906	0.21580821325722033	-0.4089643428727935	0.44163707849961636	-0.6220987277664278	0.04622644124892766	0.3040418523310683	-0.8009440570315298	-0.8379885947708058	-0.31238080035214755	-0.1487801785086786	-0.20561010970611907	0.2623719084867695	-0.5684921667952834	-0.22675971290387192	1.0002400986929367	-0.07257855218923867	-0.17988101776114035	0.07157249028721749	0.24453932223507735	-0.293182776490092	-0.12097696325619678	-0.027670143058924384	0.39074510357702535	-0.2344974856636563	-0.07787460729238749	0.23125171473465622
-0.19169441963238892	-0.0015740781584326624	-0.22211776949435352	-0.686330743996336	0.7263327810248518	1.8894393211895513	-0.6593872110407452	1.1037196920181835	0.42032949593292795	-0.8349831258312402	0.8071847715554226	0.33862894911855357	-0.09492879621512196	-0.7216512617423758	-0.4883268802210868	-0.6326353318255613	-0.3777397884115037	-0.07323960102269236	0.014598530434028539	-0.23151440388897945	0.12651694082640713	-0.5645901834039689	0.29568588348173935	-0.8699687426836483	0.22773989114510557	-0.3974638744774851	0.42445273508675097	-0.6247944234394348	0.08631088461263156	0.18910654125274678	-0.8472955138588516	-0.749706777807596	-0.375514817824801	-0.13089175381083754	-0.32693811241355814	0.21925771880842176	-0.505235551528642	-0.28956461114335263	1.0038784334741067	-0.05924031951786587	-0.1444710370023779	0.1478987933472778	0.2014771450590525	-0.26149907259666	-0.049870457069116816	-0.09786373627309983	0.42534597022017406	-0.26650048948290334	0.06193146652017154	0.17888194666729906
-0.15783596673739714	-0.03681259104313684	-0.13604575953014922	-0.7277525818005177	0.7024638212490869	1.8222602461257957	-0.7213726980731262	1.1971802506217006	0.44421296512274855	-0.8248631721243005	0.6999263528240512	0.23011073651957395	-0.06873945973355625	-0.686611215721991	-0.4715119244709129	-0.6526788748888647	-0.39074425823382053	-0.038396724222353594	0.02550703902906647	-0.23826523212673836	-0.010508150620864676	-0.5909607802978745	0.2998684867653536	-0.8341973683751439	0.24384270789406046	-0.39307793816742803	0.4022077526158155	-0.6397688441876832	0.12770831261826915	0.08042560090694745	-0.8265994871440373	-0.657658626141872	-0.3994645036501081	-0.09236861962289525	-0.4545529956165537	0.1689288437372775	-0.4647262847907111	-0.33233424864311756	1.0132591276240657	-0.030316538842034325	-0.11439541990322195	0.22337127142554328	0.16776355666740958	-0.22219050819194192	0.005961253020144339	-0.15355380039723404	0.43020747830073763	-0.253847548737613	0.2522314352841105	0.18493011885458094
-0.15558812921779397	-0.05784634188352823	-0.04045348008300724	-0.7436015748720612	0.6948049165799186	1.6471950070809982	-0.7845472932790587	1.2893281702885695	0.5543409213597874	-0.796194599393662	0.4366016535038078	0.12225930249263106	0.04215380450818781	-0.6527829029623217	-0.5475691879757238	-0.6699034035268274	-0.4089324252298268	-0.04797663937994851	0.01098312673858767	-0.2327367247523524	-0.15792050454141618	-0.6175530938565512	0.3071787707310013	-0.7795462603252459	0.2646597805432863	-0.40114728470601924	0.37961433958343677	-0.664465015812298	0.17257676917199655	0.03662813247695571	-0.7725422752962631	-0.5745098870888283	-0.4223525997811393	-0.04422324133072987	-0.5387722395667285	0.07874372344626349	-0.4434361693814636	-0.3674637481554207	1.047237014660808	0.011869176762379613	-0.0920944283734011	0.28554040291246474	0.13122478772792734	-0.16440604911842746	0.045379372483857754	-0.19375419166235333	0.41788878058993745	-0.2097551982431917	0.4268255396041371	0.21541891294647222
-0.17725958838114814	-0.06317749029205096	0.061336141224932736	-0.7045316699794053	0.7167369825916646	1.3964921536448591	-0.8191403125062557	1.3161806317844642	0.6817462150679507	-0.7609861724681453	0.19947918905137077	0.026418358761146753	0.08465849815344131	-0.619048734892081	-0.6612229231552484	-0.6790314022788643	-0.43120028946454436	-0.09147117730172438	-0.038848435663755385	-0.2181405921976419	-0.24578794013771438	-0.641161812790528	0.3079081508110012	-0.7424733286148733	0.2724710104937614	-0.4074583753610213	0.35894569055613923	-0.6910657957844615	0.2062464444845525	0.026217304935680086	-0.7262678189817293	-0.4950785114833024	-0.45804368994758365	-0.062101418697256695	-0.5710828919647314	0.012665528690714706	-0.4524728287052694	-0.3962396042320096	1.1297431134970986	0.06159102850691076	-0.058447440839835905	0.3283729098116839	0.08445390629750735	-0.09482361635395134	0.06252724375083797	-0.214697720609539	0.3834420518060325	-0.14686114647276377	0.5066370481841564	0.25859071014702795
-0.1922803943704058	-0.05183462133774687	0.185161847089149	-0.5940869236222259	0.777271147353838	1.1031429364212078	-0.8503895022430072	1.2488529153613193	0.8384633201737174	-0.734119994664269	0.02762190692607035	-0.05037984100623751	0.037117540501891845	-0.5996397442423775	-0.7345649991012305	-0.6790589414961632	-0.4308941382220713	-0.2131474945383555	-0.09326423543155998	-0.20128067151331802	-0.26541718645162427	-0.6720844444191819	0.32148615851495255	-0.7337307246380349	0.2646163311801504	-0.41621472254286945	0.3396014974581828	-0.7090133551539819	0.2371469793155847	0.036495958275324356	-0.7350544330520534	-0.42201785095969024	-0.4955800564412508	-0.07912906756468778	-0.5718542187553456	-0.015416772351759044	-0.460820174437296	-0.421723547779127	1.2415488097426448	0.10888175671981666	-0.00775003961941304	0.36424925435922384	0.04839007500265555	-0.04899221288010195	0.06265915045289164	-0.21564778594794123	0.3171319447591568	-0.06551065826207478	0.4779035824962385	0.2999920550964569
-0.1897795950786536	-0.028087307232133606	0.32733404201195554	-0.48347526589713163	0.8687928413907242	0.8250485622496756	-0.8776616265703867	1.1240322798271745	0.9233569042910951	-0.7213797784696225	-0.10841694663625942	-0.09876931813875169	0.008896898143639632	-0.582119721232185	-0.7871401099670391	-0.6621273299876544	-0.41288687877843555	-0.40764450715047296	-0.12219390956495482	-0.17820624705169516	-0.2608998757445714	-0.7025034233772438	0.34719165534567986	-0.7504400041405977	0.2553205813225242	-0.43798526835093077	0.3171319242036663	-0.7090208536120436	0.2671151553716268	0.06890394762855596	-0.7947554973000781	-0.3663553417569164	-0.5170202776227597	0.034226911435228	-0.5614441428423149	-0.04858320597624195	-0.47084243126513703	-0.46448057258720804	1.349122341917965	0.16118039132311823	0.046438437294469316	0.4310202513730236	0.03722904035383704	-0.03944057713946149	0.054410584684467043	-0.2018778516128691	0.23482232792272825	0.024557767051207314	0.3858910971166317	0.31982670753511694
-0.17411517749190267	-0.0002565603029709207	0.44628175560327754	-0.41854168585804663	0.9674137082794232	0.6279852265006624	-0.8742404334156386	0.9717095264706206	0.8726686769670607	-0.7259721819816464	-0.2014820149096903	-0.14388988506852612	-0.024696013704270704	-0.5430193058644908	-0.8329519883711995	-0.631055582178679	-0.40998771928532063	-0.5799162277651184	-0.14493894481589265	-0.15084434507186517	-0.265228965172164	-0.7190500559518396	0.37680778322680175	-0.8005642669411392	0.25208360376888195	-0.45712037101339115	0.2933483899162378	-0.695291176901957	0.28673659341158275	0.08205668679942224	-0.8519241002386424	-0.33998654690703767	-0.527939088902364	0.12150001646288544	-0.5475432460497036	-0.08477775766270335	-0.4985268372297041	-0.5190241577737995	1.4283970448259917	0.23010846577541408	0.10415988281013296	0.5306446758113182	0.0674504401820198	-0.05367286685189966	0.04006792928116187	-0.18585000883115124	0.14945461595889376	0.0943926575049467	0.2228366700406607	0.32563043858318996
-0.1362765792452483	0.017586645090530102	0.5282778592723458	-0.3460996232229162	1.0696423515354363	0.500031399006893	-0.8527362000602086	0.8108079780331827	0.8517003140995285	-0.7432152992005161	-0.2562943189721234	-0.19592404168378352	-0.08544809604254121	-0.4850656572072709	-0.8383358007868834	-0.5875711580634504	-0.4061840220303539	-0.6919348121405239	-0.17813062782139377	-0.12610482025044367	-0.305428564197287	-0.7274862381842473	0.4059994695924439	-0.8711523017496343	0.26608154025924163	-0.466292023668846	0.27372923053184134	-0.6720684522863715	0.30777577550639174	0.041631066619562125	-0.8891952002987089	-0.35243414954088187	-0.5404113782947958	0.10211206561603683	-0.5311355371875968	-0.14120945528952725	-0.5234358489957922	-0.5665929244592501	1.4624020611195938	0.306999250111608	0.16425176872165625	0.6246595956817196	0.14717361289724826	-0.0940317587292048	0.02331138123027387	-0.18464438794286228	0.07181537625756584	0.14341518675686338	-0.008489588371275536	0.33806900055264555
-0.08667365756978741	0.026733650952398175	0.5752178949829223	-0.29644096230815214	1.1644697884342323	0.37913028392110715	-0.81902569967025	0.6708753368730604	0.8347321077336309	-0.7592300719316263	-0.2849157458758394	-0.26006757524713175	-0.09007962617115167	-0.41521637150187607	-0.8017084153469927	-0.5376625856219119	-0.3899835187828273	-0.761476047148746	-0.22798152393333818	-0.10454270604069757	-0.3965818967062014	-0.7250035589873641	0.4249303853411396	-0.9281133166171344	0.2775473444201674	-0.47929069685679293	0.25434725580674045	-0.6436417977763016	0.34686849642778433	-0.04983910534357718	-0.9098912270135227	-0.4001944789600098	-0.5610567967209045	0.08706898324649477	-0.5165739082544964	-0.21286870456546078	-0.5710196499651402	-0.6074454328230772	1.4387061624329514	0.38924474875997045	0.20184367178883084	0.710855111031347	0.21655292308750776	-0.14670556399315174	0.007975028671497283	-0.195053015162954	0.01505873372664927	0.1757279134434708	-0.2348891650944886	0.355371941192357
-0.04498939997691719	0.05201079815287406	0.5590779608182446	-0.32353118311274326	1.2264143665381593	0.2802626322544951	-0.7546705922534666	0.5543369866092379	0.6651953356941098	-0.7551253026634864	-0.28809590442069666	-0.3319044903852939	-0.0017941854178691319	-0.33207446303419746	-0.7505854787489822	-0.4925984118598009	-0.3895521238502521	-0.791377499768579	-0.25305090071634195	-0.08441806611160137	-0.5368960752572665	-0.7146430950841636	0.4204634474500672	-0.9617821751226197	0.25341846475856455	-0.49319760818328245	0.22896639828281598	-0.620842736041174	0.396409222797753	-0.2040751497793627	-0.8895545360250509	-0.46597177828585046	-0.57952623417681	0.07336146972492971	-0.5168801703625344	-0.2706420914258999	-0.6494109311986505	-0.6364546236958164	1.3681580371483606	0.4700475264537589	0.2083231082758919	0.7228431904632355	0.245332049038982	-0.17697238317524117	0.012811607746799427	-0.2171450408166896	-0.016450127460059936	0.18287184908898563	-0.3959707151631189	0.38226745053787814
-0.007067548488796288	0.09664353327409166	0.4746003013486038	-0.3566352710825063	1.2616747000819957	0.26162142624509516	-0.7038254728807674	0.46351170059173297	0.4857818248425934	-0.7173182172990422	-0.2295090550377598	-0.39635315990533676	0.1406034111331608	-0.24912691779630816	-0.7044971343018545	-0.445188397496851	-0.4013876525649449	-0.7935397202480129	-0.22098272105767153	-0.07184874111095238	-0.668478700556069	-0.7063054535916544	0.4050887746902977	-0.967814393081281	0.2123926105440189	-0.5040576522501308	0.20263890110099464	-0.6051672094642014	0.45274185110538223	-0.3920099911970793	-0.8368291478614186	-0.5238869652184978	-0.5925960151510986	0.014234368040830095	-0.5294340810318305	-0.3254681100393467	-0.7532009996450391	-0.6386839169509282	1.286948113917624	0.5307146362094325	0.20320519130928005	0.6082517163440706	0.2506576365982587	-0.16869664859257535	0.04179151018799705	-0.2549311837693501	-0.017849699221997754	0.17370709866954434	-0.47551403003450454	0.440681898776243
0.025996796564512713	0.11309941854164354	0.371982403500367	-0.3606183832713815	1.2912074808215013	0.29154756155251754	-0.7045274765012974	0.39820291613713865	0.4191053367562299	-0.6488735044723261	-0.11664749982259244	-0.4489326057765394	0.2797020447566407	-0.17999434650076	-0.6588103931592477	-0.3668293100201666	-0.38906738438300315	-0.7947486738579793	-0.1650610401309228	-0.06408762726163093	-0.7378047450299154	-0.7024130943656702	0.3916879610170814	-0.9397665462124379	0.17028052225106957	-0.5111100825823195	0.17845236279069174	-0.5924010846149808	0.500718170242409	-0.5456948410898905	-0.8177244650775494	-0.5613855907495676	-0.6044735919922873	-0.01643247880607059	-0.5526561217977819	-0.379247486820089	-0.8354923446215097	-0.621886964801028	1.2139884991343286	0.5639908563035096	0.19794763131492976	0.43747102467297977	0.20213018432041893	-0.128060489060314	0.09476084484269429	-0.29116896074328513	-0.004917532831405569	0.174199608802888	-0.4860507362860001	0.5199646362704933
0.06542040844678462	0.09507007376017448	0.2853996775666512	-0.3910771789557071	1.3040508321751898	0.3619391132250085	-0.735773800917149	0.35721793086139353	0.3262176222576882	-0.5640590952559756	-0.019633734689296727	-0.4898886319640168	0.34523075050042756	-0.12314310178749954	-0.6081327123988582	-0.23899727044831134	-0.3517099748185205	-0.807591374160633	-0.13810770075677103	-0.05215128985094273	-0.7065759635953521	-0.7001603435618832	0.3840480137384395	-0.8946017892261604	0.11640813966927192	-0.510881082367901	0.15661878025977355	-0.5870209409560578	0.5658121774505986	-0.6252130905650709	-0.857365469808969	-0.5651964447748076	-0.6137416590875997	0.04344609384108494	-0.5816460989317813	-0.41016224291130576	-0.9123356935787441	-0.6119639296187988	1.1451133446894644	0.5724876503869378	0.19987470509771874	0.27312227192724636	0.09366280753935133	-0.07282078312508052	0.16826365611708352	-0.30106948339948403	0.002961994533160363	0.1627855595270404	-0.4611050474967193	0.6063641029319956
0.10374251590349581	0.06937702136470747	0.23984119403000834	-0.43998473871485483	1.279206498143438	0.48445530829390143	-0.8039999568699999	0.35351988715662397	0.24295006775380412	-0.4818649485273331	0.010532340650493032	-0.49987618387990607	0.3280715613842066	-0.05918241455961577	-0.5762401717158958	-0.13900988313102275	-0.2952923310825027	-0.832618103488786	-0.15113647283808376	-0.03262845585712891	-0.6571790434060814	-0.6939331162488631	0.3972263046753853	-0.8462188958066911	0.10794516927175483	-0.510826743333971	0.13657562705964504	-0.5918424494894201	0.6812535585082421	-0.6403456305433541	-0.8994077497910264	-0.5292648994036495	-0.6210644047536106	0.12232321874514221	-0.6041109917084164	-0.40834226631200377	-1.0395745173665305	-0.617945498649841	1.0770761828453994	0.5698033570724181	0.21774203049684598	0.11998938925486649	0.007213679650899316	-0.01911309846977248	0.24749561515067206	-0.26475954956440473	0.003553883912658097	0.12737052674277177	-0.48729618378225387	0.7040183380459282
0.11278509874588852	0.02647770929394211	0.24774419627616137	-0.4771073443151718	1.2149980542237686	0.5649027959196051	-0.8871573000333965	0.3763344847154196	0.24970149109195683	-0.41413934189571205	-0.020746790179996123	-0.484966901995847	0.257220223324441	0.024454512758931245	-0.553066496977468	-0.10821102392982862	-0.21530336100366224	-0.8669857364562412	-0.19705403314114403	0.012541289109232346	-0.6663763645702291	-0.675191214968754	0.49319129508801574	-0.7892400024034509	0.17955937513414294	-0.5204913286543619	0.12052683144039875	-0.6030826381231832	0.7920750494561041	-0.6007355533097314	-0.9186350630211875	-0.4728989849018247	-0.6261889372045117	0.19168057285811996	-0.6125558857615367	-0.3902139328476245	-1.15097726837476	-0.6333613610603656	1.018796510385466	0.576666685844297	0.2513994912574916	0.03031579272939881	-0.0343049501800769	0.02067950946817392	0.31651359855523553	-0.18885353817629147	-0.00882030342746996	0.10115070892227522	-0.5626512681352631	0.7500989848030695
0.09160675493583773	-0.031097530146930185	0.2588489947927099	-0.5069010234879581	1.1644226822911867	0.5275378615659025	-0.9308763663274879	0.38695886433209536	0.26487982835859103	-0.3661104551657953	-0.11180911575077332	-0.4828959329564279	0.12331058347242245	0.1336350201673951	-0.5461315645522924	-0.11318560800012371	-0.1341570464551704	-0.908618207898299	-0.2933724261848074	0.15957526357725507	-0.7144429750385666	-0.6437019740856849	0.6683785004045797	-0.7331907928586885	0.265902915099682	-0.5402784997239809	0.11377861303654338	-0.6115109049839902	0.8574903188639155	-0.5146085937529736	-0.9534906284763969	-0.4137328050006118	-0.6236099967953816	0.22789464172321655	-0.6072473425555458	-0.36439883814899143	-1.1654589004125753	-0.6539704992716945	0.967419726615573	0.5956960365119576	0.30508176219582195	0.019103061718478115	-0.06740042119598728	0.04910649327881875	0.3722002112722384	-0.10089432444116848	-0.04815936786378694	0.08722841216321209	-0.6492447710459175	0.7497777193058232
0.07694778034218581	-0.05687201852463332	0.24687336007173863	-0.5368211506667404	1.124437879694915	0.4241697954208152	-0.9293577462504224	0.3775405133831007	0.23267454981606553	-0.340028195703353	-0.23761088752108633	-0.5077277840989314	-0.041198464830284845	0.2517501622952184	-0.5528977071828138	-0.16158953775104934	-0.08279785620273977	-0.9516152683575827	-0.42419074991699207	0.3504288173640868	-0.7720737786564414	-0.6121005062488429	0.8326497292696209	-0.7030761872583062	0.3384247298809136	-0.5632716737954647	0.10823310976345302	-0.6191893260386754	0.9254756858687021	-0.4766661612335529	-0.9979455911924667	-0.3478486593002319	-0.6128996128117736	0.26468256114192035	-0.591494694313409	-0.3309156167887937	-1.1598385759953938	-0.676235053266522	0.9156751906971283	0.6297872552221998	0.365610032569027	0.025531861581402276	-0.0826612852183078	0.06761293438417834	0.41241856472841076	-0.037757070939746895	-0.10222476337229949	0.08063791573970205	-0.7533884293831389	0.7661028953886992
0.09548763680728918	-0.026176470077524955	0.23476022489743736	-0.5661773197387807	1.0524569221728526	0.28562658402320823	-0.9121400329615776	0.3535365450111498	0.16547253885081684	-0.3316334796061053	-0.33387125795149275	-0.5543966334756383	-0.17483319110500783	0.3256932235280428	-0.5815599604163657	-0.250200724758614	-0.0723469660619588	-0.9939314239101037	-0.538208080005657	0.43640911197284205	-0.8512575138681369	-0.5842682217131123	0.963542547693993	-0.6960177413481715	0.3996907457563775	-0.575804583835441	0.0959876646100811	-0.6285211570958588	0.9676762693733945	-0.5419770901418707	-1.008471846477623	-0.2704473648109555	-0.593632593569855	0.25421662009281143	-0.5769188865790102	-0.2995846885741871	-1.1865525009820608	-0.6936121892338768	0.8665230059897902	0.6910647469201932	0.3827756517537691	0.037636086323314166	-0.080227229789576	0.07441774056004456	0.4332158547522102	-0.03393877037085162	-0.15522352489484179	0.09414894115030209	-0.8535275515229644	0.7312490809537927
0.14215748274492054	0.05959306978463534	0.245364128905427	-0.5927566905991479	1.0034942429021576	0.1291465536891257	-0.8910541364575657	0.31350105744338685	0.06459069397111072	-0.33504691931329506	-0.36083445932824754	-0.6247954541512295	-0.26682996515178514	0.33832075961339203	-0.6169970867870596	-0.2878768775889479	-0.09895661155356558	-1.0335100638170691	-0.6233945526988898	0.43073093265600226	-0.9026291623961546	-0.5640372603634287	1.0514266661468508	-0.6970475450067932	0.40527881662638665	-0.5823640815026938	0.07140022125619014	-0.6239358499914248	0.915621317093341	-0.6369709700761657	-1.0181396886387388	-0.18737430860654403	-0.5630882680992182	0.1758484459773692	-0.564642880415156	-0.2778598825808113	-1.173017163480328	-0.7007604322456701	0.8225253800859326	0.7663983636876284	0.36381212858689577	0.057628774959527264	-0.08045771423476442	0.07250271396013738	0.44092799993228277	-0.11105942225489722	-0.20312340603358417	0.12429360776538541	-0.8909534324797248	0.6235937112299444
0.1995766029750132	0.18256431138897605	0.2974047766704794	-0.6277119773766927	1.0041786674511033	0.034805841537206714	-0.8483150099113173	0.26710893258850577	-0.0017395672773984037	-0.35566644072716036	-0.3257353523409	-0.7007997353646207	-0.3228741524788629	0.30906605660469316	-0.6508743626416418	-0.2550976983074301	-0.15402208730199468	-1.0691755849129252	-0.6905040069149175	0.3806656679052158	-0.8672371814752193	-0.5574295563046902	1.0325451998951043	-0.7099558478110415	0.34270690600333065	-0.6006763359370723	0.03509627552894895	-0.609025166136697	0.8353546549138742	-0.684756162291552	-1.0567768348330748	-0.10355332778035561	-0.5258381417587195	0.08748912383038514	-0.5483656165249913	-0.2682568661216952	-1.146572312658872	-0.695346434340399	0.7798510590444885	0.840864960650632	0.36289746675520945	0.08202870725176903	-0.08713827095666393	0.06828495598856268	0.4453380806709445	-0.2406531448703857	-0.24350135964120784	0.14848245596384524	-0.9166338985529314	0.5456623840338912
0.24145298343280674	0.3218343831522704	0.4110947348320913	-0.6732003830537072	0.992720790892851	0.06304911065785124	-0.7831690739260992	0.23520247802942523	0.022780711989189528	-0.39735916857926445	-0.2823451177187461	-0.7569871313904454	-0.34650144714979597	0.2695586932246282	-0.6905603355674157	-0.2377680199306896	-0.22208275556236243	-1.1062334870630186	-0.739807114588159	0.2638061806689664	-0.7776215211137621	-0.5357889149259053	0.9277205079457531	-0.7346711356179565	0.25580817973105197	-0.6320377212337619	0.02634563088643837	-0.5945343959333976	0.7743183289661275	-0.6626099529756286	-1.0696986616271802	-0.03336416357249053	-0.4783472876082584	-0.01642564725186122	-0.52492522221905	-0.2804780400436299	-1.1605913789969409	-0.6869053904310156	0.7328903154190982	0.9047400436827011	0.3404777786518112	0.11272245972231268	-0.08626173162723579	0.05980949470529292	0.447945436481539	-0.3762809849990816	-0.27156369829521576	0.1493303857810459	-1.0035580512413518	0.5025918553052935
0.24955416423707472	0.4718220118634135	0.5018646769517343	-0.7111145531715594	0.9640747140224238	0.14845972728273749	-0.7413296581424891	0.22344536430498177	0.09223010608943683	-0.44397453326045316	-0.24598530502254437	-0.7841103275410928	-0.37624938715969247	0.25719536965477313	-0.72612841953741	-0.24407199712696698	-0.2834892729541327	-1.1412042072336068	-0.7723629333667728	0.16071027580752895	-0.6927720063711871	-0.46021364190942976	0.8181239395408104	-0.7537940174454134	0.17336784088724266	-0.6786101546712588	0.10614672435336563	-0.564510569856289	0.6966985879531113	-0.5908899813967092	-1.0280527916924378	0.029252263839891036	-0.41846473595315103	-0.1506656874705287	-0.49100669375384776	-0.3185608950959203	-1.1840129245912947	-0.6788458804450672	0.6880727830856808	0.9485696288363172	0.2851616842889414	0.15588770723943735	-0.07946244049417878	0.04456917258627795	0.4492425190517334	-0.49521353138047336	-0.2858676916330818	0.11929234507112	-1.124278285103939	0.4413663339660273
0.1982477531592933	0.6189099379213665	0.4854792062632535	-0.7076094144453492	0.9539247256710626	0.25454513602713963	-0.7493009808866345	0.2237951792500274	0.15565762625986676	-0.4838741250638431	-0.20903867735675644	-0.780451521393688	-0.3997392250419776	0.29376906303521144	-0.7576048060714845	-0.270094053909377	-0.3161268508638242	-1.1701023673173527	-0.796338881462326	0.19095336267959453	-0.6507954708603101	-0.3695561612029584	0.6934576369406175	-0.7571516064573773	0.09634901702142051	-0.7439062666571755	0.2278875229299136	-0.5210832499947565	0.6057359897144907	-0.5476971396337545	-0.9138467718741327	0.09074235238733723	-0.37381405108946975	-0.26620776381751715	-0.45882932208804633	-0.3738186146433312	-1.1876378675585895	-0.6632881252531007	0.6592072537861918	0.9691596151519535	0.2939103199767515	0.20168976720033954	-0.06609085048469045	0.028985790487402137	0.458163809000632	-0.5801271242681229	-0.29490633569916425	0.0762154793877173	-1.244616434778885	0.4302128339855555
0.09890742380292473	0.7396213310186571	0.3732526457835103	-0.6248947158031007	0.9393412179743071	0.3690743479678947	-0.8133323070417042	0.217851656755154	0.19486472433577895	-0.5117772972091442	-0.17389792543608318	-0.7682799871210849	-0.36699778163485947	0.3575202024059792	-0.8042839147999008	-0.33014456901259914	-0.29349485219677096	-1.1941369209242227	-0.8042248867896962	0.3406939047736559	-0.6437004856820008	-0.29272449375277887	0.5652309705600865	-0.7438213702096661	0.02920768170854725	-0.8078710723118091	0.3263800269369126	-0.4920042296333606	0.5319259993513393	-0.5726246316180521	-0.7444370881287705	0.11710669530494311	-0.38714506094140744	-0.3650876794472876	-0.44153402026468147	-0.4322535288342332	-1.168364296735818	-0.6437542190078158	0.6460766934657475	0.9750865625350466	0.3116694220293809	0.24441554597683476	-0.032139793270732436	0.020536176188916355	0.5077211569622062	-0.6214639860962674	-0.3017500566496091	0.018251606374783746	-1.3418678821928824	0.5002068081898701
0.007181563993018341	0.8298611246199881	0.17129721804505016	-0.4717661805418983	0.9125904706240359	0.3750984784158335	-0.9552430552621424	0.19249840216659792	0.18899123333646997	-0.5135272251602985	-0.14724516810775512	-0.756311876819612	-0.29937285986419127	0.39292771640768354	-0.8625600464885878	-0.40580230962876584	-0.22457835205403573	-1.1939757271095606	-0.7943260274738366	0.5579271384179647	-0.6945202311363456	-0.23241482369222086	0.47170960945502616	-0.7070738278497601	0.0017911335696433862	-0.8440492248304279	0.3914315929625054	-0.47298439076108617	0.4749857664487731	-0.6627786859989877	-0.5849348036954194	0.11083837466529586	-0.4476945799437037	-0.512116389146329	-0.4315805017534484	-0.48864795731567945	-1.1421099141436704	-0.6233626497280327	0.6413562027720338	0.9730508000342416	0.2524503050412227	0.27748242964677805	0.025191466375590978	0.021480765996477847	0.6206069125797613	-0.6337396720984725	-0.301666822205617	-0.059316200914861485	-1.381523812206357	0.6145005008513758
-0.05044889138849003	0.937423515014097	-0.07754913809922567	-0.31853648687589925	0.8952748066306814	0.2651404143834704	-1.1554946023300043	0.18811405485535784	0.1392520385054821	-0.46311263418656834	-0.07511235768493785	-0.7028085470795287	-0.2384069558546904	0.3605905340515509	-0.8564807037121751	-0.4389094559526637	-0.18163368231442192	-1.1673176052088785	-0.7715895849827212	0.7550388502986451	-0.7777969816285131	-0.20707890456724795	0.3950134396869109	-0.6225727165284316	0.03665441977937985	-0.819561727325872	0.3951341924226609	-0.45986208915395765	0.46951732509433813	-0.8097114027403667	-0.4741652882441187	0.13122822447323762	-0.5139744600705975	-0.6590016362069685	-0.40681580740626944	-0.5291657298660121	-1.1023322872706989	-0.5860070101335391	0.6645306168545806	0.9579819958332241	0.20673117775967365	0.3160740631989222	0.10196024756613284	0.03637097895796425	0.7388041114000119	-0.6058690844814167	-0.2758487307822054	-0.1251043843966925	-1.3629376208094544	0.769793956590753
-0.0768497750767071	1.1033580541038166	-0.26386225236125005	-0.1689080324206676	0.9058459793198551	0.1744483683247748	-1.3441387344314641	0.23590210791951663	0.07854796337209995	-0.3491265865322818	0.052078840497235615	-0.5931912799698609	-0.1892317897158818	0.26790964269688816	-0.7947065490377302	-0.428912720073102	-0.19996332829369226	-1.1295787981520227	-0.7180051347277727	0.8944645010252674	-0.8588182669583313	-0.2163061499616171	0.3368155025691863	-0.47083043228912763	0.1072161855124703	-0.7196205998500734	0.30927544473690743	-0.46275274473655637	0.5566212849570642	-0.9544674634804091	-0.42831005694365104	0.1729472817986153	-0.5998909705109774	-0.7798620775061313	-0.35275487381705306	-0.5250443835396066	-1.029422258413923	-0.5349697532350438	0.7544882182418668	0.937156180130782	0.17313306528581707	0.3755561572431368	0.21447507089225076	0.08126014235014148	0.821439263346585	-0.49955797572854727	-0.22757891878127676	-0.145424235465172	-1.2635589931584916	0.9754562550722493
-0.06881263522741288	1.278544302461137	-0.3432654903389539	-0.03680780055660682	0.9502171951184764	0.08064994580222035	-1.484797337418548	0.2809216255614559	0.03090776874560096	-0.2119748260008103	0.1694380485115589	-0.472303759793013	-0.18386333847035302	0.15955517901502736	-0.7360666462398754	-0.4049686224141668	-0.2564667871507066	-1.0802868413098115	-0.6396348687639721	0.9609812067840968	-0.9688511508544906	-0.20430060315066947	0.3393621516620668	-0.3086041746919128	0.16432071794089542	-0.5790105868373051	0.1708666516518013	-0.447425896459431	0.7112741142707435	-0.9790181183792038	-0.4891575732709586	0.19952086553302723	-0.68342585171577	-0.8747626128088088	-0.2883746086431137	-0.49345567706946747	-0.9198425604576356	-0.49456184225307026	0.8719247424668872	0.9271993246966916	0.08538836880639954	0.4343099888028797	0.32896298075672303	0.141333234439987	0.8375098965467938	-0.35292320773943675	-0.18323345667670693	-0.14020972096059248	-1.0441471484054123	1.2012884395547496
-0.03607169699672461	1.4336972991883945	-0.37949031215074963	-0.02746835083373949	1.0170912925445634	-0.11100228255813516	-1.5738629722780002	0.2961035941764429	0.0104371069574835	-0.09031934102973674	0.26969633254121483	-0.35938650381835063	-0.2678456180901283	0.06739967576588762	-0.6782008483623297	-0.3601472944773294	-0.33560920265755734	-1.0145336609461506	-0.5612710473700383	0.9445765382580701	-1.1006858012562994	-0.08316118690231213	0.40196933559108955	-0.19481087041423972	0.18678162482877192	-0.41603618000281395	0.05360297589187004	-0.35487617783887243	0.8652425154200104	-0.8817379059783891	-0.6402610980687677	0.20159101403972896	-0.7005752496303637	-0.9014364162201973	-0.23903805164640862	-0.4607520020000974	-0.7713196678710563	-0.4650197651566904	0.9855872856264355	0.9419074486590656	0.04716807211440204	0.46383287098588893	0.37854158179216457	0.18217616985052046	0.7432185890287426	-0.21719013885490548	-0.14703263905460254	-0.12767356096857005	-0.8312233870693978	1.3840675553900237
-0.0030938072326306227	1.6036018424121206	-0.3838248502509593	-0.09267252960565706	1.0840651441559215	-0.31339715058714857	-1.6101436655153694	0.3072576935670453	0.013407856878712862	0.024212980429407317	0.370170413043557	-0.2484413302304745	-0.4242828983038967	0.010800495866259327	-0.6229891244972727	-0.3181474845310417	-0.4391091965617627	-0.945389852067182	-0.48660426088986225	0.8449636242241503	-1.1927132461477932	0.12324334178585761	0.5260834521420175	-0.12390459766957398	0.1603764813095369	-0.23279719487203399	-0.02812288158013817	-0.19087365235298673	1.006168369660711	-0.7521453196042464	-0.7883045654509792	0.15895040673394875	-0.6644256194127268	-0.8898740107204469	-0.21778970002114653	-0.44382249271204993	-0.6005422255077842	-0.438539418966553	1.1169501617064728	0.9802990855992878	0.0906180001952022	0.475441123863376	0.3812096138546477	0.18881414548823522	0.568494971488414	-0.11143824577590564	-0.11516001252007713	-0.11973246974640525	-0.7374768272997264	1.509127134225542
0.03189176646991194	1.7747599180766944	-0.3123278883397247	-0.09051279766324466	1.1475919344762355	-0.4466677742296857	-1.6112124302111155	0.2890140112901811	0.010124884541203841	0.13745523154713618	0.4376049178066497	-0.16437637416106268	-0.5798534371003575	-0.008280506833175199	-0.5887218860136626	-0.3040449017087096	-0.5242331579348083	-0.8736780589684227	-0.4281606049551231	0.6932835832091249	-1.2432745861167773	0.2640854315283329	0.7735081309184496	-0.09585317509358265	0.08445113308264125	-0.09097231631497568	-0.08893241046912388	-0.011862963057577202	1.1339748534233702	-0.6379805559992662	-0.8971832905327164	0.06137295518580908	-0.6023031690833103	-0.9180131825097956	-0.2450640421980809	-0.45815247910996854	-0.4555203203741877	-0.43174748449482686	1.2378321015527673	1.0411291950781945	0.12359470119562306	0.4673360646611927	0.3666332187907647	0.17181857812979617	0.417466194526998	-0.06258203770932946	-0.10946924275677947	-0.1467646754157162	-0.6871556050100687	1.618738033063061
0.08154271886160327	1.898420457102104	-0.1703717655578652	-0.06210751759629464	1.2200439534287466	-0.5936341582399193	-1.59350474704835	0.2155195571215153	0.010879164437957242	0.19940947086189936	0.4698418821036256	-0.12736168741422654	-0.6934500181855111	0.004301475370191796	-0.5951417185482566	-0.3132379931561805	-0.5505157782355916	-0.7889179044931305	-0.416639862222711	0.5478617002879484	-1.2858572579513412	0.3476342927482496	1.0838531737712482	-0.12736945789597748	-0.025702657881502285	-0.012778446489838868	-0.14557546547579162	0.15763968141621093	1.1637404946144332	-0.5763733169536878	-0.9586211441247292	-0.05885592776469145	-0.47411760301483596	-0.9742402894319199	-0.31722279776413187	-0.49745900443550967	-0.40303271832648174	-0.4625161458574561	1.2842683462121898	1.1133242001535881	0.15696938482509837	0.42482688119257916	0.32797818358182546	0.14942099095149666	0.324493954029483	-0.10032608915965553	-0.12788255142209742	-0.2198389624166046	-0.6163634875902387	1.7340932986719877
0.14204220902596662	2.001637656158333	-0.03801775776687747	-0.11823778745793571	1.2531457172412943	-0.7452836847559137	-1.532204071711099	0.14810855142574095	0.04638287187325274	0.18198426237474394	0.5045661846910429	-0.09681983841542494	-0.7556224873398101	0.06652504123183717	-0.6062207314490722	-0.34867595868966283	-0.5414100980996158	-0.6852341520172393	-0.4342786499489534	0.4796830123347882	-1.2824469435828107	0.43686840721174497	1.3593775291890287	-0.16643763419493013	-0.10727400946258892	0.08817571583279571	-0.1746274377705847	0.31651701081725553	1.075609892505089	-0.6110198310834876	-0.9768560063011822	-0.16661940035225786	-0.2870527153426505	-1.0194515151910621	-0.3881650121788104	-0.5396228309067129	-0.45023255953198793	-0.5165173853016446	1.2721686976524413	1.1993533732284891	0.2020880470873722	0.37743959470297744	0.3090121074936743	0.14625356045250942	0.256817022095799	-0.1878403355843877	-0.142917158212781	-0.3189401251238959	-0.6291045256935116	1.811982721672748
0.21269539260152942	2.07291159118248	0.05426796315971172	-0.17744074386528075	1.235497539297035	-0.7967923578667877	-1.4285682800745163	0.13814382284829377	0.07957427864145161	0.176570905009092	0.5404679031206638	-0.03009395055190035	-0.7477072672601653	0.15031077789819144	-0.5959449251572992	-0.4079103115347489	-0.5241751747449459	-0.6133722819186217	-0.4440636551971611	0.49507739524925204	-1.25291534385457	0.39669389500374735	1.5826008000002691	-0.10996649120670428	-0.11763668257055797	0.23609044754956932	-0.17227238301191422	0.43691600267717023	0.9810365865011518	-0.7127067876110393	-0.9589120349508159	-0.22132474411644892	-0.1206026767598281	-1.0472593566012447	-0.4307638027986808	-0.6011852475472694	-0.5622762512483629	-0.5781493032145317	1.2705861576689164	1.3160819835386968	0.22259811678644864	0.37774094469655184	0.38577041211852575	0.18357895620652626	0.2165546997389413	-0.27806948390968067	-0.15293920182084184	-0.4010674592150137	-0.7214990952607597	1.8519069437381006
0.29441165114892826	2.0605624061619734	0.13667656818876966	-0.21988175259779066	1.2651993479615842	-0.7550390036319787	-1.3127290867243058	0.16294070509568162	0.09335225200140915	0.22077587510500493	0.5519316174942688	0.06487396530348533	-0.6892232219345863	0.24646894891079718	-0.5993061702060097	-0.4455388966261117	-0.4957680503676081	-0.5950184206767425	-0.42711873282660984	0.5534494528062224	-1.2377555553800537	0.23540460173236705	1.696730238958883	0.06009414075175924	-0.07392903710910906	0.3743755261820504	-0.14952364551238623	0.4713826651555504	0.9034273214294275	-0.8161851264032567	-0.9188346939802662	-0.191545769145853	0.021366881150549598	-1.0184267820596218	-0.43998285940267445	-0.6722792481183004	-0.7132691842054842	-0.6501362409998183	1.2647443243583054	1.4028949425168034	0.20577113194397287	0.4215497000124559	0.5210123986156417	0.22195467943313005	0.18700759847891335	-0.35637170439496724	-0.16676228503786572	-0.44161576771898137	-0.764406414755606	1.914358162789685
0.3756732189160091	1.987296198000981	0.2002345158303606	-0.33149234957025364	1.3289090209548962	-0.6885908406773659	-1.1933139728907405	0.18981648758791336	0.12008281867036867	0.20738136486160158	0.5171013096220224	0.16091550767316737	-0.6537784616840572	0.38628292348927457	-0.6370335994800238	-0.42607117356087987	-0.4433813979908173	-0.5542669568079244	-0.3710144557536261	0.6803868508343587	-1.232006830878564	0.1130279517497309	1.6298703982922338	0.26380575267996764	0.01674254219549105	0.4785473355852492	-0.11222058564510337	0.4344715053492149	0.7846720509430745	-0.9234712070892845	-0.8911658430519038	-0.14563299161980311	0.14858534456560046	-0.9699637364967092	-0.41098153922763697	-0.7008336250022309	-0.8539103200650107	-0.7155046688240312	1.206829389685051	1.4279310063895645	0.15098219001081548	0.5068725560056906	0.6423834121386945	0.24751264793274874	0.13175188098861973	-0.40270242232148623	-0.1776413351433247	-0.4375995252914038	-0.7773495166119584	1.9403282878224872
0.4104698718013771	1.8567106920575718	0.18490976292471095	-0.47547616503782225	1.307819323618775	-0.6362952581586644	-1.0747469940436116	0.2125244748777427	0.13079112015542432	0.163170222180323	0.45912777652987985	0.2639949543773559	-0.6733775087987786	0.5473432286240539	-0.6692608095834207	-0.3721468825240956	-0.3737992508284626	-0.5283842327398414	-0.30695328308473424	0.7895507056961096	-1.2168693737422887	0.015275537770578718	1.4681128521887739	0.4354969070979148	0.10920278694919558	0.6002667715882414	-0.09338014757573948	0.35475164847139695	0.6980360164580586	-1.0109592797011413	-0.898774634463661	-0.09553094582535245	0.19463666085837886	-0.9739533641551169	-0.3719132701309821	-0.6976595361208543	-0.9215265414691318	-0.7409980718899114	1.122755822674603	1.4292558126507355	0.12384256756985926	0.6753680102255079	0.7321955176137589	0.2641910022961113	0.06113782648920665	-0.4179275200229717	-0.18069634751354557	-0.4215802523975875	-0.8464663418244378	1.874933299051574
0.39951246440524846	1.6731568965254997	0.13808758474556024	-0.5609626039715039	1.2459772706497103	-0.6339905272338657	-0.9791169090019748	0.2356688979561528	0.13120535583642834	0.23162419388508768	0.4589611967965784	0.3730330282358896	-0.6874439201704199	0.6529674963124732	-0.6700843873745767	-0.32899042545124746	-0.2998822803920026	-0.5671735787957025	-0.25771676930011944	0.8179821384313906	-1.1799429108650732	-0.09785470611826379	1.3245321170055349	0.5306786556702932	0.13595793922702712	0.7228595134936782	-0.11601554019383431	0.21967817418568267	0.7015245049083019	-1.030096416767155	-0.9335988293395869	-0.03611545771688097	0.1637755258978268	-1.0169955714527101	-0.32751944326677807	-0.6862489661108955	-0.9038885787742226	-0.7202155091679305	1.0418835079736852	1.3840667404437708	0.13298918588672407	0.887549796326339	0.7583066115027496	0.25212515985375195	0.029396677085018353	-0.4099090888282909	-0.17205537912431307	-0.39327869071450294	-0.9151202573480441	1.8057913768182154
0.38271772396319864	1.5398025671860656	0.14908762101195308	-0.6029382840419488	1.1900927593010189	-0.6498613405715128	-0.9237216600398785	0.25603145932872257	0.16798268342525796	0.3290152457838954	0.5258126724931147	0.45975662259465155	-0.64337756467636	0.7022385750639659	-0.6784162008589568	-0.29762576051281836	-0.23964934276304528	-0.578276497581485	-0.20209583496716804	0.7855532175664068	-1.1262009502923234	-0.17141536845237343	1.2165838651655636	0.5423211581441525	0.09069577210670764	0.7933993422538308	-0.1718546861340396	0.03762686014644982	0.7443082491449167	-1.012151659732881	-0.9885600842449052	0.018861453915930807	0.12625027552661325	-1.1001594966232928	-0.2696415763681258	-0.6313856783520702	-0.8486739554116708	-0.6764337031605411	0.9343099757983649	1.2405992393648988	0.14014938213401001	1.069693894005138	0.7277150396868398	0.24076658490411904	0.0500268852862172	-0.38654229196100276	-0.12331082251691257	-0.3714406898535513	-0.8896051161637208	1.7618094318419963
0.3526633037936888	1.5076411710587083	0.16061146852912636	-0.6463327107396692	1.0763286528982088	-0.6231889430402764	-0.8993578364261244	0.28387339738346185	0.17225487529949174	0.31479978168686423	0.6303717423643872	0.5270730050410388	-0.531293008266334	0.7159259981367578	-0.6964563377048083	-0.25713059325714344	-0.19942756361936492	-0.543314115022	-0.1925192041446632	0.7510881346509587	-1.0432432189178855	-0.1756580947535522	1.1879814519718992	0.5066069951500161	0.02641968090731204	0.8830471041594787	-0.24457592246995458	-0.12647314529423198	0.7799439094399421	-0.9917265272552236	-1.0464045805734945	0.09960614954183669	0.06887163045407718	-1.2299658581599293	-0.24132367441565467	-0.5284545103417115	-0.7662284218686177	-0.6363600285081885	0.8286716639457546	1.0430747875193385	0.20289797664825557	1.1827095587829026	0.6953703892120731	0.306765685687174	0.08796325279686021	-0.4068724875884605	-0.013721887351437223	-0.3932380713220626	-0.8103299950009681	1.6916618089216076
0.3204058747730576	1.5301669454307814	0.11896520027175109	-0.6619692711611393	0.958100546704505	-0.6293398042168168	-0.8682261248462778	0.36258176001876224	0.13253461958890364	0.24972221417709584	0.8221428744253408	0.6005090586189162	-0.3766808487462806	0.6725829978938274	-0.720776618979333	-0.23769040940921018	-0.19638924447058045	-0.5412630626906091	-0.2310255091005628	0.7160306002966309	-0.9551141876450492	-0.11135478748433678	1.249129875740922	0.4699774511259939	-0.05966074902590277	0.9998022812770175	-0.32092209603245075	-0.2088999455321492	0.8547386382845434	-0.9702524378156824	-1.073605724683443	0.17582323004663478	-0.007593396870513391	-1.3154559275388809	-0.22797575087366742	-0.44465794272094394	-0.6694463749386501	-0.6175166671325917	0.7804026872673169	0.8576574002228581	0.3510557380029945	1.2212572454609838	0.6297661348589133	0.43712377858244283	0.1381493560382236	-0.5169567988720101	0.09278120787196849	-0.4350354261435828	-0.71378025989312	1.656029274857507
0.30233992137476495	1.6150552316280304	0.07180581859991012	-0.6717259993037935	0.9203851518231565	-0.6788089967650814	-0.8214583571144551	0.4908372451561657	0.14375917001968824	0.16833976242403276	1.0728680884631017	0.6773044330533686	-0.22729586543897917	0.616059741130836	-0.7584516652136272	-0.2581270122103277	-0.22826144427408962	-0.5339148481049749	-0.25501434633585063	0.6848551819496976	-0.8986254724686467	-0.031353392900760585	1.329551240945873	0.46594047775591185	-0.14937161463449264	1.057778149120662	-0.3959773973341785	-0.21342901420112376	0.9854085460003553	-0.9027282940843004	-1.070092219803651	0.15062974531669027	-0.03887694448428481	-1.3224036181700456	-0.1852947232062683	-0.3909934791384513	-0.5867710701983374	-0.6191752360890115	0.7630731208572541	0.6562140188612676	0.438549077032483	1.184718558740067	0.5062998081977849	0.5368578939604249	0.2251813980532542	-0.6672264687412739	0.13083784531937365	-0.45723392411244584	-0.601076446198163	1.72606166124084
0.2839633693448462	1.7556253706791645	0.05796410629803245	-0.7355038445680753	0.9135104258882052	-0.6644648466231446	-0.8296417136052092	0.5795536467906809	0.15280743746967565	0.03569707550214911	1.2129692159761833	0.7471862178023383	-0.12776569572546753	0.5773723476264433	-0.806018375448413	-0.2660382782707872	-0.25672423251369547	-0.4760240350116464	-0.2678218548517265	0.6574745709770609	-0.8330957554957837	0.0188558513202179	1.3595588440111757	0.5247036490259996	-0.1969703919501333	1.0620592887224258	-0.4778564802940502	-0.1642053862582715	1.1324523499555963	-0.8040419731554908	-1.049313488834361	0.011382207698170088	-0.04080281269929242	-1.3293820507951537	-0.15319958858799548	-0.33465495437507276	-0.5564231323286942	-0.6418181708343529	0.757689470551397	0.4474495222710586	0.39564026568416877	1.1168080820630633	0.4038075660487972	0.5825600625103544	0.34301365499782277	-0.8161672497511269	0.11610226597562326	-0.46105722442593067	-0.46394863558551275	1.824609852521022
0.2516835259899747	1.8488433944879845	0.062049834054121164	-0.8406124850722214	0.9203297328313393	-0.6561831408703523	-0.8516645700435618	0.5995930457854463	0.09881768994181915	-0.08579174966405265	1.2849354466656977	0.8230520577020439	-0.10364202931775057	0.5567576975669549	-0.8508844489687369	-0.2555157936973341	-0.26182907254917226	-0.41521227882849115	-0.2844638824385247	0.6288404574863741	-0.7438501573108935	0.07191182802714871	1.36360546117818	0.608893673825453	-0.2154363712829926	1.0680676333312469	-0.5544335415779846	-0.05208844132696986	1.238102217885631	-0.7674240948694416	-1.0237550223305494	-0.12014122742760325	-0.028205466929262724	-1.3261473098769074	-0.1465412234984298	-0.29948840994862624	-0.5734927136409084	-0.6817278804948161	0.7975815355837113	0.278453490070509	0.2854723900256589	1.0929260950722781	0.3094940295154328	0.5757975514004989	0.4526501088547879	-0.9370540444551814	0.06167927063366428	-0.4755380378310538	-0.33641334241451415	1.8994856654769645
0.2724167851629533	1.8573650883433976	0.05582630163078389	-0.9160361916887385	0.9519656643103163	-0.7194129327637381	-0.7989569920857817	0.5848575076717555	0.07536700429931599	-0.10419839922434153	1.4156096756350958	0.881900917350151	-0.13017500777093668	0.5492139747107723	-0.8894063543451738	-0.2660132426186969	-0.2324107213406354	-0.3726265405169661	-0.2985323784583956	0.5817717497501311	-0.7018800021823708	0.07141638708488232	1.4002392968346675	0.6281488568173855	-0.22899015872796058	1.0697676688213396	-0.6054933116844177	0.0794607576699727	1.2902025659112835	-0.7990024801911562	-1.0182623190850302	-0.2647711511635475	0.013516119668014854	-1.31418184267879	-0.11917330123292817	-0.3008083588474375	-0.6327011232084606	-0.72658491846825	0.8198606841898647	0.1660148937526279	0.11856057004565457	1.163476523255492	0.21369282065403472	0.53471964340102	0.5185858723213634	-0.985955350559973	-0.020322070484275694	-0.501945720341589	-0.24409592446207812	1.9820404222203387
0.3328874568975786	1.7791807285409356	0.011430024306810662	-0.9659553354958549	0.9494524130313964	-0.7367779898083834	-0.7588023849914449	0.5506356113335624	0.1020728404798571	0.0019330335521890562	1.4525525173978546	0.8834718024605426	-0.15389394030096878	0.5333855191848366	-0.927538297092583	-0.3018592892812474	-0.15399193604326622	-0.3399903514552783	-0.33597747757617985	0.5349431407549079	-0.727548280394904	0.008363999763820412	1.4242758731433622	0.601881712108242	-0.24398018900992896	1.1207143944901936	-0.6225013408372757	0.17421877218955967	1.3389331528213355	-0.8426059056442853	-1.0278902350543306	-0.44784351007232637	0.04204842697463192	-1.3542010872386352	-0.10781324563292824	-0.31765090679626906	-0.7431454864596988	-0.7703919498590073	0.7779700972354996	0.12268471200636444	-0.0934210371369153	1.3224794526777097	0.22362460492851516	0.49058239229346895	0.5251372385233635	-0.955396919865285	-0.08521102646891941	-0.5407016981541082	-0.18165087698764487	2.029273434348036
0.3649463589577887	1.6317816006937236	-0.032252560187973775	-0.9993274932383291	0.9059235659083997	-0.7199788002030745	-0.7612235811520491	0.512635713588875	0.1442135927443709	0.24109293983595476	1.3628114719844056	0.8265300425417775	-0.11860190981560441	0.48669582707897785	-0.9621169236456406	-0.3322876208315085	-0.07143083166213444	-0.31781508512442513	-0.4000365020551156	0.5787377747499745	-0.7937064650296949	-0.019328685390387727	1.4107102278136476	0.5583081448028208	-0.2483371945910807	1.2403728285634161	-0.5949963162761188	0.21476293492655468	1.3627135395542243	-0.9218879288867624	-1.0432789301284848	-0.5576237079793247	0.02813104166329099	-1.4103701259499777	-0.14712539011190987	-0.3316516824100129	-0.8682921830303311	-0.8140854670246105	0.7118199259241708	0.1851413506383842	-0.262385609624674	1.5501713462603324	0.318797219848491	0.48203878895940466	0.46733132479336453	-0.9102357443964827	-0.10258544596293126	-0.582691995089722	-0.16864531906215868	2.0292594662829386
0.3738384455559912	1.4653235445753432	-0.04972821304214105	-0.9434627641892792	0.880757801724107	-0.7378566746146191	-0.6712037944328557	0.5124091667673216	0.18615959241259233	0.5443921806539145	1.3015101301292522	0.7368596259345652	-0.06799490212837934	0.40594094202714476	-0.9894696008861883	-0.35387336006355985	-0.03616777491547782	-0.30252390636112736	-0.4567014567065365	0.6573093082072681	-0.9037776312199817	-0.030244809576903713	1.430494147384716	0.5030849236092447	-0.2546856293159723	1.3647393517907083	-0.526512919118239	0.1612051982243195	1.3061434565773091	-1.0376697172989373	-1.0799653966655343	-0.5227695302181063	0.034397755696252696	-1.4506284749071585	-0.18250149935055215	-0.3514788677512152	-0.9744222897224958	-0.8511762400937446	0.6345316874907014	0.29694875653863956	-0.3126082245507858	1.7213161691736594	0.4451131723774032	0.5323276224455531	0.36235997129903136	-0.9072562673383917	-0.08641638452820936	-0.6249666277724206	-0.20580300631028603	1.995048182842524
0.3673414906738329	1.3257044614596085	-0.06783243939724541	-0.8153380576337342	0.9015704041011408	-0.7232914825041918	-0.5465021635385618	0.5401478261239993	0.1921629184760964	0.790144408108166	1.1730279390139877	0.6362071402192735	-0.0755893897011791	0.29886198704077427	-1.0032026877994924	-0.3721493860893051	-0.018735708715275808	-0.29506174442374955	-0.5099851603676877	0.687727012345529	-1.0271104221342935	-0.10894601384237698	1.458086966682336	0.44019896199752295	-0.26685627870110645	1.4731301990426078	-0.45171579226866543	0.014835296869383141	1.1696663854052871	-1.1224636859711554	-1.1179295013406898	-0.4719240117341522	0.08703815357313424	-1.5061211897517506	-0.2189240041249909	-0.3853068287061614	-1.0661433237022955	-0.8683137349191077	0.5289144761712048	0.3959208012540922	-0.2803646494459915	1.742520535909037	0.6164643886206951	0.5980706031066573	0.25669390917388235	-0.953427638863217	-0.08351242726004762	-0.6536794608039672	-0.2531630761457226	1.9511605223057131
0.31008887692667375	1.2551140070006563	-0.08124200741722862	-0.7385461835923401	0.9230147829848934	-0.7037985281095404	-0.5018805211609317	0.5775447095348457	0.1783633059387732	0.9633687575163414	0.8993715103259877	0.5968191738092558	-0.12556256886297149	0.19741652879281674	-1.0015002390085872	-0.3853682103928578	-0.026922935123832748	-0.2909874317979778	-0.5472884789483958	0.6827285931006664	-1.1229086729973525	-0.22482171223449834	1.4643217240893396	0.38904489553836064	-0.30308580599612384	1.5529309517282428	-0.417966304332246	-0.14947841462604314	1.0495422585901104	-1.1811659047978957	-1.1411095075606166	-0.49119197460943037	0.11331666705237545	-1.5585157947622883	-0.2754577206605878	-0.4100908103826645	-1.1431771408888376	-0.8670808443070157	0.4277796209574246	0.4668742339695401	-0.23888368805630295	1.6857976777434895	0.7421412706424937	0.6284502091314405	0.1942536733117301	-0.9937633242429822	-0.11071775941665715	-0.6276678173697288	-0.3041492718773327	1.9277325851206832
0.23460060125054008	1.237439490427501	-0.06012586637013578	-0.7073160550714387	0.9122413309755858	-0.7590825980422393	-0.46777460648675645	0.6408478883045117	0.14253810215404178	1.097196580828425	0.6498615711607262	0.6529811418386894	-0.18167166634024312	0.1056649366305824	-0.9894841517305555	-0.4003270125166699	-0.06913701667118166	-0.28627946072836197	-0.578957095275306	0.632884718098093	-1.162297963463442	-0.3390140063200232	1.468801024354649	0.361962489599475	-0.3690491807973058	1.598897893073378	-0.4309547881527921	-0.2959307990196534	0.933999610099977	-1.228869542718658	-1.1816916296705522	-0.4719151078696073	0.10091385342527548	-1.6009739041749609	-0.3252338204975326	-0.3940775009184979	-1.167738472553809	-0.8564042007966796	0.3398989149008977	0.4833545464121724	-0.2300617397789304	1.584157975223165	0.7612295733303656	0.6156817986481335	0.18431670175701795	-1.018452996897919	-0.1361720854922522	-0.5589296505118897	-0.3784279075093907	1.89416383267476
0.20973349843396102	1.2392921590233712	-0.002824189355055573	-0.6486972884517954	0.9059568173034898	-0.810959674433932	-0.41498966486467337	0.7199227237393838	0.06978409653892019	1.1890816865810965	0.46178926635968365	0.7328391771718186	-0.252660461188657	0.014827459033448894	-0.9761788596416328	-0.42184014835766004	-0.08688451142423433	-0.28472866506316413	-0.5986882200183988	0.4778401765433259	-1.1048809026544457	-0.502764080846087	1.5147148822719256	0.3885407208304939	-0.4411002941445627	1.6199309805638182	-0.46422780779133416	-0.3911462194809744	0.7777649136512024	-1.2701641379688187	-1.2484653336116645	-0.4202905012379695	0.08706316484865301	-1.6413962104331723	-0.3533900841152061	-0.3908847774644318	-1.1397426661508507	-0.8393802201964711	0.26148933385053097	0.4609056696358351	-0.24016491283580327	1.454969860790231	0.7524746566017708	0.5705059686974427	0.19640375255520498	-1.0466332577107198	-0.1447144056515683	-0.48598229911237845	-0.4761018518616454	1.7708886741554668
0.22042833791469474	1.2346648501756023	0.037319395376642604	-0.5961404392396024	0.9541048373944688	-0.828796287678025	-0.4261844736214574	0.812513742336644	-0.027360353278594207	1.22529624492121	0.32132469215576015	0.796640845450351	-0.34153009329369394	-0.04172313005873211	-0.9709114539808825	-0.45220589077769563	-0.08255200747772318	-0.29593719358958737	-0.5729249778797042	0.2964658457785664	-1.0198559273971195	-0.6859321556176738	1.6276080838068108	0.4595042048895278	-0.4935340200358523	1.6602505437398094	-0.5079894269210316	-0.3868533522409282	0.6648971221709655	-1.3203818979376365	-1.3109184532241367	-0.41091027993986085	0.02211999844675046	-1.6563402352666752	-0.36727680210651925	-0.43624753891393037	-1.0665696097393174	-0.8261526597930862	0.25132490561349285	0.4533244484658874	-0.2758297421201882	1.4464033594103873	0.7224662802759586	0.4968044664487493	0.22316762240190027	-1.0611097279778319	-0.09970306799506276	-0.38344372031978935	-0.5965061314921444	1.610699411599364
0.2523463498739611	1.2220422729290177	0.021166365930695197	-0.5665591927168891	1.0062125444508028	-0.8724859695568139	-0.47979749298367674	0.9064040735869318	-0.08616945473693613	1.1771161298498354	0.26962440038365176	0.8542719866046111	-0.36633340715639323	-0.05648258782082864	-0.9717670436296448	-0.49450112141864555	-0.10278118275688249	-0.3128597649254141	-0.537069539329137	0.1426685704109138	-0.9942163609051814	-0.8087029685599036	1.7302446355161625	0.4861754045063941	-0.5396265527627733	1.7067259431881456	-0.5554515465315989	-0.36572269742442176	0.6478737175714308	-1.3590217602869425	-1.3696983631895532	-0.41303385163383205	-0.12297596890357512	-1.6911845775127468	-0.38068427661395765	-0.4637676970136161	-0.9723392324210233	-0.8238539967337136	0.24579958029958723	0.4484691375610714	-0.3312505687538617	1.5700478895865222	0.6567397993230781	0.4403241052438829	0.2613458188663088	-1.0794826687467451	-0.00457534678388255	-0.22280417806477898	-0.6903739295136638	1.5079642928061625
0.29921472277201294	1.170374050628195	-0.005960509219104915	-0.5091897323964867	1.028266532244547	-0.9162139653768084	-0.5169750316627851	0.9545052943161794	-0.10608677184669708	1.0585284198054765	0.3152256023750874	0.8606996190257281	-0.3024541828763826	-0.054138081361499515	-0.9705273116896006	-0.5359050828451896	-0.1373507605527858	-0.32772850472614895	-0.49456115648577076	-0.02562817438194779	-1.0291585248701183	-0.8522525011094194	1.7550559206103933	0.44547670574795795	-0.5870394633583315	1.7129943388879174	-0.5824759048363067	-0.3663225740693187	0.669317969396198	-1.3671012598888024	-1.424847841570575	-0.35006126963965206	-0.25459919584068536	-1.7300527051882741	-0.4023381419563439	-0.47502919044206227	-0.8903834743247605	-0.8022106178043137	0.22211573906043883	0.40638746433318856	-0.3645763773236287	1.6703095436987296	0.6168659903054918	0.4188899056802605	0.2929198864478961	-1.1248573082631002	0.07039114243815	-0.06818138331505355	-0.7174063857892937	1.41220971454551
0.3269956890399295	1.0969187946512968	0.015368430148617662	-0.4470430664095538	1.032522710816125	-0.8959016820856176	-0.5477629047346169	0.9329000569959709	-0.19113801282773993	0.8871928815191819	0.4697775217521224	0.7968131907592245	-0.23950661016387453	-0.05720841300707176	-0.9629434116056694	-0.5546567862606461	-0.17025738046343813	-0.355156466052028	-0.39787971933959443	-0.19202595640492703	-1.1144769977157556	-0.8652598787759995	1.709245082478428	0.3696037757747321	-0.6045688675302563	1.6612752226653456	-0.5898349262123306	-0.36181225154549723	0.6696811353609882	-1.373006915706382	-1.4505945315500899	-0.24505799506102108	-0.34167178301619217	-1.7064291907314726	-0.4323575000645814	-0.5164196821466681	-0.8531393772320992	-0.7508202055386717	0.21224068956324524	0.3247766241816704	-0.37481919340823977	1.7367352438448922	0.616300255758212	0.4046576159678225	0.31532204134668324	-1.1913137773771676	0.11318597767872349	0.02558340671033606	-0.7046800432316991	1.3328536447094972
0.33508085960545353	1.0314907997805212	0.03545986543637096	-0.43216013610381976	1.0188924097786292	-0.8349618849857976	-0.5827885874177321	0.8819903219936418	-0.3570332204476897	0.6535142310400895	0.6757647196891948	0.7368850539309564	-0.26763561466302865	-0.08777506781684583	-0.9434656513363869	-0.5611960985865702	-0.22000231871010256	-0.3796968347324931	-0.33078100607334493	-0.3237622110879871	-1.242129307484128	-0.8629551203594884	1.568429398332928	0.2597795064313292	-0.610284872636166	1.5516345776330582	-0.624319056898781	-0.38717953516659126	0.6630498645231387	-1.380006523958742	-1.4556765653940746	-0.15480842403337708	-0.39303104778034853	-1.6649274989081444	-0.4784612903653305	-0.5384022663955765	-0.881098903972332	-0.7394372512940421	0.1607644318515308	0.18952847084880822	-0.3933149124321894	1.781633253825071	0.6285683141816474	0.3978434108883983	0.3444514380502083	-1.2402301161613634	0.1614064655646937	0.06561889538473914	-0.6598990416628419	1.3117094861679324
0.3371429783556308	0.9820126237162599	0.0008326679394562358	-0.4463223127753759	0.9355671846315395	-0.7966833104956659	-0.6102870720962216	0.8630636676812127	-0.5357975559782295	0.4065737809029552	0.8587942016548211	0.7107761523030262	-0.3324083080692513	-0.12202551321621277	-0.9020859601263277	-0.5762425254926973	-0.26194503892889603	-0.40539057294890324	-0.3401428179002798	-0.4252678515608532	-1.3880358911689947	-0.8379230351825354	1.3750942276360303	0.12395984612203	-0.6287363688479802	1.3813166384988975	-0.6799126222625475	-0.4453488235764743	0.6194420129048849	-1.3792022298807287	-1.4632340231306407	-0.08157859008341117	-0.3831376987970472	-1.6092435005456835	-0.548671878633029	-0.49282831312226805	-0.9574010812939155	-0.814996733998765	0.03201199315384116	0.018021549294624607	-0.40699294699916483	1.7872867052670274	0.6338659642324161	0.39531980528312194	0.38030367966840384	-1.2535731224013302	0.17666303087268917	0.03089439227196301	-0.5808553753445251	1.338440870748556
0.32112633551652064	0.9675315610179318	-0.031617439046401616	-0.4630008047662531	0.7985492692621379	-0.7573673123667504	-0.6031380964504118	0.9026793773149212	-0.7202004428681057	0.28245234807831493	1.0687149528396396	0.6907304151479388	-0.39056016615559735	-0.12594618399211094	-0.8465395668408366	-0.6043375342681648	-0.2802468529770324	-0.4569225679741794	-0.35389123361675123	-0.47089284868551085	-1.495896254873415	-0.8085852671205803	1.2542231739266836	0.03239671318341881	-0.6347661749098732	1.1768543792589217	-0.7407389429858195	-0.4826311570568401	0.5193688377226369	-1.3634510021501274	-1.4588449939017445	-0.01996829936460847	-0.3692731150673582	-1.5094754828686647	-0.6219621025426649	-0.4319118950016009	-1.0410287271807657	-0.9420412241567584	-0.11919744150053149	-0.14232509333691767	-0.4131058205384133	1.80727939390324	0.6223487263501248	0.3761671895581615	0.3962511999466959	-1.2721595272177966	0.15906048734699624	-0.07123799259621898	-0.5198321219144886	1.3611389765322341
0.3076040878736656	0.9748433488515523	-0.025443013927825664	-0.4877618533003972	0.7308438869587898	-0.6824723989895379	-0.5793244144494818	0.9709132810242795	-0.9081583374680904	0.2839522863221615	1.200994404693585	0.6622312818592329	-0.4837787783236898	-0.1391689574686889	-0.7856180916462809	-0.6275756265381603	-0.29100853301547513	-0.5241014798364904	-0.36486418791046027	-0.44269527836031386	-1.5341434568980314	-0.7929446619044938	1.1441856808406108	0.0010306100812398438	-0.6051361231045338	0.9837761476272616	-0.8168353380133052	-0.5085758219486475	0.36878067363026223	-1.3250895492893646	-1.4397859410513785	0.01927993554954514	-0.3974413693636353	-1.437330854638169	-0.6834101916081667	-0.36439883814899177	-1.0988192065968072	-1.0792893818869458	-0.2665002631670033	-0.22688726890272	-0.4265988280936347	1.9341916880721992	0.6048563538357535	0.3447795511268013	0.39092656607379467	-1.3267311599941916	0.20903506407116632	-0.17856965969681507	-0.5020505116434847	1.3692753744516146
0.2980235610094881	0.965088481550851	-0.02645135058557847	-0.5223226222992341	0.731556021003644	-0.6394929986361664	-0.5352529136846755	1.0287893307893776	-1.034537315906901	0.2682862646642087	1.1204379600299257	0.6216397236200303	-0.5666766766107982	-0.15045113557284276	-0.7237944641009891	-0.6414654063177265	-0.2965795578974451	-0.5884428247200068	-0.39807950100547373	-0.40830814958156053	-1.5271090853520914	-0.7928598073784705	1.001824699915451	-0.0025558241881956504	-0.5760660853129489	0.8302877835731058	-0.9036512202533847	-0.5483026527569699	0.19594510221406505	-1.278187393229559	-1.4301352101153266	0.047131223846158664	-0.45428088249719367	-1.4210034400772216	-0.7364927879078172	-0.26383115510803423	-1.128208756709459	-1.2229510933383456	-0.37350408094825505	-0.20695274955923365	-0.4241760215623736	2.1573853051882343	0.5930527564912589	0.3194565552161283	0.3745393567886567	-1.373419655690552	0.3114750853248932	-0.24573890252163072	-0.4971385255004409	1.3705534524080494
0.2853466539722957	0.9572502682606331	-0.037674006633552914	-0.5620222382617502	0.753388332830119	-0.6397847740345746	-0.48926737855858643	1.0598995399021158	-1.0950620949992511	0.19526457978888268	0.9311958111927385	0.5708826174901992	-0.5573448879592533	-0.11514080318603273	-0.6684517826366317	-0.6574081095686779	-0.29742379314184014	-0.6677307271078881	-0.3851044336730537	-0.39002010911299057	-1.5181223168056448	-0.7985669585642492	0.906234701521352	0.018104611712897564	-0.5556135045433654	0.7298420793536723	-0.9610394129065124	-0.5695720290476088	0.04303477113529221	-1.245872207039175	-1.4180974632828576	0.0873633357925285	-0.5510717397273652	-1.4324189671614658	-0.7704028090922408	-0.15827872387274258	-1.1403080242283186	-1.3047601647723917	-0.369091055165626	-0.1296596680337837	-0.38483858064846926	2.414860623135811	0.5760248450558276	0.2958559083824269	0.3332217808153698	-1.4214430533180855	0.39817763114978294	-0.2771275380302113	-0.47889767942698336	1.3665655698226709
0.2889297454031164	1.0184872184741898	-0.008006646917467069	-0.6049058150152469	0.8298970219836651	-0.6154789991793141	-0.48021296451419476	1.0812782304007706	-1.0764214893540769	0.15248547691242892	0.6900943626561999	0.5129802443744323	-0.47102966117659156	-0.06634348480715055	-0.6231724651362928	-0.6468330501258358	-0.2921450035367764	-0.7563511955239688	-0.3284179971220761	-0.3740457474215185	-1.4917139142399782	-0.8116372928146538	0.814518247054935	0.039934303851384065	-0.5191087979484854	0.6549939414747908	-0.9779592849293666	-0.5649042389045016	-0.0793661269206841	-1.2305315629987483	-1.374004688163974	0.11905218970801623	-0.6804856373269125	-1.4881917757286511	-0.7869182768442129	-0.07951349087803197	-1.1436336599781298	-1.2527864155163742	-0.30627476808625553	-0.0783459679283163	-0.3136799847886788	2.671598261411616	0.5619303720137032	0.2758691399667098	0.26265609210670954	-1.5128026591346422	0.4940791244143693	-0.288704064875822	-0.43285286092977415	1.3641141743980336
0.3194932911646725	1.0539554971659173	0.02854555692606673	-0.6585273564379273	0.9617083230718197	-0.5635105587739789	-0.5075710484685781	1.0954040910388092	-0.9971293608634092	0.1348936086204015	0.3613871180149029	0.4417225224874041	-0.39560406665015146	-0.07851244514721659	-0.5766272241760497	-0.5758219265375845	-0.28256386124392996	-0.8271903186605911	-0.3007664960123223	-0.4008526159480823	-1.4312821227684362	-0.8267742453601482	0.6920483262775661	0.06599405754594403	-0.47987885074356695	0.5967890734167273	-0.978102015520801	-0.5382134774356032	-0.10032499346558825	-1.2365778296691274	-1.308788105703679	0.11853131363213625	-0.7545606983240765	-1.5642679634067727	-0.7862348586216464	-0.008438124879689753	-1.1412422255434926	-1.1341514375385542	-0.24280737884223483	-0.05668434513440237	-0.2289934706167315	2.886941083382547	0.5557561826335059	0.26015887266980353	0.19307970366345234	-1.5876022653185402	0.5959365045601533	-0.3061399390810087	-0.3572699956187481	1.3657519300307333
0.3554426812395802	1.0235217072331388	0.014042532920078898	-0.7206765513849799	1.0535209668157481	-0.5197265656553004	-0.5571181774735212	1.114980401677752	-0.9111290873893203	0.0703993504276844	0.05711787742962182	0.37102986718684744	-0.35934220215599366	-0.13220832430187263	-0.5277683989615	-0.4833852918906585	-0.2619891061531914	-0.8707932455267089	-0.30066123470449313	-0.47397047800221664	-1.3513136005271265	-0.8229722151457374	0.5696773044940959	0.10006697095915222	-0.4743221599691562	0.568804470942825	-0.9610457098443697	-0.4891323201959142	-0.01750918557172949	-1.2740899929789813	-1.2450345329863488	0.10668917378734821	-0.7375391358176936	-1.6037850887322125	-0.7614588212334288	0.06393234392054452	-1.1343339730995663	-1.0639082043785524	-0.20623714059438586	-0.01104442262913395	-0.16756799379030735	3.0168825727994166	0.5429084209085364	0.23238981210820647	0.13278515015470677	-1.6310346826557562	0.6527671332635075	-0.3415955912577179	-0.2472554667829597	1.37782732230765
0.4030155046423509	1.0199123481633205	-0.04225080743724839	-0.7824261706330851	1.0902083393988833	-0.4909174290953187	-0.6261781418083082	1.1728531198719447	-0.8077618284235907	0.04858234745288845	-0.10078835203163142	0.3179898920476702	-0.34784928732737275	-0.17847892069349885	-0.48400818961304637	-0.41988236036421667	-0.23734393113411945	-0.9043160005690385	-0.31095536097220144	-0.5442975819626816	-1.2873438870399616	-0.8048489307327678	0.521480528134335	0.11223867809091467	-0.5048308544512486	0.5659594343806379	-0.9388615977727222	-0.4280573792873098	0.0491876406541394	-1.3195607305572876	-1.213860732790726	0.08581851529397772	-0.6681133930365586	-1.6180562054760697	-0.7259324167010275	0.12827752341600612	-1.1170588070319094	-1.0585856484879888	-0.2225990968430934	0.049071262530921346	-0.11640627950265463	3.057668410992276	0.5260725798440954	0.18534829980128717	0.0754101316514166	-1.698053373979575	0.7233283624683394	-0.388891796330903	-0.11175151396778538	1.4038323675031963
0.4741586015234686	1.009011560255441	-0.10464982268648718	-0.8402988940173518	1.0716014128961826	-0.4748520988253995	-0.6903126195157822	1.238891518354778	-0.7327264352518952	0.08410557623205195	-0.13391500354056152	0.27714687917748737	-0.3514689827617692	-0.24133720397742348	-0.44052444630756	-0.40723935605873524	-0.2194572767253972	-0.9386558414994834	-0.3351117570240333	-0.6191522621823735	-1.2630824831366163	-0.7931143709565406	0.5522958063164738	0.11612547176078143	-0.5550655597971487	0.5754415958014067	-0.9262509302236207	-0.3708741381124763	0.05393324205942511	-1.3503010751963171	-1.2163589716500582	0.06771695867408814	-0.567873758815298	-1.621690592315577	-0.7047237657193999	0.19892118848038381	-1.0810421718614514	-1.0918516228040105	-0.2861810318383027	0.04702162771324549	-0.041037446356551696	3.030644222505989	0.5114682472717058	0.13663613238696412	0.03955789003322158	-1.7776063133913655	0.8496813312052194	-0.45892978374684645	0.022102863844974785	1.4330814958176716
0.542941789213777	0.9166078962689811	-0.1494258631672765	-0.8825122963390696	0.9985591816808164	-0.46461343484490103	-0.7218454760216463	1.2717008286291673	-0.727808159367737	0.07677254481769119	-0.0919104094272378	0.24046558171666949	-0.3650695683496592	-0.299542917448276	-0.39370273930434974	-0.4533850699911371	-0.20963028570753467	-0.9638131934015867	-0.3769864238304683	-0.701824183229807	-1.2571040648703615	-0.7944227730029686	0.5565608254283372	0.12155697091858009	-0.6095655442909126	0.5867712843757927	-0.9214484656177042	-0.31389335530529594	0.04926446422361412	-1.3662041626479418	-1.2331621946628297	0.07860193308029362	-0.4612868186732898	-1.6025827351913222	-0.7021006874792597	0.28761554295626957	-1.0319648581099155	-1.1536096676337355	-0.36435247830067224	0.03415505381548385	-0.0046290179494602336	2.963923450491118	0.48964905312720797	0.096437021870142	0.023592782194655673	-1.8408608217921465	0.956532777990517	-0.526586459280951	0.12102225569348368	1.4671530986071102
0.5897333129658597	0.8275751002615059	-0.1679425908823704	-0.8961358045050822	0.9140590739071974	-0.43755789790161376	-0.7099286063980312	1.3243663014985358	-0.7344050171532763	0.005238453015480737	0.011705970589666253	0.2172441703456102	-0.3927518382857067	-0.23907165758019672	-0.34392721089469713	-0.5649163964871536	-0.20740836987201122	-0.9822921188100141	-0.41360017343539723	-0.7523696454626325	-1.261292785886153	-0.8049967418426155	0.4939783662477887	0.11805635362069652	-0.6690042730611513	0.5967735479784619	-0.9187827619247351	-0.257846130526737	0.03147631590976181	-1.3677311965093442	-1.2621257949543616	0.12202608046602959	-0.4044028410499192	-1.5658836259773437	-0.7167984329048214	0.3707661120571479	-0.9850068813225776	-1.2089573119151695	-0.41535849556013904	0.044978929054005315	-0.037256611380535376	2.900935023709166	0.45713677760139537	0.0650211867281084	0.012552191232761505	-1.8896508860693402	1.034005548803861	-0.5777872034525018	0.18607576252585326	1.519795243943871
0.6019331148884923	0.8072044709907505	-0.14957645890187538	-0.8884123602988444	0.8235986535636146	-0.39396547448896024	-0.6442153368745889	1.4348678452821404	-0.730074090369049	-0.08448007527385716	0.15931075790739987	0.20569420931812657	-0.418402802345068	-0.09740819539325954	-0.2819900867633451	-0.725958228556476	-0.21445448710407827	-1.0070186941384514	-0.4406566259274225	-0.7782722460035383	-1.2735941630658107	-0.8132823757224006	0.43577218754723923	0.11803847508495649	-0.7103753083272786	0.6122601726484854	-0.9146288819181321	-0.215637310100152	-0.01757902518034309	-1.3635128709253588	-1.2980479601052226	0.18598253949242763	-0.42718255498703234	-1.5246176227742463	-0.7446569416952356	0.42754876080295007	-0.9442557501664789	-1.224470922686243	-0.4395819075746224	0.0017597258427091643	-0.06364914362309097	2.8634138104466986	0.4182093516845068	0.05189561790960386	0.003257165628044431	-1.9241779441269746	1.0278061241050576	-0.6240019172019522	0.22482791648009948	1.5831474031942538
0.5858364208556641	0.794997798939157	-0.09774206181681815	-0.8634540528753465	0.7473282660748833	-0.3236092895314278	-0.573699789522539	1.5178339555342837	-0.7636890067514088	-0.17469241039244493	0.26898079686862103	0.19677745858360188	-0.4253710978806936	-0.021964892980501777	-0.19994660588606852	-0.8850973510669535	-0.22217784799373658	-1.0221625751055923	-0.466385497026826	-0.8067410967244328	-1.2639310739897778	-0.7942995970780957	0.3815137270197956	0.11105154331778158	-0.698897434898815	0.631014902073436	-0.9077127451714126	-0.18737562166742877	-0.048242105342089635	-1.3583524526276165	-1.305525565458157	0.2639937487030338	-0.48404152133488354	-1.4752254858388287	-0.7691976109819053	0.45318372129892187	-0.9078400387060432	-1.1916999965188104	-0.4464998680740302	-0.09024841580355036	-0.06608940553281918	2.8576661871317497	0.37267470500555183	0.055824359596774877	-0.0012716311424659295	-1.9438797737552989	0.8952044065544156	-0.65114074877642	0.23133804321568158	1.6528201119013222
0.5538543679414232	0.7875725824159934	-0.016027506695044748	-0.8130417618448458	0.72499164142287	-0.22937467752438506	-0.5440322569226554	1.5183503490245893	-0.7877208588717385	-0.25169232653591567	0.30057415765056644	0.19404253630507864	-0.4270014881238235	0.0004931708365150889	-0.10614313259161443	-0.9970943406918448	-0.22387327646531027	-1.013449771502732	-0.4853819408050697	-0.8216552821568575	-1.2193577228605803	-0.7298539531845826	0.3322043369786789	0.06389869315722133	-0.6606571676319972	0.6545437037650855	-0.9011093563382776	-0.16545387952546403	-0.0022771669331307946	-1.3484759463269786	-1.2694665105067848	0.35448372407339146	-0.5588141190159823	-1.41428460651208	-0.7782720438126594	0.44463666395885487	-0.8807421539555342	-1.1555015713863055	-0.4584879852444631	-0.11833638938790976	-0.10205446732684206	2.880797938201032	0.330597325004422	0.06289468479814954	0.0025756476674333013	-1.9229663101669234	0.7082783418917312	-0.6307295040749492	0.20965476556703164	1.739495447848503
0.5252953040705673	0.7861096431636823	0.09154695511370321	-0.7606214764791281	0.7289956635816789	-0.14302094850060448	-0.5222758753280141	1.458688577254305	-0.7481087990479794	-0.31389346926530354	0.30409504746808713	0.20146468591838557	-0.4488647540071076	-0.0033333552499544505	-0.005430918391844508	-1.0647156369871014	-0.2191325708621684	-1.0053650679363135	-0.4886901533368457	-0.8236134900706278	-1.1773716167761712	-0.6360623295007888	0.3286934226952904	0.010341751494608633	-0.6556846294064169	0.685835224589579	-0.897077217130251	-0.14762254625589236	0.12637437609375213	-1.3393390531120666	-1.2270563391858533	0.45404228548278314	-0.6501330649685918	-1.3538390148655268	-0.7692089540229445	0.4118460275502688	-0.8599932101819379	-1.124600476760996	-0.4872570549640039	-0.05392375407709282	-0.13075809167846786	2.914119085928054	0.2953995564733083	0.07051014640587819	0.016100481518005576	-1.873424611919475	0.5099614894308966	-0.5796912374731618	0.19974262000687307	1.832809106733341
0.5164160256633601	0.7727425083652252	0.20106934001129145	-0.7334427420703399	0.7093440890832199	-0.08095531097460462	-0.4926828410715339	1.3273913678804556	-0.7097610854445977	-0.319541384874849	0.31440406141766625	0.20482400677496027	-0.4693610884921709	-0.09658822551758786	0.09796156134027431	-1.1097072073581515	-0.20866312610063167	-1.0017437655138168	-0.48602424960182367	-0.8336976371934505	-1.1599117004628234	-0.5339412760528106	0.33801877366161615	0.010166541844357493	-0.6816552792942903	0.7309754363470666	-0.8875709399448516	-0.12979121298632051	0.26348349572372654	-1.3336527502248547	-1.189976314472334	0.5688175513995	-0.7097516087154367	-1.301867966215984	-0.7421558011462597	0.3730519529736779	-0.8316134440151377	-1.0315061994428703	-0.5134036298537039	0.07227271249750586	-0.09722980071848021	2.94276930875467	0.2663620085681385	0.07933571684667666	0.04985980346361553	-1.8696874878193672	0.32949688382773057	-0.509049036594663	0.22069479425801686	1.9103842482694038
0.5273702310117404	0.7401332143355698	0.29301130980455625	-0.6992638460496108	0.6952648942120029	-0.029434848958744653	-0.45910701076388155	1.1403369878372138	-0.7009508489456348	-0.24286552946307366	0.3028570571774108	0.19465845888433206	-0.4803767228046533	-0.2301127274571137	0.19640966415658384	-1.1347729022307211	-0.19597408483116577	-0.9982419688504661	-0.47827358024166305	-0.8351226388122287	-1.1587440904919326	-0.44176188836346497	0.3570568299870348	0.030834129159747335	-0.7150412871573982	0.784487740689326	-0.8616674365787622	-0.09058552501325269	0.38525583730218166	-1.3216277100934406	-1.156943094486432	0.6939435598497246	-0.7027456725393404	-1.2455213070951916	-0.6982327104851516	0.3576411613597922	-0.7969512495864214	-0.8267107714000932	-0.5111790307911495	0.2525954914231476	-0.04140400930436562	2.955918841286794	0.2615567571048179	0.08009232858308188	0.12334502717773047	-1.9189014736557843	0.23833050559912744	-0.4049872305855467	0.23007055240090973	1.976963030557343
0.556214277132233	0.7211382714790161	0.3639648175431063	-0.6228715477071645	0.7162576083124437	0.026972114173887736	-0.4032189266069639	0.9715362847835511	-0.6697966161608803	-0.16156640761244628	0.2670613440326187	0.20330397765735087	-0.49994522396634233	-0.280307031550104	0.28588280616750456	-1.1386058605657094	-0.17213835514257142	-1.004953745788555	-0.4648989495774828	-0.8283842832363412	-1.1723055931866233	-0.3781675269729624	0.38864681695470993	0.02456233882217026	-0.7784701157756391	0.8293989522323942	-0.8167597747590166	-0.030909046533065025	0.4925818558389393	-1.2977660483733637	-1.126083000083648	0.8069825721801754	-0.6646951853822154	-1.1773560591917887	-0.6404881243187013	0.38155552964413697	-0.7620653305708991	-0.6159495401908792	-0.4961253075954886	0.44723450135956017	-0.00024073580278178853	2.942439707199198	0.27795607459882626	0.06833664995813091	0.2064418525814916	-1.994428661522889	0.24646281905285425	-0.2869523535768163	0.2271498126973052	2.0403536019867445
0.5983404173144263	0.7327428989476499	0.40607596828554915	-0.5356097787692984	0.7561454276730356	0.0807059431009042	-0.3208953918255032	0.871462557933216	-0.6408774012669156	-0.10808404171200144	0.2734973791829254	0.2330406067704299	-0.5036221930626752	-0.2718583049052165	0.3675421447534999	-1.113985800300343	-0.1292006433857412	-1.0228407008086537	-0.45771969874553775	-0.8270434720851932	-1.198056816369767	-0.34187442501984944	0.4044418104385473	0.005278550173053431	-0.8379619493230439	0.855803841362763	-0.7586495332315727	0.03109945240416053	0.5318072720166972	-1.2611734800408183	-1.0967486565823974	0.8974680956182606	-0.6239629336832686	-1.1124118890982129	-0.5642515454993301	0.4461553816330164	-0.7227321295663109	-0.4720418812516451	-0.4849601112164885	0.6305814453630585	0.05379762485628274	2.920077026426018	0.29893015911096715	0.046860155328498146	0.23681117228432152	-2.0991312735794123	0.3139505393443557	-0.1609357659534804	0.2609642633035705	2.093131935958208
0.641327908341026	0.75582418305569	0.41913196371125566	-0.429977643520328	0.7954291800228175	0.13496437829980568	-0.2174773645773298	0.8248072389768243	-0.6831078015519457	-0.044432341421692056	0.3498211842595002	0.2701146255088459	-0.49349620963227536	-0.270230512855734	0.44695774313814784	-1.0679652646283915	-0.07073735271138147	-1.0291050259508703	-0.4598507031815909	-0.8291918880924987	-1.2164929311833674	-0.3142392219639159	0.368965917168952	-0.03487664109888827	-0.8583276313663555	0.8580705553495536	-0.6953023383860515	0.08598816541226152	0.4819452834471063	-1.2086215799155282	-1.071829009147639	0.9632587507409183	-0.5798569388197915	-1.0513617049041097	-0.4617841842785612	0.5518631009740504	-0.6760160171971412	-0.3695290764186422	-0.46741652511341575	0.7787135129897714	0.1420520183869453	2.920070748301152	0.33335615396955603	0.016590986420519087	0.22133411924335422	-2.178197154178478	0.44812446305928866	-0.030532283946544635	0.34170893903417526	2.1317850640996747
0.6615264255399674	0.7834193473219562	0.4322436140823574	-0.29240979987699833	0.8232578267639376	0.19405037009054832	-0.08790468815282508	0.8037317214305425	-0.7596517545171478	0.03762600842890671	0.4054436715702655	0.32650544550580074	-0.4847180663794517	-0.2865904303381234	0.5268040465160504	-1.0165971136700027	-0.0006635080989946252	-1.0218207330503606	-0.46702350944366866	-0.8327185332365656	-1.2242961388030364	-0.2731148865130094	0.3289077038487364	-0.15481301025681032	-0.8392412916820525	0.8478858678472623	-0.6513119305142016	0.1276083568810408	0.37283835489070527	-1.1339544048619312	-1.0554022330862738	0.990602518758469	-0.5398944786007254	-0.9840504012769078	-0.3391659106529995	0.6993868014294247	-0.6126384697214167	-0.35279834090008183	-0.4547742914164593	0.8971796309880598	0.23877576154994112	2.957246664695982	0.3842827397904932	-0.022078452542266896	0.1729507409300573	-2.1935996374969435	0.6190479351752357	0.09663687893729767	0.4345553966310372	2.1560301330929175
0.6429961752181096	0.8203680158336173	0.43462040763277443	-0.14663800960464587	0.8305121727928384	0.24819091623958772	0.040719567053738595	0.7852415029066939	-0.8371694704638137	0.11887574959660885	0.4351516526434738	0.4044931104377086	-0.48112128040983004	-0.3086779892483557	0.600111200435552	-0.9649710954950862	0.0878675455103596	-1.0084055167852863	-0.4798482034791897	-0.8481222706474332	-1.2241111077147533	-0.21760086579417023	0.3279434386582283	-0.30741703991878067	-0.7928687519482542	0.8390091985188552	-0.6296252765332895	0.1479741689753032	0.2262345404697291	-1.04710751773884	-1.040178946521071	0.9857499125814693	-0.5150944094077523	-0.9204930366878811	-0.23849642143682348	0.8737132289359544	-0.5201525395191601	-0.49030190563686665	-0.4352472552007022	1.0037294287942429	0.34199639657846603	3.0110847244855394	0.4414673275171504	-0.0680014953258052	0.08736527574754983	-2.1622745401525956	0.794213281177584	0.18884289977777413	0.5558597784343453	2.162762740469984
0.595330492430626	0.8590908253868488	0.3970074860064105	0.010119583428642377	0.8080536263588268	0.2933188445266911	0.14805162265148128	0.7526154290320909	-0.9349878260907225	0.2140045489589156	0.5371211648425046	0.4637601193598046	-0.48138473925473874	-0.33412742464884315	0.6424745287248009	-0.9236697802421115	0.19251560657383887	-0.988642599266964	-0.4927502323531162	-0.8694785859363057	-1.2070946279750496	-0.15080119311419662	0.3491449104751718	-0.41317573023491716	-0.7430878510617763	0.8545656876610745	-0.6257001852688387	0.14922266224249597	0.06828877360992457	-0.9690263111792705	-1.0203784072512687	0.9860303843146351	-0.5000932021572295	-0.8655741723968953	-0.17763533474506116	1.0354395795425382	-0.41983322547348384	-0.7025672003293739	-0.404922774754497	1.1058366171225196	0.45235977247580983	3.056933870382937	0.522147359898767	-0.11417125932773638	-0.016040784882412663	-2.0929107508415816	0.9475619545825016	0.18329327528555808	0.7174740420338217	2.1449569494867573
0.538817551713422	0.8698665508934372	0.3439650492242402	0.18259213464711813	0.7636879524593871	0.33030358669458976	0.2527647749465106	0.7210587894180563	-1.0362282630524917	0.32622215090595136	0.6765711170344967	0.48930112906833073	-0.4986890216478656	-0.3726508241781011	0.6468281413593218	-0.910488509416694	0.3025955328636184	-0.9644524102528337	-0.49590162701812623	-0.8891105557214912	-1.1796685544238255	-0.08632543955015871	0.3853584254075914	-0.5048318315593767	-0.7193089801587702	0.892649587726807	-0.6231982019601621	0.14346759568051293	-0.06414807620380805	-0.90687350202483	-1.0108959366950119	1.0136679798621695	-0.477041143220014	-0.8188087680550694	-0.14924653878609953	1.1607695039251942	-0.32630123166265024	-0.8827237351678481	-0.3662786555377622	1.2377866271193247	0.5609915748291969	3.0856123447714507	0.6310966587015923	-0.14522993613457252	-0.07484039576788272	-2.04032343174666	1.0495888863734544	0.07906391428262319	0.8877990903342381	2.1121215204584614
0.48162577687348884	0.8763756126164454	0.2966256074349439	0.3045689391511367	0.7235590604843898	0.35715871225311185	0.3543375355350038	0.6874598968391353	-1.1148433944227127	0.4399828991943931	0.7290020880913171	0.5028994564717751	-0.5207317450052178	-0.41969279963795214	0.6256013695971605	-0.9334336845572355	0.4163423160802896	-0.947396437139355	-0.4927695660627176	-0.8996593094990141	-1.1679222705090169	-0.03295467992410822	0.4236446984204629	-0.5825462507138178	-0.7112201570549256	0.9507729472339761	-0.6047859556651021	0.13505807496485936	-0.16250668899459542	-0.8555252307995038	-1.011121234491687	1.071137973567569	-0.44471268009564646	-0.7800738556866295	-0.15019935423332847	1.2516441034057046	-0.21475940861397408	-1.0324395386274718	-0.3156675196837079	1.3859325670629083	0.6582040685892775	3.0732004919110985	0.7359146984338439	-0.15602692659662523	-0.09080990049651684	-2.02703153661667	1.0740875577217355	-0.07306078783199695	1.066265470940553	2.0817025666920586
0.4449207035298824	0.9283055934315986	0.24625133421143724	0.33748082615178554	0.710707396281929	0.3740463186458169	0.4202227243124536	0.6570892964673509	-1.18470084158186	0.4769566855344779	0.7151267534878627	0.49939604363565027	-0.523904705876508	-0.4728693645380164	0.5760877563861084	-0.9545262214431126	0.5334938722056753	-0.9441114183646881	-0.4864560357829194	-0.8829552970880797	-1.1758275642463594	0.007715273226155931	0.4355620271852055	-0.6270888346563444	-0.7129677869944013	1.0196049777849026	-0.5861218318557455	0.127360907765021	-0.21285057086361864	-0.8265059629987406	-1.0120908705786424	1.163751520631898	-0.4148214268191319	-0.7504795628506357	-0.1729761806385207	1.3345959037312327	-0.09918751969757163	-1.1563939193229344	-0.25958230266759535	1.459036208893346	0.7336566875520231	3.0113735182293815	0.8122399716768254	-0.14352638486471647	-0.10568018270803722	-2.0217911445760524	1.050220851596356	-0.2530402383128537	1.256642591319305	2.0657789724807394
0.4503225580819777	0.9912090728530568	0.2254920395789383	0.2951991419068306	0.7300292277790741	0.3925607939266153	0.4598357857566673	0.6530880798102086	-1.2557700826734957	0.43324243597513207	0.7253373339586728	0.48043240899365597	-0.5174251455894082	-0.5401433374487083	0.49359610950233745	-0.9577858633452386	0.6530389744085763	-0.9519376559869072	-0.479586124304595	-0.8306636621932932	-1.1996423413848833	0.043318589999980714	0.4097370274035172	-0.6623596099641297	-0.7345572927660475	1.0475662921014064	-0.5577751166009823	0.1254562994174726	-0.22151417431211998	-0.8243771146873557	-1.0190066573753112	1.2866426590813398	-0.387170072216927	-0.7306646398656871	-0.18701602968385284	1.4280482857670689	-0.032451080114536845	-1.2306889796863567	-0.21028542859033506	1.4706057211636783	0.7747361752369644	2.944684136838842	0.8557631177432276	-0.10857186253316131	-0.11466742600796284	-2.0476172877940146	1.0244674980738266	-0.43968634657804656	1.4517222863151815	2.0709960447947116
0.477021232210826	1.0205638360212086	0.26018798730251796	0.16572649960736735	0.7708425443030171	0.4349478018044316	0.4212742970827993	0.668873062759036	-1.3118433738505806	0.3909046729523202	0.6685866475450889	0.46398049532852925	-0.5184446167718807	-0.6087960745207155	0.4131474011676527	-0.9752407199824298	0.7578702623520204	-0.9472018928802806	-0.4747355113846273	-0.7363173296344654	-1.2383042682625487	0.07872756253678367	0.3648945752534728	-0.694537398588903	-0.7526805049008329	1.03882935171739	-0.5100863072275482	0.12527258719497253	-0.20960652104352206	-0.8242140060981082	-1.0278389013791396	1.4047301626087796	-0.35421632720456986	-0.7114508936511832	-0.17733757991780186	1.5409769020251285	0.04272038105211009	-1.2429359033113265	-0.1509326433034784	1.4804238534290595	0.7917028031071787	2.912100668783591	0.8600061268478306	-0.07177045565249326	-0.09328095271498969	-2.130976501631177	0.9587955217642226	-0.5661802120625606	1.6538484954639068	2.098673765785701
0.4971364961683012	1.0007312659187986	0.3040146198912672	0.0015034163000729461	0.8152497824463196	0.4921534632498778	0.2756243050876989	0.6823792512087082	-1.34462672755988	0.3664087679288433	0.4775726960900539	0.45320185019157944	-0.5106668534808835	-0.6579517501045211	0.35614301327661624	-0.9947610179170507	0.8306368463016126	-0.8876463367700099	-0.44246969825003246	-0.6249863497726028	-1.2741109740365326	0.12095500682599661	0.28608443949078194	-0.7096054285105375	-0.7625773042818421	1.0395668100350097	-0.4881918542973419	0.11829902119804145	-0.2094773177675872	-0.8186205063737437	-1.0245991761003705	1.489014144391305	-0.31311168540344225	-0.6810982982979239	-0.1595573630900433	1.6658533851390167	0.1385621800564491	-1.2315371832020923	-0.08056537973129077	1.4531820911738251	0.792250901991052	2.9086382829199167	0.8134866829939797	-0.03767358327058976	-0.04406656217875522	-2.2271255191061994	0.8831600742330696	-0.6387670663541603	1.834769032198534	2.127636548765674
0.5342418254804979	0.9179166888406314	0.328388212154152	-0.10482924090211536	0.8503327752163405	0.5396863281541621	0.061756753102448235	0.6910346724204129	-1.3563180659595566	0.3194415658818136	0.2876831578348066	0.43150611860399357	-0.4937863961860879	-0.6911362346655147	0.3062918204762562	-0.9829517008261686	0.8723801043472799	-0.7553951494508004	-0.3679017285078185	-0.5314039677533827	-1.2848044948628328	0.1738576979375297	0.20430321311972977	-0.7222848860573144	-0.774137248729563	1.0349906871061978	-0.5072149035645707	0.10555539172300477	-0.24408284383556422	-0.8184377122651048	-1.0059821632308226	1.554773635988056	-0.26905293406039077	-0.6389236983849498	-0.14206639380876512	1.7856457356708955	0.18375454659115992	-1.228261036537225	-0.01910856985681476	1.3734370776414433	0.7753924974673347	2.910973745370119	0.7365223392438852	-0.00762528859621963	0.02609021575353817	-2.32533401365972	0.8795840758986031	-0.7010670595101427	1.9433029848072114	2.149716567668781
0.5879978030860522	0.7643546021949141	0.39161877776400544	-0.12121184455896217	0.8620511210361352	0.5869716260537368	-0.19402471300981586	0.6894854919494963	-1.3578760867298996	0.27520881915175555	0.1463326823219589	0.4098301643469343	-0.4990212088870979	-0.7094063782656733	0.2670365525437371	-0.9909831380166606	0.9022855143506596	-0.5775010997488862	-0.2707433931914767	-0.4645255548002896	-1.2690002877705022	0.23277411142563653	0.16872842085623602	-0.7381181173086201	-0.7861799638787965	1.0071923898914839	-0.5088185237389238	0.09694341263969855	-0.31031872864458443	-0.8069413689402165	-0.9732455378126952	1.631974593525071	-0.21814665128620012	-0.5896613609795145	-0.12486467207396705	1.874538858922131	0.222253315353068	-1.2311777214891038	0.027858202492322643	1.3199419557080259	0.7532974794034282	2.9194021280029085	0.6901006766698116	0.0043959090542399736	0.1274077536009839	-2.4404362333286924	0.8504242756867761	-0.7502774534520974	1.9895461931710805	2.166834431445949
0.6054073366958564	0.5964597826756557	0.49167982194436977	-0.062431224491643934	0.8443170436545593	0.6391522667488231	-0.46757976466554885	0.6659379487915571	-1.3538419258066903	0.2699189134934165	-0.021447182240470673	0.40062240432037627	-0.5217053972581404	-0.7133513444452955	0.2454518300101544	-1.0179440317524482	0.9202115973284887	-0.4150038385509106	-0.1745302614556426	-0.4319438438273847	-1.2426875909401547	0.29498890245756243	0.15146642562957366	-0.7452874101403426	-0.8039338564269245	1.0038544206643618	-0.5078928738738847	0.10169368582147904	-0.3808008616573033	-0.75746603427418	-0.9295377652577494	1.7369333487809773	-0.15190011952666568	-0.5307562848072261	-0.10940694289882988	1.902341641374268	0.36786778831117595	-1.2236889358018481	0.053504393311041544	1.3025356661142609	0.7336427232492495	2.9266062762868	0.6852744720751097	-0.0032477492641621404	0.23567677464665931	-2.5150524408238484	0.7165709587190714	-0.7962484508469039	2.0001747465830673	2.162451951021562
0.5945395866366923	0.4771618855557477	0.5559318194932448	0.0576412730420738	0.8186829889894096	0.6773807383927639	-0.6788484705943871	0.6242033600621427	-1.352348822568445	0.26609808315209593	-0.16394478637128512	0.40505535169124773	-0.5559741383169031	-0.7169835073019757	0.2560041023448949	-1.0099626658661367	0.9204226561395876	-0.300981448307032	-0.10470979151552293	-0.4520871927492881	-1.2177721978454632	0.35246826348881855	0.1136664060033685	-0.7558500490555085	-0.8293106983519376	1.0387944194812921	-0.532627245777782	0.12644609588155303	-0.41282232220658155	-0.6654306066827873	-0.8811899988396373	1.8956491862270373	-0.10416748971284868	-0.47175898265310856	-0.08629549678300366	1.878622936103159	0.5975029368356569	-1.2460796167135133	0.05618717537835022	1.255813702893062	0.7160442106785182	2.9357786167162265	0.7049005718017554	-0.017078235849503395	0.33157734392976607	-2.4949206765645378	0.6236967330100424	-0.83782239901	1.9635093601151703	2.1227686780791433
0.5885837778240681	0.42481018268972903	0.6212216180827291	0.1983298534733856	0.806706944857664	0.7012591654422754	-0.7778653649399702	0.587735984933847	-1.3698734649237512	0.2568484639817092	-0.22723751322000502	0.46081612244428605	-0.6062642317414118	-0.7240899128911332	0.31310743597762525	-0.9924577379247659	0.921150925004258	-0.2467564048954171	-0.08332670869649797	-0.49972964293160416	-1.2040862776948582	0.3971948104315645	0.059807662242930694	-0.7797679541684224	-0.8498525917013013	1.0680249383760163	-0.5596998806060632	0.1685461886662505	-0.39189837546598416	-0.5270020343187236	-0.838300713216916	2.108540587496864	-0.09402680700496462	-0.42053940496662234	-0.04496145523891982	1.8486243798358235	0.8236491911280627	-1.2969466022742775	0.04454872418522935	1.1838025060162076	0.6991823150791071	3.013498663496569	0.7614879952840614	-0.03231620824262889	0.3989333028884532	-2.362010744872283	0.5805782082650565	-0.8451592767696084	1.8916995761571027	2.067640217155001
0.5399574807119678	0.45288523756559984	0.7293820937282879	0.3049912754911635	0.8140139389287915	0.729611481934042	-0.7913381038123528	0.5721775488065727	-1.4047125404828087	0.2622247858351673	-0.2636048977222659	0.5772226645904125	-0.6627666083639823	-0.7281381345365812	0.3908904296243281	-0.9785003618845561	0.938290755927554	-0.21043777092980945	-0.10381399630399668	-0.5405433107394668	-1.2124637197264405	0.4349578117548276	0.02223016535299742	-0.7997490057113974	-0.8689703114812026	1.1098194181872478	-0.5780575534396925	0.2290062560138355	-0.33848155081796777	-0.4071903388653146	-0.800088495778334	2.332508396260613	-0.09146454077951396	-0.3836797542287182	0.0008927881589835707	1.8313656597636019	1.0352321841415213	-1.301074105627801	0.023038237856788137	1.131625254185526	0.6850574228233688	3.165228385261367	0.850437530183951	-0.03795320065143511	0.43361157485837054	-2.1377141485405433	0.4612138500663104	-0.804118458132298	1.8076153376710553	2.0097495713577986
0.4421701445137297	0.5397628884717575	0.7567086719174483	0.3709617291794165	0.8512083952870565	0.7559596845781582	-0.7396219268860156	0.5917438647327998	-1.4353876200544617	0.3064914817847365	-0.2713849284480775	0.7075920020882575	-0.7080051648056782	-0.7374797172683116	0.46362137010690796	-0.9629457112410005	0.9609482671981464	-0.13525197320471036	-0.14327839398013767	-0.5798290774681141	-1.2450961852790143	0.48894992549079197	-0.018730501286539837	-0.807776468258638	-0.8841051729736245	1.229237207967352	-0.5921144177167122	0.30427202880329096	-0.27054507153920976	-0.36089562168960315	-0.7629913598397507	2.522410019275371	-0.08939138394200175	-0.3602987599463572	0.019682535639163345	1.8082401550564295	1.2050451921373486	-1.243030498498955	-0.003967430166825031	1.1025731545786395	0.6759910992474542	3.2427883398576234	0.9387270414453468	-0.019564245840548142	0.4518322873020549	-1.9126989901332396	0.34960570894473514	-0.7248395589360872	1.7148166405976482	1.940799710019533
0.396454508805218	0.6321578271744055	0.6856929615928682	0.40091726179987824	0.9159738000744901	0.7639437204800502	-0.6468657587072033	0.6903883476648047	-1.4557624511999587	0.41266303636614377	-0.23881480468449784	0.8222411871504564	-0.7357599813801793	-0.7534114282600726	0.5370536612879635	-0.9718859426023616	0.9878710219150095	-0.03728226353822328	-0.1701479539460173	-0.612067790239563	-1.290725489687897	0.5743519000693519	-0.0810863169394045	-0.8018729757573047	-0.8934009228312508	1.425975561670147	-0.6286051726003896	0.37218931269275457	-0.19596335350087993	-0.3557886355159248	-0.7262421521441338	2.628895787300737	-0.10352831267179234	-0.3441592131261742	0.0067571403758586775	1.7822977241110878	1.2692511252452994	-1.2277092312760591	-0.03132577852962398	1.0718771854225502	0.6603196604595135	3.222378155917812	1.010540407064338	0.024939562505758482	0.45356466198902706	-1.7292912817833728	0.3369294114004882	-0.597756712261181	1.6222640939143562	1.8743606083825697
0.42977501767842446	0.7559492454569803	0.6806054448196613	0.3824330922833775	0.9843774616747375	0.7571680473392418	-0.49081178652375324	0.8452197739129724	-1.4580902084223164	0.5794030848477316	-0.18542978606422034	0.9063428725479893	-0.7373598256702765	-0.7610735912094073	0.5760179123331486	-0.9967388344321655	1.0384973046475807	0.0759675080767572	-0.16032642946856268	-0.6299754145210634	-1.3381763932590165	0.6754081660778729	-0.14232539811950123	-0.7815665348638625	-0.8975648201317975	1.6425631881956242	-0.683562747240558	0.4301861365672298	-0.12286921912601723	-0.3685898475547922	-0.6757954087848468	2.630743339193814	-0.10968386548022327	-0.33675722414007114	-0.021209127304420716	1.7840462681817482	1.1890367909598472	-1.218344307700838	-0.06228628933111282	1.0567008707657828	0.6314345001718278	3.1920924815635674	1.0775939196713336	0.09279024728970528	0.4451490143980014	-1.5760661871430663	0.34875178520452155	-0.4481554899019414	1.5455313021539865	1.842541356090127
0.4790161079582805	0.9159942179742734	0.7629027399579283	0.3242695384853199	1.0395304423314389	0.754250293355162	-0.34952281293864135	0.9764037098760454	-1.4295203116772572	0.7464178133780897	-0.1187221746828088	0.9131858289101633	-0.7237325123734826	-0.757611496178792	0.5461479390171591	-1.0023393098047124	1.1094803256770085	0.20889126269162564	-0.13047947822408473	-0.6494421215364568	-1.3838280290061402	0.7379842731560926	-0.19114853477395138	-0.7517665914925035	-0.9017987191840635	1.8656598547139915	-0.7070125438215443	0.4882129542739496	-0.06281763165972097	-0.4555885943989065	-0.6339099816992089	2.550853414564223	-0.0887938923601452	-0.32887019480508617	-0.06824871849084116	1.811022917911335	1.0587867551658678	-1.1234684876823755	-0.0953267098252335	1.071089931440126	0.5937553202123166	3.0814248354857376	1.144891885477771	0.159776232946332	0.4914086948082329	-1.541779651955914	0.3444883320178255	-0.32613483500996254	1.4784498100179821	1.8371007947345936
0.507299795722747	1.0251009836029301	0.8930469190346859	0.2650235897559361	1.0663892567157538	0.7543416573688047	-0.33455437655639403	1.0819178920145682	-1.3910736761202032	0.9725319604916104	-0.059457648657575565	0.8397130460041655	-0.699078110031819	-0.7414520157771217	0.49167248787705786	-1.0309876064913703	1.2256183356436006	0.2780322923668935	-0.09798380876423037	-0.6799502524732832	-1.4255589197963663	0.7652691091368323	-0.23515858705868578	-0.7108068661122643	-0.9065298720588876	2.0922342194038728	-0.6792850274560924	0.5339048084699691	-0.012351530475624085	-0.5559650577783668	-0.617109610557281	2.425776377368995	-0.04485741836407817	-0.3050998019327779	-0.16748047725539447	1.8481460924701367	0.9751530626685645	-0.9866712336798835	-0.12230223423011313	1.1023789421424464	0.5406804964446483	2.8883034364784987	1.2123365232038743	0.2122479617837855	0.5954874796186693	-1.6751856620685364	0.3884669460173947	-0.2629767571886684	1.4169930379904299	1.829585975712059
0.5197781757995188	1.1838546141161943	1.0403262736526036	0.22476254464679793	1.0548122293250937	0.7485886717355479	-0.4227661457876099	1.122043331996772	-1.3681392394234284	1.28073840667524	-0.02255645182814221	0.7295420136397561	-0.6601205651825094	-0.7041646449123025	0.44626221277741907	-1.0696651854053068	1.431695231069404	0.2167147211101435	-0.05894904907922886	-0.7070533467192865	-1.4625140943941772	0.768255441004307	-0.2608393591409388	-0.653162891179497	-0.9097668496125297	2.2703071149517458	-0.6475253718826139	0.5568088486179532	0.03734982699415507	-0.521594140920054	-0.6110094588219924	2.2796862198476786	0.032610839011909074	-0.26410022934385524	-0.2762999414576911	1.9090097126348518	0.9367812727261946	-0.8539667981287847	-0.14595894621240119	1.141953194095913	0.47181553731546133	2.781898637184776	1.265962570784366	0.2536806783925723	0.6781402191255164	-1.8476074883091556	0.5012434521120415	-0.25996584472399875	1.370797590150016	1.8380820513077034
0.5141649860960082	1.2936797614452904	1.1400337452386906	0.19501691571628982	1.0264016831698903	0.7616360423290043	-0.569066565627038	1.0352159310655042	-1.3582934137219558	1.4235812909138166	-0.006428504922079513	0.6027015169744278	-0.6269400237005434	-0.6386369041442457	0.38705773721813574	-1.0666508928936633	1.6638854358815927	0.10904836973061656	-0.01170390738354694	-0.730230670641346	-1.4958962548734154	0.7283081199466306	-0.2642554952218421	-0.5935093688295592	-0.9148045618828146	2.354051328956866	-0.609009101988137	0.5709134482311009	0.07973897744210394	-0.398157497681474	-0.6136360318693047	2.1419656949986168	0.13405657251933634	-0.21487888126367718	-0.34309911013307826	1.9981171334720127	0.9292592893211664	-0.7462544111491349	-0.17161719447861376	1.19110281276952	0.41255452741898135	2.7831071762215074	1.3113121314694585	0.28470175958517746	0.7069706273043861	-1.9953817333971724	0.66448777608044	-0.2869726632730352	1.3233971075639628	1.8721117499018487
0.5111198386869731	1.204946533515326	1.1247319090752625	0.17401390192034805	1.0125164547700347	0.791856900261081	-0.7862263713265311	0.880877577311306	-1.3756665818357003	1.3547044971115068	-0.008166234412662263	0.4933441804945368	-0.6157334771816056	-0.5609736092162431	0.3241078743188604	-1.046499696526373	1.7925918820827373	0.0017044059804139477	0.03845847627197389	-0.7486278469012884	-1.524483558013176	0.6700157978112136	-0.2531788079052345	-0.5342563256801963	-0.9267772752803285	2.3545714311387664	-0.5086569023339169	0.5770959269025738	0.10586597502440491	-0.2868330733030441	-0.6231726879715975	2.04567039994495	0.2617391340468059	-0.168079319150803	-0.3958839516054698	2.094948584688805	0.9716127722476287	-0.6752827950443938	-0.18501000428204184	1.2364306081451932	0.3759296523188951	2.7792210169293687	1.3462025874069874	0.3106591814860037	0.7059945177091885	-2.158528396444845	0.8486609385770226	-0.28706913433008147	1.2711360732447414	1.9223199598953449
0.5658972695243694	1.098992503770378	0.9923582583623703	0.15889324936334218	1.0236113369318829	0.8294075098683156	-0.9792057339498786	0.740948267722088	-1.4233716939942966	1.2643038981392676	-0.011883991187722043	0.42840955371012795	-0.6163978516600711	-0.502124067546715	0.2821985323738526	-1.040884199762572	1.8490257611119165	-0.11077830541307061	0.11084173682924234	-0.7578950346715507	-1.5535142977265808	0.6447099883567652	-0.23444981093574802	-0.46745496474142395	-0.9482243636950283	2.2946432394332112	-0.4349134630858157	0.5611504558353981	0.11916343650441034	-0.178635834290875	-0.6002721650943816	2.0206638963704497	0.4021968993035556	-0.12955618496286092	-0.4079444399895936	2.1837361120281367	1.063013335873356	-0.6559790704223387	-0.18237846636658106	1.2644665605412868	0.3586348633334958	2.776656402921552	1.363583209887328	0.340806164647731	0.6282531044088076	-2.2759546683498457	1.0214248167323459	-0.2507553974880613	1.2229750961698254	2.016939632866813
0.6868290068503734	0.9914184796645209	0.739498198508988	0.14530008871876793	1.0661121617566665	0.9063419038081374	-1.057910368434483	0.6059296936471321	-1.4701865085698396	1.121689399559219	-0.006292212413014189	0.39542661705776816	-0.6213539325396557	-0.47565422518983597	0.23547286094346248	-1.0401381373302878	1.8660426676727042	-0.16787982465529466	0.24086952665773032	-0.7685466879095106	-1.5787423295566476	0.6442337081139236	-0.21749275427360565	-0.4036178650283362	-0.964167866112484	2.2052826981354787	-0.4196958632637474	0.5302718055393111	0.12431061565922344	-0.06290466578570825	-0.5212953058118484	2.0315577746411995	0.4945079591851084	-0.10056306889731263	-0.30271788403622385	2.262578989075718	1.1663589784513602	-0.7189857717287603	-0.17745299906547782	1.2782799200654877	0.3665491319305688	2.832494045480974	1.3715000013606915	0.3665568106702852	0.47622183651178346	-2.282902772770883	1.1647391155004627	-0.24919155087909353	1.1621575803792878	2.163656696636234
0.8682122036245105	0.7280865058205107	0.4893554095190301	0.12300224734142635	1.1357378121264883	1.111421694947754	-1.0398703080473024	0.4878454944832974	-1.50651559605609	0.884782486933906	-0.0010563085230883048	0.3851339291851838	-0.6292576978869129	-0.471302310997843	0.17523818560301557	-1.0303867508412092	1.7598731277072386	-0.13261728809609394	0.4091350976976552	-0.787960386111952	-1.5735040356435257	0.6341195960604693	-0.21209039673191205	-0.343685437520855	-0.9668013802892353	2.1106008128721814	-0.3885008331181501	0.5073977592235719	0.11654794316183632	-0.028660298694914675	-0.43264490062651123	2.0407376589870467	0.5319164902705642	-0.08147229065858164	-0.12627688068325316	2.3191815036188594	1.269985788415485	-0.852305075999444	-0.16891934060193853	1.2837178682788815	0.39825159030287643	2.9610888771140575	1.3920934373194154	0.3727271908559982	0.3614542119449292	-2.2358534927688005	1.2647190965206516	-0.29132909311230404	1.0894623897940905	2.304500189032094
1.0423779847730272	0.6210389071712511	0.40839383307025373	0.0881253583275991	1.201409317430137	1.4627340107622142	-0.9216299757827884	0.4166831399482698	-1.541407223903036	0.7348935965004701	-0.010986732169708701	0.39653979823311747	-0.6222779476188991	-0.4850929895364603	0.12768311604372284	-1.0272022158953535	1.5963790869163081	-0.05767328109298832	0.5570916808964048	-0.8124598121923536	-1.5422305915324808	0.6130948343060487	-0.23140866687337577	-0.2966970698891023	-0.9574501118009351	2.037413896887729	-0.40472804197668966	0.5012415251553132	0.10077466755648305	-0.06169260023457594	-0.35654557902556105	2.073864487026545	0.5534428614010849	-0.06670588623452836	-0.006593618926388559	2.3421051337885666	1.374510520032059	-0.9221289371609593	-0.15166211887683653	1.2792509822464506	0.4325199893098775	3.092398997751746	1.4378690450092486	0.3594253925957848	0.35240541218404553	-2.1947180688446837	1.3159144450900364	-0.3649669741833075	1.0280790954949308	2.4051854942722164
1.1179783321203662	0.7519239811921715	0.46362645564475075	0.052257116946762994	1.2460659410366184	1.8148627082469677	-0.7239858707340392	0.36344796845411287	-1.5589967837904397	0.7462480672805343	-0.036575650746721436	0.400681736311956	-0.5775815818435367	-0.5081371799683099	0.09100916790185883	-1.0323395317042336	1.534258216625434	0.027553779604083478	0.6876973338229755	-0.8413059609348501	-1.5103191091859762	0.5824924600820646	-0.2734118937402573	-0.2702261098725233	-0.9323556907363072	2.0080902253634108	-0.5459032897604834	0.5152973847910624	0.08501535987285247	-0.08723596775413531	-0.2894467618082338	2.1314101635805764	0.5397033340489943	-0.035465188834021145	0.059947495565373585	2.3271726295403683	1.4694876537414472	-0.8975688732796805	-0.14832220592113116	1.2567362119649765	0.4548838202021808	3.141189445148929	1.4934123041110798	0.3289870434237649	0.4555652469701744	-2.1580683964550493	1.3327894579200965	-0.46019406233656374	0.9746240480893296	2.4628770951417773
1.0758233735084337	0.693272623414609	0.5963602265925546	0.017253779926939376	1.2852443973019472	2.0734670752500954	-0.5614190241446071	0.31006953941103194	-1.5432125495575604	0.785042766303478	-0.07969708625377446	0.3939009372742942	-0.48794066442441986	-0.5110131483840932	0.06495733614769542	-1.036435364386168	1.538041039932051	0.10024385240561995	0.7951562399768923	-0.8503735861151747	-1.4756481114711097	0.5549421115521541	-0.32284902831515916	-0.26174810822463596	-0.8857707318938426	2.027334006093731	-0.7100497668481005	0.5646372388338639	0.06297048741400932	-0.09507642890623622	-0.23578596000777335	2.1859062665279625	0.4954278183181062	0.009568416515670999	0.08078182619273258	2.2752070178346977	1.5385701781807124	-0.8502176755257755	-0.18394593454073865	1.207191232260549	0.46760180895345427	3.127339901694231	1.551036907596733	0.2872770591600221	0.6303768023118724	-2.1253362403183838	1.3465138929072045	-0.509252133556866	0.9296520044266519	2.469829699544132
0.9661180155894504	0.6111560690413221	0.7893552081223492	-0.02135079630365106	1.348277958595086	2.2167818459408593	-0.4650898008033402	0.27880940960755995	-1.5062064649508633	0.764731874157894	-0.1228298794699163	0.400721290973009	-0.3651115690350784	-0.4691946847248197	0.06292312810522878	-1.0413723949783282	1.5133819489474118	0.12106564653405087	0.8427150174061062	-0.8273521704665043	-1.4425913504919556	0.5313197064043023	-0.36469566510836804	-0.2745848968859243	-0.8360139695424402	2.0809278189868854	-0.8595180817901003	0.644240869611733	0.030540465154342566	-0.09212641321450207	-0.20790607063695613	2.2490168584225882	0.48334459321153445	0.05569165476179454	0.023414396140810624	2.20011900718397	1.5749858896411477	-0.8032101736202538	-0.24268077564355242	1.1401463248234776	0.46686868305782775	3.07504312155931	1.595918515014321	0.2407031423051042	0.8094093721192884	-2.1063199008709317	1.3700939026143897	-0.4497701107514603	0.8986260336128854	2.4374656927128813
0.8486893185005485	0.7619784165703846	0.8926245962137441	-0.052042256319009564	1.415578782258167	2.2125879429920245	-0.400608619266951	0.2910862483932145	-1.4571473585513743	0.7583123853776457	-0.15308303057938635	0.4096013123794139	-0.2215570445129277	-0.39409759181512377	0.08013677699105053	-1.0542181880657386	1.5030516638415445	0.07842988255590602	0.8512626652398314	-0.7885341285580255	-1.420786393795129	0.5083542395224392	-0.39202887454700475	-0.3160845540455108	-0.7996951296676432	2.1614505045518753	-1.038519035283342	0.7261840193047014	-0.0039183977355464914	-0.05298597622923	-0.17974954979427202	2.3634582294188693	0.4848647229570024	0.10372772818660692	-0.057620289037821806	2.112623476884415	1.5856762969241778	-0.7607337812021374	-0.31292143601705813	1.0739996499037976	0.4535083363789571	2.9478357555216426	1.6251865473646792	0.19890621818345144	0.9549772116156809	-2.075884738147366	1.3987388823763405	-0.35484259061745504	0.8652744926954936	2.4219087602103757
0.7244370576591188	0.8706896359996092	0.8095743224024801	-0.06277516306795308	1.4689167909328478	2.095105610352231	-0.37925051727742715	0.34068667602980074	-1.3950150977118447	0.8238436379117875	-0.17684714389613507	0.4023317307444539	-0.06651342340628466	-0.30046917971523973	0.10863606076769541	-1.0826011068402415	1.506829848492972	0.026019659161091523	0.8709465298038985	-0.7399998830519225	-1.3934751671262875	0.4985275379603548	-0.3911058172706208	-0.3637630331568258	-0.7590627335748303	2.282937058980883	-1.1763485100855664	0.798679111840538	-0.03796869891504637	0.002088482595282981	-0.13011844149636556	2.4996205779725633	0.4677736846852875	0.15860218737523019	-0.0720259511566432	2.0309077698805975	1.5852167545296587	-0.7290506996924329	-0.387828328570557	1.0173347035653793	0.43971858738979136	2.845590213951736	1.6636180825055562	0.1844225078008414	1.058216190423042	-2.0259191183406933	1.4186565765478822	-0.25967135412880493	0.8191745659019896	2.495482051095962
0.6100695182179959	0.7849520888447558	0.6782221036286099	-0.0535697482314418	1.5356828213248905	1.8752277962287103	-0.37756857390905474	0.43545321042815505	-1.2823677229672075	0.8478765990328428	-0.20822470820539335	0.3797234166197165	0.11469280647302096	-0.19672173196446985	0.14185272828802845	-1.1279882405143142	1.4812151945394025	-0.0267546399185631	0.8733245760848568	-0.687234287006033	-1.3542677175573044	0.5040677173368616	-0.3655115818080288	-0.3896583043225782	-0.706744872651903	2.4145811313952157	-1.2458667040313474	0.8597765481233264	-0.079994683398205	0.024504664748581165	-0.08021070172659213	2.6008975852391316	0.4609456064684415	0.21692316566259723	-0.03637477317281865	1.9845325299816583	1.5890986784412564	-0.7115379772894767	-0.454364338201679	0.9895103040015669	0.42987375393423477	2.9065037204654294	1.7306890560553696	0.20470769140451947	1.0662361179079065	-1.9627608190881052	1.426301814366397	-0.16567300259688134	0.7697644674444001	2.64780030896954
0.5342354213850002	0.7978713257409145	0.5798994580367739	-0.03652455702317574	1.6048457231130366	1.592488593492623	-0.3400729846100328	0.5590744804364287	-1.1384239151294113	0.7999032655712168	-0.2576307427415686	0.32909910113770646	0.3676667530030789	-0.10970470660287454	0.16629232648636022	-1.1864740273619077	1.4367188946390734	-0.0988916511835862	0.8347538254302865	-0.6395700096654424	-1.306197916897789	0.5179756478764019	-0.33840913668848793	-0.4002781545521124	-0.6587309125329617	2.5372553818515478	-1.2780041758762701	0.9106985768170439	-0.12441267447637513	0.004765713232585428	-0.03543632947599575	2.6589730417335873	0.4762747393313326	0.2811295279015362	-0.004279638554546192	1.9724386923064323	1.6008593357746803	-0.7097406687245351	-0.49595951769245267	0.9936615948251845	0.42423915776499077	2.9981706216358956	1.7686351769859265	0.22279588130155567	1.0161555400281856	-1.9495621265704273	1.4319864186153246	-0.14381469203970854	0.7238408871990384	2.8036839154592927
0.45498153755636894	0.8410731143171277	0.5777059984241302	0.01988642741177697	1.6268332081166004	1.3340669545167814	-0.30166622326477177	0.6747166381267536	-1.0105487421413026	0.8015791224979832	-0.32659475232861696	0.2458958716126641	0.6682389308466228	-0.06728189477597592	0.1756921719472569	-1.2351057815468527	1.3979374179315727	-0.18669503371155183	0.7795603808985195	-0.5934055699148573	-1.249766625162578	0.5399584446020567	-0.31661015011674243	-0.40712563374051536	-0.6193416509965435	2.6343243032481944	-1.3010320776208097	0.9556218390617888	-0.16899478863478706	-0.07287678746624947	0.0096546004382834	2.6609185361366596	0.49914060321745773	0.3514467153809638	0.017779740504964475	1.978963898509732	1.6148784021127498	-0.7154132268093244	-0.5166802412100684	1.007963953519085	0.42915459234138204	2.984898665668882	1.7788882426082449	0.22367232905832313	1.0311665227218967	-2.0316435626581555	1.4435405925442741	-0.1377877896863135	0.6782700000499612	2.942882668189905
0.32208054574564016	0.6581533560753223	0.7230668943360641	0.16684935790061245	1.61608192370402	1.0863791135308585	-0.3186575762025068	0.790791900034754	-0.8991378918175723	0.8298372183018075	-0.4138522453546538	0.15127264637502605	0.850666998847243	-0.05876939269631406	0.17674274291053382	-1.2698452523870225	1.3624099578391442	-0.22978102868927017	0.7092028634694753	-0.5586130796252912	-1.2083834652106777	0.5718391112019441	-0.3074578723897391	-0.4142198367221301	-0.5946986205378295	2.65210869278154	-1.3037040782516365	0.9912845056009323	-0.20987191155625365	-0.20683112249423288	0.05679317361854541	2.5956799206157894	0.5309660618008201	0.4122543794006253	0.020278045293681324	1.9931044334186445	1.6179138005607598	-0.7161132311977751	-0.5420370532889434	1.0177543411507244	0.437833406515323	2.934792951112243	1.8274715699031006	0.2079103677918488	1.0684521505024085	-2.118454279686729	1.4609982464822777	-0.04216466245675993	0.635175312347714	3.0534818076330827
0.2638513074351208	0.3603885038851568	0.9241285691278798	0.4247906453319305	1.6181130297541286	0.8139728860151585	-0.3175544276559592	0.9223156562301573	-0.8040089768061367	0.7904129155715702	-0.49158819226126715	0.06671890770831604	0.8907471074705112	-0.06085576049107962	0.1749500788845549	-1.3028797953198592	1.3249945650847994	-0.22478679963844378	0.6225276951369434	-0.556611217394972	-1.1919954531329018	0.6042015325302237	-0.3133217585696245	-0.43161922770425587	-0.5992777006416772	2.5942764352418535	-1.2740224121711026	1.0289755050456342	-0.23492337916590716	-0.36077750857325114	0.11031993748933819	2.517299201026568	0.5650897787013709	0.45326761509796737	0.000838908714050507	1.9947815449606636	1.607580143294527	-0.7130767256749001	-0.5697661681621681	1.011213543746094	0.44600252363801857	2.855905173106799	1.8696397468068802	0.15639027793962507	1.0537489501134898	-2.2004876112003613	1.4877226685180451	0.12756854628092112	0.5980029295539087	3.0893587828363924
0.39522492246970903	0.1263502162226212	1.0253714624428176	0.6180107853742365	1.6040172091853662	0.639485303314684	-0.29770634978080096	1.0458136581149386	-0.7611386751332876	0.7216719186473043	-0.49179263102486565	0.006253957622899332	0.8558483561304453	-0.07347114887456703	0.1944656713491908	-1.3257148135912047	1.295893961756708	-0.28193278613988537	0.545418416677138	-0.5882543605620734	-1.1885372858967114	0.625108592845321	-0.3200633733203573	-0.47433820100130664	-0.6291708624793414	2.523573589379911	-1.2484652403871705	1.0731039307358903	-0.24035690071603577	-0.49781403349459996	0.1700466685749586	2.4633952050714223	0.5837259579940731	0.47168890102415784	-0.03524330482923458	1.970404418121206	1.5857276931130384	-0.7076658809425502	-0.5670743430092396	0.979744192924452	0.4659086372421261	2.7010834748454284	1.87395958405988	0.07287397065067178	1.0442033017748713	-2.318431007276897	1.524709589222295	0.3367482625026133	0.5593022100095375	3.0379109070654793
0.5980970616855231	-0.08652344134235823	0.9780844017785988	0.6581909037595376	1.5573627309238671	0.5951207066254354	-0.317408296290053	1.16451086632533	-0.7718500679293953	0.6890621501607154	-0.4069354005195903	-0.0034764889961451466	0.6947375451026463	-0.07560610747678	0.2513973050183934	-1.3320062729614368	1.2754235764077215	-0.38531916381976183	0.4995867839723056	-0.6430467641620246	-1.1941424517952228	0.6320338170659545	-0.31574066312872023	-0.5324899263490881	-0.6582215894428657	2.440667749041139	-1.247953089441435	1.1096176722649822	-0.2361036685514752	-0.569865846686126	0.2224783140416605	2.4067310111073414	0.5935553892732691	0.46113414977032374	-0.07781090208624883	1.9285480620993725	1.555153007351363	-0.6944067888099558	-0.5319781277174733	0.9416057257671241	0.4922278568951194	2.563689851212454	1.919333590064916	-0.01067993225251288	1.0488332270169562	-2.387163424052897	1.559871517673093	0.5527621915024603	0.521137877882432	2.9179007837627613
0.7502455625138233	-0.2872631375541692	0.8451705707133395	0.63991916689311	1.5123098615258912	0.5758576358780143	-0.32703290919356903	1.2857867104163443	-0.7925896737790602	0.6495020505524347	-0.29753416067346994	0.045223774758928345	0.41051508861995156	-0.041112708040176645	0.3406783758836734	-1.3267738216746139	1.252223342480018	-0.4707824568314252	0.4620750909658945	-0.7092578897050112	-1.2059302081953365	0.6311360014357692	-0.2953262624715509	-0.5909741924616332	-0.6763834232337722	2.3488309003400287	-1.2603013845798117	1.1454453048814723	-0.22499917078193232	-0.5516764267679809	0.26972811018483794	2.375883572391351	0.5884391939142077	0.42219429077559534	-0.11951642822434197	1.8819957937598857	1.5322605401717513	-0.6785400226717357	-0.48703399218537413	0.918123361383904	0.5242305477770652	2.524090578619295	2.022573160566484	-0.07554881488273946	1.0062273622536115	-2.3859187181981545	1.5977493552037743	0.7270650818897242	0.4977903296856899	2.764409208420981
0.8548148358438553	-0.3542878593623583	0.682550094088185	0.5271882405875219	1.4845116952302708	0.5860461970123216	-0.2724600073298086	1.3914041712529281	-0.7989701397909409	0.5588576344582534	-0.1873113798699275	0.13380361285424996	0.19652159640397865	0.020278740243934938	0.4504761373060192	-1.3201869416097185	1.218620924291018	-0.5636912365582598	0.4248512554135469	-0.7727655657874267	-1.2204423878608617	0.6289954775857555	-0.24983272527834285	-0.6383308579296291	-0.6867388547812187	2.297038038285694	-1.2998335604486169	1.184051116209643	-0.20231177392384508	-0.5120213540614623	0.3529770719916637	2.384302176318604	0.5697780033459855	0.37969519203766516	-0.16027197467546514	1.8457267037826675	1.520460579870375	-0.6864229549741105	-0.40852493719318606	0.9129732637455819	0.5754935032598286	2.5210237146221868	2.122020214288134	-0.11472814436353755	0.9639600580255377	-2.4086300902433804	1.6460869878627704	0.8466282635390376	0.49813934889555467	2.612370311849356
0.9097843895461757	-0.32411582794390953	0.621362392356376	0.2698286139837857	1.5194672243191119	0.6187073582765381	-0.23206471327986108	1.4573326278958896	-0.7685114519929466	0.47507096070527977	-0.08327476461673859	0.2618646533463575	0.1043186371742287	0.08359863619860829	0.5725780927248577	-1.3079920754766499	1.1779932628183016	-0.6789336972269091	0.4207439162182509	-0.8135885880916925	-1.2386041462332151	0.6284370800596644	-0.18462944275949056	-0.6651486615395632	-0.6853146812117563	2.271063980067198	-1.3596124905082734	1.2092346876082374	-0.1713309235429079	-0.4855443304793144	0.4871005577843747	2.387512019487059	0.5586729970152906	0.3438124535517339	-0.2026552475156047	1.8221198059476928	1.5089931831439796	-0.7157380036201821	-0.3082913761795466	0.9322869969090959	0.6367514084529674	2.528918456641354	2.238212312171575	-0.11790262404019328	0.9875933421434919	-2.4375589784905554	1.7046963674618039	0.9020940439168659	0.5163508038776555	2.4587704840030677
0.922502923204102	-0.28660874126834435	0.8254654462230366	0.05532727453234683	1.6537529833919138	0.6172307979270183	-0.27865483111587597	1.5241472823996338	-0.7144660608661494	0.43685648470670413	-0.03772277936468712	0.43159652925782926	0.031817817650686565	0.15413730398466097	0.6818549339188749	-1.2864438897227335	1.1280743750020503	-0.7409877574644433	0.4581610888666111	-0.8251788091354563	-1.2574741270469283	0.6659838392037064	-0.11031509042775889	-0.6807172904619175	-0.6702763738596367	2.2202026443088037	-1.4003641733421297	1.2368102671283594	-0.12535550919265678	-0.4723719057890559	0.607409581208812	2.3748373683073187	0.5513530303798928	0.31664336246014874	-0.2449335972261391	1.7942207448699956	1.4981395173786858	-0.7454566584001354	-0.25519942050370054	0.9936615948251853	0.6907339119009356	2.5806093977266924	2.3935727969827836	-0.08466340160794125	1.0416618993153024	-2.4342337498061473	1.78398796501423	0.8498625826621321	0.5468146700692189	2.326974805774209
0.9043761308985834	-0.26002861835209196	1.1902279583447417	0.046549253956101815	1.8736195205787751	0.5941893831315266	-0.3655342261285339	1.6333828292392627	-0.6399345513959738	0.40845333314678756	-0.06635177807446199	0.5938977795571967	-0.008136288916321241	0.23802022226590985	0.7657260008486106	-1.2430971616940008	1.0712137396954844	-0.7567708552828307	0.49039682734182594	-0.8165726724443643	-1.2831041229653342	0.7609470027951801	-0.02566579323365676	-0.6914336847844472	-0.6455633416492039	2.1576467721767814	-1.40486438493089	1.2631598487554723	-0.05266295256732155	-0.5185344487631358	0.6718590104120751	2.371008706552989	0.5313968115458793	0.31215503134444056	-0.2717116813576422	1.7556782370247077	1.4917331336024582	-0.7738415210345265	-0.26453791358743267	1.0791185348291614	0.7398847665891551	2.6613178319433164	2.576308547942955	-0.0155579631990248	1.05990019931926	-2.4250608088331544	1.8726357306227819	0.8063896779024315	0.5881605878357229	2.2635842343448083
0.9421987189064938	-0.24740022424963373	1.3679243775314256	0.14496373702281828	2.1755948360423334	0.5964882196038319	-0.4255827562324316	1.7478556055418626	-0.5391083501152083	0.3689333553433829	-0.10246172117071044	0.6933947041031538	0.04295563577530057	0.31263444402659923	0.831102944588254	-1.1712999186301216	1.0157632555663696	-0.7717591008427117	0.5039862770015762	-0.7612938350314384	-1.3156504533561209	0.8611875704567652	0.06512348316496393	-0.6944909143959797	-0.6153974143651857	2.1078799798161194	-1.3666167843849961	1.3219215153521915	0.03373213526797735	-0.6324236150966295	0.7123156502048753	2.378456789244842	0.504929323984934	0.3390850180386898	-0.283987687521496	1.7057282649315755	1.4978281169402945	-0.7923191143512927	-0.2908171203995615	1.1545804705276523	0.7854118847075641	2.714047802694001	2.7682532001449704	0.07509446161620796	1.0915314264717373	-2.39233165923237	1.9352064532043918	0.8841453498821146	0.643298275221514	2.2539602374925285
1.124680218058443	-0.2927978759182827	1.351787717187066	0.26218356754126554	2.4562975714967727	0.574625695306958	-0.517751533626718	1.802046937885812	-0.43211807459622104	0.3210587832476073	-0.12664985562677386	0.7595272720508828	0.12579244215634314	0.3642135861318353	0.877531778793563	-1.0756712383417129	0.9655498131456179	-0.8022136149990589	0.5184307062636944	-0.6518025727955699	-1.3444706404518243	0.9414818500172613	0.14247897955906794	-0.6933574152300664	-0.5764329910460991	2.0611367665577	-1.3324852822185609	1.4707059202028394	0.11017507887585638	-0.7551712651564921	0.7219007881115156	2.3763599291445052	0.47614968295373455	0.3704111098668171	-0.2949705870069677	1.6529365205033553	1.5195838213545156	-0.7872456591214844	-0.3009725055509794	1.2137181573483087	0.8203191505664679	2.7077414262659665	2.9209037466309344	0.17159770389618745	1.187493552215803	-2.3475763661075058	1.9765616408396234	0.8871410300746195	0.6863635718324037	2.270917468521074
1.4430726339049198	-0.37137487349223974	1.2610734300128184	0.32905685999233014	2.6319702336588287	0.5106266773632245	-0.6775934600401319	1.7818376287748816	-0.34491837243385215	0.2544596734452128	-0.1558845988212833	0.7976918693011891	0.11571609589962235	0.4064268501016176	0.9198543647185856	-0.9613183938551465	0.9261397986600098	-0.8501354244166424	0.5089185211398606	-0.48651797584459056	-1.3623261404711569	1.011073510327688	0.19239824672922465	-0.695155995925506	-0.5249889450929099	2.0143236888270857	-1.3277919645355065	1.6129704157692601	0.17221360320720647	-0.8705537187467162	0.709070221184418	2.368346451054048	0.4381436602864225	0.3899630180146958	-0.30278594228245476	1.602026867916734	1.5415088308614542	-0.7763419871608395	-0.3068414681184507	1.2484266941593063	0.851225643680667	2.646429258823273	3.0202425425071175	0.2573932452979134	1.2603104486395125	-2.299348524040063	2.0140479682078243	0.7239983177604481	0.6801473560103914	2.312542302512065
1.6513658399593207	-0.4559868590354739	0.988910925568171	0.3153372513417598	2.740189669930306	0.46589957184565123	-0.7734355788283777	1.766079298393296	-0.28064383303510065	0.17540120008230684	-0.18039074913183253	0.7888909572168906	0.07199720062131269	0.435001281806055	0.966609137837709	-0.8442792238993165	0.9005042707580897	-0.8858342959569111	0.4493921774674492	-0.29275205551084593	-1.3674336365460094	0.9983316452102781	0.21933586019226844	-0.7002728328542813	-0.4574686347793496	1.9911946671707774	-1.315179198007119	1.6709372458114906	0.20908542457468998	-0.9679098610080427	0.7171410156729014	2.3628349589007223	0.4063960145602321	0.4061742961540798	-0.298909458007567	1.5471014649156118	1.560670539390823	-0.7712464597205843	-0.3081677873427379	1.244701977079469	0.9011829368540759	2.522885178644997	3.077091880131683	0.3159625128185067	1.3075066666343258	-2.2255350616251395	2.014106540594337	0.5243032296736676	0.6240213931777202	2.3993154149149287
1.6070975298332317	-0.5354043922832241	0.5855369766233011	0.20655150282324852	2.7129484645024506	0.44289057653887093	-0.720728000870598	1.709869034080797	-0.24208900159121688	0.09809265467055521	-0.185668297955084	0.7835878073028522	0.031080896533769425	0.4301361272104011	1.0106021606960298	-0.7387915038178412	0.8875438681600683	-0.8978626895751504	0.38707103866267395	-0.176276102627135	-1.3656630804426098	0.8836384356969365	0.23156224831294284	-0.7092728877457749	-0.37061335787020677	1.9840063892537638	-1.3179792363743799	1.6786156668661754	0.2126472446139776	-0.9761384081138702	0.7515288743096974	2.3497329222228234	0.38911044414558693	0.4144780502958504	-0.28662210880267414	1.5095528009470758	1.5790099088984193	-0.760317562376572	-0.2631241778688174	1.209681313138876	1.0342871798186164	2.3562606056352893	3.0813383814248496	0.3463327199397324	1.3465862255627683	-2.1467307496477224	1.979638232510138	0.283445464772254	0.5366747435510423	2.5338174057564573
1.4979685405090188	-0.5728445851162384	0.33140340066645824	0.04838275004304442	2.500956966052845	0.4198137950284203	-0.5489176290573662	1.5683205810316532	-0.2236091441207601	0.0286510693072905	-0.19812391892244213	0.8132990084195401	-0.06762835069198406	0.41413760385840037	1.0549764156767587	-0.6488509236842948	0.8894781873738747	-0.904855166087047	0.3550028590040033	-0.18233469813104508	-1.3643232001481445	0.7536413018288286	0.2296048723920395	-0.7150869875684087	-0.26904564383246565	1.9671457632972271	-1.3737281262052954	1.5805170892803173	0.19811711404194426	-0.883847068770382	0.80022742084162	2.325532218389642	0.3775524558249265	0.413166391887607	-0.2789003336157548	1.5215814176178897	1.5818911187798468	-0.7493445206116665	-0.2311417983922534	1.1604137797718663	1.2596430979828306	2.211242199352391	3.050121707856081	0.3565822242695418	1.3104042171894388	-2.104365652548269	1.951514238712433	0.003019334209506219	0.4427922499838447	2.675949452157575
1.3396208752391918	-0.5513251268103674	0.2896458225182919	-0.03959977252899876	2.2487534471405164	0.40507766379569343	-0.260365487810385	1.460027868758195	-0.20094365148553323	-0.022769653081036408	-0.2124952068227736	0.8430977948571314	-0.1339474329704968	0.4177606559386848	1.1005700314154179	-0.5644882868364137	0.8974149264022262	-0.9166278729647871	0.33568203854244916	-0.24003323194697343	-1.3677494654725617	0.6323704979272735	0.218709499897579	-0.7129987745939818	-0.17488121850242128	1.9795273003141134	-1.4325100411041958	1.3360636072556453	0.1812229127183445	-0.7836955827554013	0.8267384122073237	2.292868391306482	0.3739814014868529	0.4252309166217628	-0.27329970710302387	1.5699039703628408	1.5749707731150122	-0.7375075094664205	-0.25811732279713284	1.1081151451685645	1.4657178050920667	2.1257498339877707	3.009245640720782	0.3458228294217202	1.120493741352661	-2.107579639405079	1.9380857484150742	-0.11881853341648892	0.3786572147563828	2.8161050173473763
1.0043280513749568	-0.4945933314712252	0.2314340234549801	-0.019218882922557478	2.019620854521782	0.3811343977687585	0.03809493310922498	1.4289942857762763	-0.17591948851742562	-0.04603412732407153	-0.19631804317732693	0.858687981977889	-0.04330613558955344	0.4385089307186524	1.1322297585885126	-0.4868977938788941	0.8975958339545962	-0.9330863172825351	0.3289195365619095	-0.3288385844695441	-1.3777634755780976	0.5315496347973984	0.21802956931452816	-0.7018854767780249	-0.1222519704770186	2.0358380649037624	-1.4659971566298897	1.0863799507332748	0.18902748898090005	-0.6909205420782827	0.798872782190726	2.2518616431447	0.3887686233801526	0.4560446418841703	-0.26091877780956374	1.6362865298056444	1.5762103282581237	-0.7083122813913454	-0.28458342004541093	1.0768746875752924	1.6181311877171325	2.087051472312902	2.9319739843771027	0.31988420532800976	0.8602066430801667	-2.133474932948305	1.9363347423340596	-0.14253010375376934	0.3225128824916133	2.981176118655107
0.6825382628670847	-0.4578395276313428	0.13986526917789638	0.10251514140994833	1.7980474123869434	0.33984670528090405	0.23849547686389333	1.3830086125718295	-0.15333436996955757	-0.055484355518840976	-0.12052426452489462	0.8612194802852825	0.09950764957154964	0.4735763090682264	1.1620269776826684	-0.4196320038433165	0.8907422209128724	-0.9592191696837148	0.34869147691416025	-0.44662728501519366	-1.3872798158599755	0.5545287878931359	0.22446212470932894	-0.6742059277454245	-0.11515041345776729	2.105182434917457	-1.5105563878881925	0.9536010046142918	0.24128846810636367	-0.6127212224023614	0.7595027051894847	2.2147859511795156	0.4247042682405663	0.48705306644155116	-0.25349475744990324	1.708470652878988	1.5855674579360022	-0.669802580507784	-0.288869842629358	1.0667478962595336	1.7666240923384433	2.071930608572811	2.811940479073855	0.29047033664379307	0.6204837996578444	-2.1812427750259515	1.9689194857782937	-0.12332728597741056	0.2284613901491121	3.110918491314612
0.5843154481750207	-0.4624261184879933	0.1912969863639164	0.3321219596576742	1.6081514659749458	0.2970942413485164	0.36153235631521513	1.3686162262613744	-0.11413345451575033	-0.05020679503123299	0.11025681235297564	0.8260836399384655	0.22357767430285178	0.5294192945269571	1.193887506508024	-0.37058716139888576	0.8880796328343958	-1.0005681623482632	0.3845662491743285	-0.4910517884347535	-1.381888392770343	0.7412990741565618	0.22772167071655985	-0.6318516765774685	-0.15048440110147907	2.1300697124573547	-1.5467868693404299	0.9647212179190753	0.30239463366272357	-0.6081288719499294	0.7537019998928148	2.174887734153582	0.4802598692307859	0.521846172031051	-0.25980715978779634	1.7372331158246133	1.6080699187413174	-0.6461695494652637	-0.3006921698967551	1.0626035415943516	1.801601179711217	2.0802491240204417	2.6867490112623775	0.25497302763177343	0.4412665604675528	-2.2386435580663866	2.042640541097633	0.035966738903000575	0.11339894137275368	3.1490059128196237
0.557126860740618	-0.44975118953854276	0.3677329847284089	0.6003814043782689	1.4402430045665118	0.253996951945283	0.4039878160923516	1.477135485356386	-0.05003511984697813	-0.020519745715266324	0.4588551915117497	0.7660792191210233	0.3602059039747973	0.5886302303268739	1.2092328269771602	-0.3401212763704894	0.8801266585128827	-1.0446518914546665	0.4289500018490198	-0.4716536810596514	-1.3538529927042546	1.0128253457036585	0.22509260579543025	-0.5661981176332016	-0.22801978961792008	2.0913997270970928	-1.5591141746859485	1.0929973399722972	0.36550868796672065	-0.6778999771090474	0.7568447615628886	2.1218162495333894	0.5529287407376265	0.5612642398204508	-0.2637545380691743	1.6953798655648953	1.643536312360443	-0.6366122823418643	-0.2746601407582433	1.0829195496517878	1.6325423481797354	2.1030355782220864	2.5580059876818613	0.2178544077560287	0.34426676866733175	-2.2682248645997434	2.1462211825097675	0.220109677109033	-0.01864788432154928	3.153978543994387
0.5039088271568494	-0.43735837809898176	0.490962855294862	0.7729500560813019	1.2842745649451417	0.2163726616818841	0.39401649935992034	1.6399626817770288	0.04998734056019756	0.018898384429605213	0.7556964903529713	0.7024611974830939	0.38854873014518154	0.6276334640796732	1.2454993514767567	-0.32011027965490324	0.87185361698333	-1.0840026366581443	0.4805237463054347	-0.465750993829131	-1.306784912074411	1.2422582978575147	0.22187014691091153	-0.43882070190030964	-0.3058786345043742	2.017715997088139	-1.5636584648397112	1.2670065577408758	0.44549948369216413	-0.7770643749373756	0.7802158431293621	2.0612699706277082	0.6359022577585354	0.5928260202688096	-0.26660731289034245	1.601334282965123	1.6917308209856645	-0.6136035795376925	-0.2097036567487732	1.1355476517807737	1.3809405229520906	2.1297646948396647	2.432479269768291	0.1929896083937998	0.3511303140641927	-2.2592443419231363	2.2718250412507204	0.3742094971810845	-0.17912324313094086	3.1302677534911294
0.4719267742426087	-0.4716865530394049	0.6158852909654005	0.8718500994910432	1.1163633325871165	0.19950568587290424	0.3888990362322988	1.8180717939398137	0.21864308894982215	0.054671602916076215	0.9259599073028129	0.6427082312966318	0.2728941154744377	0.6531011210329534	1.3984520071219009	-0.30367687762298695	0.8838097507329368	-1.1240009363239716	0.5256271426152848	-0.4909239436505744	-1.253547001707675	1.3556951129371522	0.2516263817000564	-0.22839391194817332	-0.34714587406967656	1.9072369783895042	-1.546033335776827	1.4361830192890004	0.510775073882749	-0.8998626449042458	0.8382457110628103	2.000078161542519	0.7102024202353753	0.6128732160968853	-0.26773878123392725	1.4799083015608332	1.7581588834355348	-0.5767619071293133	-0.17215375089207618	1.1970609728655723	1.1344705789938319	2.1564247520837148	2.3450418525163794	0.1712898898046688	0.44264278705898025	-2.2419206821766986	2.3969942312286046	0.7049021258892457	-0.29918952521083403	3.040694044036186
0.4911934955466723	-0.47661633839262185	0.8258877690439774	0.9541019984313461	0.9371133745032459	0.21547670490293344	0.41261816264352486	2.0073583264895376	0.49701874051758654	0.08596969701247051	0.976164767378233	0.5996897120685324	0.14203907092570706	0.6725313701609148	1.6415238622678476	-0.2743801575471964	0.9009634976217994	-1.1597665087530662	0.5715683330078577	-0.5282140844798381	-1.2107697282112961	1.3556513170527529	0.3500020350889571	-0.009095792561871475	-0.3651001164589322	1.773784192417218	-1.4982374784598167	1.5769103309528723	0.5580949006988088	-1.0164009197044819	0.9176845734220695	1.9305701429723432	0.7562148300995675	0.628903458049715	-0.2569402061653302	1.3656938997872252	1.8383792643314412	-0.5544342896760669	-0.16057257257454896	1.2551998528715242	0.8860351594201552	2.1737084298401905	2.2880667961035295	0.13847831748429798	0.4766659224086971	-2.232507218333225	2.4982658875092607	1.0945944221175803	-0.2807649848163946	2.9305768028388774
0.658398024889466	-0.4555069684258683	1.017118161422705	0.9517096021579011	0.8867153433444797	0.2540352658864865	0.44184443582478883	2.1698723552450927	0.8581735194429768	0.09647852359744472	0.8492499401172197	0.5868853032190811	0.010004188941081354	0.6901576855623976	1.7904459340234122	-0.21169839540930863	0.8977326742826719	-1.1868915368755286	0.6153978526739791	-0.5810701073242931	-1.1859947035284062	1.2368495061342064	0.49687528261072667	0.1890198376797306	-0.37598659577804244	1.6802240200686172	-1.4458112728383266	1.6071591107718173	0.6245333203728076	-1.0693043469617707	1.019014396379773	1.8549852368502364	0.766839064134164	0.6315096959806781	-0.24081323756892498	1.290341899356735	1.9304389084966764	-0.5198597485978512	-0.16306243548196067	1.3151872191005236	0.7018355326061376	2.1762824610353064	2.2342382015863573	0.11664231479357808	0.4449467574548517	-2.2259710093278877	2.581173559239557	1.2769602619043308	-0.1360469248607914	2.8438735307615017
1.0074788663596996	-0.5196814308557961	1.17100735926141	0.8354861819267028	0.9946881651023689	0.3102270815031213	0.44568110051005466	2.294619696219323	1.2294832551750665	0.08511170764664874	0.5960411736920462	0.6064592097744648	-0.16059114050342696	0.7097580025164246	1.831619003243464	-0.12411867726785444	0.8957194979306529	-1.2134912954984878	0.6364630033795607	-0.6059593040881678	-1.1738719770546762	1.0375563341753669	0.6488871570237935	0.3877826709151193	-0.37272547968932435	1.6433006465132447	-1.397490670699866	1.5036466464657612	0.7220224300363576	-1.0577405104275386	1.1289939436072896	1.7885891189385217	0.7503260642300126	0.6166681444603185	-0.22312943658999312	1.2705395601124514	2.0343106061841967	-0.4458484737973146	-0.17907472575335648	1.3517546463722223	0.6469174208723215	2.1740066407713314	2.174731308464999	0.12829695520528253	0.3995796457285165	-2.222462381954737	2.6551998075201997	1.3345230184169126	0.08275872863304867	2.771197688058439
1.4148914116684121	-0.619905857564851	1.3206733288906973	0.6475692712558708	1.1175021928689646	0.37597675183730284	0.39295633062687385	2.4033221917141203	1.543467718753903	0.08346362735402764	0.39086415900330646	0.648480386477441	-0.2620266140373647	0.7348126376064033	1.8301028052604527	-0.03822636207727018	0.9047532789111988	-1.243870771154905	0.6349184548014131	-0.5737330639785901	-1.1621671656251729	0.8851001233387624	0.8027863539037522	0.528014753845039	-0.36023861549469965	1.5982341805875193	-1.3502069643285919	1.4075239125790329	0.8324248833325386	-0.9810654123959642	1.2288750161762478	1.7344091031824829	0.7156771105435507	0.5912479312463914	-0.20668486284451149	1.309144183200037	2.135149928728934	-0.35332176760496015	-0.20511278361561464	1.3621935648175767	0.7117013125158541	2.1689527502540913	2.105460256120206	0.15816902043794348	0.3179162064870719	-2.2130368919677395	2.6978035118153096	1.2992552309302412	0.33743253524172606	2.7293668251072574
1.7646510872613752	-0.6557056970413965	1.50265517887283	0.42110342147708646	1.2301800870321526	0.4641489194552021	0.3266528049980057	2.4840828020270234	1.757281338995055	0.09944753715830958	0.30268669154107875	0.7045914985140922	-0.2530804680428598	0.7501855543125214	1.7180234714414062	0.030103443172135376	0.9046396318590686	-1.2628916412850415	0.629223603228856	-0.5440730740490014	-1.1072671656550641	0.8531428139411762	0.9274444149211206	0.5455929301845639	-0.3474789858537199	1.5398468886298342	-1.3516615569736534	1.3980383631315947	0.9480827671768839	-0.8837345800881419	1.336960921163357	1.6844539711530242	0.6672108166478263	0.5696636357211557	-0.20369030001036262	1.383216609639209	2.2142668032169484	-0.3109462767203143	-0.2242419240640851	1.3531973673267963	0.8786759718583408	2.1427353008131034	2.0186723859410987	0.19343370658690712	0.2481859268914183	-2.192583428369159	2.703848798654869	1.0911366963360634	0.5895676863344402	2.7256059235797157
2.0587655770770383	-0.6800346967344103	1.7663548577970538	0.12862918360825	1.3525285952674817	0.5893618265396839	0.26173036404299765	2.5142568397154017	1.876225714353162	0.14380373559567966	0.3032167179652214	0.7534556315792429	-0.24389759091235041	0.7467568654620258	1.5378374554795218	0.046842280159550664	0.8975795986614351	-1.2593898446216916	0.6259862809656177	-0.5360406798039821	-1.0283992593699216	0.901208797069366	0.9582967802259713	0.5129610267519963	-0.34007569714602315	1.487060398526496	-1.3917688531667687	1.3929544085660903	1.04669280255868	-0.8154820721392587	1.4139101002758154	1.646950893689682	0.6176273524455602	0.5651753046054478	-0.21058686896173545	1.4800356378075425	2.271219827085084	-0.3214778742762868	-0.2246398198313714	1.3040512167324068	1.124744442111852	2.103845456329818	1.9155759951706326	0.23384899188555924	0.14131071999744385	-2.1695323177693786	2.6918476249341117	0.8183977857927254	0.7622807608076161	2.7350902397810186
2.3287846575835642	-0.6947077156765802	1.9739772685048966	-0.2075808905744962	1.391033710782229	0.7277694655299506	0.17220914316042613	2.4971059126954422	1.8999453440572125	0.24132749807984838	0.31939009570763843	0.7753039311451757	-0.21947991970669217	0.7377129014259101	1.5082555888819933	-0.002297697762822665	0.8777354317629615	-1.2395240965664291	0.6224417675387148	-0.5010922812410268	-0.9935910834344313	0.9689418695355988	0.9110848730137799	0.48962238619705767	-0.3498735285332227	1.4502534657581165	-1.4124500960697808	1.3899025361351753	1.1654131532407264	-0.7948657089017943	1.4134595046824654	1.632103699560973	0.5776954615632397	0.5866195532693865	-0.211397896395984	1.6117168457150668	2.3107041933510266	-0.35052175005115693	-0.2114610297209536	1.2313464040120077	1.4064917059525217	2.062930916577204	1.8107230335527458	0.2609765772793351	-0.06388334571728874	-2.1539253900110036	2.660233950003117	0.603775070983973	0.8343624123607356	2.7505528878441146
2.4240007494395774	-0.6140715511232264	1.9843290883484486	-0.5213110382512662	1.3317547861847197	0.8587471471526757	0.07685699424610168	2.4356251032109197	1.844076079409577	0.328308484759532	0.32776072730606626	0.7649858152762002	-0.10036215761084573	0.729971778414473	1.6326769488928856	-0.09075366372742875	0.8421453498254818	-1.2125741582771343	0.6294126439449572	-0.504020238615279	-0.9973363678765784	0.9985643108461492	0.842337709880239	0.4343777107605932	-0.37487622316456326	1.4395253879165264	-1.4020307628950572	1.4601780850848918	1.274307070990856	-0.8309239559937014	1.3885341535060183	1.6368049400407085	0.5435578495096228	0.6276122943041	-0.18955687087646322	1.7477833897287596	2.3278826136514175	-0.4200460597851817	-0.20265607868880992	1.1750698825459744	1.7124286332731742	2.0071121083923797	1.7234392725976266	0.2428836879305198	-0.24697864194795818	-2.144484867344601	2.608156932878855	0.38077460648431904	0.8576034178513083	2.752016042663093
2.365223960964026	-0.48640901525650354	1.9611438928607725	-0.7571213956731582	1.3249770434854484	0.9693241286968135	-0.008859080481105374	2.352139267897565	1.7639647534900582	0.3489156610026658	0.35511387669486894	0.7239082997726317	0.04502894233740712	0.7275665334458348	1.7422127951166306	-0.19681720380697557	0.8060658897655643	-1.1836231933230683	0.6512919586437487	-0.644347039162092	-1.0192402204999014	0.982431001930571	0.750823174193032	0.35823302704412024	-0.4100267579417	1.4540843676501747	-1.3507757877150448	1.5491397915231588	1.366184568102313	-0.8980431404690208	1.3694038038845533	1.652208625703477	0.5092757278641151	0.677472392702876	-0.13458565824391192	1.855798690321127	2.330346607411505	-0.5378233747285031	-0.19711266720366352	1.1307339578265707	2.007071930725485	1.9465219253092918	1.652638641662039	0.19406343312528151	-0.3792458889872695	-2.1497042136340516	2.5501733529883537	0.17661646265311262	0.828697279501668	2.7226062815999947
2.3880481573169203	-0.4325914647102369	1.9504417742432612	-0.8539249311434853	1.3278699148583184	1.0542838197059787	-0.0746095991762495	2.286870462293833	1.690481198466601	0.32868192617415204	0.4111603851449491	0.6581825797671622	0.12529988866368807	0.7348764130411773	1.7877016447758494	-0.30058998172028156	0.780444277829211	-1.1556310536458718	0.6736739497921735	-0.8262109219052945	-1.0879346071206433	0.933519210784921	0.6330138685031198	0.30519813862511436	-0.45796588860190723	1.4834973104445202	-1.2515087603515844	1.5667124279896185	1.4543431060551024	-0.933193041451843	1.3213098539715558	1.6655866821822691	0.4807990011697636	0.7261028113439233	-0.05123982845369729	1.9593727510892591	2.3405049129745654	-0.6287545754228571	-0.18945015932153125	1.1020182619038028	2.2419061193974428	1.8993135653783746	1.602826063992845	0.17504945122779925	-0.5262778928764578	-2.1808489188255384	2.5056645047529846	0.04702029107093614	0.7406452436824214	2.6738821785231246
2.4180449406269533	-0.4591686791985522	1.8080829715623632	-0.8442997089270665	1.2061476412305265	1.1017577400853324	-0.11202209416916797	2.265898223445612	1.597846971474345	0.2726286784689256	0.4601954011842251	0.5881510523727778	0.1997747404019799	0.748472728350006	1.7431702406759597	-0.35742591909514015	0.7768423620749649	-1.138299939365987	0.6917509682693781	-0.9767216508698997	-1.1820707683803304	0.8423416539512081	0.5184270216977258	0.27359603885116757	-0.508538533438866	1.5107405732412358	-1.12669085814205	1.5356275700968474	1.4916444410155592	-0.9098122688483399	1.2648570706148325	1.6669890408480992	0.4653448119292748	0.7522676639666966	0.04376381176377647	2.063794684914745	2.351419044844401	-0.6636034425451955	-0.17758864534978025	1.1243041389569077	2.3259293291876326	1.8560258944263601	1.5833012377345401	0.1841029450798752	-0.507243755770109	-2.221383035573451	2.4917273595201204	-0.004520640512306125	0.6636479320998383	2.6109316011442987
2.282736008909185	-0.5008028251167225	1.573438447954876	-0.8111146942334662	1.0394168333982128	1.1099333456932492	-0.13246042814975267	2.3234477792620005	1.5037567369764713	0.17161431896049684	0.525789957074937	0.5293445727186559	0.30121021393591807	0.7485486514866422	1.623754371127217	-0.3609359175181669	0.8079839736862091	-1.1324191443345188	0.7089708589542589	-1.140122875878336	-1.2302362747751643	0.713297080568784	0.42739461860577244	0.23119887919743554	-0.5428538749023861	1.5329458313207358	-1.0219601876976458	1.5114600397655484	1.4709090612182183	-0.8730312819730432	1.2112675655854723	1.6457755835697483	0.4737902859630541	0.7518236129430724	0.126128468504166	2.1459917850463643	2.3520841719943637	-0.7027753097421565	-0.16038568213839904	1.185356205505749	2.214968979346707	1.8174122874371847	1.5916685215325905	0.2042917899220857	-0.21714134594341142	-2.2527442113483716	2.5174098096273965	0.06027236785472727	0.6265857658986217	2.551389231649299
2.1523838471064387	-0.592616078231971	1.2959527116741705	-0.7739693279920703	0.9118450851840917	1.0995591093054096	-0.11779571578291834	2.4705199768719632	1.4418192287332348	0.06803525023265164	0.6235079001717373	0.47959893577860974	0.35007228405613944	0.7396626075747296	1.513569557244717	-0.34938947477423055	0.8533616180724449	-1.1298233680777177	0.7228954262470981	-1.2961870575410692	-1.236160459791405	0.5837734897007426	0.3713436138139226	0.18131776448295778	-0.5538827715784429	1.5421795857292533	-0.9801779060344604	1.478680530350943	1.4567351126501138	-0.8450131634442128	1.1264158523643257	1.5960697597475477	0.4632799921836031	0.729829424165261	0.17278523205553906	2.204305574514788	2.353722803427452	-0.7494580348368203	-0.13735294306390075	1.2518531564264193	1.9743430960993003	1.795947378519862	1.619916834822418	0.23555019342952593	0.10255213404399914	-2.2805276094248774	2.5956101111363727	0.20784262059192965	0.5612787609032976	2.5046939900278615
2.106898758835835	-0.7740554466538436	1.0401200229726089	-0.7408247766603887	0.750426187717478	1.085869243390206	-0.036225760398190275	2.6186016404662	1.427382806119144	0.026324004624450968	0.7114960724824851	0.447811114956638	0.35065647540789313	0.7295132026691894	1.5040940473931133	-0.3325004238742747	0.8885388596981054	-1.1271164236728737	0.7371142955638681	-1.3767947530488283	-1.2306733309664535	0.4884654335196245	0.35469149571630043	0.1493330640441762	-0.552383768550246	1.521771397129007	-1.0095174384914083	1.4115055938095389	1.462458468575988	-0.8517793576809254	1.0154124835038183	1.5258360762169587	0.41378823599157544	0.6986707054152694	0.1714240671309258	2.24194119982254	2.3610029224143125	-0.7975596877459116	-0.11737375256713667	1.305161002082079	1.7308475486318684	1.7873400693283887	1.6585369481457224	0.22223899626575458	0.39099691631488875	-2.3034133605512017	2.735379239141872	0.3061618599947368	0.4996235990090853	2.452952784889898
2.0173342812563173	-0.9737073908172158	0.9281160822744475	-0.7517878187802451	0.569618955963538	1.0461435808130202	0.05895160394122715	2.6970934509926625	1.4691062313916023	0.12210092545014832	0.7657367051874497	0.42940689623525097	0.33974775193102574	0.7154917177951979	1.653304225867139	-0.31131775864087335	0.9137522699778279	-1.1278112245981415	0.7547530832901105	-1.4095074269713799	-1.227987189995169	0.4216794470535259	0.36368718336963124	0.15516146669540185	-0.536039566450535	1.4756686081990475	-1.0927377692149078	1.341185054111455	1.4440801755693522	-0.891068842170165	0.8694337706126533	1.4572852230853655	0.36354058347273394	0.653944520005009	0.13599407844735129	2.2548176895507077	2.38166721364155	-0.8546478834797098	-0.11001268087234214	1.3380557334622063	1.5461207693881387	1.7856543928018311	1.7006771875409943	0.14734618299110672	0.7008501563290935	-2.3128839485764154	2.914373369567848	0.32687267271545845	0.48915669659956257	2.3979989247794764
1.913443842049015	-1.1017945571627412	0.9290491210649001	-0.7564512212413794	0.4869559877686668	0.9790293447266883	0.10500590676891922	2.7008348051191993	1.5496472495473868	0.34447757212478347	0.7848971604202142	0.4112371801472495	0.27995023062503305	0.7058525163678535	1.8460185188287639	-0.3134007248947661	0.9428273607023799	-1.1228420083806245	0.7673028090113023	-1.4345837136633217	-1.22369000247935	0.3641480784095458	0.3790989432521132	0.19354668292908786	-0.49525026987973036	1.421632320315321	-1.226470036451246	1.307029577642616	1.4456375988414327	-0.9146830287893153	0.701301725005397	1.401716204460313	0.30771819554363866	0.5861481760289248	0.09082892479253346	2.2440965987302453	2.437773712046096	-0.9147095212779639	-0.1138650353465219	1.3556146185415507	1.4729862246858505	1.7967195878783975	1.7484398505234366	0.07853211059248279	0.9193755927313866	-2.322787477768495	3.0704780278960526	0.29028475497446343	0.48120640638748535	2.3538214268918893
1.8621310268757358	-1.1545970663589944	1.00951962446607	-0.7127735510102278	0.467298871371026	0.9154783051724292	0.08120941669339024	2.61869159288064	1.6574289006957543	0.5061993087041191	0.7686442787141753	0.3972969874589899	0.16531508713676182	0.7057097808709771	1.9525423402685989	-0.34668812791371206	0.9981943490380928	-1.08378307956576	0.7687120216222406	-1.4588274501753646	-1.2097839591375112	0.3343121321625488	0.3844436097140325	0.2593611486950146	-0.4442865807745463	1.3617545862841296	-1.3909922308310216	1.2829295334338675	1.4252234812437141	-0.8941904031023142	0.5733924657817343	1.364689483750126	0.24506495036708392	0.5077048548171766	0.03955837929877399	2.2024265884353027	2.5230853389444414	-0.9608026030364097	-0.15968635018377486	1.3628420956312908	1.5482433434097629	1.8222495826465437	1.7867212215560848	0.06355260804719723	0.9984096917118942	-2.343956496906757	3.1658955282826122	0.09916543611673367	0.4264912159399518	2.3253091140113145
1.8361207930128631	-1.1630838590791632	1.115977713546592	-0.6724467529379711	0.43253730875354607	0.8567459805312717	0.0022297114023737464	2.460152128214986	1.7815141263337821	0.5800265159696594	0.7293390334609506	0.39921256318712917	0.05490292165528574	0.7124973092862621	1.985866684037246	-0.37894656563175666	1.0490711191508697	-0.9856410592698065	0.7590107957823048	-1.4782754481979512	-1.202516703635628	0.3942851213617877	0.3723037582130192	0.3518932982707311	-0.3968036684272685	1.3035147859899685	-1.5335926855498754	1.2384486802147339	1.368901328877377	-0.8289047841475004	0.4898383537946023	1.3575485843850739	0.27214382466295184	0.45224971352073656	-0.017950838766128813	2.1342892733976093	2.617524324323405	-0.9901901746596634	-0.2459604013617902	1.3559857030178473	1.708738566265188	1.8509406132847896	1.7999496318344719	0.10096024420734495	1.0327230218061296	-2.368823555178674	3.165291307874375	-0.2087803328246139	0.34803537144877594	2.33213600582779
1.7842252051493173	-1.1439318611140112	1.0948582986791813	-0.6623258545380482	0.40176314259732954	0.7988801404065995	-0.11463813215098159	2.291088231059813	1.8784112712671153	0.6348822821139554	0.6875199485960773	0.4239879076709857	-0.045245803607142185	0.716293466118077	1.9371824689550963	-0.3868177746488721	1.0749177058638884	-0.8461278126796961	0.7308115062338476	-1.4875769357883597	-1.2036811234153415	0.5714367365140258	0.3454403189953986	0.439734120068284	-0.35276291118177594	1.2606412882192717	-1.6332081434747792	1.1909159545646857	1.2614880108298525	-0.7195629727935435	0.41681334896347	1.374546061801389	0.40765213639743736	0.39104923513402207	-0.06196750951580412	2.0650649416197178	2.7058048369547634	-1.010745708931336	-0.3325027307465366	1.347922418836635	1.7851826507248767	1.8862519265943767	1.8304888208219292	0.19729665594917317	1.0693798943068527	-2.386267476360352	3.058316550801682	-0.48271243802089847	0.2558171484296698	2.4186995972541903
1.6921695344212921	-1.1393220028338646	0.8769724612763559	-0.6626672641542374	0.41364220349339453	0.7586740799512265	-0.23150884102523692	2.1468445371483647	1.928292666406508	0.5907915048473061	0.6389127395991461	0.4724536687926735	-0.09679209935012856	0.720475312484004	1.7736979121573249	-0.37581210199008086	1.101051889198624	-0.7040910491290124	0.6828767955623866	-1.4971871217600792	-1.202602838797415	0.7539998806323476	0.3085427526885157	0.5044186623754453	-0.3174047850029887	1.22909747902296	-1.6867174224077435	1.1928842998057552	1.1668762930411782	-0.6161240050401103	0.3690986978727226	1.3889614184996675	0.5247438122576703	0.30941899388349514	-0.09822270443492549	1.9929336165023268	2.7716796345480743	-1.0298192519301623	-0.39565361199385257	1.350377818922785	1.699595439024017	1.9409281160535632	1.8837516807918209	0.3274879183062909	1.080020368272518	-2.393801855278189	2.881011771313023	-0.7112371398924928	0.14639778919386134	2.55247524871064
1.587302470650629	-1.149612020874974	0.514170967524761	-0.6472279626221209	0.41667639329539863	0.7850871215727666	-0.3068323968476953	2.0196651494133393	1.9470940202264004	0.4336590854873113	0.5889274618994431	0.5452822757900935	-0.048602040196629996	0.7333184702774003	1.6175528012581242	-0.3528218626757773	1.1076851661188711	-0.5694275129972728	0.6264137707668015	-1.5052475794943083	-1.2009917922528797	0.842765926581326	0.27861756545146177	0.5637324925463236	-0.30168818481524423	1.1946737010283646	-1.6909132820000625	1.2315800926306604	1.171992044372115	-0.6289252170789779	0.34797203866046633	1.3875902233597446	0.5772591537569541	0.25446597182146136	-0.1364912891383701	1.908702242185481	2.817912018080908	-1.0531811101014805	-0.4229697592904243	1.3444231269059501	1.527949720403681	2.003037605354256	1.8819776490015834	0.4463182559878863	1.0840039506745398	-2.381742639859418	2.6990982698329615	-0.9266163908854537	0.06773620706318632	2.6872321567402
1.4890572416243235	-1.1664023753552815	0.11374673068584895	-0.6268571888561592	0.3793821827518623	0.8911784247696624	-0.3081962895961544	1.9122453087170435	1.951347664234321	0.334783526808071	0.5459423189014553	0.6223291048555254	0.023467317740322645	0.7565752454918316	1.5405613735449706	-0.3239207059030099	1.0702326641230144	-0.46319245152379757	0.6130906966615578	-1.4955906210405723	-1.201578787429502	0.8823382453788335	0.26564943487655024	0.6315493543151254	-0.30053919054564415	1.152852051700168	-1.6772048482844863	1.2665491517991414	1.195569896240024	-0.7315683274055661	0.3354352144302991	1.368892107815343	0.5742550216639913	0.21661232994606014	-0.15375256183861943	1.8442825243992627	2.8493876488002603	-1.0840033754037663	-0.37731423435620726	1.318488830515798	1.2982229754712546	2.0565209510888773	1.8327727121424318	0.5127990505782799	1.1036404617202675	-2.3471103530459474	2.527105080973859	-1.0837525105424501	0.015963799637775382	2.8375948855001085
1.386674966906669	-1.2163080903262824	-0.15776100969532258	-0.5685570712116261	0.3278009561177939	1.0214576137719553	-0.26390988976383867	1.8236355173514944	1.9464355709722678	0.3328576801739961	0.5104078330657045	0.6845966173517873	0.06481890165858484	0.7763304456445967	1.4742007927261374	-0.30377952379655526	1.0300433555656565	-0.42751581361313684	0.6514294428009133	-1.4495727350669738	-1.198966020855296	0.8899696782354051	0.2680477354785835	0.6974103042739761	-0.307775923361319	1.1186106976051933	-1.6585743081437028	1.3356062013139103	1.1435533557447086	-0.8360056322138758	0.32552496324744395	1.325717268636866	0.4969284948492817	0.15952786297063148	-0.14434918081775094	1.8066872739990036	2.86624257544135	-1.1207031550307023	-0.2247212076019533	1.2906505586351151	1.0414019920818876	2.0934896893631247	1.786452323036698	0.500415995140844	1.1344230890895324	-2.3052774127974347	2.379123487827827	-1.1878803230642834	-0.005230851117063499	2.984071000146595
1.324324693143544	-1.2757767163541425	-0.27345454589117035	-0.46786652403698126	0.2789546567299158	1.1632575101719946	-0.2792078380496005	1.749747937816015	1.9285770670233167	0.32520367432062314	0.4717802644547769	0.7159408609033793	0.10104258371145236	0.7843297073205973	1.421474353078915	-0.30427022257752057	1.0054074578569627	-0.4449664336521675	0.6953341491154837	-1.3679453994512483	-1.191146862279741	0.8152155780514153	0.316429947451904	0.7565238948445667	-0.3208903894679104	1.1063300759370345	-1.6190547261506119	1.4210323847763136	1.0743143677653093	-0.9167528205425237	0.3258957064571621	1.2693469022027686	0.3591358199506741	0.11944030286869083	-0.12825340558420134	1.7804404783664065	2.880790720194161	-1.1598907880922678	0.02243536548211191	1.2603915674604595	0.8484432563529796	2.094917962770171	1.6925089584910609	0.4456838299977329	1.1758857624350785	-2.2632881326831082	2.2762672943541395	-1.273729408987784	0.035016574609971464	3.0118884017885605
1.3504213822956328	-1.2804505600489031	-0.3049290544224496	-0.4504773942524058	0.23807760836538336	1.2879399165320988	-0.36663164403328197	1.6857551238689734	1.9099890136660307	0.30434033578481595	0.44434761110235305	0.7158730529130024	0.12564734887943813	0.7738583883157188	1.374568251178378	-0.31533848436653694	0.9707149556985517	-0.46223084704322615	0.74789606095152	-1.25642421149585	-1.1746471935107594	0.7258144917786475	0.4086244137221618	0.8106922824294864	-0.33051200954905785	1.1117445725321928	-1.5636248811711382	1.4225995625111079	1.0200839116769462	-0.9822634168618165	0.3405372113701918	1.2127717468841366	0.2667830746099218	0.14074450467133262	-0.09705153544770574	1.7769527075114304	2.888654337089852	-1.192119368517297	0.2915485504518789	1.225062244469489	0.7618541059280969	2.0610066713057327	1.536848145463395	0.3790573524021928	1.2257684802617184	-2.2216626434103857	2.1875517080875198	-1.3315155721587897	0.027576954610223026	2.869878575957047
1.4244431201028516	-1.2419284320233246	-0.25665657384270024	-0.5326104320670726	0.20159805700156336	1.3178218434458229	-0.43660564573520844	1.624357603657081	1.8908136112088136	0.29408767149251513	0.44695231238671235	0.7010711336803733	0.10634612480678625	0.7426722007109927	1.3207388575281582	-0.32274152668956807	0.9357742854875296	-0.46621066674316103	0.8184103962473305	-1.1291781150864026	-1.1468638185476778	0.7159385198466142	0.48627660709796006	0.8360333189873007	-0.32931715206281403	1.1341128477134819	-1.5248987133480814	1.3398428301184975	0.9347922896577405	-1.0010912100516713	0.364709668643826	1.1627542878028634	0.29772758048887193	0.19671201253349238	-0.04919808106677702	1.7945406383678262	2.9065039311506577	-1.2134978809213375	0.5069186775811496	1.1916230246521793	0.717042658326847	2.0178508409759064	1.4008378774823185	0.2953248703314094	1.2822685176413855	-2.1905810754724	2.0923561662182726	-1.380979837303498	-0.060438342344827554	2.6792913117321877
1.4882855481168817	-1.2098484718782028	-0.15316783979004062	-0.6321452444669138	0.1782306391017459	1.27129398269161	-0.44912136742694975	1.5529387181623537	1.8648713288581824	0.2961801779314618	0.4657379632195475	0.6773242103838956	0.09880509265179374	0.7047592232002905	1.2794639323975392	-0.32217321738712384	0.9033060184922357	-0.4655158658178931	0.8333983175682403	-1.0072141909793868	-1.11186423114155	0.7562033610661852	0.5696484589542091	0.8239438531199422	-0.3207117643083507	1.1674265568720812	-1.4851839262814113	1.2327648490043328	0.9205205656375766	-0.9758234398035993	0.3848838029941903	1.129685334882908	0.3933040013410367	0.27459856207715794	-0.015480891580007598	1.8133398164490129	2.9775727671241285	-1.231382677728965	0.6779234266580102	1.1566231691868925	0.7281023861237274	1.9814879417512412	1.3089723651319394	0.19219540104316263	1.3103250731682063	-2.177322252237102	2.01643093951174	-1.4282201907120768	-0.11197929492580205	2.4681814678626086
1.536002463668345	-1.1785043440011425	-0.012973032338930402	-0.7829218468165895	0.16422625986948267	1.2083323883866606	-0.4489494481729423	1.4558334209885504	1.8333183169476854	0.2925198348096473	0.47131459838213674	0.6549051935656263	0.16152357071655588	0.6661325682052068	1.2820627132014342	-0.30892435030106297	0.8701999364084569	-0.4552550457535357	0.7712855531891674	-0.8995065193910923	-1.068314931380265	0.762537340847428	0.6427554194020993	0.793421616904689	-0.30826352176984706	1.1959351428874505	-1.4207662520001307	1.1094489569586048	0.9994602752533869	-0.9746451208571395	0.3910352884046704	1.1161559127068519	0.4812214138229832	0.3667562283646807	0.0029146852240863426	1.8270082755164672	3.077402305723014	-1.2432890586784722	0.7821510171538785	1.1317882539087596	0.7716954483079597	1.9626724015274284	1.2364780227430736	0.0979925404089613	1.3007178683686287	-2.173819637935714	1.975266882821971	-1.4745923046072347	-0.1363665529792995	2.2153944097579226
1.5693678012100336	-1.153858325662996	0.18415351043139644	-0.9390143233383388	0.15353316539831036	1.129833017309924	-0.4249265977463029	1.3360467890921597	1.7939288315196897	0.29272044383403	0.4608503624083443	0.6374813653717676	0.24441383251540594	0.6358847905693056	1.3245104363880102	-0.27953750187774834	0.8432331144672988	-0.43205425325698743	0.7122790714860352	-0.8056435024797715	-1.0027214105838556	0.7413401327981857	0.6195553637501282	0.7636359763619225	-0.28620572841773384	1.2091822230876483	-1.3728549508224017	0.9782071947421718	1.089808284936209	-1.0108805376235739	0.3856481043803789	1.1229807248805581	0.5771452135018095	0.44153783652008183	0.022350986043457463	1.841984260434274	3.1336871791359595	-1.246145833344853	0.7872543318055112	1.1270265811428226	0.7968765772848848	1.972252820073154	1.1804353806766676	0.05253709307742519	1.2680050062593113	-2.185602252053431	1.9552998645354713	-1.5279864959705856	-0.17963391334326956	2.0085622858244987
1.5429861298083083	-1.162371294234598	0.3916613374281311	-0.9852765908120495	0.1546720256801586	1.076060874441702	-0.4259495173076475	1.2423430258125632	1.7394444742234707	0.295103061785161	0.44381379877518023	0.6250696777999144	0.3187321362444039	0.6221609243909288	1.3793933111703798	-0.2311861469962123	0.8227905610494464	-0.406352177429474	0.6581983893513202	-0.7277486109289877	-0.9335772070071151	0.7049430156196244	0.520940704459307	0.7345619015416054	-0.24068769282561253	1.209240443481145	-1.3006878450179382	0.8920461623897691	1.1428060719325441	-1.0395342172070585	0.36648923605047407	1.1495231450890635	0.639248210616933	0.47861268121558853	0.03733230749497982	1.8572428697045313	3.1375993360998287	-1.249365222897143	0.7577708583219788	1.129367534614787	0.810516210019232	2.0029089037945007	1.1429641973907416	0.05477168239829864	1.206593642673178	-2.2114163691278694	1.9656055218045416	-1.5900884695884197	-0.11223279308875767	1.9121477164879823
1.4491084939112615	-1.1583053119786704	0.5315844177928988	-0.9940950747502131	0.17419059459825545	1.0832550537095194	-0.4884020516467487	1.1920862787076527	1.668338137399208	0.28784410139518785	0.42577018493614444	0.6140198007014581	0.3801142288639773	0.6170194095779183	1.4427040350099498	-0.1334169184541032	0.8058710662476269	-0.39495188384767693	0.5787475838398028	-0.6696758972569249	-0.9139256293549641	0.623280114671651	0.41874095663967265	0.7127357851102667	-0.17271357805263	1.2338288563344286	-1.1973844804878797	0.8703793678218853	1.142331162593972	-1.0320171610163962	0.3369894840402721	1.1859488549424664	0.6016451473885474	0.4869710877910354	0.048856837190037236	1.8789925217948258	3.058479438306587	-1.2588625797350441	0.758376745058528	1.1327454437728517	0.8150406441179558	2.0455373716355707	1.128698607109007	0.07557615542354697	1.1208454925581373	-2.2414967606174754	2.0072659024010777	-1.6523275336557415	0.02854318673858418	1.8593239863049515
1.3287979538485095	-1.0572374411678847	0.7211877214738889	-1.0207275537730989	0.20120181121006836	1.1144042879092573	-0.5675278883036714	1.1566950009817352	1.572121080897374	0.2779556196394589	0.4085670415696784	0.5996671094050737	0.4335543736950019	0.6141191457584119	1.509160651401603	-0.0018345381991565768	0.8016545286808405	-0.39186140933208513	0.5172384608382818	-0.621946138441511	-0.9272095854172303	0.5122000656212491	0.30135609246524026	0.7030241644963227	-0.10562534751692305	1.3488180148492455	-1.1455606819214146	0.9063607188286305	1.0553354541245974	-1.0131078135319176	0.3206197453957866	1.2056397513836306	0.5334088297098994	0.46955745611076116	0.07042846548489527	1.9057269220794548	2.8365930210791666	-1.2640842340921377	0.7675434195154768	1.1465379948217465	0.7620496061669305	2.0864927191998155	1.1295681620613087	0.08333730003642179	1.0318964064732603	-2.276074929785087	2.0727066719218157	-1.7022081475729682	0.08836507930940227	1.79712070040885
1.2364508967753511	-0.8925302586675798	0.9753016545088272	-0.9897756108653886	0.244553317559249	1.158126389276759	-0.6790977535126974	1.1480595691954623	1.4608647961262573	0.2713540395909244	0.3961265642144389	0.5836305196810037	0.41528025729308127	0.6167855663170787	1.5350815255564663	0.10269181284205993	0.8287489136396962	-0.37919657806630014	0.4993311493675773	-0.5869384947346677	-0.9104610817364198	0.44025711376713755	0.1764260592146519	0.6906057335713494	-0.05045672560156369	1.5218567870394692	-1.1649405576672298	0.9926904664874104	0.9097303461067945	-0.9851909348171022	0.3580163277729886	1.198859458532649	0.47867304275059935	0.43940297582958054	0.09569792515828539	1.9332129167958776	2.541805644910652	-1.2589697876143569	0.7804418739716705	1.15139677380578	0.6451823562526717	2.105455795357982	1.1167064315820858	0.07414752208275703	0.9390780571281413	-2.309173883299237	2.1418929914221896	-1.727051983474535	0.04690527106389021	1.7442445899817032
1.166047472924189	-0.7930736569338923	1.0375140619999754	-0.9291311471896888	0.3021253372087812	1.2143653605133387	-0.8182262751391154	1.2104565606789137	1.3492746497614954	0.2638636072497401	0.3959372690629598	0.571343146758174	0.3406526757896249	0.6187261616895023	1.5088405328255354	0.1852919397828005	0.8833482045416318	-0.3675267017254991	0.48195444081593025	-0.576168351208932	-0.8815419987142205	0.3959083063273355	0.09015317020405336	0.6684721063252833	-0.007456339217830832	1.6539976734783046	-1.2067669178954172	1.1179447099419628	0.7644080885038756	-0.9391746271299339	0.4116771295734488	1.1710704972878505	0.3920423214426047	0.41966319994093765	0.11549436753062667	1.9619070529749763	2.2778620286690257	-1.2552395840488728	0.8089125218657467	1.1386793273143803	0.5375175818663728	2.1011992266987414	1.0756103565672883	0.05150791313784311	0.8462201357724066	-2.328502902478314	2.196920207172386	-1.7134952612474386	-0.06732687938163232	1.7348510662035348
1.1092527520050972	-0.7649317082154702	0.8821909308622577	-0.907872708421635	0.35342392698458036	1.2519837563242444	-0.8948564172920299	1.2663236731881775	1.2358482646316866	0.2605088071035235	0.3881080215977632	0.5618895827665005	0.27189755375674	0.6192667344223524	1.4600544618328188	0.22940475876548944	0.9512349232324127	-0.3655701423199447	0.4597464530539167	-0.5873438562454805	-0.8813154951406323	0.35134051946553696	0.043625314366325524	0.6466459898939445	-0.009006033169686383	1.7164021725872363	-1.3044177312088094	1.2023473538790104	0.6250291815939637	-0.8865046138882928	0.4077814740005626	1.1189383703771505	0.28422982880013714	0.40833648306141895	0.12649711733791563	1.9856568158672345	2.065961588606721	-1.2561571573688688	0.8359423047843475	1.1174616186603352	0.4457337108096226	2.0789307177985537	1.0133411422922332	0.01644765314126236	0.7722248728103505	-2.3352796343541335	2.226527007176021	-1.6686108326004228	-0.23545861748953012	1.7763851077713917
1.1003318469771561	-0.7760477197906882	0.7039936171670156	-0.8952203209416714	0.3925497352076825	1.2637608724054403	-0.93854396505622	1.241906590023982	1.1330683547658882	0.2639037290546162	0.34566047682997747	0.5618980587652973	0.17140518652269257	0.627925008924356	1.3891714785848115	0.18322649848537073	1.0064349199813223	-0.36040638184335283	0.4517960020278757	-0.6114005028294563	-0.869629824858192	0.3534372474311518	0.02120408829130349	0.7015223674941661	-0.06426155381131765	1.6845983122999748	-1.45417570529225	1.1922094385802458	0.51404705954629	-0.837757643439758	0.3611277188637785	1.0546480164303174	0.21011308234377402	0.39131566574819754	0.11660314979213413	1.9924739637093303	1.9215020182453657	-1.2468710631166715	0.8597256199653176	1.0797635975636584	0.34149019060291436	2.0426337388849825	0.9447790042258234	-0.03300702765412928	0.7241097047912299	-2.3332953206726605	2.222143326459114	-1.6063565362609356	-0.43374928921616274	1.8102611576494625
1.1205399703193437	-0.8967213033247979	0.43362844007660933	-0.849210949479953	0.4221185382918697	1.2626733459204655	-1.0345522724566727	1.1974900867158835	1.0515566649396917	0.2654715657374847	0.29001148819800476	0.587501225798335	0.020347812286840163	0.6422592971212894	1.296962777832949	0.08292866908216524	1.0174633226931316	-0.35781894319765434	0.4392892401057976	-0.641911751931751	-0.8484405750585833	0.4058882934848175	-0.002181402974227037	0.8882600975908603	-0.13052907415445314	1.53400544248237	-1.5584341053973483	1.1424909124053526	0.44639692266284775	-0.7759563614173159	0.29224648236895934	1.000303279180196	0.1567751477829571	0.36981334887347755	0.08795062812902867	1.9885700207309633	1.8676932318134167	-1.2322182685530176	0.882743287230449	1.028987449736938	0.2725274813543101	2.0093785114690546	0.8782353511490928	-0.058762373128462275	0.694931942296952	-2.3215578045931577	2.1805815940924953	-1.517831647860402	-0.6032734302771006	1.7898154023627804
1.128862092418274	-1.0726637429457382	0.05303045907974295	-0.8290045581217861	0.43660783370253575	1.2503097318162073	-1.1176981543364692	1.145264381206001	0.9987107025011743	0.26713507749352056	0.3103796464972096	0.6313334409109536	-0.12492110384928146	0.6589229071502241	1.2130742498899736	0.000784191009463786	0.9799783501109516	-0.35423377042327187	0.39987210260868206	-0.668756038443928	-0.8472921062347559	0.45312489205219564	-0.021083473183035634	1.1510280887752922	-0.19519138191505878	1.3273929100425963	-1.623030192917922	1.0620886958439641	0.43790442625544895	-0.7110335184627251	0.17435869729106693	0.9573688443444321	0.13191949797771843	0.38222628287232335	0.053805238843057615	1.988588655303652	1.8838830313045443	-1.2251740802476154	0.895500066678594	1.001929495680243	0.23448872059837228	1.9962886211231587	0.8187598877248051	-0.030652602312893573	0.6757746922686867	-2.305538981419083	2.113032218657296	-1.410906174684213	-0.7057160792020338	1.7196468273447452
1.1319296541615498	-1.1367974873845483	-0.19064980860370934	-0.8757473280182815	0.4310077445793851	1.2303069072809034	-1.1607008904055294	1.033946602550623	0.983365434437717	0.27029544120072	0.3711471760251911	0.6838055241307262	-0.23327905398929585	0.6820825007497608	1.1521324035133047	-0.06504204903093555	0.8958470609483491	-0.30639255791301945	0.3460943152577204	-0.633361742219079	-0.8319951395396157	0.4549068370986905	-0.025698759564955393	1.4149724876114134	-0.2563994653063412	1.1522504409673724	-1.6858988204862801	0.9580325933284696	0.46367174985339066	-0.676100158193214	0.035164585137746875	0.9282799188760709	0.20109512800365764	0.4859292757740718	0.018264655509358078	1.9800943959195372	1.9044566233749685	-1.21921458342702	0.8942310203299012	1.016592534612786	0.21089952213766455	2.0065251037173955	0.8237013345421008	-0.016655285189401018	0.6505629246161566	-2.2887715308106342	2.0330470007382706	-1.2875907766581864	-0.7631536194865124	1.6132590595285081
1.1277061531809847	-1.1008784023625857	-0.25765836285981736	-0.926298711855377	0.4128164605153154	1.2462690846321933	-1.1927007942181134	0.9129139631356882	0.9995329912410773	0.2726471962250227	0.38038099351436633	0.7428578077499632	-0.3458256179389442	0.7052876482312792	1.1226087402932432	-0.0993408923943202	0.7718094211949174	-0.21948407897679859	0.2847463065028763	-0.4484981842958655	-0.744765742178777	0.4562097646595683	-0.01983487338506994	1.6459274123001673	-0.2884047489631233	1.0378085541514217	-1.7320952555875082	0.9043173890069488	0.5341783267291245	-0.6613500797345448	-0.05501442281996767	0.9162641536726568	0.3279106319797818	0.634481422061854	-0.008340447246308138	1.9665222154776427	1.8757563868540956	-1.2044135897360815	0.8865715268096419	1.0587158247912813	0.22078973957723608	2.032805334407045	0.8808963988344487	-0.04504467338581473	0.6095575278377303	-2.273275844879857	1.9504691840267572	-1.1377712250645775	-0.8190297580426493	1.482060516082574
1.0791470990716072	-1.0182005213974574	-0.26374439482982454	-0.9735068104139379	0.39002262918080854	1.2803625978522306	-1.2163798061367377	0.8467989385220355	1.0269683768299533	0.28684105627327383	0.37411153809736186	0.8101487621999597	-0.43334740986640546	0.7637180941865751	1.1335451549192643	-0.07020690405711558	0.6439657648589239	-0.13821182514635227	0.21470242480736418	-0.12832807222897613	-0.6140221371596039	0.4800429375010915	0.07338154915547042	1.7320840760310159	-0.28841681823066145	0.979017600798828	-1.7492628071660874	0.9252493346848334	0.6173363487051895	-0.6618197199828953	-0.1021444403876973	0.9054415063182658	0.4209442398207896	0.7407838213403559	-0.011088298937870797	1.956381902172658	1.8448672773488017	-1.1828427337838625	0.8769526980716853	1.0873482868128235	0.2267908986942933	2.0565994276497044	0.8798382656997203	-0.06079723574873121	0.5506392009204115	-2.2597674791664333	1.870832317669624	-1.0033311909338434	-0.8497361007379081	1.3542771645530147
0.9860347525865049	-0.903623002819302	-0.22001925067091438	-1.0420643903048699	0.3697863843186763	1.280032508512618	-1.2282622919095516	0.8029921126895886	1.0588336111567291	0.32759863744248563	0.3759363433576254	0.9015341558971144	-0.5010296052990105	0.8959488658778187	1.1710892435542581	0.0077641308121729705	0.5404008297820726	-0.07322014659678544	0.14925137323713566	0.19845255062962125	-0.4831764460227575	0.5264775239354085	0.28983435967609117	1.6800003257133753	-0.27665169623479785	0.9407435141143411	-1.7531941953683958	0.9451502423793006	0.6347438711520976	-0.7006367520067288	-0.14182537131093292	0.8979756158973222	0.49740926714538025	0.826468590014281	0.01024512549517955	1.939030009236991	1.8635089773791083	-1.1669822739914844	0.8604189231961946	1.067673873410666	0.19307408964685874	2.0657246821426347	0.8440712704327631	-0.07491438889258584	0.48247861107919754	-2.244061335723985	1.8054162102063653	-0.9530088411238229	-0.8651076415176355	1.281182279897022
0.8600854064382524	-0.8555437805927382	-0.16493395001069958	-1.098981166763807	0.35440761408934063	1.2578163170661587	-1.2447579443315655	0.7538547734088246	1.0831065855391355	0.3899942166108911	0.30427298491047805	0.98131590724107	-0.5668981347702882	1.0688714018806538	1.214843632564965	0.07762111083907244	0.44931851581877746	-0.022180070626599258	0.09324161652220278	0.45476887024717094	-0.3557602104015053	0.6068101248947542	0.5494730641989601	1.6353719247992966	-0.2567470602114308	0.9002531711174274	-1.730174689540999	0.9244507489013134	0.587846573968149	-0.758894640538623	-0.17749371995667876	0.8924596718117241	0.5527508827783767	0.8332318286817865	0.05203288868080114	1.913323616212378	1.8935273749789978	-1.1600925911592088	0.8319241604071314	0.9845301422449131	0.15278358506863962	2.0764539975388625	0.8042253989236844	-0.13670278088173465	0.41540405308489214	-2.223529702192498	1.7612711273188126	-0.9768930438789771	-0.8770551201542691	1.2645498063819978
0.716178976515164	-0.8531559612564601	-0.10931501663875202	-1.1128499840614523	0.35515854142846653	1.2205781134410572	-1.2638123283173897	0.7015557733390281	1.0769023242572342	0.4619850797301579	0.18401756107851722	1.0291742217823003	-0.6369018226333916	1.2101522114589442	1.2494397201312626	0.10393858831614533	0.37598137728094005	-0.022749807385318874	0.043296200052207474	0.6173500177375789	-0.2646547307602505	0.7162970986501329	0.8163808447733529	1.599096375782925	-0.24081079935449798	0.8717018901468278	-1.6875003416813474	0.8811509028268214	0.5271559540830393	-0.8034823419613483	-0.1964244386190643	0.8771049574039523	0.563600218292649	0.663761463404205	0.11738014810326783	1.8855208337602414	1.920921543641763	-1.152105604150443	0.7997368043231774	0.8405250888872937	0.09689844536773569	2.0748562147604312	0.7306100640059474	-0.20582936682365616	0.3515348279504914	-2.1955779381066547	1.725501895702592	-1.0689264323015801	-0.8742997053395479	1.2538432844846503
0.5740112585196322	-0.7942835629556854	-0.02836326165092734	-1.0863161344832437	0.37521190361760154	1.1326387766966346	-1.2721733347039508	0.6472944780060697	1.0435037996485337	0.5247386688497688	0.12281843860516246	1.0881473960794315	-0.7083717162420732	1.3116462605143488	1.270963329118505	0.10128981632501688	0.32705748100272564	-0.06695026304716695	-0.003560119261492828	0.5988125240315857	-0.22308015933771252	0.8280450349376238	1.0408980440880962	1.4951577204051163	-0.24407915700373847	0.8608107952034476	-1.6391650466878864	0.8333969726639673	0.44778673087425586	-0.8495942650284203	-0.19236052266638298	0.8513727888690387	0.6584902185833321	0.4101331818185435	0.18962114071684724	1.849186522778611	1.97779898487922	-1.1487758535459196	0.7702262015827847	0.7269454945067813	0.007802702594949506	2.050942837145315	0.6656448801599011	-0.2517759068660891	0.2984203959235361	-2.159433363745032	1.685614100487366	-1.2575324262520389	-0.845643391266442	1.2419634451191008
0.4411326810431439	-0.7497031795373336	0.035476234537958194	-1.0256337364057448	0.39724372381461903	1.0161437648494336	-1.2743423826253448	0.5899348217312775	0.9885835674939447	0.5636876825068535	0.09398878703481935	1.170864668340108	-0.7660386573240221	1.378698537866063	1.2846644041742026	0.05742485029801975	0.2887978530039854	-0.09644317272294223	-0.04442084040883827	0.36474743319216374	-0.20196747412635943	0.9169397312970251	1.1411156912383527	1.3852869668687895	-0.2633730880896915	0.8617267960611231	-1.5788340850760636	0.7977343061248241	0.3343637145055416	-0.9033076107978338	-0.17412280861908586	0.8251197442582449	0.7875011567439524	0.18440496762489444	0.24738274144485498	1.8019509867738577	2.047026627969386	-1.1624543176770004	0.7380599460319447	0.7626285615779599	-0.07263866353375001	2.0201517737393457	0.6348577457844373	-0.2890637070058747	0.2688952791138502	-2.1323414689211604	1.6530910121868296	-1.4742724268917644	-0.8038676287888414	1.2347978277240075
0.3216866938725467	-0.7644983524528579	0.04918044638650567	-0.976154631659495	0.40678687420557946	0.9216527441589406	-1.2774283332347784	0.5374226011235477	0.913198856173343	0.5771531774819612	0.05271487220620685	1.275789057449127	-0.8091122693445124	1.3561463293596165	1.2974225845149367	-0.03237052305340517	0.2643034342785554	-0.10409987891939525	-0.07642672255879349	0.06972220745750798	-0.19179395446195835	0.9426725506243662	1.0902074341292132	1.2732243048507443	-0.29034065947618887	0.8739491973357861	-1.5207805159893368	0.7871164895101429	0.2526199446039	-0.9523273663008001	-0.14594347280964998	0.7954164521362823	0.8164336444588832	-0.01689019293811538	0.27963667863766595	1.76225002965973	2.1215359852912976	-1.169344000509276	0.7065508213695013	0.9242896062330196	-0.14104629174709352	1.9896903118888492	0.5873779500756353	-0.29882211862478775	0.3109823108491164	-2.116430881038802	1.62599974204606	-1.6268033229307928	-0.759803035071812	1.2244754276168455
0.22509372148458223	-0.7473124517731187	0.06364745836900237	-0.9803122420966448	0.40700577922325837	0.8324018917348056	-1.2646461366993251	0.5059292613567122	0.8374246396601557	0.5781778266526543	0.015552448067731917	1.4189854064598817	-0.8414604336063329	1.2905851824114396	1.312599115189419	-0.11924924293633761	0.261237283198637	-0.07807819466625834	-0.09431470031989672	-0.16205726809402676	-0.22486028601464433	0.9213001590375265	0.9440017548162574	1.0878775248346189	-0.3177885877106913	0.890413924616548	-1.5214941689465098	0.8130873990051647	0.2187267825437808	-0.9985292803136637	-0.11232847117157503	0.762601259355858	0.8143716037438242	-0.11055763270595995	0.2808588913095584	1.7093526893196054	2.127129099961435	-1.140851929995572	0.6874789537966247	1.1121797340117388	-0.1736494476483141	1.9669258311242366	0.5139861152259602	-0.2523774366937901	0.44220309805213526	-2.105490096967771	1.5972129554536043	-1.7261431245686734	-0.708195952535284	1.2017319256215995
0.17393780665099104	-0.714336695823401	0.08128352841872188	-0.9985789210428322	0.39707469588957595	0.7456856538826998	-1.2366748740723152	0.5015082667655145	0.8044156202440403	0.5724280633845761	0.0016165390158034555	1.56873652787371	-0.8519376954966111	1.3134228619116386	1.335516695066992	-0.18546603914934162	0.2808402400272837	0.040165805999548575	-0.09175620608265952	-0.34836141846335733	-0.2648716637603065	0.8807862287254349	0.7583765848520121	0.8942136499922659	-0.3405198461914149	0.8972063038577863	-1.5715212412443278	0.8693595775255603	0.20672833778398564	-1.0432857147597487	-0.079720179941427	0.7381868627735969	0.7820320244970038	-0.027663553926656027	0.24850003098714152	1.6314757042897419	2.034513167634413	-1.0889885417917875	0.6775104590813565	1.320781230878715	-0.16058933347908108	1.931849947497129	0.41421778015647154	-0.16890812392262605	0.5483308336344722	-2.1102825151621163	1.6021083738632018	-1.7937337935900621	-0.6497297240533086	1.166130819703969
0.16852634595564994	-0.7290707917522481	0.06761205477334777	-1.0226622082648382	0.3739788310496642	0.6692463939522976	-1.2142308154616448	0.5249858469344443	0.8179679278971819	0.5711009575309673	0.004482467609204593	1.6251838545293122	-0.8475352600157475	1.3895950264361048	1.3615627064834093	-0.2528244610976528	0.32463378366648155	0.254214516648707	-0.04038868786199218	-0.48632776775105563	-0.2785512035285572	0.820334222040579	0.5884269054206441	0.7768446385666016	-0.3599489530737919	0.8818011877386575	-1.6167164632262285	0.9381316856340028	0.18017531858914254	-1.0802748056971887	-0.051512325423550685	0.736414993729151	0.6403653809234743	0.12400378108070502	0.1867626943751593	1.5430857145011116	1.9049433755165315	-1.004924951719263	0.6672917723305976	1.4615470982469785	-0.12426469088863232	1.8740535299794723	0.262876804381805	-0.11521688734854456	0.6017354604059459	-2.1327052597627643	1.6657673097310763	-1.7930737284629004	-0.590943867452826	1.1215168197820813
0.2112352588281116	-0.7339162326952918	0.04905931503476222	-1.0714003276959514	0.3485359719062838	0.5967151560248151	-1.172216615103127	0.5792704632637393	0.8575305267441046	0.5831560167500299	0.013163543256059193	1.560576966365057	-0.8447593965338847	1.451241576459314	1.3834791882685527	-0.3094350776037004	0.3891876286039775	0.46796585250185097	0.023865821902912265	-0.5278180774654282	-0.31995669481869826	0.768315660345356	0.49236301601411536	0.755075733449631	-0.3810967236535542	0.846593375111644	-1.6163869234783572	1.021027139500746	0.1376429969435363	-1.1097299671416305	-0.029575734891602645	0.7700582459122561	0.509361877813127	0.2696183590583587	0.11219637834869907	1.457612035338325	1.7217220088385097	-0.8929147900483588	0.6516140762271471	1.4344891441902836	-0.05989623725262151	1.8088332298076082	0.12035709691843906	-0.16398309845832496	0.674213796294385	-2.1587328408847544	1.752442110741302	-1.7439851926982683	-0.5094129800284208	1.0786348599323015
0.31236873492376455	-0.6629680416000886	0.04194530348509817	-1.1255403059432147	0.3399349443762194	0.5292118860739391	-1.1023887447671068	0.6485804643754768	0.9564184759950984	0.6046150097736203	0.03198705311919141	1.410605468982505	-0.8417086194747256	1.4893883972308561	1.4038765619018112	-0.3451108818320382	0.46322056542016216	0.6387757119697325	0.03719104419811155	-0.5018094592986178	-0.39952963335402386	0.7760757436123503	0.4872655970369424	0.7372687118526343	-0.4035455612738928	0.8111565622702115	-1.5514319104999115	1.1165424982845154	0.13642429577323148	-1.1359342056693476	-0.012056692296989826	0.8701510391943451	0.4836336123953166	0.40427853986091655	0.04857893268459527	1.3823469962470507	1.4741374971807286	-0.7790757880833035	0.6234086921779285	1.3347090370171015	0.015312006411581707	1.7474206123670561	0.04295273740934829	-0.2828251847693678	0.6936612410671683	-2.186756761831743	1.8367462714763512	-1.6945260049776139	-0.4188369842388887	1.0337345146759118
0.43110386749414537	-0.5456478754773412	0.04604740034277399	-1.135936860996209	0.3482228546025154	0.48799787424224783	-1.0562026371780093	0.7148520728216736	1.0984549449136451	0.6243981458704437	0.057394248350783036	1.2368107643143014	-0.8383791105941418	1.4334421563063	1.411262570502355	-0.35946632474047974	0.5700371977844914	0.758912350355969	0.013556658305514325	-0.47085231253442955	-0.4861178022882264	0.7986662082340443	0.576719737017936	0.7054484939426603	-0.4246836764396244	0.777741937762885	-1.4650882985991376	1.197000953281363	0.1794839064638695	-1.1581085371558308	-0.0007119500796089213	1.0614238573490258	0.4810852413229328	0.45508480851772193	0.004967775652043778	1.3321920438543382	1.2866683866586297	-0.7155235878615579	0.5844691654976023	1.2359034601041	0.03200633037770624	1.67634596075752	0.033963844047002	-0.40856371656596535	0.6165265985962339	-2.2239025126417453	1.8595648401588698	-1.6575268158881566	-0.33736120511077794	1.0085500933048526
0.4764384595205592	-0.4498355339487164	0.06301888486806553	-1.1078173534228104	0.36330513322562763	0.4770489287363313	-1.0440995216958853	0.7754833317253707	1.1652674506863083	0.6464527933818167	0.07288616354787354	1.1027119873457425	-0.844209569379293	1.2695757320414427	1.408433886357466	-0.345684198264901	0.707422567844225	0.7618666438902082	-0.036661578288854746	-0.43751600551831993	-0.5625962553815731	0.7773622477165782	0.7390706770847864	0.7135188649756765	-0.4404292428694596	0.7522375240519266	-1.3996316295713847	1.2504874546320168	0.23366198284577258	-1.1769644525162455	0.003922340041869798	1.2722896294348758	0.47143922606421346	0.4056175244859979	-0.02313460852069721	1.3557678840681644	1.2060277663361558	-0.7165956666546808	0.5480586884290423	1.106485147936234	-0.03185242620705958	1.622407450970104	0.046909387051748505	-0.5367154168510344	0.5796191033616096	-2.252290224430337	1.769748709577246	-1.6211064531409796	-0.27584565090051144	1.037418591845417
0.4502841335089938	-0.3834041314396762	0.09369130742158713	-1.0529945559431677	0.3876756348773405	0.48490918113586856	-1.048781456046688	0.8549346346725301	1.169746760401044	0.6894726270875301	0.07956071058904399	1.0344434677011498	-0.8606432921109828	1.0797527058233674	1.4236191475385678	-0.30486857466247336	0.8078123434442166	0.6478081239982156	-0.13040858795554672	-0.39870419994077666	-0.6890267219290402	0.731067260663784	0.8941360579344633	0.7745097017989631	-0.4467076758426319	0.7421382264600969	-1.3775860501326005	1.2725929089964814	0.289355578734588	-1.1913208205870756	0.00015501865696271945	1.4063105985655089	0.45638243820142466	0.34762787657779626	-0.03345961162593899	1.4703083908638317	1.1853574284984643	-0.7318160323441057	0.5248089152996606	0.9768830275698288	-0.14791323763612935	1.6130624621068592	0.030653249288842842	-0.6273772405698251	0.5919391893334248	-2.2389893096927036	1.595961356036541	-1.5807409319029957	-0.26412962710831484	1.0903715266306004
0.3746197452066802	-0.31252574261496113	0.13975068546678887	-0.9580675088818218	0.4265853090323549	0.5157813760684318	-1.0857383650164867	0.9934946686197108	1.1806034448166087	0.7246347596228044	0.08895353600546212	1.0791317586922733	-0.8790281375926478	0.8982204861259765	1.474456887586991	-0.2531699530964959	0.8633486426943277	0.5117327523863315	-0.23072476250676544	-0.36603518033477334	-0.8046966736354841	0.6458130971950713	0.9963481681283344	0.8688511591915636	-0.44762735402901316	0.7418044295373849	-1.4451983708868723	1.2379725281278469	0.3299149314368634	-1.1955025873493332	-0.011694504699803291	1.45972043003841	0.4370209319186545	0.32659693694353836	-0.021651505904920106	1.5758670336233527	1.2282127800926255	-0.7271051920002066	0.517963299485214	0.8838067175245093	-0.30332894535757093	1.6304246164241611	0.024178731692187948	-0.6142422728477633	0.556922356828236	-2.17546120652675	1.37812140232383	-1.5487277732356381	-0.30112198946755847	1.1276907045552418
0.22847508390723498	-0.2622419320121504	0.18713268692021146	-0.846674402479672	0.47036908351771156	0.5601165004952143	-1.1488642497671169	1.1787899792250083	1.1205330884489413	0.7663429189383224	0.09916411647627137	1.239799966556737	-0.8868288103484199	0.7594086969510985	1.542749820537724	-0.20483361960621363	0.9039299176151543	0.3781447680869067	-0.28048758283052616	-0.34841442727630956	-0.8595169188261597	0.4908824188899087	1.133038940069993	1.0091261506072602	-0.4517067664567951	0.7538871018676562	-1.598677835244041	1.1575665623374278	0.29448878996767774	-1.1865063049872204	-0.02410014287114748	1.4412092956494524	0.41685628578864425	0.38235266662519996	0.006328940576657623	1.556999528775639	1.290973573302022	-0.7069501106894945	0.5245346083691826	0.8011450493700197	-0.46969964860508906	1.655769406508756	0.045997925836685716	-0.5241420336165528	0.49856683183968026	-2.105745652517657	1.150629335865244	-1.537247717447075	-0.3497311806856694	1.1705796484375701
0.05721035801906088	-0.28302846647789676	0.2061306662219601	-0.7582973621289208	0.5041608137783864	0.6082889134949994	-1.2023282724425293	1.3583816404406064	0.9836776568539951	0.845373615667083	0.09666163457371121	1.389878826590719	-0.8850991457579326	0.7139034057767664	1.605315541145718	-0.17247503927980867	0.8961949600875234	0.2363720288878252	-0.2895443516837518	-0.33878553231178377	-0.9214544805333851	0.294143094440101	1.2197692369273707	1.0922899474552406	-0.4649081312896587	0.8246792189996262	-1.7352080418683538	1.0787502696559863	0.17791600725049608	-1.1663989530368901	-0.027975835348126005	1.3278408403308377	0.4012992724154637	0.4615542903542137	0.03280359836038231	1.4573231994616438	1.3190661254722478	-0.6558655561971849	0.5332521429069984	0.7388826231741925	-0.5798675242635986	1.685424129313954	0.01685910446317545	-0.4314523964551616	0.44035640422338346	-2.0351070919930905	0.9775386854483233	-1.547570120551077	-0.4020803882789619	1.1344198199160336
-0.06740053217022597	-0.35760637563847714	0.19251812134229906	-0.7189492716230739	0.5250593155927372	0.6576225336359236	-1.222864027333718	1.5284316825837179	0.8830152950590001	0.9289380763468935	0.06833172220327399	1.4186294145104046	-0.8789670456865816	0.7518254940638656	1.693141527574327	-0.1581896961972193	0.8355978880262311	0.12529559456708267	-0.2798968305927086	-0.3426302303335652	-1.0116124733949827	0.12018310436345933	1.2116306738878249	1.0410786696817098	-0.4881173327648799	0.9613962283672727	-1.8116234817472816	1.0048792100659167	0.04808068285761584	-1.1375231083059822	-0.027838945547614298	1.180210314243244	0.40538166838638257	0.46996734936333795	0.05528834145883512	1.3064204298253128	1.3393797132931415	-0.5978251022412598	0.5382167969124557	0.6795472558381263	-0.6170509714746384	1.7326952704935323	-0.08770400550394424	-0.34327893245330543	0.3748999017742696	-1.9491833030494186	0.8770099736492245	-1.575683817544123	-0.45691681697834274	0.9674804899014922
-0.15341073674866243	-0.4662943276442052	0.15162483175792135	-0.7236354347252872	0.5322194493355482	0.7059187301380633	-1.2091763893938259	1.6746310086165175	0.8137977492876729	0.9893923774178097	0.015741743219211502	1.38043091326491	-0.8505631276101313	0.8439567019092816	1.8486231199704057	-0.1624006928787674	0.7892925126021985	0.027403702604225956	-0.2614567680129908	-0.3731570702631987	-1.0863458919143487	-0.022454616639385548	1.2598480542046482	0.8968560975746314	-0.5198570925358299	1.0763504546459917	-1.8431753383714653	0.9326465635622228	-0.06423537571457474	-1.101287691539548	-0.027690648263727302	1.0803623772361408	0.4335999452336983	0.4305868551220903	0.07394197244655368	1.1051421986861154	1.3715355876885913	-0.5788146227008524	0.538409716072352	0.6251608375457537	-0.6450982735958941	1.801004408099536	-0.1846716053455384	-0.26035475608849507	0.3200179199397941	-1.882690755504779	0.802475070433076	-1.628301163027044	-0.48535269786627067	0.7690850772870479
-0.2089054262817728	-0.6289278010254287	0.08880349368774075	-0.7613498169936654	0.5279244774696978	0.7678546897092151	-1.1727438341487502	1.6924948918101888	0.745544692564653	1.0285450863919599	-0.03852160490393107	1.2816148939556515	-0.7892039444553325	0.9386450009966085	2.020529705487631	-0.18417920663191203	0.7690726146334171	-0.08281117856918412	-0.22792137461457843	-0.4220343139707584	-1.1277928556897945	-0.14731942030445508	1.2706857356193342	0.6644959199767173	-0.5524320456203969	1.1285819103313315	-1.823541486132068	0.8708892629700478	-0.1276392643943181	-1.062276616538851	-0.026829383268843127	1.0199763678922689	0.47246746739112966	0.3800948379589263	0.07483807268859036	0.9350396076557814	1.3962601778358255	-0.590802986146304	0.5283387330533884	0.6251781779418424	-0.6900074713165605	1.8964507404394162	-0.27590852375449426	-0.20034980604944402	0.29748385833895447	-1.8559596449866294	0.7549636166996289	-1.6804006112563463	-0.4983251908139804	0.5871510293901817
-0.1724789310923054	-0.8121471273447456	0.02310446755858432	-0.7775048142397194	0.5322527007306387	0.8423694109006229	-1.134411571146892	1.5848318464378126	0.7387128951391413	1.0103884265389784	-0.0804996976960474	1.0613010825561555	-0.7082724418947157	1.0600430595525854	2.0808866079207577	-0.21256462897162395	0.7451023639443423	-0.16519511388005953	-0.1713702740308097	-0.4785666539017349	-1.122015419467709	-0.25964217757468605	1.1396857766182389	0.4226243613651457	-0.5633426634745833	1.1212539034699271	-1.7654711252110549	0.816139271436079	-0.14748768116226693	-1.0219241140024469	-0.03541921825093163	0.9814048266835327	0.5191412865412841	0.2731331936991975	0.053785388521240915	0.8915030343298144	1.3993530190831507	-0.6349316411749983	0.5098426085983271	0.6414261290768869	-0.6821700063847436	2.0045004084480667	-0.39902563155927645	-0.18043117968452096	0.3049849527957419	-1.8226261816737597	0.7382889830865862	-1.7074125072294375	-0.49505175801409046	0.41375845330052724
-0.02722443906700498	-0.9483284486389449	-0.0313980930851374	-0.7351953114334452	0.5751553132460983	0.9099139420189509	-1.1013858824520637	1.4596380749622857	0.7845972250879522	0.9332095054199051	-0.1123239985627981	0.8185315250102694	-0.6226254078346484	1.1995077877025353	2.0500446382010713	-0.23999368940149565	0.7179731890715693	-0.21986482988384584	-0.10284301444402084	-0.5484073240492255	-1.0301411037527255	-0.3461171513210279	1.0275796462431273	0.2819953749417983	-0.5156738844072235	1.0190188924903723	-1.6805044437217673	0.7721833102812304	-0.16082006244657962	-0.9742542226863563	-0.05309796561280724	0.9791432450891147	0.5753805290623722	0.16159782389614036	0.016926176666822387	0.941524438951588	1.3551795064099732	-0.6610462193063056	0.49264567411069315	0.6587561209278614	-0.5736569006049343	2.133817224440756	-0.4349707284429698	-0.20786422944392563	0.33735046058965085	-1.7303255301264442	0.7443990078270277	-1.7105198907511543	-0.4586692608005052	0.3337912806164919
0.19267939212426485	-1.0382017803202133	-0.0650333230258868	-0.6896715003147514	0.6664525603661244	0.9815050147737854	-1.0814776328380025	1.3211080251532514	0.8295510704100298	0.8440804590329849	-0.1225724380639037	0.693075441481797	-0.542919561639476	1.2611239684710902	2.0171713706077923	-0.2717063499039772	0.6960926525451316	-0.27059363503951167	-0.019213979468669977	-0.6268229492331299	-0.9124134787369254	-0.41596884969507525	0.9656523928971549	0.22899981930142022	-0.42663648392724374	0.8290962061862137	-1.5742478153365849	0.7372554926320858	-0.1843106148037223	-0.9259797047032275	-0.06275440029054762	1.0510998264091531	0.6298384129603434	0.13031955294748032	-0.030649373208664725	1.0041210743763898	1.2419416091288935	-0.6090188661106319	0.47118341757222576	0.7258565176324154	-0.4000736349747278	2.3344723732873596	-0.36098522153750606	-0.26372191328808636	0.38272636609612304	-1.6104880164448652	0.7871876775532309	-1.689545051979568	-0.3910330118151369	0.4378114613986771
0.4532844522495463	-1.1047349778070488	-0.07536877376785164	-0.6952478573791767	0.7488661430978171	1.063202126328024	-1.083128057676474	1.1556888665683653	0.8539075101908475	0.7519453635730056	-0.11546251217432987	0.7016079469375218	-0.4944049517350038	1.2521346690933526	1.9531389248876336	-0.3061879535276196	0.6755086201440148	-0.306253597727966	0.07992069060691462	-0.6863081918621005	-0.7892657189108967	-0.4834117744271632	0.8589939487692735	0.20523566959587067	-0.33763770510338476	0.6478522398725741	-1.5184128673549513	0.7061893808844678	-0.19370404216223494	-0.8857481275002307	-0.053719673456796416	1.2630296103081249	0.6745085510383182	0.13154240115099905	-0.08568864408744695	1.0417132190145342	1.0616588951316148	-0.5439247643305417	0.44499162725442537	0.7876230085001079	-0.22669983388612916	2.524081161431995	-0.24170952115252958	-0.30996921824436974	0.4239691949382463	-1.544115730335466	0.9154951143453278	-1.6450922043772351	-0.30313160533909533	0.6753453924167314
0.6882667262895499	-1.1399851244035015	-0.0786294988039615	-0.7280636438952686	0.7925806438434019	1.1367030016906203	-1.0999217034721003	1.0358422663956808	0.8519136145621345	0.6831735037219111	-0.12171303807618672	0.7706788611349038	-0.4809265499592453	1.2051078782608287	1.8192857075582374	-0.3373999009882996	0.6492932603434719	-0.3259748271907725	0.17256997520624484	-0.7197661073314536	-0.6793189701765241	-0.5334951054804935	0.8141968253247663	0.18242980940598244	-0.25102381354499836	0.5260512953186868	-1.5034954215707526	0.6785125721805195	-0.16459140131170802	-0.8443522924360541	-0.02898824949774077	1.554537683577615	0.715604855747606	0.13675146123582022	-0.14054642630961375	1.0450891824333763	0.8426355479542599	-0.5375774272406693	0.4322891063200015	0.755813785915129	-0.06780352369830848	2.600922270731078	-0.1397306307223707	-0.3328954937477969	0.44273951864048733	-1.5341490638898847	1.1125757811750236	-1.5963438560242937	-0.21401046857173642	0.925635658885213
0.8272163862976157	-1.159718807956053	-0.08419826716382293	-0.7919906978066257	0.8401606192682524	1.242369904308013	-1.1192282356971355	0.9710665332859181	0.8253437960678933	0.6548721998205271	-0.1466772826533165	0.875888608870091	-0.48064781813782	1.062818809428008	1.7376001774523822	-0.3728128308696918	0.628820555666891	-0.34387845743307827	0.24556546990088726	-0.7373619150661747	-0.6389439106366505	-0.5743046580122806	0.8424613336226123	0.10283814399884565	-0.1981821464109303	0.46535847577854705	-1.4500742997677916	0.653805152868813	-0.0975139492188968	-0.7995424258659055	0.009623229858999615	1.8176958521359736	0.7472913628003037	0.15128217703964272	-0.18795183056952386	1.0219667834883182	0.6279385505568863	-0.5444450378624985	0.43255738452673276	0.6474536507572933	0.0782421368618875	2.6002630676201344	-0.13993666984761505	-0.32677915725754136	0.43517247083267313	-1.5598549456726065	1.3016628586243126	-1.549819419407483	-0.13313353293002556	1.1173613204155306
0.8597331811858935	-1.1862174948900692	-0.08609708294790228	-0.92015333876397	0.8877960136849199	1.4021803003006919	-1.1418871933753152	0.8917884720258286	0.8464729071101432	0.6397154164552384	-0.17207312017581944	0.9853900373295315	-0.4678337908405263	0.8670008923411313	1.7991473389547064	-0.4092096618782234	0.6502024367605126	-0.37025032135254976	0.30658910197242106	-0.7382287650662194	-0.6668517030556467	-0.6126835389599086	0.8468417348940239	-0.01462741151981401	-0.22635664455120916	0.47015195484307865	-1.3674836628300326	0.6238600606013469	-0.019538026201951626	-0.7535233059616809	0.05225584710576174	2.057583770706098	0.7713549888807557	0.19901083052502289	-0.22546043152339307	0.9740945662500204	0.5007480996527338	-0.5810186905725966	0.4330396824264732	0.48576139338927343	0.09868936719848159	2.542617325099264	-0.23356922961110488	-0.2818500485252432	0.41064661803082225	-1.6511033096615655	1.4403221940432538	-1.4989487077995132	-0.06931077804823213	1.2506795177400332
0.7277479750312988	-1.2123206356246539	-0.08794024378658669	-1.039105506964563	0.8987911416614967	1.5591407285129613	-1.17714496705134	0.7986044338074428	0.9487674811407361	0.6214476500656756	-0.19856686957690414	1.087234813542279	-0.4140614587702693	0.7479746725736724	1.858156833199476	-0.4379656118688683	0.7179801470543524	-0.40911470590833954	0.3568954143549736	-0.7077767611078128	-0.7107742551846753	-0.6342311140843453	0.8130553661035247	-0.11138604694445679	-0.3084421469294066	0.510370602670343	-1.3481100840220754	0.5792179905338979	-0.025729307505536297	-0.6964577974615273	0.08160444996123241	2.2171988984711986	0.7903135357245997	0.2719376717125176	-0.24767294163692286	0.9459812075863981	0.48081544829045464	-0.6665800377825726	0.4491454179159439	0.2800037214808323	-0.02356112143509278	2.400646948438876	-0.3142841838783559	-0.25023918613438456	0.3690872131037706	-1.7776093199272467	1.521938190513083	-1.4583902444474357	-0.017968215333917643	1.2344486260965664
0.46948681385808244	-1.2399332504585419	-0.10078671471198097	-1.1039783919607702	0.9150427610119569	1.6725264166700569	-1.2193568745519658	0.7121068583957898	1.081570203946159	0.6080315357734927	-0.22731701718362615	1.1868532274043275	-0.3018050813744337	0.6881229455005451	1.8781176815017335	-0.4636747230001529	0.796712041576978	-0.4534985890144583	0.3876166789114207	-0.6635611747745946	-0.7503804786508207	-0.654128131815485	0.7638119087250067	-0.15868907680523311	-0.3978392115820131	0.5689015049319864	-1.3732999344309917	0.5287946093012511	-0.12110227702809742	-0.6214081608883157	0.08992620908398677	2.1932831183034542	0.801240684096044	0.3506405919842309	-0.25090287257261934	0.8619330732343278	0.5401780464245889	-0.7361138070353602	0.48507359708476266	0.10654080324785145	-0.1767146121071726	2.222172414744334	-0.40205685123235957	-0.271859014043274	0.32476656121372827	-1.8530553313255642	1.5146598007995695	-1.4225994822830903	0.028910575380547737	1.0435086682279908
0.23549077052468528	-1.2886726858268047	-0.11828201048805227	-1.1346976705374476	0.9659700435425794	1.7328384545793623	-1.2685974142205958	0.6147550249750019	1.195107876273849	0.5881465520181365	-0.24495175349546533	1.2673017573203202	-0.12033921089434903	0.6344695833024055	2.010902866854613	-0.4869729008351643	0.8730434320393041	-0.49805756195374473	0.4033629112866922	-0.6119586544481893	-0.7720705884652646	-0.6816757431026202	0.6885415327855909	-0.14504060262135055	-0.49355574471742064	0.6518810911025211	-1.4096668495368068	0.4812656328802333	-0.27280438287785663	-0.5148813788074051	0.08657526084230185	2.058002252339711	0.8125652338451882	0.4292820282680573	-0.2438475010467081	0.7069772840381179	0.6237301096807608	-0.7503945271943424	0.5214358443633483	0.023074540714849802	-0.3341621258822073	2.0766486194097125	-0.5018880456959903	-0.2944422295668405	0.30339327859096094	-1.8455810831253483	1.4247388564736603	-1.381452037740622	0.05496210398213634	0.8207354900018757
0.043505593654527844	-1.3557264919143637	-0.13496539882541453	-1.14100742603665	0.9888830257094938	1.6948428138088985	-1.32001273245242	0.5050430634959298	1.2560499823582556	0.5508301871902598	-0.25201624854868393	1.3315017975423156	0.07427669236639015	0.6129742248579367	2.2489313993430575	-0.5017915033072721	0.9434582178080809	-0.5324529869582112	0.42546134136096486	-0.5164367735080061	-0.7614600126095736	-0.6963501016191475	0.5722692822925143	-0.09666486061617685	-0.5712045843487166	0.7273968228268263	-1.5223526514744026	0.4348464282522754	-0.4235217502461661	-0.3650155196766286	0.07969940023744916	1.8968690156696961	0.8274024782895273	0.4993225378019952	-0.23103553619378733	0.5751097304037025	0.6790868283889859	-0.7441859297129916	0.560914941819009	0.003289148777725687	-0.5282275326059422	1.9756335903135684	-0.5283308974985091	-0.31890287607608325	0.3001044048197556	-1.8011625220191578	1.3212013736621135	-1.3330083348309867	0.05564544685618712	0.6436274085962468
-0.15305530944855397	-1.4201568960027473	-0.1328014035956272	-1.1021423669137076	0.9723681661479009	1.5469126868160443	-1.3589266555970032	0.404679489976843	1.2436847381491845	0.4990421959726783	-0.24623896052552655	1.3879406481991206	0.21449788976382794	0.6153217682427311	2.4713701571770046	-0.5114026901446469	0.9740918966761314	-0.5289206190541489	0.4847299022386924	-0.3909212589331811	-0.7331917285875428	-0.7063109280772046	0.47094726304372736	-0.049150864033669646	-0.5995649492090778	0.763470178637152	-1.6943807957802082	0.3942722716830357	-0.5165411249584537	-0.24621622236337645	0.07214479437172763	1.6984909136081427	0.8384213346712099	0.5473859374436462	-0.20133945475514553	0.4740575484728291	0.6823157183715303	-0.7341525334785289	0.6076043928757955	0.06099451888146211	-0.7071591261985286	1.9401245160706981	-0.5608711105328299	-0.37590252670251967	0.2885142025993038	-1.7723328494560566	1.2379361020983708	-1.2658390920061704	0.026937698373206864	0.4973224027472061
-0.25412794663698113	-1.4685589537303185	-0.08933161742147164	-1.0341664478503572	1.0072156282026978	1.3555787588903165	-1.3705369358843054	0.30998625013840264	1.1804705184413606	0.4289555754387064	-0.22043424547582746	1.4255373535300226	0.30645266312518527	0.6073103588648688	2.6928572897893686	-0.5140990298747465	0.9466426545953185	-0.5077875541111981	0.5641162620515388	-0.3573011988595029	-0.710742353272902	-0.7391085710067016	0.42321201532215735	-0.022665601188498467	-0.582810392013081	0.7836610111016789	-1.8252920348564277	0.3713869776802047	-0.5872711885817502	-0.16586555663962266	0.0780709819855327	1.503447308818674	0.8495513522774241	0.5653734196775269	-0.16258595504730722	0.3768844634234029	0.6515021914969136	-0.7123578022489234	0.6492417734327965	0.1232950939486849	-0.8340492544287106	1.973772126290759	-0.6526318572263052	-0.3640787060267744	0.26920306141864214	-1.7459144186695332	1.1807016322037966	-1.1811984330077823	-0.033898186849428844	0.4021824193508504
-0.2396482867172577	-1.4918874542130038	-0.017431975611199746	-1.018977513370113	1.1684876653409957	1.1758863746384423	-1.3522676498251156	0.22037698750129425	1.1204434404284254	0.3324657210032799	-0.1860355305489541	1.378639652185794	0.3460134905468943	0.6152033281495785	2.916259313520392	-0.485217901623651	0.9017543883315202	-0.49490872416043086	0.6001113329492267	-0.43373990713683075	-0.6991938612110861	-0.7938370030491285	0.41395671780984333	-0.030528581206931193	-0.5270310651603084	0.7986896353428642	-1.8805728523066094	0.36933614940046205	-0.6650166408902705	-0.09309100366470664	0.1073796586491873	1.35308329631578	0.8616040080472498	0.5633171218604364	-0.13113170224770648	0.3336895239300695	0.5869092753198943	-0.6891788281070206	0.6774139995014078	0.11808950704287928	-0.9017900871846034	2.071764238263858	-0.7224057847242359	-0.1917944540859328	0.23916350847094617	-1.7147877526933328	1.1497692466106613	-1.0975224845798608	-0.13743565392741172	0.36275057158019
-0.21757657158531324	-1.4815014580499732	0.07992489298700892	-1.0552453304498968	1.3657183153200299	1.0219291699714028	-1.316376640230163	0.15034736707403407	1.0960035352491966	0.22374180237318736	-0.15624047370606503	1.2904779633644614	0.30801432497399095	0.671611181744883	3.0494868445420193	-0.4082007250989938	0.8724844740890314	-0.4801205812670267	0.5924573321370724	-0.5482545339413037	-0.7008687115791673	-0.8629824927872379	0.40834419990611615	-0.07521419343537757	-0.45215332935569486	0.7971021592801975	-1.904858042643345	0.3764746814747397	-0.7204797660706614	-0.0779556514693672	0.15315218569517944	1.239278551634462	0.8694936759583711	0.5461050210293457	-0.10384885278999303	0.3703996321275961	0.4711438948689576	-0.6633322696739942	0.6957413196915596	0.09524526923572067	-0.8984246902161083	2.1968182074724405	-0.7284088568648237	0.0515361098485162	0.19030526603025627	-1.7150162494202903	1.1440445665183296	-1.0320237142691702	-0.2655844861304887	0.355005279483544
-0.17456666622447198	-1.4244991789126897	0.11863127059937775	-1.0919607734709065	1.5303099500681914	0.9147385513845462	-1.2720128767335441	0.1311675133728097	1.1166596757004497	0.11935412496244513	-0.14038889772116359	1.1998271562297205	0.24666277830745104	0.7531161873866825	3.0959476906049352	-0.34989769851165786	0.8522367441891164	-0.4826302022090946	0.5552614230541493	-0.7137698751368993	-0.7009325154027133	-0.9469583638800474	0.4099471877655508	-0.13936953108463634	-0.3873268795565749	0.7869407599353044	-1.9069066464262883	0.38636889688651394	-0.7589613904166861	-0.119011208269769	0.20792236525395044	1.1700331970683626	0.8768608861141949	0.5212586583690255	-0.07887431218360245	0.4215515341591754	0.3579543704715113	-0.6317500896977599	0.7142826595747215	0.05334393612715997	-0.8760503860967248	2.3084024597807256	-0.6825145147638323	0.23100582355931634	0.142695740369008	-1.6923048773750644	1.1639160193320985	-1.0026101967180199	-0.39430277072860764	0.36998602930077146
-0.05794168312049971	-1.3217735041778136	0.012723183332175415	-1.1559813989067007	1.6710769602340423	0.8627583220742245	-1.2262078568241628	0.20255974630029577	1.1318256477228756	0.0240895287220949	-0.14477675933246062	1.0608462039540456	0.2212600001164821	0.8617591589877609	3.076353523580719	-0.33845640550649947	0.8369987618933041	-0.5332367224019133	0.45820834904563706	-0.9034821803625208	-0.6827643766480055	-1.0439771967955114	0.41981236240690356	-0.20253797356104952	-0.353337408316576	0.7788054302840839	-1.888486004214085	0.39630810304665565	-0.8091970208923588	-0.12268958817900406	0.26888966015670546	1.1462732345301556	0.8813240092791338	0.49375140534406514	-0.060646045234825495	0.46878707016392857	0.2595941582129967	-0.6072373234102955	0.7367969284069983	-0.028613711946131305	-0.8514522667606069	2.338349115392199	-0.5861196338466454	0.35691118589406556	0.1067203858288965	-1.5626660567213602	1.2137642030116882	-1.0106782235415617	-0.5103314516333283	0.3966615416210047
0.11134737930671197	-1.2201297646355018	-0.17307266731970317	-1.2507137160388129	1.7054201094633004	0.8320040161915226	-1.1898755878105913	0.3062982011463482	1.1193274771385575	-0.05917556156748331	-0.16085170359610834	0.8618297521986727	0.20030547633592644	0.941897548170107	3.0020510919065333	-0.3441820591394964	0.8376852828612738	-0.6069967886283625	0.3258497731152163	-1.004819439900127	-0.6466099400356955	-1.1132923955856675	0.40354759870204937	-0.2564453345241652	-0.3556595353908519	0.7680346574872629	-1.8581578525135238	0.3982989436619083	-0.8304561977543005	-0.1110301362648685	0.3318675240044716	1.1497680013640503	0.8790896686660512	0.4671151754808294	-0.04842391851590367	0.49039075143482524	0.16015764929363382	-0.5944827389450531	0.7641944634741511	-0.06044374300641692	-0.8196869690258165	2.224285003761789	-0.4564057818454869	0.44441262829153755	0.07608725272195971	-1.4559671048398395	1.2689208945636499	-1.0359891824561966	-0.609647623215157	0.4311661544284699
0.2635727292809814	-1.1407093229598142	-0.35892744673729443	-1.2816074928637646	1.594648628618631	0.7966785624004293	-1.1607037557264293	0.36745917982397136	1.0931626203921627	-0.13029609015019714	-0.17694179147187483	0.6848791506450242	0.1666820185349837	0.9480351745357855	2.8941158385631267	-0.39529985357698455	0.8464592991512371	-0.6762156360072602	0.23339597380185467	-0.9993377050077573	-0.5801742087684804	-1.1411356290924983	0.36083147492081796	-0.30132403493860277	-0.3831702238165508	0.7428213457437862	-1.8211024722019657	0.3831670552943748	-0.8406178608075614	-0.13826927066919042	0.3897376871706569	1.172339297985506	0.8676206093250161	0.44477599321543304	-0.03845622120337248	0.49737871619323737	0.06745404111502573	-0.591597585722384	0.8050872966484274	-0.011332273204205129	-0.8192785131696818	2.0291483266725203	-0.3582159160066823	0.3828921050537869	0.04634229140885108	-1.4893576923344478	1.3139476460060797	-1.0517393518750928	-0.6887500717161872	0.4707097467199116
0.37907379362515214	-1.0855131775714089	-0.5100797307906709	-1.2642942318827877	1.4327337311752508	0.7588067051323206	-1.1249760694227837	0.3772406720016325	1.0487961241700159	-0.18563949053837797	-0.18784519219709978	0.5643645744152476	0.12028271587803825	0.9089195745407638	2.735089660479317	-0.5096827408460591	0.8485838032277918	-0.7500535199373397	0.19338593587696587	-0.9665127771283648	-0.47079850425484426	-1.1599185890142316	0.3380599815757394	-0.3412968651459969	-0.41574759075462503	0.7002505940192706	-1.775013085044313	0.37730326109050416	-0.8933432733303043	-0.14564290378999697	0.44635017529464377	1.2020336862429246	0.8503656082471174	0.4303306718392311	-0.023043864192388932	0.47205122614663547	-0.0067560089894030725	-0.5930354325743369	0.8551558473652732	-0.0010286098483423447	-0.8524088215006145	1.869128341021988	-0.324718843305974	0.17431398702439949	0.0034154536705093995	-1.5675486709921365	1.3415475710823546	-1.032480682434128	-0.7336339421047942	0.49784620518836764
0.4553465709997232	-1.0930605480679272	-0.5089535366014923	-1.258631890174285	1.2885778496597653	0.7197471156868545	-1.0880449483410861	0.3185717083610971	0.9925157151524292	-0.21804556370790165	-0.18629675785799646	0.496104530769452	0.05203923855845407	0.8719328592970242	2.554277958209663	-0.6131000124996863	0.84308931615644	-0.8212900692032156	0.17978144888752556	-0.9342272918748995	-0.34925860078217386	-1.1685983858536098	0.31801645214568797	-0.37607776857450786	-0.44102305083232035	0.6497191738240236	-1.7481629420203268	0.41114005309174156	-0.9849169681442926	-0.1267869884295821	0.5034246664953566	1.2295911470095544	0.8354977944660323	0.4349829602559698	-0.003950690364430781	0.3982831643947185	-0.060159672520920957	-0.5962043713598917	0.9081543578230443	-0.024268208686321725	-0.880498016530192	1.7832341756659353	-0.3447151150203465	-0.03879910197163896	-0.06146065928956733	-1.5966729840715779	1.3229770418006068	-0.9767559534294905	-0.75427016212385	0.5068905273390949
0.47401771142252425	-1.1668938996766351	-0.3186725521148048	-1.245448421069138	1.1722783243813077	0.6727359098282084	-1.0543545051974292	0.178515799077482	0.9596519873557708	-0.2208911255614542	-0.1716793862607417	0.5128644057242056	-0.037544405198726656	0.8187380728441676	2.3953070733344464	-0.6583144001743376	0.8323554680491311	-0.8812430514427394	0.18107036286094452	-0.9025249035639102	-0.2723526620710691	-1.1799250964563686	0.2904607199707803	-0.41238907466235863	-0.4560154949677958	0.6190641959684231	-1.7545606308834532	0.4430122490809404	-1.0965101867673335	-0.1005180689095772	0.5497048265515783	1.25645855827395	0.83043162165801	0.46351494641237007	0.009408576218594564	0.3053121754866841	-0.07221963707182803	-0.6035701833032306	0.9682336043213857	-0.04654714958099082	-0.902802499135707	1.780603641347024	-0.39363020022873096	-0.20319062464979645	-0.14524779643407704	-1.6166664476803614	1.267049660952424	-0.8979492546704027	-0.7462316986377023	0.5047813495093505
0.4387055288496125	-1.248803955666395	-0.04977404652658426	-1.2340630426092545	1.1515322247944546	0.6381354736937653	-1.0117529140543866	0.025959835757564588	0.9581712493617347	-0.18969487912359334	-0.1567742860332378	0.5957540232937558	-0.14030862768959515	0.7396960137548494	2.2352332344562327	-0.6930789066665974	0.8179478050321467	-0.9227449003108467	0.21289364886466525	-0.8641558774827924	-0.2635381638481968	-1.2157090712533403	0.336564134293028	-0.43771223268443266	-0.4555182411452378	0.6439902871039852	-1.76820399624117	0.44869982952037263	-1.1845604733267723	-0.047828370148544255	0.57781001371907	1.2819725821275125	0.8432929753363018	0.5172280413853608	0.02068355901080637	0.19965414833948747	-0.022123469458759003	-0.6116864504017558	1.0280717018698566	-0.09713948920917177	-0.9363831562310964	1.8297927496732072	-0.4441970906276314	-0.3606081608880472	-0.23146641378644323	-1.6367080158632408	1.1974964933470498	-0.7752076055626012	-0.712453986895634	0.487726342025122
0.37868634584755717	-1.3198248574600233	0.22313816277074308	-1.237851424868896	1.2573908120145092	0.6455536421563197	-0.9636470414622055	-0.08547121630858953	0.9757329874496683	-0.11828423902869523	-0.15313981912482916	0.6614006339771186	-0.23597473434444796	0.6942059072078444	2.043857619176346	-0.7324224339261295	0.796890629801754	-0.9419519770889547	0.2852833539918008	-0.8304235634522741	-0.3121821989196249	-1.2567786618487475	0.4594584965858772	-0.43737254050537366	-0.44762011246849065	0.7084014491087571	-1.7929866446686404	0.4530226905926632	-1.2197142403223644	0.04085489471210829	0.587255409954355	1.3052428321157468	0.8736372106027821	0.5941581733396825	0.036541130382548984	0.08336199171104508	0.028305261729291403	-0.628221689199217	1.0773233605190164	-0.17445684728914584	-0.9621298394703619	1.8436611275025037	-0.4489813889595715	-0.49230794726619587	-0.30431408844063274	-1.547675468818594	1.1136948220331366	-0.6262715257545789	-0.6532713505618315	0.4576356377885136
0.30953172061839646	-1.3947459611171695	0.3687020355423538	-1.2336154166680289	1.3765721248674723	0.6975603965028598	-0.9190282644054759	-0.1454961293075406	1.0092087948346762	-0.023692454593197586	-0.2003576017099006	0.6476836425905153	-0.3143327403620446	0.7259842952783341	1.8626792356286508	-0.7584294693172856	0.7727487488706867	-0.9484358593235559	0.34581719875343503	-0.8003800391701474	-0.4194204753444721	-1.2890972872926276	0.5761593093858461	-0.41349039246394026	-0.43921266070164744	0.7594762596433033	-1.8146418139602656	0.4419737126394615	-1.2291565554069068	0.14615555015660736	0.5738345057625522	1.3340334781218524	0.9098201891877779	0.6868555324097635	0.05320122190776133	0.004121577112762886	0.06223581629304938	-0.6618565847469902	1.1234732408004675	-0.22171983086830988	-0.9698032238445868	1.785221202186068	-0.37873950819413726	-0.5621300520713962	-0.3640370462404788	-1.3881186096128595	1.0370975542603	-0.526946956388863	-0.5679673817844669	0.4278592150166022
0.23722628040449267	-1.4391198461519936	0.3146774526649697	-1.2122912249368571	1.4414816190336313	0.8114441658956213	-0.8768335488302512	-0.14411685895278842	1.039213059907987	0.07259679081784641	-0.25912996034128705	0.5694021430336423	-0.3863906435666097	0.7151606929194634	1.7093191563412387	-0.7680431597198696	0.7544817247364677	-0.9456010715484627	0.36967070002151386	-0.7619361771178028	-0.5566369782623815	-1.3309031961944982	0.6378269528728359	-0.3694376804006883	-0.42972380256341597	0.7867466919569843	-1.7945147015887049	0.3953033096664531	-1.2280600735516756	0.2609671236844652	0.554242153064361	1.3677034418985923	0.9479345940490085	0.7716351201509166	0.06365099846442601	-0.02904796227383467	0.0891250929828887	-0.6965572527420439	1.1676637858642216	-0.21607379790185233	-0.9989955987932971	1.6544007752879384	-0.276572039581551	-0.5716793380861478	-0.40787404022299123	-1.353675734559894	0.9937570709980028	-0.4827225928690087	-0.48645486379215985	0.42109867150934044
0.16740562924359764	-1.4352661791354673	0.15077036465508492	-1.1889843284716672	1.4552393837523065	0.9945553325934883	-0.8384898245447923	-0.10899877004109712	1.0463941754824042	0.15625384027814201	-0.290821754602002	0.4611749397266955	-0.45766198848057804	0.6028885953871697	1.556974725990623	-0.7597939123561945	0.7375297593483257	-0.9382695321850347	0.36626367075177557	-0.7241658388065001	-0.6570801474795851	-1.3658605236734338	0.6429820629297833	-0.3153157770086931	-0.4255381805813016	0.7850311310286254	-1.748754854178923	0.35896578190180034	-1.2254690240721153	0.3408340880745884	0.5486467824684584	1.378922311225233	0.9828253233988263	0.8339047367714336	0.06290802927640818	-0.059006143633677635	0.0882604276879375	-0.7202186623408522	1.2093071951449699	-0.20487537010781623	-1.0608365136272428	1.4715127198125022	-0.1559588309767695	-0.5517983073354563	-0.42798101850604314	-1.4621214837882872	0.9942718914478785	-0.4786403439287151	-0.43287123036187164	0.46442411742597045
0.0937969555959636	-1.4091426794053241	-0.06008658052632789	-1.1645469868328726	1.3842947613772298	1.155164426898981	-0.810375295872776	-0.06089754931184954	1.0280379704540379	0.2147822947149843	-0.3410947609319544	0.3461697627150192	-0.516539312951455	0.5362220075695684	1.4010129557304425	-0.7256678149922312	0.7164377942040152	-0.9426523364216252	0.3168681909104391	-0.6966386740568777	-0.69779655747543	-1.3736561910965026	0.5742060542563554	-0.27041919805851516	-0.4299627740606648	0.7384082399167644	-1.7085405100422322	0.3667866736596488	-1.2265340781034708	0.36991522465058385	0.5490374887740849	1.3718081234538153	1.001075217436282	0.8761954731059708	0.05449149282588376	-0.06315854758123232	0.05701456816584512	-0.7444791747946408	1.2504140480122559	-0.20237835307105345	-1.1118969867197854	1.3119541763396314	-0.02690500261410541	-0.533822904281114	-0.4322811769929934	-1.5637333769591222	1.0410404006997684	-0.566840277189723	-0.41319389469833895	0.5488820230388998
0.030303550786544193	-1.378106844889586	-0.2613545059981387	-1.1363187339743175	1.20848078078604	1.2280080708085979	-0.8012091343132799	-0.011796857311042734	0.9860054140763529	0.23779060666534607	-0.4096650366039249	0.2589460844272301	-0.5635953535986072	0.5191332279754703	1.2897630200402992	-0.66523675797724	0.7030436773458235	-0.9625097468657842	0.23033480311498322	-0.6640787902422473	-0.7151320563328638	-1.3708724151943747	0.45827582945051015	-0.25263005499725877	-0.43866712980893807	0.6777891662083868	-1.6918074471758147	0.39186526664538557	-1.2335215309452494	0.38335762217821695	0.5611265692817459	1.3655843221368937	1.0097207816742177	0.9110568942375664	0.04640674032573371	-0.025144019295468455	0.05909762546731778	-0.7623513589105848	1.2824205423838066	-0.21110057230363327	-1.150927212972666	1.2378471904197508	0.1055327564665515	-0.5146679388302643	-0.4216143216869173	-1.6557664468130273	1.1194657434832422	-0.7259362825319855	-0.43592422997658337	0.6322224834440171
-0.020192742210809793	-1.3424611520937015	-0.305649294892273	-1.1155357397088084	1.0407025540083772	1.221462281315021	-0.8179368777282031	0.014279348163941613	0.9334283956993827	0.23514874012885958	-0.43302405829650786	0.2598869202937058	-0.6056685856572709	0.4387306262776295	1.255629649324863	-0.5928386592631996	0.6945456610396048	-0.9832759569201939	0.1509677770117383	-0.6180078954556959	-0.7247281513941737	-1.3628714545631844	0.33006152544421613	-0.2644298885856298	-0.44795805195954924	0.6458727464936995	-1.7226477498221116	0.41523421119316517	-1.2500106625388903	0.37475505020394284	0.5841639819594727	1.3430709006349804	1.0079394230511012	0.9631440793086725	0.029247554994829943	0.02844590599626807	0.1175895116960469	-0.7535981508820278	1.301398964738609	-0.24091218125920263	-1.193123844879514	1.2486581214392385	0.20801801423841232	-0.4990634091983835	-0.39093282278922736	-1.7729371631681414	1.2015996431601323	-0.8570963007231299	-0.49649192149058596	0.6646912507635004
-0.07457632117511348	-1.3135833711072185	-0.21132725772827402	-1.1102653868188934	0.9499539549073438	1.1255624864786793	-0.8476359288579876	0.0015294263097490434	0.8954670959775346	0.22376957900733277	-0.4054437547259299	0.30605568574138575	-0.6351607033105173	0.3397268561038955	1.2351711621452641	-0.5175714748196378	0.6784031409819404	-0.995837957649039	0.09192262788940339	-0.5714536850216376	-0.731580682043008	-1.3542436653365297	0.2534106843816371	-0.29397238104233325	-0.4485928954320387	0.6504294626246789	-1.79775762458527	0.4252671480790721	-1.2796750362974636	0.3229933830713862	0.5953632787638102	1.2971403153798406	0.9876886269720794	1.0197947425917917	0.004034810526632399	0.07216571928701115	0.18495177546109115	-0.7038316226706749	1.3010884854656508	-0.28637523172436724	-1.2156901581620374	1.3458277990548733	0.27703762900663575	-0.48865412350809107	-0.3491667640289581	-1.836826050639818	1.2832125568727766	-0.9612190358209081	-0.5658806142981175	0.6101878607524778
-0.13379819428773665	-1.2983926519922622	-0.1337999187924276	-1.1109128006095932	0.9125322806826276	0.9568868339363921	-0.8784925696314222	-0.04060495092828896	0.8784432460126966	0.20986274417858303	-0.33250076105478066	0.3325290553175903	-0.642002996789882	0.34007306560695705	1.1536660625095558	-0.4313436818910469	0.6651458644518241	-0.9965216417595029	0.06942678267332673	-0.525170754983277	-0.7610325269918163	-1.3521688353131147	0.26654776740445874	-0.3297902395437612	-0.4426137802938042	0.6848881728553728	-1.8794226116579895	0.4166739151409187	-1.3175281041659674	0.2646455035937004	0.5843208348558927	1.2569082034334702	0.9585032474713392	1.065111857441182	0.004641663222189102	0.1011735374397101	0.25059377855191495	-0.628070336899011	1.2873098373424299	-0.33939869488417373	-1.2045431534728201	1.5004329020083627	0.33076495005546813	-0.48441756772940103	-0.25916242432765124	-1.838145919891586	1.31621347253697	-1.046788863421379	-0.6272051264145635	0.4749700065746949
-0.18846355345392757	-1.2847841176750339	-0.10131379978307856	-1.104984918088499	0.9326327490148077	0.7976452526092961	-0.9147474749806903	-0.0982777748681701	0.9088091944791227	0.20360991520320654	-0.21043946147770445	0.3504388407758148	-0.6301740764778989	0.3901580403831911	1.061931719284048	-0.357976703441121	0.6562094952302469	-0.9853714765108024	0.10061635264011674	-0.47380209706695575	-0.8055644056357085	-1.3563212326027194	0.31642170586907814	-0.36652347907507526	-0.4379574568777148	0.7245595489837721	-1.9383178714383233	0.3959519262887481	-1.3566522529112361	0.21930131578291395	0.5591872971078347	1.2361711029082745	0.9266944630716564	1.0964481966006239	0.029457401254041317	0.07995807643317013	0.3023497407346629	-0.569017714435461	1.272340516279224	-0.38572529707455255	-1.1594698751945611	1.6750997529715927	0.30300903535308815	-0.4819503555454715	-0.12932226060612778	-1.8269736325577157	1.274059850790853	-1.067255959787456	-0.6645354863244132	0.30350502346851577
-0.23822977956457342	-1.270166358863667	-0.08757684973135738	-1.1124023581202265	0.9751169481420459	0.6960691000221083	-0.9542058090962973	-0.15232918123410136	1.0472133729112552	0.213094092617487	-0.09293260324522774	0.34517524552282974	-0.604118378540852	0.41077572736814394	0.9646476840170752	-0.30605276100633305	0.6411872104007224	-0.9553060508726061	0.1511804478173533	-0.42826752674086366	-0.8432373732484116	-1.364193542823487	0.3740015242749385	-0.39338776687793314	-0.43587671515419546	0.7489927074543978	-1.945773445861494	0.3829795938428445	-1.3958951289911474	0.1586108594975886	0.5166316803738603	1.220798580771413	0.8964002503562156	1.1058552467472451	0.026366422571065896	-0.0013290353987985947	0.32954134794721196	-0.5344967772969013	1.2621188151665919	-0.4146594819880372	-1.0936246965402163	1.870741819112586	0.22718314507468124	-0.4815626507737112	-0.0416218913006927	-1.807458208154014	1.1982425205857923	-1.0292920601275308	-0.665604587272525	0.14894838316303952
-0.2706921396411229	-1.2523842304568427	-0.14767764311779635	-1.1447098236522142	1.0119040749104518	0.6429335580231409	-0.9903747548185617	-0.1875572119856639	1.2762764305732444	0.2375683935921839	-0.02218543333124165	0.2653991448447388	-0.5630226169792408	0.3865380252283721	0.806963093783876	-0.2623455195875031	0.6258773289494806	-0.9157941118544659	0.18293069536258028	-0.39346880012036245	-0.881427151831837	-1.3682200269454436	0.4521111254975169	-0.4163223525251489	-0.43728399174910476	0.7657446553430748	-1.9065917995334178	0.3972341626172161	-1.4293238576539873	0.07638725721454553	0.46815272789692486	1.211449522999212	0.8769831634611795	1.0834648278252763	-0.005119023591390726	-0.08062535371514841	0.3356212147589127	-0.521477326306299	1.2610306305303012	-0.4329015786732736	-1.0686251034993508	2.0284451766875136	0.19708047965765607	-0.4888749977416998	0.010019582553329987	-1.7805467054830033	1.1158311727622623	-0.9727701755462433	-0.6339467079945826	0.05912324853633866
-0.2781913354686306	-1.2305593872175866	-0.28348880516393626	-1.1918546982077776	1.0338222861742437	0.6120849409005507	-1.0288903983580273	-0.20979211620695462	1.5320020460610426	0.23686780515318578	0.039237057420859235	0.14803764016747498	-0.502274352885099	0.38944436289880957	0.6432631844894777	-0.24364138391101778	0.6145288590296314	-0.8839750086808934	0.19369957161049772	-0.3607654806942139	-0.9236748535927847	-1.36132217515256	0.5222552369198715	-0.4448207384946391	-0.44307965402076394	0.7755722577652547	-1.8566948639513199	0.4417862511879309	-1.4592082261796933	-0.014138009817780467	0.4304167728892879	1.2230601623658308	0.8623293350373175	1.0451432244865173	-0.05406991719278894	-0.1564028435553734	0.3280508584702512	-0.5547559133140048	1.2807264710109674	-0.445636365560762	-1.086202669615921	2.130668744820389	0.12934249809222217	-0.49711548643602377	0.023460875492601646	-1.74967860159257	1.0341196108197015	-0.8876776258069518	-0.5774607042927876	0.05413664929647818
-0.2884827169330249	-1.2036680625120755	-0.3959576283471654	-1.2459491551728823	1.0433876041619314	0.5683687339855426	-1.0740163372140796	-0.23797054292311842	1.7453797914438247	0.20820540500791312	0.08743917479362498	0.06131687114164562	-0.4315108344403026	0.406554400971166	0.5508507719164808	-0.2756669900646248	0.5940028098183774	-0.8529785498028379	0.1847867314843036	-0.33112108159196385	-0.9531745514092522	-1.3465246407111597	0.5277935805781754	-0.47388408619351197	-0.44993982568925894	0.7770782252770266	-1.8282243089186943	0.5098122627192823	-1.48728374884231	-0.10030996484743393	0.40600475846475853	1.252211414886007	0.8455439901330648	1.0123927536056887	-0.1353172843908918	-0.28572677801772656	0.3059565438705948	-0.6258284309522161	1.3137608627813413	-0.439483993028517	-1.1128849611410345	2.227304781822402	-0.04623426631285654	-0.5002359224172221	-0.05163800687663731	-1.7117451383817397	0.9785991539199232	-0.7612091474427121	-0.500353176117616	0.09958174909167636
-0.2819697518121233	-1.1856154503071106	-0.5086294283900721	-1.296060499949112	1.0401816154852934	0.5252154472836249	-1.113242580336776	-0.2749176642617631	1.8307648940185128	0.20306672769103146	0.08568251578789465	-0.01633457917131121	-0.3669481444611807	0.35498436964232627	0.5327000486534427	-0.32289174060210835	0.5662543744778746	-0.8261370004578851	0.13933318021167448	-0.3152340285335899	-0.9782494540628086	-1.3294853044370725	0.4925608140019134	-0.49977220594496813	-0.45483994830961266	0.796655802930059	-1.8219819445227174	0.581235075752365	-1.516197346808289	-0.16817157462553492	0.40366337250184514	1.2738789692561503	0.8282222923204472	1.0046321080235816	-0.263414246838021	-0.4235884525338026	0.27352857200470587	-0.6832634757073185	1.3507862696720703	-0.394277580425464	-1.1720063280097757	2.285229900899815	-0.1742578990493003	-0.5038662489164325	-0.15573437924734718	-1.6708051392898895	0.9461901276352276	-0.6263019902989101	-0.4052325828270035	0.18078160352057912
-0.22160154560545736	-1.1875670054528382	-0.6789564780423362	-1.3270402614181414	1.0284023087744998	0.500915566880858	-1.1337353554144625	-0.31368715488555104	1.7581190842902206	0.20038473934966797	0.1255215733682917	-0.07017977419621033	-0.3072537157466735	0.27004460129910085	0.5480453691225788	-0.3336270282183266	0.5381232500842807	-0.8222155440356724	0.07767153572329864	-0.3051249360870249	-1.009076271409032	-1.3136886763828135	0.42690012363628094	-0.5204827017461333	-0.45856452427178274	0.8610630835752644	-1.8130067090966258	0.6388757228689323	-1.5435674894239102	-0.18778397637401076	0.42093430233303064	1.2970601805989352	0.8063235310877459	1.0247510351708573	-0.4082308517758146	-0.5268115621829569	0.24216480357875683	-0.7129505987580621	1.3956098307292344	-0.30215499216501945	-1.2509011476062728	2.2712704902599596	-0.22710169639157715	-0.5081544986646908	-0.18862311695940243	-1.637628015842833	0.9183158371694979	-0.521889842029992	-0.30978133975862415	0.32281238144973945
-0.1859915725919141	-1.1912228993696483	-0.807499758983895	-1.3470114594851554	1.0223533258176285	0.48169081007464226	-1.1300419567742028	-0.3522134408332599	1.5588438999278835	0.2096497899834689	0.23242411721488102	-0.07306443912014918	-0.252591732794334	0.23501670298057795	0.5431388244021228	-0.32560810885387986	0.5060075208833503	-0.8302113130836567	0.047650581092408925	-0.25988035514943697	-1.0330441777240662	-1.3080444817808587	0.348485583849183	-0.513685282457802	-0.4670154254017622	0.9590441244700199	-1.8225234811784543	0.6791386934286321	-1.5729874245523365	-0.1251643391882759	0.44251440900948075	1.3350262590186148	0.7886183270504944	1.0495837347227586	-0.5410606980962342	-0.6461473656839526	0.22698781133870857	-0.7357228135931628	1.438440898588094	-0.17685329002859423	-1.2911811789574117	2.237004484740584	-0.34618881859412676	-0.5105911644120573	-0.16851174178628173	-1.617436120865903	0.911595426506449	-0.46407829173871107	-0.22758180500584632	0.5131866326818598
-0.23197938235906762	-1.200710191300146	-0.841815943550659	-1.3765724743269092	1.0293305768874421	0.46144336576087486	-1.093549229790224	-0.3781097414793633	1.3035974376531865	0.33190710202769047	0.3348062928441379	-0.06748723191167237	-0.2136570974097996	0.224083771304951	0.5108184888947787	-0.3064182815268475	0.4797341778929448	-0.8376178909470134	0.05036589319641205	-0.12662243571809678	-1.0508231131551438	-1.3140910510707318	0.2807026859061502	-0.43874203634305375	-0.486121075914126	1.0685023456026856	-1.8546861407748072	0.7138528050230317	-1.603248926964555	-0.018266344455974547	0.456328871377754	1.3726361828564957	0.7839829039875315	1.0713046613321864	-0.6663871227697242	-0.7690734301897146	0.2326202289767983	-0.7559409583622934	1.4770156874817408	-0.057884300543735764	-1.2895019715488576	2.1768788828975905	-0.5017728034733967	-0.5102434049804179	-0.07992759757708628	-1.614949715692299	0.916937844707855	-0.4502778531569699	-0.16399050496848933	0.6889293357241936
-0.2975381079664131	-1.2459536962881335	-0.8173768748814269	-1.414021315782696	1.0399959618627055	0.4887906781025695	-1.025692700233489	-0.383057124273582	1.0762624228694153	0.557783604604634	0.4289882025112986	-0.051696446152717845	-0.20040015379352968	0.18555733485022752	0.4983076729082784	-0.2663011526177327	0.4705751532222956	-0.8532425741544403	0.06591019571584823	0.03598053893058584	-1.0675269541594725	-1.3216896370140037	0.2215322420150922	-0.31805476868405363	-0.5107616925193321	1.1673644551190194	-1.8562141976948712	0.7530284991638552	-1.6266940835760983	0.07631132735403376	0.4592406315094646	1.40077684675082	0.7857698206718744	1.0760935808331167	-0.7848935440188509	-0.8338409933327962	0.2495295751119761	-0.7603175623765721	1.5140893241624442	-0.009490723139592861	-1.2720431020058656	2.0457633841307525	-0.5969733559018797	-0.5049212758407988	0.06752211086860568	-1.631254159775071	0.9339885746974537	-0.4870485581639482	-0.13271103599176853	0.7964310567319679
-0.3496450309813753	-1.3115387462675065	-0.7326831432708389	-1.4524994440072903	1.0494753804130759	0.6364054518870429	-0.9606269932334746	-0.3734055633612237	0.9281082493784302	0.7585531162069041	0.5274784698261343	0.02116606483989053	-0.2026911002709956	0.13988501277529533	0.4526645842987719	-0.2031987915247318	0.47073286749872134	-0.8622194021089029	0.08806662691892456	0.10730233767527544	-1.077375074323789	-1.33284937580749	0.16081650134437364	-0.21508870565049842	-0.537719608491799	1.2284143597392705	-1.8226200342256011	0.7939625817200336	-1.6448244459721564	0.156743547372411	0.44664962173326206	1.410499866833909	0.7904552662858766	1.041478095653066	-0.8447451000581921	-0.8686627981644939	0.26577681740241865	-0.7351867741966014	1.5591208761888715	-0.06565279799144079	-1.2469806696025176	1.880752289211641	-0.6758444346076237	-0.49789559543132356	0.1950583041942578	-1.6650416100059744	0.9885472113555475	-0.5750657041589732	-0.12855954433758776	0.8054020465409325
-0.42731069912664044	-1.3658536379910011	-0.5909758308330999	-1.4903959114043028	1.0668907985917013	0.834777356089522	-0.9328305151813723	-0.3574973122889037	0.8439318494251788	0.9101795894207634	0.5188579686277534	0.09437326645024673	-0.21531803360596274	0.09529687309152937	0.3412633198272146	-0.16600332321452718	0.47395441352747103	-0.8515639351189932	0.10188593290393413	0.12453643821573342	-1.0876634408705725	-1.3464315744568114	0.09058173251094578	-0.1282705360972717	-0.563221970799205	1.2402952013720885	-1.8101772850193636	0.8310537045198387	-1.6685000732921236	0.1926780569138542	0.42937869190207645	1.3958307499960991	0.793412154858414	0.9626966125079433	-0.8129250341851018	-0.9107210287237921	0.2792879684623344	-0.6809774253396301	1.6524636059599636	-0.21077804093638514	-1.2201412796711988	1.7008777336719505	-0.8047306379192417	-0.4908346691335068	0.3392015513084705	-1.702575203944629	1.0681316708405375	-0.6776956765845539	-0.12732144461417283	0.7093715989946021
-0.48757964185309594	-1.4089390894497344	-0.526586332830895	-1.4648306535520241	1.1022647410687636	0.9282044281050117	-0.922627107456031	-0.3376011708430616	0.8139152191076588	0.9834080559058378	0.3769963962059112	0.11127158271868684	-0.23317596139781055	0.047419743128679095	0.26850618782477464	-0.1910990608696052	0.48290006005942665	-0.8214318085919707	0.09674746252990292	0.12520996195677517	-1.0984781889616102	-1.3535073470300676	-0.003652525508464227	-0.057746864017440315	-0.5778619923225763	1.215854280182329	-1.809532898378622	0.8563797466215954	-1.6972844679821673	0.13764296912812496	0.42076033821154735	1.3556743208983613	0.7772131854135647	0.854501872713381	-0.732264669360738	-0.9543476691510898	0.2833633839084667	-0.6072499361019785	1.8060845301130406	-0.3969688098984182	-1.1886727233703522	1.548253379113728	-0.9150349058846892	-0.4799695366206601	0.627611158458813	-1.7367685365194698	1.1281868635592813	-0.756634388369074	-0.12925023498447794	0.5441398649382486
-0.47285022220897205	-1.432607876001049	-0.6217137297929691	-1.3340201913491225	1.1528872191443904	0.9214434910954363	-0.9175698160673129	-0.2773630373061781	0.8207717470215892	0.9330953125906406	0.17138021676573928	0.11599553938159102	-0.24749819512610186	-0.005759858696850089	0.2351149101720411	-0.2631867174977291	0.4889210344947278	-0.7564845973016207	0.08143731271563821	0.021864603857914867	-1.097715733270236	-1.3632491940661284	-0.10869974019408649	-0.05526889896388265	-0.5797979028356423	1.184333759143416	-1.778661111043038	0.86947955285454	-1.7207296245937116	0.040559611921229685	0.4223744971092442	1.2873594201772096	0.7452376591770851	0.737118692506905	-0.6221974706442125	-1.0047945631825983	0.26782661834639304	-0.5309399982420693	1.9395665025900641	-0.5588830243363728	-1.158076935992871	1.4309152253656277	-0.9383452645457847	-0.4726360421196662	0.8612443091363234	-1.7758805617956601	1.1617519237883085	-0.8196756854371005	-0.12539265424386725	0.36818065688690105
-0.43047432230237775	-1.4285448021730587	-0.7998684838240859	-1.163128240205597	1.2126732275170284	0.8801322207976092	-0.8603149738410364	-0.1249270105388478	0.829371774368998	0.7958633084494158	-0.011297176218134775	0.10499369294298475	-0.2526719159210456	-0.057396702385929844	0.1884416217813716	-0.3562893004902509	0.4842870179609329	-0.6540459280838096	0.05710906146734992	-0.1474299538846387	-1.086633009120305	-1.3710640221886214	-0.19923764831654833	-0.10117740303694218	-0.5762929875426602	1.16385958743054	-1.7058559155356907	0.8770230016641232	-1.7369917774593588	-0.016486211059532872	0.4344093920708697	1.2057465977581705	0.7063423467135209	0.638368576407117	-0.5453200100061695	-1.0507505251960334	0.24013314246614495	-0.4692702422541304	2.0171501484871244	-0.6452381968577399	-1.1328364587291568	1.3441138709664178	-0.9135018351053305	-0.46604271127385105	0.8741667690475179	-1.8158855282285131	1.175331469187727	-0.8803610577435637	-0.1044000672421074	0.23755131209369593
-0.41495079481657077	-1.3881903645471694	-0.9526282136532954	-1.0285066351019752	1.2738502525842843	0.733498873353235	-0.7005905255845276	0.09364403026756614	0.8463152502464777	0.6501193090889965	-0.10386250529165952	0.036049918727558375	-0.24557380008502996	-0.09911494750484365	0.16865829378038788	-0.47223190888453637	0.4737479933715611	-0.5352988915481087	0.028280352261872994	-0.2389044560476346	-1.0636540620702328	-1.3641059510546882	-0.2746275272069237	-0.1473469337318048	-0.5699711052063521	1.1505077105220485	-1.5891526672450689	0.8801948494240175	-1.7409027955417133	-0.013825853724566035	0.4500576073918265	1.1194770541821206	0.6606050608800438	0.5665074576763197	-0.5724922648137583	-1.0732331371454324	0.2035299860816291	-0.44193223302949464	2.0929884788594975	-0.6628282946500439	-1.112326389030081	1.310362671686066	-0.8916477190751977	-0.4490894389814223	0.8294196188208346	-1.84042788062528	1.1599084349917477	-0.9191170355560828	-0.07535064732210175	0.16633164017706256
-0.41494759276882204	-1.2956383707359223	-1.0483612673740845	-0.954081867732827	1.328526629911356	0.5013163896503869	-0.5058403946449037	0.28030861651489974	0.8653824568168655	0.5441637949953857	-0.08396001306509449	-0.05031768368172647	-0.22566165695172122	-0.12965730691089386	0.19393020027649535	-0.5950768465600514	0.46073888489405546	-0.4407392648228371	0.005840359984644283	-0.27606675209271836	-1.027209318060789	-1.3521715725558894	-0.3327100821651003	-0.2081732880262836	-0.5614743408597291	1.1392207169028936	-1.4980506693033804	0.8754333285551452	-1.722779417106517	0.03031751740331325	0.46058101080613867	1.015871686337047	0.6227602219883016	0.5294257814266032	-0.6729547435309826	-1.064282330730435	0.15542617661322006	-0.4640580474158006	2.1248713843942406	-0.6464104076333308	-1.0951188769370175	1.3165780153035416	-0.8788348792358633	-0.4214167171812928	0.745971042211597	-1.8556559848626466	1.1232359555203564	-0.9469616290742087	0.005111139154191225	0.12104018909793827
-0.39287907968462676	-1.1861215167681485	-1.082533403846884	-0.9268399093210405	1.357796170439729	0.36037413608809177	-0.36192392179437893	0.3479261796067966	0.8696453747579428	0.475354899632098	0.11074897974682288	-0.10822005679749336	-0.19592898991834073	-0.1530446699203391	0.24681669921175153	-0.6606852764272672	0.4408970373231763	-0.39911235178818194	-0.013106675424618333	-0.3370580686426297	-0.9844001426526372	-1.343097612756917	-0.37095102647243505	-0.2767768053676437	-0.5547179648920595	1.1242968893700016	-1.4727138903444579	0.8682985457098982	-1.684357156427814	0.09894123800358764	0.46418862742378214	0.9147994679550125	0.6083842966257679	0.5673409072898912	-0.7884949595485561	-1.0467813612132553	0.11607181247204215	-0.5177061314928426	2.0364842655429856	-0.6097215975890121	-1.0748112896281619	1.3354312242765505	-0.8714174707270747	-0.3910394608823985	0.4883660468808612	-1.8644200369558201	1.0840664427292082	-0.994501550502038	0.14666965678891342	0.07832235401305551
-0.3662444465107529	-1.1100952104949418	-1.0173811057107292	-0.9414572988141827	1.357563410674096	0.33971408009980864	-0.3135773622465875	0.26879470746653567	0.8624766244277335	0.4891876634364606	0.35593920355532005	-0.14551727683756538	-0.1618397063336458	-0.16972346457660153	0.3244629149214074	-0.6797098684505052	0.42284802998283977	-0.40890348642705837	-0.02654575178746938	-0.3911426486813933	-0.9437475364803387	-1.3280810988935203	-0.39366070794632724	-0.3222812545329798	-0.5488691978432335	1.0907037223226201	-1.4791430638968717	0.8607888399615904	-1.6438466914515675	0.1895930548034331	0.45886703642890214	0.8396241396019736	0.6202424202526635	0.681000890452134	-0.8809180579297843	-1.0323240385686283	0.09867571419530133	-0.578322727725184	1.920141954678002	-0.5725819372463883	-1.0526429589746922	1.3713326813235553	-0.8777837304782619	-0.35925001932394107	0.2412916032640784	-1.8567383377798137	1.0381580227319014	-1.0376596549703223	0.2789185462362957	0.05021162300403875
-0.346638308145325	-1.0617367791864258	-0.8846997158880034	-0.9872618245061876	1.3453823162726257	0.33915705433921184	-0.40023039690813544	0.08621129557806928	0.8527482685462469	0.5871126439693948	0.49368549938399564	-0.16200026916494786	-0.11299672743406997	-0.1824269237985872	0.3924793818291721	-0.7077372809653293	0.41197038356467247	-0.4613220474329765	-0.0336412232111424	-0.4156982017402148	-0.9122635397515921	-1.3149751804870413	-0.4105765566943457	-0.3383647852846444	-0.5402276022861567	1.0427689316773094	-1.5358595831785422	0.8470779093966568	-1.6047853983540512	0.24386040733287717	0.44655836186625414	0.786169788806348	0.6594295309306227	0.7788868149444079	-0.9132655752111623	-1.0145932426549502	0.0894576565578696	-0.6307978314756328	1.85207163485333	-0.5478371920279164	-1.036224429988351	1.4045722134273178	-0.9016249018010033	-0.32219014259543277	0.2230489063700519	-1.84815167130362	0.9800295532537107	-1.0592336297804095	0.38838199210913976	0.03530420552857394
-0.3277398223323644	-1.0304188271607988	-0.7516909440335396	-1.04781777457769	1.3263819149280216	0.34130263504669717	-0.5976252190385736	-0.12778549837550773	0.8252726959136913	0.6652606609908711	0.4962258403168523	-0.15216528522740583	-0.05890748110109698	-0.1994580018088415	0.40357876591210157	-0.7302192965422047	0.3999771405735543	-0.5476024263327549	-0.0448440338301111	-0.43706075336002304	-0.891099811481402	-1.3099632889661013	-0.4268413203991999	-0.3250953360584491	-0.533007766445035	0.9977296352685485	-1.677185957470914	0.8368050218527905	-1.5604721666888013	0.24166969024626056	0.43096718396217676	0.7772169530063973	0.7193009664632772	0.8276402015612285	-0.8656871895754159	-1.0070617695264388	0.08336569652526046	-0.6559443855202083	1.7698368285856432	-0.5226970857786238	-1.0267636148590749	1.418355836570921	-0.9289233398015707	-0.28363114074945106	0.28130330288703387	-1.8550667038299662	0.9296233905236566	-1.0751361219209588	0.4879222707625662	0.027031618974491932
-0.3179415562212733	-1.0239999267038378	-0.6696555545206629	-1.0547673569872322	1.3055443740046697	0.3795370011431307	-0.788991405995151	-0.30510502823376123	0.7754562183063964	0.6582856395277169	0.3828001855502756	-0.09417815212366795	-0.021664327865757345	-0.22007568879379497	0.36231548145697606	-0.7276656600290184	0.3866131749740915	-0.6358977279158103	-0.06821634054811324	-0.4703908240451972	-0.8805179473463071	-1.3043300433352467	-0.407745572994007	-0.2856481348018095	-0.5379199583329266	0.981517196359604	-1.797738733771698	0.8311661813907559	-1.504474768502517	0.21935474790697765	0.4128863228112987	0.8168658618250733	0.787770722713442	0.8555539320616597	-0.7924423378299339	-1.0144286372628628	0.07362460708353992	-0.6469641490413427	1.685558284967805	-0.4944322401541609	-1.0253916221115456	1.4838900429860922	-0.9613657715561139	-0.2521072182165024	0.3202861302339697	-1.871924350514845	0.9011202175922103	-1.0900434389467102	0.5462856304247918	0.04072381478646152
-0.32755730561068697	-1.034028186230617	-0.599477942197332	-1.0150272776627975	1.2975058492415519	0.44129907436573657	-0.9147761281896918	-0.4041326418198642	0.7207709257917796	0.6242407449436203	0.1775020219645893	-0.018207774905465046	-0.005692612673690092	-0.23075959258125556	0.27115153133064374	-0.7335966060091544	0.3734741841512944	-0.6973876098020269	-0.09950687544282073	-0.5078181641550431	-0.8925513484670725	-1.2941611864262932	-0.2978523076073692	-0.229938617436106	-0.549607837016548	1.0620360005650276	-1.802497119812612	0.826824574173312	-1.4587228408998298	0.15096162910529465	0.3919193683663062	0.8634864965824478	0.8545563864119542	0.8221134742056613	-0.7566437003126099	-1.0246372773343748	0.04701649777982113	-0.6201054221006915	1.6722468629349585	-0.47394976429427366	-1.0291689660118692	1.5150860454459267	-1.0054930662439943	-0.23139438450094305	0.35748821710318157	-1.8977234349098786	0.8936044555754604	-1.1010005200575992	0.5774144700583079	0.07580111826293068
-0.3494304937822103	-1.0271962890066015	-0.5429718035193749	-0.9880710917445621	1.3114520385324069	0.5022624492755283	-0.9666928775790373	-0.4524270936616128	0.6682711901911165	0.5374974028005127	-0.05025411839263648	0.043771553631695895	-0.003985857547978302	-0.22792614112198897	0.16277102214961578	-0.7434481351065937	0.352971328215985	-0.7481553238095077	-0.13299930504211926	-0.5562744555244518	-0.9167999916057088	-1.2781318927361631	-0.15375647349757687	-0.19019105677903575	-0.5602263785963189	1.2572179290816876	-1.741637215420767	0.8285454702983607	-1.4306054144720448	0.032783831761416096	0.3686452504085281	0.9100359004234628	0.9092088024528554	0.7139597237363574	-0.7779714532251412	-1.0349701478904811	0.012986174143568502	-0.5875079204439114	1.7350450638430885	-0.43892910035368093	-1.0357147329371061	1.4189742318702356	-1.04268138225628	-0.21499799724431537	0.4038358353147829	-1.922770885334657	0.9152145834415035	-1.1132066474860414	0.6037672573463062	0.1165564402015937
-0.36677278438929156	-0.9938976975558766	-0.5551438674593885	-0.9352411148394175	1.3422178918398504	0.5609417238442475	-0.9728905666860055	-0.5135980670519515	0.6337536109814942	0.3854727978305716	-0.2354453509881596	0.10760712590541674	-0.006738811565066898	-0.2248224032962971	0.0647216124689545	-0.7155183616349209	0.3278924389367428	-0.8074301803459699	-0.16351863974273068	-0.6118152188366718	-0.9355678863017488	-1.2555578515711185	-0.04364892695749269	-0.1965772697453479	-0.5696476488363387	1.5046390760028205	-1.6770432268794793	0.8469504356096156	-1.4035739939581995	-0.08190400421597828	0.34288430107479295	0.9416891388807704	0.9540345662451744	0.6144171473482555	-0.820930385397982	-1.037156604419335	-0.020699492696794542	-0.563032992231498	1.800022648385672	-0.365842798919332	-1.0538194514833887	1.2452616558866585	-1.0637392792939437	-0.19552816852427868	0.4336687344292603	-1.9310418655433437	0.974163066330874	-1.1278194739165972	0.6326440046045898	0.17190140613474983
-0.3646658369706321	-0.964301534868954	-0.6620079102592656	-0.7824767498354841	1.3876891746260476	0.6136823375261774	-0.977079665841987	-0.62610188494958	0.6274597016790769	0.2760328592980666	-0.35912323115887146	0.1528463568183503	-0.0009808994183689496	-0.21975681161992355	-0.004720837186748655	-0.6722717762145478	0.3071762048627401	-0.8726775456360357	-0.15843602230754752	-0.648447426752232	-0.945945578201497	-1.2294500299836084	0.029153094925878132	-0.23188022641746536	-0.5822503779993266	1.7231479755136772	-1.6344906198184042	0.8776941136606012	-1.3870394666189594	-0.2027449711118794	0.3219829396592119	0.9241218141335782	0.9925158031473587	0.5612437451578229	-0.8329398300974326	-1.0296344485771685	-0.04650037950487723	-0.5648681388714907	1.8166046530511366	-0.2596259367180508	-1.0736068685139186	1.0256685433813524	-1.0721833912403897	-0.16849927161786044	0.46446455246873086	-1.9125636960185943	1.0663806647595226	-1.138984729413745	0.6777666776104729	0.2422271218851332
-0.3472531013130789	-0.9609568427414027	-0.8045140348544452	-0.6173938200874163	1.4501602331522399	0.657999778595481	-1.0007271592307099	-0.7471311927936097	0.6399300504639253	0.2632926431034196	-0.39773565615768	0.14688772966400515	0.022035476191906732	-0.214007911713823	-0.013122494724089138	-0.6482700965558056	0.29205418894665225	-0.9259131925300685	-0.1035325834197998	-0.6644155521127689	-0.9249892123578315	-1.1995702878522123	0.04414041329287938	-0.28037754246567076	-0.5788637415282152	1.851399739666957	-1.5894045447593652	0.9284511762769725	-1.3890089435818596	-0.3373095572410127	0.3037680405786665	0.8730091797132754	1.0203644689231073	0.5261876247312534	-0.7991120459605376	-1.0251621511317845	-0.048604599942939676	-0.5867007081761482	1.7909433904230512	-0.12474193170304967	-1.0872290458697986	0.7946492436196773	-1.068523577625884	-0.1277550246946843	0.514356064075508	-1.8289128482009729	1.1676739003404726	-1.122899450007213	0.6903276952791844	0.2998872946082244
-0.32939848306620184	-0.950227652081806	-0.9006301255523678	-0.585604791380012	1.544314329300454	0.7090899455793458	-1.0439963701434816	-0.8063132183535453	0.6638104283426938	0.2399201486164863	-0.37675039566465135	0.12050477074163615	0.062421044345503926	-0.2193103835765018	-0.00513408116676349	-0.6064805860870742	0.28165664334054435	-0.9664506577139041	-0.03916636777719908	-0.6642066350264271	-0.8573763005461936	-1.1662772039804485	-0.05753599401737638	-0.35307524449148053	-0.533350533643109	1.8492649919054245	-1.5357084566699646	1.0035032430116837	-1.3896479760006728	-0.4238133538832728	0.27720001179608317	0.8101835114840862	1.0469625709228767	0.5061096869092349	-0.7108773654827545	-1.0304823216345227	-0.03274434072156587	-0.6185950522715566	1.7351776957655172	0.027565703301804655	-1.0985471132679954	0.6390051110008421	-1.0552253235762283	-0.0684996372143698	0.5758905405835579	-1.7149170337362165	1.2612201671158072	-1.0524603460909172	0.678596975941309	0.3366128297662154
-0.31441930369767834	-0.9215999958979051	-0.92992754357259	-0.6298540065982653	1.6742995746082243	0.7733424249802828	-1.093775590141335	-0.7319325663240965	0.689016978662885	0.14909672754670214	-0.3612811958857386	0.09450888243100036	0.11288295875582262	-0.24113372997123964	-0.02984723523918954	-0.5300867972994596	0.27900333257244575	-0.9730290328743415	0.01023555663400424	-0.6428409652411513	-0.7678946282141828	-1.135540704860492	-0.2336792229416232	-0.43170146896865963	-0.4568941376445491	1.7214557027427162	-1.4913129457959544	1.0774192933501208	-1.3786098258593125	-0.46769237660788854	0.24186533203908342	0.7257793275302038	1.0736662760859514	0.4960912126608544	-0.6087162663700239	-1.0459862861118534	-0.010462581197829002	-0.6539862651362987	1.6484514903064948	0.16652470139763326	-1.0974753530301031	0.5792373622752184	-1.0256115645580874	0.0017900630428326681	0.620831153973253	-1.6383616105978025	1.334278429640396	-0.9474744489037732	0.7281025954458086	0.3550890878741292
-0.3098563856557487	-0.9282224863104563	-0.9233897243987851	-0.6448937324314341	1.9158931275371067	0.8465662610757041	-1.1553857201358	-0.5684723714314664	0.7004795600446941	0.044301659501829085	-0.36724399315734624	0.044025833595608445	0.15039338908019984	-0.2688881918000051	-0.07457944099133951	-0.47234206575373217	0.29086901254586695	-0.9270193156030953	0.05587385224282353	-0.6127849682971535	-0.6773091497348274	-1.1073580532495675	-0.3995699228317488	-0.4888734505578915	-0.4055297488571095	1.5374676152156166	-1.5010501107027925	1.1426108877343328	-1.366607889119087	-0.4922486559407956	0.1992070479547254	0.63033435154058	1.088945386397803	0.48983009322775467	-0.5443189866345266	-1.0765904659915855	0.015338305610253494	-0.6767080292046643	1.5772130761529	0.27392417861215945	-1.077118890661539	0.6148280521413486	-0.9826052623990776	0.06940342551194395	0.6336129134022569	-1.569103050042624	1.3760929480961757	-0.8303078114084631	0.7971349212706359	0.3519881774224512
-0.3360235198583094	-0.9818626227525662	-0.8704389545855011	-0.6823046394854221	2.1552865464908377	0.930865773405643	-1.2512393002076458	-0.45439605206658484	0.6988937174748804	-0.07125531112800844	-0.3335040253576225	-0.017145449722897884	0.17021389435441062	-0.2940035653992926	-0.11077903160684868	-0.4285096460744519	0.33881879123439473	-0.8510720160639025	0.07288322031204615	-0.5955508677566953	-0.5879008517998946	-1.0834427631247956	-0.5395696902775873	-0.5323576251846128	-0.3951067294114514	1.3769384649079717	-1.5400449478744322	1.2023398554209492	-1.3437354172981741	-0.4911659523742397	0.15920385562611955	0.545516137885358	1.1105912558446955	0.48371243643305667	-0.5502542328578912	-1.1185368891147491	0.030249246990317176	-0.6751661276463199	1.5693576491108712	0.3397864710359859	-1.0402147295059758	0.7432470962781805	-0.9397665852911137	0.12324739426884004	0.6201496360126424	-1.482776385290895	1.382566738184434	-0.7127197477165808	0.7732032251331729	0.33689568308444295
-0.362664557127681	-1.049652261108186	-0.8223268912013035	-0.7737189609401979	2.1797761989749582	1.0224213567545763	-1.3708206026534182	-0.42162005750124776	0.6908192130063566	-0.20265422209871892	-0.246008020440722	-0.06406857906351764	0.19531884950330888	-0.31211882580071343	-0.10056142869254292	-0.3621551537749522	0.42728490367110317	-0.7749357306730369	0.05571058980619087	-0.5909016830442249	-0.5139777418395624	-1.069595051926304	-0.6529656283647888	-0.5632588863575528	-0.40845533930827627	1.2662886663884152	-1.5868500869685433	1.2463408073241653	-1.304111915351319	-0.46866259149220574	0.1217274208652864	0.4676384866429264	1.1812064237283166	0.4725770030714063	-0.6184230737386704	-1.1571632525371385	0.02666965360142932	-0.6656120136958414	1.580130978446332	0.3664005109528123	-0.9902015791214713	0.7724246815935523	-0.8928210944325212	0.15893738080379535	0.5943970508816918	-1.4622868432617433	1.3608795413887682	-0.6171321624554131	0.6753345648006776	0.3244920412777319
-0.3578422732181048	-1.1344183933320808	-0.845502265228028	-0.7785821512508057	2.050472607266543	1.1198684453703542	-1.4917084914296468	-0.4395039301203501	0.6767475650964336	-0.2804843509738659	-0.16754518015242717	-0.0992185460749968	0.2277051962064201	-0.31195786875104436	-0.04405467967884826	-0.3253928022459055	0.4997244624298721	-0.7191793460221316	0.0516591035497429	-0.6015283909584428	-0.46092167236993176	-1.065741014099169	-0.718840599883867	-0.5684222074792521	-0.4631339489615997	1.180075907699051	-1.6785397991102564	1.2668528393506215	-1.2542534187621588	-0.42278408244078064	0.08158163499448091	0.40568984907141603	1.3039812171927214	0.45964487095263074	-0.7779345883417659	-1.1809347557642003	0.008224468410884108	-0.6561777203163596	1.5605135113743729	0.36256134725879013	-0.9346585648385265	0.7074115595422713	-0.8393347343945676	0.18143130674356267	0.5721839622558492	-1.532961482216882	1.3248421098974625	-0.5555785506355289	0.5525275634517415	0.31965559873767124
-0.34189287338171775	-1.2375512479781374	-0.8722068175568864	-0.7410928464331004	1.8580883481219428	1.2164696800533734	-1.6060147380982908	-0.501374533400781	0.6581502378059908	-0.288693889510145	-0.14348576639936975	-0.1256156316620275	0.26098883027987296	-0.2765412439729435	-0.05035228512076133	-0.33845640550649986	0.5415094683722397	-0.681712900927981	0.06796816169340744	-0.5909546918571773	-0.4190057504914234	-1.0676187626427878	-0.7342647221405862	-0.5487629695795961	-0.5596349844869652	1.114473168307387	-1.7992730876296192	1.266417928783071	-1.190709850865189	-0.3336874216728973	0.05009127713517645	0.3746776888613445	1.4352820765786904	0.45489010922274825	-0.9702359988267384	-1.1840094602579019	-0.029663592695149964	-0.6494709215134986	1.5284979739172015	0.3368455398593551	-0.883496850550874	0.7212140170604737	-0.8405814457117229	0.19538162934926612	0.5655622458127534	-1.6006656637215726	1.2892455126835958	-0.5344158471739039	0.42724436265597554	0.31748705663126164
-0.34122044335448576	-1.3121087981431585	-0.8425460054814348	-0.7896362359349792	1.5227757381306128	1.2992749486763133	-1.6969285049383234	-0.5944819454883474	0.6459519243937422	-0.3068042549728844	-0.18173853061036732	-0.1367869980765752	0.35198140612069506	-0.19367265879715614	-0.11295001758636222	-0.39748045887402944	0.57383161772908	-0.6773078630617823	0.08768639729676597	-0.5105621497666957	-0.38124664771693306	-1.0766407148290356	-0.7286934121509836	-0.5120869413626502	-0.6411194373417797	1.0682733453882662	-1.8731382676762967	1.230406583944081	-1.1204966003456316	-0.217497861787604	0.036741669714473055	0.3622701536179524	1.5418467844757922	0.46285570143114363	-1.112171471340768	-1.172344217754525	-0.07698738941496686	-0.6585299873153874	1.4870173401776163	0.31163607202570753	-0.8344612013605388	0.7373676323410441	-0.8671325553597093	0.19756687442646095	0.5892834677320773	-1.6652971655558613	1.255680452454568	-0.5467742973239986	0.3545197809794204	0.31713785500382097
-0.366548641046881	-1.3309641364587363	-0.7883020766427867	-0.8472484764268942	1.176573296247159	1.3306746971070083	-1.7425014338547946	-0.6231734341239119	0.6448854220807104	-0.36052735170258876	-0.2721156077327882	-0.12770072736610866	0.5120803824542797	-0.04105804338179869	-0.16410205587310642	-0.5086462648495307	0.5843428103873177	-0.6990412360041647	0.11170960557134446	-0.3258451456204682	-0.35136093676801233	-1.0895495517557179	-0.6994687594540423	-0.46293527090636283	-0.6823818492000665	1.0423186939676026	-1.8839207242674643	1.1695378506321599	-1.0645026941397777	-0.13177586148690873	0.02368295311985625	0.35429229098567444	1.6048362923565545	0.47572634956203286	-1.235563907517204	-1.1536879047306212	-0.12243976019920784	-0.6813904909922742	1.4508570551445472	0.29318242250819004	-0.7973685221175291	0.6132334084253507	-0.8889028588643193	0.18869900891965227	0.6404368867885013	-1.775582914743439	1.224220915382817	-0.5700492091925418	0.36644154241111615	0.32139462284232884
-0.438181651233553	-1.3057480662449379	-0.7960053758495789	-0.8585326964819806	1.0659625304787599	1.2858238080870805	-1.751914013011702	-0.5422695662620859	0.6539305982196459	-0.4379624351143357	-0.3890129355775008	-0.10456690131595274	0.6770858024937714	0.16698046177805703	-0.2832705610676151	-0.6260584660215025	0.5798943400610821	-0.7112947451221908	0.1290648322234343	-0.1160175549621533	-0.29945971650456377	-1.1005642166821323	-0.6533941906716821	-0.4080052576989214	-0.712332943521912	1.067396158126255	-1.8857951127696861	1.106502062940547	-1.0297435209328514	-0.060098073163829445	0.011186055081504748	0.35164784321582376	1.5846577510734783	0.48054259527980187	-1.345619763192691	-1.1303543139617531	-0.167710732669823	-0.7011829574170769	1.4378952990890128	0.276563386896849	-0.7735140019041182	0.48463857679226663	-0.9539378864816346	0.17532906860864467	0.6989506998195221	-1.8747023896689086	1.2018740085495865	-0.5990819199395592	0.460482013094358	0.32073812378273914
-0.5661642977022442	-1.259137600126559	-0.9023456073986754	-0.8802792245531794	1.1586203138479034	1.1915066737451339	-1.7398137628504784	-0.3788660080748439	0.6734769580031352	-0.5204868151600394	-0.5324608013687422	-0.06552927618954756	0.8437559769735546	0.3741898862858443	-0.4567981106472919	-0.7027576897646158	0.5985695658519316	-0.7031794703150605	0.13324091349731293	0.011434340368167897	-0.19952059749337253	-1.1158325568808247	-0.6095160037121459	-0.3553100614589747	-0.7384773908623303	1.1527084413962094	-1.8783521322222303	1.0457982957059726	-0.9997089972486268	-0.0025263655935970335	0.014337372364110378	0.3450456276557411	1.4719069210312	0.4722080991440881	-1.3761779157502545	-1.1062753402853214	-0.20972258210562336	-0.7170308045177711	1.4461546506220748	0.2832255670740998	-0.7500190624871341	0.4303673263869456	-1.0367446616983984	0.15652421231532423	0.7621559945535854	-1.918832323330521	1.184573575228012	-0.6280638564460265	0.5641260228785098	0.31186491042945824
-0.7007175461513138	-1.2020684271467246	-1.0727283119963347	-0.8378584475016284	1.3661394996578418	1.0675993878878711	-1.7132121236137283	-0.2521130614156838	0.7002075246720942	-0.5968787316449962	-0.6423844958329467	-0.013983902171588652	1.0402657293223323	0.5543585264492475	-0.5436375498278371	-0.7568747553224934	0.632148790764987	-0.6968762363210289	0.13748358865981772	0.03409716698804305	-0.12788485460716237	-1.1355872379876666	-0.5789356106405155	-0.3134313793417013	-0.7609189869221464	1.2611769158394375	-1.8615057244743791	1.0066151031070887	-0.9381453822558488	-0.014765134221266593	0.025679262710646217	0.3186323134831383	1.3548624886913927	0.450418856992564	-1.344845600641817	-1.0941659737995209	-0.2439675604129999	-0.731295758812149	1.4448916329971286	0.31996293022746686	-0.7042056761618614	0.32085485528448493	-1.0767092676186345	0.1301579381097324	0.8201245932161173	-1.9336485321521877	1.1594706834714938	-0.6342837009135149	0.6232388553703394	0.29845556793571565
-0.7691709229235049	-1.1538234245277517	-1.2676319307711608	-0.6958876842895163	1.6044023711784967	0.9160264892542868	-1.682616227042205	-0.23388603699334576	0.7258870455832824	-0.6415744222774762	-0.6952622034472583	0.030447283522690095	1.1793987271429738	0.6711860121797193	-0.5377881103924183	-0.7807888101989202	0.6587537976014047	-0.6849701276656367	0.13620326744622138	-0.03761440244012004	-0.12972240472528582	-1.1533273084121425	-0.5617354272850392	-0.2807065075232857	-0.7811253546339592	1.3765619730300298	-1.841884466110697	1.0050291792271409	-0.8200780319143386	-0.08681694741279261	0.039927209447205556	0.27365444173430825	1.2999960872932683	0.41737804505782716	-1.3150644463953864	-1.091982623032782	-0.26656072037512796	-0.7399922097281287	1.3922819752210231	0.3611151582249987	-0.6456393903283802	0.19313268300779468	-1.0951654841765204	0.1067170726365142	0.8645991362585554	-1.948524871691475	1.1215157770111905	-0.6076424568964455	0.6531700080310567	0.2753523882642049
-0.7186874381171452	-1.1326355270066992	-1.4550974297849026	-0.5571084687487445	1.8338951872440443	0.7859182393742924	-1.6556134428794365	-0.30685743452989545	0.7448367823336837	-0.6381640688629691	-0.736006091851727	0.0577541263139403	1.2173788014952316	0.6733968939185683	-0.5067191475006119	-0.7391069530341765	0.6740845530009967	-0.6586093805609697	0.12744939337674924	-0.1881531948939358	-0.17773797213478654	-1.1640682490610612	-0.5736568768411943	-0.24759188362573883	-0.8018579424104202	1.487871602675878	-1.824481828852108	1.022961741680539	-0.6812683178146259	-0.16211687130398755	0.049164419110879466	0.21890012671511969	1.2722168972828516	0.3854166186882068	-1.2583719272852512	-1.080103082943481	-0.27431852158786996	-0.7652617375166216	1.2866647639015265	0.4057111888857318	-0.6045983044760674	0.15986176027970195	-1.0988672040537877	0.09396041078265464	0.8974966677507477	-1.9539035643826204	1.0689670980376413	-0.5635754935222994	0.6951772253530937	0.238536060683079
-0.5708456915108765	-1.1402236154943348	-1.4899603423446683	-0.4908800611282594	2.0503506854845432	0.7211116814390046	-1.6390862719275217	-0.3682016496073047	0.7570258218127756	-0.6044308898398368	-0.7885998567388197	0.059299583427940804	1.2219950586473254	0.5893439078112543	-0.4382748857684656	-0.7091267596563273	0.6654520156942973	-0.6380960780433576	0.12191135967095794	-0.33181643249128084	-0.29356105301773994	-1.1523692734409081	-0.6263411950490892	-0.2140088420918053	-0.8226339795500174	1.567447236506661	-1.8083952516057173	1.0449659668611775	-0.6166771557884533	-0.2435952360671929	0.051944993183766705	0.15574946743003998	1.2654221674333652	0.35634152397214325	-1.1986876811012273	-1.0441383576535181	-0.2648434830061348	-0.808677775465181	1.1503402481779055	0.4461906095150246	-0.5990195655179186	0.19590761419862768	-1.0516248771673007	0.08400462218902716	0.9353407005699532	-1.9398870941053048	0.9986216618357512	-0.5221386358086912	0.7404909404527967	0.20824281950255483
-0.3834938777331208	-1.1635026727020912	-1.3449661143082807	-0.5106135369440011	2.200450253872448	0.6910411320455012	-1.6262353076904659	-0.3544889037615101	0.766188467771697	-0.6060511934983128	-0.8255199830834016	0.03145310204660992	1.207810281707682	0.46375489211295406	-0.3368467700258534	-0.7553851340231346	0.6554974616587377	-0.6163349130639644	0.1163991042446347	-0.3652930569534407	-0.48402184668474063	-1.1113106318166008	-0.6977091815209352	-0.18918985877759825	-0.8381743684317098	1.6135461440770549	-1.7986748785331657	1.0728939739101768	-0.6273346800628696	-0.3279448744445647	0.05510486607890419	0.09083584296505967	1.3133354342370454	0.32532626786055285	-1.1574500554059697	-0.988057611145672	-0.23413274850923976	-0.8566060038636201	1.0227272382683537	0.4587103754910139	-0.6301739250063536	0.22112998084833263	-0.9923135466054962	0.07089315172585987	0.9438618735226225	-1.9044009511016253	0.9276565914396991	-0.4833471160277857	0.8012202829692626	0.21804141716855502
-0.19237005170736993	-1.1860197217903534	-1.1633018248969345	-0.5866391360690594	2.2025118403680564	0.6780084975832773	-1.61292589210939	-0.35740402830355855	0.8141192456371087	-0.6548732574477117	-0.8147528748672416	-0.013045891638045693	1.1539539482665848	0.30668207011431314	-0.22105115055554875	-0.819216032591956	0.6693670406737998	-0.600207193986644	0.11820358380742162	-0.32442949849809344	-0.6565091032588486	-1.047833971865421	-0.7583919558603542	-0.16773204018250312	-0.8566113815224782	1.6532835033180824	-1.7959378095444791	1.0973052041284659	-0.6733834260021643	-0.38696768601568804	0.05134324843568553	0.03264463623151899	1.3438825387382958	0.29515129291674347	-1.1230154185735184	-0.9179605602135081	-0.18444170379660235	-0.9086049785030056	0.916654858305977	0.45382385187323804	-0.7126470971886472	0.2464371021837309	-0.9425149376905562	0.058808511476385036	0.9210683954077435	-1.8517775535761314	0.8770870425788463	-0.42453531319765114	0.8290609942572109	0.27149371028098024
-0.019485089658342475	-1.1809008886212315	-0.9621975904409933	-0.6870894320323123	2.1194609392304637	0.6857714915166778	-1.5988886850196828	-0.4101427957328415	0.9817177656468579	-0.7275184146157343	-0.7842877131881145	-0.05113703023211087	1.091132377610337	0.17099527724338492	-0.10369568056913218	-0.8631160485318791	0.6905100310251889	-0.5964997362494142	0.15160149304866954	-0.2529892094656283	-0.7654796534929678	-0.969242257310946	-0.804112136581246	-0.10907614012685436	-0.8921336497397793	1.7359409366446041	-1.7925815416664808	1.130020976649551	-0.7625895580841557	-0.42953340337515683	0.03665896545999621	0.010042176084155006	1.3107703889809816	0.2600917567130686	-1.1407559347576426	-0.8505468877485745	-0.12610098282922827	-0.9535156204160952	0.8616156248599272	0.4451813984626657	-0.8389821443835686	0.2873233903744477	-0.906915567474645	0.04525294282010997	0.9098607226232478	-1.7882464438742964	0.8561027144213347	-0.34635821502139486	0.7264199554656178	0.3342661948298116
0.10751773019923991	-1.1444931877058528	-0.769841003873087	-0.7777324206505125	2.0521268641722923	0.7098061215572556	-1.5838801341448336	-0.45587526954849283	1.3119099730727344	-0.8225793155390193	-0.7581876977021077	-0.040186039786286674	1.0489980536456078	0.08121161278276316	-0.012037001734331415	-0.9242330824141378	0.7065017947892114	-0.5857886851854827	0.21700743262982858	-0.19600161737635508	-0.8345090101873257	-0.8946332309940288	-0.8341733099349108	-0.006653584579793137	-0.9351630023656028	1.8431829014648429	-1.7962946360230656	1.24785549585253	-0.8680857788752405	-0.4574024744000205	0.02373143492420305	0.040319767469267395	1.2522273300814786	0.20927524072494882	-1.2473663417177028	-0.8041840708980936	-0.06513300961950307	-0.9749414304139495	0.8291479331217486	0.4368545402609071	-0.9561810464887064	0.33375012375953056	-0.8955450015120192	0.03690906618664973	0.9019419236099578	-1.7139549422542903	0.8529675503643068	-0.25670613848062973	0.4823783761553466	0.36184613936511784
0.17139538073850558	-1.077000208999807	-0.7504534399535701	-0.7880505779397895	1.9488064667774758	0.7400004544531142	-1.5559289287641247	-0.5479132473754904	1.689937127721403	-0.9278435000716797	-0.7373765887484401	0.02745243061438949	1.0106361548804388	0.009397436301220717	0.04979535631758003	-0.9709971769531643	0.7255504323227742	-0.5516600637363196	0.2465085252914391	-0.16384709507253664	-0.8655431899600737	-0.8452451596055367	-0.8635545527055246	0.09601927046762718	-0.9759619543504376	1.9151976468602356	-1.8176916308625373	1.4912966860389383	-0.9071854837574949	-0.4740986070614346	0.010875201159509476	0.09471347597438591	1.1883735436799836	0.15828452010448418	-1.360425267508117	-0.7822480730809083	-0.01607988230978389	-0.9753071984727798	0.8186368532692718	0.44590275893995324	-1.0395269875943647	0.3742314728963816	-0.8975460255588814	0.04632911727748094	0.8933987662069469	-1.659999649333504	0.8543979496980935	-0.15350749456087887	0.17167412776090824	0.34129213157392857
0.18637456010702955	-0.9403884403709318	-0.8497287672577633	-0.6992967225311705	1.7685977601351646	0.760224320956909	-1.511923330380021	-0.7654581643431039	1.9970001458542121	-1.0002664441665403	-0.715123050740498	0.08848809795214238	0.9733051820301297	-0.036791163102838136	0.08999060879618861	-0.9746198358105962	0.7510352039310522	-0.5053029460024396	0.25042037920076626	-0.19102190712429942	-0.873381489682693	-0.822339912064723	-0.9035221086146666	0.18333446331442482	-1.0255618162238485	1.9472848463958452	-1.8484311825031157	1.774760896127087	-0.9008265873932378	-0.4870179322166539	-0.012065247909522096	0.1650896213376952	1.0928916098686698	0.12476891515217961	-1.4233337731073188	-0.7824654764289477	0.00426393856338128	-0.9588791675546308	0.8546946499986461	0.46265011348235036	-1.0937224466596338	0.39149317721582505	-0.8907362578601342	0.06868675911565962	0.9082998266489467	-1.631981741458278	0.8467681256655034	-0.053060814478987806	-0.10167404351874239	0.26819724691793617
0.1792211854363835	-0.7822775724317447	-0.8805812499287405	-0.6459103743996428	1.6588820110846174	0.7740939676731518	-1.4517200729475168	-0.9539317935919598	2.1632972239109565	-1.0331632378726308	-0.6968447109136278	0.12253618512000183	0.9390517139478831	-0.047438623784712766	0.10656693069874805	-0.9838680056926652	0.7817755718684497	-0.45256755577459923	0.28133498085322667	-0.30063477781341175	-0.8679868764018833	-0.8206920919142007	-0.9525966135452757	0.26311206549325733	-1.0782200304913416	1.9432831646828643	-1.8699268293690192	2.079265779535008	-0.9137294550845771	-0.4932076219568887	-0.03917228028161905	0.23029707333265864	0.999157686313114	0.11321675698374353	-1.465745403550055	-0.7949723804654482	0.004348591109740016	-0.9237149831401968	0.8590112162013263	0.4756623467072571	-1.1237142779421463	0.3827257758402646	-0.8682360869457616	0.07307369735127522	0.9627685008169872	-1.630520565020102	0.8190202282443538	0.024679625228529827	-0.29175357909750455	0.14666460451957458
0.1590931132879134	-0.7614706789704396	-0.9340591048131222	-0.6986214901791511	1.7311843987592208	0.8026732205859032	-1.3642762097175345	-1.0069903918281415	2.094478457265372	-1.0630416373349316	-0.6891366123453786	0.14596384579512361	0.913843666207498	-0.05309945285231531	0.10228316211718731	-0.9812592907448806	0.8239061576223972	-0.41353919820044605	0.26893562842893354	-0.4586010404114953	-0.8366687696143564	-0.8301930615860658	-1.010889328865486	0.29531488406806594	-1.1149178453668265	1.8742919983897142	-1.8818322398780913	2.3471781876041957	-0.9817462499132403	-0.4815819166474247	-0.06312799537111011	0.23015015956766724	0.9514750790503363	0.1345926901055861	-1.4472193817740189	-0.7990191885010975	-0.003950381738652936	-0.8851453719711374	0.7854999731952027	0.5002961133907616	-1.1177410474306366	0.3553311779868763	-0.8457254394656987	0.027256392232762716	1.050011593555303	-1.6294622643899832	0.7734879046236026	0.07987122470738305	-0.3641254676777752	0.013381327357816131
0.1258878781336606	-0.8553634580606438	-1.0693595508897513	-0.8121566258028737	1.765724285409431	0.8412023093069916	-1.2427321624551773	-0.9928645311901025	1.797193255990885	-1.090599144699758	-0.6823144150860537	0.12211238518014811	0.9047638816684742	-0.06545062872030853	0.08609098250590853	-0.9239601938063562	0.8720206085701336	-0.39517699934746375	0.2102084114200417	-0.6241226179380265	-0.7894060873226978	-0.8239275128741961	-1.067797458271121	0.2649285247244363	-1.1418467950972024	1.7739976671933708	-1.8952971919965145	2.401515763944797	-1.1143961105332443	-0.45655599706616723	-0.08133433883912344	0.16336672354824686	0.9421875587407316	0.18269366329538958	-1.3601643775642338	-0.7875371859624972	-0.0115600409952672	-0.846850086846201	0.6927269578181794	0.5276696626562695	-1.0871103492962209	0.3293334629162031	-0.8313585757156243	-0.05419450599935831	1.1170114044184443	-1.6069643563923102	0.7197893572200913	0.12522785379152274	-0.31403937411897404	-0.08598399573057833
0.08306369154224531	-0.9949709074646303	-1.1190135836434352	-0.9336782174853061	1.6775305018311812	0.8862123485442327	-1.1001881783158116	-0.9419081541951002	1.4356211500734377	-1.11135754928435	-0.6777524019353957	0.04392129627711059	0.9236489171310527	-0.08113331182390274	0.06470997179346016	-0.8671843419965143	0.9131121355617484	-0.38966028000083547	0.22857328735131013	-0.7829775576944293	-0.752744410313198	-0.7769454778848882	-1.0989588829319035	0.21638830019045546	-1.1692150661659553	1.7055266030821212	-1.896203951047981	2.247883605957573	-1.2694400416551588	-0.42948840790226084	-0.09137862795164566	0.07197300592657604	0.9550266801741175	0.2315939283277165	-1.2886209819745182	-0.7683839510002175	-0.006517167876462185	-0.7939871428264753	0.6240869235994383	0.5502364541260099	-1.0189401142300323	0.31210942734595626	-0.8170615557368193	-0.14354753239772183	1.0952292110193105	-1.5495876256389232	0.6696760564226013	0.16209502985554813	-0.20418649628564908	-0.14360924829092556
0.05026191440433159	-1.229515261588204	-1.0882429464803922	-1.0685982398830784	1.5936898800601893	0.9545644196541142	-0.9667817025269414	-0.8582457456237702	1.162021574081427	-1.1193201844060048	-0.7026030694216377	-0.02388951943243931	0.9693074804269507	-0.09752359856094713	0.04519146915995122	-0.804700361510138	0.9473941167359348	-0.40959272894492377	0.29214896909021393	-0.8909066190309372	-0.72931245611595	-0.6985426330818849	-1.0950853390042208	0.16242015220582393	-1.1889193523481947	1.6632120210889894	-1.8981161211773467	2.0461300933624944	-1.4205205749882588	-0.4026373594516661	-0.09737896420739442	-0.04092354457115625	0.9729708808441115	0.2691674764805243	-1.2367946274698753	-0.7403233902925479	0.006981889962545252	-0.7378039077209897	0.5442304488498494	0.5900708120208057	-0.846851028996627	0.2988720010657066	-0.8158777038138065	-0.236657770493326	1.020358966933631	-1.4412651443816513	0.6213754168498238	0.19837322472918245	-0.13536358198674076	-0.18095636234576246
0.06458467398436767	-1.4834559216236376	-1.0695265157259377	-1.1675690941761776	1.4655888804742112	1.0520439277586036	-0.8588393335774722	-0.79713807208063	1.0285449454666094	-1.1175918605036301	-0.7554504898117128	-0.06346395781599283	1.0317014077407378	-0.11426920557744928	0.03493894421916546	-0.7089990778306678	0.9631632250508855	-0.45417115631011795	0.3335274040168826	-0.9153998087804031	-0.7303715995868127	-0.5955347129748216	-1.07974363257575	0.14432349832984037	-1.1882893365827205	1.6487034990297045	-1.9330851160788178	1.813344212081074	-1.5189699792702442	-0.3837701952230274	-0.09919275406417019	-0.14373646847172897	1.0019478330488547	0.29364835099063125	-1.178230506588397	-0.7096974700780126	0.022334233905765853	-0.6968504978236922	0.466408668364792	0.6334218022423758	-0.549687174893639	0.28981580594630396	-0.8455543222260896	-0.3074080170248621	0.9399750227021071	-1.300914036383873	0.5777821474983657	0.27223958988266556	-0.12580780340928602	-0.20014848378993105
0.11301244413604769	-1.5712380936182027	-0.9888563092854081	-1.16878046607362	1.2163364228761602	1.165462035404411	-0.7757908726082797	-0.7811065528848177	1.0117962221854226	-1.0852907212853222	-0.8186939999210472	-0.10123865912163388	1.1144618492391984	-0.1314399821591143	0.02899928954867323	-0.6602396418200637	0.9511259148354716	-0.4698542027952667	0.4079707787416659	-0.8993693201105104	-0.7625287266539686	-0.4946153091050484	-1.0801433493427555	0.2613027576763738	-1.1717375430813592	1.6586242540814786	-1.9842120535223962	1.5596226358927385	-1.551026359623829	-0.3725072659137863	-0.10868092836211507	-0.1810570167118995	0.9807799568674482	0.29586177455454277	-1.139547900887049	-0.6859508129478697	0.04071895299176885	-0.6804981430556456	0.4582096040691982	0.6652691736987502	-0.28194261565943635	0.27408910315663065	-0.8835772713050425	-0.32140768387424423	0.8102096061117475	-1.1554097258860259	0.5471981134671219	0.3991041073232018	-0.1381263445743014	-0.18949783415297444
0.1493524840362997	-1.5027242567062693	-0.8399367706884837	-1.1766000107644152	0.9932445003655251	1.2828029011843702	-0.7197194079137544	-0.784328181950144	1.011298521106008	-1.0135868833855564	-0.8942984834219994	-0.13083402158809518	1.2011207179934804	-0.14461416482824485	0.020658745557673164	-0.6834677198292228	0.9286771430483836	-0.42799383664972135	0.511451237097629	-0.8509473285612479	-0.8063077201800188	-0.42127088895016024	-1.0861720671791382	0.4913029685566138	-1.1431140681886738	1.680216257349484	-2.029237258182147	1.4118392751932631	-1.5217635636147828	-0.3649339653820048	-0.13356064960505779	-0.16692213174678633	0.8759938285628499	0.2806000824502929	-1.111459695515606	-0.6604742463197553	0.05262472897609416	-0.6773701955180631	0.5186144016498646	0.7038238103622051	-0.11105096938888766	0.258525631613477	-0.9103379122668362	-0.30484681580535467	0.6735586596741847	-1.0273854150004296	0.5264789024275099	0.5523306104577775	-0.11813305467868034	-0.1285726262133075
0.19939088420558698	-1.3765624696550385	-0.7214212013790557	-1.2586900562570429	0.8968015998552513	1.4044644006417646	-0.6999658856283001	-0.8154350594919769	1.0069212246559969	-0.9435774201686546	-0.9628081846454963	-0.13406620246271383	1.2595245801923478	-0.14573479032499626	0.011622671205944147	-0.7161292315459173	0.9081209425784011	-0.3883429374465281	0.6027407174550016	-0.7790767326942277	-0.8451865800577405	-0.39686563236867195	-1.1078062220943867	0.7221077135451516	-1.1002440298943497	1.7135648987441812	-2.0651319029486563	1.329907373187387	-1.4462005990754334	-0.36329444283836276	-0.17082034218174866	-0.12401440850465753	0.7304087518245856	0.25202710696863495	-1.089788815611662	-0.6386345271281302	0.056951078756076266	-0.6955766159636283	0.5857532836556623	0.7489539252224684	0.010393080759497225	0.25791979256389475	-0.9488881818188707	-0.29482053543504333	0.6423099619576635	-0.9316723452281561	0.5169562654834002	0.703196111406735	-0.04953424745136898	-0.004913345903829058
0.2808349686943448	-1.2026762885855584	-0.6719570502037805	-1.340213614682809	0.8494377584984891	1.512819173596007	-0.7145417730472309	-0.8900222689175481	0.9945961674906053	-0.8935455294875935	-0.9966238705058122	-0.10492006793249783	1.280628015493939	-0.1442649183997175	0.0050777014097965565	-0.7513168405584992	0.8821978180547638	-0.3914195159436146	0.6374640598989156	-0.7183442238781425	-0.8752030888449301	-0.3997315255540487	-1.16408387041392	0.89167847362434	-1.0452998963551934	1.7616200115360514	-2.0528528741267116	1.2413430850263647	-1.351732052484416	-0.36442214187781463	-0.2185264376599641	-0.05670119254481246	0.5718317069692052	0.2123494401192702	-1.1168051036049718	-0.6326404062464696	0.0757106876902401	-0.7475377525279618	0.6398188782166099	0.7905570035183043	-0.001507996279507251	0.265585383025448	-0.9949047505195836	-0.278527536117552	0.69622023108701	-0.855697183514779	0.5237075037182983	0.7706446125545812	0.06865835255451314	0.13569618140164577
0.34888808949794464	-1.0187269468540545	-0.7319268907775245	-1.400633000907836	0.8220801731878176	1.594601754711396	-0.7501118667013691	-0.990669025963577	0.9237711399720989	-0.8662164077812952	-0.9975173436207957	-0.0558807642255415	1.2747899202205297	-0.15087630513800662	-0.0011675209923967624	-0.8024271243003606	0.852046559326368	-0.43494184590240137	0.6253697504483321	-0.6712536889836249	-0.893565829261453	-0.4022470516642313	-1.2250798249006838	0.9729542970981806	-0.9845383758628102	1.8084369706262329	-2.0080921408569723	1.19259935839943	-1.2757640182151087	-0.3694250760204213	-0.26965763002180776	0.018322770110961874	0.40302505042631526	0.16673515266176192	-1.1900215977478577	-0.6320906863521409	0.10928449223720009	-0.7996849262946318	0.6812633396137148	0.8341438231266791	-0.15585892591444367	0.27664743903958156	-1.021152039762549	-0.24713989768619177	0.7265148036586764	-0.7571639830861081	0.5354312292924155	0.7249274863625299	0.18051349848653547	0.2145598769429669
0.3777257315229402	-0.9171210168749233	-0.8782764804253063	-1.4863672779332695	0.8074551012471993	1.6499742414314909	-0.8054412132827627	-1.0878776018354417	0.845576426904986	-0.8895734708048145	-0.9663404321721059	0.01607764022871176	1.2615787955338096	-0.1575939842675867	-0.005861623385098579	-0.8308050359444457	0.818256275602214	-0.5230259280041756	0.6528687300712311	-0.6678673612856085	-0.9046262220731428	-0.4255820463207128	-1.26641136276734	0.9236345684059373	-0.9296135531517148	1.8324354168254195	-1.9692043516289082	1.189656213610403	-1.1740705641130285	-0.3769590055134195	-0.31334829135168946	0.07860193308029427	0.28807600716892623	0.11163525218422136	-1.2597671213329802	-0.6373580588989267	0.150464932735547	-0.8242229179654649	0.648430910088857	0.8740440745266118	-0.27276457766133044	0.3043622212611429	-1.0383545606261526	-0.20208860320764166	0.6868812365816085	-0.6503748351281564	0.5458910244207302	0.6205254929417214	0.2583374345135352	0.21465765339865048
0.38868954301456676	-0.9000805375920345	-0.993374181323391	-1.5038600950827614	0.8040080399561553	1.6821019547450824	-0.8759854138438138	-1.1444243548093658	0.8319499277865896	-0.9564256566072004	-0.9096503202069947	0.11827275772507209	1.2552634197442614	-0.1698935324026672	-0.005643360719598133	-0.845989158937068	0.7796441098091114	-0.6125996632897244	0.6930162521532848	-0.6985345186612923	-0.9162257571937961	-0.4756900125590179	-1.3075327402719616	0.7749530894853139	-0.8834944680362105	1.8445569027513553	-1.9211503198597444	1.2039557731331416	-1.0640906404489587	-0.373845881232438	-0.3461847322493564	0.12290756305598069	0.26966215032528656	0.05867021239718203	-1.2870811641535493	-0.6625830587957384	0.20848518334884822	-0.8343919006355284	0.539311010272493	0.9022742393588986	-0.34239408236738544	0.34607722193418977	-1.058703543385434	-0.13843452886226426	0.6012166273778685	-0.5902260782924691	0.5675936350023203	0.48718218240688727	0.32634474602728625	0.15313531067605973
0.3288784931161782	-0.8733433595671839	-1.0162025303964728	-1.4158067616273606	0.810253760333979	1.6912177255256478	-0.9326070201511627	-1.1748982338792109	0.8201627587442927	-1.0223673860681564	-0.8514042020967214	0.25432949041575614	1.2553168751620691	-0.19366658494622527	-0.0047615795509751676	-0.864543080701013	0.7370682131570214	-0.6103346122733507	0.6569137717578123	-0.6965108292726988	-0.9325180635362527	-0.5485280428005398	-1.3456706647939853	0.6391548834189031	-0.8444286628698059	1.8559409303596712	-1.8550513631705363	1.2718505616484213	-0.9797907408720634	-0.35694445672593655	-0.3709617861419158	0.158861368088501	0.3021934826844236	0.02587192063688601	-1.2940316125498543	-0.7016069597688284	0.2732806609760837	-0.835788756239509	0.40159687372524394	0.9308512121129573	-0.4661841353817747	0.3803369493286996	-1.067056858429231	-0.05566778413204765	0.41820047516843123	-0.5838131372582536	0.5948606223026279	0.36145500795469215	0.2747964456734725	0.019324739056865315
0.2374119991739192	-0.8717669916253292	-0.9995355111606976	-1.348731152366702	0.821880664817275	1.6795820763042868	-0.9503290299184289	-1.2035797278020595	0.7703679203143637	-1.0715567188468103	-0.8099372062136002	0.4007128149742121	1.2667257886198497	-0.19559503261678718	-0.009138473536482564	-0.8896438254865089	0.6900345688683184	-0.5182734896753426	0.6386412679946386	-0.677184439703356	-0.9502236245702523	-0.652184689445267	-1.3685369363415496	0.5835991214605631	-0.8219412035933464	1.8668242625839184	-1.7983348438888658	1.333832815982433	-0.9161668574251879	-0.33475325193711736	-0.38103174209203383	0.18222510865445754	0.36245954056416485	0.010562407653169011	-1.311840186980209	-0.7407395624159382	0.3245135913545424	-0.812313383843037	0.26970648431736544	0.9600663114430773	-0.586615773579056	0.40166687856140015	-1.0607080596208605	0.040635731447328106	0.1354804437666714	-0.623153659261401	0.6188259766579239	0.3263547754618391	0.10334351424222946	-0.14446130026188228
0.21455578234353784	-0.958696994234353	-0.931813264075401	-1.3525777007091013	0.8322661838838604	1.6510352428802477	-0.9476069750633117	-1.2218633889297859	0.7355041142668881	-1.0964569282117358	-0.7883083422055417	0.5447087332048246	1.2937055016361418	-0.17020633572560845	-0.018072691977644856	-0.9185274573028132	0.6508101005902698	-0.3643611887099789	0.6712572360920122	-0.6520769713567359	-0.9589232759107421	-0.7850778261692761	-1.37542689958313	0.5773130282943949	-0.8222260383072388	1.8892313513608723	-1.7582968140121822	1.310377639166949	-0.9324534541538501	-0.30431100230602287	-0.33780593570972206	0.19948525007484938	0.44083931998131	0.012758752331555507	-1.3677018283342783	-0.7771235655914063	0.3605272032197734	-0.7817622914119531	0.20146133150403656	0.9807534039768108	-0.6866595297265322	0.4151177610870985	-1.0437045935053735	0.13758307192041483	-0.1604962111914852	-0.7071743109923874	0.6374889886552174	0.38413586120879006	-0.03439048762965906	-0.2562128050756162
0.24798836288794962	-1.0603727264839722	-0.7840133720270204	-1.379154542609349	0.8310303403663317	1.6152735996046654	-0.922248885097215	-1.2076142601682542	0.710207915926181	-1.1010431591383938	-0.7861352338665558	0.6954006904851283	1.3076917298810715	-0.14223321526333005	-0.010640120675127578	-0.944091361651975	0.6279554464741456	-0.14856435893284564	0.6489933953911508	-0.5799382132594864	-0.9550886661156308	-0.895476301768715	-1.347974187193533	0.5747885790479128	-0.8364267384922339	1.9296518298855907	-1.7328445911925399	1.3211266787977018	-1.0449196678845594	-0.2706965718357714	-0.22011492972006463	0.22213222954493692	0.4692243386654232	0.03221501872050035	-1.4597477706009785	-0.8018330089771526	0.3847831810568074	-0.7439809734731307	0.23822147454990858	0.9992625427618123	-0.7965900122378866	0.4219295265668574	-1.0132422326663122	0.21622369798874583	-0.38905974762006496	-0.8313171840555869	0.6471411014010924	0.46942135306217575	-0.1608934187167424	-0.30919716800726993
0.26813564732291145	-1.125844347773802	-0.6481269121135804	-1.399345760206796	0.8146900506289636	1.580764527483865	-0.8804123346345053	-1.1666092854670789	0.6768619436053684	-1.1085582818210404	-0.8009759737425568	0.8200459034620134	1.2923843891674693	-0.1039041789638607	0.03753481485418708	-0.9682582766145119	0.61494633799664	0.03015233506458582	0.5533667195132222	-0.5177214576807347	-0.9450650854365626	-0.9645314624952512	-1.2914451705978416	0.5861414492427847	-0.8589866133739206	1.961979673714319	-1.7284745163194994	1.3854634489629354	-1.2065075703335566	-0.2467871024257425	-0.10051317026493596	0.23675682706002207	0.41789008517678694	0.04717612243952726	-1.567900831142267	-0.806513392484231	0.4004559953541008	-0.6894279287677761	0.3449781146575427	1.012139520897227	-0.8638106747154541	0.425376217118367	-0.9746535490400794	0.26901733927305505	-0.5419088370698221	-0.9611514295415574	0.657172393280708	0.5942244363363448	-0.37345346529721396	-0.337189170462957
0.29390572760463074	-1.2388076888469222	-0.5946916168933247	-1.4294808489957718	0.7787785439312721	1.5432669679490674	-0.8592232865780887	-1.1640972810045596	0.6590127135895745	-1.117696794454846	-0.8226616262960601	0.8969429898820301	1.2595933085866724	-0.06898257303662864	0.06708757976298174	-0.9924452200987204	0.6039364899055866	0.12547902201135352	0.44519891067392453	-0.5247061483285773	-0.9297936402708407	-0.9815872222259887	-1.2217090175253176	0.6006016089492612	-0.8910353463938383	1.9818095397391686	-1.7690792706033498	1.3938392266173139	-1.3824195765091776	-0.23368498316188396	-0.032022640075743236	0.23770508863405976	0.32848867034734563	0.04949201931658166	-1.6465506419425666	-0.7967178187739944	0.41284550017476224	-0.6256676191332475	0.46495574594182243	0.9926974688026574	-0.8473153420638575	0.43339652163485676	-0.9189112351901304	0.3031353591879638	-0.6453412790401953	-1.0638396625577973	0.6690070981134812	0.8144272401816425	-0.5370295842447723	-0.3461252401091772
0.3342195087610476	-1.3726942604988275	-0.49748861785003234	-1.4667299026020841	0.7275187474497445	1.507661527664552	-0.866509797627104	-1.2025269513960173	0.6490030484023317	-1.1251347598204215	-0.8421968859287545	0.955676010879911	1.2107846938842588	-0.06613090002456912	0.04762728050693944	-1.006878273528641	0.5893827092501489	0.13072060019157505	0.32980888720356816	-0.5582233089418184	-0.9098772767509742	-0.9325878393115398	-1.145626845677654	0.6091368219115165	-0.9239820329185695	1.985970357194373	-1.8579437566263721	1.3756517165898345	-1.5488019680894893	-0.22553799035068015	0.007073657324474824	0.2350250254060291	0.22636207433966318	0.03884845785802268	-1.698935641218353	-0.7741265051505756	0.4254496596665476	-0.5553171780939336	0.5823952845287164	0.9535220459592292	-0.7947990904071419	0.4515559978101578	-0.8413252818757394	0.3194965005562494	-0.6858850023614333	-1.1420396608231294	0.6802838238957901	1.100179588578182	-0.6410373087844672	-0.33702504569805913
0.2895733570006094	-1.4252175606131288	-0.2778120007336011	-1.4618995887730355	0.6856081348878169	1.5430871871480278	-0.8991372067168152	-1.2292128343466528	0.6359669896949183	-1.141016821966171	-0.8504804417575015	1.0120781322085954	1.1490933234902274	-0.08505094567433477	0.01695992091965448	-1.0084304839582248	0.5668898702387655	0.04170270564624103	0.17548721716608373	-0.6278332348446926	-0.8898683976869657	-0.8655773989378949	-1.0689512798666005	0.6204968435206842	-0.9474736552541756	1.9564642617704338	-1.943051069727808	1.4058292610571983	-1.66148119262647	-0.2140922669327999	-0.011788616437655646	0.21461291593672374	0.11294983501142222	0.002251821957188355	-1.7366625957122117	-0.7399848622220293	0.4479702603032255	-0.4885676605303445	0.6889499623908344	0.9206065061037958	-0.7438189120555492	0.4793367003428138	-0.7756197540542397	0.31805611858601235	-0.6546099233045012	-1.2245720772930115	0.6924391354757915	1.3909941287576484	-0.7759167009083039	-0.3120641133685616
0.16195894602302102	-1.377496075022816	-0.17974471312652093	-1.3736237068270816	0.6735932974617993	1.7176248726946948	-0.9620023472655339	-1.223592474229584	0.617793172018636	-1.154232327233971	-0.8429540665346724	1.0412016640753525	1.0954546299644892	-0.10659489492625134	-0.04367344755643997	-1.005666547967482	0.5420359557361892	-0.08972027897004894	0.009023977498990005	-0.7686464692044803	-0.8479588561908116	-0.8208316912957244	-0.9944556127127218	0.6286852128895843	-0.9426362928250185	1.8986436483094458	-2.008404888770557	1.4297718376466613	-1.698559040839364	-0.2002674078855518	-0.12118353014215469	0.17300070498588574	0.025368685233683547	-0.048325589633595366	-1.7506911017165052	-0.7032188503064354	0.47896518549146816	-0.43893356558167185	0.7760800923408899	0.8823258476985405	-0.6975412126630468	0.5140798433520154	-0.7403102354890954	0.311286558298488	-0.5879794512071099	-1.2919695921378382	0.7007718281465353	1.6632354517435874	-0.8636050219720071	-0.268326609531551
0.039679146594804496	-1.2692996473384408	-0.23821514399490534	-1.2382408847273634	0.7030429497135791	1.990629387138443	-1.039308705150878	-1.2138976028954578	0.5815290020644831	-1.154346520063235	-0.8180617541151051	1.0555939100327896	1.0640152078053973	-0.12647157209763468	-0.14991498261556055	-1.0023292955438767	0.5204012679347677	-0.19567464086971556	-0.11533903541632026	-0.9436909240696325	-0.7610165760359296	-0.7594298613679591	-0.9208582780867527	0.6139103909540852	-0.8841631054578052	1.8283134129658798	-2.0628104318585585	1.3737696036164693	-1.6687759397461477	-0.19120363231409523	-0.23280290310496365	0.13420656716352522	-0.008632754319882684	-0.09065389951628564	-1.76092252473318	-0.6698474363823728	0.5078286804946043	-0.41711991531454	0.8414103572226596	0.847783778689994	-0.6542763115940001	0.556645529944424	-0.7315727797033185	0.31041715971938916	-0.5054498246221795	-1.3156671079520383	0.7023101239817933	1.8165279613908787	-0.8422119813505071	-0.2204510664093624
-0.005962842015486849	-1.151362894493049	-0.27812301366375236	-1.1570713807183866	0.756441919279259	2.2000651786704535	-1.1104660843845564	-1.1968133072936027	0.5327944833254822	-1.1328381463567196	-0.7827695660732484	1.0815530690153046	1.0628010061723399	-0.12935968821527927	-0.23421384436967768	-1.0032706360624633	0.5040616050315716	-0.2952173798310092	-0.18663960823591608	-1.0811115944004683	-0.666197713864301	-0.6649101311060276	-0.8312969975290363	0.585519276199035	-0.7941674051353227	1.7532789698278108	-2.08244218511867	1.2643408559001135	-1.6645681033271855	-0.18501394257386067	-0.2925096710946765	0.10341255163480485	-0.02274745080476735	-0.1286100147048307	-1.7823949014189513	-0.6400383316040426	0.5407645676386462	-0.4329267711672621	0.9266836402587127	0.8334328668870453	-0.621711557525407	0.6099311147457617	-0.7582984987794775	0.3104594547853992	-0.36720720397983553	-1.3217373038958178	0.7082783418917309	1.781260173904208	-0.7254448492754413	-0.1790532134762079
-0.029248133244197217	-1.015600386821778	-0.3727004088125069	-1.1522638275304176	0.8097189670629404	2.2675625541688365	-1.186167862565831	-1.1437813616246622	0.48790555553550174	-1.077701527578288	-0.741650873268849	1.13407600822786	1.0945649790824068	-0.12605551330886772	-0.2540786570991148	-1.0148421144584898	0.49526671479325823	-0.3474803054296668	-0.21314397590932707	-1.1575721298360706	-0.5972257806111345	-0.5833731433257023	-0.7304488692926785	0.5728827271380337	-0.7113070557811974	1.6849049397057219	-2.056601651131155	1.1630141921189014	-1.695241659430224	-0.17774436148412603	-0.340127358576728	0.07886904901664107	-0.04381250285348269	-0.15378770774431655	-1.823127761787998	-0.6155028108967275	0.5847808684400146	-0.4830086166707098	1.0305464929679018	0.8194911884317889	-0.5906933499890172	0.6770097398780021	-0.8147113128336109	0.30215082404028115	-0.23130372885391068	-1.3233458005921634	0.7010492762931755	1.64244847766204	-0.5828025351469288	-0.14289338495467124
-0.09435857216672137	-0.8298914461883886	-0.6120395907551148	-1.1835318904531182	0.8591499368144925	2.185302522401508	-1.2611160613503727	-1.0907194318175746	0.4415884420393737	-1.0144695630928409	-0.6827119349041608	1.2177906230136593	1.1378295033093528	-0.13512984659963853	-0.2434885525690207	-1.0344675621318893	0.4914746141762637	-0.3023265828983511	-0.1451150963922601	-1.1792371435062543	-0.5773253680471542	-0.5205424726694118	-0.6415469153609505	0.575653900177727	-0.6514748688892259	1.6337563833394129	-2.009550931460605	1.0974551732896898	-1.7288100673102906	-0.17658291584000194	-0.3631619193836113	0.06719163066593528	-0.07351200301768021	-0.15996343274979646	-1.8570406187326811	-0.5991416560756975	0.629761603608828	-0.5424806111327466	1.1123834034683016	0.8070269117232829	-0.5458609559336066	0.7580634709622632	-0.8714244551042011	0.293233614289794	-0.17068820237016877	-1.326719133850668	0.6796364448869647	1.50877005713957	-0.44329404613435947	-0.12083431814921064
-0.17048725739259976	-0.6549000625028472	-0.7936645943226528	-1.2707506670689455	0.869208483829355	1.9217527097566767	-1.3365169808371342	-1.081354386003063	0.3888784972871559	-0.9589780206558857	-0.5370909607739329	1.3181916540979717	1.1735797230902099	-0.14810055526258373	-0.21151743732647804	-1.0546137513687621	0.4982563280625582	-0.22531484834164767	-0.009278600923562896	-1.1140113582510882	-0.626862656648226	-0.4543805775560023	-0.5752969518233408	0.5826301048234581	-0.6246714395412432	1.5923500394848236	-1.9611736568814275	0.9956298620474076	-1.8072958194701136	-0.1647828530730668	-0.3314177450191915	0.05994833685861591	-0.09883452996595089	-0.16774115721742763	-1.8805093706412184	-0.5954985971149783	0.6640458848841571	-0.6039391045349817	1.169219196590886	0.8199801876014879	-0.4875739561556024	0.8344619724582845	-0.9188902820587497	0.29250284953817307	-0.19584281045180876	-1.3392804407615704	0.6680052020283942	1.4207935305369854	-0.31852886332376146	-0.13025927007384852
-0.2514958633875313	-0.5475761631995723	-0.835837947651126	-1.4125545189131423	0.8213126201511456	1.567493167695671	-1.4216943752351188	-1.098198808499744	0.33634784857596955	-0.9243991974376625	-0.2739252693809321	1.4313575393706826	1.2031711150908122	-0.17260246991784994	-0.14913214718863138	-1.066798603240995	0.5151758228643775	-0.17566993262939984	0.12036036652294342	-0.9834350611220449	-0.7352174999851274	-0.4219551996438988	-0.5369076590251588	0.6129771313884593	-0.6494496457963802	1.5526941887946912	-1.9337798782224183	0.9287848576606972	-1.9086470594899887	-0.1084907042633094	-0.2782731318414929	0.045163469781721984	-0.11493345430872222	-0.18216598393100097	-1.8941748993322822	-0.6059867557768267	0.6875248732778257	-0.6577637662955971	1.184083014988524	0.8538147684496188	-0.42740875765451686	0.8877789478839528	-0.9489719943443944	0.28909574699846097	-0.2789836047562546	-1.3482910287969871	0.6319739360514587	1.4068966208981977	-0.21604212776179335	-0.15019868300074105
-0.33667673759904837	-0.466282693932457	-0.8734050357930471	-1.4972165168477298	0.7748659631089616	1.3127054586818196	-1.506831655140501	-1.101850210211841	0.2796315647000129	-0.9329945225592932	-0.02355971613098249	1.5320100250859745	1.2209221320470456	-0.20818005174561982	-0.09319288110523882	-1.0688765623644698	0.5418341742354682	-0.18465231899126464	0.19879292999545917	-0.8740529346775487	-0.8598455085174216	-0.45402473599525806	-0.5258103677514895	0.6736568816898701	-0.7067738388939935	1.5137913218604437	-1.9315885438480405	1.0417678744980692	-1.9558795867952816	-0.035271820993547066	-0.21583427158324056	0.017721759254176774	-0.1252797852819895	-0.1878669159189135	-1.9269250945705245	-0.6173103644475699	0.6979945792792773	-0.6903896465086659	1.1471420102302496	0.9020938992395766	-0.36935565994797465	0.9132932473399332	-0.9630699595750828	0.2848756393009972	-0.3923925902919554	-1.3279698527771724	0.5471549548665334	1.4530047087424904	-0.15122742354669894	-0.13038498265972714
-0.3295425752148945	-0.3897677717658338	-0.929253136587211	-1.4573651632780182	0.7503125787842513	1.2396348783512194	-1.5703529541753487	-1.0983720501868146	0.21639261450377148	-0.9815048709477281	0.1059635983174189	1.5865672040098282	1.202243281767439	-0.23271233565554078	-0.11861902655163385	-1.0656419561144337	0.5798502728367867	-0.2082838880614793	0.20887868183746475	-0.7845771765794038	-0.9682641556778686	-0.5228609172997976	-0.5294613889429011	0.7342436636054337	-0.753325003787352	1.474806946375302	-1.944587522565016	1.252039635450688	-1.9559494264038952	0.01667264024764869	-0.10547542553347374	-0.019117980300565465	-0.1289620008445949	-0.18823581984623172	-1.9627350751288872	-0.6234597734349728	0.6833194557069276	-0.7086591304126497	1.0723436347041926	0.9582941229628199	-0.3143991463815311	0.9082895818216222	-0.9743602052007485	0.2929727947160644	-0.5378900795472523	-1.2818465858264436	0.45603790075288886	1.5132280354599401	-0.08840029188462427	-0.0727771901807519
-0.1808811043849531	-0.38984920774806964	-0.9747985248425841	-1.369774629524562	0.7229383677760346	1.2489775855527685	-1.5738629722780006	-1.0764902924814748	0.150606424000461	-1.0450331195307252	0.18055345980644077	1.5790348664121592	1.1427206740387426	-0.2313305345687601	-0.21250980491228882	-1.0570246846650346	0.6243048248404152	-0.19789244542317092	0.13508835685921378	-0.7046055868270735	-1.0354559622541033	-0.5550591040615797	-0.5385807003386047	0.7662426668728071	-0.7760441930005378	1.4295425311116892	-1.9809775264429745	1.3859770933401285	-1.9518498413782843	0.027657160068346502	-0.04519543150411925	-0.06519102738842493	-0.12844232211991038	-0.16342361495695928	-1.9884894498066708	-0.6207018566769864	0.650383568562886	-0.7140605156262367	0.9966319075305015	1.0018254533037112	-0.28314354569798605	0.8821443308165952	-0.9815296683215319	0.3006469994710293	-0.6495974686264604	-1.221382142723249	0.394182377838172	1.5261348474079846	0.0045416867591482335	-0.031945043884052005
0.0862113044792399	-0.4967048501534874	-0.9959408564522161	-1.2819843079216329	0.7214198874002374	1.228789085763933	-1.4987972953365536	-1.0088860556731996	0.08234100203323207	-1.1106847374794966	0.16461480805185838	1.5370984496971531	1.065183590508905	-0.199284897057311	-0.2987701204870391	-1.0462318150490084	0.6656027719879397	-0.2147177446294609	0.0038876553149145288	-0.6881915638046434	-1.058182884201169	-0.507058814759989	-0.5570088795349843	0.7451066619210306	-0.7839640463588532	1.381541757353749	-2.024548138457664	1.4597844160366773	-1.9442931957263063	-0.022144391776184956	-0.09774685554626808	-0.11336983844116566	-0.13631253681673933	-0.07381070261251281	-2.026179539417155	-0.5998404525515392	0.6147629863771782	-0.7144798876247227	0.8843740570039482	1.024125202673687	-0.2840128235456577	0.8569376594790554	-0.9846097786345034	0.2898100636688558	-0.7327294691507695	-1.1494808371286536	0.356341533393709	1.5035656974831	0.09012119701798535	-0.015165905685502409
0.40299629235585827	-0.6615749046182647	-0.978560144387252	-1.1884279572452838	0.7519945451859111	1.144855029488566	-1.3736945195162424	-0.9063936083456909	0.02026438479264352	-1.1667842795749657	-0.023495355779480143	1.4653406438810972	0.9853975611870212	-0.14157420243732716	-0.3880773828721788	-1.0368784954281616	0.6964730222706281	-0.2969960701996955	-0.13043651442497073	-0.727230995461335	-1.061609149525586	-0.425420548996991	-0.5666927393541906	0.6766247186227026	-0.7919490737618731	1.3370380885651543	-2.0414008431433723	1.5218491534093623	-1.9330769545829825	-0.12871616932999186	-0.19187285275206026	-0.15696315925325605	-0.16009270177463594	0.046165052416506897	-2.0910503911160063	-0.5617638090234781	0.5773707473283893	-0.7253236492998696	0.7177612331766031	1.0234454591470128	-0.29952716392739254	0.8411921223147834	-0.982825270278575	0.27117908709135474	-0.8270207766688212	-1.0647716886809135	0.35606100248988437	1.4973610852877777	0.13380003266095372	-0.027387962645944765
0.6540848665719364	-0.7940218044413545	-0.91381707379077	-1.144057351941274	0.775497739615681	1.025678041757009	-1.2352049644505518	-0.7662810623566874	-0.02066148222832971	-1.2034340051833552	-0.23062968233451855	1.3666432885549977	0.9531601260049445	-0.06740944564552505	-0.4451865368426552	-1.0292150823233939	0.7142854581963269	-0.34489008758026807	-0.22802233954249645	-0.7728840560752028	-1.044117331300465	-0.37815931524463814	-0.564751846598937	0.5934573460675748	-0.7968805764778246	1.3016439706789529	-2.034694604325234	1.4642459985831007	-1.9121914196271228	-0.23680935631108926	-0.2984871923836715	-0.19018792980274862	-0.19156244443949735	0.18418977366729347	-2.1504510612740693	-0.5137891016353902	0.5423276164410579	-0.7337741527280155	0.5298459139900793	1.007565124409047	-0.3223797454167805	0.8361350927351101	-0.9737001815622544	0.24844783883675237	-0.9016403980205986	-0.9964962653588296	0.3997775821287383	1.509262567272914	0.14395832861122726	-0.08467798164394864
0.6857275024248123	-0.9030005992407834	-0.8377629539977443	-1.1919229801310145	0.7944565767164224	0.8725784799277143	-1.1021537884532966	-0.5882185921865746	-0.03400048941886534	-1.2299606907921228	-0.32840441397676184	1.247623313446439	1.0425414028232818	0.013737202791351138	-0.38523996822066947	-1.0286818229338757	0.7242191382835361	-0.3454264738945752	-0.2778517537548839	-0.8466442602157016	-1.0159479432049305	-0.35503508828182817	-0.5596338236647014	0.5039073362532825	-0.799308913106433	1.2812280193595735	-2.015768108105152	1.273488974734796	-1.8741393088740708	-0.30395947517402433	-0.41549089749992796	-0.21187329190198198	-0.21926660062335473	0.33859997768980893	-2.1854982223225963	-0.4539472772064609	0.5232112574900961	-0.7219875923495046	0.3387805866458735	0.9935298078149118	-0.3616613291195899	0.847627200302574	-0.9576361141703386	0.22480724666293056	-0.9774032107901747	-0.9668127366055186	0.46529850333628336	1.553497085640878	0.13457889658191427	-0.15908586441912026
0.5578793419615677	-1.0076894628331352	-0.7760317980932505	-1.2817744042316794	0.8239588770104287	0.7323229300808645	-1.0337900970972398	-0.4507313240708674	-0.02713777888283029	-1.2358061291333684	-0.39198108355270056	1.1171296612995707	1.2549503237256743	0.08739175610495753	-0.2824819053029394	-1.037684643425462	0.7297669698895607	-0.3794216935660873	-0.3256339429394905	-0.9338967663353142	-0.9907550034778136	-0.36278969706327235	-0.5501477618332918	0.4215230435635647	-0.8061690847749279	1.266121767927059	-1.9791975920086133	1.105950926273047	-1.8227932286214439	-0.3199581780055528	-0.4431112666239427	-0.22586126310210325	-0.2501944323186251	0.4618241367454938	-2.210288438512112	-0.39239107209013424	0.5353679678082703	-0.6917801957668039	0.15091048288745063	0.9882583274039692	-0.40213336963386903	0.8682822311121644	-0.9321885361084055	0.21794369733982774	-1.0440116984372239	-0.9603065929589913	0.5390627172562108	1.5330046021545254	0.10496002426686582	-0.2222948510022523
0.36251600471650897	-0.9951512299967245	-0.7291245005858482	-1.3705687230022172	0.8561296017604437	0.6768148709534284	-1.08743463498936	-0.3945577070383252	-0.013910058890176533	-1.2256553124996006	-0.4588174156371186	0.9926228896363707	1.4894057862295487	0.14285512588050664	-0.23361434958176935	-1.0492360932998168	0.7295860623371903	-0.45002180518441764	-0.38293905819770957	-0.993653289359982	-0.9838610003436745	-0.4500009891160772	-0.5401218763268536	0.38137500370591926	-0.8129833932267789	1.2551258762753856	-1.9549522822783085	1.0306589088803768	-1.770797640008712	-0.28880724967634885	-0.3408688449961637	-0.23074503280501024	-0.28303423707583686	0.5283737220783256	-2.2213705896066704	-0.33996270182935145	0.5790033321510241	-0.6370663392424812	0.010254329151782388	0.9871069251036844	-0.43173420043871413	0.8908363946937611	-0.8854141624894225	0.24607931514018017	-0.9964681261270023	-0.9772093376820863	0.6058660654526674	1.412410703422028	0.09335421706725806	-0.2704672155077662
0.13687730600727793	-0.8380321359840547	-0.7243283538208882	-1.4433572531737766	0.883041064186985	0.6845926010180616	-1.2292565582618944	-0.3841265585341509	0.007079943154721088	-1.2115231783050056	-0.47216272381643076	0.8829039105411383	1.647454365465802	0.17900972354671202	-0.21643562272242786	-1.0582939922260006	0.7260374911176174	-0.5004615731551725	-0.42886091488068107	-1.0026242514108048	-1.000274533950869	-0.5751148818736674	-0.5349420415214319	0.3649803864323793	-0.8159089836779456	1.29423833662622	-1.9582036011920168	0.9962259894632727	-1.7300916241283477	-0.24407893740082418	-0.19972975692724523	-0.22787798842153534	-0.3025624851954042	0.5461630892401272	-2.235677000116406	-0.29075811264378326	0.6337100402354221	-0.5625726289850389	-0.0553773719173257	0.9975770562619977	-0.4629479082139378	0.9222332971493123	-0.8236373468018151	0.30940207813514425	-0.862248659897296	-1.0326348266486907	0.6582791031100814	1.32618588811845	0.1257652430612243	-0.29606020278293144
-0.04370217678192995	-0.740823749045669	-0.7683121297848713	-1.4587763230249338	0.9072813312079265	0.7257123016098632	-1.3997402864983688	-0.42445189277066664	0.03422474550468472	-1.1921320013788992	-0.4372415542714741	0.7910043062502945	1.7063698723779706	0.20263092981699735	-0.20780115167521993	-1.0620518436047188	0.7246528525437059	-0.5573240808791043	-0.4621084508250298	-1.017195438641773	-1.0251197428396597	-0.662676541001666	-0.5070566460335296	0.32865477751593636	-0.8269306387934797	1.3929684799172948	-1.9586212980698914	0.9926717203422564	-1.7081270672194098	-0.21088915170602723	-0.07976580987493058	-0.2243030868067361	-0.31797220994608055	0.5052864846269773	-2.257957568476167	-0.2553493187723787	0.7178304848742895	-0.49030821198270863	-0.09732523174728483	1.0300070650269493	-0.4898675928862056	0.9589571885537806	-0.7727771125635835	0.38621461746147834	-0.7763949844206124	-1.1012950865635456	0.7015209381424625	1.2533197755038203	0.177908713015018	-0.31661071855784567
-0.13042323596058242	-0.7996321619318297	-0.8128360861012224	-1.4434128902964152	0.9281576654255506	0.77837923463563	-1.5769632494919346	-0.5081476170510487	0.054856155467519874	-1.1561273109412178	-0.3685312001874085	0.7135506292426032	1.6610434963213048	0.21861426854167093	-0.24329357125450707	-1.0561709689287637	0.726213760014799	-0.6499410442173266	-0.5004557897242077	-1.0335034440382982	-1.0484751324486528	-0.7169204810729262	-0.42282354877208206	0.2851026644534028	-0.847957716697864	1.4619169512552144	-1.9514763725810198	1.0309775933479786	-1.7090733939161222	-0.20081860242852598	-0.008180999820012098	-0.22753073770428175	-0.33997657434208695	0.4179109062861753	-2.281828998341569	-0.24336107700905774	0.8552729638035427	-0.4387286093418098	-0.1273332041967849	1.074897882421189	-0.49461545582931093	0.98504279737258	-0.7753962539861783	0.4608489608882856	-0.699383454871595	-1.1488675038089262	0.7374689696754058	1.1061963360834657	0.22529817394181234	-0.35155532541588697
-0.1410092058178594	-0.8322472728173593	-0.8359099716981081	-1.4415161702064743	0.9392165252427176	0.7927911709812367	-1.736358185844929	-0.5653273684969609	0.06806223628280743	-1.0917379866997161	-0.28366639787607395	0.6651244227819687	1.561864605067671	0.24236302568150517	-0.30126704538036675	-1.0392143217681646	0.7314670370163235	-0.756423454820197	-0.5348289772053428	-1.015932581627319	-1.0634211781142908	-0.7724591369767397	-0.32050841879289965	0.25090460129001435	-0.8752270197728065	1.4693303480270803	-1.9274766434271533	1.092656160130511	-1.7154951459281313	-0.20767478761103025	0.02507181422087697	-0.23564661023700637	-0.3590740727165952	0.31242829351282486	-2.300074279851903	-0.24697928987285764	0.9868230208451754	-0.4288055741595806	-0.14583535737559278	1.112713818211269	-0.484068916159369	0.9969461221187756	-0.8343339203716924	0.5246628165941459	-0.6628540921828574	-1.180784888721835	0.762331406371503	1.0245005830370304	0.27480379344631267	-0.3584590415903996
-0.15352601046761638	-0.8060830550960981	-0.8504719244698086	-1.4552079602957257	0.9354314081015875	0.7782171371920693	-1.8430512748819439	-0.6028441884603943	0.08411850588828637	-1.0004485354348274	-0.200546896861381	0.6276209534378345	1.5318035690391867	0.27895494061473575	-0.3197407973883458	-1.0118128005555918	0.7275380960712543	-0.8259257809766041	-0.5559456844698614	-0.9835067789278031	-1.056814292186108	-0.8166081256939701	-0.229105144473828	0.21549794911060544	-0.9112779219082647	1.451600297527665	-1.870978417991206	1.147987282164224	-1.7148630974701793	-0.21116756119457003	0.005624906935729578	-0.257630251798495	-0.3771433297641872	0.18872250988536246	-2.3115619446635853	-0.25702643031439737	1.0469505152017662	-0.4679553691460946	-0.15776620167043176	1.1368204368536794	-0.4679506196826651	0.9980793236571136	-0.9057491764944491	0.5636870641662399	-0.7442669086903995	-1.1915152152811956	0.7720821673472945	1.0341375338935956	0.3150916319239633	-0.3229836482586477
-0.16161438308088977	-0.8198253770984281	-0.8578020081604194	-1.5360891628510316	0.916187163192987	0.7328416419002559	-1.9018763129614882	-0.6594109308597491	0.09387468356924364	-0.874737661878539	-0.1359139603401858	0.5824580065140746	1.6348045226660592	0.33063733818579755	-0.3032867025784662	-0.9597561691647266	0.7034518790024549	-0.857639274409536	-0.5735522493467682	-0.97521245878349	-1.0295572987672803	-0.8432141254665211	-0.11531361041103286	0.18040595916021956	-0.9371616730698659	1.3835484202495885	-1.8111826960972628	1.1411861807027015	-1.7095867150394313	-0.19515760949481728	-0.05394497125347168	-0.2931477674683129	-0.40011479681361733	0.07911705414651818	-2.315704990402877	-0.2527963823139719	1.0775433407948047	-0.526765197294732	-0.15858309373811755	1.137038925844396	-0.4358362143785288	0.9988326986410498	-1.0025491512849969	0.579787385960796	-0.8961662698853697	-1.1745643659840046	0.7657131910033224	0.9963361118034337	0.3228288367237017	-0.2704637234914909
-0.15177128830131645	-0.7793255180756885	-0.8655969743360984	-1.6703213080961858	0.885565399264269	0.623299136768656	-1.9404721854861577	-0.7120464195909706	0.0994823218180571	-0.7148985638357178	-0.11296760207782844	0.5252563159655327	1.7395695050805806	0.40151006777305004	-0.2995995186159411	-0.8746149235368443	0.6513157140058687	-0.8795949836480041	-0.5905186536168768	-0.9636471830634686	-0.9893576997421579	-0.8537880943061678	-0.011877625167670172	0.15247253492011206	-0.9343326367590017	1.2631602905778792	-1.7694025134133633	1.0700670552210985	-1.697755885340309	-0.15705206838614963	-0.09065425275727294	-0.33040153672439665	-0.4243340486084131	-0.0002724373232595445	-2.3094039311060213	-0.1920538868717358	1.0431078942581207	-0.58776963379635	-0.14325204925010554	1.1047233636936291	-0.3944914049408849	1.0053650875642655	-1.1336528943344129	0.5906666168289797	-1.0348617702047647	-1.1399741706728688	0.7437300495179081	0.9549754154506516	0.30951467233896635	-0.2035078034459153
-0.09119815103873234	-0.6082576036771619	-0.8886905028548885	-1.7551856228403673	0.8463065854608047	0.4934414011196181	-1.9713116343341919	-0.7495199291326365	0.11571788746456742	-0.5502695395491729	-0.12138366451261143	0.47537223771180076	1.7764308339030095	0.4713380950001874	-0.2827292696571741	-0.78779128208851	0.5721709791714235	-0.8952029916332244	-0.6082519617011697	-0.9580469578833235	-0.9357784389194503	-0.8585700574340123	0.013341618276391198	0.12495746841631963	-0.9048618992851611	1.18018458576691	-1.7127153798416934	0.9911120410655243	-1.687807233093319	-0.09918226580798185	-0.08412346852454222	-0.3626379783093988	-0.444418102850638	-0.06910717753920344	-2.294927374980709	-0.10397757905670506	0.9069472967451586	-0.6716314208019345	-0.12075586658906927	1.0547795548791625	-0.35378546235514385	1.0199177810039706	-1.2303969941079451	0.6023846998396994	-1.0700940503233076	-1.09582619779597	0.7068417770435748	0.967476033474289	0.28379746740156353	-0.12476283645792381
-0.014032002342267574	-0.425003376222601	-0.9262608648171268	-1.7778097000731783	0.8037558835433858	0.3970818389888156	-1.9840938308696447	-0.7715049655360372	0.17376343509299924	-0.41071047072510825	-0.14319425186609083	0.4243354236216662	1.804926389838558	0.5255623991858328	-0.24701567724351267	-0.7199596863156968	0.5056665797269598	-0.9152438295216543	-0.6324706552617168	-1.0630698890038537	-0.8754614943302912	-0.860007109890863	0.0071521895749237455	0.10818025047794462	-0.843332773377373	1.1593416848952245	-1.6241405529601114	0.8675561983618373	-1.6874440671285296	-0.02719794582579931	-0.07488340699002435	-0.3746492915805407	-0.45496452402806187	-0.1260106083280777	-2.284415211698333	-0.05294680174760523	0.7620402772101919	-0.7624364945794504	-0.09512776194159055	1.004024215527749	-0.3047183934835667	1.046681427308313	-1.271632756665281	0.6282692802379526	-1.028736902339405	-1.04383417280549	0.6508126652082906	0.9895272861455551	0.2386637727364219	-0.06126750454029003
0.06070059006516794	-0.3540639104112088	-0.9771393063695101	-1.7721144818831167	0.7777865439777403	0.32180968065204535	-1.9816325202164387	-0.7374096688922419	0.3047670148660025	-0.2938541708758067	-0.1622108427837316	0.3658001759290509	1.7602376605514543	0.5548990991820988	-0.2545675654698369	-0.6734334304715264	0.5032359244079322	-0.9382028312962092	-0.6660039004701737	-1.2325671275018135	-0.8187367050067687	-0.8543437545894836	0.0506636260987539	0.10482623717312874	-0.7337558934015369	1.1661495895747287	-1.536760045292151	0.6698968438681827	-1.696987649645561	0.036951537438394536	-0.04741989076242954	-0.31855494494733655	-0.45712383081458563	-0.17183667396608351	-2.2754343589561468	-0.049797558963147484	0.6771942393168203	-0.8401968919829965	-0.07620962682425612	0.9585785054586731	-0.2563530308263754	1.0777079203967617	-1.301885586190535	0.6728835257010637	-0.9932891746075084	-0.9889739125845173	0.580917311555394	0.9885473433029223	0.17531494920276022	-0.017550952800926008
0.15656029351867448	-0.3826043137570001	-1.0428416063189845	-1.7229034469095783	0.7885766216845927	0.2644713940255042	-1.983606726316624	-0.6353903046332718	0.4432453847633889	-0.19824390985498153	-0.1737654188300464	0.323829855218857	1.6364960048152557	0.5564843742750647	-0.2703610519454672	-0.6668415432762134	0.5558707448373337	-0.9638576606608045	-0.6952235802475877	-1.399045981826955	-0.7752990619366896	-0.8493154396118937	0.10230538407930516	0.10095374633185453	-0.6102341817125077	1.2040471843812723	-1.4883701768372593	0.45375004102460104	-1.7109520793878246	0.07493615321365502	0.015865975136486854	-0.23677294910194213	-0.4480975393826297	-0.21917592886151657	-2.260495573908518	-0.1040924922549549	0.6523456936552746	-0.9147568188717781	-0.07545603635591112	0.9232457143884849	-0.22078944273710088	1.0940341841111505	-1.303600250775194	0.7169667331131576	-0.9162644543882859	-0.9279923453097876	0.5172799549878134	0.971487198477812	0.10557723718536434	0.024206577808492655
0.2626953681978319	-0.47988250296587365	-1.1199204318713496	-1.6504967897161265	0.8388222506158609	0.22470741750711287	-1.9863373771344421	-0.5635083307827217	0.5508261006933592	-0.13240711434524138	-0.1805194698348389	0.30669138565116694	1.5199670122389457	0.5310865666074902	-0.23638774051806516	-0.7075119600965186	0.6077378678329586	-0.9896153205623396	-0.6935759185515668	-1.5707384088142362	-0.7444850053551757	-0.8449577491141673	0.10377650661354199	0.10243766479827103	-0.5175566901431227	1.24965315928673	-1.4662994096470452	0.28913639120672596	-1.7247907978345847	0.08973122714521982	0.01898877371065304	-0.1972531463191677	-0.4205517879437292	-0.2603121325346312	-2.2456078325455624	-0.22347488218767375	0.710329664605851	-0.9779968549743501	-0.08141241541771069	0.8907602163560497	-0.17976930333894856	1.0931646638171904	-1.24772174157127	0.7597176459459294	-0.7979265550858448	-0.8568757455801391	0.4753112986727894	0.9464199559178214	0.0443702894343463	0.056483284232882805
[truncated: 200 more rows]
