# Supplementary material for: Obesity dysregulates feeding-evoked response dynamics in hypothalamic satiety neurons
Source: Sci Rep. 2025 Oct 14;15:35837. doi: 10.1038/s41598-025-19800-2 (PMC12521569; doi:10.1038/s41598-025-19800-2)
Supplement: Supplementary file 2 — Supplementary Material 2. [file 41598_2025_19800_MOESM2_ESM.zip › Fig 1/Fig 1ef NCD and HFD/matrix_MPK145_6.csv]

0.13060198505194798	-0.027614028060567807	1.2689564679707745	-0.8775005160581621	-0.596153030464142	0.6873389712256919	0.5719439740493814	-1.5733425948918454	0.060526276957943194	-0.8194293979822254	-1.012087265384232	0.02237574286946159	-1.1119910258264387	-1.0806472934184979	-1.5999420853559918	-0.5685322556128576	-0.2085164544077481	-1.6121563949364472	-0.3321460875975756	-0.9264025443230384	-0.17894684864390936	-0.08495344733540584	-2.5565561929355445	1.704331510733374	-0.9230775949493977	0.25919942680854213	1.7111508922753065	-0.17985291656681412	-0.6941276363651543	-0.3292466120738229	0.018092443541660584	0.04097667291636808	-1.0121290600695154	-0.6795683083180605	0.46016463195852964	0.3787230914085874	0.6586074168352448	0.5317600365781603	0.9534963467110383	0.2504975519565635	-0.9375205100371572	-0.47551807327857115	-0.31267092436163985	-0.15141782296271195	-0.2683233924847332	-0.10720756801620993	0.7113311069656894	-0.6660668205663032	-0.7240512692571064	-1.2068199449297585
0.12140164867001861	-0.032054391968861784	1.1440931181466807	-0.777001994225009	-0.7018307245907739	0.6734415969908396	0.5820109247384384	-1.6312076644973983	0.029329158837383025	-0.8638936869560758	-1.0123851999481677	-0.22450706683588464	-1.08145557923919	-1.0316610824848178	-1.5791990691399853	-0.5963181681328287	-0.2273778391462697	-1.6108253018501681	-0.3521603496838107	-0.8969723217060179	-0.1484379512109362	-0.15785721417433568	-2.5497637108681417	1.7253541721833034	-0.9534072818773114	0.2518403735718776	1.6615093676777895	-0.19969073556826772	-0.713654043614238	-0.33330431772934555	-0.006946943462793408	0.030165527373499038	-1.0149629924491006	-0.6882668129474887	0.44866621162423315	0.4649774878570478	0.5361341457852561	0.581633265500474	0.8996306698178924	0.22074840404970023	-0.8752556681981178	-0.4824589225177027	-0.3147810175842499	-0.1248743729624624	-0.23022873446274067	-0.18134030773616178	0.920998359620921	-0.6377078471389531	-0.596720572521021	-1.249794253162876
0.12249785872074072	-0.04175740939809561	0.9933183688960948	-0.7804733391486717	-0.712248339721516	0.6687824900645506	0.5858486619260611	-1.6614774875985903	0.0004525385236129424	-0.8986576820418505	-1.015414201348171	-0.43831363024308007	-1.0253783397652698	-0.9804419311940892	-1.5638498314959055	-0.6141120905450612	-0.2555866139969543	-1.6086722434479384	-0.3857711997483342	-0.8612656038509394	-0.11519083088166109	-0.17828422352033924	-2.518434045518494	1.7516858762246506	-0.9865442585372195	0.24259379577710635	1.5367029765712257	-0.20550473914644185	-0.7442919654412322	-0.334631485932795	-0.023705896401706037	0.012465763554235244	-1.0124848676715497	-0.7014471107256023	0.37903602173011425	0.47149775980848263	0.43899873885988844	0.6762729605118327	0.8803762635297182	0.2015619766778631	-0.8385644002834164	-0.49940708084500174	-0.26052324039235786	-0.11158873232274176	-0.18977939944753472	-0.24364920543846424	1.035367467251335	-0.6191470583508277	-0.4300835276163027	-1.2708304811559528
0.1264496300386003	-0.05887070733659372	0.9113683658913674	-0.8702565452161912	-0.6880944668680671	0.6873989311337043	0.5959210293225117	-1.6050784154635815	-0.02179893712103216	-0.9248163993112923	-1.0266157133561085	-0.5841248622598105	-0.9504934920648382	-0.9291924880768122	-1.547542195179954	-0.613078887379471	-0.2590272164315322	-1.6128740810705247	-0.4068718144121506	-0.832324664785719	-0.11921856572331302	-0.16944782060099978	-2.473144249873341	1.7722225658887512	-1.0066427310747836	0.23638865431482986	1.4182346713893859	-0.20314622826095602	-0.7829632864418687	-0.3210502371522793	-0.042301413423081594	-0.0028144442588572335	-1.010730886534759	-0.7123496191199183	0.32991030798843674	0.49630802326005263	0.3742690171920989	0.767846716879278	0.8618835247746826	0.18101748523723682	-0.8348952734919467	-0.5052186649301484	-0.12918166002504847	-0.1035075408919156	-0.16814010041300126	-0.30036698404715056	1.1001368153371112	-0.5963941600778305	-0.31746556617537985	-1.2799250318673172
0.1297374937373591	-0.07213375508881596	0.8764319073546956	-0.9542945431653438	-0.6617643099511193	0.712690020333294	0.6164433086206731	-1.4884346985487071	-0.03694944261542639	-0.944755646508596	-1.039179448398037	-0.6286436469383287	-0.8708309551570647	-0.8695738460243991	-1.530568880406641	-0.6051083610486461	-0.2584504579093676	-1.6172403117563008	-0.40126031435812537	-0.8122513495136767	-0.1365922716023327	-0.17415291825934923	-2.4246398725986156	1.778800871183747	-1.0171958967225012	0.22376134427509414	1.3722354087209268	-0.19581005272710753	-0.8234365788943817	-0.2942970027047038	-0.06725423003003965	-0.011073954502983523	-1.0118734799610112	-0.7222819832655862	0.29498054087115066	0.540655751729738	0.3107476984653354	0.8204021718790273	0.8201729638112841	0.16494555146315565	-0.8408857824625953	-0.5182024598957312	0.007408746384185427	-0.09122635641939528	-0.16409334158047822	-0.3503314240522691	1.1453016497720498	-0.5696423279114263	-0.29162249539150153	-1.2759437736631436
0.14147620798565388	-0.09322403255389265	0.7695308143727742	-1.016408396617369	-0.6485693700628135	0.7312882513563105	0.6612968958554377	-1.325346791707934	-0.06190713711187525	-0.9772411233036703	-1.0648415455049545	-0.7300024906742709	-0.7460169233275764	-0.7535613432259132	-1.5009016123716268	-0.6081958431895045	-0.28128141441503357	-1.615871187438985	-0.3819734591559534	-0.781257371784468	-0.15260896515762734	-0.18942222250396673	-2.343245928569227	1.789030178937919	-1.0494745106297827	0.19715183308569467	1.3185479177184416	-0.19236904019427406	-0.9015157650201303	-0.2808284679701744	-0.12123600840061415	-0.023750150746139786	-1.0214021077709907	-0.7379540487223405	0.21982424448801186	0.6321119959939996	0.1549973262776911	0.9295608732660728	0.7537198731993116	0.1394350724109907	-0.8226600546095408	-0.5574972148474323	0.17864762389225258	-0.06911415208976215	-0.14409866577918878	-0.4415124941232474	1.2275103578798174	-0.513784709464072	-0.257614903550576	-1.26021379261149
0.166118005247403	-0.1221821705126835	0.7242128403609436	-1.1000204861165312	-0.6251757988625335	0.7393202141451589	0.7405779919357831	-1.1037404875038834	-0.05312750897373364	-0.9768794361769428	-1.1019012948743998	-0.6819978951148843	-0.6318792684885526	-0.6428421207466923	-1.4777395681900276	-0.6015015427251297	-0.2937662305892344	-1.6157018871201771	-0.3523104830813931	-0.7724517320422409	-0.18240847182165232	-0.08942627383130253	-2.2534614262651056	1.781948056335778	-1.0760174872258967	0.17860747743728833	1.2708111645155449	-0.17844175917002833	-0.9892796524983656	-0.2957181521972008	-0.17764762708055717	-0.03464669238334523	-1.0302211249267716	-0.7515207645194938	0.15303979661421305	0.6918937290760006	0.03088157732358495	1.040615566158066	0.7159850795215043	0.12491585855555884	-0.8208144598522106	-0.6130093191324708	0.34942154050775937	-0.06013932358524553	-0.13842918768545132	-0.51068471965719	1.150658083794852	-0.4547845025287707	-0.32487157088457874	-1.203321597143871
0.18276120375407773	-0.15476515456393033	0.7459130593452479	-1.1452214532935725	-0.6333997637081725	0.7248179110605829	0.9227093613029448	-0.8410965508583661	0.0006759481528831989	-0.9609419749872856	-1.13900076885237	-0.5209879856461584	-0.5395229353018571	-0.5409161827742949	-1.4540336884829947	-0.5911490610180741	-0.2739657225101763	-1.6172648480343887	-0.34906252676185195	-0.7858520005691547	-0.20383283719913048	0.04947004517883933	-2.1685080110128	1.741596783280815	-1.0812240182567219	0.17878400301337016	1.223333139043065	-0.1596570427034894	-1.0671208527888307	-0.3394232616568281	-0.23638931001851748	-0.04853551316606538	-1.0390461557321646	-0.7563217487899875	0.1409609946836671	0.6592959617551623	-0.02511587434456548	1.1200139723156632	0.6550050161566621	0.11157665147989695	-0.8198974179665515	-0.6762151160926321	0.4901388450302651	-0.047934042601430596	-0.14394168731297496	-0.5669478761231825	0.9716674007946233	-0.385448405699653	-0.4783524677233045	-1.0693021585837876
0.17366186889897378	-0.1760759991251054	0.7698575970425194	-1.0981087479807565	-0.6357937608912974	0.671608156248064	1.11563731184494	-0.6236944030527222	0.10339870824575806	-0.9304076177382278	-1.168635326811752	-0.30303435743783586	-0.4776579314421191	-0.4597548591609226	-1.4264496374060642	-0.5814357623050593	-0.2679021950593688	-1.6115282662173918	-0.3776999437120777	-0.8214025381383715	-0.20239367818851636	0.16273758248547265	-2.085718712140108	1.6817046643851714	-1.0742986745163816	0.19358005584497046	1.2060162243968855	-0.1382895922700725	-1.1203338244863343	-0.3913961845178492	-0.29494611380250463	-0.06369502783249736	-1.0487401589064704	-0.7604307879231349	0.14333556669842973	0.505880967988751	0.0002303031172416259	1.1452637639450478	0.5918593467246254	0.1005008845188838	-0.7940092104245389	-0.7558990032834736	0.5125369293005735	-0.03942070730824232	-0.15225789536032466	-0.6105072767469581	0.7496840115117689	-0.3043186402864923	-0.6659293724189628	-0.8389271480936976
0.14253870998325185	-0.19177689372893986	0.8314499645787355	-1.0398677514901358	-0.6347644945864509	0.5909900612619214	1.191808134540482	-0.4983141649521059	0.24008096629515033	-0.8825985523997769	-1.1995774864684035	-0.14451634542680364	-0.4416053063321713	-0.4214694523258992	-1.4038878925476221	-0.5797379324771385	-0.2678627360954807	-1.605325495116722	-0.4333994342153563	-0.870224495498667	-0.21040457215025327	0.28104714834618566	-1.99410181932478	1.615537295386875	-1.065920636609894	0.22244313380435204	1.177151726104628	-0.10712302274927539	-1.1416732210500387	-0.43735303486237226	-0.3462133966583858	-0.08105093004523704	-1.0475915518306067	-0.7664156214570491	0.15302731528956268	0.3030376426632239	0.07522491787596798	1.1425100619973851	0.5781109046579875	0.08611144123002537	-0.7523624630314751	-0.8306067789827687	0.4332181548708932	-0.04488879463457322	-0.15585379743523248	-0.6411392767647718	0.5034502041334948	-0.2205322126154603	-0.8301644488888298	-0.5729080005405625
0.09288724507577915	-0.20232348356079446	0.9543819055104205	-1.025794254881755	-0.6589865616271757	0.5177297132100883	1.1994424419395444	-0.42360621308181096	0.37865912042498556	-0.8358380479057839	-1.2194099972743295	-0.08519455162562395	-0.40383588955032124	-0.41253422897467484	-1.3842682087284133	-0.5955805395437241	-0.23326774715597023	-1.605377021300707	-0.521098483952761	-0.9135323126412658	-0.2288589208792784	0.3090849400507685	-1.8948157403612576	1.550979847347272	-1.0507581412507314	0.2674181825261269	1.0842565753571276	-0.06762114666462955	-1.1294731416329638	-0.45964946068032564	-0.38222961660630955	-0.10277228060040595	-1.030097845109729	-0.7746697726925905	0.17911016347799805	0.060163799235856276	0.1535294284544892	1.1432135350359276	0.5660532272775244	0.06230306914407591	-0.7171043128753247	-0.8803715663052445	0.3584453356646586	-0.04715375473754012	-0.1644474557949617	-0.6687392403954242	0.2838939490172224	-0.14575533521025255	-0.9282783058092019	-0.3335920688207141
0.03258097410967005	-0.20024550933965846	1.039632105194037	-1.0136607139462084	-0.6764993371992702	0.467040939418887	1.1550861084434167	-0.3855278619259238	0.4950826920366825	-0.791951131042489	-1.2185625389591368	-0.10206059167777885	-0.36022534750591967	-0.41621079123697624	-1.3663038057161265	-0.6207854653757041	-0.17173806946642964	-1.6030264458598673	-0.6113646033333445	-0.9457415682198338	-0.25321000077568695	0.14559541985587293	-1.795616541982318	1.5011449543931137	-1.0338392635053433	0.3137068566387455	0.9878938782456487	-0.02216397574504183	-1.0971665644933033	-0.4456170382115082	-0.4056153622891096	-0.12444239349897387	-1.0121440941935447	-0.7753059686956477	0.20025664776715074	-0.1732188273894773	0.20001761000096918	1.2025723643148396	0.5327484566573238	0.038096331597948306	-0.6787688924585107	-0.892240785744861	0.300689492819285	-0.048410716510499954	-0.18093384540946203	-0.6875950603944201	0.1253351325141261	-0.08769113371812966	-0.982035243541327	-0.1362059745921515
-0.016085015664438027	-0.16095554424784583	1.073830219868407	-1.0180802856881386	-0.680128453948211	0.4369490602511122	0.9511633252360199	-0.39759975259820485	0.5733476521074446	-0.7413049786090646	-1.20252041788327	-0.2670055039834502	-0.320323176312279	-0.4312182275901567	-1.3573230900993967	-0.6384714305411759	-0.1236270700964415	-1.591786376867712	-0.666345145172141	-0.9636339722188385	-0.2966802444485014	-0.06489917353072583	-1.7061927257414653	1.4717189644236346	-1.0229503188720241	0.34461258769279035	0.9512080704017081	0.028442866570278585	-1.0597532079715293	-0.3936707857162978	-0.425159729994901	-0.13848492725149777	-0.9983337478599266	-0.7610899394520758	0.20629136823567973	-0.24586507499384166	0.18393842826282822	1.3723162704383622	0.48329907908244873	0.01946671049431483	-0.6374598006551457	-0.8284180244078883	0.2257152892774193	-0.06366428160072023	-0.2052399530386352	-0.6965811803278327	0.043984290792822525	-0.05243360102446293	-1.030505834211152	-0.030513085909884587
-0.03889859331625299	-0.04587175965996362	1.0688606570039805	-1.096197009844981	-0.7106709785201792	0.4194221129179157	0.6714207219721182	-0.4527449399783373	0.6035264666691738	-0.6861028956710811	-1.169496026663119	-0.5732487258029435	-0.2805823482419888	-0.44275335514005254	-1.3602532640233196	-0.6608742237832084	-0.0777389256921512	-1.574483393559989	-0.6936630798675536	-0.9497505209325408	-0.34681137451557387	-0.22846213915248254	-1.6310963077218552	1.4410501613625277	-1.004087210356857	0.3588286279172644	0.9714661543051559	0.0751190036740302	-1.0168397343676605	-0.33046963884886715	-0.43603825418189335	-0.14199641465057217	-0.9804160788414136	-0.7242561584915678	0.20451902013530515	-0.2162921390686552	0.0925689144860438	1.5427297926092678	0.39590356224399453	0.008327567210091175	-0.6011388027905117	-0.715531905486362	0.17446297585920426	-0.07886926845816918	-0.22785945482150666	-0.6922806015102507	-0.0026020387062728315	-0.02642858171165811	-1.0684502655016423	-0.05142137672374172
-0.05007532348733321	0.09020362763947729	0.9726139121979014	-1.1550235202295844	-0.7550920791187342	0.39619231211154915	0.4740174877823957	-0.5433057431613614	0.5949208758665406	-0.6224824619027491	-1.1131665317751787	-0.8729146391615096	-0.24618096916008203	-0.443442277823855	-1.3671359037878286	-0.6840132188665909	-0.04002404800788674	-1.554577111147119	-0.7161534857364602	-0.9110256190531894	-0.37499341928271407	-0.36766325668410205	-1.5823036448710128	1.4088517421886475	-0.9763013036228972	0.36090796165111294	1.0132313525347523	0.09860582295896277	-0.981346791322267	-0.2781461911800445	-0.4341923972319021	-0.09019514382667937	-0.9627179080337335	-0.6557634279768622	0.18100420449371518	-0.22033722238398107	-0.0305064797001617	1.651553685972622	0.28434877467873887	0.007920147989454313	-0.5534679727175961	-0.6173280697701529	0.1681312154242021	-0.05312280508932603	-0.2366356462814844	-0.6744146845638946	-0.0412897203787751	0.03899222426365554	-1.077049886426934	-0.14007554993085808
-0.07119264777370611	0.1486161795232795	0.8065312445829786	-1.1862673881386157	-0.7790472993396833	0.35675468194825655	0.32159134175598836	-0.6489872998860473	0.5795426406671712	-0.5480313237157124	-1.0368290757269956	-1.0709696734784613	-0.22528199271357713	-0.4276455230188807	-1.3728328038001618	-0.6785145330205334	-0.05363475995169544	-1.5282913964313452	-0.739301518177878	-0.8695480396355293	-0.3842880940256003	-0.4219908389339507	-1.5658832143848151	1.3700568535284314	-0.9485404433400785	0.35318897964243656	1.0592610974932892	0.10167298409190166	-0.9650282348112679	-0.22121639033044488	-0.42181136309515577	0.017000865470743864	-0.9450708532477539	-0.5695621489234506	0.13518214137047396	-0.22572587688929918	-0.14235530582590156	1.713436742036891	0.1732139335371595	0.019801699631282272	-0.46070861043389255	-0.5601633823329406	0.1585151133977984	0.020500542815282435	-0.22557048974438226	-0.6508439929882486	-0.06470842655073197	0.1485646061437696	-1.0638340187711823	-0.22289075417160076
-0.09904347985285586	0.13699287399862983	0.7016771675700266	-1.2764647453490179	-0.7631381460845226	0.3063457210611128	0.1858118208883708	-0.7531706818471573	0.5657011181111296	-0.47167552120994516	-0.9462900721312533	-1.173092753302571	-0.219100534300208	-0.3518017131860134	-1.366321636389091	-0.6517259171809969	-0.11262591096443395	-1.4766008193831592	-0.7620921908419506	-0.8320062034215789	-0.39759967807775803	-0.3770863049505007	-1.561789295929462	1.3021801385241112	-0.9185285332610095	0.3340669039268529	1.115824332349948	0.08582642369777467	-0.9573036112410416	-0.1435522850889628	-0.38551342253165277	0.0886789312121602	-0.9183101124750127	-0.489158779836045	0.08121913424392703	-0.2304643004176426	-0.22312175183120192	1.6340759547583612	0.08135820141455913	0.04271978527213642	-0.3419804637060899	-0.562135464894536	0.13415057032073535	0.1049325475115277	-0.1979860876347351	-0.6236179927330383	-0.07173351531305956	0.25311442264580913	-1.0257639436684718	-0.27635381376995893
-0.13494979856222275	0.06621405374016273	0.6961341936058585	-1.402911056104363	-0.7271163668131732	0.26359297420593986	0.11058025525469788	-0.8736888022614455	0.5462496686764344	-0.3992982770981815	-0.8510536335774723	-1.1866823343809887	-0.22237277452066212	-0.248681411766823	-1.3374389179645394	-0.6313833476965428	-0.18772947223148823	-1.391776452404812	-0.769552340513397	-0.8026843308778748	-0.4279544708733122	-0.34887958876413555	-1.5493074519443624	1.229156265300308	-0.8980499286472817	0.3056737966570404	1.1722745596921722	0.04899679529547415	-0.9484353335179284	-0.03733564822073043	-0.32541302454147225	0.09738591699060403	-0.8783794790523158	-0.4323438532743637	0.016587714872344114	-0.27037267568402923	-0.27053627666416913	1.3824432726830445	0.05221446856098329	0.07542800388888363	-0.23312490598163643	-0.6404642339005945	0.11584828805304961	0.17546206921650728	-0.1543497246891798	-0.6023497423316814	-0.08405749827958472	0.33076304441072474	-0.9587166826881687	-0.3083234272593382
-0.18195730579481623	-0.07815001285475834	0.7866992359558965	-1.4981805156011936	-0.6891656662445927	0.24286816511208756	0.09831466303500393	-0.9916553920474571	0.5469606297066004	-0.3354256578102969	-0.7595281355367016	-1.1606983073833093	-0.2311407648802455	-0.18583366100427595	-1.2967047455758849	-0.6257619615435936	-0.26460868687350747	-1.2966542095128923	-0.7596414217180262	-0.7804637807069345	-0.4653853410697266	-0.3695104091696814	-1.5301384356913554	1.17906516164726	-0.8956298153058342	0.27686344711648864	1.1581040121584187	0.005601072587981459	-0.929300611289414	0.09154698953454957	-0.27752345448279286	0.09303754786704223	-0.8335236665975124	-0.4055514752074701	-0.044573896246393005	-0.29855174631050635	-0.30539884996523525	1.1271126547954975	0.06346244532063205	0.11342060069329732	-0.14328933414509648	-0.7617528200491762	0.08734055842380326	0.22468699971167902	-0.09579310612926181	-0.5918494373584896	-0.08949762658399249	0.36795631602092105	-0.8743305756214822	-0.3198314813967281
-0.22548989722613974	-0.22018361394748384	0.894682411174427	-1.581118911403062	-0.6515936340202645	0.24583684677989667	0.11428853313563962	-1.0518820175432249	0.5809090188970215	-0.2844742281689929	-0.679046078665781	-1.1557754887515521	-0.24586080389968376	-0.14755171609228696	-1.2500715922146266	-0.6322165683852037	-0.3395307369066762	-1.2146269782365877	-0.7416846215451458	-0.7560733006893063	-0.5044591450039217	-0.4052709875088071	-1.502515675283918	1.141467197595289	-0.9017317569649312	0.2547450216874097	1.049881473795186	-0.02957781759084006	-0.8916922385970608	0.1997219932637568	-0.24916064459143122	0.029304734742597982	-0.7836675044904537	-0.4181507795566751	-0.07926573811252828	-0.24217564287586635	-0.32907048379377685	0.9496756879028906	0.06556766693474893	0.15488984151381147	-0.09057669219872587	-0.8703238607400253	0.04574284697850998	0.2104748304864957	-0.03202699288823367	-0.5849347812204168	-0.09141736416833608	0.34266425404568523	-0.7886414956873272	-0.32296489362221703
-0.25374934094595275	-0.26878093005491516	0.9140704886275159	-1.6372471198063594	-0.6028928187121741	0.26537045236790513	0.14518326541979748	-1.0917025760530439	0.6485354839695197	-0.24522619757326822	-0.6186646737083281	-1.2115809835300482	-0.26467996664674753	-0.13507840740012758	-1.2047965417775397	-0.6541685093367968	-0.39293449863285723	-1.1537819158337341	-0.7128082598917248	-0.7269798418136748	-0.5418798264639779	-0.44633432566737213	-1.454088963986319	1.1280792325682394	-0.9016409635795467	0.23228730034586045	0.9123067204984512	-0.051956246457774954	-0.836717510646699	0.25057857081297696	-0.22728327803787707	-0.1154006550307352	-0.7245984311780381	-0.46095627660773575	-0.09197484693792576	-0.11294133809298715	-0.3195540879545178	0.8169412350049166	0.07027216477907267	0.20106703777279403	-0.10159654280798328	-0.9442714481893197	-0.0068332722930472935	0.12017093190400718	0.0367259246516005	-0.5855653861280248	-0.11814722535634123	0.2624187150511868	-0.7031711290559262	-0.3457733661471138
-0.28216673538400583	-0.24543854645073085	0.8582153149440905	-1.6041232584907454	-0.5558718676695255	0.28818186626058606	0.17201546715954202	-1.143276856161642	0.7787783606050653	-0.22620278199960517	-0.5743287002107862	-1.3347774669768069	-0.27090680281355867	-0.1898321821087557	-1.1782971899726493	-0.6897087959027777	-0.4395934081317622	-1.140034239220976	-0.6752664522764024	-0.687792255837459	-0.5650133523655663	-0.4876730841766692	-1.397879858506068	1.1565568605477985	-0.8883162515728162	0.2121771399122072	0.8188019239493934	-0.06952199674015051	-0.775627868873095	0.27929493468685174	-0.2330350739392811	-0.21911250367927115	-0.6562773579377883	-0.5028435526234561	-0.08784352847860155	0.004243935216000761	-0.2912471748347456	0.8008591642040199	0.06457681295470172	0.2394368745963157	-0.160221994569419	-0.9829014974731463	-0.07848463429699364	0.011276750867812612	0.10693180566941773	-0.6000143043889705	-0.1659941999721311	0.1903184149132801	-0.6345649541091881	-0.38924474178146184
-0.32016075054314685	-0.1981327087349271	0.7899578140872234	-1.465483444533603	-0.5266229148238952	0.29616586112302473	0.18919834635019445	-1.1608780928685658	0.9320645210464571	-0.22065138233891451	-0.5347828524245073	-1.4369899786835745	-0.26585726724994585	-0.2792605779277551	-1.1727548224593467	-0.7135411903948751	-0.49337334531367627	-1.1816404059749552	-0.6422201883689865	-0.6385983941714561	-0.5762566229369832	-0.4979664607513836	-1.347007327115207	1.2008583672139985	-0.8661783195710328	0.19477905423835903	0.7564515148008805	-0.08319126764334173	-0.7186368720404744	0.27887201888613516	-0.26878424622035413	-0.22255225835910367	-0.5847900981768982	-0.5332465069757414	-0.06935868667117367	0.08222495078062964	-0.27636155079265545	0.8989090106027506	0.0233012945282494	0.26153106803543813	-0.22753056677958342	-1.0003307411180782	-0.1509978027960686	-0.075083202441548	0.1684783164114164	-0.610136979679118	-0.21959515644835242	0.18841454001183716	-0.5983469618680928	-0.4293310254934946
-0.36489857462886316	-0.15139860414979936	0.7213365362961112	-1.256059938862932	-0.5065687409682285	0.3193290398093775	0.20730423248053792	-1.152534649494505	1.036349914236884	-0.2138158274668151	-0.4919365517466393	-1.4730879385927416	-0.25761364204125203	-0.33206182804510503	-1.179034191121871	-0.7166144050581882	-0.5565760830720735	-1.2370850335706192	-0.6155704530205632	-0.60272866314301	-0.5862008296227128	-0.48263840016527676	-1.3046253983085994	1.248838600631419	-0.8271841259517123	0.17103292544540638	0.692055074864703	-0.09330368473485909	-0.6825126054598165	0.22925751837325298	-0.2971529252912074	-0.1757449511319484	-0.5163637860684405	-0.5456720052003998	-0.04897980384802837	0.11435570137767406	-0.271911540158723	0.9905523618964687	-0.0007372072923962893	0.27972309071690643	-0.2994435333947303	-0.9958100080951304	-0.2142650610621802	-0.10445178029140907	0.21386699711936305	-0.6101553112171301	-0.2753303171055336	0.23733376917401688	-0.578579002078786	-0.44500437861336123
-0.4291364449946304	-0.12797205678526144	0.7182567637765317	-1.0593237432925984	-0.4987005718822893	0.38287321787841677	0.2286471429486708	-1.1544992662978752	1.073797564747653	-0.205981485208064	-0.4458626266261443	-1.4790026381048862	-0.24310536587121162	-0.34867559668614645	-1.1896880182184875	-0.7175788865402677	-0.6229644745150382	-1.2660648316204663	-0.5868611412038891	-0.5887602888262748	-0.5985572196412775	-0.4572409715563843	-1.2675905745713307	1.3035300247436328	-0.7607515451080061	0.14586771442395027	0.6496832047155079	-0.11043766297791964	-0.6587239380079918	0.21779307112680382	-0.3143085369440678	-0.10389950904563454	-0.4479344671351768	-0.53664064544566	-0.029253070237872797	0.051290481483765894	-0.2732012950422167	1.00643881452622	0.01973586704880006	0.29750467625758487	-0.3617064567361018	-0.9843190465770115	-0.27882354830381145	-0.04150046289876852	0.2408490399981881	-0.6094330486194632	-0.32567765838431106	0.2780081844324586	-0.5726551290063314	-0.41470214311545756
-0.509725648409456	-0.11929158067434305	0.8643995228262483	-0.8606052657438413	-0.5089042859908315	0.4526052584543258	0.24033748084327633	-1.1649216202201564	1.031639797412034	-0.16120860079581273	-0.3931977268746025	-1.4753399960014897	-0.23004917781132644	-0.3662760133919298	-1.187447296982546	-0.735692876032106	-0.6837470624882972	-1.2521650300835616	-0.5591943049507136	-0.5895333812412892	-0.6215735750747445	-0.4096960744772445	-1.2351999129917748	1.354596258668574	-0.6823686762639033	0.12081025278010327	0.6129706319339377	-0.1344352369922855	-0.6160815038276396	0.298474737757182	-0.32312404453989296	-0.011514598349754324	-0.3245764726472577	-0.5092514237057948	-0.008100345286394934	-0.09903860946926611	-0.2840466372117051	0.9638091007681467	0.0736893758736957	0.3026411763577607	-0.4039325904251254	-0.9730043605951243	-0.34530703287133174	0.08170911610724887	0.2500049003066841	-0.6039335872159058	-0.3509481005368073	0.29871581123706453	-0.5854149561584686	-0.34123054761939653
-0.5891576911276134	-0.09810843285301477	1.0354702504378472	-0.7224522043009733	-0.5218755828301826	0.5051967599931173	0.2516443158544889	-1.1722858442126634	0.9026892405656961	-0.061721413332081344	-0.32786729777178814	-1.4606772323311785	-0.22889708707115147	-0.39365636266927867	-1.167756290471477	-0.7625100268267333	-0.7299140502373966	-1.186177163793444	-0.5247778094709916	-0.613918004498198	-0.6580619871580131	-0.33957772545205805	-1.2036701590230874	1.3897774292623626	-0.6031029200170988	0.09509941725075759	0.5634525234377108	-0.15430728182612347	-0.5536300542188048	0.3777085845292516	-0.3128324383020239	0.027227901728359632	-0.13769930413415224	-0.47145023129733854	0.008662073719260666	-0.2672580333799548	-0.29835151527034426	0.8555570143666017	0.12540317043898339	0.2986665755164379	-0.42925675965252663	-0.9518072273632343	-0.40316652941886816	0.21416677617712193	0.2853469591769188	-0.5812061463888052	-0.3603218600767105	0.2900886291522831	-0.5916180377025235	-0.24601382631753088
-0.6656058387555506	-0.05667374297151009	1.1091227482008847	-0.7414884602396772	-0.5227320340517466	0.5479068686914813	0.2739427335066678	-1.1872521467477708	0.7410011500334373	0.027230392229263555	-0.2297144108754896	-1.4333232714946038	-0.2432036843370038	-0.4032147321666561	-1.1391380603625734	-0.78948982686538	-0.7579088698172213	-1.0741445180432108	-0.4840070765301879	-0.6547952659420775	-0.7009896806197462	-0.2723641430592644	-1.1753760486438716	1.387620670543352	-0.5177289604984123	0.07245829271327933	0.5040313880186306	-0.1677080115829114	-0.475091423216607	0.4204230804016153	-0.2915654664155575	-0.028125846619889004	0.03374383265013482	-0.4276215736640416	0.02622329750255008	-0.4324023317862752	-0.3079854854498114	0.6718151233424613	0.14874450630136898	0.29947839603755844	-0.4290495619043025	-0.9412821088873864	-0.45035561771228333	0.31716781035023633	0.3732074416508309	-0.5377567349931014	-0.3687697516263442	0.22740812847444372	-0.5685647248973865	-0.15308739025678567
-0.7353822853935001	-0.010392381373110146	1.1159944328316584	-0.8453184150419062	-0.5158118065255802	0.5591393581257862	0.2896273514325409	-1.1962813525909328	0.595531858001838	0.08386926898259683	-0.12099808849568064	-1.3898837670363424	-0.26776061190822287	-0.3823566458857074	-1.092917984258339	-0.8226588586632891	-0.7775147136744318	-0.934123339877889	-0.4500790432313342	-0.6827085875326683	-0.7472032415570411	-0.22350824511063744	-1.1467054557314627	1.3408947223384058	-0.44082070146520447	0.05800841341399576	0.484519748486846	-0.1805848228285792	-0.37748748252118614	0.4500271864517683	-0.28380641112815297	-0.13784616446586845	0.16998005778183498	-0.3794149693086759	0.04839013008188351	-0.5808777255894781	-0.31075382673289015	0.4959731969222708	0.14841239180944205	0.3143114735888882	-0.40656093223130174	-0.9503786610383544	-0.48058992186613486	0.34532193238081244	0.48976942880791513	-0.48011871317621957	-0.3773745699539905	0.14170587689631176	-0.5292335581979476	-0.0671261898057127
-0.7734037702427702	0.03410122586744065	1.0770518037352332	-0.9459915328856138	-0.5011886008019072	0.5325837810883368	0.28848659285566935	-1.1924818578296978	0.4754497994224125	0.1368282280887652	-0.016356848873691356	-1.345680026489914	-0.2940822298910887	-0.33701583990702094	-1.0223649831144674	-0.8469221309772624	-0.7947372361127991	-0.7936654159625995	-0.42413768377291483	-0.6838008734069119	-0.7827135349499104	-0.20896972286329735	-1.0832694652608938	1.2647580803251086	-0.3829727917498946	0.05084651861295473	0.5384124373444896	-0.1836019615911093	-0.2776524246199874	0.4310416960466319	-0.2835599055895218	-0.25982936145842095	0.2645356774537885	-0.3394166051370844	0.06401674854434117	-0.6784554813717811	-0.3148297371934337	0.3914491414362089	0.12283683118318292	0.3585360755089673	-0.38568384060004496	-0.9576279924658921	-0.4909227152046389	0.28717378775344404	0.6135341721008294	-0.41041487303993324	-0.37393787351553287	0.07509017035523922	-0.4728241399856186	0.010655420498501844
-0.7756768871009129	0.0600846102275381	0.9613244958148174	-1.0969412473849232	-0.49294684616828277	0.5070968228559068	0.28687783076008155	-1.1617522855656628	0.3860094206587311	0.14118506476209824	0.1066835052632936	-1.3281798330880037	-0.31534927033773713	-0.25943414471099385	-0.9508253513998636	-0.8395458450862098	-0.8125490124118964	-0.6800943455762424	-0.40755111517234105	-0.6565845063419777	-0.7990537208845818	-0.2392990118859756	-0.9892673054870128	1.1655089388478053	-0.3344233770204848	0.04909043301193093	0.6221450577768817	-0.1612182672115003	-0.19431771796507352	0.3654059257858876	-0.28537641664205704	-0.3687332926425536	0.26974650484245777	-0.29192818080578836	0.0762359653772055	-0.7446137889517418	-0.3322806195673347	0.32855037563714673	0.03426381750971408	0.43246002965338803	-0.37389659092329086	-0.9475655972726533	-0.4859532605694972	0.17631826056910388	0.7168515575038368	-0.32196153582511944	-0.36649431334517446	0.03640327303784395	-0.4027335066648713	0.07668358896092012
-0.7586182095310431	0.0587176746714555	0.8739687059101072	-1.2614459612491467	-0.5092245021745615	0.4964959111193317	0.29502889204439353	-1.09100754652355	0.31405423973069146	0.08183851190408872	0.22513235673163914	-1.3316473510837832	-0.33108526683702366	-0.15326735102172256	-0.8938801255071516	-0.8088593543812275	-0.8418775449711395	-0.5955349704012468	-0.41470465438393467	-0.6030917823076376	-0.791371413670401	-0.293927720385959	-0.8919926436938368	1.0465659899185433	-0.28823772111745677	0.05347147685469324	0.6701078260086486	-0.1350355054371864	-0.11725988771574769	0.30391549238261584	-0.2996913454211632	-0.4043912857932705	0.21155241754856657	-0.16521367792882652	0.12430466693754183	-0.7887576466593094	-0.3604984612172519	0.26843916877690643	-0.08600828928166279	0.49779800096290866	-0.387391303525226	-0.920973698150666	-0.47504592956757385	0.05308742858624911	0.7618605693632652	-0.2168888262487561	-0.3601073934800946	0.03992822970683408	-0.339818531064253	0.13761524356260374
-0.7281989614248674	0.04108101357949591	0.857481595364851	-1.3394180705285597	-0.5433224429452472	0.5085305308786014	0.3120850202820602	-0.9982628061078488	0.25787350665945813	0.027671716888480875	0.26942529523661307	-1.3367043175395266	-0.3450843037739889	-0.04380134468087536	-0.8559899454564224	-0.7765920271641971	-0.8711034842242732	-0.5353204903452572	-0.4366516196446888	-0.5335046798152737	-0.744398791874411	-0.35180271675324476	-0.7749539652805089	0.93414685371026	-0.24264065681622954	0.06674986823997835	0.6700453744875141	-0.1237857376079615	-0.03339301829027084	0.27052419438730835	-0.31514196043182224	-0.3453552578572766	0.09587986726459477	0.012412901996914427	0.21642932418306998	-0.8140196589802413	-0.3951009458263424	0.2045096456914234	-0.16975329145678558	0.5309196746405985	-0.4397547788958859	-0.8778339330649058	-0.475025198827141	-0.050390279495934456	0.7299282288056842	-0.11360894108995212	-0.34888189795965213	0.06569028590460164	-0.2971415161801354	0.20561909764511022
-0.6872519545768996	0.03699471790441313	0.871795292870765	-1.3801253949288896	-0.5921401625743814	0.5455457807581968	0.3545205893367892	-0.8995068325170557	0.2062399618436606	0.0027352145273992546	0.2178197183790616	-1.3413019293252546	-0.3705966851537993	0.04775613380414679	-0.8475471218074718	-0.7231260818099792	-0.883714569082916	-0.4981234927637079	-0.45056327630241133	-0.47124438498338606	-0.6717938565849526	-0.4079297119612136	-0.6542426076098066	0.8387294005954533	-0.1919090700312058	0.08882702794997369	0.6660395554889904	-0.12361460844603775	0.08324317851013932	0.2681505318301339	-0.3116497986345416	-0.2841706641878023	-0.027694618609351462	0.15248096221639695	0.29812271435192106	-0.7726024604523649	-0.4411188300119907	0.15457058373074367	-0.2410673305415103	0.5415336998182236	-0.5057434247099554	-0.8276651809718981	-0.4915505604863135	-0.11828139593351757	0.6357630530491675	-0.035344272702128504	-0.3499071529093286	0.07879834511097962	-0.26752680429238895	0.27660535613501036
-0.6527191203739637	0.05267239491918463	0.8522099126736794	-1.4272275186653087	-0.648498210910874	0.576239923890895	0.42476986751079304	-0.8011493425231725	0.15547660370541	-0.020382897508482684	0.11043086000078481	-1.3468629663923426	-0.4135517707595886	0.10412662656973884	-0.860162322930244	-0.6325846693058785	-0.8845405767269741	-0.47201934650578553	-0.4535447987051152	-0.4289029333595554	-0.6023397880143072	-0.4529260527282407	-0.6058553874870183	0.7461723296115332	-0.12713581657555623	0.11912065083760393	0.6585780856543235	-0.1402746905483862	0.2118183313805771	0.28510526438137995	-0.2976958243941457	-0.24962623610721968	-0.07286013401916522	0.28755455587579615	0.35690975345589576	-0.655938090412225	-0.4950213207091628	0.1267062800062425	-0.32312431277832554	0.5211778283871515	-0.5547188331976156	-0.7833465732375875	-0.5148992972821768	-0.1711679107238333	0.5262650968717246	0.0014361251648624257	-0.3615249653748004	0.07924444132219613	-0.24973657117691855	0.3323587009744891
-0.6435030393358134	0.06043287406348259	0.7447539057242661	-1.4591803521929574	-0.690830282120333	0.5842452378317377	0.49928967779308475	-0.7142150489740422	0.11154883963844135	-0.03935985785485939	-0.03617611814344303	-1.3362896788108396	-0.4733571288103045	0.12376611594265567	-0.8668696277439297	-0.5373406962027627	-0.8805183930079783	-0.4405908279027469	-0.4458710789892197	-0.4085506898582329	-0.5443072929013499	-0.46219853786957277	-0.623247300873554	0.6643990522226659	-0.05937890462779827	0.15354772325349209	0.6378322851096307	-0.18947827373593257	0.29727177304127334	0.3106249944101993	-0.28496850866741674	-0.19904100566666316	-0.059152019728948325	0.4063461229621074	0.40622034681895886	-0.5380594768902195	-0.5452113125427978	0.11466447681707961	-0.38036328480021964	0.4597118486337564	-0.5793868762223074	-0.752994129342652	-0.5385797259249623	-0.21482152514803493	0.44123387745167386	0.0028953155906062122	-0.37104518990751406	0.06401742511253836	-0.2408996230507669	0.3647687539333154
-0.6543913377605431	0.06641430544583092	0.5578557986176507	-1.4630673179228908	-0.7133445295144973	0.6176415741521903	0.5721747257843048	-0.6184245347090906	0.06285911783817393	-0.04020268840704998	-0.20077834394933275	-1.311484526630013	-0.5456615369480855	0.1260648328373527	-0.8678800325452828	-0.47627303881227234	-0.8762778696888018	-0.40261357667799585	-0.4277218543208461	-0.4085272628153538	-0.5080124668088896	-0.46862501272000123	-0.6500302156300222	0.6054094068335588	0.012989685136199114	0.18277072998488503	0.6229509797877208	-0.24850467081789515	0.3534595676798138	0.33183174528216225	-0.26626343362887156	-0.14737978443748012	0.004902369111692328	0.35648344138228827	0.42255528045533375	-0.4561375586640343	-0.5791902968629066	0.11587580472301817	-0.4029964757128763	0.4014810792842322	-0.5789417847631595	-0.7228399954259771	-0.5595533121741126	-0.24828281910888678	0.3751276898654521	-0.03372743104948224	-0.34707724001251555	0.020523044518904854	-0.22309077603719002	0.37478560586700793
-0.6742450563010001	0.09155605220239581	0.33079733454150306	-1.4585948382989742	-0.7201503941179033	0.6927060492139929	0.6523073282667593	-0.46579605003217217	0.0050046640084244615	-0.027961736017158883	-0.3244576022067561	-1.2906062471149815	-0.6090240066714214	0.12955098933277429	-0.8728250725142566	-0.4543553398067887	-0.879431956202259	-0.37358225244416376	-0.40599480276922745	-0.41598291921166564	-0.5208451802522059	-0.5119871927393476	-0.6987807545610668	0.5688171653757366	0.09701739790608546	0.20365576892133977	0.6091938018462426	-0.29163185237898465	0.3926842608367969	0.31702969225708555	-0.2536975203381512	-0.1421740385267898	0.18274703590779579	0.19535860520594892	0.3917076865815602	-0.41188952030269765	-0.5996731720706562	0.13427519847440705	-0.4280505342443739	0.38161109299777146	-0.5500492098718961	-0.6635232774839329	-0.5707212581986182	-0.2725415740991061	0.3261066004625478	-0.10737255185831782	-0.23228007100430262	-0.028989651924268844	-0.17073918761212015	0.3629944120706887
-0.7049080979070675	0.09367755940302443	0.09408645028637322	-1.444852897751042	-0.6961265561432972	0.7965512801217017	0.6941448928253509	-0.2797258334161252	-0.04745092949850271	-0.020472489732533287	-0.30930928482269304	-1.266638502562679	-0.653163955839317	0.1344357627340053	-0.8843674614802982	-0.4614890785795668	-0.8937950190575343	-0.3636818642356183	-0.3911760020613206	-0.42405939224427663	-0.5629221142280184	-0.5636193278233598	-0.7675849120608734	0.5523929123648318	0.16217887135441206	0.20810788150252463	0.5224962211009119	-0.321611048791666	0.37093169442017043	0.2594559925757649	-0.248465146821721	-0.13128774442090432	0.3978432552245165	0.0591733082216197	0.3263741926983851	-0.43270050400223703	-0.6095743566596867	0.14900675151681972	-0.4605922649575023	0.3689207387549753	-0.5015112188527093	-0.5897703276058943	-0.5686244918805725	-0.29163889185736364	0.3065427027778468	-0.18959316614910043	-0.05941999413173388	-0.05357672256570674	4.3327516774827046e-05	0.3370021913809372
-0.7404298409546328	0.06803373228297274	-0.0749958356083801	-1.423830832641782	-0.6473596644798342	0.9326949148120385	0.6740272415694134	-0.11020349764230128	-0.09605178116999909	-0.020104166144764422	-0.17515266106689595	-1.2415244038781255	-0.6952669480749119	0.16987546883493046	-0.9151610336909375	-0.4953629237682266	-0.9117199110531106	-0.35693193413358404	-0.38179795109962456	-0.4366748548347368	-0.5993570354454058	-0.6027767571548548	-0.8131708915171052	0.556752318286236	0.1962608297438079	0.19519858904904744	0.3863281139706959	-0.3117540090648656	0.31454557825222773	0.18931293049296957	-0.23488973465850935	-0.09900460491832493	0.5627856367783921	-0.09556661239826467	0.2537048002518636	-0.5113030110531459	-0.6076397243344458	0.1180464140451521	-0.4937762666715475	0.35177895228670375	-0.45255499534173643	-0.5273577705587769	-0.560980771729618	-0.3093365492838952	0.2847299972980766	-0.2617204356105545	0.10317707145886482	-0.06358600630488231	0.2858783468431311	0.31267105669023987
-0.7685416350900048	0.05636979597746272	-0.1002475039846324	-1.404180845272036	-0.5978659329072695	1.0459418592960763	0.6179025695922274	0.03778218977759633	-0.13783555338037357	-0.012246596272371037	-0.07040548915550751	-1.2228209451459098	-0.7359203731866535	0.26869952376870065	-0.968890794892285	-0.5363819217117013	-0.9279980489557564	-0.3518161201522168	-0.36927555700826853	-0.4445902669475533	-0.624179344398387	-0.6536560766135313	-0.8288462551718785	0.594763278688655	0.22033046928980018	0.17832549502354736	0.2926894927334919	-0.24220448490276922	0.2802590911773663	0.09683534206963411	-0.2117387561553584	-0.0699665170004934	0.6820814109535049	-0.2607283417692611	0.19015613579371402	-0.5917412530722	-0.6032289051472489	0.06500003267358617	-0.5257855162984454	0.3586567923150826	-0.4145265345519212	-0.48166201019765414	-0.5505354400859082	-0.32877087853200465	0.24964713543019568	-0.32393767562279807	0.25359661907575	-0.06452599474994608	0.5747800058825648	0.3101416757371341
-0.7897860066932233	0.03373554883969898	-0.07637387196098486	-1.3506909765837936	-0.5593485005214527	1.0961189752055724	0.5106615132930087	0.10787205655191863	-0.1646854410352325	-0.0010741141100607463	-0.007077842399143827	-1.2062679166830574	-0.7646898688691038	0.3682886636930255	-1.0314021625289194	-0.5475077007017263	-0.9361450096998567	-0.3521154627448916	-0.34837952553059504	-0.44343648508575184	-0.6311382513311261	-0.7031509497758577	-0.8351753741215049	0.7017293334549007	0.22642614933611238	0.15807319711304857	0.21339390418365153	-0.1400956631174513	0.242184662890917	-0.03995696417472115	-0.18180594075009301	-0.04594630358581361	0.6892917768381157	-0.3502548927149405	0.13039555336699818	-0.6424448995309077	-0.6095957338124511	0.015975109474221243	-0.5492531105627203	0.3915913549432948	-0.3842603153298386	-0.47029223811069476	-0.5399272240530847	-0.35551926795175803	0.21751035780033515	-0.37962888810282075	0.36707560314866333	-0.04618028806365715	0.8124189895361693	0.3435269875211621
-0.7992596160763291	-0.011506825648132763	-0.04140812629825113	-1.2588570022239463	-0.5482883351913468	1.1207664947258302	0.34777028858419123	0.05984397155380664	-0.18035620707513927	0.020179152373335944	0.04468663289250589	-1.1928897200545587	-0.7938526384147211	0.39947020446190645	-1.0773726092116431	-0.5289314449374121	-0.9203035509975728	-0.3401393054100936	-0.3254831251217456	-0.44709110377491024	-0.6054448054195076	-0.7153318738209267	-0.8327716779480403	0.8511575315117372	0.2169523291922298	0.13464573137302313	0.144387947211311	-0.051674541529685605	0.18505814634653842	-0.1817747293483109	-0.13090254702266807	-0.038646645442018325	0.6147976922712993	-0.3847636068395335	0.08552519124835893	-0.6512966626649771	-0.6308374979433611	-0.03494956711799854	-0.5587471934352498	0.4374426158257679	-0.36176784866150086	-0.5112579382495943	-0.5349192694714249	-0.3893236456815572	0.1833073054756546	-0.4269645855570383	0.3794780495041935	-0.003426745820794455	0.9693388040501061	0.3982736135733355
-0.7777989206633477	-0.05716131234183232	0.0018905774429844007	-1.1552422061417957	-0.5796822281883113	1.1442388000490467	0.18701107990508203	-0.06022315192134302	-0.1726356146381814	0.058514669575940315	0.010702230299676102	-1.1862351749677	-0.8342993426496698	0.36564375449491016	-1.0922136726762193	-0.5070280134094739	-0.8809761169890805	-0.30693681390128597	-0.3089325039543957	-0.45786754349935216	-0.5423918104659835	-0.700888830628507	-0.808876884442712	0.9702496180119947	0.21904683866885186	0.1133411576258803	0.12274700819701523	0.0021416307607870473	0.12421310112586381	-0.29957392508301217	-0.07524805249709357	-0.030984907858240502	0.5371915440303499	-0.40821431620995685	0.08774998736731529	-0.6443704454074745	-0.6591871653686627	-0.07458105621447761	-0.5606136219849233	0.5069151377447131	-0.3514156352409657	-0.5771335751022686	-0.5305954293240429	-0.43159885275086995	0.1481842863257185	-0.465625799224045	0.3207612800647881	0.0599029841644408	0.9677426622874579	0.45326562732991454
-0.7310386406419122	-0.0846538399910229	-0.024517161698876	-1.0596482449687818	-0.6465235444445385	1.1803053509396473	0.05647384845197678	-0.21331190059779342	-0.11551804229282288	0.09511807044687651	-0.08978116696340124	-1.170096785233534	-0.8696763434305866	0.26094481617213205	-1.0773102018562657	-0.4911055084686334	-0.8375054917723357	-0.26139012088635827	-0.2983258965983936	-0.4757423772161971	-0.47430303256735507	-0.665407344911457	-0.7368160213935342	1.080416394494219	0.23339845517234128	0.08383158340084793	0.08129406757309435	0.004197813460207767	0.06145755850527893	-0.3781753031801366	-0.04150027042252931	-0.012293410730093629	0.458866764660784	-0.3863967285381029	0.1356470707137068	-0.6420030298614716	-0.691049811565028	-0.07459234187819773	-0.5535129592525629	0.6019192641568935	-0.3541514129165928	-0.6204385985032459	-0.5239260539734238	-0.47123565455278627	0.12434546343318376	-0.49393336022195494	0.25637422304655755	0.13582696611277692	0.8342717059134257	0.5043880657477866
-0.6622476691373267	-0.07388087866580426	-0.14335507069262116	-0.9887411015306189	-0.730516757716593	1.279372443399976	-0.05486548866044659	-0.3753371845134731	0.009126016230167178	0.10668210381059862	-0.13582529862750284	-1.1427631498248356	-0.8933257159329585	0.09710930857945047	-1.0450753169142848	-0.47757423276442773	-0.7938901836880009	-0.20451993553377568	-0.295428956391511	-0.5059222652053526	-0.408562758399321	-0.6003934530531818	-0.5999211802854967	1.1614669282698014	0.2517324574071663	0.043138999304023366	0.0002736274871411648	-0.06068646647221685	0.0044963099020690015	-0.3847133528560775	-0.015300253173684955	-0.044887392016053976	0.3791347912820451	-0.3194879293093595	0.19871832450397348	-0.6277805744037683	-0.7261119049585679	-0.07467134152423724	-0.5348102472856888	0.7026091521370705	-0.36376308623699344	-0.6324216625600116	-0.5036721205707211	-0.5046635509786072	0.09275993576607552	-0.5149156386303269	0.19314842418561406	0.2237358007356774	0.6739827758421777	0.5420833923399676
-0.5833959236231355	-0.046803365421114955	-0.27040262354986994	-0.963740363695982	-0.8067942857997223	1.471137553647326	-0.13261907325609207	-0.4908634483959277	0.16901078373278633	0.10524862822576983	-0.13202497774531255	-1.1128075342200323	-0.9277346579737724	-0.04415099890732764	-0.989087003804031	-0.46851438452299937	-0.7488990730627673	-0.14160646488809592	-0.299135771123383	-0.5398094827301445	-0.342519369324627	-0.5118366296142807	-0.45268754961207514	1.171673291782282	0.2753293451878823	0.031935356572689186	-0.08298019794988148	-0.16162371168744213	-0.021530085473180253	-0.32263998145722417	0.014747011231659474	-0.14405616844594338	0.33927632165469007	-0.22852501831554056	0.2578548406981629	-0.5961060632215078	-0.7539841493054495	-0.09004241551077877	-0.5166125689263735	0.799236919591492	-0.38012403435603015	-0.6222454227496227	-0.4640023679856647	-0.5399890346220614	0.036441173015211534	-0.5262665269672686	0.13469319937622878	0.31766295120811827	0.5262861478401064	0.5550448967265301
-0.5154050068435466	-0.05218404168645876	-0.38368831001332226	-0.9755352941868152	-0.8537212051058797	1.6968559611384424	-0.15949352531349875	-0.5264644054066844	0.2995498941309016	0.11060757051627461	-0.1194885533717448	-1.0825958182239812	-0.9757216322390585	-0.12738255249514058	-0.9170867463711628	-0.4626618652338122	-0.7220932835947715	-0.0810950958672409	-0.29487071389908975	-0.5709498794773478	-0.2913642712535426	-0.416809264068834	-0.32600249356504085	1.1505110528620617	0.3025172679008633	0.06870998989647284	-0.23125795241639208	-0.24836776748835634	-0.022733236084888427	-0.2318007155051332	0.022007186262309	-0.21338754951502076	0.34320624167603564	-0.13947397469173406	0.30845413083139295	-0.555536679669135	-0.7549283068859077	-0.09713357421480007	-0.5050214986833288	0.8789100116271197	-0.40421652808009956	-0.5857159902725602	-0.4089089445187136	-0.5791825600499387	-0.02861727457557997	-0.5220136101485179	0.09344761122213431	0.38947647521024337	0.4531661026024949	0.5510620655242514
-0.45095081266801673	-0.0843955443126984	-0.519414100751068	-0.9879651192614848	-0.8703953192443956	1.8266651646578793	-0.13251182244971976	-0.5199095046885216	0.38374693529711	0.15434848523667027	-0.0790588330457925	-1.0738111682956357	-1.0157196009121887	-0.19387917013571598	-0.8519602133663209	-0.4539016340208411	-0.7057651643378676	-0.02533640391204888	-0.27519055148634886	-0.599627508341873	-0.2606274008445508	-0.3349837140018383	-0.1903924320108381	1.099762214280521	0.33480527422732254	0.1286828349653702	-0.44240654537420826	-0.3001593501554556	-0.014010394150003621	-0.1514390932644862	0.0048310324812287225	-0.2572640627845828	0.3725979541539622	-0.062163042876921	0.35284084161982343	-0.5092948391408303	-0.7180277783545705	-0.11992309115324029	-0.4934578759189553	0.924640555703478	-0.43150907591563126	-0.5275340460950089	-0.3441194575979757	-0.6211450447457858	-0.10027976973338486	-0.5110770145706438	0.0797322108239056	0.4272353330882327	0.4526588738790873	0.5389373961296368
-0.3570456769633449	-0.11631102267838507	-0.6256739598149983	-0.9790977582405654	-0.8589488613751872	1.8091408822094834	-0.11434093583066551	-0.4779637003285158	0.4105264674333585	0.25388544615820835	-0.029661282345402395	-1.091677219399328	-1.0473504160478098	-0.2594341447109937	-0.8034934724684902	-0.44048449813699975	-0.6770101020537986	0.026714856424032075	-0.24778380548532414	-0.6187674023741959	-0.23671698379564013	-0.2771344235339544	-0.06419969927644106	0.9924902362917207	0.42329438610660547	0.20066171174779268	-0.5840793080101913	-0.31866499445024205	1.7548696396854634e-05	-0.11847833117441206	-0.012917366300246574	-0.2967546326490756	0.4157428832941939	-0.012703722680483916	0.3784806027831648	-0.465291086450401	-0.6537110514020064	-0.1663936924639951	-0.48167741807307596	0.935161025356364	-0.4600601582218582	-0.47375531791625114	-0.28056196896580676	-0.6661588496875867	-0.17877265350251242	-0.5006940314407282	0.08062669345857325	0.451448001552399	0.47596812778319225	0.5156192722186667
-0.23116925566023033	-0.1625256337082289	-0.6758166024886331	-0.925096446693121	-0.8237377881562967	1.7148998961229451	-0.12663252824584398	-0.3969973936726422	0.363899273204979	0.3713076695848993	0.009580010108855069	-1.1173401046365545	-1.0760997438398412	-0.337427808748088	-0.7630713368567241	-0.42540662786685557	-0.6285387108136329	0.09690333352283145	-0.21412009154841236	-0.622662148252866	-0.22001764490433778	-0.2400922224960861	0.023344337043432452	0.8638456971671934	0.5909334143961684	0.2794173366198047	-0.6388165793441382	-0.2979004452180637	0.004357484831487041	-0.15770281917780035	-0.049376709299758056	-0.3081396399458801	0.4705663199806419	-0.014950084856227269	0.38275233614480764	-0.43886153231998354	-0.5970580337157264	-0.20875255029278977	-0.4747469297084801	0.9145425948719929	-0.4919148935136598	-0.42129131144522347	-0.23232449751336898	-0.7158483095336348	-0.2433127070885966	-0.5012733080419027	0.0871391547460617	0.46650374868096434	0.5782328839813557	0.47987446327689
-0.09818161832507097	-0.2143240749077171	-0.7018266532871239	-0.831784578829787	-0.7947861789098447	1.5798861725880404	-0.15272372441428744	-0.3603492588374476	0.26777141725129905	0.4630434705528904	0.030806192597187827	-1.1477957257671272	-1.083067749979545	-0.44657185624675594	-0.7056892594763686	-0.411133443330281	-0.5489789172248138	0.2088157515104332	-0.17742199133640843	-0.6071007350203443	-0.21132919997477204	-0.2228325471835079	0.12297530560030015	0.7180732816198858	0.7767185965370024	0.3270884123217414	-0.6562227104490818	-0.24177271286345375	-0.022716709290772064	-0.236666152239502	-0.11851270911668435	-0.28684526986238845	0.520909587706261	-0.06103822210862958	0.3674127881493119	-0.4419510275696993	-0.5685729776562457	-0.23170006652330888	-0.469095493849984	0.8729405655647533	-0.5135095032730257	-0.3466055701879579	-0.20215830864951	-0.7624773407150846	-0.301204905163608	-0.517944008709886	0.09086878117014151	0.4677225472580388	0.7043699645013517	0.4527748519211016
0.014952300469632146	-0.2573956048181616	-0.7188162692584978	-0.721178887941168	-0.7796089483603529	1.411758590521541	-0.23251832435544606	-0.4212060444399571	0.15558398844434118	0.5009011625605521	0.03268649073402065	-1.1671617934481264	-1.0556268140784344	-0.5462579300160382	-0.6446043456769385	-0.39479718154061877	-0.4542195307462915	0.3366865647665312	-0.15058194604738692	-0.5822504992862116	-0.19254881168228027	-0.22381671590345897	0.24164365316080705	0.5998416041830635	0.954341766412435	0.32363355461842247	-0.6077335651106051	-0.1472409638168463	-0.07458770530598557	-0.3105163951700188	-0.1889076479344792	-0.26759015851162793	0.541049300256353	-0.11883695692246102	0.3307613783130443	-0.4673603297804436	-0.5772093473733416	-0.2227919159603792	-0.4650909067117876	0.824017061966664	-0.5019831692792205	-0.25721918369035046	-0.18044433881347918	-0.7975477886364888	-0.36747172187804933	-0.542981223326481	0.07518656515416527	0.48764552269112993	0.7451344013550066	0.43246430038720735
0.08654518036733616	-0.31695742736058075	-0.7254814025791493	-0.6330308293597059	-0.7608610532224425	1.2648701403153997	-0.3903947613602388	-0.5172529473757884	0.04031202558463186	0.43064426775134723	0.029187414799808974	-1.138128952268929	-1.0073348004705633	-0.5891165371792155	-0.615017315670267	-0.37745078234073115	-0.36814637751834	0.45216165033252426	-0.13414128173460488	-0.5568380145229773	-0.16622366411644562	-0.2352558411372212	0.34120880309299123	0.6380896550829631	1.0930928441178573	0.32249874734360945	-0.5289584059035572	-0.03803686370254126	-0.1312679984092086	-0.36270649100978647	-0.2256487115495695	-0.2738889744298123	0.5261865652406609	-0.17863938120983883	0.27562824700051114	-0.4991605762344956	-0.6381769870593754	-0.15558955039611738	-0.4664907281240427	0.7752957590188163	-0.4737889275393802	-0.16095437887269298	-0.1330064816348725	-0.8230422524228305	-0.43269809992107044	-0.5745884611665254	0.052489722161062194	0.5434951751347126	0.785503292873894	0.41056187477088635
0.08454332669921297	-0.4102079716333712	-0.722823981245939	-0.5692909403346327	-0.7442225186598965	1.194272012179313	-0.5632148107196036	-0.6210656469211684	-0.0679503058682854	0.25845133135432874	0.02102069736395169	-1.0540589174849782	-0.9523092324491083	-0.5773910038624395	-0.6093115003214512	-0.33716513274309795	-0.2875553896732449	0.5775935575466653	-0.12236744007626806	-0.5298939868315141	-0.13491113010320827	-0.2522878356265278	0.4108896646735908	0.7814835175749081	1.1714663205427827	0.36050905969996716	-0.48473678117597946	0.03531699336693405	-0.19959637600600294	-0.39914583081205973	-0.2168478769024723	-0.30761018416100083	0.49174338708877885	-0.2370513565008438	0.20366716972790705	-0.526667861265977	-0.7397825941518434	-0.031116203341130123	-0.47418151164784367	0.7255332736182305	-0.4546806907587042	-0.0663311399861953	-0.03496192552581057	-0.8371936988570493	-0.5045102722210799	-0.6111598795001802	0.035342856216975804	0.5914186538254262	0.8709550456071881	0.391887241266364
0.036210406917913655	-0.4701296668062668	-0.7181750353405076	-0.5079953954573311	-0.7392871231931998	1.1526038734379631	-0.7135804412538845	-0.7521265930428507	-0.17981187753641786	0.061829581865856076	0.0066536306142065725	-0.9212281812246241	-0.895060154508978	-0.5149171407875845	-0.6205151065011569	-0.2514803695955047	-0.21689227714240036	0.6922344096576634	-0.11455838884705856	-0.5088857861295735	-0.10076103301417608	-0.2761906497987777	0.4216312642220412	0.9189386455090105	1.230694915877211	0.4204108360304419	-0.5000136127984113	0.07525853975990662	-0.26933614182037807	-0.4375511575798254	-0.17161117597382855	-0.341895008114803	0.4476994173315753	-0.27433768925734114	0.12657314769277428	-0.5454886352348847	-0.829263792767712	0.13461376838600547	-0.4875511785088129	0.6767606660277843	-0.4370957411270096	0.009162530812133023	0.07434534570687742	-0.8126616913074913	-0.5813055981578904	-0.6402483640173954	0.015224843275866337	0.5981180629974497	0.880894867196162	0.39643005979408114
-0.02871763941233465	-0.4327435440176175	-0.7102921741467491	-0.4567805656945031	-0.7304557641577868	1.037731349225592	-0.8446571767632884	-0.851688800887857	-0.2874224947116832	-0.1221497093397527	0.00930855861727033	-0.7453034727799137	-0.8431656514750447	-0.4166123743089418	-0.6839417820166641	-0.16747346180726896	-0.17668359294040653	0.7527923976068861	-0.10870530089621835	-0.5003290587179381	-0.08093120487677645	-0.29217971922664276	0.37554243047322305	1.020547219840267	1.293451930016053	0.46847622860362603	-0.5790415519719583	0.08127175523426894	-0.29163078708403833	-0.47390286618014804	-0.12002108824593005	-0.35621764105674714	0.4051137576052454	-0.29528624630646183	0.05760758833629627	-0.5571927928204357	-0.8798706390802657	0.26377066588476267	-0.5108403641617223	0.6331034330964436	-0.4116334400674586	0.055159428547652364	0.15399285044913286	-0.7559830382214577	-0.6517013135999663	-0.6624698543953685	0.0020116085672743857	0.5754269012536836	0.8011622346561487	0.4606083824848256
-0.10189002649243399	-0.33203144705971427	-0.6956085339958407	-0.42449264891427346	-0.7171057989741829	0.8824005439713188	-0.945323433629428	-0.8931280059463645	-0.3461471352189795	-0.267199520079599	0.023493554244610963	-0.5699763319147813	-0.8092709906399111	-0.3232373862309742	-0.7821947336117392	-0.10701930595123772	-0.15414989396269746	0.801553343051354	-0.1011584544740551	-0.49457479131072957	-0.08412537372511304	-0.2906263484485109	0.3276791266029207	1.0255414164484722	1.2849549214666485	0.49451948242559374	-0.6386321986626908	0.034432387237605735	-0.2274704669635193	-0.5034117209238331	-0.07601398042069883	-0.3686376490168971	0.3788852248231531	-0.31452297699684106	0.02765552950619752	-0.5715589457316141	-0.9069234259044858	0.3376428587075017	-0.5426190549677781	0.5886675767656637	-0.4120017916198571	0.06562211610441857	0.2227596779985929	-0.7086739117812082	-0.712751334309287	-0.6884199796049536	0.009863178360463475	0.5114120949440797	0.7156081054832671	0.5962637390742807
-0.14944692752759975	-0.21013620228048344	-0.6713002193643245	-0.39241636366199	-0.7125694030380071	0.7672721908180946	-1.0178477289083039	-0.9098921181977635	-0.37183430535575424	-0.34087419232485394	0.022980444717834125	-0.4371374654832764	-0.7926803797841273	-0.24805826562066965	-0.8619394466690936	-0.04844560363571088	-0.13267369521719044	0.8829966109091615	-0.09098321631674232	-0.4820120395667475	-0.10540964397766413	-0.2762971456677282	0.30407130230121515	0.8821934424399103	1.2135913205546625	0.47511313175631925	-0.6302339560109979	-0.024459739271154874	-0.14602642555557566	-0.5337740273734687	-0.04418542003976664	-0.3867552843911093	0.36528535622594993	-0.32936208480010826	0.09585972805899383	-0.5930165679717911	-0.9108390077192912	0.41545751005640197	-0.5723391848734589	0.5441260932295344	-0.420980360709572	0.04723437423122544	0.2628470069266497	-0.6710379259415642	-0.7586985663039959	-0.7044747405957386	0.03172830943010404	0.39448709158266115	0.6362151765837012	0.7860113545041597
-0.16278346208504227	-0.10631875278540821	-0.6296292632610646	-0.3576241404677386	-0.6980859742199308	0.6999705251802846	-1.056701771035078	-0.8779609171027358	-0.3916893732919494	-0.3570638390340646	0.01846177049815626	-0.3455185667858882	-0.781895600382662	-0.17696075226766614	-0.9159604421955372	-0.0164293840234829	-0.1073752381697209	0.9630683008218451	-0.07133900133722534	-0.4707553454632822	-0.14542081165682524	-0.24607068024265696	0.31134557670130575	0.6567203793365431	1.1051683643739572	0.38746932950158103	-0.6378114072420582	-0.051116397186180385	-0.11271832469243241	-0.561050191493552	-0.04098378262730155	-0.40529990023699913	0.34398500930077036	-0.3342286562874119	0.23889258822285248	-0.6229415626579923	-0.8860771390997296	0.4839577269484551	-0.597434414622964	0.5021106088613522	-0.41906186304082943	0.018666720140638617	0.24780241244123785	-0.6368054525354669	-0.7776053448277997	-0.704082445682285	0.0509047617031422	0.24289403980668353	0.5420148917402615	0.9948488749383255
-0.17294724743262974	-0.08556222816311215	-0.5699883431771955	-0.3375508900421013	-0.666816609738861	0.6674456061896106	-1.0751131594623615	-0.7482313386575515	-0.402194563097057	-0.33066399701347116	0.025102400889858233	-0.303778268098126	-0.7766116130929308	-0.1233909552367278	-0.9463231064761883	-0.039882263612868875	-0.07429810404110676	1.0247230604016058	-0.026011402596544143	-0.4639644314086683	-0.19433693491316698	-0.20797820960066113	0.3756161473328694	0.42539271056153527	0.9320065936079199	0.2721293521215621	-0.6871183701192093	-0.059559646759858344	-0.11843659545686971	-0.5760960878631859	-0.06493296954125957	-0.42158322750488597	0.3122600007734458	-0.32975232874012783	0.34999821993066715	-0.6566637625522739	-0.8495043935774564	0.45033021095097797	-0.6194857189877812	0.46191493034534714	-0.43987372575134864	-0.011961154279658975	0.18295665636789676	-0.6389064611028298	-0.7762911065060061	-0.6982456839793092	0.06381983553351125	0.07126250554292468	0.4493130256944108	1.1910583665842245
-0.1817993550765765	-0.15423985661138057	-0.5135227641295292	-0.3336039620459164	-0.6359742001694315	0.6725595201218596	-1.0897740196910424	-0.5802195337278284	-0.40438299001803635	-0.26424961314693207	0.012284593872574284	-0.30970109778142074	-0.7747158313935614	-0.10244978280295855	-0.9564984771815762	-0.07641842011152966	-0.05180386402728611	1.1302928505034355	0.03422380815765583	-0.46536419722070166	-0.23239186521152919	-0.18590051428593282	0.48346917848527926	0.22124632011051143	0.7486853560980299	0.18841954841950834	-0.7420846303639851	-0.045782432846838625	-0.19024221053585358	-0.5954282930238646	-0.08612364209434023	-0.43550962256911385	0.27942848071754	-0.3147492528948355	0.41330661888929476	-0.6828382537027734	-0.8237734273658777	0.35299136136660325	-0.636656861644776	0.41985115925471944	-0.4692574360458096	-0.043709112836430794	0.12101024242078003	-0.679274972535865	-0.7582787401734228	-0.6817179693078188	0.0764001322374553	-0.1017351983676857	0.44423143151128386	1.269771191766696
-0.1686413735049704	-0.23748942439529647	-0.4766826423988232	-0.34419964721172475	-0.6075969469350666	0.6731964275891897	-1.093427047156579	-0.48820071304293194	-0.4013984348601524	-0.19098640148621165	-0.028287472967258108	-0.3115303862903315	-0.774020039174112	-0.10498391046397985	-0.9602845234078219	-0.09504889229051698	-0.04499587745778927	1.2455961821228119	0.09542114138932427	-0.4805127088224773	-0.2537219847776927	-0.18991063459259966	0.5918066347153644	0.0666288993910914	0.6420500903674761	0.16391688144334735	-0.8174249559086018	-0.005780333058108364	-0.3523502286694242	-0.634965205312467	-0.0936743415098056	-0.4393490309704364	0.24148235166675427	-0.2837986452821867	0.4257629808905192	-0.6903033364108081	-0.8055743446451983	0.2527031916634206	-0.6467328310651451	0.37632369688995204	-0.4928472833806687	-0.026768299323141342	0.09101582254907765	-0.7160486947438165	-0.7203994712097253	-0.6525818227917729	0.08525603340991969	-0.25132878319696	0.49633173231191374	1.2290305408429159
-0.16072323532539678	-0.26497614764722144	-0.4571928307183608	-0.37146131520324677	-0.5850394957700813	0.6520265827336456	-1.0802124478017094	-0.47435572481540883	-0.39596254531700936	-0.13109897705337106	-0.07194150735179394	-0.2767495141075802	-0.7834661748490281	-0.11386028112362383	-0.9583736696217342	-0.11194729269547392	-0.04364375029522295	1.2829943771846835	0.15838412795876453	-0.502434564196708	-0.2577465356392329	-0.21383548239290767	0.6670083625344689	-0.0363792736833535	0.6397614708945153	0.21158107952543656	-0.9297782163126286	0.03033581837678722	-0.5167753033381807	-0.6903633651540664	-0.09803807646153398	-0.42203411888297726	0.20287472115866478	-0.24857175113352376	0.3270825078723025	-0.6517241625890666	-0.7949712768737138	0.11285500873398535	-0.6509926797549879	0.34160252553124365	-0.5130529008278657	0.05534304889789412	0.037672665881512565	-0.7406505335029838	-0.6729189611729237	-0.6290001322933194	0.08486371646489022	-0.37128883399540735	0.44987609611213825	1.127823842756581
-0.1513766732591357	-0.2562347253650129	-0.4608984228790563	-0.3613241650146538	-0.5814662897833787	0.574712944900181	-1.0688601124483992	-0.5221119760419857	-0.39497756805646744	-0.07821633724917207	-0.1186079912161149	-0.19919581150092608	-0.8026458386373283	-0.12630589443150977	-0.9520467524979696	-0.13286626827276832	-0.05725183164143921	1.272588541647523	0.2094802324544643	-0.5214690365360746	-0.24350522939437735	-0.2586151591506912	0.6974955494881598	-0.0551629595482118	0.6866484274294768	0.3020768014768762	-1.0468926617327177	0.054120139127833075	-0.5925242114934498	-0.7504669395351684	-0.1065219754161049	-0.38681335373525816	0.18127369175289262	-0.2226516830502033	0.21392993892180162	-0.5671079171102217	-0.7870688560682194	-0.021719007350336834	-0.6545855547131089	0.315748003581652	-0.4821881103331351	0.1353941767892191	-0.046657024664175005	-0.7715068197314691	-0.6171587497088219	-0.6197610371353429	0.08079408202178522	-0.45083336465799395	0.32017910757923773	0.9677744315522219
-0.1338132401331522	-0.2513125964836629	-0.48822177006727746	-0.273243123083708	-0.5925010411306483	0.4263161698969302	-1.0696888686794594	-0.6729272059019573	-0.3995617855322242	-0.038274796474675535	-0.16857161758798084	-0.07420256022985983	-0.828344773003513	-0.1474478584012614	-0.9561210612704834	-0.14430307827328576	-0.07470058547276555	1.2685376021351789	0.22522097909682426	-0.5313201080667866	-0.21491818235699323	-0.3128215564462181	0.688588973195903	0.03753560092614022	0.7256707983063304	0.36961044329796094	-1.153872117437166	0.059859547943118006	-0.5941504480345504	-0.8042572573235931	-0.11765874350071112	-0.3452425350127535	0.18921170924053704	-0.20146701202056655	0.2446995245165092	-0.4840651587469309	-0.7741570557981057	-0.0358148013365263	-0.6617548361421483	0.29864243215521524	-0.3706351448864297	0.18396543183512562	-0.10640894165977799	-0.7981337635692942	-0.5585692751908594	-0.611350527495503	0.08224827016469381	-0.4710948952513833	0.19583826822653752	0.8129851260115363
-0.10611349134970945	-0.277661657871502	-0.5235297126766315	-0.16095143435578899	-0.6055943250876112	0.27030581901851725	-1.0857797396597737	-0.8673902902141626	-0.40834141367036614	-0.024663414879844605	-0.19924894652113406	0.08120159623044973	-0.8649772249630019	-0.15538258599560745	-0.9497139061183756	-0.1371037091037976	-0.07047058454395913	1.2488987651534689	0.2067693730783887	-0.5259465301063655	-0.1608516528715159	-0.359033419027812	0.6399411113193658	0.19634034575427778	0.7372766976035461	0.3910502769021022	-1.2421458556206684	0.03807348925207275	-0.5369776564666443	-0.8430778797875587	-0.11148436667593842	-0.308570036261331	0.22145389163448154	-0.18333542593343607	0.38009069366308335	-0.41941926686479614	-0.7594032575314003	0.06949172683411704	-0.6726130587046594	0.2884267724377684	-0.2544586000580549	0.2030215517831982	-0.15296426160282298	-0.805857702579947	-0.5040867954285015	-0.5717874021583128	0.08877119323738294	-0.45994248997096454	0.10516066359978955	0.7561558504681236
-0.058759179279241916	-0.33990511195069434	-0.5549162632490433	-0.10862201187911427	-0.6007529613574065	0.12166120972881611	-1.1237497751400833	-0.9841583401893136	-0.4333361373871357	-0.03635354100334321	-0.20069889473228347	0.2317642357705097	-0.9065180372531714	-0.14138256924537435	-0.9124269971696306	-0.12575821095957138	-0.051030468335079085	1.2160397815378945	0.1836424861859262	-0.5028767496310534	-0.09257438335025812	-0.38913869949856095	0.5598003539039642	0.34153533121901364	0.7390518648281269	0.37172875021094515	-1.2554985856157472	0.004016153272935125	-0.43460738834791784	-0.8641398486736904	-0.06935833087764573	-0.28084021650871843	0.26078316009599345	-0.168381540500751	0.5158719042049869	-0.3657446755554886	-0.7411721090815737	0.22120490422110245	-0.6900614208962381	0.28702645748683897	-0.15603966965156035	0.15603677656337933	-0.23412511039666223	-0.8014583363745869	-0.44891434054720214	-0.5173867299543252	0.10486141887618979	-0.45443399836281484	0.11752029194263255	0.7652226115462955
0.0051799582063766225	-0.4070416729249081	-0.5891359579110382	-0.0730784967606558	-0.4766768143568544	-0.01943378092093618	-1.1746094075317095	-1.0285722716340562	-0.4642036954468381	-0.05643547211302561	-0.18018775519739397	0.35391599222440207	-0.9425605784179097	-0.13173072782607315	-0.8632143397860951	-0.10572381899010104	-0.022822570350259135	1.2060167119389082	0.15888739202390179	-0.4815493554698834	-0.05923938516989248	-0.3866599163419672	0.471074215084764	0.4345665831978941	0.7180441539340574	0.29338807506972314	-1.1676144259688495	-0.025939348332710156	-0.321018732382659	-0.8699958989953231	-0.016679510354124173	-0.2585210932932011	0.3012369810349217	-0.14193677468295074	0.6094319137853257	-0.3561528705360219	-0.7214445599381912	0.3773608712258328	-0.7143140130505226	0.30275283940341696	-0.058729630897599784	0.03637873912494285	-0.3108318115318286	-0.783569402156518	-0.3885068363507581	-0.4862267816417704	0.14081857461128747	-0.46247567917037385	0.23655151686039816	0.717000781634348
0.05931585002734567	-0.4331556562234848	-0.6264662536463622	-0.04570748581302868	-0.28455981111022954	-0.10541095924097872	-1.2227682696174091	-1.0559255448948157	-0.47699358814576	-0.07766551098277939	-0.14027445478226191	0.42644524905991543	-0.9712821753606153	-0.13871342658601854	-0.8231339587394924	-0.04538950994545256	0.015457885816402206	1.2399209410010354	0.12230136322136076	-0.47256801290606243	-0.0645579055489405	-0.3628966484807554	0.38457801126986196	0.4517671163860316	0.6593571881055422	0.19547598638289038	-1.0124105004202593	-0.04978158972317628	-0.21764363518162674	-0.8782751425534933	0.029411156190493514	-0.25004638489134956	0.3337257230629514	-0.10297140917611655	0.6318982981562713	-0.40636794565291484	-0.7179921497666293	0.4262541283484656	-0.7370569938778659	0.32825124677497064	-0.007448188212110919	-0.08929837339441352	-0.3574878236426891	-0.7477520639062532	-0.30643995447875333	-0.47924246565925327	0.19559125102999628	-0.47369977848473843	0.43296536968220795	0.628126388692509
0.08854360032419265	-0.3593063098114394	-0.6635961637823142	-0.09022417771637921	-0.2092988423405287	-0.09166015367015695	-1.2621813159470947	-1.0660420858241197	-0.4713725525010112	-0.0956934574003121	-0.08766252117541948	0.42710785800869855	-0.991301327587599	-0.15168871411813417	-0.7918619301376237	0.046233377356601296	0.04321858221049044	1.2473971449344776	0.07773923335286323	-0.47474379951346996	-0.08378914542528793	-0.36123310956233023	0.302183624145275	0.3478794140467421	0.581490902316211	0.14254353149773075	-0.8240269738571708	-0.05980449309922592	-0.13453369292670214	-0.8835215845137325	0.06852336832004038	-0.2577935185694632	0.3452208142960064	-0.06272709294148708	0.5597000757153072	-0.4572548063648032	-0.7279681543903376	0.35534254130825393	-0.753218069319743	0.35676455637923593	-0.025459044326266066	-0.17947432739806	-0.3839165561599751	-0.7013264540745335	-0.19337530152244203	-0.475022545608924	0.26553874688244444	-0.4892852648641234	0.6240603011200306	0.528083709203995
0.10566408469685251	-0.2024627890951714	-0.7099438114893795	-0.13590837021556293	-0.23020946741775897	-0.013696283945358757	-1.290827031321865	-1.0560521947201902	-0.4448670365951394	-0.09373570139325453	-0.030091632271085078	0.36629011271578765	-1.006033971538549	-0.1779854814857833	-0.7670505487067579	0.1193998557057235	0.06627313951152229	1.1245366396639684	0.03483702907736051	-0.4974211770205551	-0.12388946454758458	-0.38264612376395724	0.22887747271707334	0.14155714467529817	0.5048863315030814	0.10277484100040032	-0.6428551110442087	-0.06098923345100464	-0.07496451621185023	-0.8698396868527158	0.08898919720595388	-0.27111530928579597	0.33897263234929204	-0.014645104298060221	0.3935518022986758	-0.4829622807915081	-0.7350226148028167	0.27119287072456777	-0.7671147277712079	0.38296915706655976	-0.04228426888113822	-0.23868821794396866	-0.3983481130354497	-0.6579916343028944	-0.07806549143306696	-0.4672133104158725	0.3450744688714117	-0.5180066914630872	0.6911913246418143	0.44019086707977906
0.11444408440421135	-0.028818440493210473	-0.7629750896493463	-0.08578697001378773	-0.2738122377690038	0.06720695371444241	-1.3054553913061901	-1.03550094378808	-0.38268386690984874	-0.07095936710097725	0.02022951557750222	0.27596797631693815	-1.0220598814626056	-0.21395139988790404	-0.7610534990328466	0.165030102391922	0.09589366840353723	0.938284206325062	-0.011585909099207578	-0.5393058013082414	-0.17471597587111304	-0.4027628261814698	0.166057544573548	-0.08210714737471496	0.42061754664096773	0.030303068128917678	-0.5395335301491029	-0.07333422791654079	-0.029370396602224635	-0.8364331486483734	0.08975805971930503	-0.28598447723148757	0.326900230753499	0.048272712787794034	0.19787271475890086	-0.5044953441947599	-0.7300381753497569	0.18705448580460168	-0.7758018547707902	0.39895508011628406	-0.050637407730843284	-0.2817949313666851	-0.40864832949613106	-0.6259239283946727	-0.0029129633984984636	-0.42025524264469843	0.4244061860489635	-0.5510257770968987	0.6949327181612593	0.4358431003171025
0.10542372490822735	0.06929038429100652	-0.8111816991475095	0.04099442399413796	-0.39269630807621836	0.1202674749781307	-1.3112436848258713	-1.0060286027173961	-0.2537703392838314	-0.037040414721074014	0.052942730697543364	0.18014171404905588	-1.0334900333574737	-0.24000929456619513	-0.7709762685378962	0.18913928594840318	0.12461190232131096	0.7964154464197071	-0.05716302531756166	-0.5712837148383769	-0.1906154989582867	-0.42812720434827456	0.10646272903954493	-0.27984444631321875	0.3197492262855067	-0.05010318550645839	-0.537100894706792	-0.09866134388123675	0.013384419778122447	-0.7849517225287248	0.0825624456630591	-0.3073198374402603	0.31126774858748957	0.11851990135216788	0.0521407681393662	-0.520657715274378	-0.7145290510186848	0.019879949121315237	-0.7744130123500039	0.3883470907789649	-0.06919311718292125	-0.3152909556577565	-0.41767508618737803	-0.6110498807479785	0.014902267185815938	-0.3016025297091505	0.4926379491284827	-0.5789306883092612	0.707459871587063	0.5178843894901034
0.09950057297424489	0.08619859352611531	-0.84972972275594	0.1898348775982568	-0.55627340859833	0.12506693250391548	-1.3112144346059516	-0.9724849331139422	-0.0887088867803171	-0.0034499671626939165	0.08675499332009966	0.0908846300709504	-1.0346219562072299	-0.2602615443161624	-0.7733001995810074	0.15442936657557366	0.1674117251519577	0.6910566683094349	-0.08510475370715646	-0.573383363556427	-0.16414261471525649	-0.3910592974110043	0.043695455795767155	-0.45551703282496503	0.21532430986809925	-0.1066991192303065	-0.571136973725428	-0.13074411260740942	0.048328673258835476	-0.7224440051723786	0.07179250129665508	-0.32431366021301755	0.29575553941371735	0.19149551813583826	-0.06358607402030535	-0.5221809082812143	-0.6966007455663636	-0.15901663027906907	-0.7607331889800453	0.35288049314249886	-0.06721706458411668	-0.3394553937495501	-0.4406506696554541	-0.614842019043696	-0.03557908701908097	-0.17779132197706626	0.5539126250494807	-0.6022591303547657	0.5786191223670707	0.6307375655470822
0.10626498416841605	0.031979718666812165	-0.8777312981266518	0.3504526257325469	-0.6477713710017724	0.059747941157712356	-1.2969630774561476	-0.9451254818129211	0.0580601308845541	0.020958936545638348	0.14156833231601568	0.027196934361837833	-1.0209582104484778	-0.2777200221775441	-0.7545126138335009	0.060634969191086095	0.22694477926875964	0.608254090645547	-0.09406200824464143	-0.5430160592242377	-0.12960279846051836	-0.2998217158916386	-0.009909864891978915	-0.5962417152001203	0.1251007312473389	-0.1263782821535257	-0.6529811791139732	-0.16218185603094698	0.10650629390904687	-0.6661542931022424	0.06115754805854888	-0.32940668327918454	0.2834876942055392	0.25988658846448837	-0.18121631818918224	-0.5106743346941915	-0.6752663471068049	-0.27819323916150357	-0.7150441159831886	0.3026411763577606	-0.0663038596937956	-0.3683315300285432	-0.4823816501463856	-0.6289752486406257	-0.15090349975647607	-0.10014259326644115	0.6153703822114913	-0.6095002277832664	0.3444423237613103	0.7281376082189182
0.1021582654941878	-0.10844606438330247	-0.8767262872744166	0.5087776989807599	-0.6776175524440419	-0.055092604437052786	-1.2753016645933326	-0.9173212116130236	0.1860738484567676	0.0340526741792815	0.21851489902824345	0.006721098318766225	-0.975767009992501	-0.2854020293903951	-0.7336626135797035	-0.027004438380248692	0.2869986917088847	0.5662430753031138	-0.08946285134685356	-0.47658282237948874	-0.10768173218557169	-0.26135100130130307	-0.03843565683008281	-0.6976629115575623	0.04316126634128897	-0.10227680966845998	-0.805190405530037	-0.18875426574317924	0.20337313958685516	-0.6268764643672328	0.06231964559781228	-0.33121024879154914	0.26911507163321313	0.31779354218605627	-0.2587908712233606	-0.48867066213080895	-0.6491790950158082	-0.4049613378395425	-0.6462470106926559	0.24968573143544423	-0.16014141766733261	-0.4012950553039142	-0.5293545464324311	-0.643157056470327	-0.2903113297407406	-0.07088179229191463	0.6749973269633649	-0.5828380131592942	0.2318142797922455	0.7812546082341403
0.0820229826299124	-0.26862421132874015	-0.8358167964487706	0.6737726925513905	-0.7042412408627421	-0.1602329693578273	-1.2531007476742198	-0.8463695082221283	0.3011088243064213	0.04198656335364577	0.3234772459024743	0.03346529631903785	-0.8823695094629335	-0.2993466553720815	-0.7125600121255677	-0.09065165571097548	0.35863775594656205	0.5495166945304605	-0.08264764091854515	-0.3870593063969081	-0.0921260789504915	-0.27023789795160935	-0.05010398261408622	-0.7756656852284431	-0.034204090425232446	-0.052269635758373637	-0.9872930933961079	-0.2148606775837118	0.2958603848236924	-0.6020806442675681	0.06817415214031257	-0.33487203331665394	0.25173261743015485	0.35449942807378443	-0.2843151801336851	-0.4609370536101042	-0.6238044146836476	-0.5803518377109359	-0.6109715111038299	0.20679806814308427	-0.31978728267407697	-0.43324866865295597	-0.5742543686752115	-0.6569866721124357	-0.40481069286501	-0.11237706173555502	0.7315171215106051	-0.5280040261966062	0.158894333959281	0.7954870950896756
0.06286287376520311	-0.3574547070836673	-0.7599538913818911	0.831441708062972	-0.7397521990790935	-0.22542937600320528	-1.2267592996242407	-0.6867660160892193	0.3490098237138482	0.045225156341591785	0.44632228738087976	0.09578305818925523	-0.7222591484142032	-0.3198170062732017	-0.671971456899461	-0.14545018346794814	0.4525027392436204	0.5219649078653408	-0.08176587152710699	-0.2968417642690307	-0.07421937480072673	-0.309454083624594	-0.05562748159757867	-0.83374520903045	-0.10083391207166952	-0.013064910088526177	-1.1774044453772676	-0.23770247156600907	0.365517516667483	-0.5902390018475071	0.09402788779917412	-0.3323374772367775	0.233406020238036	0.3637669018090405	-0.2892390627083176	-0.42456722813554243	-0.6066492495896634	-0.7149070443557249	-0.6068900710253528	0.17665809957642423	-0.44221429290721465	-0.465760487866732	-0.6166250405852083	-0.6722736347376866	-0.46809856938338584	-0.19762604610589643	0.7792385547039851	-0.454752638513684	0.005190070343274994	0.857651980205809
0.04437577230864486	-0.3982828374509019	-0.6617402848465913	0.9313776427510023	-0.7344228868784429	-0.2370056355767803	-1.1929655455435886	-0.44461772801345206	0.32256355456048974	0.048198290887903075	0.5544857756253873	0.16265371590387218	-0.4973972541895413	-0.3221884235516165	-0.6178137595469521	-0.17404220846924312	0.5337645294748136	0.44124791383894024	-0.08773948910699259	-0.21903762648677993	-0.05712522237553874	-0.43847933726447763	-0.06096405568696846	-0.8902148118737634	-0.1680992874157963	-0.055827657759403314	-1.3904117145593433	-0.2537965110558412	0.40805417936548755	-0.5848896884762823	0.16185506058955618	-0.3227184611708305	0.22324295239400643	0.36750537316721144	-0.2949461484047701	-0.36602847802610194	-0.5848659309220378	-0.7582515168160601	-0.6141444396382741	0.1566764502443073	-0.5213676697241955	-0.499789011173504	-0.6497794176057164	-0.6910916276575085	-0.4916234353434927	-0.2587177296842116	0.8724164445947753	-0.3648284049365362	-0.1013605358939543	0.9677240956128565
0.028635639864948586	-0.43014607624119716	-0.5702873801485664	1.0202064494140228	-0.6607477506376909	-0.1993721324234582	-1.1482192091151968	-0.16699513275230232	0.3076333729270059	0.05243567126250043	0.6291216942750986	0.21921531659938426	-0.23871632871881596	-0.31675320438795046	-0.5660661748235517	-0.17105745216671267	0.5878285711967223	0.3581214573042892	-0.10203599475570221	-0.16189028376328188	-0.032659519195099164	-0.6052702293968214	-0.08436389313467203	-0.9609825013312264	-0.25149457729438607	-0.21082399117924613	-1.572380577737268	-0.2753666837272294	0.39459145287788383	-0.5929860495260345	0.23296310471553525	-0.3179021214503102	0.2225513826886436	0.3788158887060995	-0.3073463444450672	-0.3045978166654738	-0.555116059990622	-0.7910137985950095	-0.6674694012015887	0.14721527056507674	-0.5488252083592393	-0.5416397614005679	-0.6809495666133853	-0.7178794868913887	-0.4899952400892703	-0.2600119362678488	1.037906193793391	-0.2699771980265751	-0.06168501207954084	1.0382573306484688
0.03935225272637472	-0.4219096365211083	-0.5184553327294567	1.1436863915859976	-0.5299521465753748	-0.14544019382999154	-1.0896830190068472	0.11603942577850876	0.3287881664964738	0.06769289519546787	0.669670588426625	0.2658255878064235	0.02701579543959014	-0.3069074952787358	-0.5084017784545833	-0.1570239612529029	0.6255434488809872	0.34270286015373175	-0.11891225737696402	-0.134099954147807	0.003574174479211395	-0.635210257657131	-0.13322500735518614	-1.0302817593204268	-0.34823649482445423	-0.41823925053564626	-1.663833395734743	-0.3087579323530337	0.31018580996419665	-0.621035654254635	0.2675501794573452	-0.31588677362399337	0.22490572651168347	0.3923465315340071	-0.3250105391567231	-0.2566351991318042	-0.5230289536902231	-0.8351482675157396	-0.7439847374945943	0.15695108097821808	-0.5020368872139455	-0.5839165108401921	-0.7143941739999514	-0.7486963033057472	-0.4680511107773205	-0.22651655001258306	1.2033174796030015	-0.18892709265113228	0.01870376036873377	1.053899223806232
0.09704203570773344	-0.40204989127636936	-0.4944244750816867	1.221718463131662	-0.3413194003755271	-0.09553489617015097	-1.0080911555528396	0.3756283215143829	0.3393081679897098	0.10175784971826998	0.6748943744476149	0.2803013575402681	0.27667663192049724	-0.27907363408390956	-0.444868118901286	-0.13346835582518948	0.6410271463106854	0.3379869875052004	-0.1283706614246907	-0.1362493853319757	0.03624945198037542	-0.5352179812558103	-0.18232043587957572	-1.0990915401535397	-0.44227339563135165	-0.6238525734920405	-1.6767103046164116	-0.34369197619248754	0.17615020431754366	-0.667472571183755	0.289888276600961	-0.31558617937193234	0.2286071278477788	0.4093467381311645	-0.3515770386753666	-0.22024381903922138	-0.4913551390099495	-0.8567339803240541	-0.7748164902864777	0.1551916335290981	-0.4032227462876907	-0.6026310969368153	-0.7429107882322403	-0.7773179908267478	-0.4445408474652335	-0.18876458063096402	1.341831515661394	-0.13268312302084925	0.0055018531365628315	1.0064764769317087
0.21963926275174414	-0.4013417548099488	-0.48484296057632825	1.1741472228416305	-0.16404416310496248	-0.09200125892462592	-0.9161447142472294	0.6035671169871579	0.31656852379049744	0.1450342121658049	0.6545719268032177	0.2654922507892437	0.48206894893208896	-0.25244106018194457	-0.3896673271803214	-0.09796801819633638	0.6390200003475763	0.29536747246618256	-0.12847004550478094	-0.15497637773355272	0.05282397885128859	-0.4153844227877105	-0.21735437342644665	-1.1836601909885003	-0.518624371126684	-0.8102429489750893	-1.6171880572107316	-0.372852385384272	0.0170864216603007	-0.7281667036649564	0.3138932207200854	-0.3264622259464969	0.24917080269550693	0.4930983346367217	-0.3863188058401042	-0.19908436901500534	-0.4603333274890115	-0.8479951147169235	-0.7642080397798787	0.1281239076780551	-0.35811502910021575	-0.5912466352218368	-0.7621518768880905	-0.7960934777928949	-0.43578290931528035	-0.16921582849511926	1.4833742385354127	-0.09590408360678236	0.0067908655804511915	0.8766537973162057
0.4008842782203487	-0.40729126200733506	-0.508969386740722	1.0743171039175727	-0.07485124894471952	-0.17831954249913848	-0.8458434356822565	0.7993275897544191	0.2956099850887324	0.19419711555659425	0.6199817239303875	0.25154494218019474	0.6385969884451758	-0.23683124922081605	-0.34445765587743954	-0.055913201383054355	0.6667333459849987	0.24745793587137205	-0.11232964798716458	-0.17493914664700844	0.0580431590508428	-0.3082202004533122	-0.23107624030059498	-1.261272912550624	-0.5753044900575695	-0.9405921854019764	-1.5040050837401957	-0.3952466107892305	-0.13094407324451918	-0.7888303557280886	0.32117980705844573	-0.33601292513697595	0.2775311742650008	0.673735367814043	-0.43344828772048816	-0.1946153782119278	-0.43410712390504125	-0.8496578691716596	-0.7381576377725999	0.12444808093186588	-0.3973176104633015	-0.5584520406686883	-0.7665675246002455	-0.7981944863602581	-0.44354056607586756	-0.17217820503783562	1.5837184512887408	-0.0810355375668523	0.11490503925864264	0.6925375151028174
0.6691773079952699	-0.42203443106232175	-0.5396931234075184	0.9559339543769536	-0.023393016498953586	-0.3316303650745975	-0.8144156993906713	0.9432944619837746	0.2618356332338206	0.2419929079729633	0.5703689982671556	0.2654353395911887	0.7657958733166896	-0.22202114248058372	-0.3074441505808254	-0.006410761290992201	0.714360315397959	0.17100534697668235	-0.072785356885771	-0.1958331405149133	0.058491463450609335	-0.20741267981382266	-0.2137132871089204	-1.3117923087152477	-0.6103538676222654	-1.007516011596596	-1.3739423562714261	-0.4089711695755048	-0.24591436919794854	-0.8358083000779452	0.3592971932642293	-0.30417042948116785	0.28813023170588964	0.905418931834604	-0.4830802751933022	-0.20189724666678122	-0.423806899131063	-0.8626852869923626	-0.6951611624334337	0.1647041178509276	-0.4480196668528295	-0.5062010338039407	-0.7607718018821445	-0.7838062210412786	-0.47086942184516606	-0.20835366215043477	1.60463679079771	-0.09365368754126879	0.19290192580020663	0.5158646599230712
0.964799245736897	-0.4435600383223289	-0.5274880989780739	0.8171918518479708	0.014013824836942695	-0.48793385328107053	-0.8162649632944884	1.019559280000136	0.18664039552768114	0.26672699827229795	0.5131655619916735	0.32766773466432386	0.874871387660589	-0.22503301552032234	-0.28651391229868534	0.048755867386655494	0.7431574672435086	0.03213001299807468	-0.015730436694455043	-0.18963961605371965	0.06223072969411654	-0.13310059691481327	-0.17862669466230197	-1.348598696428858	-0.624811931543102	-1.0413676564852563	-1.2638105856906345	-0.41477113178654684	-0.32688574429414946	-0.8599221208233019	0.460449567205807	-0.23293300758652227	0.28924576370888827	1.0964777737630371	-0.5128295124978296	-0.20616506103499352	-0.43039106218271045	-0.8846208553759951	-0.6607475136748977	0.19421334110563865	-0.42558091811921617	-0.4545780085370197	-0.747163551555281	-0.7638436035117803	-0.5140311987300737	-0.2751794508188593	1.6105424685435523	-0.12445025812276696	0.19681084440261185	0.3776736303880891
1.165832739231903	-0.45649803982766973	-0.4996160035331105	0.7732959457599275	0.0025572013746001663	-0.6272940039256668	-0.8490869600689166	1.0245295133910524	0.11850663013678317	0.261862472329338	0.4555350861745519	0.4264005331185863	0.9712890297803745	-0.2500661809804953	-0.27676944952328586	0.10216188933518207	0.7540718166549618	-0.137935837686117	0.04798321686289985	-0.12159577001102391	0.07801817668134862	-0.10226453444678721	-0.14405612023320705	-1.3737838257256727	-0.6441039605340497	-1.0577432693417983	-1.1878695359903375	-0.41151441219732343	-0.3751439831154147	-0.8631416149819092	0.5936711378874573	-0.16697648016558234	0.29353349588213873	1.1875390655820712	-0.5165551879060113	-0.20080873845670752	-0.4363659763805529	-0.9215814040587581	-0.6683586995105509	0.19018441770156425	-0.34112097675049313	-0.4236857208123742	-0.7303153826522284	-0.7383400313067938	-0.5599601774147575	-0.3074906197185588	1.604966337031534	-0.15268177548976974	0.22044584152358343	0.2825072450255884
1.2582270419795012	-0.4639218639305547	-0.4933331442789529	0.8121409127143366	-0.027438922566400133	-0.7443970367160962	-0.8758639113932574	0.9527499526050262	0.11951012200748638	0.24823449958190436	0.40154603280552237	0.5394464978836796	1.0434472207126189	-0.27772002217754416	-0.2661067070901868	0.14865959865615022	0.7229465859400134	-0.2998237468835473	0.10969438693418354	-0.03162128345301802	0.09976348725411385	-0.06342292045079878	-0.10967247069821542	-1.383332454309661	-0.6746637617318166	-1.057495675027294	-1.1833670787046913	-0.4046508164260179	-0.39586858293797167	-0.8586876638914808	0.7421467060668109	-0.10879782901671702	0.28892704027945987	1.158054332265126	-0.4731545017649716	-0.18518882526395836	-0.4294041502967219	-0.9611715123882638	-0.7254549446433523	0.169556933456734	-0.2475520084505806	-0.4133332054657532	-0.7151967498081285	-0.7147644077149227	-0.6138731539043378	-0.28400058691016455	1.5503662800686382	-0.18212014242818939	0.24161449714541933	0.24422047114586443
1.273881331641546	-0.46343719675886536	-0.5100083090020818	0.8455716397454716	-0.02976938479243611	-0.8286260506069798	-0.8615053034370812	0.8223037214894301	0.18505924781996827	0.2711800636307234	0.359610087739677	0.6693666328720781	1.0800569837953866	-0.30255239610173473	-0.259146801076163	0.19338528726596035	0.619385219916848	-0.4572215171908563	0.1561448143243934	0.03576074862833921	0.11623103239326464	0.03504536334313433	-0.07814534947451501	-1.383447175518119	-0.695928198750076	-1.040711990059809	-1.2779127339393344	-0.38636105815088906	-0.39701884780850555	-0.8529649653989029	0.8164857335027111	-0.05250472363077815	0.28003886615314255	1.0244236573755472	-0.36668880249599	-0.16017109861393428	-0.41798162500257624	-0.9904051433107828	-0.8118184362837519	0.12363626041074487	-0.14160489319194103	-0.4228484120152727	-0.7135738289856863	-0.6997415892303664	-0.6663003109578909	-0.24217534978231084	1.456136980765169	-0.2116660504175274	0.1921573698759397	0.22738939142059578
1.2004411150826928	-0.4480468374087481	-0.570826879839184	0.9076643300447014	-0.018996397468374594	-0.8919170646199669	-0.8172464706740191	0.699098153561098	0.2672196818685137	0.32727143234818434	0.3321041067204075	0.8200959409207279	1.08633928166085	-0.3158911855524396	-0.25765793988358154	0.2347980675896922	0.4838620931443053	-0.5948283255923092	0.19284291453639751	0.09342348629518014	0.1288013858753542	0.17333575758166422	-0.0662506076215982	-1.3780361585191836	-0.707462089500263	-1.0246160670770594	-1.424385342056844	-0.3311574232706668	-0.39340609061455734	-0.84136335627114	0.7800351942724367	-0.03486189054107107	0.2856916967882837	0.9035988865681255	-0.25913410765125006	-0.12869776386653892	-0.40422542719824167	-1.016034885618738	-0.8914298481709217	0.02087004336539635	-0.006619397219214185	-0.44185679067228173	-0.7139558669165169	-0.6922149992903472	-0.6470394182196035	-0.19917322791409614	1.3342048742500208	-0.22049636559848743	0.1177995004142334	0.22625054079245652
1.0875097852526885	-0.41717324835226205	-0.6844578461046307	0.9807689141813658	-0.026925560113119362	-0.9452733880965154	-0.7272727942007771	0.625020361797544	0.3517907181599653	0.36097801797477985	0.3188493290093528	0.9183287338492218	1.0710116849425448	-0.3097566579358683	-0.2511200264630634	0.2631675199412763	0.3633386338444332	-0.6837281683610887	0.21961952317855307	0.11726343080514723	0.1346038712314229	0.24618260421477559	-0.07357753692143583	-1.366793480090299	-0.7089398301175509	-1.0254069933595047	-1.5678573032779097	-0.24361827505589223	-0.38720854282073036	-0.8207471634992762	0.6952607657011322	-0.06358572083174867	0.30203980325810287	0.9269315389482908	-0.19829077031110126	-0.10501642353383382	-0.385050121167957	-1.0395843039143202	-0.9339597163726697	-0.10376100518745664	0.02661281939874503	-0.4566161944247004	-0.7115126010798114	-0.6949687778605765	-0.5423895411847769	-0.17577851910336378	1.2073295742275019	-0.20349691354962104	0.06900782000206769	0.19830151045987968
1.0290851880603895	-0.38499076771235136	-0.7955207938427404	0.9959958026170492	-0.060843061605671246	-0.955168105360946	-0.6006388420947446	0.5899321821285476	0.4387834654604198	0.4107315663982066	0.32877054998838184	0.9253084857821093	1.0478665097006439	-0.2901864070236354	-0.24125966431339144	0.2845031058629012	0.2589223236036917	-0.7185991267798867	0.22953255652881963	0.08218143409351486	0.11946850337112369	0.24631113371178412	-0.08272369300754367	-1.3459448124731972	-0.6889151924307442	-1.0348018220709858	-1.7055123513875334	-0.16508841902731208	-0.3664872483569963	-0.7932385861914122	0.5642577448671661	-0.09216950152771575	0.3136341197097531	1.0357407316361171	-0.14423727358083827	-0.08677762425149992	-0.37273688117526577	-1.0613844443333131	-0.9272241051066425	-0.1672640810440354	-0.10714100107064914	-0.45994339517107824	-0.7118472544610814	-0.7035155106887954	-0.42284131250761775	-0.24289394607237574	1.1232168212131914	-0.17655588879363812	0.0654525654636898	0.06060125633370952
1.0069858223519186	-0.36370314074023996	-0.8226160097332158	1.008534970647824	-0.11313233129016523	-0.9095799210779918	-0.5080878962441261	0.5727325180386653	0.5039326756934337	0.5114896361512654	0.3634997889910486	0.8652753020052423	1.0420480733148134	-0.26486244002859166	-0.2356073409834707	0.3028482284909776	0.18060943327373724	-0.7145702699178218	0.23487392219494013	0.03279429932375836	0.09245052173292258	0.22015354493486963	-0.09070617580923532	-1.313757865420162	-0.6229929330290251	-1.0443387882593123	-1.8077573870135482	-0.12390947715581443	-0.34417277094039644	-0.7581441948364624	0.3983272368808986	-0.10677564950285348	0.31472259028949845	1.116708150788089	-0.09858682867154128	-0.06540622048340777	-0.36822273908303865	-1.0929955884128302	-0.8705258484145804	-0.14923200813066928	-0.27815588326236185	-0.4570017971602079	-0.7098867187230222	-0.7142664808290162	-0.31713274349134657	-0.39595862216378214	1.1574791677457619	-0.1480375952908534	0.0639820675132608	-0.11131485257601541
0.998034137081256	-0.3424677533435199	-0.7344093517450181	1.0439197621203233	-0.17562531508320028	-0.8437839153524906	-0.44442641760094326	0.5865991294071066	0.5150081154914872	0.5867570590463295	0.4124769209178864	0.7383226794868539	1.0722141954087676	-0.2506270125120337	-0.2274884412267178	0.31058405481617835	0.12518011140129934	-0.6828890276504758	0.23952382841022074	-0.004410773148803023	0.07345616997690628	0.17956392977956462	-0.08251570615354166	-1.2547452757893631	-0.4942729590053611	-1.0583783029077043	-1.846066934407002	-0.12897226759241615	-0.35079340466361497	-0.7163669718197406	0.29406713239871535	-0.1232775907722385	0.3067063953569001	1.1411951381841108	-0.0976507293227517	-0.04471737961932214	-0.3637691655903116	-1.1291285217561313	-0.8023133744197535	-0.0892025583700378	-0.42096117573288366	-0.4455475597121371	-0.6934265108194955	-0.721659480628914	-0.2053494728987844	-0.5578590995769039	1.34299800471128	-0.10927900393951231	0.06261859947694602	-0.24247143458469803
0.9948888575615294	-0.3255885660947401	-0.6137741380676742	1.0654038893989308	-0.2532879052308769	-0.7859878937982312	-0.3818764473147124	0.653491860345756	0.4955640719008567	0.6004713057872937	0.4702398120967569	0.5394464978836799	1.1331565182818448	-0.25179368057455304	-0.22004116348498215	0.3155491370020319	0.07689286199261128	-0.586247989144903	0.226477024704772	-0.04235086909170027	0.061476763203599884	0.16993523431795135	-0.04540190006665208	-1.146563176213462	-0.36019617524402897	-1.0576401050440887	-1.8554673752788162	-0.19155815124238956	-0.3753555260801095	-0.6683831736735855	0.2705493301773628	-0.1378598278409622	0.2978092007561652	1.068334299029858	-0.10582287663768328	-0.01754778360350743	-0.3552396816370408	-1.1590392925018462	-0.7716133695254943	0.0011569889268840173	-0.5767086534767424	-0.4245781157145472	-0.6300881757290436	-0.7288399506604369	-0.11636093586533262	-0.722897936297655	1.6191263633007966	-0.053712144629825855	0.057020469621358906	-0.3275014201575132
0.9949712666319156	-0.3238240293259544	-0.5150456946847572	1.0531398423544847	-0.3028527959553813	-0.7407408147697466	-0.35895077494647615	0.8092031871134976	0.470224976435101	0.5635360818643136	0.5262150958920186	0.2950860737778406	1.2028769154597145	-0.2583020958788157	-0.21925364209569237	0.32463181320753326	0.028337291629484083	-0.4441019692971522	0.19668717533647956	-0.07039303941812718	0.059003447452615335	0.1390183818803764	-0.011676436778501631	-1.0219262313044006	-0.26845728632927013	-1.0001111075609497	-1.8635979685542161	-0.28352822837281705	-0.40251565953177637	-0.6272765198543959	0.2483198128543349	-0.1426249299048811	0.29406871069759355	0.9131155917272608	-0.08302885749466152	0.016713281741306665	-0.3373363161962785	-1.1918730501510217	-0.7856884365883248	0.0882300211773361	-0.6892131937671444	-0.4007258322181647	-0.5363556136299736	-0.7362299143207862	-0.12338846022492425	-0.8589399461912507	1.8817276336256987	0.030779274375004127	-0.0032234116009479895	-0.36173615091833033
1.004695536937446	-0.3282992196178418	-0.4631334930258989	0.9842008721262159	-0.30602191961499525	-0.7377801277563389	-0.3662990801952116	1.0363851726541573	0.41905799979534936	0.44131901533559165	0.5772380451578752	0.11235234699440808	1.2612327063865778	-0.25555679091270866	-0.21940223103706774	0.3272741500489702	-0.019836842082724467	-0.35055740908629707	0.1648948424821159	-0.06973415383714912	0.08231018187229497	0.04972343190151167	-0.0002187305934871292	-0.9302563376658892	-0.20136410533673432	-0.9070912991255324	-1.8777893332616806	-0.37020646526529866	-0.44724377512967806	-0.5970970959131779	0.21452801193358678	-0.13683849055270986	0.2999590804924027	0.7650754053045203	-0.01145782161738616	0.06422684473286663	-0.31423473977480565	-1.2352137607234506	-0.8265357743474994	0.12221482001874537	-0.6820188275093602	-0.37922388920487426	-0.46284440805578386	-0.7479615575350799	-0.19079063282291445	-0.8859642995283309	2.0534159905557794	0.12316898611950192	-0.10012271166985828	-0.3363102095464384
1.024885759181978	-0.33386853879432155	-0.5279566929950664	0.87511187385454	-0.29578770872705096	-0.7979905349398937	-0.36513557144729186	1.2599097583596117	0.3452476549292206	0.23063128667098787	0.6216170536479857	0.05888021133616679	1.2938214963170929	-0.22611313550698733	-0.2187930163774287	0.32662355307289265	-0.06229731782393353	-0.3297604597788293	0.13078072835245497	-0.05045955430827065	0.13576283999218305	-0.06820054546817553	-0.0040177816102554996	-0.8752436941699934	-0.18442957355938364	-0.8334342831003558	-1.9004116533223854	-0.4404984267145098	-0.4989924728684264	-0.5622694082163384	0.17476432088051377	-0.12836036630708475	0.32637403641246215	0.6572139478995987	0.07007331133100828	0.1319406772466959	-0.28374735707299414	-1.2766660035667443	-0.8762349239782864	0.0823873277613905	-0.5950533281852595	-0.3687171327640503	-0.41304324646785434	-0.7666732855707143	-0.2528445855836058	-0.8335654312752379	2.067136621846609	0.17194084421190464	-0.1867192191367148	-0.353191625211073
1.0426655161177238	-0.343901439468158	-0.697408921534814	0.795877029791719	-0.27566237571944435	-0.8857425265371003	-0.3705273619858382	1.4585461088689136	0.28277936024745715	-0.004103658575219693	0.6652181218878216	0.10747830938955558	1.2873728133556743	-0.17104432580224815	-0.2128821482895152	0.32101643439748917	-0.10225346465704317	-0.36158891971470414	0.09555224379284749	-0.006504565106133692	0.20290151822539776	-0.1966565970498783	-0.040297007536150384	-0.870884288248589	-0.24957226216935552	-0.7819209104436995	-1.9188556692309553	-0.48716140003657493	-0.5451914731427296	-0.5279713177834588	0.1598008477676268	-0.11674649747746155	0.3807494562028274	0.5779419583021658	0.07394252197267118	0.2157701791677634	-0.24290630671529173	-1.3111625156706561	-0.9211252753457979	-0.019618373405435735	-0.497693408491911	-0.36927533862878503	-0.3984606513406564	-0.792595845033354	-0.330822726010031	-0.764572854813812	1.89440731728905	0.15953777633932473	-0.24533903774921342	-0.4314136749847334
1.0482796340377598	-0.3453612453804923	-0.8539409031981279	0.7284194802590693	-0.24505123339381935	-0.9772733247814822	-0.40278060448404795	1.6043046127742993	0.2475053249695391	-0.1959869748805086	0.7540522777010479	0.19366625375826735	1.2503420455604135	-0.09951407206997151	-0.18755070556383574	0.2998549117019201	-0.14436407091844422	-0.462452651679238	0.06692539961709923	0.036437204491477124	0.2767061772210497	-0.3227293445299081	-0.12395511225467273	-0.951445344868084	-0.33098575160145527	-0.7602472377647487	-1.9169791497149433	-0.5144156936401643	-0.6018915983988931	-0.46683902929250554	0.18720698140191827	-0.09947257551528359	0.4636175478541471	0.5231930290700001	0.021492875460000827	0.29718197143411185	-0.2006543642750933	-1.347916160518553	-0.9379313665364595	-0.13347242909240895	-0.44194954022892696	-0.38064143830874003	-0.45740703099373353	-0.8216091945560742	-0.4425694899825435	-0.6773587295685995	1.6202091580690783	0.1251206570435755	-0.24725626925420324	-0.521540174418285
1.0550474789431972	-0.32371374577790435	-0.9492196314164711	0.6679351895722263	-0.22950804149149348	-1.081563591450882	-0.43133206915018835	1.633146793738242	0.23467840305029547	-0.25981645717162777	0.8889073924900697	0.31198056942902264	1.211924735298859	-0.005865592072303949	-0.1365193195378651	0.28993616131224903	-0.1703622669255302	-0.6071553517037677	0.06257364564208905	0.04620920975247184	0.3754401269014453	-0.3712877884997433	-0.19766670641092873	-1.0641398119766667	-0.3691127118500367	-0.8049471816926296	-1.8697925646744271	-0.5092686550007693	-0.6469502498791319	-0.33415776943529496	0.22375729668354358	-0.07578711479039905	0.5370201550164121	0.48560499511617666	-0.041762477868861725	0.39745046203273715	-0.14360943212145352	-1.3529081857706677	-0.9418673349779765	-0.21987548306892543	-0.43528467932771553	-0.37750153031960887	-0.5527980523274155	-0.8196478484079286	-0.5129469521145943	-0.5988007565725859	1.3637751101200393	0.12252772281587827	-0.16605313876376188	-0.6247036821474461
1.0924955340110323	-0.30237097703176846	-1.0103279906588185	0.6057119931640963	-0.22717757926545817	-1.1906053477196572	-0.43835537195537116	1.5699083736146662	0.2357929825819621	-0.19116890416483476	1.0146026746301184	0.4028677527228467	1.1785972963817544	0.10977994688455812	-0.056248601628042114	0.3359658973697231	-0.16768694917391588	-0.7123080250781	0.0915219021619585	0.026246440839016144	0.5205404685645105	-0.32156156224280064	-0.2225724739914054	-1.1369457149043998	-0.385702854924206	-0.8923571448725578	-1.7326044160323373	-0.4508662211707438	-0.6354872654796699	-0.2015260402574476	0.25325579280645816	-0.03522396998105308	0.5664088606695327	0.5221010019101131	-0.16562090303835056	0.5290126655619141	-0.05287767006882791	-1.2880419525964313	-0.9730833524712631	-0.28081030887541647	-0.4853843274492592	-0.3403771679077633	-0.6406253149375267	-0.7630390265315035	-0.5010969032464215	-0.5949364683596862	1.1953194448170017	0.17074196064425967	-0.09891280829292495	-0.7213235177591191
1.1555419065674708	-0.27963515294185426	-1.0117091098667985	0.5530651233955034	-0.2269031082508318	-1.2650489046229327	-0.43502409690895166	1.515609577750451	0.23391930403371264	-0.07427427939089284	1.1089254471878327	0.4127296503286623	1.1378127799822906	0.20384039572329365	0.029620947592806708	0.4049520047979972	-0.1424726712494074	-0.7574817666660885	0.13511979499809224	-0.018206373024304345	0.6778087086235112	-0.2312053258457794	-0.2371078590666494	-1.1948340366923096	-0.4020894955828588	-0.9669907829160576	-1.532622749829871	-0.36122613339881465	-0.6149312389571051	-0.1292569690142937	0.27917408943972344	0.021403888094680825	0.5549227899108956	0.6138476801448121	-0.2984003550018026	0.6337321847819326	0.021094404215968133	-1.1867380731584554	-1.016933444397118	-0.32504396455595436	-0.5854761878228965	-0.2826138781287625	-0.7306796513769745	-0.6903325927704553	-0.4476439101694689	-0.657670657743864	1.1092294143997425	0.25121851374813875	-0.10254251842372968	-0.7859234039420476
1.2554526032765116	-0.22641173221362615	-0.9723317981625051	0.574644484861687	-0.22216594185025357	-1.290645123132185	-0.42540727460421496	1.49109820301029	0.22152932691425894	0.03527046478028141	1.1642849995509628	0.3737454796609917	1.0890216110865538	0.2571574723727365	0.07941904540536171	0.45977336051904255	-0.09912568411951175	-0.7683537914869222	0.1869094734995273	-0.08375816738072253	0.819921203349496	-0.14877752327851484	-0.25106667298966057	-1.2535024626977342	-0.41704222691371984	-1.0206178774057992	-1.3253996810576907	-0.2796896696330532	-0.6206825633097766	-0.060237872347817314	0.29083321449904853	0.12256751728824677	0.5083079849446251	0.6900469086346955	-0.30737442742553045	0.673963879318639	0.05348079065507781	-1.0871119957268418	-1.0389408327960603	-0.3621251494742029	-0.7058158725924432	-0.21265819709372055	-0.8060151621092378	-0.6346740825726211	-0.3533071532987179	-0.7539588943049453	1.0704580384456333	0.3579231342704309	-0.13398139232593262	-0.773584806805131
1.389068609773363	-0.1562191560789989	-0.9523826410311742	0.5704506534162321	-0.2076799716338938	-1.2719642806803517	-0.40098009094676373	1.474822155939602	0.1921281259792737	0.09971713794820174	1.1493121325212168	0.3314685896772824	1.0346918352845482	0.2948162711385722	0.08064341828229504	0.5103972243461856	-0.04542466486537376	-0.7569247931534884	0.24411241253353094	-0.13822311369454993	0.9425961362878772	-0.09129545994494151	-0.22716661399435734	-1.2934789798050677	-0.4320794900171802	-1.0501939352893561	-1.1073308647817117	-0.20708351536336753	-0.6351567295973328	-0.012383615978458266	0.299639918325637	0.2563900287994678	0.4328336754910769	0.7385781697132712	-0.2532054784422502	0.6921739391102777	0.08829348393302507	-0.9241695829385282	-1.0358612256890993	-0.40555302047392566	-0.7880158237073875	-0.13932390161423291	-0.847340412394559	-0.5897118920031399	-0.2498254881054857	-0.8465918221864627	1.0515745161582168	0.4754336389090719	-0.1765094960251956	-0.7168373271631874
1.4858683640753378	-0.09832899994911348	-0.9728990435514963	0.4557710556146601	-0.20875752450612786	-1.2162575288097206	-0.3985425726201157	1.4781366745402562	0.14618226940480347	0.08675612953537644	1.0905528157451871	0.3406678783343147	0.9846351312650304	0.3171699081702875	0.043109851690866424	0.5364952942725175	-0.0016909798893743673	-0.7148156326987032	0.2728788173323844	-0.1527859492243451	1.0081300885446542	-0.0266377784069473	-0.17831603075379282	-1.328182145363615	-0.45041036144561203	-1.046509823591125	-0.9151080566097937	-0.15676101073247428	-0.6822977571362978	-0.053566470842821776	0.3652573450375721	0.36760648621820463	0.37350601524535143	0.7332852813167025	-0.22813985821283267	0.7169833044527626	0.10734052704671951	-0.701943578629435	-1.0032398972878236	-0.4176156473249254	-0.7681094918965143	-0.08778166930141758	-0.8792331757830227	-0.5747528324490963	-0.1880635883051928	-0.9104442353893646	1.0225221386556373	0.4904137090018055	-0.22163423851034203	-0.6326567605671615
1.500107964695759	-0.06916190368875594	-1.0280174148003076	0.3761976011071259	-0.22871512522701867	-1.143061137993101	-0.47730366479077546	1.4940883744971798	0.09064214184512527	-2.325651959700359e-06	1.0552707426072192	0.3421353742270183	0.9756831089053755	0.30616099292158755	-0.03741941097694994	0.5018738332604705	0.040332816651473105	-0.6550796100654313	0.25233803107716063	-0.15398951355226492	0.9908321613922997	0.0481590443093511	-0.14604120995368053	-1.3701280432161442	-0.44892949002193194	-0.999881853566037	-0.8165208957931215	-0.15209839925914026	-0.7846349716667904	-0.11111731021059038	0.5019417316190472	0.4931284973600187	0.363896203165612	0.655210258426053	-0.21772419279196936	0.7401150020259253	0.08056920606724019	-0.5638860543435612	-0.933427235286439	-0.3827526337190327	-0.653916673657619	-0.07114566556952931	-0.8818778259553597	-0.6080653555720856	-0.1746948640429471	-0.9648265760553404	0.9721067957730541	0.39276245176608204	-0.20290400354048327	-0.5598143643131672
1.440117595166129	-0.07929347911610996	-1.1214001869630534	0.3311306672311168	-0.2398235771245123	-1.1135342144030418	-0.6248775243349349	1.4747140402350136	0.08719472143322697	-0.11944866969611727	1.0403475313381292	0.3013828913340676	1.012570180481402	0.2898449496614862	-0.14347031021540674	0.44080046887896207	0.1084600331031074	-0.6025498923066326	0.20762153870128913	-0.16125775360554284	0.9328404212247754	0.18840675917375446	-0.11563037260462317	-1.3926822327989883	-0.4138738508444509	-0.9251954871037074	-0.8116585987904591	-0.1635429910573244	-0.888102618914877	-0.11373862616458093	0.656477227623094	0.5956823749693656	0.42025011367827647	0.5760989575098046	-0.222972589807515	0.830741393496368	0.05692963796784618	-0.4871172078327075	-0.8875817116611537	-0.3217815928707076	-0.5124274705878544	-0.06701788009609864	-0.8128118834367999	-0.6556841682462526	-0.1889506991724033	-0.9910516743351037	0.9165024074308823	0.33465443725321464	-0.10135588241942721	-0.5086793419104536
1.2975464696873484	-0.1573248937581228	-1.221620732347449	0.17763432001219526	-0.23286014582752532	-1.1357300399067967	-0.789088258964578	1.4412012608328706	0.174098598604911	-0.2473399104147859	1.0094285443697844	0.2485936900524867	1.0425043718355396	0.28730043623136214	-0.23525369930299714	0.39357511820317076	0.20328781511903574	-0.5543238377244855	0.16090467739424172	-0.16719943735578519	0.8734477298079811	0.37130056114559895	-0.0844086497994571	-1.387454769733585	-0.352832518608731	-0.8626733376113922	-0.8771791661070687	-0.1563029111297865	-0.9480419958179469	-0.12155685339944708	0.7797094548106736	0.5887687071719664	0.5476101919828829	0.5560587834135022	-0.2299746129364597	0.9661726509603634	0.06317176657525213	-0.3747007115185098	-0.8871233387673367	-0.24626417688557473	-0.3777335862607762	-0.0639293858050349	-0.6938470486968429	-0.696823859124534	-0.23571933011823304	-0.9545829126143153	0.8756072890810149	0.33119719161628447	-0.007239360117466956	-0.4726891452642718
1.1182105976826826	-0.2829146373969992	-1.2627645201815914	0.04933270619519385	-0.20071145754033934	-1.1646893430343392	-0.9354823596386392	1.406079101942432	0.26147274687467303	-0.3407480995650772	0.9780725867076686	0.20136146075241781	1.0380044112858398	0.2819933082199606	-0.3052093729025394	0.3585170723782297	0.3044500761378037	-0.4995220606147292	0.12670809562365518	-0.15551812810013393	0.8333499578697738	0.4769444631439533	-0.0742488868932145	-1.3366982830714809	-0.276534766822072	-0.8236405524377286	-0.9970355306931857	-0.13678892115781882	-0.9734866480402824	-0.15569492163746132	0.8519766618861702	0.5309862939008169	0.6866818529065712	0.5655492536859124	-0.19215931957653032	1.013420373662994	0.07833173074449414	-0.3161469262516198	-0.8941992987688924	-0.19676425053828817	-0.25354539516773233	-0.06098044298015468	-0.5438512570635508	-0.7358716498540974	-0.2994927446832711	-0.9057550279659319	0.8483124914921671	0.32383660413120763	0.021044458055650674	-0.48507807834055294
0.9801410676737292	-0.37885842200109454	-1.2571876348082984	-0.01575809741659857	-0.14413993174802678	-1.227047647367135	-1.0367726211964001	1.3510945436091157	0.28304226771173707	-0.3740996345259858	0.9406189016370206	0.15228368260113698	0.9983694646402492	0.2794453328668025	-0.36201195341153064	0.3451684203866072	0.3916649087209178	-0.43941308655451816	0.12019526654540846	-0.1485632247453658	0.8456324795497409	0.5037116489638229	-0.08826562120594787	-1.2387646114511623	-0.18885653379846207	-0.8019301991195918	-1.1073457341915065	-0.11033761823710175	-0.9723562153226881	-0.14584212649644504	0.8733991670291543	0.4847186899898617	0.7923777584844809	0.5856550149990248	-0.13345028875162157	0.9482248390213168	0.09973738637993648	-0.3494433961133131	-0.8905021233918188	-0.21846007851723268	-0.18151348169712395	-0.05073075502966888	-0.3943441185976001	-0.7592681412126239	-0.3381897619360855	-0.8652166648065098	0.8543489415530198	0.36102589273951835	-0.05698965628212747	-0.5379748586210511
0.877476534529295	-0.42666924227901815	-1.2153471216594163	-0.14687088336314388	-0.09971883114947197	-1.3310847499804832	-1.0727601417710362	1.2881341352973377	0.28267567843055774	-0.35681828997555176	0.8562835577392096	0.11296617491628695	0.8996123472318797	0.2897860969699051	-0.40268966200246237	0.35168580412941725	0.44172781150457113	-0.3740607098668819	0.1339039259331599	-0.1589179776979813	0.9178222238325979	0.48806777304220866	-0.1273671497582985	-1.1457180633111548	-0.07165166568662935	-0.8112058157537188	-1.1764409076226114	-0.06997746358650012	-0.965130700934792	-0.09610189425902575	0.8615463590466185	0.41142493014361853	0.9040963341486605	0.6202621099488328	-0.09033355274638151	0.7982478068292991	0.15246057081623382	-0.3942512429693322	-0.8596264546340603	-0.2845615836254276	-0.14114061675610548	-0.028931347048987054	-0.27209790380058874	-0.7721504813156901	-0.34476095354505387	-0.8189441965569799	0.8889199107490139	0.4795679948665981	-0.24328220200842338	-0.5638978673941756
0.7988960522051244	-0.4476318230042479	-1.123672251374395	-0.24831292909172026	-0.06263983019215645	-1.4252138109053982	-1.0630750689531534	1.2350524133647696	0.23431551669114867	-0.2985003885788783	0.7634968033777815	0.05093703412191945	0.7215828155460257	0.2924067727067808	-0.40601805428927173	0.37348365632351826	0.4294613349305509	-0.30110208697193686	0.15781531269186572	-0.15049009902218186	1.0652608804898995	0.38430774624286557	-0.18062758085270014	-1.086720769841484	0.06444135739151086	-0.8417745434352433	-1.198685544674547	-0.03171824849305353	-0.9604139538938371	-0.03720991649619243	0.8628405131244341	0.38509219049433446	0.9960630776627127	0.6544691228760998	-0.08231118132725637	0.5699305154389643	0.2641633197314118	-0.45000618363368095	-0.7935521392277568	-0.37042141197442763	-0.05078321355366803	-0.007209059615406464	-0.19037140194637275	-0.7892409108325792	-0.33295106195893587	-0.7927227645848187	0.9174491989915546	0.6082428537913152	-0.4536564784102516	-0.5001599841728777
0.7402894683157235	-0.4152055576791757	-1.016869809764472	-0.263987770928222	-0.01156789028549359	-1.5219038261236388	-1.0202982473326934	1.167693240386326	0.08205506565265223	-0.21989814401077545	0.709904996093998	-0.0826498080554512	0.5257223477436305	0.29720845995519174	-0.3630074993187458	0.4070607379792304	0.3566726995449332	-0.23729794943165916	0.17363218331046487	-0.1213292873982724	1.2123072707974054	0.2556423751946063	-0.23755542571450175	-1.061493576101568	0.17687800736747628	-0.873684406987001	-1.1407275591792037	-0.01089577862145497	-0.9583910742939322	0.0524672835169927	0.9540710391360904	0.4224888481257211	0.9789211694441284	0.6681112639725844	-0.1461937212198082	0.33097602005513094	0.38835388872019627	-0.5433386225974814	-0.7130322157965552	-0.4540630690110724	0.031589402351462945	-0.002277017007917098	-0.17813138048806443	-0.7942383965289371	-0.3154023297009853	-0.7681731688793387	0.9276442086697193	0.7083237421774163	-0.5889609037477934	-0.41094582364032206
0.6764705107244173	-0.3587984250506876	-0.9319618070274764	-0.2924522114369009	0.017358304978123292	-1.638167420201896	-0.9610243016774783	1.0773208674312982	-0.06827986592914458	-0.15660953329448754	0.6569222994742594	-0.2544240641277224	0.3925840191437731	0.2958756195870319	-0.30925693566560525	0.4453061382878487	0.2641835187887739	-0.2020515859581133	0.16026608181579033	-0.10276042753613024	1.2567989352901425	0.20434808907415997	-0.2994565258574363	-1.0910419353600687	0.2425466714513978	-0.9133797362059596	-1.0540775605452137	-0.010258651587832016	-0.943156675477	0.15232494316544282	1.1245442920485682	0.43286276566559356	0.8865725591797243	0.6859313107798672	-0.2663919979355304	0.1850692182327968	0.4517620866802444	-0.6668037836934879	-0.657404410772688	-0.5231342075496868	-0.00095982909642367	-0.009537365656469964	-0.2515803938409563	-0.7788026630658237	-0.2906946492512642	-0.729020669993614	0.9126681631547955	0.7493606106074722	-0.6082542091353791	-0.3663104294081525
0.6446949466681415	-0.3374208299209567	-0.8515763531255385	-0.28924599378852506	-0.004469764879476576	-1.726550989496832	-0.9253227832531697	0.9478353215764695	-0.14402683901806912	-0.1327315464694256	0.6003743192394337	-0.4510197327231208	0.3085444197685393	0.23903430528879105	-0.28410677144840346	0.4768229961859829	0.18877217760339246	-0.22815082496041805	0.1192394877326268	-0.095014861484188	1.2184128710601345	0.19414284701167972	-0.3579113628119095	-1.172975822440777	0.2608431040095117	-0.9560714151384142	-1.0348038315701344	-0.0500211705498695	-0.8948885205792647	0.26584164016135753	1.2723214278684654	0.4478480722995812	0.7748780381139921	0.7266970453881361	-0.37813105686935905	0.1459942881965657	0.4775108671857936	-0.8054857813718634	-0.6287080718214602	-0.5802694718837207	-0.10929355545497925	-0.02077493109125546	-0.35628840223194236	-0.7608438976381462	-0.26033939467983525	-0.6866454867254053	0.8536846181927702	0.7259086955035057	-0.5543297463202941	-0.37683693272791907
0.6984668650949063	-0.313442864816173	-0.8080156066774311	-0.23622524165389464	-0.03926913157642775	-1.7902177522666964	-0.9031803667738962	0.7810776588199668	-0.19026892935510903	-0.1317526684658965	0.580210770029135	-0.6345014352524183	0.2167931232944084	0.15394369903162225	-0.2952182524844565	0.4954363473919159	0.14065854763581234	-0.3250200508522102	0.07448070425884457	-0.08984919852931957	1.1356625015418689	0.1942383260666001	-0.3959413641544024	-1.2590358489856919	0.20438840313889087	-0.990493902474404	-1.0864215007292848	-0.13029654403007096	-0.8043514370482185	0.3997459267936133	1.3428337502760848	0.4746863568273311	0.6396310583434418	0.7460092013778467	-0.45601452268863757	0.18856465878858003	0.47543015764999186	-0.8985548881821991	-0.6407767281933925	-0.6115230529867874	-0.25470800475499106	-0.0361806784765251	-0.4633982149787692	-0.7329448113296199	-0.22168618537108134	-0.6271743111073376	0.7566672531332914	0.6683543182527731	-0.5181862096716264	-0.41528729841057893
0.8122016833611724	-0.2888206116148921	-0.8640495859726037	-0.25426330221912163	-0.08547937656661744	-1.842945162930316	-0.8905182715730666	0.6296878712156138	-0.21033136092510238	-0.1337933802359648	0.5777842585250881	-0.735970036298896	0.14796263428126935	0.08001433263665778	-0.33902524418075447	0.5046873798324547	0.12630074597572194	-0.45091324009440725	0.03623474986330925	-0.10247637464121928	0.9907684817900602	0.22023433490441796	-0.40847586303924854	-1.31901592080782	0.08605018311295196	-1.0184697674734777	-1.1749539666432038	-0.21556625628210466	-0.6807343224128418	0.4390047052673295	1.3289208602921279	0.47363769278889156	0.5317251365331768	0.7560178106630557	-0.4999269431403489	0.2901767205771977	0.4151608382876179	-0.9276681386917053	-0.6948592401680449	-0.6130139055423027	-0.4741534420964408	-0.03826293324826465	-0.5939515336205797	-0.6501432135707645	-0.17206638739936037	-0.5960693574088181	0.6640386069655422	0.5804295516223288	-0.5391733797869209	-0.5231446324855529
0.9253630718460035	-0.31492008392030446	-0.9793206312975261	-0.3425806660229404	-0.17603702160513818	-1.854068392087798	-0.9457459368060462	0.4663899110059271	-0.18448866806297853	-0.12447247070405813	0.5659694978730514	-0.731888690381238	0.14391645126599292	0.0163287964998388	-0.41309385967756845	0.5119381119211066	0.15291187122186983	-0.5737516627146372	0.006762083729347214	-0.13846616926442168	0.853477806545655	0.21619116415566272	-0.39939815832281267	-1.3551531014720926	-0.04326151331890572	-1.0304918469666464	-1.2947330102983916	-0.2873378267928709	-0.547792790536726	0.35266892108502995	1.2206139565507423	0.469518185198149	0.49682792783559987	0.804657290649368	-0.5026541125764887	0.4461351592701187	0.34997121093047934	-0.9193280332026788	-0.7569179894446837	-0.5961588214885534	-0.690632882042015	-0.00853112613714655	-0.7040199191805806	-0.5149226665120177	-0.10573020810682447	-0.6416232293682836	0.6045738198842808	0.48718349447237025	-0.6070722266056049	-0.7204866827671704
0.9885021546066263	-0.35988965173664644	-1.1026749234155795	-0.45866761348535023	-0.27458736424549324	-1.8422842714997798	-1.0614663068575654	0.31085156936552616	-0.1388575598612375	-0.09686147454350502	0.5484972908902968	-0.7000712655829211	0.17272124075667614	0.001902963216400566	-0.4816230794399072	0.5223876124754722	0.20142798262110911	-0.6916067672551754	-0.006955033877986278	-0.17192877163702822	0.8287038940903759	0.17776451682144434	-0.371622698706108	-1.3534361073855041	-0.15066069580924416	-1.0156797463554024	-1.4214174078619473	-0.34433700149512275	-0.4405041484888187	0.22723819067613885	1.0449230030705619	0.4951814194678432	0.5017080044956175	0.8351881400744329	-0.4781626332809953	0.6195276915059129	0.3386341942473944	-0.8388875840949426	-0.8090627094251163	-0.5682279704737907	-0.829961856736775	0.029588458573008198	-0.7689130598034819	-0.3742856464992598	-0.025324377447086578	-0.7328042994392618	0.594143420039099	0.43924408377411267	-0.7528981578479538	-0.8886527641941818
0.9879767967829162	-0.4058459670881648	-1.2171259292107643	-0.6069296075797516	-0.3487529903549744	-1.8491197010131828	-1.1725001416730492	0.22320062314598435	-0.08364699236241732	-0.05260955232296209	0.5237124455549655	-0.6939248561929822	0.18784211659818836	0.04856276187111106	-0.5097004458022046	0.5292445621838665	0.24397526808287182	-0.7736119158812007	-0.002193056253242201	-0.17705636564721722	0.8747034915641455	0.15347611415816848	-0.33441148105468593	-1.3143811839861168	-0.21055302209889454	-0.9845034955873617	-1.523695156189509	-0.37065140108630096	-0.3774907878800101	0.04383370509876271	0.8821031602146462	0.5464361552879894	0.540484017192839	0.8031586227452584	-0.4514900425028223	0.7182083252436378	0.37878048714023194	-0.6737971333119362	-0.861421519739188	-0.535420160491999	-0.9076917082835486	0.046316272480017635	-0.8007051310241305	-0.2631902642906108	0.05670964846687365	-0.8559665707257267	0.6668005182585499	0.4551282952949375	-0.9262447374410451	-0.9730787184946139
0.9193952816655617	-0.47949215959590885	-1.2909264040317998	-0.7522746137806362	-0.41114431821666686	-1.863840524651403	-1.2756884175011614	0.18434692793719554	-0.006555858575835305	-0.015644464325298618	0.4843685311953532	-0.6752457879742181	0.22277290280358897	0.07607812614679309	-0.48486529014071894	0.5281345524308221	0.2700024006634753	-0.8073468446245201	0.016725866397106513	-0.1472923076691682	0.9092305718984358	0.12764902980213325	-0.29515198780309343	-1.2606037055012853	-0.2281763312826083	-0.931062096833498	-1.5864916476318442	-0.3582590170066936	-0.35924190181616034	-0.17043220377413987	0.8058625186235877	0.622360114839765	0.6149329993875662	0.764790100911396	-0.44034733992106573	0.7148637670140036	0.4984569140367884	-0.4645496422807599	-0.8953685613603056	-0.5162020449585569	-0.9564253860649471	0.04349586390030684	-0.7973674818144734	-0.19518073841064798	0.13843701877241593	-0.9781316063443466	0.8601656941246567	0.5289890822663963	-0.9976336901547336	-1.050275173503707
0.8069275028564782	-0.5534227675696748	-1.286474760870366	-0.8439604460709221	-0.4672990546904737	-1.868373493697133	-1.3637835798506672	0.13489480465865297	0.06593994896889298	-0.00012510018121650763	0.449175838426566	-0.6644407905149197	0.3253266255833016	0.10584374039469305	-0.4026866902236351	0.521471640417047	0.273124920005822	-0.8293828759754367	0.03878913217711526	-0.09003368649199432	0.9123457780399953	0.09869684253311838	-0.2563716541392015	-1.1930099694778276	-0.20780730489262078	-0.8595417280408988	-1.5994161386248538	-0.32021568793290417	-0.3743143380507469	-0.2655958790398632	0.8119371193970093	0.712060172329738	0.682676762265078	0.7392209244380095	-0.4492902090331672	0.6472181907905749	0.7319524279722669	-0.27213283774390223	-0.8883090698459528	-0.5409610618926587	-0.9973469413392266	0.03105742137494133	-0.7454754769771939	-0.1790254398746086	0.27243821832730153	-1.058141437150899	1.0949700011710732	0.6434127604434929	-0.99682863906162	-1.1235643012195689
0.71971467040939	-0.6025685992187187	-1.226303589662005	-0.8845337371702204	-0.5195654517904155	-1.8698311856830325	-1.4093229222413282	0.09176899460857241	0.12815274203044036	-0.0035461958477865764	0.4434885986394551	-0.676449053304523	0.4130468649599702	0.15983589203580176	-0.2861483835029018	0.5141010615170124	0.264901671931538	-0.8563825963835747	0.05265003951734508	-0.015869525497102587	0.8987489093698043	0.09026163525801352	-0.21597218230807985	-1.1062386714404722	-0.13927708376590003	-0.7997178980686936	-1.5751611573687596	-0.27254963444633273	-0.39378951223806846	-0.23401435586744118	0.8329575857448441	0.7824368015934817	0.7301725668994851	0.7330590054187076	-0.4788990314353761	0.5710441707033963	0.9695416666622597	-0.09606143616140636	-0.8673529198801349	-0.6304816273870839	-1.0122882011833936	0.025181570167210815	-0.6575682529396997	-0.21272051658067248	0.42806959026170743	-1.0727296751007351	1.238699237152056	0.7335082631017331	-1.064648376813351	-1.1229980219017093
0.7163977053263598	-0.6397022307263083	-1.144632585068711	-0.8937926165178391	-0.5672674975730618	-1.873391471776563	-1.4279520623057924	0.06780746545174511	0.18875106108598572	-0.03414359947673271	0.46795895749063376	-0.6779612651385554	0.4458348128083709	0.14834576948535055	-0.16440352027637417	0.5092758006111053	0.26291820134676186	-0.8769366365379702	0.05491472781046279	0.05700614813943211	0.8581315118773224	0.08527101850273847	-0.16976750777981744	-1.0198421293507474	-0.049206914658374845	-0.7635141071922399	-1.4859387508403952	-0.22388313355159245	-0.3983938770790288	-0.14501915520856445	0.9006116177402355	0.8163732094823957	0.7761860069045705	0.8097206237871013	-0.5194102909198188	0.5313800811079167	1.1514683624107547	-0.0081611633347971	-0.8574361458360615	-0.7379195848290666	-1.00146020034101	0.05049547165151689	-0.5519184766262015	-0.25844174203720627	0.5363810812875311	-0.9734497315361184	1.2731969738516433	0.7548173231911047	-1.1400207037218721	-1.0879516241186262
0.7545050329572817	-0.6787571177288587	-1.0604120590803296	-0.883306274308136	-0.6003463376320349	-1.870673289280005	-1.4450504408611209	0.04562830091055374	0.23724082509651848	-0.08519457603365058	0.5069519711416114	-0.6647700624465227	0.5375180426523383	0.07820028496674711	-0.06334520946813117	0.5190946786579572	0.27215686009176715	-0.885737799488169	0.048898819132666825	0.12897695224475664	0.7963444674163209	0.07449290211073487	-0.10223759885389569	-0.9161073886227357	0.03063490996466043	-0.7374708533702721	-1.313007514935309	-0.16946932557255576	-0.3885538238618437	-0.02255264545694735	1.0140452497672094	0.8057875096285716	0.7998196498791484	0.9719407664841684	-0.5296824211072011	0.5600872398759156	1.3302526167027822	-0.07887713220386339	-0.860921975627363	-0.8185493575531522	-0.9747623867827885	0.10589005891240015	-0.45581964858346113	-0.2717339609792813	0.6106574504409038	-0.8119305501136435	1.242135933590514	0.7520849838974024	-1.1465355680592144	-1.082238495000666
0.7844023569510133	-0.7126315801717338	-0.9893799883860034	-0.8720686401742261	-0.6209418293221027	-1.8604587858395092	-1.4643035856172066	0.032589546937243044	0.26724189940070586	-0.1504077604517914	0.5324783425027363	-0.6460747338854577	0.6631841678520216	0.059820935578272574	0.006233048220317873	0.5682290178293442	0.29314113708746903	-0.8871142846889113	0.03684162711832807	0.21018093962485404	0.7552023500013848	0.09362543580829591	-0.00728501813957616	-0.7738607382153702	0.10649121804996886	-0.7377849313433011	-1.159489780457367	-0.11400241505860476	-0.37372928953900997	0.0975973525213764	1.088809792716224	0.7539520803669444	0.7606948455044394	1.1350135429997654	-0.49035688746455836	0.6564399748673426	1.396044367196138	-0.215335854129414	-0.8679540196630441	-0.9004013879391486	-0.9183086743823701	0.1690517869885032	-0.41687251037919976	-0.2505386707932088	0.6359930447554815	-0.6890505845125616	1.1210407698914289	0.7053404737649047	-1.1801522680399	-1.0857179668092916
0.815233650409118	-0.7359101154059952	-0.9421598926078257	-0.8776627668962538	-0.6354227167418959	-1.839744636284859	-1.4833487288094187	0.02198185180709619	0.29506565555000974	-0.22161698742036143	0.5259535755525641	-0.616737011288109	0.6404221825280779	0.09151137903317821	0.03193299152060851	0.6482695668599152	0.3299510891998995	-0.8808599874042562	0.023672179228938127	0.2895136919549739	0.746032487278888	0.12472957408436873	0.10256363371325669	-0.635491664653886	0.16803034850210574	-0.7807608852294461	-1.0670079993021413	-0.05734813143653765	-0.3428935970757507	0.1908902921280748	1.0758477098098456	0.6665645491115757	0.679023470125878	1.2534607771978237	-0.4436580112846175	0.7710135469594197	1.2802514563852394	-0.3287379650751524	-0.8770748168256393	-0.9715548913832392	-0.8617820590705392	0.21693262951750106	-0.44315316617910927	-0.22328324606890376	0.562092693788622	-0.5656096738483172	0.9642081479464618	0.57799195446818	-1.2249093860374394	-1.080627744940977
0.8451138058465194	-0.7554564231983841	-0.9218592899637503	-0.9059861197196358	-0.6414941172413492	-1.814244353628426	-1.4976585863990621	0.0052115615154348285	0.31006989562413584	-0.287334542877609	0.5066143119691517	-0.5847366576389015	0.5178291396309629	0.07853262957802794	0.027680376018444246	0.734408035793457	0.36899441866839716	-0.8597612418763049	0.010978506191043654	0.36189446931068503	0.7509027032581697	0.1729648581760115	0.21753560731150262	-0.5219406125221508	0.2044040571708543	-0.8146744286967322	-0.9799059706104117	0.008404958087191456	-0.3067098340362719	0.2676514149842433	0.9981133620382691	0.5773734523438421	0.6197409122522415	1.3183921218397452	-0.4040173241945485	0.8262005539665527	1.1895054428974365	-0.4394578499434549	-0.8879687211104242	-0.9897288065437904	-0.8540159805074692	0.2340717530090514	-0.4924923284088254	-0.18579603106712245	0.4529196465296222	-0.44359129053379254	0.8950557477692745	0.527622912619546	-1.1630786700015363	-1.0758332467164338
0.8340366533021552	-0.7751217211347206	-0.913276620599877	-0.9454589268736171	-0.6457814561457351	-1.7923496601071336	-1.5125924486803275	-0.015009164262648972	0.29857602563645436	-0.33052794956213266	0.5010627979278329	-0.5541184330853152	0.39456047240481756	0.03163049631092497	0.03327029199298724	0.8146683039782296	0.39413503986031423	-0.8320499694036124	-0.006121899249145398	0.41879875646431125	0.769252617439522	0.25961944505918544	0.30495063912699516	-0.3971124655989928	0.21156734219702883	-0.8142021654672144	-0.8998282511054032	0.07156214986235628	-0.3099490856831789	0.32565565057079815	0.8549347283497493	0.5471842250743684	0.5999950937517256	1.330240452556476	-0.37949464158742907	0.7992536890036247	1.1687981075856537	-0.5121450480756021	-0.8962111989555259	-0.9603734972168757	-0.8651739629488757	0.2269803350827213	-0.528643778189026	-0.12859819811834444	0.39454556106995287	-0.4440715768297034	0.9289728553902197	0.6627582006031341	-1.0439311082206035	-1.0805019050925648
0.7812193066073598	-0.7952949038318093	-0.9059979990596096	-1.0023313728168564	-0.6432044782861933	-1.7774796029200826	-1.5214975156336825	-0.03161264746723206	0.28015028560465555	-0.3486587611257981	0.5305516989892908	-0.513630180754763	0.20540330718037847	0.047711128804702234	0.05379042479693098	0.8822419311294933	0.4069276359528426	-0.8168718277783181	-0.030278574375733357	0.42745797718854284	0.7937055846995138	0.3397630948510402	0.34336502123764345	-0.2764028100594773	0.16992135556321158	-0.8185488212107398	-0.8564601305000057	0.09884540378565569	-0.3590667177985213	0.3715515400791823	0.6603831665745059	0.5935030666419248	0.6101311001725019	1.2999489964727675	-0.401471133965842	0.7567695368836957	1.0737837892624218	-0.48976557691898553	-0.8983164205696431	-0.9238355379261429	-0.8782082361103131	0.22171410343779296	-0.5435166036822814	-0.08214526303069083	0.3791105621128873	-0.5294708798117421	0.9953371898113976	0.8494375159916864	-0.960112725046171	-1.0891156427164503
0.7263108297515241	-0.8114543458196373	-0.9042099429421357	-1.0686284761379388	-0.6282280182011035	-1.774481607519467	-1.511097437439983	-0.049884201542600905	0.253311506715893	-0.3390392108470524	0.6091004915786794	-0.48295504500312136	-0.00927380238277824	0.11280566761643387	0.06710993750182245	0.9143038066698674	0.4120388870751504	-0.8142979722068769	-0.05892233499064583	0.368410115611468	0.8049208362459452	0.3699528375626805	0.3510421056208008	-0.20978038026763118	0.09431238118291557	-0.8340165882474316	-0.7778931430300751	0.10012492336557699	-0.4142430726371087	0.42490370185785553	0.5080691550078893	0.6910151588417055	0.6495505733781917	1.3005851924758247	-0.4676221546136266	0.7421950226649784	0.9970576251297226	-0.43635805430838187	-0.8917948996372551	-0.8765356753702946	-0.9079909939198721	0.23479154478199932	-0.510208226875702	-0.0611928640084752	0.4441617083796693	-0.5698772558974776	1.0863181048100237	1.025518063361955	-0.860691241783804	-1.082269954962771
0.6812055985603376	-0.808572462577196	-0.9026962609530326	-1.1303261209183368	-0.5994670138259192	-1.7783909935218691	-1.4874372595493166	-0.05573171665074528	0.2127459958540845	-0.30070369364444816	0.7082498040721374	-0.44999533115812973	-0.09988813403454802	0.20900904681332796	0.059484353030436476	0.9204102870593658	0.41122340182146233	-0.8167393318766424	-0.08994708441793035	0.275144129528932	0.793038222468043	0.3710324853375524	0.34106400211868587	-0.17685539344018303	0.0299461325582981	-0.8352545598199548	-0.6572308564331196	0.09949306184462851	-0.4790049680634825	0.45045772235700277	0.42964811323583946	0.7528146043903956	0.6941959080965806	1.3371500658474123	-0.5335703537358397	0.7240460342910665	1.0232446372669568	-0.3832326732907765	-0.8746539492067988	-0.8500866231505887	-0.9169849109909369	0.2779863959728319	-0.4499261952318928	-0.052205890945765956	0.5560837041284207	-0.5816571022238971	1.20263223267235	1.2243574835080497	-0.7314596007035709	-1.0800362976534366
0.6511983958060913	-0.7719670312207894	-0.906574493014725	-1.1891914304163973	-0.570065577083275	-1.7752597538812265	-1.4704493818247961	-0.03651492241526433	0.18045651573405047	-0.23959847861060726	0.7917542415749746	-0.38999466806586536	-0.06769261796720001	0.32963283109334496	0.033531808529807375	0.9369976564538296	0.4033237172510608	-0.830069891761903	-0.10918953396729583	0.17964964599251024	0.7622453140090806	0.3470635702811269	0.3035078948739186	-0.16248082602039468	-0.044610890874098676	-0.8420611109288828	-0.5718982875068855	0.09038372491761741	-0.5526285304953225	0.43791503032133994	0.4200432009984443	0.7472126206019893	0.7314474606171976	1.3360022895532369	-0.5803409975325213	0.7120939985982703	1.0681081552032905	-0.30320226996486355	-0.8466108602479568	-0.8947850385346676	-0.8792902687954831	0.3353971346793684	-0.4183058930034008	-0.055594222681571145	0.6292721760043085	-0.6117941507153908	1.3087042728231073	1.3093268627391828	-0.6030841989362457	-1.1112131200978124
0.6489115441028839	-0.7097293815388626	-0.9273498553865436	-1.2449916099513787	-0.5524613111729717	-1.763747451542864	-1.4611380618169996	-0.017109697951787538	0.166052149029127	-0.1580264177267133	0.8470575174093611	-0.29402206271727016	-0.012518311753906424	0.4296477875508741	-0.017793783600086564	0.9840489439035653	0.40299752314958565	-0.8477114757072421	-0.10164691665492369	0.09866821551976539	0.7164826046556417	0.2843485202836337	0.2755349793831616	-0.17647681345227156	-0.1268822212577597	-0.8495760568820879	-0.5134377159605024	0.10794947519999269	-0.5612654331007996	0.4110084412703513	0.4417709034749725	0.7048971479368797	0.7646698678978736	1.3080063860578794	-0.5916241150165961	0.736709372378564	1.1500254045991114	-0.12598725445874792	-0.8135092009699265	-0.9450816958023103	-0.8106003782638247	0.38223134121198843	-0.413999822062104	-0.048917751815051654	0.66538087389559	-0.6125897394651053	1.4247359324850122	1.2138224435199394	-0.5013592457831766	-1.144642475828785
0.6873553754378812	-0.62976800480599	-0.9548920853063869	-1.2720345920306904	-0.5476783996032889	-1.7504123680009271	-1.4497044758528015	-0.009649714335216868	0.1547952660515001	-0.07244925260465267	0.861199478044133	-0.14695946185759237	0.02145449965659991	0.5068071281367313	-0.08593667211484876	1.0800205583615048	0.43617988118190176	-0.8455179324461666	-0.06939995449802024	0.04822979220080448	0.6504850648945599	0.2345672099565447	0.3108769480935546	-0.19640006332114537	-0.17905397898336028	-0.8285465879288386	-0.4480985554433804	0.20868663093358406	-0.49151244585113096	0.3616149237884742	0.4624920416687548	0.6211509061439754	0.7958716889089678	1.2701002541025275	-0.5640747111817237	0.7344928391587097	1.322364447332464	0.10539142312720587	-0.7855100279769591	-0.991611988719178	-0.7208377093386973	0.41113318434001506	-0.4131883616508829	-0.006168906976217714	0.6866788360326577	-0.575893666672969	1.5572501347307546	1.053299501515855	-0.4285789041860123	-1.147341740577248
0.7601088497435189	-0.5418633104149484	-0.9641899771172497	-1.2669201634386722	-0.5671200964726146	-1.7312411867457933	-1.4507607337943491	-0.012877740372200967	0.1535325696385495	0.0057647589925591105	0.8532049005785491	0.03993284746942932	0.012736929023063854	0.5433269542243213	-0.14384475434767308	1.2134014989438926	0.4920169456811835	-0.8059826275628218	-0.0237678598523823	0.039043463011790354	0.5747470931749149	0.24155554232246734	0.4393022485772379	-0.18249585285603462	-0.22827964789356292	-0.8092777896565112	-0.4142022488768083	0.3607283094118767	-0.40196035924945034	0.2893344223885445	0.4614003742833862	0.5068806843918026	0.8432261727774957	1.1781600935782393	-0.5225961490368651	0.6505483792748618	1.5235840234514524	0.2967248039469502	-0.7685749336365406	-1.0807854933960237	-0.6215784769532947	0.4159036410392917	-0.42030789022232595	0.054016487288001645	0.6704771980545454	-0.5686123797746593	1.675907702478057	0.892179109228891	-0.35379291506785226	-1.1492356302958666
0.8385828870184412	-0.4752230254069555	-0.9506624077319495	-1.238124166869545	-0.6054901277579845	-1.7131572784892826	-1.459854302164965	-0.026126547714425054	0.1767239703256795	0.07634020393172565	0.8575547452119968	0.23631713161490947	-0.03268116020012464	0.4838234211127944	-0.1829266177082332	1.3580252118321794	0.5576819227861995	-0.7434690982499778	0.027971069331559795	0.049222513142811494	0.5040550931367326	0.2863939754217411	0.6247001505875078	-0.11540306610950997	-0.2902664836598353	-0.8052589671257092	-0.4045520019204538	0.5057168336625789	-0.3250578808648228	0.2652929926361038	0.4208120635117954	0.47008179942076395	0.9092951342381074	1.0789299139055168	-0.48935838149251654	0.5441835242125532	1.665962986584533	0.47651671266911555	-0.7676966143190473	-1.1494824098356824	-0.5538056283072952	0.40250670028566427	-0.4268291888555689	0.12088442469783686	0.6556153530322618	-0.5964799838602847	1.8075588074447346	0.7845583982728499	-0.24195130829379585	-1.1594034900476549
0.901903956476166	-0.44413757585026997	-0.9145806684234827	-1.1838018808380497	-0.6482415296842324	-1.6985457151278847	-1.4613980637718418	-0.05822146687640013	0.24433932663208124	0.14163966234339798	0.8863054306317053	0.4338152492080368	-0.10975527442195747	0.383386110045095	-0.20516741045330425	1.5031140444884508	0.6433394415945294	-0.6772653127126851	0.07669252867957381	0.04902631165869808	0.44514891388104827	0.3424695588309063	0.7705173644577265	0.0021708763988199874	-0.3322192893201238	-0.7994863515338327	-0.3617935271166132	0.6405613477457164	-0.25543380260926574	0.28024744775152816	0.32815239229402515	0.5791462752622465	0.9655708673058176	1.0393152349522639	-0.4754042605332291	0.4477302010036935	1.7006723569574487	0.657734376907898	-0.781143134120297	-1.1564206082671185	-0.5225264423161163	0.39475057669145974	-0.41642828022707173	0.1868415202432085	0.6919467413058471	-0.6072259314428354	1.9710765101330026	0.7893260515302287	-0.14771379565414283	-1.1369410771058948
0.956043282008401	-0.4426255303625438	-0.8620087357143842	-1.114690078195292	-0.6848910343316245	-1.6801073771929016	-1.450825734283059	-0.09674154791103226	0.4030502678505198	0.2077852695377819	0.9342762058092522	0.6238701951126865	-0.1860579668352703	0.34601811281413036	-0.21036207984378832	1.6312959162532379	0.7583544295356198	-0.6166680667185211	0.10631109910132812	0.04081806150989138	0.39027237985508373	0.40577584451463944	0.8566818424042205	0.13204675649412984	-0.33397254089995626	-0.8066895120539581	-0.31608496140962844	0.7384946179800981	-0.2156471984523089	0.2881837866064147	0.21410249642047258	0.7296790945130314	1.0248654524786776	1.0027733171065603	-0.48493375190390503	0.34502963100500106	1.6554489902829033	0.7791906898617578	-0.7964231454968138	-1.1797853460905967	-0.5020483981999581	0.3913095313279326	-0.42973741558483525	0.21057805923113476	0.7324070283070673	-0.5897669746403424	2.1055209117482896	0.8357559045137435	-0.06661304160328715	-1.0923119748661452
1.0146189624964077	-0.45809134687711567	-0.812775535376361	-1.0419805395774593	-0.6969296380009053	-1.655643734723882	-1.4343741105904009	-0.1380973494260005	0.629069222846695	0.29116576605531336	0.9872257985885537	0.7856362104984292	-0.22162152060256135	0.3105610970980345	-0.19792815722949408	1.7154825942585483	0.8955848141457212	-0.5852297336042475	0.11292754136945615	0.039637924224850324	0.3862019796799309	0.4635406727416319	0.8893673714223617	0.24524599691992743	-0.30968687571287734	-0.8292618603929631	-0.25938790186482263	0.7792233585179198	-0.21337311158182728	0.3233124684316928	0.14113685698551964	0.8331791608476156	1.10641054121539	0.9737312975030827	-0.503587091594115	0.25327880696111515	1.5361395378421479	0.861079465813552	-0.8079401075474453	-1.2119322315589114	-0.5132639355714275	0.3834726147796213	-0.4764348891765615	0.1896408409066605	0.7384890312073678	-0.5587720101698943	2.1478859109188684	0.8751796571800238	0.06211137075353845	-1.0734611655738444
1.070262253563184	-0.48024673124045625	-0.7705311681733599	-0.973348435064711	-0.6737368372650272	-1.6310495128996354	-1.4086436671343017	-0.17962922508844067	0.8317671748846163	0.3925310719936116	1.0252654216349404	0.9348167209428677	-0.22196437473968142	0.2516807101326604	-0.1792416119621225	1.7845400390745503	1.0375739498007297	-0.5903921665139824	0.10663462600034508	0.058364916626426844	0.44739298306397063	0.5065209365412962	0.8199471515955112	0.3484644922098785	-0.25814754087857356	-0.834181651123768	-0.18476725575423955	0.7866135055566831	-0.2152935250582078	0.36606887487890194	0.08792100653855035	0.9026949974804577	1.1750202696370085	1.0030914151080885	-0.5166612791655403	0.1856008988106548	1.359489435967835	0.9597274523894388	-0.8200169981629788	-1.1933750405389463	-0.5614949669636152	0.36096443224700686	-0.5253475904602342	0.16477485800679859	0.7071334952465735	-0.5099697896747276	2.108183436081889	0.9160173755157859	0.13874013578426098	-1.0596250742408109
1.1300534678393814	-0.49433690560304705	-0.7359076194572463	-0.9248248528989247	-0.6410595381348585	-1.6048670197342627	-1.3674918577316073	-0.2155174609713882	0.9954215170159276	0.5002043341512602	1.0462731187763876	1.0827533152012472	-0.2145476330381594	0.21083348025234208	-0.15600230153100875	1.8608253880151309	1.1710846694149781	-0.6133802054547169	0.09390289097433098	0.09123305778597303	0.5385312297892313	0.5396742022268196	0.6755305580585712	0.43016511283338915	-0.18558484111823717	-0.818195770058576	-0.12482866487432573	0.7776884615732821	-0.20307691884701623	0.3617558957220456	0.06129547377659235	0.9483409178246504	1.2222845487613587	1.0341830352368788	-0.5159810469720862	0.10892753007264958	1.2440456853187665	1.0265272959476897	-0.8334250914940882	-1.1502429257142044	-0.5996231896322047	0.30846737411293573	-0.5699186823904399	0.1484373910978666	0.6402387646672756	-0.44375994068350166	2.008990019700647	0.9167900778816437	0.08795211480015293	-1.0250820358513808
1.2065943256715026	-0.5067031739777116	-0.7043422632730874	-0.9032878177383304	-0.6076528576973048	-1.5769790002965398	-1.3088094165236581	-0.24321052644656665	1.1190880041224394	0.6008031288393376	1.0473489935905969	1.2073888389416825	-0.20287294547196355	0.20766235875303077	-0.12818645170553208	1.9082048274484147	1.282048537063555	-0.641032590859998	0.0839433374163627	0.13313525235581866	0.6389947174664539	0.565784051476274	0.577489767474072	0.48808020290327275	-0.11519492099433622	-0.7994657186742914	-0.09674629753723665	0.7641350319489317	-0.1877433592653826	0.37075904920937053	0.08075767296950605	0.9525731482599162	1.2661601363294308	1.027562005699907	-0.49804226311811844	0.017837714314749648	1.2238122102266096	1.0265423434993166	-0.8461689558413428	-1.1173385422875206	-0.6334769994948362	0.23515878548248179	-0.6079507064813163	0.130053566133439	0.5555616594617082	-0.3893702674023211	1.8736459045580935	0.8871087478281868	-0.00986857322503848	-0.9890855472127777
1.3038095590366727	-0.530910412774492	-0.6664108107396473	-0.8896940192599597	-0.5725841027822947	-1.5444620759602672	-1.2325378430706149	-0.25184433771294973	1.160901399709071	0.6833972047235257	1.0375668087414045	1.297617478372299	-0.22144253057509458	0.230639141930899	-0.1081566624081273	1.9117260409066585	1.3513726754197957	-0.6681083737302086	0.09315645309620715	0.17475632241111314	0.7313734428433409	0.5891984535598913	0.5397809610200375	0.5354179975533283	-0.06538379128872533	-0.7844404118477795	-0.11834262832215023	0.7512476896779144	-0.1795526801010609	0.41302776896746557	0.10818728332176226	0.946018144058726	1.2987571240504745	1.0245056413965599	-0.4760127251099413	-0.04561548870354111	1.1942297936585209	0.971844493336735	-0.8613089850766343	-1.0957211802325513	-0.685099934765361	0.1639912101358449	-0.6087740130299274	0.11309672675667164	0.495172408575289	-0.3675190740921868	1.7347604751250736	0.904534381078841	-0.11551640540409362	-0.9519816679081388
1.3887733106044802	-0.5608698092616231	-0.6224246302497969	-0.8787420876887762	-0.561074109955997	-1.4952363239245663	-1.1473027022243767	-0.2298999387017207	1.1655226464051496	0.7477808315115577	1.038980342728073	1.3593579980908157	-0.29600322145348146	0.2662484822604987	-0.08843890988761048	1.8975812636679936	1.3726647323338252	-0.6895309981289227	0.13265210943500347	0.21060848315740008	0.7897829212015562	0.6106592072889784	0.5115947931853035	0.5575668388662874	-0.042657267685141144	-0.778154267307301	-0.20164998363443187	0.7217818807510045	-0.16742531857810045	0.43820459429300146	0.1401860499079401	0.980289304637435	1.3168010797108363	1.0251647929255006	-0.4530439674218122	-0.075827878296692	1.1671128753760058	0.8893839104231309	-0.88071709724537	-1.1004774223934661	-0.7268195850698367	0.10774462444984052	-0.5734044083174725	0.09918817148630953	0.4719322942515709	-0.3678123787003762	1.6306290961290615	0.9617940161900197	-0.268517994366572	-0.8826187434627695
1.4511810128654283	-0.5927939942232081	-0.5766442279317229	-0.8633776387599281	-0.5760404044479527	-1.4345515672465137	-1.0518657346750069	-0.18825685831456135	1.2165192886314231	0.7958852193663277	1.063030282805699	1.403956051938054	-0.38767888833854147	0.2969315061124572	-0.048979630615956796	1.8702390696996893	1.374829714152487	-0.6998877611099072	0.20373075769350563	0.23238684789399527	0.8046763065733449	0.6307502038070888	0.487794778499521	0.5520678689408666	-0.0453685460210975	-0.7788374442121377	-0.29323960020201284	0.675466431265461	-0.14674038306142384	0.5045909448487114	0.16905654382529342	1.0557589569673467	1.343673073001397	1.005826402049066	-0.43139510981547585	-0.09803272729493993	1.188393830953652	0.8068292803118611	-0.9009047178083807	-1.1409779108449105	-0.7489398631904394	0.07695516412133054	-0.5364829596069164	0.07838757944150483	0.45848690608722054	-0.37617889264898824	1.584220616978379	1.013756258792999	-0.3913185336509432	-0.7860618277753026
1.4984872529781703	-0.6174249540203871	-0.5215844309350357	-0.824560889342578	-0.5969662779148847	-1.3666449727589796	-0.9599745437848016	-0.14714200036981798	1.2998202226658593	0.830222268791806	1.114685515423906	1.4368710498417165	-0.5054971831790003	0.3004418960691184	0.01017957050324853	1.80265117507088	1.3877932990885307	-0.6820866913569958	0.2849486966760963	0.24160246088660858	0.7994010883238194	0.6570253052669827	0.49093037777947296	0.5332918311565725	-0.07001112313692845	-0.7819002775841579	-0.3607050863196872	0.6195308901234728	-0.11901833860978339	0.5972590358849816	0.1686104861839601	1.168075316081124	1.392906822373629	0.9882719834698642	-0.4074216054929794	-0.12638782730192427	1.171648394620999	0.7349922688466161	-0.9190447564624851	-1.1952431331135702	-0.7508353388871569	0.061696313016253834	-0.49107079192201475	0.046532403301657636	0.4388718991344499	-0.38692850653914107	1.556978128315535	1.0534508555875175	-0.4466855735692975	-0.6625626005425646
1.510402231071457	-0.6146910829082226	-0.4525253876806802	-0.7647820370822196	-0.6250283977620865	-1.2988209897002623	-0.88141820315358	-0.11886819910999531	1.386620418020644	0.8641345847106685	1.195720406430128	1.4571761522906232	-0.6789965024795264	0.2810239697703896	0.07028676906842875	1.7184302551194606	1.4207467951302952	-0.6420533000284627	0.3419930440929349	0.2456172703600347	0.7863926191783215	0.690696361211883	0.5337862006838063	0.48946450548533205	-0.08881474633063695	-0.7857242342192847	-0.4204265838166079	0.5549230496064629	-0.08061337444099703	0.6342317830034732	0.1746263951624693	1.2915853952403942	1.458197016209505	1.0017272009984406	-0.3839879184616183	-0.10799455325710512	1.10604903850253	0.6743092550245657	-0.935738312990593	-1.239232337261726	-0.7312743366566576	0.05946716196432085	-0.4146750518933387	0.011395160310192573	0.4008466036905527	-0.40088613958136915	1.5405060475168992	1.0793523168512897	-0.48100029472898315	-0.5305565995570929
1.484690601111073	-0.5759931663375155	-0.38247674785096475	-0.6981357417400276	-0.6565163224955436	-1.2362868029706306	-0.8176559737528963	-0.11472891213434103	1.4594865177685832	0.9016007255169182	1.3159667964342132	1.4856358164036951	-0.862055401838574	0.23895814298203968	0.1270685471256277	1.6503144638214653	1.462986300673731	-0.607785934050632	0.3641091737453319	0.255280925547713	0.7961941835550348	0.7221310039088348	0.6023902695645738	0.4198363800318857	-0.0835737764294934	-0.7844083162884916	-0.4539154685548222	0.4988979947490069	-0.03179983533740517	0.6734181704842739	0.24321656128671149	1.3875398626794968	1.523700694606602	1.0321629489591313	-0.35594550230305044	-0.0790862180542413	1.0829189592107034	0.6240353850401951	-0.9469012025663599	-1.2685635032274174	-0.6978579442624993	0.09695142026264017	-0.31396807640585456	-0.024215720450793544	0.32870222114809017	-0.407852124025875	1.578288784769534	1.082737868454274	-0.4922896239306912	-0.4410341313959254
1.4380161638712896	-0.5217626826836809	-0.30917261274529684	-0.6279904718024686	-0.6743543970479354	-1.1755807272141738	-0.773419891160883	-0.1192234364250699	1.4853995661493167	0.9287471694046102	1.4705584208918934	1.5538113665880016	-0.9872501025997178	0.17432057801082035	0.18205834254983866	1.5900571991555625	1.5095584004520821	-0.5745441844968833	0.36046579566032577	0.26852013315483214	0.8172364713190756	0.747546793874443	0.6827258501090409	0.3493937339983876	-0.06763797189136897	-0.7703137806813208	-0.46205498347609797	0.45543908588941917	0.008383411878356669	0.7689590409236089	0.3022106189427955	1.449947328419855	1.59055443734156	1.0765687741003565	-0.3269451444775548	-0.1141843210655474	1.1066084073332156	0.5804576755296481	-0.9524428485101696	-1.2813232696337291	-0.6387682160652279	0.14380031642327987	-0.19101997796848053	-0.06190635680230561	0.23900910634767691	-0.40274862384337434	1.6851820750585538	1.072696720700011	-0.4439679444457195	-0.4085422825356311
1.37812193825711	-0.4719000079723177	-0.2311054660853248	-0.5729627473444878	-0.6706439555539202	-1.1081378226819347	-0.750757470771925	-0.10760872073218981	1.479474890897935	0.9504583516998272	1.6163609757134973	1.64275950406238	-1.0581578843259958	0.10513058424965102	0.2267657832308713	1.5284759125734326	1.556772366043013	-0.5464108880410754	0.32368099869760475	0.2728482793267683	0.8285281383881948	0.7595808270657874	0.767523933407092	0.2801250683314431	-0.05779784739955653	-0.7465195085494365	-0.46406235379829786	0.41996269424448435	0.02528701690109298	0.8714380165260497	0.30330228632816386	1.4577832740360768	1.6764894902949243	1.119210303109392	-0.2852793624629384	-0.1416017951886072	1.1236424352281975	0.5421202758730546	-0.9571473463544933	-1.2807619364852965	-0.5360978948248005	0.17386264016483274	-0.07009460749046383	-0.0767530791930654	0.15009723321633	-0.3931135674643423	1.7894023792287732	1.0656627393695757	-0.35565895835304784	-0.42499584271566004
1.3146806889050722	-0.44710652505169773	-0.16349536485719812	-0.5480431349288973	-0.652844001975782	-1.0358048545406922	-0.7275262961067486	-0.07388588796113293	1.4705286312683472	0.9724714929724035	1.716956926034061	1.724496179726076	-1.0868114146385381	0.07883381688200182	0.2524478958581972	1.5017186851844966	1.5949107699396765	-0.5370429370670413	0.2676008883131301	0.2759113651832267	0.8384519676012087	0.7561949928874476	0.8311995036715107	0.21286402381251368	-0.06519594290517305	-0.7197495195635987	-0.4661767838710156	0.3917158515017378	0.0366310083829135	0.9750295273880333	0.34326552948393857	1.3922332320241737	1.7741692009402363	1.1383191387269915	-0.20550809629026795	-0.11115589723355941	1.1385066821175225	0.5275241507952815	-0.9579460679838385	-1.2760147480848403	-0.4067259230308144	0.20207774318295627	0.01567438874811952	-0.05832978441451094	0.05870290992159505	-0.3855169781122286	1.837688748822996	1.0581149507958643	-0.2630362013741504	-0.4844237111288052
1.2741731970991625	-0.4576995500616783	-0.1329011081161499	-0.5459162380730447	-0.6306550535619149	-0.9620808165335643	-0.6867644896363181	-0.016803884958810265	1.4593309950432347	0.9982275982720328	1.7631434042120429	1.8070092867346652	-1.0717661683860964	0.09308309209069679	0.262073487480496	1.5203035014353383	1.6174497301125705	-0.545979049546725	0.235165730770524	0.27517048495217133	0.8560581040284028	0.7428683201833314	0.8637612936752458	0.16253200562170397	-0.08580604138738801	-0.6952124644882008	-0.4333570225735345	0.3616023845158556	0.04422341760020454	1.0682996066811798	0.42189492712792714	1.2923095541203589	1.8815459215846595	1.1274480575407302	-0.1018756577169551	-0.11480581255182813	1.1623600217445675	0.5588456295059869	-0.9530000323272043	-1.2746234868943698	-0.2885349556502596	0.2090773509341663	0.05324145194643552	-0.023772444076754592	-0.02938026293462097	-0.3885746786526065	1.805382756122972	1.0312575690794845	-0.18178188266391454	-0.5860330967300627
1.2442655719716325	-0.5036413544200322	-0.1357219207842331	-0.5601766758644435	-0.6050530072532105	-0.8913627685814532	-0.6446506730007063	0.06784453369331704	1.4442452906844023	1.048887023627539	1.7497330384509333	1.8830223219082591	-1.0320959279322726	0.11584869796348012	0.26813294450978487	1.5545283265716185	1.631512904842296	-0.5577908138183331	0.23293276080083913	0.2627570806065446	0.8815299449242275	0.7237027360436831	0.8816560613543677	0.1335151879623921	-0.11824745722708249	-0.6827846054240382	-0.34161573802605394	0.32136333665676936	0.04191297178266605	1.147788726954583	0.43211023403241045	1.2033097446039367	2.006064550447666	1.1004228448541606	-0.007011349710636733	-0.14520500883449675	1.2088731433026068	0.6445828167862764	-0.9532251016523121	-1.2951362901733912	-0.1927520410406181	0.16892325274333464	0.040157393199083666	0.010423595654763917	-0.09319018411970928	-0.3998192440690801	1.6794960948019273	0.9911527230907214	-0.16032471162142561	-0.6959667883038557
1.1997406379844133	-0.5709201231272568	-0.1529335023426041	-0.5839393692605983	-0.5775423708335437	-0.8291030649862776	-0.6124071805758022	0.15996220302240835	1.4360877534476553	1.1411371503261982	1.685230205359049	1.9388196865156047	-1.000704606495375	0.13116424546670297	0.2705163111294464	1.5945856965285226	1.631023613690083	-0.5641849678880901	0.23566053661607858	0.25294993478123107	0.909589724855068	0.7108277527147681	0.8832304428568122	0.11714064747515249	-0.15257048770870468	-0.678385221261683	-0.2586236142014069	0.27357091086600843	0.038049007318141044	1.2304668609685234	0.413534280942672	1.1316350947062932	2.124265840393422	1.0535902926909646	0.07102501233561072	-0.1506655120665527	1.2648563435355809	0.7440584187016244	-0.9609488221505191	-1.3256534987591588	-0.1253782399097168	0.1100068271648171	-0.02073767605466271	0.0401170404362839	-0.12199755800102594	-0.37787272676128425	1.4779759573718079	0.9489408691043362	-0.2587363909115047	-0.7783478450675733
1.136004089463493	-0.6321652208767419	-0.18202024280529955	-0.6014589325823588	-0.556718153297955	-0.7807700493587597	-0.5818992011994717	0.2397917502700427	1.4404238751472607	1.2477153964121026	1.605787609077856	1.9824136642257293	-0.992430729451053	0.15383637941756353	0.26316710208901906	1.6362381704750195	1.6133854568320938	-0.5683193307459339	0.24512528432849168	0.25403929227511485	0.9436073683714415	0.7137839311459653	0.8771645984059223	0.12159947844388679	-0.1656478660104228	-0.6741004640967839	-0.20990250607014266	0.22170561102146533	0.03484611461829161	1.1809247514485572	0.4453775142723325	1.0836868956588162	2.19964393145318	0.990124822344747	0.10713660488074354	-0.17870088523955502	1.3299462108464826	0.8123291604313725	-0.9661748220896047	-1.3553588868238058	-0.09581802782973112	0.05539079018895808	-0.08971181100844888	0.04886415847468452	-0.107373006009066	-0.2900243303008615	1.265266940669449	0.8928004575230855	-0.4554247987303885	-0.8286271565010772
1.0629621834115046	-0.6809772996830057	-0.22317636206094185	-0.6025523621434111	-0.5504637721220841	-0.7556561749984068	-0.55235972910493	0.3033514284872515	1.4461708101411017	1.3241508364503602	1.5473825033945041	2.019003499489515	-0.9711435211139859	0.18718162208280775	0.25778521063240156	1.6614117078563992	1.5823286216545511	-0.578249162488185	0.27613946098129877	0.2504490979538739	0.9811401259314387	0.7236292906168209	0.8854445813911868	0.15977869661871194	-0.1506951346795613	-0.663490589212271	-0.17359140735301237	0.17364201132796403	0.01671622147208342	0.965576787734182	0.44194991344945517	1.0612345545361357	2.2342494781445814	0.9330639437200281	0.07685067061624382	-0.21782970182083913	1.423228979795742	0.8404003679907384	-0.9717548945035546	-1.3781230585368638	-0.10057206505287494	0.006874621248124319	-0.1348070945181656	0.02593826874613083	-0.050378870787280094	-0.1959285456859978	1.095137389734285	0.8414356652029851	-0.6820164338576721	-0.8541348937744377
0.975876398281262	-0.7163463944218091	-0.2573220681939377	-0.581780727675553	-0.5465169805876966	-0.7435256193863173	-0.525134274408486	0.35609026918526904	1.48354810513326	1.3531422165074152	1.5347964232602809	2.048341222086864	-0.9286220451522009	0.2136376379100291	0.26126813541824134	1.6652353918386087	1.5365588541419253	-0.5966955363548133	0.3133281379290668	0.24865692917361337	1.0077683884039335	0.7283885542774808	0.9002932631199279	0.21640890915386604	-0.11506655793224163	-0.6440269250442685	-0.17462631827467995	0.15026840056553473	-0.018426353538032826	0.7424296470462334	0.3738058049665465	1.0440357811369734	2.238783769951918	0.860786830795384	0.013139748937636636	-0.2412487943009522	1.4808190293448913	0.8229677794313567	-0.9814905151883948	-1.3713749890750582	-0.10108238543276027	-0.02591262849101502	-0.16532570596937934	-0.01214099346755201	0.006184486317917906	-0.12179947227364904	0.9830864393412785	0.8078549763032667	-0.8930980383875546	-0.8642650015717024
0.8768481653676033	-0.7302508280718961	-0.27731746815589253	-0.5317686704298824	-0.5463949934700851	-0.7383557428732563	-0.4710571178256844	0.4252750530611836	1.5899997077124737	1.327634978496819	1.5649871257390076	2.0728699484485666	-0.8947979719335329	0.2569774523749581	0.27143756256597473	1.684273913875399	1.4840810627683187	-0.6169600484277696	0.36203056628302105	0.2488531306577272	1.0129009643444415	0.7319983970077504	0.9136570766757947	0.2735591911673631	-0.060174129451507755	-0.6144577447805589	-0.2273948797518913	0.15613944719768386	-0.053043376495232254	0.5322328739856299	0.3215290232381738	1.0292827518795782	2.2128078104535236	0.7611500103784397	-0.037259840001184846	-0.2707139571360325	1.4364899402276854	0.7436558966956127	-0.9845591433038872	-1.3441352417753012	-0.0715567063108123	-0.04183985767097097	-0.17648772892518977	-0.04573587756852453	0.050974458457047345	-0.024220695436532498	0.9263992562308255	0.7790100766458405	-1.0451177442249047	-0.8599235268014462
0.7854736748660299	-0.7310895634767955	-0.3060866745149678	-0.45821260570026767	-0.5651987993702343	-0.7391258945806146	-0.3881749946707715	0.5418052484862408	1.7442560337262794	1.2364898225614653	1.607737425279608	2.067617857885206	-0.871625065842306	0.33892117059405497	0.2990810492194561	1.70401724930294	1.4352124512916795	-0.6338336468689515	0.43927102750711117	0.23154347435034328	1.0169841004400424	0.7343743565667374	0.9302565338211334	0.33594076028654535	0.008249644257865197	-0.5794506597575443	-0.28135002013067006	0.170990825696317	-0.0941025437991881	0.2879170829483056	0.27904203290117036	1.0128627908607553	2.175547237458489	0.6643465577276881	-0.07030414701345034	-0.28795765155305064	1.3344104729155915	0.6393537925960427	-0.9739012873356787	-1.3118495319799548	-0.02582355888332676	-0.04675353824343596	-0.17390823250849818	-0.07289718196683478	0.08959116114575175	0.03799287826810876	0.9080022069552459	0.7504081401034528	-1.1230169078014085	-0.8543488215167405
0.713101342510926	-0.7365921320847196	-0.34520502636776496	-0.3718493063378132	-0.5974466021904792	-0.7325622833168677	-0.30479886780165755	0.6288198565587794	1.922003697111816	1.1054927180756677	1.6610677122239372	2.0338044760693896	-0.8724191765275473	0.44084018472038455	0.3527989233054939	1.6984072771320267	1.4005937869738363	-0.6388464084823487	0.5161393270695871	0.2251332497425162	1.0292207728063967	0.7236439797021935	0.9323153404012533	0.39213503222955937	0.071056751298988	-0.549157036869914	-0.30843911089351517	0.17337610293789843	-0.14075107287346994	0.16317216194598116	0.2262223520698595	0.9994897624878216	2.1494840800407227	0.608407220510421	-0.0776275642521465	-0.28134397625685664	1.2185213649172495	0.5646088417789629	-0.9587145973866453	-1.2792469405685574	0.028657937913624698	-0.04402493983884605	-0.1602052130825144	-0.09135994655951593	0.09434797373824363	-0.012781815717133682	0.9123438478135715	0.7430435696164907	-1.1356976258865916	-0.8605716020207739
0.6517134524960025	-0.7468485020532873	-0.3834694272817001	-0.2888297851168987	-0.6186952332394248	-0.7143691147835345	-0.2563572535900668	0.6761745351683155	2.082488337983637	0.9929748393581823	1.722617682748823	2.007210686235406	-0.9252464444933504	0.519952049897521	0.42453766420154143	1.686673703598561	1.3845497722569267	-0.6244755104061526	0.5653175302750364	0.2656591055432074	1.0441982152531417	0.7091752306103728	0.9063011871810959	0.41810026574388787	0.1161247093198722	-0.5297483936606906	-0.318984496319473	0.1651276773331798	-0.18057073061866075	0.22380152353878469	0.2057829344916559	0.9911755987433206	2.135210682686992	0.5621879088243987	-0.04739779594857432	-0.286222504802338	1.0780235912274971	0.5108288922656019	-0.9442387971352085	-1.2694085208702188	0.09083644735757135	-0.042129977824352786	-0.13851789705561118	-0.0899238525532112	0.06651532661225748	-0.11020294132734798	0.9353963915035008	0.788258607024817	-1.11741877794582	-0.8770503301704853
0.6030405952993616	-0.7609270676213468	-0.4293608123932725	-0.2277317629990127	-0.6150254541179471	-0.6934817477168486	-0.26807034165572097	0.7680512609271817	2.1422275791277325	0.9072383991711407	1.7745907122352271	2.0048366762593988	-1.0023760204138348	0.5840010879529296	0.5116910218758737	1.6686595864495417	1.3895689524634958	-0.5796869883841472	0.5877064375089576	0.3321157694308358	1.0633606811590708	0.7081396500916178	0.8570899178772621	0.4186356313833587	0.14467140200722378	-0.5177905052860969	-0.32174128489529447	0.13921345670526936	-0.21878398397569146	0.32116740901004026	0.21583390437038466	0.9796163834140718	2.1163007614825236	0.5181132991280643	-0.005345092869791554	-0.306451513815303	0.9696770552964379	0.4599756915436092	-0.9340722510352233	-1.2909594886818259	0.1648329024409718	-0.04922139575068315	-0.12090269075655065	-0.07194079800914811	0.04816709937521541	-0.19659581366962944	0.9782112474377131	0.8955327968167879	-1.1013735977778518	-0.8843993773178168
0.5584366859530224	-0.7812105338664848	-0.4793215665997847	-0.1920647961559193	-0.5752449467851949	-0.6704571430401239	-0.32740603777521193	0.8774087516078591	2.0794482389952713	0.8333646330946595	1.7929765852140478	2.031999578073931	-1.0766820916756843	0.6458656525737687	0.6102827562572848	1.6243448011930437	1.408538191703311	-0.5237958005272798	0.5779773704346027	0.3988359875508552	1.0838655130802102	0.706465094359163	0.7895968673811631	0.42795099351014887	0.15563861680035732	-0.5069903495858075	-0.32842954542066966	0.09431706288552325	-0.2603025961560964	0.39941826229936317	0.22946507373876304	0.9676780094259737	2.0921830197141915	0.4894024949694775	0.03823969280984324	-0.33536703389084066	0.9457417699171262	0.4446121413328812	-0.9283467069843134	-1.3183682395101433	0.2610724194957743	-0.068204067558659	-0.11419777699376085	-0.05121914559259717	0.031275486278161534	-0.30138621756061046	1.0076140947445194	1.0557331156681176	-1.0757376066104114	-0.8719034803703829
0.5164526983026996	-0.7885269766199534	-0.5077362445907402	-0.18065432960752065	-0.49324927256402784	-0.631107454075249	-0.40318035748961856	0.9155303490455815	1.9618101089570406	0.7891259837961981	1.7883486683209273	2.086853842827794	-1.162410751873494	0.7018241764982927	0.7058819093593951	1.579473584312269	1.4447562593574195	-0.47398224875283274	0.5336647580437786	0.46772320713720256	1.1082649894743208	0.7008208133048155	0.7210559843800929	0.4629218418884313	0.16128972233892624	-0.501520349267215	-0.3228862294494385	0.05411750637149619	-0.3007106077718473	0.4797036834948365	0.25976471286223013	0.9587489938022576	2.068420083272959	0.4392020392230872	0.08499785528187405	-0.3720673635083951	0.9941289552009049	0.5012473637673839	-0.9256047038650139	-1.3481883085405992	0.3965375398856868	-0.09561858584972881	-0.1138572005437958	-0.03471469100851348	-0.017081182639835563	-0.3936525146818905	1.0118929648916395	1.258523673684989	-0.9849622790186036	-0.8428596433566099
0.48406936735232825	-0.7719525202276254	-0.5187142925809531	-0.18203346173129928	-0.4041732627248294	-0.5825719072028898	-0.47166487239512944	0.9413947146031576	1.8262202129071223	0.7890297551111056	1.785862569904094	2.160464412426352	-1.2381285754646616	0.7439038509787796	0.7941883172188005	1.5719317956816876	1.4917045345915043	-0.41634898515171026	0.48251367512079524	0.5139740465415036	1.1499241852594417	0.7086978353357688	0.6726950917071781	0.4817743604783641	0.19258526303894424	-0.49772848819137555	-0.30688674451101416	0.02106588331320221	-0.3512859031282981	0.5564343259329361	0.2942666845014167	0.9526073066976506	2.0421133730459125	0.34048343984148305	0.1290444499735786	-0.4085126301460312	1.0700855418340605	0.6061400842682975	-0.9250283068129089	-1.3818230286442765	0.5397188578992822	-0.12266219103331047	-0.12180595873254448	-0.02190825439415216	-0.06805902687741017	-0.42846410536640767	1.003889699213039	1.4918678391683224	-0.862617780237847	-0.7991051280633322
0.45249295854948474	-0.7364209023653808	-0.5147620719902615	-0.1750319853484335	-0.3362416866049501	-0.5500016851706063	-0.4967420609396874	0.9931265347384413	1.7007096706286184	0.8241631798614885	1.789960825350219	2.2410181481876186	-1.2866978975657912	0.773333658692364	0.8733386745106533	1.5886761073291522	1.5387974926931787	-0.35877215499019066	0.4481140960802377	0.5211310081411056	1.1935421656094523	0.7155356045766244	0.6483448333190358	0.4689370572519131	0.27729236079601627	-0.5009197038005464	-0.29749522528507666	-0.01633505321428924	-0.42424178307781607	0.5935251846714485	0.30998434717892676	0.9493485917378092	2.023648461912721	0.22814893425011856	0.1607750975663769	-0.44053201521663254	1.128641126116433	0.704283977864694	-0.9229999381390728	-1.3973200486292368	0.649180660887058	-0.1460370616190654	-0.14254262223389325	-0.021801989509964908	-0.0660110054926148	-0.4241451950108145	0.9804082223298771	1.729613221735535	-0.8033464751916147	-0.7498010754550313
0.4107046924413287	-0.6637150222146867	-0.48738323340529066	-0.14925879243679585	-0.30315013955455894	-0.5331329643831448	-0.46074479029174553	0.9835660174327332	1.5999605679788609	0.8913905302055347	1.790149517240711	2.3135311446808307	-1.328707613308199	0.7939494103609204	0.939261644241267	1.6315070749209124	1.583612353279712	-0.32317982999560274	0.43081492247986847	0.511522992180265	1.2586380022028216	0.711903728218297	0.6478051205966262	0.4701225097393126	0.4075526915648194	-0.5040765313104805	-0.30316344429857783	-0.05865397857983168	-0.5107463288443458	0.6280404480830756	0.30814435940842694	0.958735330427164	2.048878728859246	0.1304305399248673	0.1814285695318339	-0.4716137744033083	1.1720830633938883	0.7801913520449258	-0.9217071618936371	-1.4018378750980753	0.7347610048943267	-0.16574687001399782	-0.15010045788876927	-0.032729055743982306	-0.012291514089298173	-0.40571833300129523	0.9405906678556899	1.9507654184462395	-0.8102522313891974	-0.6920594610106233
0.3599647410625096	-0.5326981671323407	-0.4469700822950129	-0.10263636683038715	-0.3168177795236087	-0.5263215188329472	-0.39617005478217837	0.9140321742820057	1.5359148285114173	0.9764400966748464	1.7871304469928382	2.361430048015258	-1.3590275155665963	0.79473526688968	0.9913717859816231	1.7024792152235277	1.6186729579931023	-0.3011560667837302	0.41989324644443193	0.5166388726690144	1.3549368438935763	0.7168208995467099	0.6659105078747382	0.4505893119791956	0.5405149082504005	-0.4941773438101936	-0.32708535077528433	-0.10294483844200157	-0.5889246757347955	0.6442979410709783	0.28650469462426736	0.9784345014684689	2.111219227560509	0.04157625795149002	0.19058362116299427	-0.5076997974072563	1.2018329343253038	0.8499630870494247	-0.9220200631504942	-1.409826309742708	0.7973730948114091	-0.17893448356834885	-0.12576256862083388	-0.03487864254411664	0.05241646994901542	-0.38082043807359056	0.8998733998542352	2.193844040538624	-0.8522544924669468	-0.6331978719153376
0.3101827951269266	-0.37331812481094334	-0.3945615409207868	-0.03312246428453283	-0.3640649150134959	-0.5487891625863578	-0.3425381515470446	0.8461787580825888	1.5177927280862518	1.0514387428977554	1.7700190718708495	2.382231090904358	-1.3724013479005779	0.7669498726173323	1.0285249648831303	1.79847365764554	1.645570818376837	-0.2888118652776107	0.4148415747989997	0.5483708022489182	1.438558350370479	0.7337978099658692	0.692482803032217	0.36467842300527603	0.6380301349594307	-0.47957615687426813	-0.3586144473026397	-0.15223003707600385	-0.6159658162688207	0.593407073051429	0.23668122992322874	0.9967809983755002	2.193137162573156	-0.018619689636747816	0.18615899157438262	-0.5465807358812961	1.1957475715048418	0.8802575703616167	-0.9191737596122425	-1.41358965617333	0.8072456838147584	-0.18394731912994464	-0.10443655978432828	-0.00866461368484849	0.12168778149355679	-0.323340067483611	0.875758984966426	2.4982728406789683	-0.9663437274373863	-0.5858191689877593
0.26991566310964255	-0.22687318179625282	-0.31845509027928565	0.04823574944200902	-0.39857202090783683	-0.6004692735233628	-0.3104961606371437	0.8043874047291372	1.5426541466098653	1.1033126406237412	1.713603506997773	2.395609287532857	-1.4026128477479738	0.7183133159101038	1.0430331891190254	1.9323054505183677	1.6870711259967681	-0.30578115520333626	0.4190135916078897	0.5950843257500834	1.5135856577291305	0.7576308509826001	0.7138791215445355	0.2702016837998252	0.6909188473489272	-0.4681959885668521	-0.3748756338534397	-0.19638399360863495	-0.6121580429042937	0.5427600483764377	0.17199406816065352	1.00865105548813	2.2659985412703545	-0.02448646618040423	0.16470983516245444	-0.5846785232338961	1.1679038300283135	0.8585251439249424	-0.9034985045428533	-1.4025923551362913	0.7898257249825763	-0.18831381105868988	-0.10576925024071318	0.03530779539191505	0.17323512900390875	-0.21493468429669177	0.8668978529013615	2.7604937698348144	-1.134855346997265	-0.5497597604249507
0.28811776653111626	-0.15509890740671084	-0.22278792228369837	0.1250932660075752	-0.4242706403513168	-0.6368449510508272	-0.29061901118943567	0.7645730242595797	1.547453133563485	1.1456499438339922	1.634293326078329	2.4034670979500214	-1.4514922511642925	0.667298418078392	1.0343615385003564	2.1394749314708643	1.7217082044977594	-0.34754190050927103	0.41846592188994586	0.639241373197054	1.6038425787593957	0.7911182933603461	0.7259291953517066	0.2086766997037966	0.6921711699059506	-0.4572009669708873	-0.37754617985245587	-0.2240568954698529	-0.6352658064385036	0.5164249671642548	0.1114476125291404	1.0074657576987538	2.281919678617732	0.048439960190659014	0.12830181115687195	-0.6217201343034537	1.1430136984921617	0.8373118580193848	-0.8809915720320862	-1.3550963277705064	0.788122099052733	-0.19966154870362066	-0.10516509723381869	0.08261388569261618	0.12587144015126622	-0.07368285130012615	0.8787824408894529	2.863191490459928	-1.2579350947532362	-0.5433230521786149
0.3704375604240444	-0.1903083812207065	-0.09771647972179495	0.197975637039897	-0.47116452147978727	-0.6476324047234406	-0.24935345093149727	0.7403890856533136	1.500163116291357	1.1902735078728237	1.5504479190189886	2.390869397751991	-1.502383401649889	0.61533149141228	1.0145576043938416	2.3929166955991095	1.7228077942914415	-0.38852975305543075	0.4264610539499623	0.6723262145032332	1.6705889906428149	0.8268348044433548	0.7336010142448892	0.16048614407086953	0.6579295403905342	-0.44730636455049905	-0.38864768120471177	-0.22546015459762686	-0.6808103456657785	0.5058292118327907	0.06141285736641703	0.9934027288835893	2.2381222684946143	0.19791322730069869	0.09072054263413985	-0.6491340159901761	1.1076024449367918	0.8272450459812095	-0.851145183724516	-1.292317552750615	0.8012024161582199	-0.21564386398864893	-0.11000424435766969	0.11132058512096712	-0.018855404374257433	0.03662901184002626	0.9046387430131931	2.8419342093950717	-1.3236793828660705	-0.5745753785320398
0.4777753746016091	-0.29270955778294033	0.043237833731874245	0.25862923294909723	-0.5140531589133486	-0.6413459414789504	-0.18479496554410818	0.7440835537300917	1.4212723623971677	1.2277097846043894	1.4970448036256971	2.373397659949108	-1.5598366794805094	0.5605430974733097	0.9927298889057943	2.6037614787673413	1.7005134796946542	-0.42059866851656835	0.45611980091473125	0.6857821222569858	1.6905181589597078	0.8734873395861209	0.7447375255414445	0.13343488311647173	0.6446799677372257	-0.4531248309413579	-0.4063630960333722	-0.20635687461427668	-0.7519648050565578	0.5408588322993424	0.02611267731642337	0.9783866796556412	2.1622480513418783	0.36145167305564724	0.054905381549456914	-0.6420066222978086	1.0513413417178719	0.7914055398946261	-0.8098724100459304	-1.2248791090147004	0.8414333122717516	-0.23864047665290616	-0.15236603166462373	0.10029332628185901	-0.1784258406120393	0.07016839378652025	0.910753656463052	2.703704128946167	-1.376687111199401	-0.6235207875723637
0.6084006185857074	-0.4324126933734698	0.16144992308450384	0.3025639381505977	-0.5424863229099518	-0.6163786357826274	-0.11721395743167537	0.7557631388457248	1.3303952498850256	1.261721647438865	1.4866866119528974	2.3814262039604372	-1.6254957677252886	0.5153199968777853	0.9664445051764841	2.7471296536316188	1.6433637469966946	-0.44021051559238106	0.4829154405509463	0.6700069372581906	1.693791290514821	0.9772620554708364	0.7609920930934381	0.14686108854634022	0.7053362107866608	-0.4689296013505693	-0.43076082362348966	-0.1819354268296076	-0.8814753744740113	0.5936813968140562	0.009573329510141056	0.9540897828953143	2.065810159341414	0.48778577007511104	0.02286894150272118	-0.5989261257459575	0.9823252040157822	0.7398601517978106	-0.7651412540547149	-1.1100231038369763	0.9205559931260326	-0.27096500310943605	-0.20843379993190947	0.051162516112681564	-0.3288367658793203	0.039543726383910974	0.9177839761179797	2.416995704196031	-1.4218258141081281	-0.6827913561749928
0.7485578450444355	-0.5755375211521553	0.25757335367558454	0.33531038990804174	-0.5787597006113746	-0.584490624259284	-0.050562456307804274	0.7604337372839255	1.2120572675827257	1.2864126007414343	1.5049268280337944	2.408373656239476	-1.678428917115791	0.4767437885078908	0.9295142096870398	2.8167264090988424	1.5333284802982852	-0.43420894197203336	0.5018576233051457	0.6400876751210663	1.6741907089454842	1.1995152616980476	0.7793923478101348	0.18566744932740248	0.8358689217116165	-0.4831250087155009	-0.4771058000696611	-0.15389130632483225	-1.0217944672438986	0.5928812858397275	-0.0011731381382982875	0.9567336459759401	1.9868028307409027	0.5935845095113564	0.006780514028193967	-0.5369530064984605	0.9031976730558056	0.6932014560917237	-0.7305190044582746	-0.9589882718667102	1.0338202584932565	-0.30911763948263454	-0.2492082048285919	-0.018905512380970158	-0.46741589558845353	-0.06039981885673451	0.956591968320291	2.081212713210166	-1.452273497936149	-0.7386264969159397
0.8120883708893908	-0.6621913679324287	0.34303935323544754	0.361228197697109	-0.6170941523207747	-0.5678644079886721	0.002832195143535929	0.7664079022174445	1.1325110964888523	1.2839405190037088	1.590758465519367	2.440662630964534	-1.7083530245247185	0.44084018472038516	0.8928810920803464	2.7729823229441672	1.40653893753298	-0.41199379579107365	0.5150862787316106	0.6057114180761705	1.6331173655009668	1.5068549949449281	0.7870246755285071	0.2352690758243623	0.9635901684960544	-0.4940329137933991	-0.5331634749933214	-0.13036236293850295	-1.1075255590457587	0.5669005394876051	-0.015391225455799443	1.0445208309527987	1.9529038878788936	0.6260632992756788	0.00781022331186228	-0.45299776930560187	0.8288693128915913	0.6576516153739521	-0.7033432558254576	-0.8282036841221663	1.186636271799277	-0.3472151897507603	-0.2845156173197486	-0.0855062695105627	-0.5646549287531654	-0.21828568944525903	0.9693919625134516	1.819346271222162	-1.4667690710867354	-0.7614286774484158
0.7673059085572154	-0.6751264672391367	0.39873730129475	0.3774180095849449	-0.6269674846524522	-0.5717844535302765	0.009364744258953662	0.7725396071776484	1.1893361379936738	1.2800415981421955	1.7362266715525554	2.475041059675326	-1.724290699928193	0.42133917226883566	0.8552078518840254	2.6401093045624	1.3093120505126539	-0.39256106354530373	0.5056215310191974	0.5726792876164696	1.6149253767331686	1.767806596585746	0.7702119660391917	0.27476758789645406	1.030025880146153	-0.5031984885099682	-0.5747115798399242	-0.12657909208182214	-1.1475468436791751	0.52044838234945	-0.0360683448033974	1.181731859487251	1.9319493258063958	0.5521399472091031	0.021561522745578977	-0.3548488161457351	0.7787470153750456	0.6453577656950447	-0.6753852540504978	-0.6923007037983637	1.310621102139434	-0.37831313226767627	-0.32776882646530636	-0.12073459668847433	-0.6141907614987716	-0.3512993292592955	0.9310809051081769	1.6476908389470886	-1.4733165097457641	-0.7492159201599126
0.6725320439022264	-0.6617125051580052	0.42517586899035953	0.38218677334798495	-0.6182530299380836	-0.5904626310973093	-0.03487458835749522	0.7635660036968456	1.236433603320132	1.3256506766455973	1.8600880009323837	2.5113138182642336	-1.7404703900166936	0.41757952385371366	0.8036118278808282	2.5025251650950913	1.2414873527841614	-0.37618064429369286	0.4806866996910529	0.5485757888741116	1.7075333486781183	1.9655253579696936	0.7255395490935764	0.3082011720813994	1.032827951867493	-0.5108303540005782	-0.5926113753500313	-0.1433313206559758	-1.148121976114442	0.4331219845798864	-0.07838219434540952	1.3698355444018677	1.9255538094441913	0.46188865751767283	0.04099806555760995	-0.25765904348781443	0.7627889708359067	0.6665522421610686	-0.6531912227965881	-0.5334766199135539	1.3395443729933967	-0.4014272619560882	-0.3676162711112144	-0.11261595953655408	-0.648211280723203	-0.4184514193043311	0.8848031982725049	1.5469766532611355	-1.4885705992441984	-0.7167429472768796
0.5499176483018852	-0.6350325931260185	0.43741480482892897	0.38601730400379985	-0.6151957278029467	-0.6296257781261454	-0.07728090719230461	0.7496345229056514	1.157039252029575	1.390946816826749	1.9328138279888685	2.541135286045049	-1.7566551220777993	0.42127685765422046	0.7452787812756704	2.3788289882706275	1.2066108899022487	-0.36947733312002584	0.45966802402943835	0.5307243822001461	1.8551630441421387	2.117851173281559	0.6641544669681653	0.3322467373741981	0.9876723312676166	-0.5160756854041577	-0.5860450439849678	-0.1697273356936099	-1.098885351081458	0.3658326516388623	-0.14892679724023064	1.6126952050043848	1.9414629194923456	0.40307987956496716	0.057626310323272104	-0.162394816706461	0.785569889965903	0.7053410683664598	-0.6366733301319792	-0.417310837389486	1.310341001479797	-0.417148836343773	-0.3829481344283359	-0.08194791396005775	-0.6818740350711459	-0.4566470119058367	0.8026729535537424	1.5047209862540056	-1.5071333091310966	-0.6649535576624166
0.39769779416542833	-0.581780150411461	0.42774697037307174	0.39118464047780427	-0.6232189221841836	-0.6816869675896283	-0.12103598616785971	0.7400770946200736	1.02203441766073	1.4515907978182487	1.9650536581906575	2.552440289030117	-1.7576105758863911	0.43945887742974604	0.6875490057724969	2.254739029065905	1.209775498806076	-0.3817037604913226	0.44282770884140055	0.5040087681767551	1.9480257344960468	2.141776021081867	0.6029984336566546	0.32480515498555484	0.8910055530909696	-0.5240606020469318	-0.5254343557823613	-0.19039973845398322	-1.0063650522563872	0.34973899089808363	-0.23334614045231597	1.8218199925006193	1.9707163180292	0.3420870472924876	0.06467825875081885	-0.06979617768707196	0.8392514834178357	0.7635788550491929	-0.6162771087310638	-0.35149301677566	1.2438727312485418	-0.4264363536589923	-0.3845917859912105	-0.04775794650763521	-0.7062531559404186	-0.4179821319312277	0.6550833188336695	1.4899042192385914	-1.5287347378839127	-0.6241059428674841
0.25272650451166045	-0.500916189903766	0.3851357433804511	0.4043340127474889	-0.6273893567675252	-0.730702193726086	-0.1807779353417919	0.7194084609229829	0.9174083556433488	1.5037666545215944	1.9215651430083074	2.5540663232602596	-1.7494148494174417	0.4678327986179049	0.6253585902492335	2.1706579303944324	1.2307966041680731	-0.40628911113559196	0.44254858759519006	0.4648973200898965	2.0058824739068233	2.1713120994944353	0.5417133958407633	0.28669476953580475	0.7835781933430985	-0.5292096467726484	-0.4283073710074672	-0.1960417352847883	-0.8807647223269857	0.3687130511464439	-0.31993121089666443	1.963700479473335	2.0016775930558195	0.2926211683743697	0.05767623562187376	0.01587983651115163	0.9184217686833428	0.8605941822735964	-0.5743702982951625	-0.30183917650057707	1.1260232564530228	-0.4255255967217935	-0.37996290780603353	-0.027087908463403344	-0.7210821450046571	-0.25025955804554056	0.5153661774771867	1.468814224252942	-1.5545242937107335	-0.6219603734520376
0.1461612753689633	-0.41595142272782326	0.313761475739505	0.4518347091948719	-0.6222328596501574	-0.7729539422387562	-0.23710085880954526	0.6827448809871328	0.8083498959535274	1.4905800064333794	1.8294537069917987	2.574757608838825	-1.7423308779078304	0.4814589276804469	0.5617060595428356	2.144810968072903	1.2589466290058573	-0.43600254390027293	0.458018671210922	0.4273876960599051	2.0763554161133007	2.2667323980735943	0.4844090684457685	0.2260837310671575	0.7186358763422505	-0.5296910801619628	-0.3230081586097496	-0.19150286335930664	-0.7348860160161831	0.39826381646497533	-0.39652400325719683	2.03881488405081	2.0239822194661783	0.27353200892181295	0.03944726096978111	0.09601631387790785	1.007682070053972	0.9482386467225534	-0.5199090111148411	-0.2676159619670917	1.0374155231244786	-0.42033648562396636	-0.3571354010553344	-0.018261850796748712	-0.7392806950994945	-0.027769681195628705	0.41609952859953936	1.4216475159205424	-1.567688973146691	-0.6360041005349532
0.08461543463580032	-0.348919340904393	0.24137294868019898	0.5342722437139364	-0.6277756493066284	-0.8016787355038506	-0.2643490636770377	0.6308678769056885	0.7591454679907959	1.409937050095208	1.7664306155674567	2.6111726454228696	-1.7365603402617444	0.4832037368896748	0.5117801752406985	2.1309543938806583	1.3061132438401228	-0.46698450224210825	0.4685026343829831	0.4034276879551827	2.1874432086281717	2.287062092229006	0.4328625543381415	0.13426469985765044	0.7016230744050859	-0.5247208535522775	-0.21763162528110258	-0.18612677491856772	-0.5966658260991384	0.4286032626010593	-0.45163853326957815	1.9982517392414636	2.032548663338262	0.26143772614204513	0.009495202139682465	0.16382714217283287	1.0908463200277565	0.9721040636022937	-0.4661339109013115	-0.26180646567282756	1.0243467170050047	-0.4220588445092327	-0.33200085904791554	-0.011524657139264607	-0.760761190336811	0.14187403787370118	0.3493010300925275	1.34618157918908	-1.5706858107418686	-0.6638209990266963
0.05760586181683913	-0.29849944405551854	0.18275553658081423	0.5993983192470529	-0.6421853775744816	-0.7952910066369397	-0.2272402846721438	0.5674502936145096	0.8312932008645054	1.3330271030925278	1.7128321875155859	2.6541405999543906	-1.7346393486993517	0.4709831485790109	0.4988410502257281	2.101583364605376	1.3622817636360647	-0.5000495905936229	0.48368090942313086	0.3971492404635514	2.279460233864338	2.255381407352066	0.37149326868265475	0.023042488257612664	0.7047382267656821	-0.5158670642687884	-0.1639946902719172	-0.18854891074887123	-0.46741307466990856	0.4290871392379154	-0.48093160811029956	1.8659390306780927	2.017667887373734	0.24995340447860998	-0.021439761006644735	0.2314547562145765	1.1551630469803207	0.9605061631861144	-0.40655366894872397	-0.264193640513744	1.0246613506226787	-0.4316732060478826	-0.31905006934620195	-0.0064117981400747094	-0.7817415448794451	0.25525826678464114	0.329230095184822	1.2559028584440906	-1.5756510680618285	-0.7073678785700929
0.07812228663164898	-0.27816373823498874	0.12825065355161896	0.6567645720888318	-0.6490674841263943	-0.7423370807652738	-0.11107791129739172	0.5088670268284792	0.9530711977346392	1.3010393608755186	1.6275136595567907	2.71585266407388	-1.7421695347844792	0.43026747177399216	0.5363686732595012	2.052979775598684	1.4171349846357357	-0.5440995706451766	0.5067485887785186	0.42469651450915463	2.359141246554657	2.2403948680008674	0.29892691859590326	-0.08045133793263755	0.7235668964105312	-0.5044364600824915	-0.18722665613417916	-0.20572238033699097	-0.35789662077504697	0.412002864909874	-0.4888139161670194	1.7342206789312975	1.965358156225039	0.23382550786502582	-0.045073149232414136	0.31290606528063025	1.2002153964327458	0.9348576114386251	-0.34852969903681996	-0.24563946741393186	1.01719839469127	-0.4434065464283205	-0.30884166045029404	0.004575990884907054	-0.8030103017204725	0.31770648417583425	0.3532869702540275	1.1902271403480824	-1.5676517453504772	-0.7370660827956141
0.14100727475858169	-0.30576654943222853	0.07981591275570911	0.6944208752946134	-0.6528516261706327	-0.6534711673214391	0.056668849918109	0.47085663411547607	1.0315101951409105	1.3080109631989558	1.5075817560368585	2.784906272742463	-1.7641374094231819	0.36370507759576765	0.5920924980541068	1.9627864895466949	1.4692050333824986	-0.5957288069981423	0.5322585790382488	0.4994346380545875	2.501740253441752	2.126558128636053	0.23014908854597044	-0.17535254560938288	0.7768187823415642	-0.48501635417352257	-0.24610357115479595	-0.2473752183491999	-0.28500684800199605	0.4411345244799471	-0.48563575547251947	1.6150828798020034	1.9120261046423301	0.2282178008277687	-0.06265309500267882	0.36990725263788693	1.2572638914451797	0.8685618608598642	-0.31840334644679846	-0.19839392742083548	1.0104337719112844	-0.45965327501769704	-0.3082404689777473	0.024326078646030137	-0.8299996459233079	0.2658062337566635	0.37933158451138166	1.1552364687807688	-1.5130059939837575	-0.7484168371224874
0.1599991317712529	-0.3609663674294424	0.041671743201397146	0.6609548763421539	-0.6588467847215791	-0.540066994634169	0.2521740698374801	0.45484315375593065	1.0404083167840805	1.3339628440992906	1.3549763620054096	2.8507403336353634	-1.7921657351327405	0.2914097388729369	0.6464076996844738	1.8238497932080668	1.5096899303317095	-0.6477727064507969	0.5746363736996588	0.5973538205290087	2.5702569582674313	1.9856787831006362	0.16932214835788084	-0.2591143239448555	0.8506807667548124	-0.4513549901006396	-0.2888917847782247	-0.3067280772169856	-0.24055307718643446	0.4585998040338593	-0.4859468219855544	1.5285288144273494	1.8904220684117523	0.237905032750609	-0.07282537459285683	0.3854589095402355	1.352844704316687	0.8001519292775698	-0.31407762380814364	-0.16887263248551276	0.9975683265446971	-0.477989603192822	-0.32106391270251733	0.05118984136861506	-0.859971580984214	0.14187403787370137	0.39741478023093835	1.1182065002478927	-1.3832810846036976	-0.7581820093593541
0.11269632536977747	-0.4148950224254582	-0.009405004650848897	0.6163182599063008	-0.6642955426415573	-0.4132371323217436	0.46874269812352853	0.46153397135986174	1.0174946352493595	1.3650878463809863	1.163401127011289	2.913070290762307	-1.8109193522359432	0.21279985253575737	0.6931329781893849	1.680518713785408	1.555054585815084	-0.6971347907084231	0.6350259469612328	0.6906022363293854	2.4308164596514183	1.9877205659674004	0.11957643182161223	-0.33491062637306085	0.9166499882524196	-0.4219096069941825	-0.29069693112722533	-0.3623345238168127	-0.22473032449894143	0.4762632063052242	-0.49564270650506426	1.4959655757353496	1.8538921538445579	0.2553774673087993	-0.07005764085160252	0.38706832101915667	1.4338284847084324	0.7819030110424472	-0.31272446310963065	-0.17693047929366118	0.9709664378699125	-0.48969723672422594	-0.33717169801868907	0.08323022202090287	-0.8877896254621801	0.0654241917490516	0.4275604142870001	1.0827816814750197	-1.1909669428398864	-0.7729996515100113
0.04347957366819882	-0.46075846742072485	-0.08649488615696056	0.6225543355964307	-0.678969576330902	-0.2809788996706047	0.6698802103896757	0.4832219817002109	0.9623877495674387	1.394099135821164	0.983302993496746	2.980855592731379	-1.8180360965674853	0.13534971041502927	0.7027466826963737	1.5619046124626708	1.620930010727503	-0.74416592854768	0.6958405457568098	0.7797157790615799	2.3388223590720583	2.032915209386956	0.0857640879488788	-0.4093226262192067	0.9617085538541262	-0.4095665719081373	-0.237232481271651	-0.4049430523794569	-0.256742724703322	0.5228830057427619	-0.5149669799799341	1.5140285576091876	1.7942878657166872	0.2807728376576398	-0.05539832504956062	0.38082107422932443	1.4653526593193504	0.804090625915825	-0.31830453552358073	-0.18295424791877885	0.9519234300099744	-0.49311257523871965	-0.34427641891839456	0.13846974496108394	-0.885949691811669	0.03156584104115133	0.44803935881753665	1.056426157996259	-1.0065357869242595	-0.7926432518473152
0.0038099074112123016	-0.4850208479915298	-0.17525954096802485	0.6651945612853307	-0.7054356980560208	-0.1570297778275706	0.8373832197725115	0.5091666617811956	0.8910176303204731	1.3750923114001032	0.8517781250557063	3.0486530899571775	-1.8194730587598265	0.07171610312372319	0.6589634652306957	1.4786995369124951	1.6843458268908962	-0.7848029123171802	0.7634978441943367	0.863089696288365	2.468318651002341	2.064037709019744	0.059536682384744986	-0.48342105476223357	0.9950641651604482	-0.40373435027758386	-0.17975329077167682	-0.4357147084496608	-0.32634036008829204	0.45398964080082294	-0.5395324307404712	1.5766956274763255	1.7464492830544054	0.30193455316139334	-0.03743145821512967	0.3560404483775346	1.4776017678537468	0.838335091529992	-0.3317263525940256	-0.16790991595674826	0.9499205184438066	-0.4574204515587592	-0.3259770981850563	0.26042539833368983	-0.8293534787484266	0.02396925168903788	0.45047695476931915	1.0236102054586267	-0.8329472266557802	-0.8170184304849556
0.029785933139084654	-0.46544261601417924	-0.2647209210938287	0.7641287734077519	-0.724829108357959	-0.028355815233166846	0.9483813043192043	0.5314354079061887	0.8125638212260734	1.3176139223251002	0.761864784044227	3.109511486105842	-1.8135386570040886	0.019641856843551703	0.5873346801512662	1.4158855402704287	1.7375996445543016	-0.810929141225382	0.836883471843867	0.9476993900270285	2.5836627881309036	2.100081052252289	0.040533529065941334	-0.5586437511481487	1.0166260287860012	-0.4164739947748261	-0.1518671996438698	-0.45034230265962416	-0.40802899804916526	0.26964026226328774	-0.5618177052686659	1.6162135240910054	1.686111329673889	0.31523236136962524	-0.017813936195666354	0.33966971599037776	1.4562566808178057	0.8771878698297956	-0.324332001839879	-0.1469112275331158	0.9496097218214702	-0.3743359154814426	-0.28928368761925927	0.4784505792908399	-0.7515542207602461	0.09247054293174606	0.4604836523138706	0.9991665228850805	-0.6706107677927962	-0.8400534147369962
0.15430947220336472	-0.39212727415058224	-0.3414531913764458	0.8983490156229642	-0.7366034066057481	0.1284913094726181	0.9985454314816261	0.5386390028518793	0.7503991661509428	1.2698513122139352	0.7267714027967516	3.1700040245527243	-1.800853053930649	-0.014250369661093915	0.5110312869761665	1.3613495341002941	1.780075903881066	-0.8213521521572037	0.8995525352828274	1.0543597878757587	2.582371365797485	2.154790550721821	0.02230440277342355	-0.6281189149903177	1.0140399827057474	-0.45719638189098905	-0.14737069012214157	-0.4500658632442093	-0.4878335814807152	0.14378661605368004	-0.5804435463840796	1.6023383666833788	1.5908912017198253	0.32075152566418863	0.01717121679975604	0.35587519630603814	1.372981982221401	0.9261714122621884	-0.2882440568823718	-0.12665796538724094	0.9210586395152432	-0.2581042337785146	-0.2762499749558155	0.7665589694393828	-0.6724516764362871	0.2172386569480488	0.4773062029167325	0.9958287673047259	-0.5871739695295505	-0.873709282195113
0.30776202868434266	-0.2806044872852334	-0.39082512020634164	0.9369118072067792	-0.7485708511230884	0.30618849285788086	0.9970049198991843	0.5263570588106841	0.710914908522511	1.2160395678640141	0.7705810252313424	3.2145248417740304	-1.7893094576521755	-0.0050762736205102466	0.43290322160097644	1.3319242884103386	1.7887384617533049	-0.7935083837828355	0.9595339994495637	1.200512323258134	2.5358419540330823	2.212801421128801	-0.003412250263161458	-0.6807950698739529	0.9940623071148291	-0.499136107720133	-0.1720568842622638	-0.44720668986191614	-0.5485662445013956	0.062110525783779416	-0.5967774729081682	1.6005655437649746	1.505476329457886	0.3126679011923531	0.06851626608085466	0.3777890579609989	1.2793714302630759	0.9708400692656614	-0.25231805204902685	-0.11053925385079044	0.8715882586290469	-0.10670191019031103	-0.2980231754787969	1.0836078417614892	-0.6038630386866769	0.31114745987519105	0.4740839730748907	0.994175821522092	-0.5912178388932292	-0.9075224494637464
0.3954658818424794	-0.15603921976376064	-0.4188760212630521	0.9016892665723709	-0.7517526817741202	0.41891578480581204	0.9318679301622705	0.5011846337624706	0.684842634494396	1.1653934154305898	0.9078659619084549	3.217455768473863	-1.7863573826921209	0.05400144295781204	0.36945574363367695	1.3368180332084645	1.785589636435033	-0.6900757035024785	1.0338902077961443	1.395835293263633	2.352121207203768	2.276838488809811	-0.029721270921903742	-0.718289784838311	0.967444191165294	-0.5241018677660156	-0.1902957023156757	-0.4397796842344309	-0.5771311554529965	-0.04676933761328851	-0.6156791654596696	1.6014707423649306	1.444491908744095	0.289263102873697	0.12917238355124597	0.39592726902590025	1.2269083345187535	0.9935543484459689	-0.22453296938969824	-0.08939570525982037	0.8197351036382725	0.06851964523123154	-0.3483426055775423	1.3943961943351808	-0.5738545970057214	0.3351581083631213	0.4532597896327287	0.9862496477692229	-0.6028794460570716	-0.9331937785400439
0.3898105593872503	-0.05577406139531982	-0.4260714057081959	0.8606644948801225	-0.7470231395683927	0.4293647981087565	0.8243798720059512	0.4898139506599458	0.6639433425451446	1.1435229580703914	1.1408309286012064	3.1980124641669314	-1.787549809213133	0.14149116187766858	0.33429365654660004	1.365469981615451	1.8041274576696715	-0.5154117543045782	1.1173220857543598	1.6349668334532743	1.9850083002926948	2.3306960203277427	-0.034734017377847565	-0.7368440282862527	0.9265151591953723	-0.532412325081564	-0.15149843828097667	-0.4181542236799598	-0.585295391746731	-0.05858049961527988	-0.6362711817046447	1.5388036724977927	1.3935382555828737	0.26052606382838617	0.17866395612174196	0.4172160467582441	1.195273711285216	0.9864895229572944	-0.1985841230535045	-0.09530479291912933	0.769086765183469	0.19874319762256945	-0.44344931961386236	1.639643402481605	-0.5833536195426855	0.28216896458604657	0.411872967378424	1.0036434170047905	-0.6044057857018204	-0.9524472753472677
0.31334867691424906	0.021856849835356917	-0.41012687770893147	0.8024058624288395	-0.7523829485484461	0.4238564812260262	0.7337236904012479	0.5134758448640582	0.6467765960042644	1.0966828160439077	1.4176452423370738	3.1831301858755507	-1.790779192666447	0.24365943446245927	0.3326562064126432	1.4063234768193968	1.8531118154403834	-0.29368231647809695	1.1824630638662006	1.8882248804990855	1.613590652270228	2.3772567486869307	-0.02673047261625664	-0.734312513619613	0.8789676025115813	-0.5238680286912056	-0.05572159591538424	-0.3574876193998681	-0.589552693911237	0.02602933089382516	-0.6589702333869708	1.4688847662996873	1.3533189669788075	0.22538443306157657	0.1945589230641861	0.43449925797496824	1.1563067246532523	0.9584973150439675	-0.1958448646820721	-0.16041038437687904	0.7390123957282603	0.26363830180495307	-0.5672118399968049	1.7878646990857985	-0.5883075678834466	0.1571515416527825	0.36344536368399044	1.023892998592522	-0.6508567684270694	-0.9598907023809099
0.18960802401863489	0.10311260715849033	-0.3863303170696576	0.7553072658845533	-0.7701396983557636	0.4275500115595839	0.6690092038409532	0.5473098823598342	0.6181011677875737	1.0106809174152314	1.6074262491794982	3.158849429733946	-1.8028849688903452	0.3432728078480233	0.35772316082267464	1.460305904860764	1.9576833309390849	-0.0442538743179679	1.2202882218375248	2.1152299976183704	1.3909489325520932	2.409583753320256	-0.025824808340603068	-0.706224937748811	0.8314106534086128	-0.5145786568173841	0.05328604728497562	-0.267500007791417	-0.5973202871461669	0.06701406304073561	-0.6839729380196046	1.4540463409479567	1.3165124245294677	0.19247932638798845	0.17601791529583052	0.4309535233104693	1.1086570511398692	0.9333716657155019	-0.21579369218063932	-0.22080198455585434	0.7297805849462708	0.3021949029486827	-0.6654192804949807	1.8605225546140756	-0.580429439276694	-0.005529859279644172	0.3288011619915919	1.0555021015587378	-0.7115892644746775	-0.9656038314988699
0.05542545516288046	0.08941422961133703	-0.3568982968049669	0.7816165920003199	-0.7893526693795678	0.4184121215785089	0.6079282445995824	0.544505052080809	0.5732921082769618	0.9065349343008069	1.6722402583714917	3.1603250557977995	-1.816094937114674	0.41562007541636625	0.40356879279464336	1.5147791341296981	2.1440638009682282	0.1908601032055673	1.2310365043715277	2.2966314473928926	1.284280504432648	2.3987946201142223	-0.014048540012117656	-0.6277862234857895	0.7849995794453208	-0.5140536651690363	0.1429961704545855	-0.20470087087812336	-0.6204743257039043	0.025541644204711077	-0.7079749475489839	1.4420977194285383	1.2835516110069076	0.16157135046626553	0.11961480920010625	0.40963959852376763	1.063273355819586	0.9305690592250532	-0.22664916999528367	-0.23021487751263942	0.7268683054851195	0.2926025758520614	-0.7188749754677519	1.8857407297015296	-0.5670461123664285	-0.14659104428088612	0.2983992141981112	1.178393641745181	-0.7520744928567316	-0.9673152534372903
-0.029964076601920703	-0.05728030248578007	-0.31876954152752995	0.8640541265193841	-0.8111654908474663	0.47185372136867565	0.5631006575603026	0.5078878074469253	0.5264094124283666	0.7347070032610369	1.6187279003047579	3.2042930213808574	-1.8187318887869348	0.44288964315662105	0.4577621514930824	1.5500797270729136	2.378139635947737	0.3772965586301347	1.2110560751636206	2.4223995270899867	1.2554973242203662	2.396227702445394	0.011059948932385951	-0.504005863599882	0.7443898897274398	-0.5118276088784439	0.20552501252062746	-0.18504734482027996	-0.6666237455958571	-0.024164297562379276	-0.7293534338457837	1.4252541937818113	1.2574854467643353	0.13010260384081684	0.04217131007475878	0.3586629269034566	1.0199632443175155	0.9758509039573091	-0.2275274893127773	-0.21879506765419943	0.7379226890524141	0.23718595414914864	-0.7406392913876904	1.8768114432902359	-0.5466827197026366	-0.22698217107808477	0.2747503487517366	1.3712107630398493	-0.7847884187792422	-0.9620488557811973
-0.09898510676133274	-0.22763355783806477	-0.29901152142944676	0.9448515166968701	-0.8282538529062047	0.5791233292450869	0.5381437199198594	0.4404050736632389	0.4408200725780829	0.5506016192956513	1.4673473483694859	3.227638807840131	-1.8123033737159353	0.4356576859382143	0.5097385631862004	1.5729105446413127	2.617195192169927	0.5185690869779491	1.173300697503849	2.4914917333015274	1.2531793866988465	2.420060743462125	0.016143779502988554	-0.37721215997180996	0.7094751368376233	-0.5012246116137785	0.2423505928166322	-0.2092713358796526	-0.725085627104879	-0.08126555076362077	-0.747885368089338	1.430111523627613	1.2474516723869604	0.09740737626102046	-0.019895197081141437	0.2672066826391949	0.9800164715171524	1.0470972990212117	-0.2292813831998969	-0.17602208532764863	0.7852251675729307	0.17936023345106625	-0.7294920761036177	1.8389781083799583	-0.5344530019859457	-0.2740978900761606	0.31412850824749106	1.5431091584299608	-0.8234867129430542	-0.9622439075462378
-0.19145151744551842	-0.3867001627071125	-0.3111363916191424	1.017737414921324	-0.8352731949654304	0.6346781826820862	0.5380234690157445	0.32984286513143796	0.30974774140734274	0.4726464296790335	1.2994910150486187	3.2014921774194365	-1.8004799479579006	0.4050265909317684	0.5544786934343355	1.602592604927088	2.8549722779621423	0.6348661378598928	1.1443968466367855	2.515595232043885	1.2375829785183332	2.3941014573377375	0.020227166978392254	-0.2822497676505532	0.693126065855681	-0.47303554039943735	0.2605448026406617	-0.3013572542889211	-0.7878907501078146	-0.1999867791449295	-0.7492118026543558	1.4323454854554285	1.2643650619202942	0.057825490916172215	-0.06650358365736589	0.16741598607337427	0.9476087079252773	1.090769055729425	-0.22300140007981936	-0.07477086419903863	0.8690673526923188	0.13551169381337375	-0.6857739060654986	1.7785012447191104	-0.5293457258409751	-0.3077949232495568	0.4023736664161114	1.7036559984453608	-0.8637811488695146	-0.9751424920085936
-0.2726793911558347	-0.5916737455509202	-0.3454547376531357	1.0903552465437136	-0.8305970221236578	0.6379506612171578	0.5530580820545115	0.21585802229439494	0.17842361153841935	0.4978915274785155	1.1743121528193903	3.1483493136927994	-1.784905294581965	0.36712545755353976	0.580047878466216	1.6437942265831456	3.062884189286237	0.7478925028726943	1.1443608992035614	2.513879201152982	1.2473310520291647	2.337581529096058	0.05485039630723441	-0.24501508742536604	0.6983607741440393	-0.42880785970107443	0.27567591404711184	-0.4455928102271594	-0.8464683191756543	-0.31640673596197877	-0.7310907109751877	1.4234028064566189	1.3284886077314715	0.017522146186413977	-0.10630652796789138	0.07379709513431154	0.9302077055744947	1.1243965717269022	-0.21099038341309787	0.03414587411784774	0.9558640242215702	0.09990403549452398	-0.6278196404188412	1.6997862907921495	-0.5293676298130054	-0.3252978757432777	0.4985279341965249	1.854559990895084	-0.898579831379975	-0.9808430371417124
-0.2960698323003511	-0.7425909766588651	-0.38687906532639943	1.1645603146256955	-0.8091755759914296	0.5994617300428603	0.5691847033036167	0.1491104753019066	0.07802628648171257	0.6006007167775907	1.0907812322442039	3.0866900956857894	-1.7801154206074945	0.3342683460361152	0.586241065542743	1.6689706174600343	3.196847371686402	0.8445335413782675	1.1749310193283058	2.5027484274049927	1.25547439956356	2.3112329822093023	0.10258996116313086	-0.2885250177532061	0.6919833215223968	-0.3836471152434212	0.29019737965200487	-0.582448750151984	-0.8939134397263697	-0.34081393073125615	-0.7079514708310191	1.4191705760213533	1.42927737522611	-0.025083309853376	-0.07423264394720364	-0.017023287898322838	0.9266911639446379	1.1463434257742546	-0.20316236249593858	0.10657595778660041	1.0170180559104085	0.05747304496069698	-0.5678722621563019	1.618857991134541	-0.5249174728289321	-0.3152301950671655	0.5649811937919109	1.9142731551679546	-0.9070863828147333	-0.9881291643648377
-0.27572852676011117	-0.7606078257717306	-0.4311396199446209	1.2219759481573287	-0.7775046705815555	0.5201627530329882	0.5749502466522485	0.1168703721937708	-0.009236774127085925	0.767258844666521	0.9937505655387262	3.0163275294619405	-1.7924304386944878	0.3030002571913797	0.5807997385095758	1.6500234072795354	3.2412071388894264	0.9074371975127123	1.216240963767471	2.4882646581449146	1.2772349932408626	2.2560571052791962	0.16943272364735057	-0.3960532064408965	0.6734270320337005	-0.35414671117818514	0.29280844801184447	-0.6917660587887923	-0.9443466046534148	-0.26777903898410316	-0.6811205167868679	1.4279595420503597	1.5341494108071958	-0.062487699600131175	0.03688234875409888	-0.08836907354873641	0.9138292436976426	1.093962898562164	-0.19134073343205152	0.1271159223469973	1.0334826029035575	-0.02030119058763214	-0.5094619202201263	1.5532561239163105	-0.5153490877138733	-0.2871756092938192	0.582112367058196	1.9257163195860412	-0.8782581081219943	-1.0019526717130298
-0.23152979534316875	-0.7403446749170226	-0.4898001920192545	1.262020160436763	-0.7476915273169724	0.4700709134371096	0.5678651933827912	0.09610288985248497	-0.0826064712713926	0.9169375869823767	0.8430287800281542	2.958131764365135	-1.812742025332545	0.2968622676517746	0.5836318437321911	1.5883508088411136	3.230350662625009	0.9314999254337047	1.2598261692742319	2.4696987266631316	1.3682458807616444	2.159880318803359	0.26018870885180967	-0.5206748551888299	0.6658379573381381	-0.3577643392178916	0.28287568226940296	-0.7770778951422226	-0.9914578839629691	-0.1639551149343386	-0.6449957170183561	1.4341968727806216	1.629736371387582	-0.0915461160078109	0.14426542538489423	-0.1201333956394192	0.8780866442744137	0.9982002800106724	-0.16692071165786934	0.08597865274329879	0.9983702585702311	-0.1224859154970788	-0.45824514521408155	1.5032114357431214	-0.5088144027249547	-0.2659623535064977	0.5491472818905231	1.9133252007191188	-0.788660109585434	-1.0247485602530848
-0.20992488405701257	-0.7418335028156858	-0.5632923813027945	1.2899343589727839	-0.7156190809782939	0.46674513720602795	0.5343151911348037	0.09449042134405865	-0.14234571241548813	0.9785571277468849	0.6316607588366316	2.9869938719501676	-1.8352922478070908	0.3355319479435915	0.6166067016022221	1.4945877999072263	3.1951743116175466	0.914304901749569	1.3300716829038932	2.4459466335639624	1.4898153358051465	2.110671882805794	0.35915885841684875	-0.6312737482229128	0.635675768552226	-0.387294546302466	0.2592749550442479	-0.8405905090229208	-1.0212292508851017	-0.03587639820564513	-0.6174927419224594	1.4376024690227198	1.6820611366603058	-0.10587036415911937	0.21076904345405628	-0.12661774322748576	0.8378370284765463	0.9380063116164855	-0.14668368563324957	-0.004220944785521014	0.9219258004615145	-0.20350288643067457	-0.41826443152253495	1.466006581719324	-0.5146664139189421	-0.26217139144564566	0.48827538469975645	1.8530305181709124	-0.614871449912308	-1.053874193168325
-0.1794678651269103	-0.7395988098683745	-0.6425957529681234	1.3081064528390436	-0.6577133210871063	0.4598564099966141	0.47479099359805216	0.10981505021437224	-0.18434055118169346	0.9448737697339331	0.4188758932743969	3.2017686032385613	-1.8562920637056899	0.3750567232248517	0.6663245613864339	1.3680238600961052	3.146539823326642	0.8602858319108228	1.4059292252263038	2.4236353036018654	1.6123476264345116	2.110818773659518	0.44949623716831677	-0.6992881286773833	0.5747220988954977	-0.41799624130103935	0.22670499983130754	-0.8828409827236937	-1.0370520035725945	0.10946566530724908	-0.6015608541935193	1.4303540485355255	1.67676611817707	-0.1068476136895884	0.23604060554020784	-0.12195476086221739	0.8057570478937361	0.911819809898347	-0.13757661220999076	-0.09925525039923	0.843417038861231	-0.24435841435942907	-0.38325909553482546	1.4361825829372312	-0.5192187894391551	-0.2684371111380984	0.4160890668143411	1.79512961975611	-0.42259453594471025	-1.0795643982218852
-0.09628277599493021	-0.7129537242199822	-0.7407846966604236	1.3171783910036434	-0.6083796976064066	0.476807742212892	0.4123970244847264	0.17191362190957712	-0.1875583904276008	0.7935259574662978	0.22469869642191273	3.5543416053603942	-1.8677575094087906	0.37719272973694185	0.7036382163446263	1.2301458105913574	3.0990470143909015	0.8012760831089583	1.4610239530294593	2.407760553670834	1.7604816643482688	2.1156588272897268	0.5641549141130661	-0.7048979957709806	0.5245634496803133	-0.4368959406415588	0.1880207433110435	-0.9057459628580858	-1.028613422496519	0.22212891059721374	-0.5822483190776315	1.4066924987170544	1.6666902482524122	-0.09351701187295135	0.1942718525972244	-0.11016079236824387	0.7661986267019388	0.9088253471246596	-0.1143889822281666	-0.17025785783567765	0.8012983410416563	-0.2253169840393762	-0.3463702237020917	1.4000343054762108	-0.5141151639561893	-0.28404824890899605	0.36237826159351066	1.707949674478322	-0.283762776915951	-1.1075448885165657
-0.006443154429293352	-0.6886826370532788	-0.8500842511240595	1.3136370901026877	-0.6029207740932938	0.5833391769995515	0.34671728066707874	0.34088302307993634	-0.1867918855669537	0.5819987164800231	0.09412059781737725	3.879117552317939	-1.859286995432885	0.3550121888569354	0.7228983149257068	1.1269291710357845	3.073669639415656	0.7694132723837604	1.5363930331710016	2.402665171844604	1.7899016405829464	2.139194414327667	0.6947969858761105	-0.6767071708125661	0.49041574435667423	-0.4444750777133392	0.14087876649990988	-0.9238777557529774	-0.9742237430578946	0.3227981113767683	-0.5610488427553142	1.4173875055716278	1.6687198549964126	-0.07115832966241517	0.10442503710041688	-0.1047936924809469	0.7229704609521347	0.9800980754039085	-0.08590947835844506	-0.225316793104541	0.7952896063431545	-0.16582766296810483	-0.30694924000222706	1.3471113570113162	-0.50139625753083	-0.2962203901488695	0.3643973861372622	1.5317615860571354	-0.22327226154372987	-1.1259237983773178
0.12280860504837461	-0.6768184490421006	-0.9193714256761616	1.2905939439015475	-0.6114395411398272	0.7674640625237334	0.2771635077222779	0.5812643916407229	-0.21047947780638698	0.40581726699744003	0.05877893776662246	4.134474032905118	-1.8248528435290479	0.2943454496059233	0.7080839974705787	1.063781315419152	3.058843591384093	0.772497482539434	1.6316304711109872	2.401400111529126	1.6478044289614993	2.2096836627585072	0.7685822968920126	-0.6415604165813147	0.4672164689878134	-0.4365841552084788	0.09018894851191006	-0.941609369684602	-0.8613523499573079	0.37646269744065547	-0.535726267840409	1.457042035937245	1.6423139195507708	-0.04713373214490436	0.025493140010494197	-0.12087343752481605	0.694631482103215	1.15313739533365	-0.07299269489555894	-0.2675888006857168	0.8031362618083119	-0.08973538982798865	-0.23849929662795194	1.2868227340024576	-0.4769769793795021	-0.27694294477560033	0.3755496491612985	1.3633204363039537	-0.2722733483095954	-1.1074064646833122
0.31976971698181356	-0.6606735180474372	-0.9321344469284731	1.2496608792047414	-0.6116885981716171	0.9150746965108224	0.22239734595914404	0.8305452271991658	-0.21770758161307358	0.2624697085145776	0.05835851899306963	4.240227234148021	-1.7685743453153233	0.17916034641260714	0.6389515066062559	1.0271367260911453	3.034447429310865	0.8050350409120544	1.7051070246210251	2.3981525377099944	1.5016571946376156	2.332976500831809	0.7646068519610912	-0.5887963087711955	0.4926574017337467	-0.42711596521862605	0.03978759707391545	-0.9557393729468184	-0.7001301679884013	0.3457308159219249	-0.50379499681838	1.5049321656405739	1.610640027045147	-0.024811122903613654	-0.03870455332948317	-0.16463290454433693	0.6747400414552992	1.3246343412216688	-0.055747444046150826	-0.29794605950338254	0.8124755084597506	-0.017686436800192298	-0.13143686843068547	1.227265820624718	-0.4393824620521924	-0.2269088449260368	0.3717572520260138	1.2651593548268387	-0.419737302585333	-1.0632240939054294
0.4955001921570986	-0.6367855211002729	-0.8977914380514804	1.2008269041313013	-0.6306728433498996	1.0101471266551312	0.18054678130281043	1.030482055183654	-0.18714366316000444	0.14506075800996812	0.11115914449040357	4.083782415780421	-1.698148071972795	0.05320520065994967	0.5374058240703015	1.0150293446459862	3.004892665358664	0.846297699772801	1.7575310695911206	2.39496645987842	1.3682891828911674	2.481839364267129	0.7395088939965371	-0.5160974789713562	0.5725023571631751	-0.4333745992797152	0.021349528929263076	-0.9726153410688247	-0.5259939490965715	0.30468512293887445	-0.4759222634145358	1.564121906546372	1.5961501383053898	-0.01025404013262952	-0.09993481173379815	-0.22181371371843744	0.6544602491988178	1.4241626095677096	-0.031124310929798504	-0.3262722580581702	0.8223557714537751	-0.005391218148015299	-0.019683369826944373	1.1703351679561826	-0.39130689410857833	-0.16781896529861617	0.3654592573351409	1.193716250000099	-0.5972859696760113	-1.0095408145723481
0.5703688326026397	-0.6344782731871403	-0.7903662596558167	1.155333180007269	-0.6489505798053495	1.058107058410573	0.13944697229108471	1.1264579106564707	-0.17474998311851866	0.11240936968887152	0.209590103646374	3.7333151279866224	-1.610326993144032	-0.04960006576313026	0.44126877900041206	1.0370412090032708	2.963697507059467	0.8866917743892287	1.7768348412324566	2.3774518169458423	1.1932899943845836	2.6362804078726203	0.7118598061392261	-0.4303816160518149	0.6383588696306497	-0.4478038457194569	0.08365235596643514	-0.9930560612715167	-0.3719146475449774	0.2625992856891973	-0.4581327803766223	1.6438442843741892	1.5502689985917653	-0.004885726436729578	-0.16102153490463172	-0.2838586816926719	0.6457561851646325	1.4890438902935732	-0.028730890789628944	-0.3583799105644974	0.8247884264977412	-0.013037169532075413	0.062309670118548224	1.1249843515245304	-0.30895891126218955	-0.10912138058464926	0.3597628152933135	1.2068641392253359	-0.7459039856343634	-0.9501884500682507
0.579203771690256	-0.6332651541586003	-0.5930018585512311	1.1199131166134453	-0.6259204285596204	0.982472298001453	0.11177951427140911	1.1069445704884053	-0.2105720508571894	0.1313929664962894	0.29936109814397344	3.3526320591111975	-1.5059531182540207	-0.13439294663935955	0.3682551449873639	1.0822434313631026	2.906047960818925	0.9240703404286293	1.7336471720460565	2.3388440502808874	1.0872227017102802	2.783431992862055	0.6567775155135676	-0.32345380168838855	0.6611949714579738	-0.46318220369813295	0.19354621599052152	-1.0120829913210858	-0.25554949016808426	0.12938842856802651	-0.44860710206235854	1.6721547975682824	1.4809466526911421	-0.017494868868456186	-0.2525907732032114	-0.3443193852423428	0.6667984292030684	1.5024399731291271	-0.035883703731465114	-0.39317652992702756	0.8310158699304795	0.022280368633392514	0.09175620613595885	1.0887389175979678	-0.1459568527397241	-0.061342059910544214	0.335507166305294	1.3088250045015637	-0.8250921616547562	-0.9201190182899104
0.5349191974916618	-0.5857184339562681	-0.34114798869432483	1.0997093600789083	-0.5929534100251244	0.7966312266657188	0.1034594517164498	0.9879586040591354	-0.24795304877138086	0.11384616350422047	0.358398487179676	3.0644093616472596	-1.3896222053319498	-0.1969741293282749	0.321916197730029	1.1304218495389375	2.8462308021621285	0.9698304990629232	1.643615768258877	2.294482016208724	1.0816902178677066	2.9096295975677497	0.6115522221206051	-0.18449964996376841	0.6524099287204532	-0.49272845856235115	0.32606834383923056	-1.0270923351999557	-0.20058798365301594	-0.001246833226258548	-0.4486745976265077	1.6217403593163973	1.4343107999512303	-0.04744527142475219	-0.3648041224737602	-0.3913731163827826	0.725585599307063	1.4309076745843208	-0.029370417042678666	-0.42876082644945496	0.8356624712841739	0.08267310182785259	0.0568397161786748	1.0547250462393418	0.07028280980140025	-0.0011926173860381361	0.30278793308983887	1.399338722357819	-0.8515285504407855	-0.9315956124651958
0.441353999202331	-0.4765609389767095	-0.10227293996597715	1.0931170379834039	-0.5693387371741733	0.6090446557856264	0.1033262007145928	0.8018760313625644	-0.2692855825983894	0.0753281436229921	0.41628055218412097	2.9495219131165302	-1.2587653693357217	-0.2353218507779129	0.30789831700067316	1.1700740231335476	2.7880314610247443	1.0280011071541748	1.5341685214208989	2.264697459568155	1.03939422606019	3.0053436778543565	0.6032801373703031	-0.0076798513674420366	0.6066845013571316	-0.5337970192108312	0.4937239131493791	-1.0363649030198787	-0.21181298221719508	-0.027410462086799342	-0.45012721955058693	1.5451366468537109	1.4102832629270758	-0.10267954606131194	-0.4318881221391718	-0.4208634262722213	0.7997928222722758	1.3527093106689432	-0.021311837304676968	-0.46584804720800904	0.8292930590239485	0.1641197443810137	-0.04298768360759519	1.02051686194963	0.22573529929756203	0.11529697406411007	0.26738525197038265	1.437260883313129	-0.8713802727715718	-0.9706563014126608
0.3402930092191553	-0.3051977185001856	0.048198148030176205	1.0983372823393942	-0.5535947748074448	0.4468224584371388	0.10806473634159705	0.615212722881349	-0.32342230270789607	0.038193825868785794	0.4214877862848927	2.9633635295006195	-1.1258665344345882	-0.2648866734898311	0.325119775306083	1.1878655676328562	2.7251759621485627	1.1097069131875248	1.4197689870175778	2.258577144615959	0.9574665970028595	3.1571627197208736	0.601700490377884	0.171231697263102	0.5461847986273245	-0.5656312289442681	0.604462355649769	-1.048330780572846	-0.25617420298570204	-0.05374935335124002	-0.444131852700297	1.4343881600319324	1.3984995165126517	-0.1823221034337213	-0.45732194144578014	-0.43436380202621183	0.842664702142662	1.3007990194451833	-0.01594585522436617	-0.49582504808641426	0.8339281493916306	0.2774135004800769	-0.17810768821328432	0.9882305539939364	0.2991391602317434	0.28495902467145157	0.23823871840099597	1.4136576141375004	-0.8871415909934124	-1.0274541169939693
0.28104775503426466	-0.07237753977397729	0.09260051399564587	1.111211533622749	-0.5468270311782927	0.30542100603532363	0.12410685695537835	0.4821439136744619	-0.4048088260517299	-0.0207180387910461	0.36264570990776984	2.973579089551491	-1.0016348504409431	-0.3017146107274633	0.35721498664317103	1.1760777776847173	2.659745108229283	1.2185670181809682	1.333167391270956	2.28138044247852	0.8978242815452859	3.314167008723851	0.5614326557961303	0.3081858759202711	0.5310943118151907	-0.592320979031887	0.5965339863475683	-1.0601729185779605	-0.30207902632472516	-0.1040115627481019	-0.4253270016104011	1.28394756856303	1.3948131493005864	-0.27046804346554965	-0.48072130483435294	-0.42742680745969885	0.8475244415379258	1.2316028532904004	-0.00633374819354862	-0.5159907905478566	0.8456501701476471	0.3906815497301063	-0.30675674026963795	0.9462923584144753	0.351047923280588	0.46725883758416753	0.22451285621756661	1.3300623705569896	-0.8975048787643128	-1.0784444235710076
0.21957058852642283	0.18987093308954675	0.06980588135323233	1.1185480932581957	-0.5379295957875069	0.20418736223215078	0.15014280270841768	0.3946844867030477	-0.46454436427379325	-0.09316496574373875	0.31015626051054535	2.999599702319349	-0.8862392234370452	-0.33139367689950894	0.37810064824289846	1.1477882232073884	2.592672761412257	1.3258985130495233	1.2810393839862355	2.3432424775814615	0.8687838357399563	3.32633691595489	0.5042415364355923	0.4087084228114593	0.5643653913489135	-0.6124380170853873	0.5457222391992571	-1.0618052275070782	-0.3329642991703349	-0.11270610200247119	-0.39447859420450393	1.1381866830637104	1.4000931336597922	-0.35676442398333547	-0.5037930334508489	-0.41763382600536697	0.8207068033941217	1.1624781630058445	0.006514416572658346	-0.5268462493377107	0.8488924312078222	0.4902698828871369	-0.40487829627173555	0.8995024118369704	0.31764436593499823	0.6194619313890163	0.22265588934442762	1.2228957218159373	-0.9192366048038757	-1.1100176415378855
0.11361312627782053	0.45140546508938434	-0.01750674857622846	1.1175181531555274	-0.5160456151676682	0.12645267260020004	0.1703189544041946	0.359994790630961	-0.5348443390534774	-0.12920094919568062	0.2693226733312591	3.011465687113815	-0.802925668116889	-0.33854600988812955	0.38973219057376524	1.113740314792673	2.517742819586311	1.4106492711936058	1.241334386712781	2.41931301419065	0.8835142013300116	3.237669924375696	0.4869338708886522	0.461331041131147	0.6173073274470837	-0.6045333393408324	0.4928614873813225	-1.0592461883472355	-0.33929075595827307	-0.08232474529154185	-0.36739820003197565	1.0568691061937066	1.4169824685946786	-0.435072281493661	-0.5116032223509152	-0.42773575698466965	0.7561406763259653	1.1126933384493374	0.01459220954572982	-0.5212812045758284	0.8544023565124512	0.5834719002627651	-0.4794112311958207	0.8602542358972258	0.17922951601608877	0.7161974574775873	0.22844648745306256	1.1368987280982519	-0.9389906041696019	-1.1359532342958516
0.05703586574667111	0.682643945560678	-0.16036934950699397	1.112170929882769	-0.4910560458453048	0.06395046448817478	0.1780150122675323	0.38058310980464355	-0.6341344904225823	-0.13993210669877265	0.2353283395862981	2.957302486907763	-0.7762309441612748	-0.32456676467610107	0.4152538271444052	1.0797295018195758	2.4480740729454475	1.4787448037714905	1.2023166197803756	2.477453077856155	0.9529911945574631	3.109272629135482	0.5091042164272558	0.4452356555844889	0.679882754815157	-0.5711562502216398	0.42716248714718336	-1.0604414597243634	-0.32586108305890327	-0.04596922663896	-0.3470350817871581	1.0156125450983562	1.445592406623064	-0.4913231579907761	-0.49595788190148127	-0.4535869288648494	0.6799382524360111	1.079325392717418	0.015190564580772156	-0.4857904635781399	0.8666999265690911	0.649813932805053	-0.53861822587148	0.8181551249217092	0.06779670897600486	0.7327508363022947	0.24366315402760463	1.075990663259622	-0.9417221937167582	-1.1483169994024507
0.06316160664535228	0.8546688673254961	-0.27368894737957083	1.0962668205576602	-0.45685390774499285	0.009283017689757181	0.17951327353231233	0.44527028036969823	-0.7230157279594149	-0.14393057447589874	0.1814617704268861	2.886712275891695	-0.7845476779727368	-0.2844880817093711	0.4516194846566228	1.0622204533756694	2.405511003898129	1.524090299306096	1.161622010815811	2.521844395731917	1.0656913546010394	2.9002910115422416	0.5552983599755686	0.38523263952066894	0.7280282955199269	-0.5231986070260638	0.42117606276408903	-1.0613181675846797	-0.30165924575415654	0.04280118093665283	-0.3263550278498145	1.009884175090333	1.4716285026175773	-0.5260647067350445	-0.47700499041965827	-0.49560047182464756	0.6411565344613454	1.0555201660441842	0.011792566721220213	-0.4321559866214287	0.8731038717873538	0.6726563043751066	-0.5726107171123372	0.7815635710866504	0.02249929481818288	0.6872042969580342	0.2625885234558242	1.0285491277970973	-0.9372036699513592	-1.155584250648315
0.04717768070176392	0.970170568516511	-0.38231643937146725	1.0672062845786017	-0.4001197324625313	-0.034762198293680796	0.1781677634160024	0.536294436572385	-0.8035431733917981	-0.13408870275228363	0.08047519478916312	2.8509191974006796	-0.806225639186669	-0.2185038286778549	0.48846657033889657	1.057614911623964	2.3748092993955794	1.545795090902823	1.1244121883190874	2.5347292693154877	1.1768097133249849	2.7037730828874884	0.652454548244313	0.3104497077671758	0.7497341762395374	-0.4627259882482586	0.53642885807796	-1.0644722096767487	-0.26937250076743585	0.1417291878339789	-0.3105904117363746	1.0363057266777262	1.481511935754656	-0.5544082224794955	-0.4841318267951082	-0.5515239282808408	0.6409071343457524	1.0375834845053131	0.003325019551011203	-0.3694918925673461	0.8745772779969485	0.6527298239668894	-0.5801685527672132	0.7714957323447775	-0.04330753848362969	0.6550837760536578	0.27811381269378843	0.9833340903887715	-0.9370407983429259	-1.1723524104493765
0.012802797217067702	1.0303766791554285	-0.5519844677874619	1.0337155952812151	-0.3346711024657017	-0.06861422991502711	0.1725029708248713	0.6812127270021149	-0.8580131564841954	-0.09532181558202234	-0.04439249133995604	2.8597038473290253	-0.8430244762421131	-0.14397901152101036	0.5324043203036051	1.0584310113395696	2.3236731127941694	1.5644696521556711	1.091907250464929	2.489113888449286	1.2275725450462738	2.662698727914894	0.7815485659547867	0.24126517098643357	0.7492332472167286	-0.4015885328852099	0.7544887527080617	-1.0751375055990962	-0.24330313572748227	0.19302392139295052	-0.29378695085298745	1.0788739717820697	1.478703561385921	-0.5581171795901022	-0.5014247020984112	-0.58977259795959	0.6560670985149943	1.0237698321121218	-0.009685085339359027	-0.30122352078939374	0.8787442549334573	0.5836408309849875	-0.5672562630120176	0.815665490492175	-0.11285630034054983	0.6956991316727288	0.2879897379233291	0.940114536925263	-0.9621788677360132	-1.1393823701651118
0.0054443539738648124	1.0337432295695592	-0.6956886882355902	1.0013112811606164	-0.27129879486655045	-0.0907034600267602	0.17145646295663056	0.8886651409655331	-0.8456898319613195	-0.04138066024180429	-0.17115371714208272	2.8501468311413625	-0.8876282868896416	-0.08751158491046156	0.5725292780326204	1.0936459994175118	2.247417349781583	1.5758029590045612	1.0583936699256	2.410328743246468	1.217462771394721	2.7025979560576956	0.8688503897358227	0.2104128139917935	0.7206458540462738	-0.3524662793954826	1.0551392970983708	-1.0819300169492956	-0.2313641796574543	0.21612807828974928	-0.2645173527302306	1.115399589251235	1.4532086938564746	-0.5317281629065902	-0.5131041016401403	-0.5982866720779934	0.6765784765930967	1.0204932277454355	-0.01880862724982079	-0.2740592214934586	0.8816680453806208	0.48631470054293297	-0.5482076740887563	0.920369798951836	-0.12851398967991928	0.806062323119314	0.28306746798635996	0.9044188740241512	-1.0162336278378454	-1.0315879560143442
-0.0457625821371405	1.0044977739461138	-0.761587804730617	0.9921053096949844	-0.20293518103846414	-0.08241566829705955	0.18361480436995228	1.0815466469706227	-0.8008992870608687	0.026858750410974897	-0.31699268618816756	2.7487757921486926	-0.9154498917224079	-0.06388742212520129	0.5838755295960469	1.1851633073857284	2.140159994140896	1.562281016150213	1.0199574055894665	2.3130567328315856	1.152912032196522	2.6987273820620667	0.9062827579661837	0.22216791381845696	0.643602970338186	-0.3282983232518924	1.3851509780680593	-1.0587038405417544	-0.22872319795757784	0.1860820061775865	-0.22385861180474512	1.128622320498139	1.4020024674115554	-0.4920642935407293	-0.5147360348381965	-0.5741562772031783	0.6918275122321937	1.0249322554752738	-0.019574411904760464	-0.30206552051204283	0.8852211030631318	0.4030024752313171	-0.525898435848873	1.0345377543832759	-0.09885601155144201	0.9597282736575089	0.29423019279559665	0.8736143374388801	-1.0777572145549885	-0.9146638608611972
-0.16186322746573376	0.9498000363123872	-0.7794128745086037	1.0203828090206446	-0.14356811713422277	-0.032086653953932176	0.21916682167022658	1.2165769839607496	-0.75411657010714	0.13080563969417242	-0.4374079057784826	2.5794974986196904	-0.9210288344095143	-0.07568219390266066	0.5748888704216621	1.2938215628771759	1.99676611937147	1.5232707876179534	0.9882729150347753	2.191113117884524	1.0264621724373797	2.628682478463742	0.9234429897938312	0.25764735955423673	0.5333923237073297	-0.33331440066056006	1.652630843089747	-1.0249755991047778	-0.23659656267485546	0.09172606199070932	-0.18190571680144413	1.1260672693556217	1.3435407727099364	-0.4488554351062869	-0.4824125243244987	-0.49963477783096355	0.7025232143323266	1.0376662460392587	-0.019099570523740814	-0.3656621518933602	0.8884710381139816	0.3576262142796151	-0.5071756157038392	1.1087015351274663	-0.046239020073630205	1.137331546531587	0.3710196961693574	0.8351863352440656	-1.1335756415024307	-0.8079705453840447
-0.25216983376355734	0.8665243487407761	-0.7316625276059336	1.0761124447129777	-0.11522390207754456	0.020563475050471253	0.27792076341575733	1.2914301197772058	-0.7005834262888679	0.24584869183771024	-0.49053625929614464	2.4130037887098075	-0.9267993720555999	-0.11066146424003968	0.560027004505294	1.391970394408567	1.8515413486776353	1.4491319697469711	0.9646385349673843	2.071570774832583	0.9188410974684306	2.539387528484877	0.8726441752626165	0.29644607225473496	0.4113566213317787	-0.36521050897262325	1.8249018771999765	-1.0201813498145793	-0.25868627569146596	0.03326081008085099	-0.13504912233322142	1.1089778029572084	1.2971574932537224	-0.39709728296065794	-0.3865715526642771	-0.4023084925922418	0.6976991035250053	1.0824139026887711	-0.021440840454434097	-0.45663433698131317	0.891080194943471	0.3329402943931355	-0.4979504362113082	1.1405354582904759	0.05203315043849126	1.3413982276795822	0.4636744968001093	0.7872150605307217	-1.1773694902729492	-0.7153650009367534
-0.26911176515038093	0.7718633359324101	-0.6182966869027324	1.1494498235303823	-0.08851126471891965	0.05583322538570844	0.3409517373184473	1.252743231655495	-0.6399036429486156	0.3475955942858586	-0.5114446449162802	2.2113064377173366	-0.9491680835163766	-0.15058782259326528	0.546870939635915	1.4899508697049209	1.7336590093606747	1.338777605417963	0.9412134958346515	1.9768581688522548	0.8929005747001227	2.4691847172187984	0.749336931034372	0.3117116410602137	0.29423941579893736	-0.42018790949239493	1.9155993291799134	-1.0325079149857546	-0.29920005878956524	0.050322224095341	-0.08741779617215613	1.0734496118698815	1.2601735481408327	-0.3447094935336527	-0.27462967220487755	-0.32881083757603746	0.6742590555180853	1.1679291385825685	-0.03195871428141689	-0.5617122808637559	0.889246111172153	0.32341407062260163	-0.49132844541024917	1.1052342637634076	0.1897215186184084	1.5050255359734206	0.5069444403905556	0.7333489430262992	-1.201669934251235	-0.6867741873772693
-0.2679855078551076	0.6738996210798364	-0.5411605625659961	1.2063011063208269	-0.03637447893144013	0.08665528298883332	0.392792877089603	1.1015820315408416	-0.5692926227182337	0.4232512501518141	-0.5002654780006381	2.019942534257422	-0.9825988828718775	-0.18566402677560107	0.551111668022769	1.555815253046227	1.671550600200775	1.2159023783806013	0.9310171121283833	1.9017715680439937	0.9129138000919722	2.450937200914925	0.6337725898139689	0.2839835249759134	0.217299848701804	-0.4878682738702236	1.8873504244531307	-1.057329541733691	-0.3562604681574767	0.08627006715624116	-0.05591790984273297	1.024240966470013	1.223815022587576	-0.2916428764126642	-0.19095799207891823	-0.2618765637473112	0.6544745006339957	1.277482838199812	-0.0568700459238219	-0.6480127255550745	0.8931790313930754	0.35665669883033946	-0.48433033974705486	0.9838129709512874	0.31393894399994043	1.5680860267342098	0.5278470872217238	0.6732095975516407	-1.2118284691429617	-0.7245450178784986
-0.2751070250209512	0.5793169676345582	-0.5684931583203424	1.2288927719290168	0.007624749552042076	0.10749201724430886	0.45333108225024005	0.9374315017749751	-0.4992074174164114	0.454273387287376	-0.4492723221911752	1.9045632103720744	-1.0187170536256862	-0.21935892366729784	0.5619438018490359	1.5624838720510201	1.6976408671235999	1.0919819058966866	0.940352871992169	1.8342079763803227	0.9876838418575762	2.4899624284780684	0.5345918206499405	0.216818081464032	0.2071497743771281	-0.5526508677523683	1.783005828164193	-1.116371735353677	-0.41122858539019214	0.1553272643453044	-0.041415167319907444	0.9787385115643031	1.1850991463864733	-0.2179785938524886	-0.12182081450849558	-0.17774529717394577	0.6576846364075533	1.3966368757548069	-0.08615376091862312	-0.7139995496974605	0.9363260439630959	0.409197825848469	-0.4752798907810279	0.8407166779044772	0.4057311894532184	1.607913126218771	0.5231863619147742	0.6239239322159614	-1.2238251264727242	-0.7646627615526344
-0.2411991262684417	0.5023564642880746	-0.6690158235314831	1.229122039417625	0.013035386497767332	0.11527081597710502	0.5227906044864103	0.8081065849669631	-0.47176876515844696	0.4396101266175666	-0.397127152734498	1.8276761817997786	-1.0613771838341004	-0.24898606099383067	0.5665827485987763	1.5445467992807473	1.7536410286736193	0.9874720830082626	0.9468678156253111	1.7707060482758359	1.1207385499610054	2.5788350672524762	0.4259437005113461	0.13206205265525653	0.20333958299738358	-0.6081005315016582	1.7082900178309282	-1.1841599455261287	-0.45905712756441863	0.22637330881341242	-0.036828403547511865	0.9468516099394405	1.1332344253090558	-0.10862174790429902	-0.12188634146291073	-0.12291394136416386	0.6852290977453703	1.5138535410378804	-0.10632216824656411	-0.7625427953562891	1.04434129970864	0.4542839666467896	-0.4710063967175536	0.735441575209752	0.4292049461452551	1.6565650281022404	0.44090442131060203	0.5958198709093063	-1.2394189196116048	-0.7797320834001182
-0.24346194199278673	0.44077180929854365	-0.800875713629036	1.202837403646785	0.0029460353119867277	0.12298299258988779	0.5470065365555525	0.7036451911940557	-0.4892502600720575	0.4048881624517181	-0.35496941193772413	1.769874730003783	-1.1073423270848992	-0.2697956803523008	0.5748680679698691	1.5350617802084612	1.776842899439833	0.9232704577629578	0.9415264499591904	1.7156554258900283	1.1680474000568213	2.7225824567068555	0.3356010562699031	0.047241015161688084	0.15570123292820845	-0.6555996667074107	1.649276304240205	-1.2047191397639985	-0.501150872180091	0.2496298678005598	-0.046395166118213975	0.9180321360231074	1.0830986284950461	0.03109870006608969	-0.20040635483936545	-0.11254617009593135	0.7441267164719843	1.6237984769974143	-0.12259852309886254	-0.7866801207389011	1.216879469049335	0.5071299034463195	-0.4752887753840705	0.6631632371250016	0.3639603147922092	1.6442828976342958	0.34572833044646145	0.5772869631343818	-1.2478603224029894	-0.782532020027312
-0.34936103114986533	0.3858738199591484	-0.9905853848376094	1.1576470180461411	-0.01296057654489025	0.15061251820195753	0.5076974910078039	0.6254281124548475	-0.5215212255819313	0.3543581480865091	-0.3062968353429086	1.7372605484326964	-1.1430193252357959	-0.30003903997891823	0.578235093381436	1.5205859974907399	1.7881360549046128	0.8983195165751757	0.9322372103031066	1.6699229098094306	1.0986901244815805	2.894455772378053	0.2754691607584781	-0.027411899222219184	0.08266265059620329	-0.6920969026973515	1.5820963107905768	-1.175137489558248	-0.5327401864550796	0.2483839807119622	-0.08047162224428692	0.8918257825934397	1.0418119170848765	0.17440676879598632	-0.25871286294429485	-0.12227448769619939	0.8421338361823292	1.706131155722192	-0.13321795259693034	-0.7955829851898517	1.4107551694617837	0.569024651105756	-0.4849374542882969	0.6135132470930801	0.2498588738264837	1.6062046268760657	0.3135531100614475	0.5639598388242811	-1.2486467595979969	-0.7759065520083558
-0.4963582104506187	0.33173910886019825	-1.1700538104905847	1.1300291036492447	-0.05717836528075976	0.18101085912179507	0.42886814832399817	0.5754199655527097	-0.5700183954365279	0.2976827707974512	-0.272577263473576	1.7193416512165243	-1.1597158175162783	-0.3415959640812435	0.56867785267217	1.500657184855107	1.7799312210134761	0.9049614870536224	0.9099201979356337	1.6536176879654931	0.9977579549318751	3.0733614876712894	0.21944961291731785	-0.09016057620846715	-0.0105978102253395	-0.7182318581172836	1.5607140995066973	-1.1230036485673018	-0.5634601913595205	0.23570412679498523	-0.12840814573889564	0.8788968139110505	1.0147234324082894	0.3141009818796515	-0.3022009183578878	-0.17082626478911636	0.9645287243388457	1.7422415177380537	-0.1342938937608596	-0.7917472086755607	1.5432888254138577	0.6031560018086638	-0.497716474997854	0.6254392032384594	0.11435725218755124	1.5904285052630613	0.3301611940676933	0.5456898091738236	-1.2415781317919807	-0.7606484703882515
-0.6480698753196956	0.2709409497001755	-1.2067521208740433	1.1164388323630063	-0.14317420040026904	0.18665775001415397	0.3099530042523518	0.542623838820979	-0.5763207687351863	0.254303543203783	-0.3016126419210443	1.7231384411439072	-1.1748266094125812	-0.38263706165147593	0.5652989401452936	1.4899594301914485	1.7090234629065257	0.936105384830839	0.8773645107639823	1.7156847096936274	0.878241530264576	3.2782007831895115	0.163174688812383	-0.12691342735813035	-0.1336729403232202	-0.7382571945728195	1.5878210335612948	-1.0720519151717969	-0.604354090722308	0.18829564653989478	-0.1763945572591798	0.8712111654208587	1.006583957658648	0.44512456490103175	-0.3991371262561932	-0.26484032372523547	1.1141082250949677	1.74008219407964	-0.14006609852551108	-0.7832095125631071	1.57888079416437	0.6038427419185675	-0.5057807330261564	0.6970253015062172	-0.026280850892391565	1.5370910622637615	0.38391907732192704	0.5091417838691368	-1.22601225950026	-0.7543124340206455
-0.8217572922916652	0.20384792170545513	-1.1542510938385684	1.10561387970859	-0.21236122727223314	0.17848987810047803	0.17579199555362898	0.5264589964750098	-0.4729499972866913	0.21988685624581442	-0.3518212367121456	1.749577757726027	-1.202849893149535	-0.4170243431500099	0.5804639275020678	1.5048432627669728	1.6102918740632657	0.9810337636379464	0.8497907149262105	1.830649994243041	0.6996482650075908	3.4227597446107163	0.1049778608666713	-0.1079844279625592	-0.24590608788366933	-0.7529982264456412	1.6204445186494945	-1.0283191996531311	-0.6586974951374055	0.14453719634864565	-0.22504418606197304	0.8523796186980025	1.014248354088953	0.5578722699582995	-0.4843159263337037	-0.34082753712289693	1.2687647996327978	1.7026777426238944	-0.15468188091817345	-0.786221396875666	1.5291034536511752	0.5819405065417504	-0.5041489276006718	0.7586042838230661	-0.11609808820097414	1.4824814105264383	0.4498806330128753	0.46858287566538515	-1.1999062674056253	-0.7512230657421006
-0.9570455161750961	0.13788094678028867	-1.0818533182131376	1.1175110987712635	-0.21877571653996913	0.17845523459807064	0.09036510326569445	0.5332517517432663	-0.28435277234706025	0.18293172293971174	-0.39881875898083863	1.7570453199279572	-1.2370495933272536	-0.43515097215698895	0.6057032450840949	1.5586601880688116	1.544156019989185	1.031433732458699	0.8245704186871687	1.9337992640402484	0.5352861172591028	3.372390870868731	0.05580871548263557	-0.05503676621890652	-0.24171393812403297	-0.7570628997754253	1.6592923386774927	-0.9984611100319654	-0.7257301720754368	0.14046806053634658	-0.26534197244874824	0.8234918279062009	1.0282842122830158	0.6463231905482949	-0.5274108200208055	-0.36630509562404184	1.3760353522080142	1.6339781456727884	-0.17385668951820005	-0.801410589005034	1.4048884035907685	0.5444562482434319	-0.4846620315939771	0.8063263252418722	-0.16163279538911968	1.4774549028035875	0.5129076579550038	0.42976055628387033	-1.1784770172102965	-0.7434902070571081
-0.9972130705656642	0.07130160794358611	-0.982952234929223	1.1652022635937975	-0.20460742110905533	0.1693892965066101	0.0609946324418003	0.5500498432161077	-0.03661247671050445	0.15039647268683076	-0.4644007772709757	1.7621185467260034	-1.274897160684477	-0.4344066587046396	0.637617177912705	1.6186035682287117	1.5072250603874973	1.1027950436501093	0.7982738140062997	2.009937153397714	0.4607173030365762	3.157372039187431	0.03436500756054474	-0.02572549745788561	-0.12612769691715314	-0.7506185699784578	1.7007839397668782	-0.9941644516895141	-0.803624258107076	0.15035514614769113	-0.2822393402039952	0.7890737860452348	1.045092362948142	0.726100201715165	-0.587985808880968	-0.32983827436838425	1.432816632810884	1.5518297994554364	-0.1983645432241313	-0.8151059106587342	1.2481548180451756	0.5136300638448732	-0.43918471015342986	0.8793333368181935	-0.20767129393395317	1.4794787046000961	0.5845133467617756	0.3897313873309388	-1.1626226294979214	-0.7455225206089819
-0.9943115845458296	-0.0029598506743262086	-0.9048080168848772	1.2558475742050172	-0.19357266976178536	0.15241131544232628	0.04996729953204333	0.5638206949604854	0.23279361573595025	0.12039635055156335	-0.507088179514745	1.779956142230668	-1.3172194787283762	-0.4241178234470496	0.6729664870659147	1.647284051590789	1.47680482982735	1.1808940168045103	0.7694566598899533	2.0209742189741866	0.4023842402010481	2.8640016261297103	0.048173755019275975	-0.02367198782648717	0.01008116599751172	-0.720886619378361	1.7616176691163965	-0.9938221933656667	-0.8868432772031716	0.16812903993455935	-0.2686932739382395	0.7489956910517138	1.07661591421347	0.7940485583303472	-0.628512670021224	-0.20431136388516385	1.48345910771138	1.4763738518240015	-0.2246015880863777	-0.820839958949177	1.1327917162283474	0.48084281410573426	-0.36021243524240953	0.913735834038991	-0.23966569574561944	1.4768169652807743	0.6445587629216802	0.35930523592482505	-1.135995448256299	-0.7567411430950212
-0.9712061414363979	-0.08870821148114402	-0.9028103266019066	1.3759061400085386	-0.14066075749781645	0.1539942570138511	0.013281023703768425	0.5768254697123536	0.42395326272180434	0.08456609739188839	-0.44578979817718134	1.806964570793338	-1.3470906454249545	-0.39948277913580776	0.7021879882768027	1.6542351666509845	1.4546420451101896	1.2287446663319097	0.7405549235777853	1.9343820117318686	0.3226140760675941	2.544176170316283	0.10380628934729363	-0.029216846235290982	0.15303065507535601	-0.6706272660738716	1.83390381788931	-0.9492548940880818	-0.9720025419285875	0.20726589673599713	-0.22415793995879768	0.713689529809659	1.1367734581056308	0.8399924037057669	-0.5937865045122999	-0.051420865823937026	1.5208334964623436	1.4152093163499013	-0.23944518455201497	-0.8055179783330828	1.0828647328969905	0.45308676196321473	-0.22480220027066275	0.8702249181735556	-0.2519866800124353	1.503621340161713	0.660413598393469	0.33438757612686076	-1.1017319153164058	-0.7676703339297094
-0.9296891385182613	-0.1874758353550233	-0.9476412094644949	1.4968253406923726	-0.05660909206524019	0.16506152359052204	-0.07185661640940401	0.5800936530110417	0.5166781333279709	0.04595848528660799	-0.3220476426229276	1.8534732148609934	-1.3480939979732913	-0.352151367412466	0.722669487955989	1.622036323326173	1.4544237055100087	1.2488963115256606	0.7269562210446019	1.8055625596997564	0.27280389119580917	2.2657261957255845	0.19622353663878056	-0.06952605484715298	0.30937999551335194	-0.6256292919526055	1.8563863654979502	-0.8802898418328631	-1.0609993282479413	0.24895929860302735	-0.15381288916667818	0.6952508051207451	1.2063543909395638	0.8730483609780176	-0.5227615265884851	0.012700530353013611	1.5198822131642973	1.3723426036537099	-0.2380426183918929	-0.7596787891312211	1.0969273208088732	0.46492292973978755	-0.014897530321349195	0.7993766018160137	-0.2661402966057522	1.4672589013613933	0.6569978255254127	0.30610427973534127	-1.0714377961477655	-0.7866469830704241
-0.8754983073170347	-0.2933857700643987	-1.0036998516026672	1.603131384371564	-0.028945971748558914	0.1864045859581018	-0.18998850459208708	0.5627117367334252	0.5609872983642473	0.014796982469187198	-0.23888417467659342	1.9282707894475557	-1.3242832823475688	-0.3015207430375482	0.7466576866516351	1.5351217036141525	1.468794660158062	1.252814755136329	0.7283327962815946	1.681902913861792	0.27836694124745714	2.1225112856159556	0.29512260208916075	-0.13604905959167002	0.3877221638743517	-0.584466737166212	1.8126940917590417	-0.8354092445511409	-1.1509116989613701	0.28163811682595674	-0.09783852435883203	0.6937136754227066	1.225222216596749	0.911830082277783	-0.4914427627091543	0.02709901519122402	1.528119542696445	1.3309994555597089	-0.2191807110487233	-0.7143828255568748	1.1636718547044276	0.4991754698738542	0.23379731651180702	0.7256682420040554	-0.2827216034323824	1.3489654865708776	0.633223418656629	0.2884237343639912	-1.0528797397353942	-0.8086312045882149
-0.8052342736793022	-0.3916193893898292	-1.0405800504532476	1.6955508726253936	-0.07111031067130166	0.2260394175966347	-0.30967390445495413	0.5314601200672365	0.5447425794093632	-0.009290052878662658	-0.20688600250999584	2.0041334164548608	-1.288724770552882	-0.2578901270377473	0.7841555918971335	1.4511290633034624	1.5041314776186696	1.2254764340905755	0.7342493208793006	1.5503190707699313	0.2880640710764974	2.11967629213908	0.3765955284681693	-0.1697388544755048	0.3744475447699023	-0.5347988591685947	1.7138214382743229	-0.8182120801559858	-1.2334035391163232	0.3472434066686315	-0.06794092403051397	0.708897100995552	1.1816443046844642	0.976118672194966	-0.5197660086723588	-0.005664004201111172	1.5615819124913979	1.2724945748356045	-0.18764904755071232	-0.6920321089047587	1.2217716381046277	0.558367325977734	0.4515085910011889	0.6495552596699126	-0.29290329976427854	1.2421219504225693	0.5735441649787519	0.29102463459546046	-1.045611012524732	-0.8224861718985108
-0.7164075969371579	-0.45657059479349094	-1.0694849024488204	1.7571673919867465	-0.140434573050579	0.2667828413121952	-0.40016758483788123	0.48729639925311147	0.4834888431541328	-0.021252273904836687	-0.21320883603350152	2.044365568394165	-1.2497402383732983	-0.20241973426104282	0.8371275494974666	1.4073992446263321	1.5719824813230872	1.1804106521261744	0.7395779992160479	1.429986065020816	0.2977612009055379	2.154239710020354	0.42634124500443793	-0.16382306415935338	0.32764512000754	-0.5005391421689922	1.5459011934698397	-0.8169588881394372	-1.3130924349890551	0.41687973180101806	-0.012116223299694282	0.7788945716004465	1.1023362936033605	1.1131008538635367	-0.5985450095353125	-0.16122009002430215	1.5837856484967372	1.1965382961125854	-0.15927933359567775	-0.6958980646205781	1.2554335982003848	0.6159249609644635	0.5877273248498092	0.6092413987487453	-0.3061479015183547	1.1262116355735954	0.5485248056710749	0.3036507505736489	-1.0544944953961504	-0.8266451788885677
-0.6219530674299139	-0.48526753487532337	-1.1269092495180975	1.772775217172732	-0.19786000866617176	0.3040938934046515	-0.43312933266303694	0.4274960585354338	0.44121998815755115	-0.012057457132706163	-0.278625335121453	2.0461745314751987	-1.2075994313431686	-0.13572232508448506	0.9071396868947315	1.3828163808153386	1.6415196980843239	1.1489649581284744	0.7301470843819633	1.326090058231834	0.3095928710016486	2.1656604738974012	0.43775946001464144	-0.1535058034786968	0.24043024633002844	-0.49569042017661	1.3252897081190746	-0.840166635252617	-1.3866664170385445	0.47783675788807045	0.038652179299432474	0.923972288345082	1.0031170886574152	1.3053107514469866	-0.7128177773731978	-0.3548272615277138	1.5904660087358273	1.1110832504252937	-0.14519328754137856	-0.7447551739753047	1.2694923491169308	0.6079227861009352	0.6106762545087567	0.6639040551747657	-0.3281175854643389	0.9680251277616762	0.6222333133032052	0.31685041882340226	-1.0612234195617196	-0.8256258761164211
-0.5373567229675765	-0.49997297534808266	-1.2099151304887468	1.762458180185385	-0.25977355365055244	0.3419672361900231	-0.41949223013154774	0.3656353413903219	0.4391463518195674	0.012769543621200873	-0.3871165513862883	2.0254303997841543	-1.166933401299915	-0.0828622222755546	0.9907982326679139	1.3748979307775548	1.6826385690533363	1.1255720705992864	0.6896068379247726	1.2106064503587177	0.3267990995267783	2.162483959185618	0.4229897606355216	-0.1593910014725929	0.14072658595259985	-0.5031251272315962	1.1210524168335443	-0.8673182513590524	-1.4400710995478037	0.5493552488362582	0.07255842922025929	1.067519707079226	0.9361611138790558	1.48203550714159	-0.8049861192550027	-0.44948436656813423	1.620447465488865	1.0209672256216724	-0.14498743145134105	-0.8294832822669809	1.234633246475878	0.5465421754221755	0.5245577972171657	0.824521909554311	-0.3593161429589187	0.8275945476680416	0.7717113002520202	0.3254616689006401	-1.0466766581913403	-0.8408147458198971
-0.47438245834772613	-0.5139122353817641	-1.3190543764728855	1.7494287324482034	-0.3243530254344003	0.37660274394272997	-0.39240977651026754	0.30384876072835587	0.44048310667316104	0.04646617455623509	-0.43568650607574816	1.9884015352782303	-1.1307194330666168	-0.04373903006625962	1.0785251436559553	1.3897304004339153	1.6941947842773704	1.1033888215798409	0.6281938200937598	1.0976793185397962	0.3722255805803921	2.1246228416382373	0.39516954435403157	-0.16992240840903797	0.06274446032674409	-0.5200555347558244	0.9638619381364659	-0.8658676026172083	-1.4749029708285222	0.612750708368883	0.1708437089803721	1.1746439836574072	0.9636946086269204	1.6518637669886196	-0.8232618988745344	-0.48324967569845806	1.67276804688142	0.9332249520871422	-0.14971663202646945	-0.9071645470017181	1.1587758486537971	0.456740806933022	0.3767624256040822	1.033608695681523	-0.3994040624356307	0.7163514423968872	0.9365367260903861	0.31567145026518684	-1.0038460786478425	-0.8626982954589557
-0.4391148099338499	-0.5284783703201457	-1.4390637705091134	1.7187280521275667	-0.34155066761933217	0.4144947409217057	-0.3468184337286378	0.24354799874944205	0.42207217832949	0.08965958124075832	-0.4111532499277392	1.9543848991836459	-1.0881576213239943	-0.005013959005895692	1.1650484842188558	1.4259869143726829	1.6556223317779373	1.0775766570311673	0.5699462909413621	1.0045099690091372	0.44732930346173116	2.0328821589448665	0.3569684145873603	-0.17731427827401539	-0.018318378789389557	-0.5507549372144488	0.8347657223043115	-0.843476009968587	-1.4801419645635705	0.6605440039021029	0.2994667775306452	1.2657889430635367	1.047422652172735	1.7946045062931102	-0.7848350206067296	-0.4879845067904647	1.733443532146331	0.8527167889970858	-0.15648243551903535	-0.9589641285054877	1.111726611825554	0.3300023687892697	0.23343600932140932	1.2031011859604943	-0.44057987918982777	0.6092695962544239	1.0771012720481319	0.2727665539506619	-0.9357750532716714	-0.8840721937119413
-0.4217367972162342	-0.5538639017618718	-1.5518962772324474	1.6759961194432236	-0.3149625587766015	0.47153393519261	-0.2769039080714937	0.1952975043018916	0.4103672417859773	0.13891871331664016	-0.3684823996041883	1.9519580430951584	-1.0418975226758198	0.027749680589606217	1.2424098306565488	1.4896227177213732	1.5621650911077223	1.051909256523213	0.5206835055400914	0.9290895328398474	0.5156753469534079	1.9295995274201272	0.32151850333248555	-0.188040711264839	-0.0986454784032717	-0.5901843317993103	0.7178802657950509	-0.8139101563008599	-1.456746634811727	0.7349467044101322	0.3589186311870446	1.3501739476420702	1.113678036771314	1.8626348469293053	-0.7475033785770078	-0.40151097172545375	1.8079393466738711	0.7795104503338229	-0.1554092391029729	-0.9839947582533478	1.11656889994146	0.2150890812010761	0.13146742020188057	1.312353631463378	-0.48625696219616793	0.5510742956819819	1.1749974270644765	0.21165137301396714	-0.8490435950435419	-0.9331056906461545
-0.41539816621905645	-0.5915721685987696	-1.6420759626606156	1.657464251979457	-0.30584656313342856	0.5379535239614388	-0.19126251417081433	0.1494008431942279	0.386887013180342	0.19728638817112018	-0.3143509997212786	1.9706980875975524	-1.0001323426047404	0.056303621775542614	1.3092599953813453	1.5632486088474624	1.4533635746802143	1.0368464354049327	0.4823698853878988	0.873552799314296	0.6022923419196597	1.8512993578425097	0.30179661063213165	-0.2090232202918084	-0.15571381732683434	-0.6207691072604786	0.6281374299238938	-0.808283956008079	-1.427246307313111	0.8609146521875012	0.3534250791832546	1.404103289136803	1.1485271362719955	1.8498978094247989	-0.7706999204400095	-0.274827296741758	1.8856737998453235	0.7180600113788176	-0.137433885320898	-0.9762749185023198	1.1424609444788099	0.15471103763463506	0.07119131162676595	1.358900686877026	-0.5403378691379774	0.5243359143378867	1.1568776150967173	0.1530494662672522	-0.7689852192866612	-1.0004992214638562
-0.4242880446869298	-0.6018082231769069	-1.6900112808857828	1.6984960780559706	-0.3191075793771073	0.5912778688203806	-0.11369743099243008	0.09697708254958182	0.31158809365730383	0.2744286113102307	-0.2541119412777056	1.9789989923424305	-0.9563528944780817	0.12370380132804	1.3766123907279904	1.645765991979942	1.3581254194398493	1.0307712529503212	0.4563079963004342	0.8258436264907635	0.7349929914346374	1.7965751702876058	0.28279609005831563	-0.2300554418424423	-0.20600082960411448	-0.6297031354421869	0.5641275946423624	-0.8197864684456837	-1.4036857096200985	0.9878274929250296	0.30512173197044457	1.4067471522174286	1.148160303645673	1.7818937036753275	-0.8595638316205877	-0.1873550643750957	1.9583668078230083	0.6737449718385686	-0.10787295079151271	-0.955502574090152	1.1759809357470796	0.11092492891602504	0.040338046794282524	1.3403771994933806	-0.5938200675109698	0.5055057584921065	1.018944208116969	0.10047782437573538	-0.7156377873128823	-1.049035650996837
-0.43246027750019245	-0.5523112254932854	-1.7030486762664652	1.8743019155124876	-0.3100525772927404	0.6177801481618188	-0.06186604129458051	0.06446205664977937	0.21363099421975912	0.3544576950021211	-0.22655630449778036	1.9267219918433436	-0.9179128953398058	0.2180931328550224	1.4407493213832718	1.7347493959360676	1.2797441335724888	1.0353129180244274	0.4334877198678243	0.7777391223186444	0.8715067755317201	1.7522802333471112	0.2587485973437206	-0.23498845380613628	-0.2566322305845759	-0.6019977901571096	0.5158793337425495	-0.8382736834461089	-1.3938820153499702	1.0720372679469707	0.20148669510407685	1.3926807075584908	1.1090866152926644	1.6678736066119462	-0.9746135619179684	-0.13608740541149805	2.034081120058159	0.6412874029800573	-0.07726901207260393	-0.9338520149135008	1.2257467652742615	0.07946341810563022	0.011202471883361596	1.3287670018610154	-0.6412494682797014	0.4842998353199902	0.8577071746024727	0.06032518236434228	-0.679443062444421	-1.0716364877718534
-0.44664150502909034	-0.46453422784209	-1.7017847055627342	2.1296177180181544	-0.28885731560774996	0.6112351910916758	-0.0432076510101965	0.08890238392692527	0.12569029887908337	0.4165517427310519	-0.22746997049384735	1.8650221229805801	-0.894006382234594	0.28447550703546975	1.502972426473638	1.7953662010361184	1.2261667524052002	1.0441533390195672	0.40532396321419817	0.7434097193595071	1.006273191343349	1.7146798470650915	0.2407327233951792	-0.2364262929521435	-0.2993771302621816	-0.5532881938582231	0.5062915383073304	-0.8720756420605296	-1.4047896994671059	1.0592088219919051	0.115641141275623	1.387932684713439	1.0892084965006876	1.5322294041663	-1.1067252630126174	-0.07674754199893338	2.097371743677999	0.6276656068701048	-0.045558939963227324	-0.8988260336193534	1.2886926737857054	0.0655853920343703	-0.028328088587361598	1.392838654746947	-0.6882736455658798	0.44805105205534357	0.7313235784843911	0.03595717682662726	-0.6530485549291316	-1.0778718522607293
-0.4918497475582596	-0.37368670403731713	-1.6774301481005938	2.309539788693213	-0.28861079997424366	0.5658895113255711	-0.06993585196800403	0.14525228915818134	0.039297424947831956	0.45286313931618966	-0.24131399656468414	1.8386600430243916	-0.874393108802289	0.3110111470924778	1.569662115141749	1.8145902002810015	1.1927029204304822	1.0499414470205486	0.374364764988675	0.7200910265536032	1.1274631159575033	1.6758749557825343	0.21991297603509405	-0.2458946166902114	-0.33077598757315385	-0.522396218043873	0.5315873782490099	-0.9041268177106551	-1.4319894972246534	0.9584481799581412	0.0666188195751368	1.3442098844136807	1.1365419325955746	1.3916923953466263	-1.199218119335336	-0.05414752500362889	2.1207583488030073	0.6640016821603645	-0.012215742872886468	-0.8395540818170911	1.3311528641903163	0.05709111463219417	-0.06770464927201358	1.4884679420970008	-0.730391333117362	0.411486966336893	0.6517826256028237	0.021455066960196945	-0.6333690111558317	-1.0679367962285051
-0.5557579816424834	-0.29361214155776316	-1.6135749647191617	2.420187805887421	-0.3245258405176832	0.48995894870359064	-0.1305358075929169	0.208453641040184	-0.037578939360886826	0.45958587435059445	-0.2659697369223108	1.8233062148062698	-0.8618764118111075	0.28843940890960873	1.6246429952294776	1.8146700981552566	1.1645397426047353	1.0579500881885013	0.34669369962570823	0.6883005293665013	1.1631262403957472	1.6285687563406963	0.1883674255964821	-0.25374154734873916	-0.3619619500494323	-0.5051448549267683	0.5656442744413583	-0.9047218206428818	-1.4631821684408368	0.8032571313564898	0.037269987529248635	1.2570648780662252	1.2268970180136498	1.2611705545338427	-1.2118929045179447	-0.07609731102195902	2.1112419529637485	0.733126372444921	0.01566540596179275	-0.7754926907322321	1.3537028857887163	0.05365374167567183	-0.10144837162767883	1.5824273526955377	-0.7646345427240974	0.3882975707518936	0.6382555373382086	0.00964148336672471	-0.6199018558756406	-1.0244654205941566
-0.6074422036194731	-0.23255568671941482	-1.521798360206767	2.4729087466907953	-0.39801037188716726	0.4065560491008767	-0.18844474298520963	0.2617145261403544	-0.10572381351788114	0.4460408573661721	-0.28151199000757615	1.8424324424383234	-0.8613848194821486	0.1903215862748112	1.6591304885227103	1.7934743335135779	1.1465017349126796	1.0590615815858917	0.32593511421624444	0.6564133956275231	1.0915223484534946	1.5738445687857916	0.1555871177587957	-0.25490787963472883	-0.40676065872055683	-0.4858256207755602	0.6063002147003166	-0.8911552272368448	-1.4767572771284352	0.6212661751670941	0.06304448926497835	1.218178912549628	1.3333807116907124	1.1757268078345873	-1.185151666454194	-0.07155287905580734	2.0725065521534063	0.8066712810197825	0.0368713279835227	-0.7203945225013814	1.3719900055671708	0.06797980140152057	-0.11477231465718003	1.6963372362653797	-0.7910799382881903	0.3702850015014424	0.6956959689831177	0.002105643798670156	-0.610497183857235	-0.9575374972155833
-0.6450722453844107	-0.22340505442997144	-1.417437540053808	2.3346675054446164	-0.5116032509679849	0.32873341827050767	-0.2167784560141693	0.2691127293543035	-0.17775675580859446	0.4570275186193379	-0.29104258566944596	1.908457562353266	-0.8622318708797394	0.043677988469879706	1.686010228017522	1.7485289257495658	1.1388572183087544	1.0443447219886537	0.31152019349338456	0.6340376412975078	0.9312178649597118	1.5141334367469554	0.1300047347165664	-0.2636190433969734	-0.4587977917712774	-0.4876688228946503	0.6468550429726753	-0.8811217928354462	-1.4529619989589633	0.4726398466071949	0.11610187186568437	1.231353821983704	1.45330791907507	1.126100240235284	-1.1573744784444497	-0.059101494712184996	2.013812016378061	0.895677548890944	0.04657401169395688	-0.6689299301345798	1.3592780400140831	0.1067971434425935	-0.08387758834383105	1.7810607103582536	-0.8193470141927696	0.3659954216066677	0.8333887549032479	0.0022928448873055177	-0.5922322963400439	-0.8893260073831945
-0.6580242042800528	-0.26286044484385834	-1.3136377995790904	2.0621989675989605	-0.6646843765789436	0.2540207080023769	-0.22166649276520783	0.2068504395921508	-0.2627869544320288	0.49054828333678885	-0.31129551524892485	1.9584459196734272	-0.8722780012946153	-0.0828518365064524	1.7154902739864029	1.696384148816066	1.1349691950669787	1.0211653000788317	0.30167059678998387	0.6020919399513314	0.7032194171011854	1.4396157066527322	0.12176424290611276	-0.2634584337051322	-0.508621444702459	-0.4955964260386965	0.67331664464221	-0.8620580041971552	-1.4217131366427824	0.3978332805597421	0.1238814692813078	1.2471008617791637	1.566803528199552	1.153964969297021	-1.1312354642950866	-0.07048233302741722	1.9553526292831307	0.9990203715743201	0.03821899918630145	-0.6267786393595186	1.3076013868088332	0.16372679683149713	-0.02242575063275005	1.7781915584851924	-0.8507609607456434	0.4249606467756079	0.9866434463095457	0.0091555571366489	-0.5137421414986523	-0.828601988531393
-0.6221281867044844	-0.300304611605165	-1.2290812423548387	1.849459901323809	-0.8385414331581037	0.1880408252256381	-0.21171166791917603	0.11403156269330303	-0.36045892887310016	0.5065687002894574	-0.35320497724242034	1.9334009274436554	-0.895110574235025	-0.17067390003759153	1.749564690022612	1.6560585502813059	1.148038003906724	0.9881983568396697	0.2934492073561452	0.5594840057147495	0.4865584856253905	1.3530382374677623	0.13112628408118387	-0.2369042979873853	-0.5591338750400036	-0.457794734817708	0.6759068958283379	-0.8542861074894855	-1.4059102161082297	0.41950104775500846	0.08866052315444548	1.2631484958266843	1.651051752436792	1.3010443029934948	-1.1133684480578594	-0.06959859368854493	1.9124273065308315	1.1013136275317437	0.00925093019622426	-0.6078623158413624	1.25348824156428	0.22685914565156157	0.055047987898424425	1.7440289162887033	-0.8748662819645421	0.5306529623367725	1.0517262120436288	0.019503396036123215	-0.3536067760867848	-0.7582323452987186
-0.5518984901794132	-0.32056486026123976	-1.175760175789626	1.6850574760314259	-0.9862678325855766	0.13441534838423416	-0.19657630412290766	0.02800235204258088	-0.45366147642141	0.5051484976267104	-0.4148708112088366	1.8694124154019662	-0.920968330738258	-0.22176496017605524	1.7838203845672986	1.6376135553104103	1.181372936599407	0.942273805142186	0.2776746278354568	0.5220329492919559	0.3373189698167541	1.2651828178553934	0.14296310554437866	-0.21182624181846482	-0.5911275855655621	-0.3738717249003868	0.6690580456771866	-0.8657833544144153	-1.402115664178996	0.5229706369447134	0.057143029286548484	1.2862771740165018	1.7150580320805382	1.5087557392699928	-1.1259808266172153	-0.0636423342419993	1.8809351976490614	1.2341195562999436	-0.03257079305579486	-0.5995871787822071	1.202060993055967	0.2590477930489131	0.13572018352492268	1.6596029838715545	-0.8939482922645858	0.6004044644718893	1.0543207347734231	0.03823147090345512	-0.1458756732161072	-0.6793936802678338
-0.4835229977380234	-0.3511046964749453	-1.149632976486887	1.5269334527347616	-1.0492208094679387	0.08931750290457999	-0.18503871737677208	-0.0501807474751849	-0.5320819592175206	0.4870973235955354	-0.47313025999426533	1.7546835052086749	-0.9413782358421061	-0.2387664641969247	1.8129913655381191	1.6430637317328132	1.2059716546872608	0.886593629276876	0.2524078113887135	0.4849186566105511	0.2510305615980584	1.1774999949961509	0.14608290835440677	-0.20479765578027115	-0.5975895699598033	-0.29485475047417575	0.693821560748238	-0.8963944123480448	-1.425610154695541	0.6937447992844757	0.005382735353403972	1.320729374315202	1.7520449840182333	1.6747176326860713	-1.1650504931045227	-0.07325928631582349	1.85950460200206	1.4532570506376827	-0.07142818861127401	-0.5839905674322028	1.1517848431488988	0.2321584289595345	0.1897563392298084	1.5020121606215775	-0.913588853851391	0.6139368058322431	1.0207959440975076	0.06823144110778226	0.08870597767347366	-0.6135983155249792
-0.43632320267452984	-0.3859717108502618	-1.132301163568893	1.426697706715475	-1.0174990760923932	0.058716630739900924	-0.1920717702552615	-0.09556463124108863	-0.599071521700495	0.41457407734087265	-0.5167909151468884	1.6262633867975822	-0.9418068035135061	-0.23130602005826187	1.8411638288228964	1.6682115876546106	1.2136977198165544	0.8273998583893512	0.2282046160544237	0.4414761339713971	0.2289031734118554	1.0785616604703008	0.13401967082229832	-0.20745918781649716	-0.5958018795096521	-0.23813731213302422	0.7331630451814005	-0.9391108839205173	-1.4788462639048077	0.8905301883944308	-0.07381890729097926	1.3624470743199635	1.7540324952149504	1.8008123363641786	-1.210619809403591	-0.061195885096584635	1.8392248097455788	1.738163631247253	-0.10414283844003387	-0.5595454141939986	1.1149420139183657	0.16286378118536207	0.21130446314237847	1.3242856598878538	-0.9339741504872124	0.5930828481899545	0.9411660660417338	0.10238568227906501	0.2990011450083492	-0.550690975303209
-0.40926555789784336	-0.4016987252417916	-1.1132491173516745	1.3908367443050984	-0.9134186507869864	0.0404248614689474	-0.21300517764451748	-0.1012329831816299	-0.6480908035616195	0.30182724071747696	-0.5579091953539344	1.49841238036704	-0.9169952563257496	-0.2260058158929284	1.8542604581157245	1.7074928068330366	1.209038931480164	0.7684465430270901	0.21227144491657007	0.40522278511580306	0.24995310272816482	0.9797371663560869	0.10512529458596327	-0.22865966713953725	-0.5924832247335396	-0.20871256188610934	0.7223708275528613	-0.9834096420516992	-1.529008389408337	1.011385046040615	-0.1246137211978164	1.4089572031388315	1.735399201892627	1.8941593426890424	-1.2353765168479078	-0.032204923857971975	1.8176873283347519	1.9594303541401519	-0.12950430873265403	-0.530543201524969	1.0820551268807805	0.06301470713098853	0.2524994059164086	1.1730160791772553	-0.9570864916407562	0.4954967387376331	0.8840551806306489	0.1367231415370968	0.39308043951409555	-0.464641686958246
-0.41253445102314856	-0.41284897238928364	-1.0858363673575795	1.3848581536406366	-0.7569625482554436	0.02451016944008153	-0.22009998098728167	-0.07818889300373413	-0.6787509979875234	0.20010356588297135	-0.5983223637596682	1.3127924428251045	-0.8887854196024211	-0.23369820887488144	1.8455858357182282	1.7418117973211182	1.1921531255336413	0.7052435442999708	0.2071563366242717	0.38502867415391523	0.28125290082095417	0.8877945087388458	0.07079166720573152	-0.26712568833550715	-0.5955294993534992	-0.2212481703278805	0.6620367103724247	-1.0405351890581405	-1.549980891142647	0.9859986678408508	-0.10167403315634997	1.4638019907648405	1.7012777539949788	1.8428176693701577	-1.2430993364754204	-0.02577087037862194	1.797478793254155	2.073061940248195	-0.14005511953404243	-0.5038406440124221	1.0572451150286017	-0.05915892910575784	0.34557154585598115	1.0816404233342474	-0.9817905214284723	0.31821243462496146	0.9020076040351954	0.1643054295967041	0.3758905046125658	-0.3716145790187699
-0.4500923848514975	-0.41501401256940557	-1.0533245745733093	1.4020320521334195	-0.5755041694101197	0.00497389896727265	-0.19508454290699873	-0.032245896594104484	-0.7107479472670202	0.13186747346071243	-0.6477861221409327	1.0617002370064752	-0.8699360050197292	-0.22743559010604558	1.8357967962604165	1.7531430279877989	1.1803680483190568	0.6492443968195156	0.20938719203906064	0.3978871923142472	0.3532312288243752	0.801496132175952	0.03845366052592249	-0.3011252304821785	-0.6091829460314482	-0.26025573756210385	0.5818221922973106	-1.1066226386367053	-1.542758682113574	0.8773321673702702	-0.010235151272755372	1.5107630109618	1.6479547228866873	1.6759637898054627	-1.2295976635347148	-0.04941628634795851	1.8299898797510612	2.122045482680587	-0.14423537053573715	-0.47233657553666786	1.0389733432314974	-0.16129958513114662	0.4535964727161921	1.1015210650959437	-1.0065785164423025	0.1572431993428431	0.9723735712956744	0.17759670688983148	0.38335002427882253	-0.30137077563450854
-0.49879614544953255	-0.38969813389486846	-1.031778498357752	1.4445523532898163	-0.42246624756998113	-0.014708940169566007	-0.14389340802294928	0.05018151658377248	-0.7464218981244068	0.11746967123253774	-0.7129477216575173	0.8283277392108251	-0.8652772223329812	-0.21079066415769718	1.8187744471364493	1.7498986035939392	1.2068581660759476	0.6166602195185277	0.21540098616196096	0.4428817565441493	0.46066126498660526	0.7218702726434743	0.013429419421014699	-0.3268839658212831	-0.601991483747741	-0.2907121307861214	0.44340583040623044	-1.1651119534258612	-1.5226885433380453	0.7062951114246568	0.10113252957330579	1.5353741653492812	1.5817865362074808	1.5436907703038514	-1.2044945993313454	-0.10575287298289278	1.919916435716202	2.081439664616288	-0.15790970440996138	-0.4362362146681004	1.0160319481086741	-0.22657661964203285	0.5456113448936989	1.1984376756144395	-1.0333634235728586	0.04965173644365003	1.0852928498603467	0.17670053146551173	0.4726734678183083	-0.25115438412521157
-0.5423253031695899	-0.337725560777408	-1.0173630666244653	1.5069801268416274	-0.3260176413101402	-0.03609464069395438	-0.08818473917351112	0.1415578210814035	-0.7730496104573392	0.1830644521605289	-0.7666057366221752	0.643614315752194	-0.8858837643684131	-0.2072837361240704	1.7892379373698457	1.7316847417592822	1.2804991150815486	0.6051306224449324	0.22237901731722537	0.5032063919581417	0.5348378128593361	0.6519685876275302	-0.009817718817421514	-0.3478014661634597	-0.5595127026135025	-0.30167047174289996	0.25863259654114334	-1.2124857709589936	-1.5008269000802474	0.475131620784389	0.22384826896565707	1.537782335209541	1.5234270735492637	1.4314054551250943	-1.2181959734664596	-0.1831231743702524	1.9862105492995368	1.968782407476065	-0.178393757742626	-0.4044816588196582	0.9965783817476248	-0.27792054197658694	0.6004323072006776	1.3192760296333024	-1.0560230826377848	-0.025320587717244058	1.2040864208152589	0.1673484430375035	0.5430340026616022	-0.2246147600948619
-0.581771778194282	-0.2656494577300471	-0.992237795318586	1.5565442306864798	-0.32829219277393706	-0.06168819431840644	-0.036795352798893496	0.2136431948604071	-0.8020508958128566	0.32049560562545254	-0.8019937420495424	0.5127348205680111	-0.9163397998871374	-0.20344446347916176	1.759915395678823	1.689079200312742	1.3687924926776045	0.6144936661633484	0.21655976224471388	0.5668547390806234	0.5681167729897312	0.5911043623869601	-0.04215572549723036	-0.3739234853293478	-0.5286335591636945	-0.30098729483806314	0.11295104102467816	-1.2352222546877996	-1.4729296716109679	0.3286160611758133	0.34935480320608747	1.5313981231970213	1.4767852071597398	1.263141450398984	-1.2951214976188103	-0.2716910998196632	2.022462637530334	1.9199531024478447	-0.19427486890205234	-0.3772781265617361	0.984096635914786	-0.31943343075920605	0.5913700120972604	1.3778947758906446	-1.0674204494173403	-0.0691219646427752	1.2956584266777291	0.15952981033555286	0.5737888158083833	-0.22890589892575325
-0.605855829014546	-0.1629522569072602	-0.9680003863606936	1.5718698805018712	-0.4396969279325992	-0.090551561593129	0.006979226323274588	0.2701660852190036	-0.8374434245958027	0.48954285948909676	-0.8188667695203835	0.4924337832046798	-0.9303816935912426	-0.1947758082015688	1.7266611905990061	1.6343405959614603	1.4441354383255796	0.6409167840364157	0.2048366699038698	0.6049793229861944	0.6151683574924987	0.5356824432768669	-0.08086497504646348	-0.4095061801527396	-0.5261508296943955	-0.28614309866753135	0.022348753267424	-1.232784322319472	-1.4409106606889415	0.3083580133162682	0.4274647784651024	1.5187526695478257	1.453945365933926	1.1149602514601018	-1.4122524888016659	-0.33480661382228794	2.066581517978683	1.9719800121967108	-0.2029976776239085	-0.35901669171675216	0.9581508734427114	-0.35588941509617195	0.5233583758064186	1.3214347248520821	-1.0744297204669067	-0.08806210971662619	1.3577072747035843	0.16248519773486386	0.6016445143250471	-0.25384735688125504
-0.6072911203237665	-0.04769143820277332	-0.954441988421644	1.558138521530336	-0.5992687847598009	-0.12428100851365005	0.02603411958879299	0.30567128260569676	-0.8562394568308136	0.6407579425359147	-0.8006695884320546	0.5349586434084855	-0.9211069849848869	-0.20627631652112238	1.6978735690969344	1.5821844050459242	1.5081589225328496	0.668333621172051	0.20121443736781908	0.5917313302379953	0.6430523817211581	0.48428900583015666	-0.1280911546298234	-0.45299316623888836	-0.5592622381020979	-0.27565931348021977	-0.04409966522033585	-1.239813781740027	-1.4102071825786173	0.30391930243487464	0.4474053157865513	1.4935403266562222	1.4694064590859974	1.0928311245084006	-1.5458557081920525	-0.3367465294442027	2.0457815483382515	2.055606780361374	-0.20043682786384198	-0.3594090213366244	0.9129433943764613	-0.3904651270466642	0.42683012528328773	1.2186310397496019	-1.0862870706590897	-0.10003260403836947	1.3764129466425883	0.179544394812019	0.5561149195560795	-0.2785685951020329
-0.5950396385264038	0.02877569137612167	-0.9366878243172811	1.51723367437059	-0.7492417802699514	-0.17470862359439768	0.026323371763555776	0.31788526820400737	-0.8602978593780106	0.7394354817526589	-0.7662018697688422	0.5726460517776173	-0.8913593466171236	-0.23188416120496907	1.7292109768330082	1.5192962175206213	1.5590978143148189	0.6872486379501621	0.20196510435573378	0.5438903802982676	0.6217349980754426	0.43816895003214074	-0.17765521176196414	-0.5038070135052222	-0.6504501050917663	-0.2800403573229824	-0.07610755674306058	-1.2576586041941547	-1.3616911257691282	0.3606890810896082	0.4496473423522005	1.4585074329160408	1.5215959172424547	1.2172238399102877	-1.6948796041881629	-0.2982284270401873	1.9430358264316454	2.162440635022114	-0.18435260536224524	-0.3757208797628581	0.8576676395446505	-0.40596635701405975	0.3289158766855168	1.0759324809836075	-1.1022988742129427	-0.11078588423612504	1.3401419373514671	0.20505153888909092	0.4118339418565866	-0.28602460612051644
-0.5699598114389778	0.04877474215523825	-0.9289745201691444	1.4563296478199874	-0.8679911564681362	-0.24427011154307166	0.04034397717843698	0.340796530516266	-0.8671852943577425	0.774422904360143	-0.7421618608433473	0.6181262291947076	-0.8378816641853131	-0.2472135564003283	1.7825128018831955	1.4493941380339226	1.5893102276651558	0.692891981910424	0.20641835696572977	0.48407528306689834	0.6208587667486266	0.4070868453841265	-0.21388441553309895	-0.5501467336416933	-0.786211262692295	-0.290152751038537	-0.051460023068402826	-1.266791635928201	-1.2977754022015386	0.5075856459240544	0.4419029600135248	1.4315461780124479	1.5847572791157356	1.4062855510868562	-1.8117890518584718	-0.25666393862249925	1.8988920059717365	2.2696544403614256	-0.1593232495615526	-0.4009657818415714	0.7911303033973207	-0.3986472498534298	0.26077689441773166	0.8889275377905463	-1.1265903791940959	-0.1247325183555463	1.2686722517523052	0.2290531082533059	0.29780054858046734	-0.27261007827966727
-0.5288033482037793	0.02842162314291129	-0.95025855367783	1.403640451745805	-0.928527263582821	-0.3166723666891282	0.07582124391669401	0.4210925198036941	-0.8603126710661385	0.7495594030705114	-0.7193433836299851	0.6497810505700101	-0.7660688483764907	-0.2555429432205715	1.7934964964296654	1.3933942886676138	1.628874415456977	0.6878203332296152	0.21177029540632816	0.42176227738853234	0.6269032345932056	0.38928367391276864	-0.23077874011702293	-0.5894158032968688	-0.9127459338539532	-0.29064335458764806	0.015755656964731822	-1.2935615023657296	-1.245560648868694	0.6700462742353185	0.4012735649854956	1.4117684425643546	1.662982833266706	1.532281873939748	-1.851894668291773	-0.21805961774639976	1.944849321557884	2.3474089015038198	-0.1335061511229826	-0.43162785059467657	0.725778598809274	-0.3716587307749211	0.21790572320300378	0.794980271750202	-1.1666162374167228	-0.13398627874393215	1.2270657320087834	0.23786749142672262	0.2722622803780862	-0.2483859074601213
-0.4925879954804658	-0.022311711158313225	-0.9758400875792024	1.3704495737796751	-0.9456512052175288	-0.38655097592906684	0.11005700132057825	0.525025691134186	-0.8379951599785874	0.6936007635738681	-0.6860839551427301	0.6386223906656562	-0.7053332463802068	-0.2577204928090725	1.7848664507145813	1.3391807274900092	1.7036254766466308	0.679293976594003	0.20693642291513598	0.3733561500393436	0.5932396496652841	0.3745982608117046	-0.21771505948971628	-0.630256553507919	-0.9784521676145855	-0.2815946994084838	0.09508693209807773	-1.336327996308611	-1.1853304003891667	0.7888246534005073	0.3696181453995544	1.3865116937036974	1.7805737377768593	1.5769303717831702	-1.8409204635927985	-0.17953792290604775	2.0029132313266595	2.3851820179744174	-0.1139004171078107	-0.46357555333290223	0.6822056797567928	-0.32071877321089837	0.18249465700968365	0.8317297048417679	-1.2157833532998257	-0.1325087567801763	1.2510598363667833	0.2261375508728532	0.2818717052756661	-0.2290820747135322
-0.4762778669665999	-0.09420497569180311	-1.0015141071418232	1.3377736658648787	-0.9817848060133555	-0.4495968205404036	0.12937189654093958	0.5882702892980242	-0.8196360725433658	0.6362252396449983	-0.6611071075328626	0.6373662792228709	-0.6780813844517729	-0.24528872719332367	1.7508068935725098	1.280778234905029	1.7909350107430764	0.6642188873366788	0.18614400462734387	0.34232117498509684	0.5238110529355344	0.35807671203908925	-0.16628965165150825	-0.6686346217774043	-0.9824533381842757	-0.27597797653314754	0.16293307510648086	-1.3623080358449537	-1.0986440598873517	0.8638522024789644	0.3618180058557118	1.3662933144088332	1.8886991577979573	1.534272445969932	-1.8001564572841826	-0.1564205950782322	2.0679069014501184	2.3684604262293925	-0.10086560948663625	-0.4882621401833355	0.6641180837358875	-0.2602599366903511	0.16320322226992573	0.8466432223025885	-1.2631397408284581	-0.11874177173327165	1.3136893134712821	0.2006025257825801	0.3673420719070678	-0.22801872799443998
-0.4743549886575968	-0.15179330316386971	-1.0440420970393205	1.302367711239585	-1.0486566190489857	-0.5002696050228017	0.13269017148961676	0.6155741382366859	-0.8005993503762674	0.5823670400677915	-0.6554728338904504	0.6037968025415753	-0.6894938894425241	-0.21495535756781753	1.6574960101675806	1.2386720551725827	1.8634579557718474	0.6625675958213499	0.14937189499399622	0.33235882500070835	0.4429838074049036	0.3453118968504674	-0.08204181205581589	-0.6919689155777623	-0.9803744827396166	-0.27200271226137873	0.20733908051550493	-1.3892332349063825	-1.0186180174146358	0.8577332585514809	0.3580646655710714	1.3560526147761245	1.970126980367238	1.3589479773542226	-1.7181354323432547	-0.1527455327056051	2.2260835804766	2.298086789159831	-0.09414097721207781	-0.4907730497505187	0.6637689171601765	-0.2097312887108696	0.15272235221404556	0.8561524113675902	-1.3061116832891067	-0.09200339038917653	1.369963256066304	0.17349023194550497	0.5544862034717453	-0.25535743506221287
-0.49261203145932786	-0.17952090890232264	-1.0943697110354524	1.270901630226212	-1.1353843768741636	-0.5397285542644984	0.11565679342299846	0.6102795577320059	-0.7820921460597616	0.5272047758960526	-0.6602464076814948	0.513385234260068	-0.7359354991044678	-0.17275797770416895	1.542283116803916	1.2166345093557163	1.9182033222702244	0.6866524063926223	0.10127000023037373	0.3271785201440406	0.3704782122949385	0.321137334598828	0.004562334303568116	-0.7019228924316352	-1.0020741018464419	-0.26856848741760186	0.21565108059039234	-1.4365464990437575	-0.964330804099536	0.7284658055180719	0.3428957711759913	1.3444045875087671	2.0445338670146826	1.1330885581863916	-1.6411475015676515	-0.16645426976713423	2.4115873864544533	2.1950637269485194	-0.08889576403792215	-0.47872551250028306	0.6720568270891444	-0.18226168431472742	0.14077848419048944	0.8797583963549434	-1.3387705055856796	-0.0583650181374188	1.4021123219883158	0.17503563667722055	0.7888910223293127	-0.30259771415653686
-0.528013594612581	-0.19312351389459131	-1.1457824901235685	1.2427581642015841	-1.2146023027713864	-0.5725172968504265	0.07769975804043103	0.5224896056065651	-0.7858950469867428	0.5104543482288888	-0.65524110700739	0.4030710070016143	-0.8012567751847317	-0.13959275503670213	1.4583987158398428	1.2195365142884822	1.949112843982585	0.7003191132876905	0.0536650258672018	0.31513116334340147	0.31941481285107853	0.2960887717675299	0.05594561822197834	-0.693337921998694	-1.0279220394234077	-0.2863242093235117	0.18616801485070095	-1.485989663057997	-0.9205843800721766	0.5549293552907468	0.35115957589964075	1.3214193747574323	2.083490289200259	0.9807852026709998	-1.614556039399707	-0.20250077597137645	2.460462683393035	2.0665463503938915	-0.08425439539454327	-0.46831972381320536	0.6829922638009769	-0.1737563896915361	0.12259762483105245	0.8594830564519793	-1.347459081157538	-0.027524038586270238	1.39856577680525	0.2222660730397939	0.9721541561387447	-0.3489319463422863
-0.5575984508810998	-0.20612826596848807	-1.2037709997264625	1.2263002857116836	-1.244794114380222	-0.5926131931313507	0.03311267280938013	0.38510234625642087	-0.8145445547492087	0.5342327881383376	-0.6283343055000333	0.3192286170098837	-0.8550168080824058	-0.12627473712420242	1.392404423417369	1.2582955437887402	1.962000141588445	0.6914148979695213	0.012327592214394695	0.31008263560292937	0.3150642224260714	0.3133704807081671	0.06119267898179771	-0.668837295912346	-1.0823542393644352	-0.3249443373063346	0.14886066567736794	-1.5341032851219067	-0.9067217051669447	0.38573255458608885	0.3446477212541229	1.2984273303185512	2.034809795592318	0.9036382388982117	-1.6309034543607321	-0.24745652429107853	2.4241927808682684	1.9294819645153716	-0.08069445741082851	-0.4589038129362675	0.6847150747075079	-0.1754310072857394	0.08547183025051722	0.797527592831152	-1.3435711261222323	-0.0007526604737542172	1.32418248402767	0.32038732449804985	1.0583132370000932	-0.38383362829969386
-0.5790419777377505	-0.20390808401434138	-1.2566358036961816	1.2357602150108506	-1.2186812470165198	-0.6051434814635221	-0.006417374399984488	0.2906339326075736	-0.85082208189783	0.5505319364547223	-0.5746398763108951	0.2900087818942202	-0.8777964403104658	-0.12304822485634445	1.343405734109414	1.3218115003260482	1.9869303149729582	0.6677324823588935	-0.02286071580219782	0.3132804269559427	0.3449172199559781	0.3879726730432813	0.013948070183525663	-0.6390212538341101	-1.1409566734203518	-0.3640275583588792	0.12651194275687397	-1.5919528401211016	-0.9252251038601942	0.22382057380007864	0.26728313179049384	1.2822840526453747	1.9404015103358538	0.8489745730478993	-1.6447951686967666	-0.2817211820722294	2.4081207248477154	1.8157412836580353	-0.07451602996183615	-0.45694216483690536	0.6767226134195268	-0.1793090690828416	0.041824737036738446	0.7635137214725256	-1.3347803320142346	0.03132753104699619	1.2105256496063428	0.4607881409747499	1.0148963196662346	-0.40425114370473975
-0.5924162831191206	-0.19272010828462222	-1.2921256347726575	1.2628525777800157	-1.1791955418846618	-0.6229982096271859	-0.035482342926938706	0.25801079100318314	-0.8905840586786706	0.5497455158213793	-0.5005203775720046	0.29129741402160836	-0.8732889168018592	-0.14659276341181884	1.319937596708582	1.392698035763391	2.0245557523390767	0.5940083275875999	-0.056828925644066455	0.3113447675380474	0.38421008172187715	0.4855706285288994	-0.07289828871469631	-0.6141305756390051	-1.116376712432373	-0.4026476863417021	0.1259052708372757	-1.642809794288464	-0.9411304905182716	0.10135787410071966	0.16301715812881895	1.271254293101006	1.8566343780675627	0.7908970925626255	-1.6905641861902434	-0.3079172278407502	2.327799636191688	1.7161001586747955	-0.07110430836294812	-0.46889011072209685	0.6610408134752251	-0.17564033448501432	-0.002346547756551795	0.7582065495422503	-1.3113941912103169	0.06348471502739599	1.1296665117894764	0.6025431780926438	0.8174028607542365	-0.3968958045649866
-0.5838457397989926	-0.18158727432892766	-1.3190112164976355	1.2910101525731734	-1.1458269824213614	-0.6165198746770562	-0.04648042561677605	0.291128175828547	-0.9227439365275805	0.5407431564194349	-0.43013499203442995	0.25421570340320476	-0.8547521045206586	-0.21451915526551094	1.3227697019311968	1.4743508097566098	2.056677979541598	0.46798018881591774	-0.08757243927024483	0.2981787694399258	0.4316488382062609	0.6092233491938251	-0.1523203067485478	-0.6030370347811157	-1.0250730056061792	-0.43832190048990977	0.13837475789058673	-1.6589959802501013	-0.9441813367122458	0.09691154311480829	0.07218573632256638	1.259001661485753	1.782119245727105	0.7300715076930115	-1.7801270515512513	-0.32141041872206716	2.140827932390632	1.6260255146381475	-0.06723695861811026	-0.4852412021103176	0.6356092083783734	-0.1594340023726914	-0.05385059159430625	0.7806952351758616	-1.2801189698136324	0.0919755914054249	1.085831631798188	0.6994496139757109	0.54642173211702	-0.36290016951615395
-0.5593393424930013	-0.1725527299847987	-1.3468956433640984	1.3159438737572937	-1.1228832387172736	-0.5728690616440992	-0.051075960168617304	0.3887350339305763	-0.9326714704956783	0.4951108503023903	-0.3803699887051873	0.19102394813428542	-0.8463673040790335	-0.307935686419888	1.336677626843935	1.583188835465132	2.089355262836146	0.330638372217816	-0.09386746919425161	0.28011651938004684	0.5156269504557054	0.7380429556384958	-0.20512000747016032	-0.5982837527106722	-0.9363522140538467	-0.45787955879582604	0.15253043601454577	-1.6524298859449094	-0.9350915999479664	0.15070948100775022	-0.033447756160564134	1.2554355205863044	1.7323593020138361	0.6798907281116642	-1.8516731247792262	-0.3077879001326225	1.9997707898701922	1.5674792531470703	-0.03736312283186856	-0.5012391968406534	0.6092912573585629	-0.12248591549707862	-0.1085530925273845	0.8659348529919318	-1.2391329874836947	0.11654718495651853	1.031801742128734	0.7281192615501586	0.3138643426465422	-0.3143763239680145
-0.5299158706539882	-0.17874311966871345	-1.3750698586358072	1.340098085480148	-1.1093858724332226	-0.5166932900485721	-0.05887926883832746	0.5150450670906495	-0.9006819270602451	0.40785466053698843	-0.3480176054459118	0.14116567355253604	-0.8494580332857179	-0.4091934732466883	1.3452779547707436	1.7035635435169911	2.1112313124157196	0.20132237218232976	-0.07414924479339112	0.2625813777849504	0.5910872791095858	0.8122191644978102	-0.22755626025248765	-0.5813394302214248	-0.849425374564451	-0.46948668855820497	0.16390553450701245	-1.6357408435228507	-0.8848964208562033	0.2274782239684366	-0.13620828528273848	1.2683098357683196	1.7295569412947132	0.6353176555675736	-1.9210474475180093	-0.28337729522353033	2.006052109924334	1.5321965064706695	0.009942606658749372	-0.5100002190444197	0.59525936540938	-0.04366871635937715	-0.16377090043693113	0.9846054033733711	-1.1576173555744418	0.13022984492856854	0.9690571853870267	0.6738588268590355	0.1452596535961298	-0.24939262624742592
-0.48696014271536614	-0.20612536376985496	-1.3999022586810659	1.3692644372231801	-1.1078076640991241	-0.4211171966769601	-0.06287679889403078	0.6824514240746797	-0.8156665401249397	0.3254065867956995	-0.3245900175685051	0.04519713328951597	-0.8534285867119238	-0.523225756069622	1.3519436546808445	1.8054590146518454	2.0903285839453867	0.07774786121945709	-0.05316440201010512	0.23998013816722272	0.6116736209215914	0.7993221475408363	-0.1916614150947481	-0.5418370941090507	-0.7966744176562273	-0.4785055407180308	0.1705016046916636	-1.5970709184407874	-0.7969077689779783	0.34027101103519697	-0.18262762587886466	1.2938091095368893	1.7522524549298428	0.6077349515381189	-2.0187481365511593	-0.27382500700376927	2.159411803861082	1.5002355068158348	0.03406894041114465	-0.5029533754874806	0.6066782635337361	0.07078919276021703	-0.2201437067420114	1.0842818647411925	-1.0338015030134575	0.12759743607006563	0.9085252962152852	0.5698108685946146	0.01977405950986837	-0.13847738385600988
-0.4111609665167175	-0.2365868406204731	-1.4255608639668123	1.4024835327263696	-1.1137011667187273	-0.2685925151176622	-0.041602138939045005	0.9116999640830356	-0.6920592997709417	0.27199966656927177	-0.29894778276585	-0.08658481089239636	-0.8550420179454294	-0.6303272689781223	1.3418752680132466	1.893087008241143	2.035698963741082	-0.022789538246504766	-0.03494328247528296	0.2075307553991424	0.6024069652036904	0.6893743435283668	-0.13725047444086783	-0.4887441188346848	-0.8269774927298041	-0.4823707630722419	0.16523783362456104	-1.5467563120789056	-0.7098181746997112	0.4720988191864575	-0.19071828980752287	1.3350485914133723	1.7550608292985772	0.6064953531404095	-2.0833577136046038	-0.28137990062022583	2.3805584492159277	1.4795451233293009	0.025601393240935577	-0.47602749188362187	0.635006800110389	0.18951811122643134	-0.27325586373046995	1.141579890295061	-0.8985444757288585	0.12058378962672922	0.8441434700896547	0.49295884720687216	-0.06070312895441267	0.03986914130763164
-0.32211109854227826	-0.2532889937526478	-1.4511393150128096	1.4516949173579792	-1.1260879419528573	-0.14259409686300778	0.014226780814507506	1.1346777932252883	-0.5752247038136808	0.2414785822422952	-0.26044470595334257	-0.19994378724679146	-0.8544571491232837	-0.6908520693847331	1.305450174924479	1.9532415470687183	1.9679742287211064	-0.0875186934707032	-0.023928566024442995	0.17518972270437858	0.5977481655038442	0.49893769621779044	-0.11179972864800651	-0.4284810680316937	-0.8948408520949098	-0.47999798422490575	0.1504308753516218	-1.5421621522703408	-0.6298053536622887	0.5812339560848591	-0.17968716695375905	1.398053829814079	1.7408956776378601	0.6060559187877825	-2.0880912559783154	-0.30216932970174365	2.5492669388380094	1.471201255952368	-0.01185069140655387	-0.4329949684239242	0.6648125798919735	0.2984563926177641	-0.3283848256095908	1.1482927948361592	-0.7652222993069003	0.11410175778573686	0.780452121787276	0.45709589822655394	-0.12197542804711467	0.21805836666075679
-0.24268592324665272	-0.264479871681	-1.4742422331927187	1.5128387929735867	-1.1503303401798504	-0.07116718955395121	0.07878851622633212	1.2987294743469604	-0.466392122367818	0.22022863398941883	-0.23070752608860542	-0.30950190858822857	-0.849024423641713	-0.704814004981591	1.253913586497832	1.9504251470012253	1.8857890987349315	-0.1238667358304045	-0.04372925806622966	0.1403888505072971	0.5870219733026123	0.2843815707257212	-0.07557315762185904	-0.3745812202578402	-0.9355225503598191	-0.4702157162620241	0.13707219759262546	-1.5907996928453707	-0.5645245169006456	0.6343156041531646	-0.17275273138487268	1.4747668492775143	1.7086444747694984	0.5897410986062893	-2.087392301797886	-0.3343072651714615	2.651727632041081	1.459990829990573	-0.07425253416658847	-0.3905237781126595	0.6852330690780694	0.3809533435743076	-0.3850389776776861	1.075592433354207	-0.6495802789750715	0.10544193922893512	0.7255172876979543	0.4261758545865938	-0.16970611626719845	0.36960100411238195
-0.17033075944787948	-0.2648426465101091	-1.5045836957930212	1.5587628345377755	-1.1746693115416194	0.0028633102052397982	0.13009990201449673	1.3864638241100415	-0.3960106833034275	0.21110681828873892	-0.22704955172029478	-0.4464099256806657	-0.8435185895573744	-0.6837516652416256	1.1997083406840827	1.904954696063537	1.7988268035207011	-0.13330584201089404	-0.08574757839539866	0.09501652521096735	0.5408466201266611	0.09356300719546225	-0.04634442277212916	-0.34301376773047854	-0.9476919948076953	-0.45522479753474876	0.12007348831604023	-1.6470748595548688	-0.5462458826073856	0.6761309276924734	-0.14714256667489717	1.5511246209885141	1.6546238603062324	0.555045460913788	-2.073250960968841	-0.3662368393336407	2.655240610812144	1.4405907740560178	-0.12827191694029602	-0.355986699883276	0.7244011174831172	0.40170244315160775	-0.4259377670169644	0.9449291317573276	-0.5942581469515675	0.09517627794229509	0.6884564136241742	0.3788219451655584	-0.19034892926751934	0.49323865517837434
-0.12556203196076815	-0.24296297101689154	-1.535951749233183	1.5851603404568528	-1.1726361929147617	0.024467531283272722	0.17822301383140532	1.3655264456615461	-0.43057005462914716	0.21512851367950797	-0.2427738759279648	-0.5813626366113558	-0.8442925323521964	-0.6352951285321745	1.146498640777549	1.8612362913684433	1.7150975127477044	-0.10386476193299085	-0.11564315550846775	0.04489729535123533	0.5436739944660977	-0.05613346183474185	-0.07579167545581074	-0.34198510089463835	-0.929091874029503	-0.4414122443413195	0.10227480479253337	-1.6781361188221748	-0.5696114641298191	0.7084058803759802	-0.11396996419047331	1.633900763149768	1.5990006082214077	0.491825942630608	-2.0505786347411616	-0.37974799239664214	2.4924535925059907	1.4060792144004794	-0.1169278740052964	-0.33001146112756985	0.799548671167763	0.3463298903327531	-0.45368438231889757	0.813916674112404	-0.6126100248506141	0.0746156249081962	0.6607431446272953	0.31618127450657785	-0.1927873499194958	0.5091007680708602
-0.12245108955370254	-0.19215708174984514	-1.5576149739529879	1.5926662053146559	-1.1438446917601746	-0.04074219978610829	0.19742415819652337	1.2217047573783508	-0.5261683927322343	0.2103004882722729	-0.2731797533695329	-0.6884817066075788	-0.8409673514193932	-0.5809706322797847	1.0887599499378928	1.8262895318683572	1.6366609843309003	-0.0442342452954977	-0.11481002087962733	-0.001997787732243625	0.5898136870647944	-0.11730983013947607	-0.12312316483866559	-0.36990824303331676	-0.858204155689186	-0.44086661983342956	0.09094728841140762	-1.6972183367548266	-0.5924614096758061	0.6877515870815302	-0.14097405902961585	1.743631328527067	1.5546469355091936	0.40180420819801277	-2.030858141793332	-0.36169599980382594	2.24902126539354	1.35099765167142	-0.030726322489059578	-0.3150486130096668	0.8877343350091836	0.2580121742735517	-0.4366644444236889	0.7073997903424598	-0.6716375788091751	0.041024914655269105	0.643836899742827	0.25136190181603	-0.1981388456251696	0.44520558503904556
-0.13813628261714211	-0.12316891804785972	-1.573577999084502	1.58504041592435	-1.09140547957695	-0.11240095207281268	0.13288192293131212	0.9951900001860059	-0.609998844617263	0.1868804172590314	-0.30841879151493234	-0.7361976810911157	-0.8239280050017903	-0.5461956154014228	1.0327686650488113	1.8058527970321023	1.577622482561496	0.005189179657348148	-0.07654503549003214	-0.03573858623904072	0.5429454998164772	-0.10098658401938795	-0.16093991383718187	-0.4129898808495803	-0.7410368572540639	-0.46233396391696	0.09527131277952416	-1.6983978115939309	-0.598649041393163	0.62516766868001	-0.21886394005770932	1.9265087724683532	1.527320911672938	0.3030364184038009	-1.9927432966417897	-0.3192693266652876	2.094810048204983	1.2803343492330468	0.11285692793816389	-0.30424445886241114	0.9775123519156608	0.17852659706097065	-0.3639883915355001	0.6277891752487756	-0.7469288319999327	0.023514629546342744	0.6345625271623314	0.21061977552552894	-0.2055844048678465	0.3957694005899104
-0.15358798331448828	-0.04768853600414047	-1.5764974631245838	1.5782047175717082	-1.0176744325739597	-0.16036621359785502	0.006754974637222355	0.7599394940629518	-0.6912964978323264	0.16086880820932864	-0.33415040668676854	-0.7152218395222752	-0.7849308678906948	-0.5213147745547538	0.9850716148673053	1.805110888199734	1.5409256461455445	0.038217463591730325	-0.022818424704287146	-0.05677899912494082	0.4221376528157602	-0.028477586349841915	-0.21505072156250254	-0.4530811191653724	-0.6015281244016419	-0.4973250011603307	0.11934488723613054	-1.6608731355185866	-0.5694164479592408	0.5742158398243211	-0.2792284511249947	2.1718141772126374	1.5201045321387157	0.20550822700729882	-1.930580059219848	-0.26652876880356924	2.029492157931253	1.1972718642543803	0.2469515849885922	-0.288611632470572	1.0617113776014342	0.11881325916240434	-0.29286122111106505	0.5694649345276106	-0.8317081557416401	0.07127928499003858	0.6116982956060162	0.2421930314747712	-0.2161757128905542	0.34751611071586025
-0.13754568427937683	0.02187136082852117	-1.56221459417242	1.583470815425421	-0.9356558857682409	-0.223515988716413	-0.12254074748151036	0.5777274635906305	-0.7564679255975324	0.14603631778297682	-0.3440087303689667	-0.684754023134977	-0.7221356200853883	-0.4988226606016709	0.9320669676998694	1.8162537881628134	1.5128676922234991	0.04997034079592712	0.023953415030044067	-0.07343269823170674	0.339754077806395	0.06929296588890192	-0.2695274808410666	-0.46788397909673707	-0.4558391797303093	-0.533347681380804	0.1539132911253944	-1.6251334682399228	-0.5017656689212386	0.5646487986027078	-0.3315492516995514	2.449180691614229	1.5216229786657078	0.14094417077951343	-1.861836043375916	-0.2232794277438849	1.961209969140765	1.099011352132878	0.30722350340370547	-0.2633274974298715	1.1091750099261255	0.11869206973124458	-0.2664324885937791	0.5185761995600184	-0.9123439781076922	0.18787886566825812	0.5780008854742873	0.3545176676580171	-0.23675337724750203	0.2936440716101595
-0.07066042252746448	0.07561717731066617	-1.5491556188041125	1.5890473061867865	-0.8850820599251581	-0.2894905417235507	-0.26170029376207965	0.4467097637507835	-0.750802454888398	0.14460284219814806	-0.34057917249967257	-0.6169646560803294	-0.6441186569864756	-0.47970938352994974	0.86870269953974	1.8292600206933425	1.4830788050855614	0.03679926671823874	0.0725437719745351	-0.0863819961831955	0.2675770694439861	0.17651961683613307	-0.2969080287096665	-0.4491461817152624	-0.3155727917308886	-0.5627059479691948	0.185900365474407	-1.6375495471265655	-0.411942542896041	0.64475895739428	-0.3873035222764769	2.7389945407261584	1.5276215941535303	0.14126226878104234	-1.7951795290797854	-0.21017062755061405	1.8813484892691874	0.9970754755265862	0.3041850675147521	-0.22651792532538054	1.0902509489216492	0.20648463158875488	-0.2860378459743743	0.4680912711523382	-0.9676405554971609	0.3316274541420382	0.5439216201827302	0.42101786714439954	-0.25691688237157567	0.3095187684874885
0.012795929794535537	0.11121844794009932	-1.538168322247775	1.6060342634965508	-0.8892219977290967	-0.32950911677336253	-0.41674270945908953	0.3253545188809713	-0.6966212997145063	0.16323138833987919	-0.3393112954109279	-0.4807233130222512	-0.5628294536671086	-0.45371034154323997	0.8035613076407608	1.8224373129310578	1.4491388349465935	0.0418193892150624	0.1045243002146015	-0.10264036394137435	0.20113122528313782	0.2871174128763322	-0.304932635431156	-0.41612559388076653	-0.2101334940422915	-0.5760508230130041	0.20114745827725086	-1.671785910536639	-0.30774441134798824	0.8112277606817038	-0.40222591113292516	2.970991818129204	1.5285296552449201	0.15038217127847586	-1.7309412714346935	-0.22860341839513945	1.804547505101811	0.9024639946745273	0.24407508922380167	-0.1853082256380129	1.0310844808176283	0.33570561686777334	-0.3620248942630927	0.42802030139502756	-0.9973459922317028	0.44427475522490123	0.5106322196738329	0.359014476787157	-0.2642507582256123	0.3413625421284558
0.13638549939444283	0.11934460411213917	-1.5153212810639876	1.6734741770685395	-0.929325262643863	-0.3582152558448527	-0.5401526373250755	0.22134412204720216	-0.6253030213759907	0.198394677164946	-0.35323808108285804	-0.3633724226328552	-0.49453845572267296	-0.4225114911591886	0.7301583706013093	1.7980855822563022	1.4014461005938197	0.07535312047805953	0.09641075308043515	-0.13352306321690638	0.23430065649768067	0.3892212452999361	-0.30074130541127014	-0.3816021582154704	-0.15788346615687707	-0.5777564727351472	0.1930317344116453	-1.695596558851058	-0.20274307760585547	1.025108854276477	-0.3834738826584501	3.0296794300003094	1.5070218374081317	0.12028419748435719	-1.6697952619717693	-0.27333284322561713	1.7195911371545534	0.8136571068624179	0.1604975166685761	-0.15191795706671782	0.9727314557251546	0.44723661760451705	-0.4885297954518407	0.3947776094816476	-1.0106271006058292	0.4907378714697549	0.48212385500169397	0.2325541669109798	-0.2763544454694883	0.35142973000151406
0.34488731489316615	0.10321128191200699	-1.488805641984004	1.7704578519417289	-0.984618465099539	-0.40611389524988156	-0.6111461710948158	0.1440135920856157	-0.5415873600739567	0.2415316739306222	-0.378204997540594	-0.30391241592211343	-0.4545304031043334	-0.3889793046500978	0.6546692448249469	1.762439716356484	1.346016778721382	0.09173353972967054	0.07486978235962356	-0.16519349680925197	0.30942220966764683	0.4367220751229587	-0.29642623637697796	-0.34106733122697397	-0.15268945835162223	-0.5796867913723036	0.15655409830482184	-1.7226060061152797	-0.10145035646354847	1.2640867620993532	-0.34770710283890327	2.9285465434007043	1.4653652865468334	0.07318929645392112	-1.6106150611413035	-0.3299065306587854	1.6194320507325233	0.7436220397044547	0.1342796850414002	-0.1325911964077723	0.9343499913642912	0.5205268441999463	-0.6075035147948404	0.36992073500043066	-1.0067756521905724	0.45584562201798545	0.4665148714821224	0.0776512405678493	-0.29498695747428644	0.3534997955079112
0.542160894551818	0.09329737138211822	-1.4586738135491988	1.825245727334704	-1.0478814925724966	-0.47576598928177416	-0.6550475011699695	0.08467660438760019	-0.4515285933309121	0.27767384075921797	-0.41941265811682077	-0.27405029728554336	-0.4483060879238244	-0.33365777456386353	0.5944015702030809	1.707178922327035	1.295227831002187	0.0881659648956613	0.04766180451877864	-0.187452115924871	0.29294192860804813	0.4248716554987692	-0.2996645127114375	-0.3055649412495026	-0.18224740150377014	-0.5859752284527312	0.09489362977075416	-1.7412775140593155	-0.013385681332385962	1.5062041529834034	-0.2954185827515484	2.7778668428676623	1.418353580706181	0.0022468833913607657	-1.5629707246190858	-0.37481198486977113	1.5158918113148145	0.6996493319637102	0.18987455309086165	-0.1300470897189073	0.9106296861879581	0.5388778620030912	-0.6856139832107322	0.35540191568087776	-0.9876133273264196	0.35987635421831	0.45285701090249775	-0.09284912116032355	-0.313144815077364	0.3698023478698442
0.7042251988881176	0.10942488918498423	-1.421870686082992	1.8445112507620156	-1.093908756886269	-0.5337512176568726	-0.6802351905453351	0.052263516152123844	-0.3732895537143754	0.2923404196595481	-0.4833030701606173	-0.322603679397603	-0.4734831781254222	-0.23982927456841857	0.5452126870501657	1.6376249692924483	1.2542036615465055	0.0626555965674709	-0.001340890630341604	-0.205698853947424	0.20188264458956465	0.38518909136521057	-0.3141235481820484	-0.27222695807160574	-0.2322182023354018	-0.6004044748924728	0.021938357557107404	-1.7487150507121494	0.024361516430549058	1.691776558295984	-0.25441942941557183	2.6427736374727298	1.3705841550144346	-0.12381174731750062	-1.5400581328918839	-0.3972000481212001	1.4153657504369832	0.6774767646419595	0.23034311564436716	-0.1474725606815481	0.9028022156994886	0.5101192427482533	-0.725254120452314	0.3418698417144944	-0.9739452487797655	0.2550969492501362	0.4293179942007317	-0.19052825940924847	-0.32803128008819044	0.4599162633185533
0.8961456226829554	0.1429133592096874	-1.3987338564939589	1.8363105290541246	-1.0974438418987176	-0.5838403923679509	-0.6737741419674999	0.057755793945193146	-0.3306392977484858	0.2873564374178524	-0.5558567572468285	-0.4298934829879908	-0.5222113223636002	-0.14469909151212088	0.5016880143424808	1.5842959917226676	1.2228548300361906	-0.013222843419957131	-0.04554988983128473	-0.21440492875741426	0.0994349005065582	0.31196767305510253	-0.3528670234161175	-0.21937872137528358	-0.28495663601805543	-0.623279438504761	-0.045104837322415256	-1.756063073649516	0.01152019740173994	1.725598392196526	-0.23425586327345646	2.5558199183765855	1.3289155768539123	-0.2573702762685883	-1.5438181319428548	-0.40639309270727286	1.3253109315552514	0.6638662541957265	0.26353535160201397	-0.17014619479002077	0.9593710379600324	0.48036907360211034	-0.738616563428333	0.30874252310394634	-0.9763619870270641	0.19584575208821126	0.4162983025183545	-0.17920856804962376	-0.3028513294243634	0.5950934284840376
1.063058327326955	0.18881453278718122	-1.3985365537499619	1.7622394942731752	-1.0766679109305168	-0.645404561030184	-0.6440429184312617	0.08699954752617627	-0.31820858848667927	0.26640181168129523	-0.6234945240281158	-0.5081057294578532	-0.5761503452887411	-0.0744255158412525	0.4634947128513455	1.553800685216795	1.2080761327612937	-0.12400904624331537	-0.06420237856479591	-0.21186895136573813	-0.023339372611316543	0.23311299050467635	-0.4019176952757217	-0.1544503414283333	-0.33815842904680754	-0.6464707726300274	-0.09307652720005827	-1.7745608196752911	-0.011266946326603128	1.6294479133957978	-0.22051024490499943	2.570917947855096	1.3015294165215385	-0.3511763931111222	-1.573068116261361	-0.41108840699957394	1.261578513444933	0.6424498263432107	0.3000103060087922	-0.1563754251324993	1.0743811362058118	0.4807363143025933	-0.7317013807268691	0.2547235282621471	-0.9876607859324847	0.21141656047548257	0.4666508746897323	-0.13563452741827325	-0.18058128623603328	0.6902283538844352
1.0637450695801705	0.25315627647793976	-1.4067369490473403	1.6408688129963909	-1.0420616905031168	-0.6985796723402953	-0.6126346822862897	0.11723796558936879	-0.31009178339228544	0.2296424539758985	-0.6810952063888439	-0.5551590949926063	-0.6182558585106384	-0.018456606147625888	0.4252449475624875	1.5338233631575071	1.211272308836231	-0.2241391434930148	-0.04030156458056772	-0.21407402177674478	-0.13619745806844694	0.17589900297914962	-0.443804668024705	-0.0960763665246177	-0.3956901273164683	-0.6561796793145372	-0.12131056251704667	-1.798861160668445	-0.04214891381338966	1.4755256121962959	-0.23227794978491278	2.6650483547191928	1.2824841882008031	-0.4232567443853359	-1.6258516382084327	-0.41934741813805826	1.2231245784793323	0.6056736101678731	0.2658930900199103	-0.1092958707478103	1.1815944599258215	0.506252198172165	-0.7125846765136149	0.1929532691537612	-1.0141864960606868	0.32862108190809325	0.5812492697791299	-0.09540222536916261	0.009513148178554264	0.7464284301857813
0.9311694775969398	0.32340689658522465	-1.4184887937366668	1.5672492588083922	-0.9960268019944938	-0.7295962665338594	-0.5940380424661809	0.14285829855658938	-0.3073590269325851	0.18023731975711738	-0.722521352311956	-0.5692568117679434	-0.6358220910654324	-0.015309718109553717	0.3912745437852415	1.5356809887339384	1.2247304461196724	-0.2974069234918694	0.05330555153496095	-0.217558794405029	-0.17077038771634961	0.16683216503303105	-0.4901014886275254	-0.050910626754700594	-0.4567533751969357	-0.6502076127470878	-0.12503088884752417	-1.830506891842628	-0.06604996346520943	1.2909933511503424	-0.2769042560464687	2.694848175798497	1.2753971021332358	-0.48006183286449494	-1.6878557387410802	-0.40619550870874466	1.200910153897611	0.5548467426612259	0.17525328120246472	-0.05515740112557106	1.2440914399827794	0.5374896921552652	-0.693269549499077	0.12636162044281316	-1.0430778351681178	0.5391661285894791	0.680332837415764	-0.051083363385155824	0.15858720464052095	0.7287730994534061
0.8044689655899667	0.3867676971380728	-1.4312548978443538	1.55327452357972	-0.9433842779485835	-0.7402025080400355	-0.5956565546350756	0.15920848211042324	-0.3056927120181335	0.12674412553715836	-0.7512952104199704	-0.5390735513709203	-0.6290885366518477	-0.10053187744202152	0.3581243509643879	1.5489525963468147	1.280546465838214	-0.3411354783004693	0.15545124031865826	-0.21084401823977209	-0.14775657946697193	0.21881683816598113	-0.5386466734495554	-0.020333600660359986	-0.5241283287648016	-0.6349324190661221	-0.11538956353704626	-1.8715278683338883	-0.04420154164270494	1.1115932304968668	-0.3009972378579615	2.6662883060089433	1.27888501890811	-0.5128751174345489	-1.7436316582731155	-0.3399330204750144	1.1801671899978863	0.5151287301428941	0.11099873363209278	-0.009897652593059239	1.2566882956757426	0.5654367094620357	-0.6831884865801123	0.06049257294433961	-1.0476557653223657	0.7445563467819302	0.7319512855964372	-0.005979850029633619	0.22408951207796862	0.5523707999477486
0.656771309190934	0.4385806493307255	-1.4229126911997265	1.564776697123562	-0.8907849576734937	-0.7158960937742478	-0.6250790258499379	0.1705297408908503	-0.2856450921362684	0.07376525704786689	-0.758750195286428	-0.5239961489719226	-0.6139071571390791	-0.2297100735395028	0.3216665683085175	1.5499798547300947	1.3939541586502622	-0.36465840810352446	0.21175337896716417	-0.1758937986443353	-0.12213445470986228	0.33324481321703464	-0.5780325384605414	-0.009656880193201399	-0.5966378048164644	-0.603721780198845	-0.10232530009197241	-1.9127647308448066	0.007262895237232972	1.0249335918725766	-0.28899476579839933	2.605209603496445	1.2890480867521397	-0.5172563435174584	-1.7912198288344068	-0.23446986693326183	1.1462986543003975	0.522253745838075	0.07746889368678452	-0.0060769656795325085	1.2002422572659988	0.5721168178038247	-0.6842220620673976	0.007973431039357461	-1.0392665440349158	0.9072670781751752	0.7390129906069678	0.027087031626808134	0.19463301832412921	0.289894044127446
0.4807558359805643	0.4836895226814457	-1.3950405957547631	1.6096143635109634	-0.842694077953461	-0.68769095304526	-0.676517162591088	0.1892399358248335	-0.2514374984035995	0.01744161219397551	-0.7465679820055383	-0.5671389021831824	-0.5976442745026013	-0.35634721812989434	0.28747625289803597	1.535957777798322	1.5280751769059802	-0.3746422196575696	0.23316536183934788	-0.10414847982672364	-0.10269179855407946	0.4369864786596618	-0.6231920132288197	-0.010861452882010503	-0.6652149880390732	-0.557251995430246	-0.09362966924439795	-1.9446921669470794	0.05670445251726628	0.9353630733226348	-0.27497916517334536	2.479393829790117	1.3257584108076899	-0.4935039329497089	-1.8311475863914375	-0.0997822437909999	1.1012035505424418	0.5698152946417563	0.049318759561123186	-0.05734841115655056	1.0868743930246627	0.55038351314923	-0.695123470000626	-0.027977497351028734	-1.0301544916704795	1.0390525049424175	0.6848261741595028	0.04269243301562218	0.04884896835252076	0.0975981717671982
0.36681842874959936	0.5542390692479163	-1.370679872581873	1.6985489859379566	-0.8103547847950073	-0.6885037429094267	-0.7289075564918488	0.21176198160057585	-0.22701302467977552	-0.039466041231513135	-0.7038540966894191	-0.639517750852408	-0.5890225013485545	-0.4860343169134008	0.2459961640236771	1.5129186550577576	1.6461890088110844	-0.3641284244968218	0.20089513957859345	-0.04059676925611903	-0.08154762342645545	0.48701015889539534	-0.6727376411460487	-0.010567001780301405	-0.721857537293248	-0.5110550229155918	-0.09629129359753748	-1.9744976014414992	0.0922436705861871	0.7889199047069748	-0.2529315924145453	2.370711928451257	1.400487027709368	-0.44014545271391564	-1.8623165743749621	0.017701201733948874	1.0716817025738539	0.6504325524811053	0.06683848519724819	-0.12918396455518882	0.9793080657336045	0.5166120583327962	-0.7145274430455898	-0.06372500439168469	-1.0218382836231297	1.0838914469194205	0.5799729319846366	0.03943035447109991	-0.16486650275945838	0.07906196209593006
0.37756594501242013	0.6630744201792262	-1.3466058549588538	1.8189179446491317	-0.7898889044174018	-0.7078294874829926	-0.7645895747695446	0.22592204988147047	-0.2129604355679029	-0.09094506952556718	-0.6565652606248786	-0.6947053526234497	-0.6005181988872832	-0.5913910206126736	0.1902842263443812	1.4818526494500635	1.736957778741722	-0.34651383045737993	0.09924425664045122	-0.019849194406209365	-0.06523036214859032	0.47239819122119303	-0.7122156522315923	-0.0024791565840117	-0.7634816082823176	-0.4714513952945979	-0.10459734590850726	-2.004695316630175	0.10203414342102168	0.6772472730042745	-0.241052373124299	2.342353593444335	1.4688832715697662	-0.37262669236883916	-1.885151157823098	0.06934965894925607	1.0920683805941604	0.746481074513502	0.1150472367361639	-0.19473319027540992	0.9075140459739197	0.4764653049559745	-0.7311712660786629	-0.0962754564880725	-1.0168697326343483	1.0017368261654815	0.4919631639830335	0.023111995744716046	-0.3418009112126156	0.2616996260904627
0.4713886716467062	0.7551844003892981	-1.318329905459772	1.958294941761951	-0.7192761531083539	-0.7455882402219404	-0.7826272103867419	0.2236330859643362	-0.2029551402371311	-0.14148503858233735	-0.6278278167413454	-0.7527181888693646	-0.6191810604836014	-0.639023619639989	0.1299303701365177	1.4525558110580181	1.7815884974967777	-0.3356099084750311	-0.017671598088555555	-0.027656256445709942	-0.05907636538815888	0.3550177100102853	-0.7443825304872224	0.036078641578724605	-0.8032960731764881	-0.4427281622721124	-0.11888090095669494	-2.032041756705569	0.08240692272782431	0.5323776559714606	-0.2819957692551092	2.296277276784692	1.539038507941631	-0.3045996310934849	-1.9137021879611749	0.0475435703844015	1.1554088842371188	0.8218204036198319	0.1485578634464018	-0.23685430184894268	0.8801639432083256	0.428566100391952	-0.7371891038728272	-0.08196005851824983	-1.0143945837949704	0.876932049073155	0.48131829754123456	0.008633783889601428	-0.4426323972565638	0.5649673687739117
0.5976221989214918	0.792123584588485	-1.2905133014115575	2.131176736940687	-0.5508475232629036	-0.8245381173229405	-0.7866864909067199	0.20402398617220782	-0.1565871505509995	-0.19071098835301462	-0.5982495353107068	-0.8012105946977947	-0.6344859683251854	-0.6429909834371621	0.07439079562921766	1.433434537651463	1.7859131999389153	-0.31968095674024094	-0.10419284074914752	-0.07655142331500261	-0.058612777883854474	0.1552461489455445	-0.7750461113550667	0.09435701547539196	-0.8463728383317054	-0.4341563554023642	-0.10107329578731165	-2.0634637035910823	0.04504314658840118	0.32541180722624075	-0.35411331225357945	2.236947486284184	1.6583733708392216	-0.24672219161948114	-1.9545067585749052	-0.03707267509444329	1.2192838166992046	0.8561890115349184	0.16266037798790398	-0.23822141967819035	0.8812920198375462	0.38566504176150596	-0.7377814107423318	-0.005731702881275358	-1.0136388967599392	0.7705064719915161	0.5286160284339825	-0.010572251204034084	-0.4910192253849085	0.8574254684786652
0.7083181827172802	0.7968483639627997	-1.2582543027680342	2.30321200600764	-0.33192130952287763	-0.9260595686845725	-0.7725131343433687	0.16250137757016087	-0.05687856899226508	-0.2310274891763196	-0.5747358774481635	-0.7850559446213274	-0.6455178043842814	-0.6177016356724601	0.02585570381835417	1.4186876728603761	1.7708109391601359	-0.300702145639101	-0.16382328880322497	-0.16622428669593795	-0.06703886285219322	-0.04648640501641266	-0.8031059074304071	0.12680399726759822	-0.8869543507920532	-0.4402774370665061	0.002105538773771065	-2.1018255961816834	0.0009562706022343715	0.21698534004795852	-0.4046528168525487	2.225217478766264	1.7615525640545715	-0.19820404798426744	-1.9989995606228654	-0.15158517576879338	1.2511749657659228	0.8481348095267969	0.15464571421577716	-0.2246498327507581	0.897157995558047	0.36285572185449516	-0.7368544504915576	0.09933390618462315	-1.010207274475256	0.6520517396664968	0.5805954082040816	-0.044049382054719664	-0.466374424291649	1.0820873498507937
0.8014679019434154	0.7666858135713671	-1.223831139651292	2.4314360215977273	-0.1688042020900925	-1.0152479331892739	-0.7467696907895272	0.09804588351493751	0.06436991002727649	-0.25830002582378814	-0.5778410176811728	-0.7348277472522203	-0.6289876971997539	-0.5737871419838562	-0.009460915767753061	1.407938555277554	1.7457229299200694	-0.2966291234764775	-0.2056534137466915	-0.23666354787303345	-0.08833841620928184	-0.1902080885713902	-0.8312446858553681	0.1393965619160053	-0.9233124054288391	-0.45843893854341006	0.12426963575992814	-2.139023810471204	-0.04069125057228229	0.25483439918595313	-0.42861961130498055	2.1932178542968788	1.7497447630417002	-0.16046188407094045	-2.0407402305853855	-0.23228566564043981	1.2354983870715244	0.8199770785455781	0.09288614245665969	-0.20944555102062576	0.9116042830036791	0.36219836100063035	-0.7287665001884751	0.2036586972007579	-0.997397101499773	0.5218281599378647	0.6266952646913404	-0.0793108977502722	-0.3293668272773454	1.159944464064055
0.8392799304054549	0.6659940320038944	-1.195561355862959	2.4990205500471445	-0.06713556375579481	-1.0943896819959136	-0.711653176763614	0.03018937829538899	0.15524702253941833	-0.2699536514115614	-0.5968227597878634	-0.6991362959005892	-0.5964594109404956	-0.5310600878959768	-0.02707464887839407	1.4111144957791948	1.7149370462945583	-0.304201018894463	-0.24137881870674974	-0.2563041949468997	-0.1209092591627727	-0.2673588372186172	-0.8570877106513466	0.14338503593006188	-0.9493325373573956	-0.4814881351918311	0.17477507306648116	-2.1664544987493914	-0.07742370317644112	0.33916990593243146	-0.4408861964416479	2.135384203369129	1.6702834038954948	-0.13692591131866438	-2.0777692004923316	-0.26266689974142443	1.1734975183351781	0.7756658008932362	-0.0053346599699001795	-0.1889206760609929	0.9221790421537885	0.37724054009242153	-0.7083259901218786	0.27624368537987765	-0.9785815895260932	0.426053206441115	0.6726225017227864	-0.10214544756192956	-0.16066441526187297	1.0880521586655805
0.7572382671250792	0.5293817379573729	-1.1719158551370579	2.518564721652919	-0.0048585988168632025	-1.1720337655446464	-0.6462626851207286	-0.011228203622200995	0.21226831891194226	-0.2701029717849812	-0.6089718692283157	-0.6506520202433099	-0.5849637134017668	-0.510032367386353	-0.0404357664868708	1.4286520791781925	1.6711375963787465	-0.32420299279187664	-0.26294516408630775	-0.2557653729606776	-0.15504407314726779	-0.26674924017566237	-0.8649754146334934	0.11630700669368996	-0.954958596444824	-0.4944776665435274	0.17565831600824905	-2.1778990905475757	-0.11140940259837599	0.5050252908062033	-0.43488789500161235	2.105505817883036	1.569172906146622	-0.12429053400021355	-2.1047850276983935	-0.2761205738230356	1.069237581441045	0.7137338402861799	-0.08947490583789489	-0.17384918281758668	0.939107865582773	0.40095694452962605	-0.6350724380359233	0.27492903695550125	-0.96263549788833	0.3614088707961012	0.6903343040677148	-0.12390856986629009	-0.019440770326404445	0.9792447337350868
0.6269117560211294	0.422238368829027	-1.1586564941693787	2.500692439117915	-0.023804723020892465	-1.2412887917412576	-0.5527042316950961	0.02533034962919185	0.25266349536027405	-0.2664595546735418	-0.6201046907673462	-0.576008918908611	-0.5910493743356462	-0.5091945820120805	-0.06470628417113009	1.4570300920163046	1.6053516117844737	-0.36142207302370527	-0.28050231338393183	-0.26856825189417144	-0.12696136855962142	-0.20754855385351703	-0.8470358902895855	0.08414682792262904	-0.9404880092984168	-0.5046427886779117	0.13124041507139012	-2.1718279544337933	-0.12892780436226015	0.6914587679292519	-0.41831333211838284	2.0998389330629346	1.406404458927431	-0.1206733989931412	-2.115977655578752	-0.27686420814476903	0.9678920630405529	0.6231362938305083	-0.15335616769833238	-0.1663496512377179	0.9477449420874523	0.4314893363677982	-0.4976809365856843	0.19150199444971439	-0.9435936448703416	0.28682517524105844	0.6826553537303389	-0.14715735187407725	0.09950203857535485	0.9074279322456599
0.5254593229536202	0.350699172528747	-1.1503173703801264	2.46628820705823	-0.0977899098522405	-1.2867010936273757	-0.4604360379703693	0.1464353838683865	0.2601693183193693	-0.26374192387730444	-0.6077701998204454	-0.5262685318085472	-0.6094021546167745	-0.5223741230032127	-0.09772869050240089	1.4922365196077192	1.5204359214972407	-0.4079158663728328	-0.3065261404832769	-0.3096709986257636	-0.03792964307644577	-0.12140074041569052	-0.8066574804183629	0.10311024368073778	-0.9078618758815609	-0.515552986295759	-0.006265938940292548	-2.157339896309706	-0.1322695221326913	0.7273265998927193	-0.41967498176034723	2.0872959547269416	1.2224168490528204	-0.12596956675055085	-2.119431862175785	-0.2769324644351699	0.9173137195983528	0.5222349363985428	-0.20924197902171313	-0.16738479785015037	0.9353245881800127	0.46696478803447405	-0.36424900655808234	0.06740282655607055	-0.9152608570496724	0.21225247860882304	0.6738831468394806	-0.16479806722656754	0.1567351217789053	0.859552161916849
0.45697395175171557	0.2977311452802117	-1.1311882527785342	2.433760441212997	-0.12298533243557341	-1.3070554837339525	-0.3767024084133471	0.26239102154906196	0.24625744024471685	-0.27836868401138887	-0.6057144513292955	-0.5031138043713156	-0.6633991602268697	-0.5480962111471883	-0.1376010470310784	1.5145080520563325	1.442578124550796	-0.45215477576566465	-0.3340957072112581	-0.3782741653172001	0.040388626125946105	-0.028040586060011908	-0.747254855268438	0.18149924542009416	-0.8606681003201292	-0.5185607987090001	-0.1729222839122789	-2.1404691937003744	-0.1444828229850593	0.621971034834955	-0.4529708370140866	2.0663670799272054	1.1110651060149637	-0.13402695633566186	-2.1064980895066774	-0.29060527713333084	0.8918107763496013	0.4200169181992526	-0.22947077080273187	-0.19120524161671135	0.9129664163484866	0.5091387100779633	-0.2757613217884739	-0.055752101938079404	-0.8800721259836465	0.15374920819778196	0.6708387673460525	-0.1872542318590682	0.11732484601251172	0.841966043101101
0.4255589273783772	0.2734600581135081	-1.1057300330921596	2.396619108058549	-0.08557594970139391	-1.3154658601644782	-0.31633320452335734	0.32209251362254504	0.286793327730269	-0.3247409555344909	-0.6533277050301205	-0.4951055857878627	-0.7323531775688241	-0.5827777561036274	-0.1804095210413334	1.5039244372130391	1.3808932416032949	-0.48900090457055445	-0.3631919825738147	-0.46064071970017884	0.1360557661624843	-0.029417687813675025	-0.6814256996043544	0.29721470435140407	-0.8445538398176289	-0.5208556311980658	-0.25919757341945776	-2.125844232246748	-0.16207063728423432	0.43140746106346856	-0.4810871413668171	2.044471521339592	1.0699377563195083	-0.13442047963652165	-2.072233733009823	-0.3091422486316253	0.8441183485306876	0.3275873323330459	-0.20529777633659493	-0.2372194701874392	0.8907809093071473	0.5578274821480239	-0.2330145350163419	-0.15060110142424277	-0.8560872766109119	0.10018812043473731	0.700482235712476	-0.22741483987423386	0.057197301653371224	0.8225237865212582
0.43840444122477074	0.28488601413112286	-1.0808729702039013	2.346518871009568	-0.08942108530443829	-1.3184878395282982	-0.3008598381857939	0.34047527242263265	0.375918958121221	-0.3904054193034113	-0.7136991788354421	-0.48029647903683903	-0.7775670669015219	-0.6109197284484958	-0.20285239474667524	1.463342024082459	1.329504517633	-0.516172378925309	-0.39366483317336487	-0.5489372443119602	0.18836219144206032	-0.13803612959994166	-0.6339783694420557	0.414329762025902	-0.876043490513986	-0.5310299234922466	-0.25555456801990967	-2.1211658242353897	-0.1750276438718616	0.1487320638854827	-0.46441573702198236	2.01169650033364	1.0494702998655696	-0.13061642106154053	-2.0146792247150875	-0.3188885284135773	0.7929093790819174	0.25792845396574676	-0.16864990281418496	-0.2863904432380632	0.861911356387909	0.601551159947552	-0.26009776662442985	-0.2114301572726828	-0.8542655962704254	0.06760197846485978	0.7649582179049134	-0.278182181911454	0.028196848403145836	0.7428294105211638
0.47010789734445935	0.3157421899958117	-1.0670648609794806	2.2920907692141004	-0.15612008325678492	-1.3023146536737793	-0.32304775500716476	0.272705259766755	0.3462030088135063	-0.450491937567478	-0.7584820541788864	-0.45493441013218894	-0.805933204775596	-0.6255844344212929	-0.19704851069655183	1.3962991470958894	1.2827509066207636	-0.5290980902221164	-0.4134930144287933	-0.6018852895993582	0.09385656735037151	-0.2559527624269423	-0.610783886103367	0.5281867373801916	-0.9004731727951227	-0.5427104145329971	-0.2185475809244175	-2.1235221411572613	-0.18109297731275348	-0.07510469626129157	-0.4241795770198655	1.9620574586183206	1.0570294574276677	-0.1157805926191134	-1.9175089919795851	-0.3217337379923858	0.7553996016967741	0.22551978965002117	-0.13631402819109398	-0.3408005256740608	0.8280076655858902	0.6284699032929697	-0.3580238613595909	-0.22721808292338844	-0.8656009017958961	0.07703905423336413	0.8361454353036537	-0.3283759716771103	0.025372189365455267	0.6455426237129005
0.4836332860215366	0.3533169556955979	-1.0626563777932962	2.2360824853433057	-0.23347516421214895	-1.26250393963841	-0.3589280247754278	0.11926127377522962	0.1837891455629534	-0.5012675009911991	-0.8135039473695567	-0.4388691919383792	-0.8227658303164059	-0.6358975031401223	-0.17470667747134563	1.3141983743077394	1.2387278559095851	-0.5281387217488721	-0.4239516029421077	-0.590924361912243	-0.05901778015409925	-0.35058352266733417	-0.6073139282100195	0.6355237240537853	-0.9120665488667686	-0.5532927789381207	-0.21125859624336232	-2.130322550776472	-0.16830454402511813	-0.07976439017369016	-0.37897809116816933	1.9195643620769929	1.086300896913357	-0.08947028059577293	-1.801429552398536	-0.31021279466001517	0.714433851281275	0.23915287142369346	-0.10810076486448757	-0.3922560642804037	0.8054231110294531	0.63501413257558	-0.46154429447722095	-0.17454409790144704	-0.8937036979102511	0.10859129745937275	0.9425784070438384	-0.37255941159699796	0.0470806480323839	0.5598582709283363
0.4842479203381645	0.3811316273930373	-1.0520852667125773	2.181982412416153	-0.30069769021091197	-1.2197698469768408	-0.39347253450068737	-0.00808667014888774	0.02342299819615956	-0.5407478077233545	-0.8572738451956227	-0.4310926832327221	-0.8227355784807775	-0.6337338012437581	-0.140231071293423	1.241839435187696	1.1948652716515515	-0.5154264760714311	-0.42767956322293516	-0.5608118266713651	-0.1814532777880594	-0.4595691915879113	-0.6263328779987469	0.743147513748524	-0.9224733493156343	-0.5610323938063395	-0.24774218011410362	-2.121924058060528	-0.16362746129004382	0.074710368603324	-0.3145902575596472	1.8994552897828776	1.1220069414837284	-0.062002354195735965	-1.741409982485322	-0.2886581766387423	0.6771770368705198	0.26381580853964126	-0.10065151915299708	-0.4064463248391735	0.8037501810623097	0.6299058144318584	-0.527633894976521	-0.05380290034812611	-0.9290457567804861	0.14481808287840486	1.1015870803105678	-0.4020774385731348	0.06984079194234176	0.48259889599503686
0.5053412086456752	0.39731718916856085	-1.064993182167512	2.1555284714229566	-0.3752292776732279	-1.1890916931529456	-0.4241755153431492	-0.07596170948922192	-0.08789424393325193	-0.5785125892764438	-0.8414700717709032	-0.4287511939413166	-0.8141869139294992	-0.6175423872128871	-0.10405263584733848	1.1908274959713139	1.1487245898783773	-0.495544729936649	-0.3971115576530863	-0.5606156251872518	-0.3193272581889791	-0.5169190531531331	-0.66469197246466	0.9071873697226284	-0.8645409078277255	-0.5614588062368755	-0.3191986158205075	-2.0879878288729055	-0.20829608042912445	0.20967384976349965	-0.25118844610565133	1.8959438023838036	1.1671604295943183	-0.03384576201919376	-1.7430138327029148	-0.27416269601943655	0.6495043126161123	0.28344910152440883	-0.11700747169344312	-0.396622994741599	0.8191058364029254	0.6583192274282428	-0.5592749279454458	0.07194185518064923	-0.9463097374020484	0.20220679577832557	1.258346469759129	-0.40524392507239637	0.10678472620959789	0.4258325403758317
0.5295076685363249	0.4189385689834527	-1.1120098094909427	2.163577523869153	-0.43506395886164684	-1.1710131146660359	-0.44402016454650184	-0.12099653398031263	-0.11716584259711324	-0.607839110616063	-0.7907880920615498	-0.44843433829719304	-0.8075642829132186	-0.6090849092403793	-0.0830451313156833	1.1624152411870927	1.0970991121247546	-0.46494553753298806	-0.342175421467096	-0.5793074770245096	-0.4383520763269887	-0.4898397242690999	-0.7037145186673897	1.1117238122824094	-0.7292211939285472	-0.5445444464922911	-0.42769772520590976	-2.043001921337692	-0.2931909164486708	0.34288470688467065	-0.22087413403345604	1.9068915816776104	1.2156665273635163	0.0011810911181982854	-1.7872663692513524	-0.24652249084349118	0.6261960903845766	0.3000578366322355	-0.14985935891556168	-0.4193388797322116	0.8436012146374307	0.7592773683980758	-0.5748762908881916	0.1410747526934511	-0.940614704674276	0.300485837367495	1.3827423266890615	-0.38073253146679065	0.1430957879412266	0.4096495358698907
0.5332984857740735	0.44748169253774267	-1.1662896440777664	2.177164267963258	-0.45260468981486096	-1.17195648388543	-0.4460351796965309	-0.14623382845127852	0.0251818861614135	-0.6027423085366722	-0.7222201073639775	-0.4877355856397408	-0.793807260661279	-0.6077486069491853	-0.08176132286219982	1.1542628045175618	1.0374766176898063	-0.4153601731447605	-0.310989965867751	-0.6270254349891214	-0.4773494647384961	-0.4790138683496359	-0.732266638055367	1.2449533757049753	-0.6081466491155119	-0.4959678175104537	-0.5373804396109207	-1.9955543866271153	-0.4228535323719992	0.512035786962224	-0.21821833031367505	1.9264814457181665	1.2534352537507523	0.05170948294863879	-1.8932765001705896	-0.17176389067304215	0.5898834335542794	0.30626495167819556	-0.1800131589842549	-0.4732027186205407	0.8686567941912082	0.8981971805768556	-0.5769138265192868	0.14687377923053718	-0.918360269091903	0.4065301184584872	1.4735296986614732	-0.34229258026631826	0.1574889846522258	0.3761572602147106
0.5413162015803631	0.472878832774	-1.2348307676291288	2.181626166010777	-0.4516669138482231	-1.1934274607234356	-0.43800761934076904	-0.16335626703788383	0.30204566358054646	-0.5620641205866397	-0.63474651939272	-0.5278864358675385	-0.7729637459134259	-0.6053183369791892	-0.09238543217054115	1.1637820655359572	0.982486605615323	-0.34192554645490636	-0.3111274119359606	-0.7190732148419378	-0.4949173934043463	-0.47423991560360357	-0.7527572922920311	1.2933771977950999	-0.5169306048683101	-0.4323314936028678	-0.5730789186445346	-1.955560185107397	-0.5970029726991227	0.5611473605769565	-0.23785367030158017	1.9323976871337272	1.2840808121727496	0.11006242974451474	-2.003461634185428	-0.08916300197918675	0.5447776412199421	0.2867181821152812	-0.21235177835521268	-0.538293220477526	0.885320864941906	1.0190046814078046	-0.5555433946675682	0.07687254580694633	-0.8854130444969369	0.4729379480602418	1.469203750480949	-0.3057286229540882	0.16704722133001265	0.3130485762354785
0.5509374605479107	0.49520834905531264	-1.3368948605277464	2.1761343278605905	-0.44269831930549747	-1.2155406747983735	-0.43859912378803545	-0.18690386749714621	0.5748510384524821	-0.4953544142037816	-0.5233223028651482	-0.5629965799818938	-0.7561437253041281	-0.6112451492137094	-0.1029590212388151	1.17927939964594	0.9267231978486322	-0.26064667166028876	-0.33415491474833303	-0.8116071058344982	-0.5009491253284775	-0.4171581298464285	-0.7618692226933027	1.2667504053119962	-0.4310306698756733	-0.3726222906281189	-0.5251994191076146	-1.9499945382103732	-0.7541926169035124	0.4868856320024989	-0.2705420654779774	1.9122817831520649	1.3060516810296505	0.1712880966366696	-2.060800839629942	-0.015888078015868775	0.5055576916135918	0.2503219166185153	-0.25227962557888634	-0.6275572627589578	0.8815030545811077	1.086037126467001	-0.5229102476922237	-0.06268360852664787	-0.8511114242981221	0.507353577523703	1.3579217413002	-0.2815079884861501	0.18330180785168043	0.21469844270812355
0.5282234605228113	0.515039072313723	-1.4422822715205652	2.1419064554075278	-0.41427532090202834	-1.2253740997123912	-0.4495419560624689	-0.1961647498501396	0.7392570737563119	-0.4095947464030969	-0.45100696343008495	-0.5799845726013093	-0.7463496935194873	-0.6276061974732554	-0.11419828876445118	1.1893322643245392	0.857109693757212	-0.17776803153432738	-0.3928782187522263	-0.8726169822527078	-0.4324400620550676	-0.33183290518945663	-0.7610583372371943	1.1202475980708395	-0.41152261524363914	-0.32008186007425815	-0.4399293017025154	-1.9846073857766782	-0.8489275061402441	0.42036211956547564	-0.27799592343183765	1.8795819107091287	1.3088750895224153	0.23368449534888375	-2.065131859283674	0.03446710211816233	0.46863222307069474	0.21951205466311263	-0.29333830892383295	-0.724278585738118	0.8612053492458112	1.096037090741158	-0.49668882257926417	-0.2065419726000597	-0.8220558054004672	0.5050584689646181	1.2085431413107934	-0.2704750732623074	0.17479525641692237	0.08707166844743094
0.484821350119599	0.5168674574524319	-1.5239841046676086	2.088384841990093	-0.37250489871323894	-1.2268824245095007	-0.4675178412153915	-0.1788816822167176	0.7758567551217265	-0.31049911014077713	-0.44732250598942463	-0.5757609486885139	-0.7368909529130595	-0.6459716991695932	-0.1278833302651264	1.190858884421914	0.7828584461101414	-0.09643763055572481	-0.47725107363895464	-0.9092890894997675	-0.2949532536357642	-0.2706308309853216	-0.7614927401601094	0.9076577266773065	-0.4665308835608979	-0.29019860183751983	-0.34483645218745024	-2.0386578733811698	-0.8828900680504154	0.4025501252560206	-0.2836626162306185	1.8351759416546867	1.2992412228442283	0.28497041953348035	-2.0377946379678606	0.0169934917755838	0.43060939401919035	0.20808720109063952	-0.35028908241967405	-0.7850685513772717	0.8344653287388771	1.0382260596710944	-0.47643785071090894	-0.30239897041622954	-0.798063654703723	0.41704508866208895	1.0640658876879543	-0.27002101104731885	0.1584103726085073	-0.013631670245251432
0.44079430426596067	0.49434639606135	-1.5870315799408028	2.0742937094210507	-0.338836454252477	-1.1988051982509391	-0.49772681834365284	-0.14345062131317027	0.7101928387262485	-0.2348733183495057	-0.4901688066672927	-0.5702446275627554	-0.7197331201392463	-0.6619830932026864	-0.14093835465436952	1.179208062258213	0.7189059880378699	-0.042016165756333976	-0.5448089879963914	-0.9338259885353908	-0.17750004808102696	-0.25454261023119257	-0.768580089666097	0.7364936836579595	-0.5234520745840101	-0.2747056168613876	-0.2493926846012447	-2.098105511477098	-0.8632496259219249	0.4185142442200028	-0.3027139728591461	1.7845975429016767	1.2816422772551437	0.3201251677436521	-1.9999013363288658	-0.06529126252062621	0.3939653913210333	0.21092366457224804	-0.41110171616461894	-0.7992527760957355	0.8178511389275667	0.9342895966203428	-0.47167274194574593	-0.3539435115262358	-0.7809712551963951	0.26524895500110335	0.9446341478357934	-0.27047109026042165	0.17567010962793678	-0.09090362916339148
0.3992773013478245	0.4658293922947558	-1.6345013870043519	2.1011462231252107	-0.3152573609774961	-1.1340405029432497	-0.534348093683217	-0.08862051398640847	0.5811089766867539	-0.23525823308987634	-0.5605310195165616	-0.5788626089825119	-0.6972761741578875	-0.6722407711529688	-0.16126532183452608	1.1511524944126315	0.6945782215020481	-0.00895353103262837	-0.5805999441582114	-0.9506553904637508	-0.10248547664282337	-0.3030680037589405	-0.7738113539559922	0.6173442365534736	-0.5791334662756689	-0.2538205779249328	-0.15216161395779185	-2.141232693038187	-0.8126478876948875	0.527717962059061	-0.3017132777558918	1.7456910823224383	1.2596413401501834	0.3719521864669311	-1.9635775612646742	-0.16972697927003133	0.3436079451240718	0.23168176204110152	-0.44245771579913107	-0.7906879187019056	0.8214617515401402	0.8663610842519678	-0.489942447335609	-0.3805218771312894	-0.7700192691814476	0.12025748825011881	0.8752358957063873	-0.25786887229354816	0.20045451495699593	-0.17313367810901267
0.3680202276927266	0.44777481459966256	-1.6660420803455114	2.147447674247569	-0.305358614662983	-1.0777501413012993	-0.5539457410294693	-0.03021641036798131	0.4385168550741076	-0.28694630990671766	-0.6644903200255444	-0.6044523226793819	-0.668514241434344	-0.674788746506127	-0.2002075115901934	1.105485152284815	0.7135448301442711	0.02959786909938341	-0.5990980703843489	-0.9665711377198212	-0.05667437079168251	-0.4352844611959795	-0.7708863742750294	0.5245997875957384	-0.6627792206656631	-0.2529654605239121	-0.04240157862185181	-2.1538383303811144	-0.7456317375509725	0.6812706881894687	-0.2933937158270752	1.7095036333868414	1.2408607124123698	0.44247484134190734	-1.9148411088355353	-0.2657563949911399	0.28165339355204966	0.27506761526840934	-0.45055746675514	-0.7764493714206899	0.8725129745053802	0.8928538283848247	-0.5120177243620376	-0.4063806776634168	-0.7689350225659675	-0.016609440854010327	0.8517387261454246	-0.24004095585242138	0.19869084811138776	-0.23065507281869707
0.3549206192126434	0.44756005190083015	-1.6670594226192468	2.214344400231163	-0.3201622596647896	-1.042698911519707	-0.5119619253712786	-0.0032091073619031963	0.32667750093816883	-0.32614124881411527	-0.7788839510403327	-0.6504162452799394	-0.627243174678526	-0.668391112738958	-0.2532032434211464	1.0488004639963195	0.7303780241389429	0.08422298500690537	-0.618055055022817	-0.9892631571287056	-0.07360295625104762	-0.6179909773293263	-0.7529837083609446	0.4677133643616944	-0.7325805491877623	-0.2815557262293488	0.0750667587513366	-2.1346429039259593	-0.6636489226548188	0.7992756267461406	-0.308609563658085	1.6697329643329284	1.225802533784293	0.4998931702982408	-1.8796032090159394	-0.32672003962797425	0.2302270897168342	0.33128150625736835	-0.46470664201038436	-0.7635356910865816	0.992296294950991	0.9564672625225222	-0.5293693541041684	-0.42727842617376427	-0.7835851291919619	-0.16140659330206877	0.8570951601682258	-0.2314376717789552	0.18965845405511564	-0.2225132346263618
0.34736645442727415	0.4763005249621555	-1.6477576651166566	2.2433873002495597	-0.3498254604306418	-1.0173771761449104	-0.4239577637059684	-0.011150978118923243	0.2444281967608526	-0.4007284344524901	-0.8761562757810012	-0.7195105048042765	-0.5868746210189502	-0.6521304602474036	-0.3057769826585933	0.9909829379907068	0.7202896823715471	0.1663728976736503	-0.6374878145127802	-1.0202747051400731	-0.12051189844479822	-0.7947667752435632	-0.725495217947863	0.4383026705533437	-0.7690293972099324	-0.3181675892167452	0.18290864022384073	-2.08678992473944	-0.5715351829650229	0.8146187071919538	-0.3206179048971388	1.6380100232091899	1.2182614171710309	0.5550815338830333	-1.886102858827701	-0.3330283578355336	0.20634168436064101	0.38514045541676917	-0.4527175833266003	-0.7534618736163191	1.1454576378373857	1.0165735479706055	-0.5480507127683371	-0.43148044330849034	-0.8091324619028286	-0.2948785215664015	0.8815600448602614	-0.22471038159373116	0.181268239483524	-0.21155887582199076
0.3330478784477332	0.5161999517668715	-1.6288166016929355	2.206686866111666	-0.37648472842531205	-1.0293878119409752	-0.36144354368852827	-0.05199709131226297	0.19241695389777924	-0.5302422898956525	-0.9838364479551256	-0.8018650734754266	-0.5663361456136817	-0.6361640712137543	-0.359417590495116	0.9438374851891698	0.6869047683246051	0.3083029982742252	-0.6534188710957384	-1.053444469476689	-0.1259424949237881	-0.9291572173157187	-0.7023612877438834	0.4342491878544939	-0.7827736372732654	-0.37503175011464024	0.26915716479339047	-2.006369749660688	-0.47232153252261905	0.7087221147134527	-0.3092610425816119	1.6118958975614042	1.2362963523569748	0.5973820093646565	-1.921128576128238	-0.3139992225590863	0.2227735891194062	0.4321339591465474	-0.43786575261736116	-0.7580521301688261	1.3002573777328863	1.121714560518942	-0.5660124185860578	-0.4335176929453409	-0.836154662063709	-0.3985067059474305	0.9027974688178549	-0.21454974378289257	0.16664236904619104	-0.2108478806784558
0.31508270110361875	0.5118582626120957	-1.6131865249419164	2.158727634687067	-0.40140567999401905	-1.090781427975973	-0.34537217285482724	-0.13050453794379271	0.21216834001707524	-0.6377894592935244	-1.0928242218265196	-0.8805366746153036	-0.5615538345981185	-0.6272496194007348	-0.4119497248289775	0.9081516703522242	0.6134821589191852	0.525961867565891	-0.6710880918028259	-1.089079930076343	-0.09343278438844692	-1.0142143661646434	-0.682154969965854	0.4552814094051282	-0.742630437707876	-0.44747830504668257	0.31321819989519195	-1.9012358908438287	-0.3876679876971786	0.5881111004118255	-0.27691305981570574	1.5834931565854284	1.2897125950342496	0.5802145553646335	-1.9575053968221936	-0.2770725694523087	0.27501222475969545	0.46726246841877533	-0.4624477145157061	-0.7729938528456592	1.415616642554377	1.2856801884706752	-0.5823245497722086	-0.43246415252211107	-0.8621692795112142	-0.47606744327559875	0.9250549168325246	-0.20499053925681981	0.15196531038906497	-0.2220727951569149
0.2932614660076998	0.4638762126148329	-1.5956512435691754	2.127233336136634	-0.42145477105311874	-1.1578219349033294	-0.3727471286753058	-0.21388645834217485	0.2651978864389798	-0.7070243391024347	-1.1701680346239935	-0.9464845579043146	-0.5618891257763312	-0.6196264648794653	-0.4509780961706422	0.8892529695953799	0.5034916123798485	0.8155635578396552	-0.6883238287563289	-1.122630383859746	-0.05208943943043406	-1.0534452409230006	-0.6680566205585123	0.49428662028085063	-0.6822340515890232	-0.4895211951735369	0.3084748581708819	-1.8039055218106856	-0.3333906904585491	0.44608759241626517	-0.21394850223380607	1.5557667526765897	1.3661821634985585	0.523307806699418	-1.9563758369413216	-0.2309097625234156	0.3428419304833228	0.47983093591486864	-0.4884624348007119	-0.7761626690061674	1.462289853839546	1.3612362901880857	-0.6081432062139048	-0.41373724378873533	-0.8811381192891028	-0.5358245908866511	0.956895360091113	-0.19669792933045124	0.14880560118545363	-0.26611674210154324
0.2633881779928301	0.38874699660569123	-1.5797560412559102	2.129159183040939	-0.4268450768125751	-1.2086199689713528	-0.46933135485041844	-0.26432089002240294	0.2655607727981267	-0.7743114175958488	-1.180013116770017	-1.0071640902876635	-0.5695781339985074	-0.605079464289831	-0.47695144312306387	0.8896381914891099	0.41708963445282954	1.1652423250121156	-0.6966615187094221	-1.1383557863924225	-0.01217506474667679	-1.0424541327930972	-0.6524813012132589	0.5270968858998406	-0.643387005870153	-0.47595623629461237	0.2807434089049328	-1.7322524253350977	-0.30476628304812736	0.29783845902997774	-0.14898548903514314	1.5152514296800716	1.462502789331591	0.47593088063669853	-1.909717525066495	-0.18948178668652876	0.41192219964370747	0.47266830134062143	-0.485089139671964	-0.7360846893761248	1.4406645481174798	1.3161685114247892	-0.6377022805365218	-0.396583055341334	-0.8891111651079845	-0.5651623843208273	0.9874019257366016	-0.19574599187972996	0.15546937670764954	-0.34696884470703937
0.2378379324619515	0.28865887235385546	-1.567137914206222	2.1993608880526168	-0.4165066685950044	-1.2480575991346456	-0.6310493207380086	-0.2816379368772666	0.19400921037158775	-0.8288764002739084	-1.1664471629588526	-1.0582418905420201	-0.5806528268247433	-0.5828712280255508	-0.5002472173519005	0.8925772918634947	0.3798824621039253	1.5658731272623103	-0.6918614790965587	-1.1291694572034088	0.014236687078203811	-1.0140674753109205	-0.6172604387722848	0.5470430800104056	-0.6162116063827423	-0.4193029890720362	0.2488633943064371	-1.6814244314874454	-0.3090004477008699	0.2250588407841577	-0.09575790022919185	1.4529976769095172	1.5795073630045886	0.42886221449298656	-1.8313816112286347	-0.14872200400830157	0.47355253106545925	0.44671879856060137	-0.4616352691470248	-0.6767433254103463	1.3858108627727925	1.276469791702557	-0.658942404876949	-0.3968289826447391	-0.8874355112476973	-0.5609644621161121	1.0174952508666588	-0.2074560174241693	0.1552367029813164	-0.40283544541009036
0.22930172625448436	0.236874942147531	-1.5510639062812097	2.28136105074726	-0.3890544843358599	-1.2715752074994713	-0.7876127478708465	-0.2697359423121951	0.07681172805517901	-0.8373577974841447	-1.1774707418244401	-1.0732217308872094	-0.5909737447465754	-0.5443192531168956	-0.5149664378845483	0.8969602609654895	0.3685682618584056	1.8974711111116545	-0.6844795679562468	-1.1022664268369844	0.019264828471039188	-0.9863491712131873	-0.5275996754825698	0.5656355638611668	-0.6312144306158842	-0.35884183299397704	0.22394821125548567	-1.6622737618900238	-0.342219303875782	0.22709721874256608	-0.03806680042016129	1.4241952822120514	1.6990406763393693	0.38638793288681705	-1.7304888234161122	-0.10824961623702481	0.5197913124963467	0.401327859079053	-0.4145628432251165	-0.6313356987903447	1.344386661109303	1.224156353918727	-0.6722900401812306	-0.4075890612036049	-0.8786520184637092	-0.5431352082457799	1.0481692050753613	-0.2323497792108183	0.13615745742195806	-0.3917049108179408
0.22930172625448436	0.3055206464108381	-1.5301590639836435	2.3149857733456787	-0.3333673651462302	-1.2708530237185236	-0.900388595783775	-0.23168848135761883	-0.09747000030829904	-0.830266738861971	-1.2277521650645031	-1.0234854088727208	-0.6082803157122271	-0.4714388494012877	-0.5262473103137696	0.9060172557114086	0.3661770486467853	2.0407016344508984	-0.6788167899460051	-1.059778556195159	0.009297697128502863	-0.971483816816311	-0.408686482638238	0.5738725466284517	-0.6883954785695792	-0.30896304132104113	0.2271481082431701	-1.6818930621154824	-0.38023754106223384	0.24138491471271753	0.005027649994184184	1.4770076427928767	1.8176659285827612	0.3714438855366534	-1.661473338761032	-0.07323773169780359	0.5636857328406621	0.35966495051298725	-0.33107035785377337	-0.5956487929827198	1.3372460127862436	1.1199371155286033	-0.6742831527971127	-0.43580390602514496	-0.8636404962992209	-0.5189485769929355	1.0669899566515735	-0.2623577154189166	0.09159113188001163	-0.36609650166584984
0.2326324261825785	0.43838620202232337	-1.5096303300418215	2.305860927299092	-0.24033948097607766	-1.2506372076215755	-0.9802611963113866	-0.17692015443347855	-0.2998791244277148	-0.8839756180657584	-1.3054601201067864	-0.8967970169167307	-0.6386582006555789	-0.4058492555956682	-0.5458610505753237	0.9157904778301147	0.36963628448097685	2.015316401140957	-0.6702020933015971	-1.009837957537381	-0.003993509450938394	-0.9724239182801451	-0.32156368551634285	0.5608669856295958	-0.727615090249164	-0.2628027494455728	0.3150173984802735	-1.7182698564277694	-0.41332418288421097	0.28986401965250486	0.0065418983029211205	1.612418521658738	1.9556852008243752	0.36520982057886087	-1.649818901868604	-0.04511254761637893	0.6699230563655656	0.3378422387665537	-0.24924118968993297	-0.5884963222204302	1.3589058514663472	1.0715421360189292	-0.6388809712068352	-0.4713813892511009	-0.8442226250947193	-0.4934420750032368	1.0674398134152079	-0.2786999721566157	0.03403695893412134	-0.36635447335509697
0.2386963602784707	0.5799293315460938	-1.4958160551066504	2.251189449246487	-0.09291550794434963	-1.2293847513372147	-1.0298988195152528	-0.12120040930896418	-0.44735910312275173	-1.0037869674671642	-1.372869470389057	-0.705530675510625	-0.6810132915214084	-0.3860955227626236	-0.5702950160950961	0.9223906129426892	0.37070693770114127	1.8486095669270253	-0.6574365253972541	-0.9645007728053697	-0.02204795027789891	-0.9793351329478626	-0.27413478456895557	0.5346455414163777	-0.7394651924449992	-0.23858894250300042	0.4933283868488557	-1.7511003279537316	-0.4346801062420324	0.3655011770923551	0.007102404944333488	1.8059294872666762	2.1097879789528875	0.35080030904569903	-1.646548794810166	-0.029524966350661385	0.8348905442537575	0.3357393434267406	-0.1956088163654958	-0.6331011820797701	1.383554709514352	1.0912299099718334	-0.5434603345296778	-0.48914584174769316	-0.8098917995998649	-0.48436063107216276	1.051940678640245	-0.2640106612015495	-0.027179498464261063	-0.3751318027819194
0.24129911341815694	0.7319987355112886	-1.4953813724987817	2.170600163404814	0.11138495867371953	-1.209584657269152	-1.0394766415267631	-0.08052110320270348	-0.5317412903905658	-1.0940096553178358	-1.4218168088595011	-0.4883738040750726	-0.7307775611298533	-0.39316823152145847	-0.5999028485535602	0.9288423662887899	0.3623153313809345	1.5481015010431036	-0.6507651047018422	-0.9298814601906017	-0.04767771658727778	-0.9716637581121221	-0.25817771720053406	0.4883172934007526	-0.781252065366482	-0.257002623374307	0.6660573987807423	-1.7767644367295996	-0.4448804435709655	0.3795907503450532	0.037569315683300734	1.9740470702630204	2.2526001299351477	0.33691549524701736	-1.651248013541089	-0.02769282381885275	0.9869996747537474	0.36268574650202046	-0.16455473899637224	-0.6942321726961973	1.4090285215599156	1.0654202335418748	-0.419093661139841	-0.4825786719049092	-0.7300992801569642	-0.5023841992454207	1.0275333337668138	-0.2280441541721996	-0.09072269312597973	-0.41239927388949604
0.24300566791739725	0.8670554510905915	-1.5131941108552687	2.1553133127028783	0.31116173634703054	-1.194805206165319	-1.0221540112853826	-0.051552272413386765	-0.5917582506870694	-1.1381222118565202	-1.458565382128837	-0.2785706724453401	-0.7789208365458855	-0.417529783913	-0.631700882007898	0.9282145972767856	0.35976365171616925	1.2378991516865772	-0.6533892673272009	-0.9081060238343662	-0.0742499410098018	-0.9320987066615427	-0.2829597457666042	0.41330109519006175	-0.8481730520074271	-0.26515260289341747	0.765587280178359	-1.7932138983249655	-0.4495046405648663	0.3229428933625984	0.08052877496934817	2.052608061207875	2.3738804084821723	0.3185117222101253	-1.636807120920431	-0.04417132929611588	1.090960331509169	0.423060285515726	-0.16371759089688653	-0.7304834295724081	1.4237587466605208	1.018534613311186	-0.2949639104978058	-0.45772786970278856	-0.6179874499839536	-0.5464825470867447	1.0079959499043472	-0.19315704065391817	-0.15039419698150605	-0.4990525935068426
0.3022543558135546	0.9215819590049786	-1.539108593137136	2.23585674504683	0.49759871442987197	-1.1961136646023873	-0.9992445890393237	-0.03313862341198799	-0.6385150471865729	-1.184255570782151	-1.48004977457258	-0.1186258153973569	-0.818064190862518	-0.47441610321068506	-0.6585806215027097	0.9100406843792559	0.36898652687561917	1.0023435211574565	-0.65945592532249	-0.8981348887088976	-0.10061584352106993	-0.8723178014671882	-0.3191125999331056	0.3235088053299796	-0.9510419576477329	-0.2278919511004208	0.8086371954141635	-1.7760983493762665	-0.43916547816535123	0.23845879457803063	0.12995020087523784	2.0655370298902644	2.4600830688432636	0.29637275717590283	-1.5901363277209537	-0.08770806526275084	1.1272017311635836	0.4957173885446192	-0.18237638689788552	-0.7401830249437154	1.4216138662668665	0.9665994334488539	-0.19445535781160578	-0.4143353632797332	-0.5049081943796229	-0.6125494100814779	1.018353117253124	-0.16661431608652114	-0.19618903979849425	-0.5639419113411217
0.4430914571029663	0.9041107232350928	-1.558265456437103	2.3293273365561236	0.7051928332234507	-1.220702556657033	-0.9662275907987631	-0.0280757194171395	-0.6598438780915499	-1.2065341704963626	-1.5101047513055144	-0.05548690624091712	-0.8443605989823599	-0.540756934314722	-0.6763845484583113	0.8771598556277667	0.3760838791802957	0.823101102468318	-0.6672480601125352	-0.8969811068470964	-0.12106463739223819	-0.8083651960270697	-0.2791922876896843	0.22334571822529353	-1.098092803099829	-0.18549142474150415	0.7675738333268477	-1.7219873083760178	-0.4227444555308278	0.1900635107879347	0.20017786807753302	2.024932894955637	2.5050531406406926	0.2791790682891555	-1.5531760050995853	-0.1446194417115858	1.0526809766244836	0.5484063905650539	-0.19374238781582281	-0.7262945564002323	1.4087599318862913	0.9110322430587428	-0.15187441696293508	-0.3654413719953168	-0.40880451709846105	-0.6918443109055679	1.0432626278161923	-0.14721311390047886	-0.23755377486608992	-0.5734302359114791
0.5763297553605498	0.8574752934034825	-1.5694562214481877	2.385857644862517	0.8864580657992231	-1.253523277860568	-0.9318098320264889	-0.03358344231086419	-0.6110875036947047	-1.1909019865145853	-1.5685429608293036	-0.07527167773617745	-0.8613192738382874	-0.5865547141339207	-0.6816089356370707	0.8314211761122221	0.3816607460764831	0.6902199812266315	-0.6863699800328551	-0.8994555882512143	-0.12520635872189928	-0.7498879471595157	-0.17968505814722255	0.12774853521723564	-1.2238635575017027	-0.15663063932207183	0.6081380737508637	-1.6750110370498157	-0.42598701253655813	0.21368583479191744	0.29002033313951375	1.9167702018703359	2.527423917196782	0.26293639404615415	-1.5926076300017578	-0.20623331732539513	0.8903036870796616	0.5711470029607082	-0.1999647312306896	-0.7017890447589709	1.394505494207534	0.9005401762459379	-0.17195065830478634	-0.33341313590122157	-0.3357255650827224	-0.7667433089144144	1.0662210154393146	-0.13883686093450737	-0.2762799898770613	-0.5734805718508439
0.6189970515528219	0.7884726187083324	-1.5748203898006086	2.4289987318342208	0.9577976570173726	-1.2787703964609487	-0.9088939097315591	-0.03876372907069414	-0.4825701887261239	-1.1926440575378148	-1.6209430298573473	-0.1288617008761041	-0.8729889194318787	-0.6133153791881504	-0.6809135393914338	0.774077330361122	0.3930749090305198	0.5845986649408167	-0.7089703427563295	-0.9032214853940493	-0.09033540853551528	-0.7107672405414517	-0.11845794072105328	0.05148952391491636	-1.2682771769865426	-0.13381298920851156	0.4095868447705874	-1.657584822853316	-0.4411619148946698	0.2992710386792513	0.3806551374328101	1.8158286025220427	2.5399954517103582	0.24769392485950537	-1.6939341438458861	-0.27259639377655787	0.7288669922565043	0.5604030510993372	-0.20961800947951464	-0.6655740029245942	1.3671707394232904	0.977576257986296	-0.22856927196071117	-0.31560314131140593	-0.29872975632423027	-0.8246159744178481	1.0948601524264636	-0.13215736677191323	-0.3034469741637776	-0.6043994226059726
0.5905041154669156	0.6836684216780811	-1.5735625848076273	2.402802275866692	0.9634548095966036	-1.3009289135774953	-0.8903557703512902	-0.04133379381975691	-0.34513253458218024	-1.2477532300212268	-1.6419341750785759	-0.2005535500830941	-0.8789434890780357	-0.6342946327752961	-0.6821973478449171	0.71461904443777	0.39597908877268556	0.4920895356652785	-0.7216449848001643	-0.904351840212972	-0.0013520795500416294	-0.7106093328736982	-0.0772133577489872	-0.0029801058609456505	-1.2616617830790657	-0.11972533122118856	0.24754001683476412	-1.6630161991771382	-0.4600090709055505	0.4274069061918248	0.46187284323243033	1.7597643586689231	2.5523324538890724	0.24194848466694724	-1.8137735824779058	-0.32642905228468716	0.6014021560358674	0.527618197992948	-0.22034173939653465	-0.6325096697298085	1.3192121347000638	1.1281706520334365	-0.3008751330554595	-0.3031731860010236	-0.29197238095300787	-0.8662212330895593	1.1379156294202941	-0.11001187628651024	-0.32553701774189414	-0.653307079691771
0.4604351327079212	0.5594949509720466	-1.5765159602568337	2.273541265789671	0.9452609392845117	-1.3131260913095981	-0.8766991676731888	-0.04818215145037275	-0.24416495953252754	-1.2895430251956057	-1.6369553574768207	-0.2621274012930217	-0.889077854013494	-0.64880009028852	-0.6870056859878252	0.680636766419764	0.37853296553895166	0.41034937884260475	-0.7307206544117987	-0.9019944940232503	0.08726954929471145	-0.7377841408126514	0.0002999201690242509	-0.03034493811846199	-1.2697079555079418	-0.13133933860341468	0.13737255967046658	-1.6976027191800704	-0.4798213916928562	0.49506581420194273	0.5294828563816372	1.690600353944743	2.566115738799437	0.24495565855768664	-1.9604229064592544	-0.3630359785574825	0.5183697318374675	0.49021374653720173	-0.22987973823493907	-0.621050626909381	1.2942870129877608	1.2720482136687394	-0.35972674360941587	-0.2978842309080371	-0.26398640602281265	-0.9036725652477839	1.1877817285798353	-0.08224637014015317	-0.3457982458310279	-0.6980179778329899
0.20517990461029406	0.4876916545961758	-1.5960489319125453	2.1365909768639604	0.8738069851436017	-1.3052113834519736	-0.8760556628349535	-0.058391362983609287	-0.1750388110370229	-1.3002741826986974	-1.6128789343268448	-0.2801072747928246	-0.9102869117751885	-0.6133396126493899	-0.7049611736636294	0.6798834436053585	0.34878090676730966	0.35317494364172974	-0.7359140012352317	-0.8958302533656554	0.11858717767612788	-0.7731444415753792	0.04670731606131323	-0.032230189977455144	-1.2856750681099915	-0.16068384995211057	0.07804361459210955	-1.7387711300262185	-0.4921900444099226	0.4900251150636736	0.577712838850807	1.6047157939496788	2.578518891123882	0.23041825195174534	-2.1139712826411805	-0.3918724650336086	0.4779277216647138	0.48249059066486505	-0.24158883263627198	-0.6183344987718027	1.3288813629505267	1.3978575328402694	-0.39193342963871747	-0.30447265372765814	-0.18475608852867836	-0.9428323967487134	1.234927763587173	-0.060985106073411996	-0.35530064081449403	-0.7347883815393338
-0.06024597625745335	0.47584487977679457	-1.6241553243660056	2.041825905842067	0.7712437746134866	-1.2824825809881097	-0.8763741652296355	-0.06634867884128473	-0.1886470495050417	-1.3062171335607993	-1.580946969841122	-0.2626558624178188	-0.9309161426873416	-0.5220937072374447	-0.7365571261576961	0.7088321555452926	0.31403597376502423	0.31796783821312485	-0.7322917686991811	-0.8815485423504109	0.09127372268353504	-0.8129775688340051	0.052404576213971564	-0.019117555850704755	-1.3091842933117157	-0.17972339422952627	0.027321083902562625	-1.7464324509677227	-0.4931353770334076	0.47334470627505454	0.6086199380516165	1.5558009111143243	2.5782783451394082	0.20601324857673653	-2.1808274981317197	-0.41313250327525736	0.44726575888198844	0.5392349078486605	-0.2537370866963517	-0.61944811130821	1.421065175933607	1.489190295050438	-0.39726419146425707	-0.3101077287291406	-0.078872287736168	-0.9975447050989029	1.2808654624038194	-0.04958973767795579	-0.34516537329540065	-0.7632911072049299
-0.2448113905203546	0.463585992751546	-1.6425599709544838	1.9412339134174057	0.7064127043995649	-1.2502934374823045	-0.854046497357537	-0.07581034750279855	-0.30584453182144994	-1.3196991041653334	-1.5264481173293596	-0.21284230377739827	-0.9446832488844901	-0.411568352448138	-0.7693299030674563	0.7754127662593858	0.2769708536861173	0.2926267702037422	-0.7260538317573538	-0.8539778412619283	0.006014376837030622	-0.8465054061965253	0.10171325708233758	0.006423209192329427	-1.350961773814021	-0.16787096269259236	-0.02964065113657787	-1.7170350937055818	-0.4891788625218284	0.3595765458300649	0.6372820760970314	1.557157001092371	2.573831251251444	0.2169597550623294	-2.118745389320007	-0.40677389095898214	0.403385589972849	0.6155711372502506	-0.26380482187311916	-0.6273460083482572	1.474802295635086	1.4749229938366661	-0.32424163905740805	-0.3103081139393229	0.01506654697603974	-1.0666399381731955	1.3241615604572678	-0.04980083677790705	-0.3213628510914689	-0.760786894221507
-0.360826193067296	0.4546356121677704	-1.631412365918648	1.8284413634066816	0.6924146826536504	-1.2064214390109025	-0.8147829521518858	-0.08564578760017386	-0.4498770901045887	-1.359926012764586	-1.4455324001487113	-0.13806911970428812	-0.948946236721769	-0.28605287092082116	-0.7916925387444553	0.8689902979851812	0.23780651672836264	0.24829462295417537	-0.7211861263878332	-0.8184565874963108	-0.1359631171322062	-0.8485031218071729	0.17031469321811707	0.046254412768949794	-1.4091791186836526	-0.17242623957148745	-0.07361544366157388	-1.6694085315640699	-0.4949202707980298	0.17730364577352448	0.6792672515875344	1.5844325136231185	2.582620200159165	0.27033463210232495	-2.0014209376050682	-0.3622420501270319	0.36683778446213544	0.6713260779145992	-0.2683364006018113	-0.6335387805019358	1.4501457635964063	1.3964987422484818	-0.18021037760002528	-0.28536622755075597	0.09514746871733415	-1.1347122714264262	1.3510378866380843	-0.05665956602536478	-0.2821573282042499	-0.7318437290864659
-0.4170188779366447	0.4585564825207792	-1.589766072658388	1.7336621836162582	0.6885009292969497	-1.1652383093032521	-0.7692111095168694	-0.08558091817742106	-0.5687816194778017	-1.3909879686663933	-1.3864155618959593	-0.0735887323079806	-0.9195464944637303	-0.14884993723010526	-0.7762244299472755	0.9654926626078153	0.20031523983946395	0.1879770905302159	-0.7089639990916428	-0.7804754942283748	-0.27759419406525976	-0.8055412193642242	0.18430510008097656	0.07811631639802026	-1.4425034219260489	-0.2148267659304041	-0.14543171908499491	-1.6226086549124659	-0.5142533145559465	0.07540760816666614	0.7406764766042585	1.6242544203336333	2.6139422941624963	0.3278808561314377	-1.8504873989374269	-0.2943809277233901	0.3355238185200745	0.7417900002939197	-0.26892377664538497	-0.6389499113360221	1.3749828619304096	1.3715961503487168	-0.04097087871693299	-0.2092623536352578	0.14850554458215717	-1.2006691451930886	1.3597682463881393	-0.058901996087106355	-0.20570074173101377	-0.7261557679381883
-0.40862345389108634	0.4275145659435868	-1.5195047158078	1.645189623358613	0.681034301139815	-1.1358526246076224	-0.7423724077282541	-0.0681526665978386	-0.6788065418180056	-1.3987260822400518	-1.383264076286338	-0.030076056309362765	-0.853294974437898	-0.05731669220632316	-0.7274397087149013	1.043333166600862	0.17391719299831226	0.10878379937308609	-0.6861585245433015	-0.7504859509626132	-0.33977605206014677	-0.7245492748921125	0.17242352195299687	0.09190580565467235	-1.4649638269862657	-0.26080365460994337	-0.2613804027772286	-1.5885829120093753	-0.5415324409252545	-0.03074425781316804	0.80589479911079	1.663973851730945	2.6769773693939287	0.3949798582889305	-1.729612010359413	-0.23643852204587104	0.3000519963652033	0.866364918322386	-0.2665632934796217	-0.6419255806067465	1.2228536707897992	1.3065835291421783	0.03986716283302644	-0.09951805352556367	0.15445247298827322	-1.256888305967853	1.3901492706112184	-0.04726764757849815	-0.08633446664732725	-0.7417599091414282
-0.3626597948833804	0.3693864295258062	-1.425126181358944	1.5761377829821062	0.6758015620739402	-1.112332351357996	-0.7644790739387364	-0.03035541627388034	-0.7779781996820831	-1.4308830542136033	-1.4210454893773143	-0.0014090728319477626	-0.7668503541302198	-0.03246354674392769	-0.6915525075939126	1.0969332262440077	0.14966045259748909	0.017253667593263265	-0.6537804599828745	-0.740810582253495	-0.3071695485294016	-0.6003089908122905	0.18256485564432853	0.09700707539077179	-1.524164245063161	-0.3130850281495537	-0.3431443133528848	-1.5746635292541418	-0.5659094622476404	-0.21762351105048455	0.8616901539441535	1.6986480818749172	2.763279254973616	0.4608458207703944	-1.721776858810046	-0.20829896821909882	0.2855048439085602	0.9935882054371291	-0.2508084407220851	-0.6028616221480663	0.9993141594232521	1.1879868173281378	0.03357982541323732	0.03256919751942759	0.12954765679028307	-1.297573321431369	1.5051504444308468	-0.025237664147785378	0.04879312665819998	-0.7674689901722493
-0.2529080816857632	0.2720670027697301	-1.3351807929392725	1.540752991509607	0.6894819090344083	-1.0967800836620047	-0.8283030538036957	-0.014919582678847696	-0.836110372664241	-1.4547311769639817	-1.4887560846075636	-0.011344141978119475	-0.651119435948109	-0.04830876847138046	-0.6751780062543423	1.133095574830975	0.1235202043204064	-0.06964892213914545	-0.6098125200400222	-0.7514259610581421	-0.23498235143063445	-0.4347850322933172	0.2137602509996211	0.08979111137876346	-1.5966799827276088	-0.3758524794164244	-0.35711263691343875	-1.5722466589365127	-0.5834443908056414	-0.3345730651314939	0.9106244379522709	1.7241473556434876	2.8481889806681595	0.42948529305268235	-1.7967864996285408	-0.21187703481063017	0.29088119782898014	1.0938425181491516	-0.22961898718755838	-0.5289950084865502	0.8141944823709443	1.2012295169875613	-0.0824264365135455	0.16076108152406215	0.10091186402320111	-1.3260641978093974	1.7087053990825183	-0.0045778333658096915	0.17282218321761297	-0.8153321765162186
-0.06862766545794641	0.08607089678626899	-1.2377070716939618	1.5382698482483792	0.7175846912541475	-1.0909040126767988	-0.9134601940634809	-0.026617701915267487	-0.8524995055783776	-1.422232427246826	-1.5955391427058399	-0.0637105743598639	-0.5266810310776712	-0.09220249062177883	-0.6738912260220313	1.1832657328721694	0.11193505252285448	-0.14899924547603877	-0.5547114485721798	-0.77011488451504	-0.1756176790388257	-0.2587914281751603	0.2505212692582039	0.06607441355021143	-1.6507552707398851	-0.42025897823081826	-0.3406194875698513	-1.5666362551817552	-0.5863002208290363	-0.41179520431096606	0.9507373451850721	1.7366732547606136	2.907246026681352	0.3077095076015154	-1.9203484933375794	-0.255683203502531	0.2970841349896499	1.197806052337124	-0.2186262719795559	-0.4595164507272994	0.7058799409890766	1.3263337340141643	-0.27897754808988273	0.2349582598032828	0.07624434085553486	-1.3470501425253718	1.9128095974572314	0.007853115519971726	0.26601731756329156	-0.8744580292931714
0.13748428699958742	-0.12402216444592336	-1.1212984527356806	1.54516198167514	0.7563562634683215	-1.0870106159831996	-1.0040773753749581	0.012378088219551855	-0.8469821517505283	-1.4204007639995448	-1.7063873524098045	-0.1282275475263496	-0.4195340712550716	-0.14656852995057848	-0.7082152714797508	1.2655833713190112	0.11548109807760025	-0.21422648714542572	-0.49909019660003623	-0.7861272683229871	-0.13460292082836905	-0.1070201258361041	0.2894227091915148	0.04849530037416231	-1.6631219559904924	-0.44240491413928706	-0.2948692875154427	-1.5560841677819113	-0.5791110653881969	-0.5337587871644344	0.969034512248977	1.7406048909438183	2.9275932101430526	0.17030428838452022	-2.0710230445187223	-0.31139470621484844	0.3168686898737398	1.2308843327002315	-0.21709744741754386	-0.39964393281461685	0.6266498242653462	1.3915777168620074	-0.4802730376909503	0.21717862660894932	0.05440243007972505	-1.3621736613851538	2.0369909877905483	0.016548008636812304	0.3207421779969644	-0.9160355152089001
0.3379924226708837	-0.3131903735351133	-1.0229399519977578	1.5638878447061906	0.8121679111738462	-1.0736968515196676	-1.0625030646525004	0.09464178333048145	-0.8358030301355758	-1.469882217520296	-1.770780942828246	-0.19969175194111952	-0.3275306761507055	-0.1648336358789248	-0.7539450040774465	1.3467282231116084	0.13236427342653043	-0.27570703915076045	-0.4479708320004859	-0.7868300796093634	-0.13053252065321636	0.014579795148027352	0.3274606087689697	0.05044173687766675	-1.6462813484049188	-0.4661006070533592	-0.2281770107070602	-1.5487124500375096	-0.5734853446708142	-0.6454276088148763	0.9721627849178021	1.7417833570456476	2.9152050919426378	0.025671357875060235	-2.1884286248438896	-0.34201304111406694	0.3578023745600911	1.1201230670649558	-0.2145750241276177	-0.3482004658888853	0.5816725649193455	1.430971626802839	-0.6227672628219691	0.13408859559301395	0.04431930162196388	-1.3707308233290885	2.0723832071248034	0.018185022411902695	0.3296675421391236	-0.9495277908640795
0.5147255415358636	-0.5200619942848187	-0.9238107374160963	1.5888568378116354	0.8712300072840595	-1.0457128962291253	-1.0697311189971215	0.1693837144222184	-0.8167959313447346	-1.4967134295085471	-1.7898222718477235	-0.2649485706823199	-0.23692642844414502	-0.15108980143322065	-0.7521827392327338	1.4135627949260126	0.17987549654541876	-0.351914265264569	-0.39830205205927216	-0.7645890307759032	-0.1643438422583341	0.09424237739393593	0.3476616610570242	0.057776246138415234	-1.6012916605438483	-0.4965684629771223	-0.17179220876792983	-1.5326236760603522	-0.5688380101651498	-0.7271951403389861	0.966865850426968	1.7483861830596656	2.88878111554816	-0.09570106619272539	-2.250261107162592	-0.33032684571020027	0.40422642464827624	0.9171165480708995	-0.2048668509214492	-0.34226723486835325	0.558240034393324	1.492521168203821	-0.7054266479956548	0.02199432347300277	0.04035468268455317	-1.368105747085791	2.0137396701818027	0.014130326492093373	0.30198867565447385	-0.9902684417878611
0.5882447334538367	-0.6857281988450162	-0.8052348711292217	1.6035687561959846	0.913902625863517	-1.0030294363787668	-1.0541570019020567	0.2966513438229278	-0.8075349233424175	-1.5130888971269016	-1.7845124158415964	-0.2953676060427136	-0.15432631224755483	-0.14010511964575972	-0.6941617294044644	1.4693429251381196	0.2526983296997393	-0.4374011117512945	-0.35008174222149957	-0.7222124385877537	-0.18458121985006676	0.12292281658356116	0.3490464849203784	0.06647976182009577	-1.545162563538054	-0.5359978575619834	-0.13022031286565622	-1.492468876404059	-0.5691255763827832	-0.8103876314078521	0.9633032584757926	1.7642425298558748	2.8613528596685027	-0.11466888929418373	-2.2870342099142027	-0.2888342060192496	0.4552501254397493	0.6865128193937143	-0.1859802408474752	-0.39500840745981625	0.5442541863881912	1.4335202772641922	-0.7628507989941054	-0.09374635224441195	0.033115419928672764	-1.3547310569523396	1.865171858545456	0.012095012528416963	0.2684696986388486	-1.0320158114989482
0.524257524010493	-0.7516342275988925	-0.7820548815649386	1.6491894592367846	0.9468188164323413	-0.9414572730621323	-1.0246175298075149	0.502061915479699	-0.8190584167063566	-1.546828665058701	-1.75472226983216	-0.2936480748443372	-0.1106754344223155	-0.1456303488083148	-0.6126785257330177	1.475469379996181	0.323640285575393	-0.5168201366668348	-0.3066551283319044	-0.668359523769146	-0.15818729831381337	0.11718305647429275	0.3306830886335051	0.07761536712108633	-1.5393079555839688	-0.5832012551142999	-0.09348692291037461	-1.4195257293232006	-0.5756569654177709	-0.8988303744892168	0.9710975288401439	1.7854378404699376	2.839276751943394	-0.06649507854722311	-2.311157490132506	-0.2337837115929183	0.5359168113988125	0.46616775903794305	-0.15748152374268354	-0.46964459076031256	0.5527684790420703	1.2608840963740506	-0.7922529119963034	-0.18032490760124367	0.027712440161298986	-1.3351126449720498	1.715903107300657	0.01612182743502519	0.24162380409447198	-1.0632178019130079
0.39117374275988304	-0.7693318348621421	-0.8124764984049893	1.7617950680644896	0.971333144275677	-0.8771749219033419	-0.9886300092328794	0.6513604364553078	-0.8359326324067002	-1.5580442842177766	-1.699356096700943	-0.2789649857461489	-0.09918729984249368	-0.18232673297064828	-0.5430497478045008	1.4078986063404266	0.37990876807985124	-0.5873913797038084	-0.269464336829241	-0.611054048506213	-0.11075873056578785	0.09394859568648779	0.302415305704163	0.0726823551573928	-1.5675071287617468	-0.6393914092671549	-0.08032749524261895	-1.326097105181916	-0.5853879417937855	-0.9797406442551176	0.9955191847031459	1.8082932511578815	2.8270810705305585	-0.022682817718128453	-2.320509122626912	-0.1787511793482715	0.6485031492949479	0.332880308617692	-0.13026185914399174	-0.5406713415579832	0.5779583534326598	1.110506374340195	-0.8036192808220927	-0.21780605032392858	0.01304408022527947	-1.3071973788875941	1.653739179637593	0.033499664663048954	0.20809086665526708	-1.075657070928655
0.2349673498435112	-0.7919747885958046	-0.83073933364622	1.8919308217903523	0.9662096853359957	-0.8366873271286339	-0.9681808554845176	0.7400925397207296	-0.8433310706268637	-1.505500103926663	-1.640480916483383	-0.2635623765011229	-0.12922989360763223	-0.25884907971821564	-0.5039500537709758	1.3176539573692732	0.41176793552311847	-0.6544146769292442	-0.2379828435445212	-0.5596639015702835	-0.04740262070560306	0.06259841523042761	0.276498564048538	0.03615894642464486	-1.5713235817542759	-0.6985389399543701	-0.09877745891510654	-1.2479779591419522	-0.5938595764580938	-1.0499865777488973	1.0418005995812283	1.8258916782785346	2.8139171915302144	0.03418457861700097	-2.3109889922497246	-0.13735912787475324	0.7661487466788205	0.2757823739706723	-0.11996905464211646	-0.6029612135131104	0.5895575903378769	1.0518947585430785	-0.8239294833773982	-0.20898606493637084	-0.0126018203597222	-1.2774122959259286	1.665733616370293	0.05491626580333864	0.16040671318044955	-1.088027128027675
0.07070203658565663	-0.8243197923591563	-0.944114422915546	1.9771936372074896	0.935745944110818	-0.846688639785086	-0.9568772704977407	0.8597148442970031	-0.8431496274472904	-1.4029136891568437	-1.6020440473517497	-0.25819239845607694	-0.24504148335141895	-0.3532591827834036	-0.5090496262389802	1.2350538228670291	0.4083744646287405	-0.712376726656747	-0.2091233983302641	-0.5296333609794832	0.044932802541761456	0.040271005464368605	0.23869497877495868	-0.022417702614013837	-1.5470128701160561	-0.7524182138385148	-0.13423207962809808	-1.1955755770046028	-0.5930167099581337	-1.1036778341785956	1.1074180262931632	1.8290581654564935	2.791197623296638	0.09273428706330751	-2.289989163525216	-0.11244917431483537	0.8680750110627645	0.2581993098950247	-0.12354271636516738	-0.6609596030108639	0.5860774355667779	1.0786298815382542	-0.8407095369904573	-0.1793078008525923	-0.03982480693087616	-1.2549854923222221	1.6899631108953117	0.07493483328169029	0.10863680907121302	-1.1101308974014574
-0.06137566726399295	-0.8649766930070513	-1.1143589452866576	2.052802527758177	0.8990735668788741	-0.9236025448984684	-0.940129894581449	0.9031032210582257	-0.8409612005263112	-1.3248191338583672	-1.592927249695345	-0.267180302663191	-0.41404336308854744	-0.4399734309436042	-0.5621909752324814	1.152950196583371	0.3813161377918609	-0.7574891275495153	-0.18259630716578196	-0.5223124100797266	0.0975423427279974	0.02921746872163264	0.17617781630498025	-0.0805622351008134	-1.5795576025667049	-0.797278635562834	-0.18169820957274263	-1.184812869097776	-0.5718756349238319	-1.1347145198780229	1.1731234906974666	1.8145203343568237	2.774034667304412	0.08613293369137892	-2.2745216819520517	-0.10573131836487196	0.9292920508643908	0.32855413752505225	-0.1293725608350293	-0.6999058625835824	0.5760858997079658	1.1810569853100201	-0.8367173886899977	-0.14236709096948857	-0.06937691586120864	-1.2359976852495402	1.7109703755784875	0.09684532665582749	0.055657001585041985	-1.136727149363592
-0.1409519258553255	-0.9155852327670626	-1.2029170487876002	2.1097913710417866	0.8560604009294182	-1.05216724721605	-0.9179322276867715	0.8378384037286584	-0.8288637542473944	-1.3095320458507156	-1.6000511961574304	-0.28966835606606434	-0.5413254405080392	-0.5053656951362753	-0.643106569147874	1.0911548978380576	0.35493124393867137	-0.7980574097403682	-0.1615860897237494	-0.5348019523147107	0.058499105002877735	0.02230258178257172	0.10665755216860977	-0.12631687707414904	-1.6499412610778201	-0.8353531390377672	-0.23250400895713613	-1.2388028033065095	-0.537182588713695	-1.1428794618684315	1.224716513015111	1.7888639317746766	2.764632326136282	0.040733462215482005	-2.269235840962554	-0.11439986724576041	0.9234489624419329	0.4825507808713695	-0.1366626111702237	-0.7171140432952168	0.5599743562858654	1.2602671319972387	-0.8337795466172558	-0.10323428833257582	-0.10849010858259074	-1.216580920187381	1.7200512051327697	0.11092922132424199	0.0005598631892351158	-1.1834577770718426
-0.18287410670285847	-0.9671224760895928	-1.2728423744023174	2.1083416950753597	0.8101068371658693	-1.1939257941811383	-0.8711318758151242	0.8110689552726742	-0.7982813211841645	-1.3321590597695732	-1.6171162259028065	-0.3206361779791314	-0.6245104255267752	-0.5460502146339868	-0.7142895874031774	1.0554376945505115	0.34220704338354907	-0.8330952148501651	-0.13723487554677213	-0.5626479211570242	-0.01927916117252263	0.028457308553610273	0.044585323601496016	-0.14631660774866204	-1.701931432032652	-0.8699131787707038	-0.2592094689472936	-1.3318391467535382	-0.49632504829796426	-1.1381816674334453	1.2792969476937903	1.757055594556602	2.7558734454766194	-0.02438152663350742	-2.278734129021604	-0.1301203686559423	0.8570835916827141	0.7027416038229688	-0.1376315071673333	-0.7335466185275646	0.5387672830555853	1.2776229275020743	-0.8430639567967372	-0.06024255232988479	-0.1512247580129149	-1.1855822894093304	1.6999174995138588	0.1044807412710282	-0.051805685659415034	-1.262585873754078
-0.20710237339629728	-0.9979612387624842	-1.358995850710795	2.0817854655103236	0.7765197174501817	-1.3249901584416324	-0.7861827371192127	0.7994048152576969	-0.7566012307906897	-1.400113102597595	-1.6347142274792226	-0.31704670741609126	-0.6693663348045388	-0.5849899249224706	-0.752762236104098	1.0448997356353638	0.34874933959619925	-0.8598912841501715	-0.11038637203816828	-0.5988983416322577	-0.10725635244261142	0.06208062497105064	-0.008582961418347745	-0.14178129597428885	-1.7764133161116267	-0.8990421913641826	-0.25126028247138144	-1.4181619615404863	-0.44314182482987075	-1.1239701725084688	1.3922522415922287	1.737455482984726	2.7523314058552386	-0.1293374703337445	-2.294111120991051	-0.13827519914065764	0.757729711348169	0.9341691859517087	-0.12691052199818054	-0.7677698330610505	0.5230969940972962	1.2747180535612523	-0.8588045118538161	-0.02928607349630894	-0.1747897812550765	-1.1370000473703061	1.6840312786864662	0.10070883848511544	-0.09782389525368354	-1.3422991257314352
-0.21197480968286042	-0.9922032766748675	-1.3700263072423822	2.069884719255518	0.7606258125847225	-1.4310285895401915	-0.6894977601865986	0.7382947300044388	-0.7212087020077443	-1.5057489712156955	-1.6348532636090591	-0.2657819132252678	-0.6573185412655943	-0.6248228113537732	-0.7572288196818429	1.0588675961524634	0.3794036933420831	-0.8871412745948076	-0.08906108591670123	-0.6403027115409197	-0.209016356821431	0.1326065961153216	-0.04276388958931261	-0.13108163126543848	-1.9073373778356522	-0.9230313293917419	-0.22073338416414648	-1.4788864864599982	-0.4092784236844002	-1.1013346520394909	1.5788275884388923	1.737906374362817	2.75308311205672	-0.21483368680644827	-2.3039620064714783	-0.14505412650834856	0.6558176983994015	1.0857807923652154	-0.11462503054474263	-0.8027414917924467	0.5221607672349501	1.2577809124549677	-0.8931494256820287	-0.015835975297726807	-0.1344025074939563	-1.0837945914446916	1.6868978078314811	0.11509145829496999	-0.12830880687791732	-1.3879412387509111
-0.19233398124090023	-0.9406863487427675	-1.3471915974800943	2.042347930277667	0.7496749273808109	-1.4936587121226432	-0.6011913462487838	0.765360724393007	-0.6861605449737848	-1.5784879024541865	-1.6263025416241301	-0.18387043888183116	-0.6163499928660585	-0.649537479894801	-0.7393654571496912	1.0774809473583962	0.43534861234265876	-0.9241370746960342	-0.0735973459656561	-0.6839121518605884	-0.27477955564627077	0.23891517922677688	-0.056259340394547205	-0.11969746334612222	-2.015970098044659	-0.944631640792321	-0.15642616068673348	-1.5060591646171315	-0.41881438388983483	-1.077018898524423	1.8232818488383056	1.7575440602162	2.747033380547198	-0.22905627477170182	-2.296626107908132	-0.1584431367358962	0.5916791143865464	1.1479459900224833	-0.10662683525981882	-0.8344205996370675	0.5873436440281479	1.2124193411312845	-0.9532419191275968	-0.004134693478915279	-0.009725098699796531	-1.0374671285811257	1.690559432651756	0.13833227429898542	-0.13007247372352587	-1.4086481858073083
-0.1621173220994235	-0.8689091721545921	-1.343470591042524	1.9742131598555903	0.7437204312024018	-1.5271270003327106	-0.5331845849352963	0.8383388249898941	-0.6529638489558824	-1.5941234046664843	-1.6190494901843393	-0.005258708871810391	-0.6220373379641666	-0.6609341305233292	-0.7152227259550147	1.0728211891920174	0.5059301763481343	-0.9624455656749744	-0.059905603017069195	-0.7318497383521929	-0.265780354257776	0.3536699864273669	-0.0597740549526797	-0.10439365413782364	-2.058095098056538	-0.9530383847857322	-0.057583246021602995	-1.5042241334500428	-0.4504202249589401	-1.0631884088253165	2.069558489469746	1.7956341341335915	2.733785310452288	-0.21942807134399045	-2.261204108549941	-0.18778974917185964	0.5692117268304384	1.100726773018307	-0.09968811265162189	-0.8735992390615568	0.7316069947269139	1.1471496514344075	-1.0276800849525611	-0.002722888588996289	0.15589448448024168	-0.9979553315503684	1.71048390256665	0.16532109507759865	-0.11759650851751569	-1.4017458701218433
-0.12855622818478787	-0.8010093329399333	-1.3511623152030352	1.8820370478588972	0.7422718341807657	-1.5551242800472556	-0.5066481354191851	0.7887075385437484	-0.6388038751050785	-1.583037196497705	-1.6033384075128445	0.2065932258879019	-0.7055046734487664	-0.669755110414426	-0.684961102154499	1.0496222707029428	0.5783742034491288	-0.9998952869208312	-0.05101601423624121	-0.7884992564145075	-0.2070066285747504	0.44809142720120165	-0.06781972363406816	-0.07367131451276947	-2.1289295926881815	-0.9339117239902504	0.05203999074423162	-1.492663700373018	-0.49948827669193213	-1.0561588624080025	2.225112288115521	1.8437155510882324	2.765110411280425	-0.17300543928585746	-2.2053626620634903	-0.24223312185725815	0.5606644285831968	0.8904861435797773	-0.09216475874771826	-0.9093344315916276	0.9012098626344323	1.1213987335165265	-1.1011231752367583	-0.021923435091893095	0.32007205616831175	-0.9666963929325492	1.7326785798701159	0.1880281888289089	-0.1049437112794918	-1.3589791976386085
-0.09396158717906292	-0.7530969357098597	-1.360888723911017	1.7734559652542905	0.7460788488095565	-1.5735652828670397	-0.5171002140038532	0.660766502754462	-0.6327199742063151	-1.561545017416837	-1.5761469129777284	0.29626901368026964	-0.8163473991906154	-0.6637036689506752	-0.64794165330023	1.0259553789503735	0.6540670185769124	-1.0411554921537687	-0.04973882307933828	-0.8426713646923446	-0.15212754736469614	0.5061977766631032	-0.08634371736517098	-0.00020385261626130192	-2.228301387587999	-0.874945303959015	0.17183687769117215	-1.4805661850031868	-0.56917185140631	-1.0471518988684194	2.275648858124744	1.9004424686333956	2.864107111190731	-0.0941007381025608	-2.144853200157743	-0.31500869716974983	0.5636714814054856	0.6197505947145294	-0.07612445221199607	-0.9338821941150288	1.0356888752226114	1.1635102246409337	-1.1681811974676979	-0.04467019258710213	0.4449831073307909	-0.9403723043475223	1.711613775368336	0.19487098606882275	-0.07687395293460052	-1.2966255527498558
-0.06246758744660539	-0.724727944073542	-1.375489126966802	1.667862414385849	0.7978318834562167	-1.569829114376673	-0.5502212130263504	0.5129816016430845	-0.6246327924881776	-1.540699893287454	-1.5425498253180137	0.2612361061918455	-0.8967794671671825	-0.6352812808400377	-0.6219891087996012	0.9910942243155608	0.7316275579953996	-1.0793118582085621	-0.048651941863033545	-0.8896396572848213	-0.1450769418047317	0.5318522642660126	-0.10634994652416044	0.11858231066144176	-2.311909572301283	-0.792661460105312	0.3094681347451255	-1.487664096088511	-0.6336825395621071	-1.0614167345250183	2.2096293926176593	1.9605852299519775	2.9612095114733052	-0.10000358761546253	-2.0901163509028633	-0.38267223557486263	0.588928587397438	0.42045705908432973	-0.053359513401715394	-0.953012789964038	1.099927851162787	1.2729185741288849	-1.2220959302643348	-0.06268968080574432	0.46869050639114684	-0.9072728793133129	1.650982499237187	0.17194084421190428	-0.051172813123786395	-1.23813519120739
-0.025503685667287012	-0.7032719895807238	-1.3847901016330397	1.587262546967779	0.9479954838376352	-1.5535253491669274	-0.6000668377940908	0.31308184190016936	-0.619333911060223	-1.5270553293874183	-1.4982403348928215	0.17660915468407082	-0.9622192296036574	-0.6002362339650096	-0.6094214561380689	0.938398722748803	0.801993412998287	-1.1133289541498947	-0.044902836033250695	-0.9333720895796056	-0.1780451454761976	0.578794908844883	-0.11356366778954163	0.2569666803840539	-2.3602241765512506	-0.7299467372572711	0.4515096587440012	-1.5237539199600338	-0.6774487957424065	-1.1119875581548355	1.9895703767735378	2.014070511756167	3.0204048714275693	-0.17106733702912083	-2.061091030428067	-0.42741962258702504	0.6111572634143367	0.27697113054917083	-0.038658643825170855	-0.9555387891319856	1.0842345402324727	1.3853493145818123	-1.2538820784162878	-0.07638874244727982	0.36020378358908384	-0.8623862753374795	1.575375177591115	0.12281051594977391	-0.04580270352000588	-1.1960228859359041
0.01773704030641998	-0.691239474048839	-1.383177768271939	1.5847123870560353	1.1595135215810486	-1.5321023402553313	-0.6476699457013148	0.10581168012448461	-0.6094730296887036	-1.517591735943133	-1.4443836968855408	0.025583095388420185	-1.0226825650792872	-0.5671748689885681	-0.5975283972703813	0.8890846133603422	0.8652566545013128	-1.1540174641033796	-0.043306347087121985	-0.9601462712101944	-0.2327663012726977	0.6904539913032383	-0.10267463452179862	0.3953969385900492	-2.3673123222240036	-0.7066820418536329	0.5739919610997516	-1.561391804557881	-0.708383648970367	-1.1653968707173896	1.6997767048043837	2.052389447206376	3.065675625705591	-0.24412165847296316	-2.063712108604677	-0.4452345143816072	0.6149588337477283	0.19825738799058276	-0.027336558873108114	-0.9436270582886289	0.9775814178317364	1.530952907509386	-1.2622957974975972	-0.039001720050589286	0.1805802609579336	-0.7982845532176166	1.4837717863730426	0.06841465919453141	-0.031079110117613006	-1.161674899311515
0.04622310896979444	-0.6931955559273943	-1.371620143471235	1.6809200796600912	1.3288341822240333	-1.497027126510534	-0.6885162528070692	-0.03042955275702755	-0.5917693594531668	-1.517080728442986	-1.3869948791036109	-0.14243908669779642	-1.0591587158880302	-0.5334972817120419	-0.5914719120199197	0.8666247502081275	0.9183131773452784	-1.1971056220538805	-0.04562178469773267	-0.9763987822076536	-0.30449755241942955	0.7804944123647527	-0.06600312959278623	0.5114336169050417	-2.3393479595256683	-0.7194033460312823	0.6708334532065996	-1.5852761700497437	-0.6953638405650956	-1.2011084905382496	1.4744060815207	2.076720502404437	3.0397748368273447	-0.32278040759322185	-2.0885811479708494	-0.43299867621819776	0.6208731793460698	0.24780521360897145	-0.01740331634183174	-0.9217773163818889	0.8193552410998614	1.7164388405094335	-1.2537310401645638	0.07279197425414849	-0.0015658691186599904	-0.71989156406371	1.3776578990814812	0.02545798385548974	0.013147511783886423	-1.142679374193539
0.05250680058671534	-0.6685558895343158	-1.3446081646758834	1.797074043773017	1.3965522808880928	-1.458796689161889	-0.7344553482033008	-0.10593756084127384	-0.5703997964058365	-1.5203624584276976	-1.3337738348327242	-0.18554931922445358	-1.08819543611853	-0.47933895776529256	-0.5925803855225799	0.8765206726337258	0.9575616934259941	-1.2306761577340095	-0.048110615809777255	-0.9931198340626972	-0.36637374832356695	0.8291520076608517	-0.01359834061927817	0.5838991802476828	-2.264725189159028	-0.7803596907383511	0.7368119983448663	-1.6046163981034502	-0.6478460021202663	-1.2391366221324034	1.280814130592273	2.0913095711607075	2.9059831602628625	-0.38680336928232456	-2.1269144163037756	-0.40209653884836555	0.6154790111316795	0.3729632242629679	-0.012141634680473341	-0.8988109440185887	0.6922432595596533	1.7989211018379567	-1.2338472985553017	0.22977253345493506	-0.1612166199205521	-0.6441713131519321	1.2610508412335322	-0.008035079002739073	0.06356325480586014	-1.134594163932989
0.05009976898919558	-0.5991411026332976	-1.3029618714156235	1.848454651566069	1.346804409487171	-1.4360625569284238	-0.77110912378722	-0.15923242516288613	-0.5453754493128101	-1.5157998914620971	-1.287213283257802	-0.13219100596232197	-1.1451142648530515	-0.3951380657279083	-0.5856412819603483	0.8773966957550231	0.9885606554565008	-1.2506216981918201	-0.024087157641608	-1.0013075855489846	-0.40651736957538703	0.9143376860067856	0.03542073830047781	0.6192830249764135	-2.148049427327538	-0.8796083302155188	0.7621970547453101	-1.6110798149114889	-0.6102111865573263	-1.2722726466263778	1.1076293167548479	2.0959926929740638	2.756294400949449	-0.4053088025052725	-2.164567452443248	-0.3677744020858248	0.573832754686492	0.5130258348030816	0.012176831422623413	-0.8980715535811369	0.6299880102089571	1.7501625540348038	-1.2021055734185615	0.37995821234682203	-0.27711053593072466	-0.5693676391407471	1.1429163627462693	-0.0331319738855668	0.104690662672595	-1.1155168429135436
0.0358704695025729	-0.5278340822236478	-1.2604585443611254	1.8472412974725139	1.171696984952493	-1.4187141568768638	-0.7580115253120293	-0.19747758340585125	-0.5152595844256269	-1.4971813000119276	-1.246333350701904	-0.13396338327317736	-1.2267614482273521	-0.29119382662658205	-0.5681672224546003	0.8340435384850954	1.0055806218802432	-1.2478662741625273	0.04477966619616462	-1.000505209330371	-0.42507870003617443	0.9616732636193689	0.07719187027001635	0.6412330161947118	-2.0370873871624675	-0.9619976309068807	0.7484517723316682	-1.5960230814185472	-0.5734060160590532	-1.2742081531738012	1.0191778472322883	2.0929730870783616	2.647053448925353	-0.39277836473371786	-2.1902290559247275	-0.3489715902986011	0.5151631589227051	0.6530433026883158	0.053858572533416735	-0.9258665981890208	0.5829694693434148	1.6964903256591857	-1.166741891774802	0.46708023668278376	-0.33631697232752966	-0.49669408984654007	1.031393732505903	-0.055711611576529166	0.13784201520061293	-1.0597509140892232
0.014681037279611949	-0.45416467212684053	-1.2172554091365133	1.7975114155974379	0.9096483251368177	-1.3818055023892906	-0.6984288273354379	-0.20935486580987367	-0.48239244846858276	-1.4621208763329943	-1.215722229449625	-0.23921657899031173	-1.302761622284383	-0.16774165122763798	-0.5386009948997217	0.7543168739605266	1.0046020395758182	-1.2278029595698932	0.11465936182889847	-0.9933892450558076	-0.41860375808045563	0.9513321475171939	0.09925953875411307	0.6513246584987346	-1.958585547675447	-1.0040772016729214	0.703962498227797	-1.5731154685278177	-0.5401474955782606	-1.2662375238485866	0.9920945184700143	2.0893044708657103	2.586721509194448	-0.3890234965713445	-2.1952309467784255	-0.3482207711041936	0.4590303186203755	0.756833790032583	0.07618709643281782	-0.9622627152325688	0.5446187009452507	1.6493256024961305	-1.1288135213860884	0.46616028639967516	-0.36075815445088777	-0.435903043491619	0.92725712261729	-0.07381833814966599	0.15247253911247266	-0.9556813594514864
0.010066129338004456	-0.3674527813739091	-1.1725570890550485	1.6822568854782805	0.6604210196617626	-1.3237723060877824	-0.6387226284302961	-0.1587567160626982	-0.4569792945621839	-1.4040783880695167	-1.1950389499444622	-0.37441319505552373	-1.3713324497083796	-0.02762031641910585	-0.4928742340808533	0.636667254119869	1.0023739234149354	-1.2090744185052515	0.1526113930939547	-0.9636837546849562	-0.3960076880217695	1.0065924866881908	0.0967452672911793	0.6486325341402536	-1.875594131821498	-1.017057562864821	0.6449636540468683	-1.5495549320654411	-0.5557157356363535	-1.267281478167472	0.9765441274080041	2.0886520447049874	2.611154967567402	-0.4530825312296929	-2.1849026506301152	-0.3609164411187239	0.4048178592081101	0.75882006684729	0.07612396723187298	-1.0027541499235544	0.5290558478564111	1.5652458441205048	-1.0852819280118629	0.39086402560400135	-0.38260006522669754	-0.38452707505958783	0.847365699931496	-0.051485646575627174	0.1425187570999191	-0.8211459775129079
0.0009496259265700795	-0.30526156687010814	-1.1230433488779048	1.5596411053787504	0.48675202655558697	-1.2516498638457831	-0.5958678062233836	-0.043616579696628785	-0.4470406518279898	-1.3328923887145898	-1.1767457677188653	-0.49837391459044983	-1.4345008034864342	0.10717658076285372	-0.45146546789835434	0.47719395060216724	1.010434074438482	-1.1958346428489166	0.1698386718278757	-0.8780725548632053	-0.368057437006781	1.0815912843283597	0.08172545713825967	0.6477071163920257	-1.8078873127760204	-0.9769541615349194	0.5917936185052171	-1.520539324472207	-0.6051903465046206	-1.2626332144118497	0.9806466838723729	2.0862336273134074	2.660872815733388	-0.5501942437994516	-2.174639881436221	-0.380283265410838	0.3678674506536539	0.6864676767388342	0.06945148516679074	-1.0425574988196864	0.5147016482988798	1.5160723143258064	-1.039686145197415	0.2747256156057714	-0.41638694208281	-0.34018675091650774	0.8043729936488712	0.022450817431663182	0.11210364759358513	-0.6922482207832429
-0.014340690341270551	-0.2891485600604067	-1.0575172578832472	1.4824767230976632	0.36991886466321516	-1.1680817413854352	-0.5896537595026485	0.07324414088245446	-0.435398664959023	-1.26252267406769	-1.1639246503175378	-0.5753137892752251	-1.4942809516741271	0.2186712740017313	-0.42636879570004804	0.3237358156176723	1.0199884048945915	-1.1775403939064346	0.14561644549952596	-0.7608407039152272	-0.3400969972554339	1.0741475903158924	0.06345157418095672	0.6454700528270948	-1.8073018519806119	-0.8843974461692239	0.5582065956623617	-1.488519741898129	-0.6354872654796693	-1.249442813492206	1.0503431903307114	2.0823668921618976	2.648968796326727	-0.6619876548521332	-2.1710827039108205	-0.39565170806000605	0.35405780996740666	0.6211688264553338	0.04419157054525551	-1.0621830335737656	0.5033249571232362	1.5073576925033405	-1.000786391542714	0.18243608175875137	-0.46760207935070836	-0.2977235762658413	0.7858137867026791	0.16238562268771706	0.07718397474543173	-0.6290892008646466
0.03310633193338058	-0.2971325084994362	-0.9829306549415986	1.4362951965078075	0.28082252363774807	-1.0849559898019783	-0.6517422263190342	0.12292794067082843	-0.3867052402367236	-1.201779146160577	-1.1618920745146935	-0.5672161388091149	-1.5523039724090792	0.3034053021863792	-0.41826178305860545	0.21301448287313685	1.0292139106516334	-1.1453733333329443	0.05495278979858185	-0.6642744331670812	-0.3188764066051224	1.0637477178722279	0.04708379859450633	0.626686366962237	-1.8483811626573765	-0.8004790213318008	0.5395871207182215	-1.4617103841155408	-0.6419822955676	-1.2349227043342732	1.1985282341252494	2.0925324432315917	2.591291882899455	-0.8258769922170153	-2.168417941097934	-0.4045358031211075	0.3595481753692401	0.5347244042485959	0.012009401802726074	-1.0711553101882318	0.4943195290661585	1.5103617214332936	-0.9718670086391622	0.14813681328259304	-0.5314521578178508	-0.20597422851649588	0.7665850255036359	0.3236095730237139	0.042110737237897815	-0.6293220045842112
0.14746265193880725	-0.3174682143199661	-0.9146916512169811	1.3943639364375247	0.21859638666448764	-1.0140354106050258	-0.7769624177956108	0.10736236823029073	-0.302067551348694	-1.1405047013701943	-1.1680924238285812	-0.5427199331320149	-1.604639648045924	0.3539736119466811	-0.4288769770304645	0.13048283226311144	1.0453289515035409	-1.1069985944031668	-0.048248061877987476	-0.6021576289728289	-0.30919710706470926	1.0700052682408736	0.03514430007680417	0.5964037919696051	-1.900531004738229	-0.7494402044446117	0.5277302533484265	-1.4393819776190142	-0.5926762579993253	-1.2148361088263697	1.3682091478064116	2.116945478680215	2.490133275953687	-0.9526308474240631	-2.1778912665076833	-0.3936076117843215	0.3780999811105429	0.4145132761918345	0.012078020499405082	-1.0796507554185462	0.46568403286250704	1.5101670838620371	-0.9552024548656564	0.1396842007803693	-0.598438154947273	-0.04156966301095526	0.7416388986923642	0.45002606987914645	0.001290458689923457	-0.6630659599362175
0.22999876964149818	-0.3481038230885566	-0.8532102664742638	1.3536671936135916	0.1887171670445318	-0.9645991326700816	-0.9120951838005578	0.02012226168818304	-0.22906074056353423	-1.0601404763957394	-1.1770172192104502	-0.5784764258528519	-1.6420914205536774	0.38084852046103895	-0.4524015782290192	0.07839797873530326	1.064253470584283	-1.0755921584504073	-0.12095068829626006	-0.5773073932386963	-0.31226136952447714	1.063901953268638	0.025095112460030176	0.5679988207554021	-1.9774643102225773	-0.7343094407804405	0.5236203484813442	-1.419657367140064	-0.4660016864523274	-1.1862950073563963	1.4928147629949389	2.142536980230666	2.3310331549977263	-0.9683324271283823	-2.194232440806384	-0.361261315007064	0.40606129692727955	0.30420343710535647	0.04017874916345761	-1.091055475676222	0.4299040513404579	1.4909053091216937	-0.9572725673745743	0.1377775051440919	-0.6555746659872529	0.16056487403059036	0.7133397697242405	0.5170082125937182	-0.03971130536459156	-0.7143834501191307
0.2883581263197416	-0.38002510585150906	-0.8122206214088692	1.327121545624952	0.18697122642371772	-0.9315252474104948	-1.0243705279504138	-0.14805943934874963	-0.17641629803296974	-0.9697751046326886	-1.1814663753652102	-0.6666847177525159	-1.6791121044037287	0.3984454752437881	-0.4752099807301445	0.05035667836726684	1.0687754678458616	-1.0668277999173406	-0.1729919988302635	-0.6004415980819265	-0.32168595065593214	1.1033788702069836	0.02264929236676774	0.535352988868535	-2.063066818607921	-0.7787549127739694	0.5134466983002387	-1.4060486496326305	-0.29106557072524064	-1.1499166283902622	1.5359150825887753	2.1706425427983547	2.1906445048090433	-0.9428845870060938	-2.1937519098073386	-0.2918734071602493	0.4492858998182895	0.20067252002664823	0.06410471632154979	-1.10349534254633	0.399211925635914	1.4526792246083997	-0.9703625491906214	0.13903143077750377	-0.6984188352777263	0.3152683896202566	0.6762422794022569	0.5092413589162836	-0.07364444161309011	-0.7863135074721294
0.36397531582128767	-0.40931409445444694	-0.8096371886046576	1.321199390034609	0.2078157751455753	-0.9009243752458153	-1.0937000492091626	-0.3292798943589931	-0.14462671238727096	-0.8941526310719377	-1.1845053079173447	-0.7431001963980702	-1.71548993674668	0.414896533502223	-0.4909128600546975	0.03888562642063983	1.057974234130887	-1.095250624454588	-0.20685871003714648	-0.6401328654800456	-0.32988024187211884	1.182090334175029	0.028570335843352484	0.46549542099817254	-2.1291988420379413	-0.8614009779396327	0.4842580468744705	-1.4124752078519465	-0.09545443555794804	-1.1027558015319872	1.504421065438843	2.2088453395602685	2.139308984897469	-0.9077363975176033	-2.168742455538849	-0.18329201887808602	0.5180633259811689	0.06543641167075645	0.0745978874177283	-1.1215364692201548	0.3489357757288464	1.3963995872593515	-0.9839352611053146	0.12578779006820032	-0.7315704969449716	0.4185189443182412	0.6397044945885149	0.4109249403656209	-0.1129988756851624	-0.8499255508450136
0.37536836980213084	-0.44649706333879485	-0.8361189162755167	1.3127306017246538	0.23326025476069856	-0.8679304365302449	-1.1194142425430846	-0.46532960799237805	-0.15705001580501332	-0.8154110208219766	-1.1729884818292424	-0.7364375211400608	-1.7324309646984912	0.44293118623303157	-0.48923974857481073	0.05392640124916519	1.0366190428746365	-1.165424379786535	-0.2010711732880679	-0.6478637896301883	-0.3341518695903486	1.24965645461676	0.03554447731488354	0.3464721672229905	-2.1873629631988996	-0.935223056841145	0.44138359067423616	-1.4471012191999382	0.12668220416692427	-1.0505542755354438	1.4243038307938278	2.2484520481130574	2.134831822761446	-0.8875880045135645	-2.1210138700752394	-0.07084516909744129	0.6083461678257279	-0.030032779624017257	0.08261529593772217	-1.1398160115860567	0.2849884114343192	1.3174171298064323	-0.997736011164767	0.10809013264166875	-0.7584357186396371	0.4715447511713398	0.6182578349269057	0.27477398690113747	-0.15950104663020484	-0.8915282047304254
0.31253145363292256	-0.5018245780758546	-0.8745467085243245	1.2786508713411524	0.2590935683132079	-0.8374628086055929	-1.1182377336974227	-0.5610274516533968	-0.2273351788965691	-0.7251518324355798	-1.1344820946326917	-0.6237533489911747	-1.7195915814606082	0.4912388602520125	-0.4545412589848253	0.08566583179700987	0.9976020193820642	-1.2529133865652486	-0.17364962540277445	-0.6128110767221548	-0.3334946960952362	1.2973959820770842	0.03407277286694657	0.2229556661165361	-2.242039366038547	-0.9983275114805362	0.3884068574599078	-1.504916548366749	0.3460357317625156	-1.0028524212564336	1.3818109712773334	2.2877786574764256	2.1365878084481067	-0.941120290873904	-2.031800481804446	0.0329223544933033	0.7060468816797733	-0.07725199662819417	0.09005630740561096	-1.1487611269191471	0.2295668507796838	1.2319602188039949	-1.0091497645401168	0.110336875907346	-0.7865202614439669	0.4004953761449836	0.6144811304694227	0.1563035788080032	-0.20265271591604286	-0.9541586972856871
[truncated: 201 more rows]
[truncated: 2 more columns]
