# Supplementary material for: Obesity dysregulates feeding-evoked response dynamics in hypothalamic satiety neurons
Source: Sci Rep. 2025 Oct 14;15:35837. doi: 10.1038/s41598-025-19800-2 (PMC12521569; doi:10.1038/s41598-025-19800-2)
Supplement: Supplementary file 2 — Supplementary Material 2. [file 41598_2025_19800_MOESM2_ESM.zip › Fig 1/Fig 1ef NCD and HFD/matrix_MPK147_1.csv]

-0.02867055656725847	1.2932541460551468	-1.0846399553660695	0.08536553844190073	-0.1921699706808313	-0.3082880611828694	0.3371058995035778	0.15335886963924933	0.7936353056880929	0.21195106327220561	0.6789737961265276	1.4627799279129288	-1.3192719519656018	-1.1749223856288986	-0.9872398211294936	0.19603330007033265	-0.6849576005175634	0.6328597683420749	-0.9843440128950245	0.6601531368811921	0.3118792587151349	-0.3472799059462762	-0.3536806740232456	-1.1201819358460474	-0.4534609198695948	0.38987385676117003	-0.924679143519754	0.6146495665522499	-0.9751145494097301	0.06787329352506197	-0.36572521757005655	0.3014558719616045	0.7525893760800282	-0.6708373110399133	-1.4069337776151591	0.05316907126209395	-1.0726242237280441	-0.5077863082369655	1.6523130009132694	-0.5723564297605375	1.6149814854609772	-0.9458858194063285	0.66209462942212	2.165832709593418	1.1559959088224177
-0.033141519845822816	0.5570495338121663	-1.085013772808108	0.09077552142059966	-0.2546826069322108	-0.2615571548088507	0.31487186488670693	0.17324701206412518	0.7788696664242548	0.16426716135465744	0.7242676750010776	1.5590289368985377	-1.3176278816455866	-1.190325055739071	-0.9815563747553591	0.19564905580217273	-0.6104367517216499	0.7655799491750119	-0.9559925635208582	0.7961674272115756	0.28763531679002674	-0.3396969183895929	-0.3303998191415564	-1.1376485458075543	-0.48222230508642966	0.39092556171889276	-0.9401838609319353	0.5668036941738425	-0.9411901786885724	0.06313265360925743	-0.21467544768678348	0.2811259202416063	0.9038667777768649	-0.6813188088675302	-1.4317774150989377	0.059811926473512064	-1.0674816923918682	-0.5231126445574426	1.7669869438743748	-0.5856646356100474	1.5687495753646998	-0.927190783018818	0.6155326536397112	2.3323210070094147	1.1256217986346204
-0.04864235140876135	0.21446112615646987	-1.067401385510235	0.079892794639786	-0.2962868217616433	-0.23334978884400184	0.30804042748077753	0.18833538773891045	0.7383227522553014	0.13368280921076817	0.7485304325345982	1.5519494712363118	-1.3070043457752576	-1.2230145901128513	-0.9466486608039985	0.15926951514896884	-0.47234009266557714	0.8500015638293429	-0.9074886913825718	0.8925778142376853	0.2585315220163168	-0.3326396846368387	-0.2979058051803768	-1.1717070685180953	-0.49849179807823346	0.41224110304515943	-0.9544888861642015	0.5267443978121776	-0.9205944448790383	0.0581065558060504	-0.09394666638624416	0.2831501145687058	1.0206379595717905	-0.6607427141388202	-1.4368957070552557	0.048466081176518495	-1.0579960832533406	-0.5077249783597305	1.8078868592522523	-0.5809593880726404	1.5093756501848479	-0.9286769564158518	0.5695089665946711	2.452249766824861	1.108238431422733
-0.05885018044642397	0.12470687619645039	-1.0590592410996909	0.07019624742158619	-0.3169294581655136	-0.2184019951593873	0.31606194971465157	0.16984678126245248	0.6894345911892876	0.10840521389318676	0.7657309945717545	1.5254432171354089	-1.294251637354686	-1.272521997192398	-0.9026241790828177	0.1240868733080772	-0.3141015224152318	0.9024454363241338	-0.8700517670337976	0.9898936002331418	0.24765643098777318	-0.3193138478372252	-0.28049068740816935	-1.1874584519145228	-0.5140738146572026	0.4486212069348817	-0.9690677541766657	0.49213838660574905	-0.8964591960575162	0.07688815555850075	-0.008361558069773886	0.2879641767292421	1.0725743269334806	-0.6365701994340237	-1.4289914705550502	0.035447693630781305	-1.0529465116304007	-0.48791542801353455	1.820300453501334	-0.5658719095559531	1.4292593278141563	-0.9484994346907668	0.5313801810310409	2.5509626408712296	1.0961931860402179
-0.05692643713732955	0.1298900568301519	-1.0717239182308154	0.07582589328224999	-0.32216648616167554	-0.20702760344737764	0.3280899315540357	0.14325940003797202	0.7074572090458469	0.0807434234797281	0.7834953089163069	1.5151646344428007	-1.2714696940387245	-1.3266090656946592	-0.856262029526885	0.09602379193009206	-0.16885849637693934	0.9207650158504961	-0.8447589369746693	1.058078904550366	0.24842370898129573	-0.30697481048498865	-0.27106444012457015	-1.1728715091821957	-0.5253939467437698	0.5232241203022258	-0.9850184441166	0.4619075192599317	-0.875450679570835	0.10190191268843593	0.037630561976230895	0.28453712772501394	1.0843015674206662	-0.625935699876373	-1.4215935465286078	0.01532182951909529	-1.0548428897804	-0.47771504283217353	1.812537600985383	-0.5428393460098546	1.3436343524289658	-0.9693161117209396	0.5169217455453123	2.609142307820235	1.0877487106592132
-0.04323529178336296	-0.07724956632332423	-1.0924514508790075	0.09226420815209369	-0.3408820039944868	-0.18064914400394017	0.32900376375926876	0.11489990691140442	0.7758512483298444	0.016031754006462923	0.8174427805913581	1.520333980124463	-1.2136227753714792	-1.4164481011641872	-0.7737720374598496	0.0561365869346789	0.04767760551871338	0.979517167170538	-0.7654046753106873	1.17130634727161	0.24540055708668468	-0.2853966610936885	-0.22287551134799344	-1.145269345271198	-0.5434194375081532	0.6581089843168055	-1.024071032599362	0.4050074055614875	-0.8376926379579459	0.11965943226982678	0.12990398010824328	0.26971368864231965	1.1450442862927712	-0.6007238285916908	-1.416209225984381	-0.022928525659810423	-1.053972786864518	-0.4678605581584055	1.8087570252804308	-0.5033798696366498	1.1950266445280466	-0.9908031042005334	0.48789003964321676	2.7518590396229796	1.0700088120631492
-0.011553326333514923	0.009197524949007834	-1.1231147933314447	0.10710086680829008	-0.3183434344616761	-0.1566388840305353	0.3313093738837693	0.06975168509699974	0.8561281115928365	-0.04032754167930976	0.8157056487074458	1.4660358142434322	-1.1307713738815837	-1.51721710830805	-0.6874082740013467	0.016016185417900213	0.2160555378570428	0.9668827802455577	-0.6534171951973239	1.21973058892241	0.2596737151026255	-0.24283486853553135	-0.16082732577614714	-1.0993040067559126	-0.5455930830673696	0.7877679115837095	-1.0656534067658614	0.3705390674556997	-0.8122775699481656	0.12523197802892055	0.14923132252878457	0.25491137158738714	1.1517763100049774	-0.5562794639776774	-1.4005196689887036	-0.07804719095249565	-1.0452762197719319	-0.4509114332863473	1.7381890948592784	-0.4468910580113536	1.040020824036631	-1.0149221610136316	0.48407895538264495	2.818791234207569	1.0717993481306405
0.04743778598024924	0.14182155640680133	-1.169194882703806	0.11537525376782005	-0.2699152778881587	-0.1086089850759244	0.32618961939503477	0.011418836677201472	0.907406062913854	-0.08468895236647381	0.8026159929624717	1.4011334770367425	-1.052815648455738	-1.6198522081767988	-0.6254238281664761	-0.016339831921589866	0.3112030549552172	0.897900378906491	-0.5448682408409533	1.241022067911212	0.27773091966232843	-0.15604302615674612	-0.0967427918392126	-1.0291040885976372	-0.5290936491593268	0.8778827324401888	-1.1043304394357805	0.35447422577707555	-0.7969776064195097	0.11243530873361643	0.15851430366107583	0.23208690838881255	1.1240260253749061	-0.5244551041306064	-1.3829544265575382	-0.1359479067183383	-1.02165404112229	-0.4491745711631143	1.6503868081518624	-0.3827015758168269	0.8876354114196742	-1.0203338820731738	0.49455046562026056	2.7693828102062685	1.1047381205405207
0.12892934790239452	0.20092160776894913	-1.2032354723912098	0.11557106753688642	-0.22138080730741158	-0.03325334688986285	0.3038294071096583	-0.038308647751447	0.9975015740546697	-0.11016651243403283	0.7938141169732107	1.323968971003783	-0.9926402390834028	-1.6924224808112676	-0.5947578391744875	-0.0471800718722022	0.3497336443190524	0.7964593141884077	-0.440037900128194	1.232809223066697	0.2875510566443158	-0.03700225429689443	-0.025512441835746413	-0.9450238190489827	-0.4893148091844413	0.9230497571879661	-1.1418651565083002	0.341321974760052	-0.7952300311601854	0.07016103459410813	0.20413122435137768	0.22144985520835508	1.1190156339563135	-0.5008611821750188	-1.3804682239018709	-0.16098636097675856	-0.9836550850625342	-0.46384958418737965	1.550710556856044	-0.32170993920264374	0.7589356077366083	-0.9924020217863072	0.5031487310518329	2.610938977783918	1.1703261067223043
0.19953572358905491	0.20796473016055667	-1.2179767698641408	0.0828952724321386	-0.18835117154112097	0.05662099537386702	0.2676661226029749	-0.08641656732026318	1.1402360869384425	-0.1085667944342186	0.7809691276907588	1.2171708903073377	-0.96436222957912	-1.7238350416801875	-0.5881100535238752	-0.07945659039758937	0.3621245089329881	0.6900129152562825	-0.33558895568657393	1.2394566038867951	0.29590047108297923	0.12656582049580767	0.0530868856989188	-0.8729651693142086	-0.4404359401326299	0.891427507276004	-1.1713045593928615	0.3246295582979896	-0.804540788088176	0.014564033052509948	0.30194661150322066	0.2357536924081282	1.1352221533356175	-0.43480664217413595	-1.371045662949474	-0.11830175800288031	-0.9401454772021911	-0.4867526135411998	1.447050972722494	-0.26245612170181853	0.6605533834889235	-0.9305669589980102	0.47351414176388334	2.388626023527563	1.251816180552991
0.23298293220354674	0.19707844281097114	-1.234667074138319	0.019351193937105195	-0.17326308763500542	0.16135168599614028	0.22444071222572157	-0.12793787627955103	1.2489393169474634	-0.08317127118716325	0.7771829141832167	1.0892496209097569	-0.9849630396038597	-1.7260812644045878	-0.6068223390589306	-0.11956109215154771	0.37911634344991707	0.5772042804840389	-0.26695550483165664	1.2861518255703286	0.2921521712677024	0.322376758379532	0.11195502039925778	-0.8177116397740101	-0.4069640510031406	0.7878449378623043	-1.1920331538406377	0.3059793230670796	-0.817138375305227	-0.0360843521124624	0.4940999283638178	0.27057546737496985	1.1411209511621334	-0.32794460626855365	-1.351339932433104	-0.05657430342293862	-0.8981351235969062	-0.528356349060847	1.3495712570317873	-0.20201361008627972	0.5812695553056556	-0.8363907131959234	0.40256768617866207	2.1128995684758634	1.3632430719345308
0.23904785011010624	0.1942697699546528	-1.2498672647469937	-0.04942462679811689	-0.1856848162397865	0.2484310839348399	0.17259698473300328	-0.14721868188198983	1.3258863778866705	-0.044875457915962064	0.8227092261971631	0.9510948503226055	-1.0346992113590237	-1.6951228848337876	-0.6376442637637114	-0.16592480053579897	0.39336516213628014	0.4689055137719139	-0.24295733633354571	1.341369480133057	0.27458520755577487	0.4415752563805637	0.1483535851259168	-0.7638630926313412	-0.3987593836980148	0.659507307528204	-1.2026895500300703	0.2840302973078382	-0.8237525425946574	-0.08142933752646488	0.780444755672406	0.32847939427907047	1.086321174534328	-0.21501174309771492	-1.3576731291388133	-0.005520838413479332	-0.8628357176095017	-0.5861070146583474	1.2475041612119426	-0.14933637198098954	0.5211860612505688	-0.6866828297033027	0.3160180343929071	1.8215707815520361	1.48276578645951
0.2195292818219908	0.21366783687643914	-1.2642166984186154	-0.11039300110004462	-0.22840178434489564	0.2910774324110388	0.11482673038626139	-0.1538395086505293	1.3880979335197212	-0.0036775921194566728	0.9321852348530291	0.8172027863004685	-1.079028218506133	-1.6336899275097523	-0.665101259929294	-0.21918900598409846	0.41241088042782004	0.3846706373081711	-0.23749860220286098	1.3913066142552153	0.2639939625736417	0.44138113189911293	0.17329187880247807	-0.7097248020370427	-0.4195047470144753	0.5308023210961931	-1.1981568000111673	0.2632881461321331	-0.8249503839147904	-0.11657124245071189	1.0182296351493807	0.4031119671699107	0.9453790846513955	-0.1297950553905049	-1.393590666321134	0.06821485443325603	-0.8333682321916255	-0.6369175913481838	1.1398190031713313	-0.11027097354798814	0.475307936199125	-0.46284051737797016	0.24182749201714335	1.5875607572196162	1.5522362221341695
0.17926508788830653	0.24074151358877555	-1.2953234656988502	-0.16018994883343152	-0.2794792859785903	0.3272194389764734	0.055259400154750796	-0.14966513725124336	1.360329491516401	0.031305984523922914	1.042401359558027	0.6997754889988984	-1.1072088016210817	-1.5644963940917447	-0.6503940600701629	-0.28171747323574453	0.434726597886832	0.3077044745343347	-0.23860107579912443	1.42672815844948	0.2771436519800986	0.41916601155305083	0.19406914100243158	-0.6587518219803687	-0.45603438106275984	0.4195763748066387	-1.183035462491263	0.26145906065219643	-0.8280520406664393	-0.1491379094335994	1.0852896565782333	0.4635251909720224	0.788892641655934	-0.06392341400943251	-1.4298465624447585	0.13382582436756502	-0.8016563274573973	-0.6751579964003845	1.0298823961354806	-0.08706559713466908	0.42771485313373336	-0.1842229783738351	0.1976806383697287	1.4138452301059545	1.5529157985294213
0.14795973208055502	0.23956765985684156	-1.330549958995479	-0.18408927039129755	-0.310820655310064	0.37616379119179	-0.011446527261574708	-0.13434200070769023	1.1657093258317046	0.062321029975454925	1.1092748204270961	0.595201429118982	-1.1084753446824274	-1.493436767948851	-0.5836822999948577	-0.35483518252576884	0.43431446989258315	0.21657811429332927	-0.23271923018014357	1.4118036786644619	0.3153977581330194	0.374553779159566	0.22075553281888607	-0.5887487106948999	-0.49490096564750674	0.3336565235843483	-1.1585878222857457	0.2794978127607813	-0.8349729016272084	-0.19360205336647152	1.0087489880150624	0.49530539394127515	0.6706187103055784	0.0881427192386075	-1.4726048347447447	0.13600036585984976	-0.7372954840795292	-0.7018585717524595	0.9069820049225366	-0.07810516921560627	0.3873293908122763	0.0757241229748781	0.186807205874877	1.284902968024784	1.5017525600068624
0.13438733421279453	0.21674451286790383	-1.359305543467859	-0.18921055358226954	-0.31791817843275466	0.41965425037017845	-0.08464869282305305	-0.1290441987542246	0.8682570295595609	0.09525368610625154	1.157724896668191	0.49057226962424255	-1.085195308950994	-1.4206887721977262	-0.4741579796153344	-0.4338358040593372	0.4166807966960889	0.12490561522357033	-0.20881045143308027	1.3614576546851795	0.36008116873748597	0.2655892811650361	0.26189162947254185	-0.5024324963968694	-0.5156857474067501	0.26192135782003784	-1.117125417337238	0.30086753871992516	-0.8494222242183789	-0.23979729548795356	0.8244730273834453	0.49873561124966737	0.5516108780095483	0.3578970797725665	-1.5356940660395977	0.10686832304806829	-0.6386793582133162	-0.7128905900690974	0.7738085856487619	-0.07502360892909399	0.36055565818194113	0.2705768295335247	0.19984097050236932	1.1828109404008864	1.3960991133049885
0.11975060702423068	0.18960651540313303	-1.3816469362451262	-0.18989841220693998	-0.28562848815678743	0.47599863974135986	-0.1561952544311165	-0.1397652619108595	0.6004213913618586	0.11992113257133952	1.1684107044188783	0.38645904288649086	-1.0619055305806278	-1.3610182357805274	-0.3340702595285542	-0.5048335449733101	0.39152747665373283	0.04585624248438543	-0.1782391565745468	1.3476254949470499	0.4004341185199426	0.18887371265157266	0.3014516482819862	-0.4161217489564173	-0.5045753777478534	0.21734684290759798	-1.0603278166976235	0.3127056374126541	-0.8715620352851859	-0.27890910403201546	0.5514377108780945	0.46533746095391926	0.4144596900038996	0.7036317477132916	-1.6048516913904447	0.0814154000456872	-0.5474747243639257	-0.7169310023811948	0.6450493581198753	-0.0417207928348117	0.32346819204115196	0.39026811019475044	0.22288690564492378	1.0902450066469356	1.2428280440557844
0.09297084985741402	0.1525202415617855	-1.3907990184467534	-0.1907519594054347	-0.1747174632539153	0.5650007342794926	-0.22603650573150671	-0.15229978149505302	0.4565568550650368	0.13187287185841537	1.1020388097979819	0.2817547475533551	-1.0474133551671492	-1.316493658304998	-0.18793387521399488	-0.5596665270198884	0.3442003192815311	0.01700096931570132	-0.14063586796687672	1.370745295725562	0.42399121259061723	0.16801139728562256	0.3355209652211809	-0.3382135616132525	-0.49277800094329754	0.2675976020425713	-0.9794529156123792	0.31346194548500333	-0.8924287782822858	-0.31869377759638506	0.2932566283770164	0.3931001260111803	0.2878093553788484	1.0979752411498747	-1.6977312207783561	0.03462017555636706	-0.4899943871208802	-0.7211186063986511	0.531581397688114	0.043412962837437986	0.2817995093875793	0.41799703094188445	0.26674667196574126	1.0105115385710999	1.08334623748997
0.049478483520962825	0.09891425447010653	-1.3863699262714306	-0.20922372495404598	-0.013528418051720304	0.64184763470609	-0.3034904763650336	-0.17308609809395498	0.4204714407416762	0.13905109365245552	1.0121300014823829	0.17452087899421148	-1.0383868001953254	-1.277414319653674	-0.07261120846143822	-0.6088603931861695	0.2744290767144043	0.10874103195190328	-0.08918908658018723	1.4171776596438024	0.4079256114749998	0.11585257567572578	0.382226800097157	-0.2859941380288083	-0.5068503850170848	0.3905848685635752	-0.8769626910768121	0.3016828495496914	-0.8981517979229217	-0.3508016729745176	0.1483235231120623	0.29228468750776126	0.11730705973666253	1.466129059142018	-1.7373045056525906	-0.03626533496888758	-0.4551010291608879	-0.7150837464789429	0.44282868692079463	0.20050793450856313	0.27201345526603243	0.37254472372474756	0.3414826802620397	0.9507785007159928	0.941580692080386
-0.014807887066548897	0.05156882061541198	-1.3698291489740675	-0.25124335144937976	0.12792024228796434	0.6854178154507967	-0.3890006999543213	-0.2051295310073245	0.4868967281238291	0.13375459142871093	0.9472322222981869	0.06775285263312456	-1.0440570160545828	-1.2441208558001455	-0.003207505554773611	-0.6555897961152899	0.20222560336155487	0.32231509577779455	-0.036282272593042175	1.497144833129865	0.3467731723906012	0.03422929761557678	0.42629189097457026	-0.28187212741504414	-0.5386666995496581	0.49785284915307526	-0.7812220390665144	0.2770036052881391	-0.8818680999767651	-0.36354328967725164	0.0847482800893396	0.17085837431512485	-0.0881465786867663	1.6356901488311866	-1.538489205119935	-0.10909828082535236	-0.4479617231844191	-0.6873969867009642	0.39073277611724605	0.43473881775402895	0.28106795387114003	0.3133663240020445	0.44065699723488594	0.9200042891505366	0.826099979767168
-0.09054679299030488	0.0034193773552838704	-1.3298899778564321	-0.2963558313227896	0.24124672143510734	0.7267979978737111	-0.4635640549093689	-0.22494638976759446	0.6656362981104793	0.11873672597532466	0.8479771551142147	-0.03839405079721949	-1.0646334694819888	-1.2172254241462281	0.030433572694433187	-0.6918041558991941	0.15032450087286794	0.5727225639099354	-0.0004965755900230267	1.6048697866309585	0.26911595809778716	-0.03674746591498782	0.46116551902600345	-0.3203533379061355	-0.5898205758707021	0.5865752718965114	-0.6682006036124626	0.2593403252722102	-0.8554982309147057	-0.3723211197149006	0.03653973848355474	0.03581680202772495	-0.19479949205523087	1.5497911085808362	-1.0348051428433385	-0.17724716210966326	-0.4783305459818239	-0.6219334757426641	0.3758512473926123	0.7026407538575739	0.2948655706197179	0.28203368900389714	0.5387188508171701	0.925768605284021	0.7316684076268933
-0.16591626229031042	-0.06505542367423206	-1.2732140975407789	-0.343546949667829	0.3154113728789204	0.7657161907485712	-0.5166580883900004	-0.24463778927815838	0.8449333463142323	0.11667555086017889	0.6785639798018035	-0.13161258096751438	-1.0853463198544628	-1.1964071357312924	0.047968133240769144	-0.7115887607686971	0.13819712792738598	0.804825935833024	0.007834549207682867	1.6718225800931392	0.19164769079838595	-0.1044180468708378	0.500785977398795	-0.36926531265592827	-0.6700427381416832	0.6568291630724774	-0.5480279595555171	0.2606222942742772	-0.8350828484150474	-0.38777866431778524	-0.016654378951165696	-0.09843058201585989	-0.1908044222456921	1.3226450919004826	-0.23477013738866842	-0.24514054896276685	-0.5245263177158132	-0.5316166453345433	0.38098776142302804	0.9831919458122542	0.33083771441577225	0.26102637180003585	0.6131605946037062	0.9486636704462399	0.657423209105592
-0.23183431129938317	-0.14272273223921822	-1.2160329191655426	-0.39878149514221856	0.3060132146397668	0.7780026909693369	-0.5505157627721833	-0.27752522078045383	0.931925059813875	0.12389991836575102	0.49268475156160163	-0.20739458757398363	-1.0975538464380519	-1.177158734846817	0.09096125068611427	-0.7160989934887467	0.15866164751059766	0.9691011173437939	-0.01627684630842332	1.606470298357415	0.12930028964753598	-0.14458968175112852	0.5735180180915844	-0.42454070962643814	-0.7493132265797426	0.636547551408875	-0.47313065515803165	0.265026045532424	-0.8308412170737072	-0.3946235366607327	-0.08699419182107848	-0.22887600106245812	-0.06251522611037444	1.0530806645486357	0.7033300273762964	-0.3154923600094973	-0.5692183731285091	-0.44164571543401393	0.3815960328213668	1.249091190744271	0.3771715625758184	0.2253336115391431	0.6456014625091392	0.9588136080535781	0.6077314012127546
-0.2899194242739517	-0.21653615572082058	-1.152014748677992	-0.4381601461880907	0.23747044789828897	0.7602294711843368	-0.5637491237023622	-0.30041583115850423	0.9596935018171958	0.12874521807672706	0.3675745559505226	-0.2704485831561251	-1.1135122890110114	-1.1695906921292227	0.1652317892604487	-0.6912582640423603	0.1859972190634786	1.0057712430311383	-0.037295356438257043	1.3801030321700245	0.07673217207469278	-0.15238499295939972	0.6922166713086392	-0.4772302829625845	-0.8012948901992445	0.5387301026930078	-0.4316108736270068	0.26865203317007	-0.8513318263229394	-0.39490491657831606	-0.1789308456533393	-0.3533058666027141	0.16790759862267218	0.8007438802705	1.4573040830386872	-0.3826079082609219	-0.6221295545466148	-0.3501439917977536	0.36693838176417753	1.4169037903301225	0.40035947390426346	0.18834326816056518	0.6240770901975475	0.9388194162702236	0.5868122669589015
-0.354399309283428	-0.29268656654088665	-1.0858877322070808	-0.4596645147242976	0.16906801564635496	0.7333070292883771	-0.5449945338836599	-0.3151401849193717	0.9521097891340675	0.129842460550958	0.34618459046445876	-0.28921250653161706	-1.1254372790655305	-1.1841639876950019	0.26155902405209075	-0.6180292564125938	0.2000365956544047	0.923309910186544	-0.025483990666402296	1.1364163598916062	0.010687537863542613	-0.15475088507708526	0.7718109270399455	-0.5139074304529572	-0.8320243819522091	0.4435137721542727	-0.4000902656129385	0.27525497811377175	-0.896166969068789	-0.39334509312214827	-0.2672509437447876	-0.46145487314476463	0.43834733807778575	0.59902077174384	1.78084878721677	-0.43135624573547915	-0.6958964335484803	-0.24971509123148672	0.34107839912091803	1.4491341976035208	0.39922016613276023	0.20071643040124632	0.5683534401051183	0.8769715481453637	0.5727066247374475
-0.4185317479443766	-0.3562033095702226	-1.036244775904396	-0.4847939484211716	0.10945987807250568	0.6931414283758366	-0.5122151050323384	-0.34803331911483565	0.8814808146553738	0.12241300099412636	0.4244595084870936	-0.237413859541235	-1.1121629335187313	-1.2067990013024192	0.3758516943859414	-0.5226359794112059	0.18320690985652394	0.7857054465294441	0.00615402188797477	0.9584207638019565	-0.07325599396688336	-0.14881795561273595	0.7684495574783952	-0.5283344676011306	-0.8411356734413596	0.35432326664091984	-0.408013450053344	0.2804043096701921	-0.9374375212194602	-0.3794473719754315	-0.3316973813690428	-0.5572390446355053	0.6127233063806019	0.465223396789974	1.7676160103601244	-0.4474183289774455	-0.7730410966904635	-0.15882421317246645	0.30777976416880837	1.3992413462560649	0.38407936548514665	0.25005533728841645	0.5113881373251585	0.7729081743113129	0.5611301885783245
-0.43756213212253636	-0.4051085216714595	-1.002420742528241	-0.4990230823066737	0.05666859464225891	0.620543218483596	-0.47561593403445546	-0.39699664265891615	0.7834098493815733	0.103816279246283	0.5810215778554898	-0.13809429929316458	-1.0869879545147458	-1.2130094368788924	0.48672198618114393	-0.42977606461919926	0.1309679975364872	0.6399089004410403	0.052559221315537516	0.8024000768908733	-0.1696444939850899	-0.1378923871410654	0.7236312966577294	-0.5084405728750214	-0.8211336293316778	0.27066680298962	-0.4612797828416394	0.27741126070302263	-0.9592648519418839	-0.35305882926991405	-0.3798839600857124	-0.6422171867237007	0.7004217103626483	0.36335590011768576	1.6002166019646158	-0.4391403094062933	-0.8370092782396256	-0.06872817032238247	0.2785489441930878	1.2807014097839065	0.35197487175551184	0.300328995994964	0.4613559934825108	0.6551451920041738	0.5661531445432323
-0.4103733558365688	-0.4417070298068442	-0.9784345530060049	-0.4923905184877784	0.03432564288275282	0.5267906564936937	-0.4177462669791943	-0.4486630427648281	0.710103974995523	0.07867199376201954	0.8336580503950621	-0.019289511620996614	-1.0569660126413791	-1.1990334884552067	0.5631304854492865	-0.33046084612211596	0.041401098852223095	0.4946528628841856	0.11554919922093654	0.7104816370094506	-0.26194254692967606	-0.15065607179647592	0.6265514103303109	-0.4585500306187784	-0.7788094841941875	0.20618395760984104	-0.4997012289167057	0.276746138710318	-0.956782369205956	-0.3265418305150643	-0.41198638300771223	-0.6927030574781263	0.7644200800463954	0.2697751178352844	1.436553853181768	-0.4256331704764108	-0.8917811412778484	0.04733248935298162	0.2617201021723842	1.1249889410505451	0.3046816065247261	0.365349594588765	0.41508469361827977	0.5562472443157118	0.5771918289461122
-0.3798332616065841	-0.45505894599976154	-0.9743406075028542	-0.47696641852438193	0.030094345394989307	0.425197243981226	-0.350237390763291	-0.5028386278648458	0.6480430891508794	0.0475133838746067	1.1031826255102763	0.09608908182030114	-1.0079848954035557	-1.1717283062823327	0.6214996848902135	-0.23753733227882842	-0.08082525432700531	0.35468930469875837	0.1567399965040131	0.7172049545172995	-0.3246269886633709	-0.19658471082980117	0.4423781132193317	-0.40078174659272914	-0.7316706578309714	0.15068948643213204	-0.5012816929624215	0.30831261392858267	-0.9235552925866131	-0.306826885420052	-0.42141578340076513	-0.7038090196748781	0.776664637929499	0.18480463980858924	1.4757225784522703	-0.4256956246707061	-0.9359645211397207	0.1769863030182262	0.24168516298960388	1.0289179074641115	0.2621074740106424	0.43573271677793	0.36015053367399247	0.4880611238189685	0.5912501962878963
-0.33836839864571233	-0.45190186906775437	-0.9791667195821343	-0.4410371023336056	0.04107870862201689	0.2939802353257909	-0.2960957002774964	-0.5396894311191953	0.5718594218062648	0.0082946563727441	1.2644361742975494	0.15729974483378786	-0.9546244619651558	-1.1291586830900187	0.6659167416076343	-0.1822432571104586	-0.21828007470351257	0.23623911212846052	0.1353102935193568	0.7092023958850204	-0.3377919980963218	-0.2426710760043055	0.24348545783467768	-0.34043310578989433	-0.6985028538315283	0.09967438960957434	-0.4850284719510306	0.37701327911049004	-0.875855746683923	-0.29589588731741856	-0.4075132745914426	-0.6932522301999132	0.7860067003432409	0.11268630710474951	1.6869026916008338	-0.4483551418918747	-0.947173231522777	0.30006800703920394	0.2092229012102096	1.01279301338626	0.23096239735174767	0.48061925315702314	0.2899720366874176	0.4562575700868193	0.6087300830457764
-0.2803976351023053	-0.45088881721690727	-0.971025233499673	-0.38574230646873486	0.06322179004793096	0.12001839861223491	-0.24358284878513067	-0.554020299051442	0.47991067226804873	-0.03878935129487322	1.339915777985861	0.1462046860306065	-0.9259811035008696	-1.085266010029266	0.6816580414568606	-0.1486576581128584	-0.3532823957044152	0.14677931985973414	0.07906030284300328	0.5943569175863016	-0.31119132542904593	-0.2626962295439968	0.09048502781939997	-0.2839550001522375	-0.7016844852847859	0.05284241222449865	-0.4558133593435848	0.4224185828866335	-0.8427617635445946	-0.2972905529958741	-0.3753230001129866	-0.6657978185161206	0.8038962256505968	0.044493260164541484	1.7586053646406186	-0.4733197866479454	-0.9055778500773745	0.44206384519877906	0.16719303722778028	1.0755289294079025	0.2055498376905244	0.5309728577428598	0.2248103907331203	0.45820396254747686	0.6092796535219375
-0.2480499402489738	-0.4456520359561765	-0.9574131225068314	-0.3250299963263564	0.07329185281277947	-0.0636319531609014	-0.18760202319173275	-0.5475078234531026	0.3781583418308483	-0.08910868607108971	1.3856072398620105	0.08690748236827736	-0.9143142933780866	-1.0521502692923943	0.6736601808191804	-0.11624864156396757	-0.47848823159615383	0.06253881309878721	0.022959295085063582	0.44178842932607826	-0.2581636070614139	-0.2568664287104176	-0.036526389956508566	-0.24880310592610938	-0.7485699073729644	0.04102184100951523	-0.3829607477049127	0.41933434783981927	-0.8292151619483075	-0.29658098624718576	-0.33671224105013076	-0.6327798647200713	0.8624648319467937	-0.0390773399643715	1.4434387220743878	-0.46084598075095073	-0.8123875967532778	0.6194666480823982	0.11216559621279469	1.2108268687798802	0.20038097822191406	0.6122593679303993	0.17553185112278868	0.47817320058133567	0.5961549650536304
-0.24191025540665487	-0.42046510131526016	-0.955675515914184	-0.2592215073223731	0.07593269275237838	-0.22943405308662052	-0.14433455359164463	-0.5207850032658725	0.27957007695018415	-0.14447328530825992	1.3382214627328906	0.0028605335382200893	-0.8876340766588866	-1.0227025362131692	0.663631052343813	-0.10090537044229338	-0.5866616957912018	-0.03189253160075789	-0.030454060824689	0.3106224044444472	-0.19308413451931972	-0.22789941624388388	-0.15052935402119108	-0.20571333449681775	-0.8377062689191777	0.07462307377150423	-0.2912521046297264	0.3941723537448533	-0.8252917976243938	-0.27956973514286376	-0.29067070450361865	-0.6192617669530088	0.8686064240711258	-0.12221179723065922	0.9120533603858275	-0.4167589972324405	-0.6674686095634279	0.7960746157570809	0.03933776858253607	1.3656994992800195	0.2286897781654329	0.6838109298937838	0.12716481377440167	0.5019416469759013	0.5710342758691307
-0.21903597111947937	-0.3667143925306036	-0.9564643996194512	-0.20796348761979705	0.0789435054371386	-0.37035833481723957	-0.10223709509951187	-0.4884849491599249	0.18924353880047812	-0.20112996446835735	1.1949692489257397	-0.08255889660654234	-0.8169609738357801	-1.0081786081797943	0.6740089843872682	-0.09196970373723537	-0.6595745697898874	-0.13747749506072496	-0.07408817796975325	0.20666507891256702	-0.13806481270760265	-0.174873100857503	-0.24017982325406367	-0.1487486785347258	-0.9525603487787118	0.11017958899010696	-0.23387030605902231	0.348793869403899	-0.8381960785127832	-0.2535543266758792	-0.24968795341642275	-0.6285934788178341	0.7763225186916661	-0.1881889570462374	0.39459220469483747	-0.36380351812398637	-0.4948714255160553	0.9510527623292964	-0.039184155193281806	1.4641220799194734	0.285877031938223	0.7334327221999773	0.08479072436872141	0.5208877812804396	0.5233398316423381
-0.17557878922338582	-0.2882966751872124	-0.9391656752327139	-0.18839717331076214	0.06711713527284724	-0.4672950699559581	-0.05282133183408742	-0.46414585471709546	0.10171945871513262	-0.23681598138729668	1.0482060713813843	-0.1511879713976873	-0.7084572040341616	-1.019182631152735	0.7468884122606412	-0.07428916748096392	-0.7009562741303199	-0.24934023990275658	-0.08583399125750565	0.11656327825350812	-0.11686700271684351	-0.11928676887198508	-0.2815855733441934	-0.10667027575735266	-1.0642665844216592	0.142714304048488	-0.19292950640613055	0.31095164635124783	-0.8650693881296819	-0.2215871212565383	-0.23861865730284038	-0.6565505947623399	0.5717462505717139	-0.25292803389694357	-0.026752944778379008	-0.3074300912913665	-0.3455751513493831	1.1285438802361312	-0.11242594530296535	1.471286546078263	0.3689625502642985	0.7828208265513263	0.04815838149497649	0.5287606892463026	0.47404986022669265
-0.1369506717663072	-0.2240456035675793	-0.9168449068660409	-0.19394523010098125	0.04397470217896894	-0.5008953654070208	-0.01497567841400268	-0.44854328620829015	0.049979453376334596	-0.23502655324006855	0.909993986702205	-0.21036996677447517	-0.5740331433501503	-1.040800673592622	0.875662586027213	-0.07638793617325536	-0.734439984613779	-0.31376773080407394	-0.06774150564532117	0.05931869825618093	-0.11298592933862657	-0.07933352403332739	-0.25875801518760994	-0.07562945842983243	-1.1526089459060864	0.17642811367919048	-0.1516600954170006	0.3121048820644042	-0.8973937437541423	-0.18730158999450106	-0.26064011412139765	-0.7050509949072274	0.3276717646386677	-0.3072418894184369	-0.3047515932052976	-0.2769808327453561	-0.25921185936528446	1.3151461647046714	-0.17740115814494875	1.402813888894307	0.4970627182781513	0.8106850403249485	-0.005835567454706541	0.5345250053797871	0.4397223882265141
-0.11415555246993551	-0.1800823692784138	-0.9047383778466489	-0.19518036310586268	0.03310515807974994	-0.49561498401443205	-0.004346165733881829	-0.4223850326447338	0.04164239175117375	-0.20869273385850753	0.763818008667905	-0.2643525621342411	-0.3957331082294335	-1.075614657444205	1.0360506737766941	-0.11646063840157303	-0.7577826439600974	-0.2789049305191006	-0.04112719709986132	0.030048025769792142	-0.11210247447753227	-0.057985897463750505	-0.17596046259889292	-0.0293361084598714	-1.2142762840381593	0.17449653161599038	-0.12941362955898253	0.34166526353047943	-0.9281036175992924	-0.16569038893316662	-0.30332132863342876	-0.7672722642856834	0.10500180327910406	-0.3326647975721321	-0.3287824336670308	-0.3051363190645181	-0.24873938991105193	1.4194314879513386	-0.2311824876147272	1.2749517480333898	0.6752324646712431	0.8003658722136837	-0.07009288833022378	0.5415993933617916	0.4088755292420193
-0.11388287305716771	-0.15742002417056367	-0.8747917336623953	-0.17761737428035534	0.007802424358953721	-0.4736821742691955	-0.018179826480887673	-0.37536062477791815	0.04192364202286637	-0.16277262358178096	0.6135071674169673	-0.30989489831416156	-0.19454761425408784	-1.1235406579023963	1.1980309472252106	-0.18036708509765204	-0.7505670259624517	-0.14581033492212087	-0.01258802924849468	-0.013533791715927829	-0.12753484783144084	-0.054843507420260916	-0.0875420306188703	0.09473422427138346	-1.2599453656061532	0.13479244755002462	-0.12345168103009244	0.3681575016108541	-0.947460038931877	-0.16822892514614501	-0.35278907588176356	-0.8386689425235335	-0.09597117673915076	-0.3424076663582049	-0.13545443248682545	-0.36840241788573697	-0.30640267186974474	1.4299998523960968	-0.247183404676581	1.1059569146269266	0.886058369609646	0.7873162448405586	-0.1355918618932715	0.5396904315253777	0.371965666939882
-0.15439335807335192	-0.17853331115727675	-0.8212559198598631	-0.16968942706609622	-0.036249847676966644	-0.4110022651276878	-0.042360056045306474	-0.32763478565138665	0.06494096336510172	-0.09859419344178613	0.4780903970721103	-0.3556926963446288	-0.027885161339354304	-1.1549186614986335	1.2892779606369407	-0.274053787556318	-0.682572663108229	0.04131822293824605	0.015021485191969991	-0.08880457312874052	-0.1562650041812384	-0.07071925016893435	-0.019050057754758105	0.3279941034067531	-1.31438223509047	0.09796203618544544	-0.0893752070675058	0.36613531619755196	-0.9547628203135581	-0.19251935237924958	-0.38707314578911267	-0.9161065207010388	-0.24743619221157323	-0.333459703112079	0.09087827672882388	-0.4352681493599805	-0.40182395831148804	1.375737630215598	-0.20168554890223453	0.9457093194341691	1.1228185172414868	0.7835464891479449	-0.19906686980381244	0.5374383556333996	0.3368877062249466
-0.23037855507960722	-0.2260449069557604	-0.7810744119177337	-0.14314410919289428	-0.07859259047662508	-0.3028435471537434	-0.06987061134511534	-0.291228792464175	0.10447169351669187	-0.026458191712970376	0.3788964965037683	-0.3997974334832334	0.09829175548750733	-1.1632815214879393	1.2386645111217276	-0.397610844433553	-0.5177147092125727	0.22507423277362912	0.03648694407704619	-0.18810055428941014	-0.16970066741556417	-0.10526734147718715	0.0367403084120453	0.6202031078050055	-1.382260793564035	0.059662200429230317	-0.01555762563194385	0.31035625489003693	-0.9441269152584633	-0.22967373540968922	-0.39223442473096193	-0.9875665650221712	-0.30230770351827935	-0.3073825806644456	0.40708206300644373	-0.51076391495504	-0.4998243190372305	1.2288255890970405	-0.11733435755900401	0.8392888946968065	1.3273542440098496	0.7521708063686419	-0.2565345754053155	0.5507886116135492	0.3052430836460248
-0.3185683548347404	-0.2597650614196889	-0.7526952229387167	-0.0642512437225673	-0.1165722064195545	-0.19804251397295458	-0.09219641153908104	-0.26171735531758616	0.13141145168377716	0.03894566343329199	0.3194670127569583	-0.4367141754152632	0.2084761305051425	-1.156547790067979	1.092942587517485	-0.5240192587765782	-0.23946750732581537	0.33589537263298747	0.06625969049288068	-0.3213519174423719	-0.13734987813793062	-0.1584817149549754	0.06341740183413887	0.9103292394660645	-1.4545035367743682	0.021694170180804523	0.07108101396985561	0.22876080526892725	-0.9057265529376755	-0.2718990739113563	-0.37666273634895664	-1.0392310449256628	-0.3183762715920048	-0.28207926006985823	0.9799016837464091	-0.5810021729212335	-0.588382947609093	0.9990887753731219	-0.022760827438137975	0.7543683287299142	1.426659907188121	0.7000091949742769	-0.30660978234695313	0.5696349309201065	0.2809497048557453
-0.40882963851589926	-0.28147867542912686	-0.7090797506324831	0.00926929526311357	-0.151256088138347	-0.10297220138685623	-0.09047963053426991	-0.25401301684704664	0.15409227716523832	0.09254647102964195	0.32399334231363175	-0.46576169053925875	0.30055381106499623	-1.120647720503499	0.8993401929432805	-0.6489065958097862	0.09089699534169293	0.3358052878777295	0.12888019076061222	-0.4985589402361395	-0.0781481890936356	-0.22811173989547306	0.06713211038141209	1.138340935326616	-1.5297251880179286	-0.011539706483275968	0.14671899788711618	0.1638363165617282	-0.8396138134085934	-0.31575152237122195	-0.3540629234503908	-1.0706352758007691	-0.43236267636499603	-0.25883706622929203	1.6271896940898607	-0.6315332937602214	-0.6547963414551953	0.7717143885202103	0.06689161810589081	0.6639565127765724	1.4174914778058627	0.6768925364937991	-0.34548858355131784	0.5806894419466597	0.2695328214155072
-0.49458731383134624	-0.30014777382331875	-0.6556573710882251	0.047653814866032485	-0.17157482120018983	-0.008183259034820627	-0.06307995864011713	-0.2784433543805701	0.18609454022278243	0.13187799915969717	0.3755751492750202	-0.47781347901801896	0.3711976859713027	-1.0648229148606034	0.656938127407919	-0.767608925105863	0.4125662729502396	0.26332084167799535	0.2262315889689938	-0.678143365484898	-0.020902356764941444	-0.3059677897374616	0.085766092681124	1.2131767487109806	-1.5705964819785332	-0.06499001872907144	0.20667231056520657	0.11454219468308	-0.7500592613777771	-0.34323499997342244	-0.33961866337625	-1.0856023446722376	-0.5666444772146232	-0.24431772964123807	2.0563465217297017	-0.6783852947898088	-0.7035934978043608	0.6018698797067613	0.12366361528416861	0.57263379535489	1.3147199204595412	0.6852438060379571	-0.37837443681297594	0.5936965838712441	0.28170019357050285
-0.5699523850763075	-0.3125616790432302	-0.6093865059178585	0.08998975591139577	-0.1731992992306682	0.05781212936473422	-0.02249663217004482	-0.31642329088226623	0.21744892319017817	0.14213772902389205	0.41905849632690123	-0.46838142677134176	0.4291274170694823	-1.0010696835135604	0.4802424469574918	-0.8665001499277359	0.6674708154906789	0.1653874521177828	0.33156251228762335	-0.8236322179332068	0.031517667218469714	-0.38836149933337083	0.11894741295883063	1.126499721812807	-1.5195552297797283	-0.13618007544487104	0.25124348307558464	0.07181883442590559	-0.6499613910605719	-0.33884302647723297	-0.33289801930728735	-1.083574630007179	-0.6445317843439629	-0.25501729890016694	2.273403782576131	-0.7350312490157169	-0.7571650650252899	0.5089919136253971	0.13387750584793973	0.4846639705719931	1.1223148232793452	0.7052610242752427	-0.4250763676671018	0.6107337563393687	0.3159331158113416
-0.6428105649458233	-0.3146306632465488	-0.5871946401174057	0.11670578322429717	-0.1517111120892929	0.11541799528530042	0.03479950002837502	-0.3654436413580292	0.25622630439973504	0.14873656577312674	0.43607504879536796	-0.4571911959061918	0.4906229540172979	-0.9311208268497649	0.4630895185503577	-0.9414675316258659	0.8153031538862731	0.06553976150833056	0.4273823660947091	-0.9552947519270599	0.07029265427215177	-0.45601994750913083	0.15022721158968494	0.9640028471662397	-1.3768604669026645	-0.1906850551975671	0.2957677111093561	0.029320757424324172	-0.5396789761857138	-0.3241501012156069	-0.3280808256282281	-1.0572185637669596	-0.7599749549038572	-0.28334548128393205	2.2668278501081813	-0.7823601729835599	-0.8239086517728044	0.4675648081521796	0.12990262122407326	0.4011452884251698	0.9096420404797698	0.7370302867679672	-0.4693811193441449	0.6134225228475206	0.3593728208678595
-0.7150794054393577	-0.3009035426644279	-0.5879216505908872	0.10551427319226299	-0.10694866248507406	0.1868532082100793	0.11535055888884331	-0.419408226810816	0.31014599934414666	0.1668256846941066	0.4254993409528157	-0.44017042398149187	0.5366325663804247	-0.8652892223884974	0.5373764714102492	-0.9937300520164813	0.8820678889543805	-0.01979302291012336	0.5015996967317802	-1.0783530750702943	0.05915499501177044	-0.500189333429305	0.16555561469401442	0.7822626338453378	-1.1932380980038761	-0.23036543887011945	0.3815978625029509	-0.014099908147781401	-0.39051590512740736	-0.31080290599459587	-0.3222386971238379	-1.0098122846600928	-0.9044265260006942	-0.31258815676675067	1.8914700941356568	-0.8190264626889745	-0.899183709162199	0.4674691335436966	0.1353137022051279	0.3208309121527909	0.7377684686134091	0.7709703873675309	-0.49376201055537355	0.584058198128566	0.39956828730704275
-0.7815955899345021	-0.274960839182404	-0.6338573690890821	0.0720401604136294	-0.06021302490666264	0.2560515277740548	0.20354492560814647	-0.4709377622806869	0.3492950326984393	0.18142823874369532	0.40621962370601183	-0.4149197732244546	0.5388782446545805	-0.8200537524463453	0.6147205849551443	-1.0187297790910714	0.9047349286379974	-0.07344975526086624	0.5411993564461961	-1.170727135078226	0.003430951981377417	-0.5167687774232395	0.1476933991262765	0.5979693980355395	-1.0021149625639574	-0.27027690137845234	0.5167144982792916	-0.06044925604260174	-0.19940524117226704	-0.2878643257568366	-0.3056274319904243	-0.9566523651911207	-0.9915565706037597	-0.3496251272784275	1.3150682819953645	-0.8566522759249274	-0.9727140986535945	0.49994698333110293	0.16315479099992167	0.25049122997344314	0.5859527098822037	0.7859387158435837	-0.5197290592460501	0.5300021382837095	0.43556219881557895
-0.8383788786158568	-0.24640778516406855	-0.785637562761926	0.03719535125152932	-0.02976894579621231	0.3198897443791235	0.28755248787251025	-0.5270180468989587	0.3560852178292931	0.2513338644150771	0.4034120760485614	-0.4062791518088845	0.4994838841272535	-0.7990873614341965	0.7234406053423712	-1.0162123166445105	0.9109708981247268	-0.12049088839732584	0.5459966064191242	-1.218689915318844	-0.06210812135550563	-0.5091129931860106	0.1140471591305137	0.42504722598784905	-0.8304082257980765	-0.29791748519694583	0.687686282076269	-0.10028148118632765	-0.0037578255505357205	-0.24679509169915317	-0.27004755162533545	-0.9020350258066374	-1.0506769821222677	-0.4015120588062782	0.8695598907355568	-0.8799533680511304	-1.0382618516500506	0.5313356144988537	0.21123780021720734	0.1881170904214962	0.44413887411346203	0.7835464891479444	-0.5432199797448286	0.4482162243118607	0.47063425017055505
-0.8756479970641415	-0.22706867893201363	-0.9391605191300652	0.0180407479441218	-0.015624930274301724	0.3739222083270847	0.3604640624398562	-0.5651291453435301	0.3249819511759077	0.37524535448404384	0.4377815973714636	-0.41400812505191337	0.4419536012253452	-0.8010669994836128	0.821712932972526	-0.9929615634801635	0.9198688090824982	-0.18499157316229062	0.5212892792293629	-1.2160496550985591	-0.13321857766032769	-0.48018237905974814	0.12336415028036943	0.26650835622770763	-0.728838161156656	-0.3186849549255244	0.8796109505981369	-0.1279591383020866	0.15964046119630865	-0.1960671861226903	-0.2396948388694385	-0.8451280586128578	-1.1280897367604186	-0.46173494666011894	0.5358570626892005	-0.8841150884528137	-1.062977236527339	0.5279354861050666	0.24700331361813524	0.13717121113546252	0.31659636727197593	0.7885523311280218	-0.5491124471232267	0.3360241665796168	0.4902651439534079
-0.8923957906741322	-0.22322015391133337	-0.8959265984198437	-0.0033632032746148733	-0.026660324224800254	0.397590134515712	0.40729509528378366	-0.5643079575272772	0.2549004102617571	0.4634349365251005	0.5016028441205596	-0.4248577401163335	0.3668086271317936	-0.817614996345568	0.8273019972047069	-0.9559204160295991	0.9414278325192861	-0.24859141037467167	0.4834178213685482	-1.1626252746235024	-0.21069705831072422	-0.43933130849437874	0.17236668856354576	0.11790276668667517	-0.7135156493260127	-0.33986718153884016	0.9998096749198633	-0.15352342392489807	0.27412978737424265	-0.1396627465567229	-0.22848644445813182	-0.790181215595302	-1.2263607288019638	-0.5196997400155268	0.21836604130879472	-0.8900368816028218	-0.9948057885845311	0.49041632040912486	0.2675029045635354	0.09830608181961355	0.18962351431624183	0.8358618426178648	-0.5483086026087566	0.21537278776836116	0.49372802888921524
-0.8941286243617205	-0.22999527316779633	-0.5750520183794727	-0.03280053989095338	-0.067646500292201	0.4082587558906134	0.4225511224757554	-0.5382865685997626	0.15264082487025485	0.5199275420441914	0.5739079004576362	-0.4520368773922076	0.29490308048360736	-0.8367251681393114	0.7516485550721893	-0.9058361631453765	0.9561022915931506	-0.3006266171307647	0.43987309397453195	-1.0643281529709492	-0.28304843676147734	-0.40542018814088604	0.21770101027125405	-0.012776996856304674	-0.738642090997578	-0.34318523661672995	0.9777718511800921	-0.18489679920979646	0.31766292868516505	-0.07500041810516235	-0.2246356179000984	-0.7399361359573525	-1.3056992836659842	-0.5863381486873448	0.060403905124001636	-0.9103401724028461	-0.811147142339866	0.42866204042586603	0.2997159440338878	0.05980918926756242	0.05342826476802023	0.9124253962443492	-0.5538996282942282	0.10328054503409842	0.48289617208488933
-0.8997757270390384	-0.24746371751653914	-0.011495154967843835	-0.06338263392645056	-0.12576198920453713	0.4260929392263278	0.4053106646791135	-0.4848865497706497	0.05081818186513152	0.5731386747431501	0.6230063428244174	-0.49168856384186077	0.26038003942299576	-0.8506665592903145	0.6589037381033769	-0.8574584848038761	0.9655812354608443	-0.35347821698138665	0.394778944229011	-0.9374496303054439	-0.345748198521665	-0.3742692752580271	0.25449940595544074	-0.1210207768994355	-0.7624902488817282	-0.3279577338485563	0.8922963913875159	-0.22318958877363437	0.2788054191938934	-0.018914060185158826	-0.23178087782526818	-0.6820364334588038	-1.3954945474928167	-0.6634299169375766	0.12272815098634211	-0.9516962043344399	-0.5574920630621581	0.3501352656169784	0.34270890439701995	0.009929258508309311	-0.0778139941525067	0.9497109244079942	-0.5643783157150085	0.007258516975006082	0.4537866649282566
-0.9204114013084921	-0.272741773223404	0.7097095469309683	-0.10673781074413509	-0.1953891588197636	0.43744622817078316	0.35383017592906163	-0.39626669793335645	-0.023451979166720982	0.5648170647633457	0.6645935247917458	-0.528364871091022	0.2219453288306111	-0.8446930878693817	0.5556250533783171	-0.8279750246139361	0.9539740896556423	-0.403784922495961	0.3686830962396312	-0.8209160210251699	-0.3958497918291418	-0.3342007690085074	0.2668802180472905	-0.21682198909518474	-0.7580472272593912	-0.30626002367849725	0.7654680637585116	-0.283817603963445	0.2036076029855413	0.00789043544200409	-0.25676732467425	-0.6044467766814183	-1.491210681355057	-0.699165493423678	0.2157768598449052	-1.0101533301949142	-0.29911165564127484	0.27508957463982603	0.3713356770813342	-0.033832773736631294	-0.18890249823080255	0.9387706383114874	-0.5659070557291361	-0.060004314790399985	0.4151158133584226
-0.9403257945506244	-0.2912071892348864	1.3702887938851425	-0.13344881719116258	-0.26482071066168605	0.4388812163645066	0.2846465779311822	-0.3021722606543771	-0.07947100649626364	0.5208196924671646	0.7068535395310123	-0.5716581411749478	0.16922790956181688	-0.8081265566174419	0.41823748326567484	-0.8133896421866995	0.9054645978737147	-0.4296673987411202	0.3695412378496955	-0.7478941338265386	-0.4253153094506019	-0.27859623785285303	0.22211774759279232	-0.29865538017930804	-0.6921564845433489	-0.2766108315182099	0.5656515071139754	-0.376199830417848	0.1593221941788833	0.008801861696784737	-0.2891113393765064	-0.5147753200247209	-1.5389528691894918	-0.6815650185480434	0.2957546156883161	-1.0652890284496799	-0.07483035839050083	0.21314394543960163	0.3898541618752008	-0.0635242854280617	-0.27955541870233847	0.8793278022188293	-0.548150704579127	-0.0996495843015446	0.3816806547120099
-0.9571791414816877	-0.3071158553370857	1.789026202199814	-0.09692201796144016	-0.33588099309437613	0.4259522541092964	0.22281952036371785	-0.21028476563157783	-0.12690185588663497	0.5165742870061187	0.661284410886124	-0.5959420441446198	0.15891045493131375	-0.7347071624256175	0.27493256320971016	-0.8133843422657592	0.8296803403085489	-0.42384567143255064	0.37098339249994267	-0.7265851309867172	-0.4486477097993812	-0.2156149764020566	0.15339331486965105	-0.36821567600096433	-0.5772010429737995	-0.2571528085257261	0.3773676435555068	-0.4815304801818326	0.16264374450620872	0.00756623684131028	-0.3131021352523079	-0.4338695048888531	-1.5614830764164906	-0.6341098612694538	0.4282956975003661	-1.100257699601065	0.06845551255723187	0.17480050619365073	0.405428444136831	-0.08525671478619193	-0.36502748699187915	0.7291648421825649	-0.5279828198857054	-0.12220777384557265	0.34154428187241415
-0.9796795910900691	-0.32648712194535684	1.9369341627834054	-0.09662076600903038	-0.4092801836861316	0.4033629138179117	0.16327513152648104	-0.09589444336618089	-0.16737678337890521	0.5211580943517413	0.4608169448179954	-0.5690634502223311	0.19791998122077117	-0.6057443575256014	0.18980397473937693	-0.8244346774259285	0.732728918710963	-0.3985656369881817	0.3566273984815788	-0.7618606430891518	-0.4811670193684375	-0.14346739959273994	0.10702687138785665	-0.41742832791754425	-0.4587767784392828	-0.2629238543219131	0.2545087322261395	-0.5890442319702576	0.21062683738806065	0.004532227295195362	-0.3299989179442061	-0.3759993732291699	-1.5145354881021853	-0.5510879569999728	0.5224036169577932	-1.1059467089359716	0.10203702304404731	0.13101833343469424	0.3904370886319424	-0.09700152946308967	-0.44719556274406	0.5178371348074242	-0.4985061286273848	-0.13706773167020567	0.29318207997028634
-0.9896851663166266	-0.33834358064416603	1.8414947027540436	-0.1408445526228312	-0.4513209947052562	0.37062079758074173	0.11326289200994237	0.03977262711060233	-0.21442091364569946	0.5094319563210494	0.1430808432626459	-0.5219482704919827	0.24026636134492846	-0.4362359982618515	0.1847196497880757	-0.8165801945926561	0.6337573943219018	-0.37351644472916185	0.3216164126543123	-0.8363720576244488	-0.5242724672441292	-0.05987254476785171	0.07422678527895685	-0.42955381802540604	-0.3496496351956117	-0.28137461059432256	0.13462297108178264	-0.6765024101238328	0.30242083188695146	-0.006557811630420232	-0.33224645359689886	-0.3376206487873695	-1.2658368744061643	-0.44629408241071217	0.5131943692510016	-1.0698197963631082	0.06842427809358442	0.06815275607597708	0.323810249979193	-0.07854446921452347	-0.5213525059555624	0.32984132481853917	-0.4424164421935452	-0.14463495620474792	0.24239113112512597
-0.9797323677506048	-0.3420366638464625	1.64440267900351	-0.12173011624241196	-0.45192060570603443	0.3383617002453806	0.08886854276563702	0.2079621567269005	-0.2896051380605504	0.47769908869011346	-0.22496479964897337	-0.4835889204627447	0.2940700848547998	-0.27091894249923565	0.2122381995244964	-0.7270221305463511	0.5563921867460163	-0.3522508121909917	0.24977684939512712	-0.9280510048752708	-0.5920533711244822	0.022824484330323757	0.0631756435807493	-0.4037666508302819	-0.2665105081586362	-0.3130442612931117	0.011357207621835046	-0.7062827109584638	0.3893308743366049	-0.02390549524489574	-0.3255477724170518	-0.31126880695270287	-0.8895608933116078	-0.3718684132723363	0.45533499028804075	-1.0092108396264565	0.03900587540429688	-0.016924049621374244	0.2362656337946849	-0.025854310521028344	-0.587630236473613	0.18338047396164434	-0.38758276281356674	-0.1545041641302602	0.17815047901393033
-0.9652055919381575	-0.34753072811693264	1.467568982560128	-0.1106691487230882	-0.44172296613251005	0.31888619054429707	0.07019424782689321	0.446477298496191	-0.3943557972870396	0.4093931810185462	-0.5797678702765411	-0.44538986022208504	0.3467680188457269	-0.1055969499833788	0.24620345991345527	-0.5363468748833187	0.5082340171886929	-0.33238149335932665	0.14867108164271464	-1.0335504292968756	-0.6935587599913384	0.07978788685613583	0.06948460415477851	-0.35846826893950506	-0.22551532766356788	-0.3604865238085839	-0.08789906408091336	-0.6786533288260463	0.4423078660555329	-0.04465420568928991	-0.31388547829738384	-0.29242795818985984	-0.5413055814060553	-0.3401706755466726	0.3850004642717894	-0.9491526153304098	0.03258050002547413	-0.13812905939902725	0.14826903816835513	0.04475670401059149	-0.6489309909372011	0.07828854079513896	-0.3557232467444932	-0.18396206540982293	0.09614629086683588
-0.9471339837597295	-0.35751116486972845	1.311560784715265	-0.1651606060481987	-0.43049620696899715	0.29823361536404874	0.05137465739108217	0.688938703938031	-0.5140277878920548	0.28799406857749354	-0.8341842913309666	-0.4293308270288577	0.3602956730047955	0.06167506006245173	0.2724581096619829	-0.2819135703105303	0.4770339011651637	-0.3314750155095397	0.04986561015061329	-1.1320987261473765	-0.8010287458394524	0.11515494082051084	0.06529102829790719	-0.30925015016534796	-0.18809033184348262	-0.4089656785358972	-0.17858536077669257	-0.6144851481911964	0.4811422288546282	-0.07920888295945092	-0.29381871860999487	-0.26977669561892614	-0.23296234123032927	-0.3519817056490667	0.3024997276269173	-0.8946755249427589	0.04316005906935442	-0.2906491044917524	0.0412386167023444	0.1310726935034524	-0.6890825953476666	0.02089354914887552	-0.3365745220604902	-0.24138064299921225	0.005360793821089083
-0.9189644411988063	-0.3563962718275265	1.1553463427644506	-0.15356240588041076	-0.4210129975240597	0.2607504106829122	0.053167909710138204	0.865391435955374	-0.640957039971984	0.13566707480669352	-0.882964667296467	-0.44394725212487723	0.34234486076994897	0.18860885938064648	0.2621868704746485	-0.012730585761361591	0.4471309748940202	-0.3565636198489848	-0.0272062332032671	-1.2167564504230157	-0.8993782092487581	0.18523387862436377	0.05161309019267919	-0.2792753700655252	-0.11303198557716969	-0.446655229161715	-0.2567792106424712	-0.5198393614067844	0.5056082824851711	-0.12314085183080695	-0.2739203410724829	-0.2305995585277587	-0.010772450414177038	-0.4114518953367631	0.24448588045162137	-0.8504466000735776	0.07430528139170026	-0.43996772999292555	-0.07393588293031175	0.21249178006722275	-0.7072335670547263	-0.006497139032036666	-0.33989038068268174	-0.32531257942768316	-0.08593881754106536
-0.8844265149332434	-0.3461210316260717	1.03109973723622	-0.06282029694861975	-0.43789140931193254	0.214769824933063	0.06427154453858057	0.9750143067319685	-0.7739030389356131	-0.010994251048096015	-0.6773225055459793	-0.4524175656400824	0.3173257639888982	0.2877092439292405	0.21791754232724148	0.2302601895016879	0.39883768140415665	-0.38429846387414324	-0.07324791430990073	-1.3046677697046256	-0.9716836276200317	0.29691005296916345	0.0471033689275293	-0.27908949690787527	-0.010538403133388352	-0.4668894400384905	-0.3219381441708082	-0.4237775084443567	0.5118173826615132	-0.15380514589264274	-0.25708212608488934	-0.1905395206761804	-0.0018332058127223717	-0.47319424864749304	0.20446390219870092	-0.8210136415983742	0.12127299058439567	-0.5582657035897429	-0.17812770453740884	0.26001370347935515	-0.7090924376292842	0.0006426429567464003	-0.3648239149976094	-0.42463474085756925	-0.17273549661467819
-0.8520568298046891	-0.341629299081044	0.9482256993619929	-0.022542910911391052	-0.4762197351985774	0.16926756858112116	0.07269103623700666	0.9984580783473558	-0.8973970198398741	-0.13927420180886296	-0.2585391549686766	-0.4507846134189374	0.3011724686372703	0.4045325726110146	0.18499869264254598	0.3963120124768803	0.321425180451882	-0.4131424764484196	-0.08984461142120949	-1.3847984991335371	-0.9922992766040581	0.2942833060795287	0.04628046102656906	-0.29265823741631214	0.10643864143035456	-0.4615035256352729	-0.3763207122917217	-0.36577243401609694	0.5160763740219855	-0.18629840941877024	-0.23829653492916555	-0.16797274621629085	-0.12530514235725695	-0.5058979287821148	0.17968278756277203	-0.7927729904688096	0.17734331489708902	-0.640545866885277	-0.2786530013267418	0.2652142402312263	-0.6885908940989114	0.034379804016576664	-0.391078051014882	-0.49337608228059027	-0.24306869884331034
-0.8152758954663598	-0.3300676438308937	0.9113440971150981	0.012753776179323167	-0.5059153636981272	0.12251790419149855	0.0984924576634292	0.9157690274052225	-0.9843234430978732	-0.24587079545034948	0.16543112461411152	-0.4483852756461504	0.31816363093717387	0.5323303037462855	0.1872884854777567	0.462089331264825	0.23900633779899394	-0.46448515664846396	-0.07047683202740128	-1.4452849915694888	-0.9624456516447761	0.18337149688044221	0.04441148375998123	-0.31269973729702494	0.23414313363738093	-0.4354212426837167	-0.4210275021789601	-0.33438833095712245	0.5245249166664019	-0.23049340734351978	-0.21489141609640985	-0.16577605532914327	-0.21030521880219796	-0.5148318229036398	0.17946947431716737	-0.7573784952654101	0.2438861086640148	-0.6910767793349322	-0.3591898241095558	0.2345213829540333	-0.6620630120929537	0.10216775997037067	-0.4157603839190373	-0.5051916826667602	-0.29010720411468566
-0.776405884981826	-0.28006361887556197	0.9073378053569773	0.08590779195623839	-0.5286325407630836	0.09561890981504395	0.13707223570027044	0.7818070621857978	-1.03582237677522	-0.3306404675366744	0.46267640993316805	-0.44276010587821657	0.36561028254298167	0.6514146654121805	0.21421612093412312	0.4505037040897023	0.1594250977294499	-0.5206980439296618	-0.022516250931597048	-1.4952046018406278	-0.8939651332212447	0.11326829351640806	0.03929271766417696	-0.31876794920853413	0.35409908623435044	-0.41235483479402857	-0.45004962082702804	-0.3198951081806147	0.5269958260562422	-0.2690179882334942	-0.18890199731121077	-0.1869107563068344	-0.22756568615611794	-0.49423462448802946	0.18856103195741875	-0.7245900432603365	0.3243327008201136	-0.7174976904468257	-0.4015195996842219	0.18778115512820798	-0.6435222772009044	0.20016295892924854	-0.42242798707924634	-0.48998237234918846	-0.3165161337701847
-0.7481923618704569	-0.1954389489222152	0.9676229575267937	0.1441046482959938	-0.5445711367270403	0.14156197953368493	0.17801497734729613	0.6529090884999336	-1.065629883248309	-0.4060528147843402	0.688509671503357	-0.4446385018381223	0.3944923356611373	0.7680750812370194	0.24422143493244022	0.3998258600601853	0.07343222706087367	-0.5563434555259422	0.030313091937972814	-1.5185580539660672	-0.7865921742075856	0.05898016900059413	0.001304127501764657	-0.2992840688007704	0.46117083924715613	-0.41358725525153084	-0.4786544552386035	-0.3267394280410231	0.5278348936476401	-0.28982175127045895	-0.159998835236854	-0.22163959435152797	-0.2241831201433456	-0.4457453865512785	0.2070972174375436	-0.7042526865361498	0.40841141489174204	-0.7156504345445729	-0.4283806956705808	0.15255963168572037	-0.6154773169518382	0.29113521987676494	-0.4137292410833651	-0.4479727350733363	-0.3315968203848268
-0.723660010831452	-0.12591357560293137	1.0604534296158616	0.1663370423838581	-0.5486493420443915	0.2695948150403027	0.22401629643165993	0.5368250663635156	-1.0701499769005054	-0.4827828784613408	0.7895630371868735	-0.4593200446607514	0.38221661060501444	0.8793001317441334	0.26549434901439783	0.3400109523298852	-0.00022382856678332673	-0.585322595233107	0.0819207748765495	-1.491880911430578	-0.6682347561984742	-0.0046744617452364355	-0.07227406707788758	-0.2768371515857654	0.5661646772046487	-0.4457842397037708	-0.5229074485186564	-0.3393391986931392	0.5384418653375134	-0.2917424750557007	-0.15350514102207277	-0.23440574793029736	-0.19388901343841677	-0.3852059433939193	0.2303630724667643	-0.6990065342153378	0.4816339218129018	-0.7069955622694799	-0.4421555083787926	0.13715829054725853	-0.5663971374268002	0.3395393749445601	-0.41062869795612056	-0.39927549293266107	-0.34180819439348686
-0.6902875691527189	-0.0932707937422846	1.0918901874656197	0.16998219100802012	-0.5564740529765368	0.45962289211887475	0.26660699490067574	0.44550784065755833	-1.0614362408043285	-0.5504273642676006	0.6953358658077465	-0.46680858322091234	0.3506504604606985	0.9739870588957729	0.27451399892800515	0.2730040518838303	-0.04725371328739518	-0.6066163792572954	0.1336595627833303	-1.4059264221794894	-0.5753443288961602	0.05729371256798667	-0.15249131523138965	-0.2642633791565127	0.677583721335887	-0.4984583640652742	-0.5757877933881954	-0.3524056275175563	0.5696783264296792	-0.27415623020675167	-0.16098716524699483	-0.20701047792423527	-0.1772244957245938	-0.32080452553363403	0.23125310359497658	-0.7056380341187011	0.5458609032037107	-0.7028153178372916	-0.42888336439559727	0.14091818171444986	-0.4737414338200943	0.33061003519631504	-0.41352110277158216	-0.37769049961896145	-0.36065314330183046
-0.657869505418673	-0.09926334384412394	1.069131150373799	0.140760751624242	-0.5809220220792018	0.7033973734074438	0.29419784508044156	0.3690632387348483	-1.0614764194145707	-0.5988547248709599	0.5581880802405416	-0.4666232481528688	0.31883100170411327	1.0436594573781037	0.2551287276851103	0.20025203713867584	-0.09522946553578904	-0.6088403466527352	0.17663815508737335	-1.2457876302788033	-0.49607851182158524	0.24201528944881492	-0.23724153063594486	-0.2521433559062287	0.7769407219753066	-0.5598305328095325	-0.6297582933255714	-0.37400600061933237	0.6102313311228796	-0.24384671951925987	-0.1464038068751316	-0.16063917817765955	-0.2492295591840871	-0.24682203382018525	0.20709721743754456	-0.7173396790680439	0.5970809615186409	-0.6802876273321365	-0.41651940340297744	0.14967834051635998	-0.29284934148877756	0.25934750833497383	-0.41436801038504284	-0.3697364919672376	-0.39675933264958185
-0.624655393721547	-0.16044845959770002	1.0235872956769136	0.08079152963114125	-0.6092653364067827	0.9389980493964737	0.2975396415129684	0.3078163141059861	-1.0600852350349501	-0.6276547761689028	0.5028751097256801	-0.4498228746874651	0.2786377447842449	1.0927209110815974	0.219058335173458	0.14664333682926783	-0.15019788129313788	-0.6135754266010017	0.20448008288056405	-1.0313541066357537	-0.42801674078886187	0.41403991196473144	-0.33063460359917374	-0.2363878723666169	0.844712287532744	-0.6197214269654465	-0.6934828122909654	-0.3978484785029656	0.6408312581801918	-0.20749977451318963	-0.11629268589949145	-0.11716159623434612	-0.35681502337825854	-0.1355563619145445	0.19252571607400237	-0.7188215467690527	0.624857323833341	-0.6232287627498218	-0.424359345870454	0.140679150832687	-0.04389260434515792	0.1460949457979992	-0.4224351642624119	-0.35763392346186895	-0.4344492304662694
-0.5823768905774172	-0.2800689789382648	0.9169281562837532	0.07355144104155245	-0.64499960051701	1.1225452320837874	0.27611237926138743	0.2633524154717909	-1.0665238573261882	-0.6399961903533696	0.45043697014546175	-0.4160317836327204	0.25544539280321354	1.1424389529660686	0.17741939628657066	0.11916854667563728	-0.1964440472050172	-0.6102028785760185	0.23384163644157616	-0.8194907478089111	-0.38144386025026317	0.5769649494126272	-0.4155614884965903	-0.21043123258657687	0.8904038939251866	-0.6613215425044916	-0.753201402586029	-0.4232250280794493	0.6478967859670636	-0.17248020868354438	-0.0634060489123706	-0.0785589782982789	-0.45475493228641584	0.025696909697835092	0.1730994994656654	-0.695168440093185	0.638002570962515	-0.5332651924345606	-0.4458727224797519	0.11483151413177048	0.21100652228035716	0.031157370112939953	-0.441870976273012	-0.35665448879416595	-0.4619041168344613
-0.5502930790267646	-0.409750335972168	0.7963733202520665	0.14941672439015924	-0.7021540108039852	1.278152350528612	0.2361599411338406	0.2185121390884807	-1.1012984444904117	-0.635089363027016	0.3652930411874963	-0.39591040611020184	0.28333369675015946	1.1531813280172667	0.1305566110211472	0.10319988488302752	-0.2477843853736621	-0.5365529608551294	0.2782862206628121	-0.6499825368964166	-0.34076918991145455	0.7565118955847749	-0.4898510102448704	-0.16532965756860526	0.9520824944694837	-0.6857092473269816	-0.7676863816452824	-0.43717649826512595	0.6389390160947644	-0.14233585577376365	0.02489940725300117	-0.051480538708632194	-0.5425912875740411	0.1958981445563409	0.11928571654003206	-0.6541814556733364	0.6460789108483954	-0.40290485858359376	-0.48942326495802807	0.0853015097928834	0.43372919889593414	-0.07914949425639664	-0.45679951725604295	-0.363479339281214	-0.48041814158511703
-0.537925748241235	-0.5045752052491291	0.7433479606117667	0.29123610185307997	-0.754375451155477	1.3401147655732586	0.17852733515274022	0.14605942238366712	-1.1447867677508117	-0.616108093683063	0.2704542036520615	-0.4029531386958779	0.33685001241149404	1.032788726742655	0.08387438289685167	0.10265399302619402	-0.30458373041693027	-0.4136266820079336	0.33607967437393355	-0.5478126441685331	-0.2775434405750087	0.8834571736737148	-0.5607884608259616	-0.10041619068819421	1.03482180587251	-0.7075136092674006	-0.7385495098321793	-0.40444605955962915	0.6279443373109341	-0.08834149637144384	0.11149175806746188	-0.015750516548066078	-0.5793691056411368	0.3387419666285383	0.044206809716368096	-0.6069149858997884	0.6342990559872218	-0.23824885738404095	-0.5538746885403305	0.036739479030378594	0.5799743422601561	-0.17125944656302156	-0.46129243391728225	-0.37186379911173795	-0.5033582769448507
-0.5273440278038295	-0.5481310747728753	0.7338813561485619	0.47657132384163764	-0.7864099878140923	1.3001601923362658	0.10407868716906055	0.05227293053578243	-1.179917940080931	-0.5986291236145769	0.17761551444775103	-0.42442195225363577	0.37195274048864546	0.7757270487597008	0.038341154761550346	0.11693198003890226	-0.35445797391751405	-0.2911170451538079	0.4010302674856588	-0.5262232597123978	-0.19056654349897698	0.8981317711934096	-0.6281692755639184	-0.022770412508771116	1.1330469340834273	-0.7297386531909096	-0.690139322346069	-0.329190724417361	0.6174010190245456	-0.0059583500668730525	0.1290474274327878	0.05729790426069688	-0.5610877986259402	0.4466169795053803	-0.04754730841024959	-0.5504223283326055	0.5938593496967602	-0.09581144410838985	-0.6276318196958284	-0.02917490168930257	0.6183690141598291	-0.2517833960558068	-0.45283771214900775	-0.3987077951316359	-0.539742206210662
-0.5169690159535225	-0.5425673296872666	0.7559288510748476	0.6689709041142119	-0.8097310284401174	1.2332878667072134	0.035690390839334195	-0.03693429869785877	-1.2066216489128463	-0.5881130286863088	0.09738938138649662	-0.47902567054414485	0.3944825930222041	0.5239328864842963	-0.013429501885436415	0.1257245488785767	-0.3867255690081116	-0.1529608123707506	0.48781579712012524	-0.5557334248293868	-0.09883022485913187	0.8406587919037884	-0.6939554156689411	0.042990417296220045	1.2743564202569488	-0.7516378167049831	-0.6332217524884625	-0.24358845117891184	0.6212028632145327	0.06879083673457198	0.07288099900460529	0.15553645537726993	-0.5240230418432426	0.48644667125032226	-0.18633331937810502	-0.47888388759426226	0.5381727630803017	0.0056919559069960966	-0.7145554921611986	-0.09345482800125336	0.5726647834524579	-0.3304070934947301	-0.4425743402231738	-0.4329692931891029	-0.5695431084824641
-0.5148359592568715	-0.5140410759824454	0.7615850956805862	0.860963794251032	-0.8208982517595812	1.0917773969889615	-0.022504279301470736	-0.11543757285436866	-1.2115284616886188	-0.578366028950259	0.028852188572272053	-0.5812855466014557	0.4398053493405235	0.39278309989876636	-0.06375159783201212	0.12287319141278737	-0.38759036217637	-0.011629091964837163	0.5884090636331933	-0.5933045614153881	-0.008891455994461473	0.7182936382990851	-0.7483184783013103	0.07606490564273227	1.4628610448548058	-0.774520546545717	-0.5699405980243427	-0.16648257500855657	0.6410916584671769	0.13654222732481788	-0.03265068318937898	0.2536989671939031	-0.4785873998380728	0.4421359633200176	-0.3486867661706901	-0.39244728268945817	0.4758733943031393	0.07028703580367787	-0.8065396447321926	-0.16728952928962276	0.482545538726521	-0.3994249860529656	-0.4242581687863011	-0.45779827393723116	-0.5761261354764734
-0.5117705148907566	-0.48253998747751653	0.6821501782731115	1.0393200126754223	-0.8061503726766027	0.8632203558593169	-0.08204102100728321	-0.17132396590491344	-1.2008610406694376	-0.5713775173036334	-0.030369328681393148	-0.7005862308070384	0.5138104346788633	0.3767287783608552	-0.11583822947597189	0.1139587243914905	-0.34404667491529445	0.08803279883689472	0.668466524672089	-0.627073022330139	0.08455049226159969	0.5101497294531698	-0.7842381757183702	0.08833800090519747	1.6436959667281734	-0.7982683407460442	-0.5217338366035216	-0.12428487568109962	0.6547597801973909	0.21803229823879847	-0.16489655950933216	0.3332065040919902	-0.43315175783290194	0.35150969720379005	-0.4690469260958012	-0.30844639136217383	0.4003930818669209	0.0672696058438236	-0.893594264512483	-0.2662353937513141	0.3833478099687066	-0.44472970087756886	-0.400767248287522	-0.479058868507488	-0.5610454488618315
-0.5098221765059814	-0.45302212217265947	0.5226461428323592	1.07279914631993	-0.7823572978584761	0.6661580229291614	-0.13416386879699735	-0.18703488558391873	-1.1889531050590427	-0.5813706275011932	-0.08717476461764496	-0.8124434579554982	0.58676818633186	0.5076564110505661	-0.18635400022912751	0.09657498370786624	-0.26003336985843195	0.1525785259794883	0.7172673694277472	-0.6614665005979216	0.17397348690100795	0.3144540529803083	-0.8005661562165214	0.08780224886255932	1.7760405727714548	-0.8097037805680584	-0.5020275885351528	-0.14447454649189764	0.6422200597107807	0.31652138634764154	-0.2927791418585882	0.37259486146076837	-0.4374061760969271	0.23402547222458264	-0.5381824845591714	-0.23852040436745758	0.31787162891141063	0.007266907154333835	-0.975047718499739	-0.37112472878657427	0.3053172203340917	-0.4596180834743331	-0.3875971171798966	-0.5144308084175095	-0.5142196805489697
-0.5206897705212886	-0.42323625373265783	0.42187527266413394	0.9953422484894237	-0.7675583880520269	0.5259512352954032	-0.18223756049741302	-0.17196837023294465	-1.1854073427052096	-0.5971268243391098	-0.1647951998530312	-0.9061528756033148	0.6626389870259513	0.7861485348502709	-0.27313222439794665	0.07998093124432108	-0.13061166727143997	0.2084761166172826	0.7412059447584932	-0.7111057292527463	0.23984960082073625	0.20931744710439312	-0.7983763843444743	0.07602663763968567	1.8733872328289045	-0.7958272002244546	-0.48650983099057904	-0.21005342941772556	0.6264108689542421	0.4256478587320748	-0.37722645050289005	0.3794299496442385	-0.49257014417145817	0.08568062243346186	-0.5926435628507754	-0.18291913848248909	0.24074035196813393	-0.052618038170868894	-1.042485585683608	-0.4682035682528742	0.23978303804586348	-0.45368363935790346	-0.36724980290735226	-0.577782139949479	-0.43306053087597124
-0.5324941502611038	-0.390990116512027	0.49234372756533845	0.9299906582799291	-0.7518026521805055	0.400713344113815	-0.24528051196137998	-0.15178083641672652	-1.204753343536606	-0.6022592529218475	-0.2459999987643787	-0.9416620728293875	0.7458021529617158	1.0406825951741197	-0.36833508062892956	0.07110886359054472	0.016781518343398492	0.24360917116803202	0.743857840706261	-0.7834208211269211	0.2894915933334242	0.13275353834206377	-0.7790403732704959	0.07345174772047751	1.931726528148809	-0.7516141163115715	-0.46114938151773466	-0.2879799803048858	0.6294893790137147	0.5573153092968125	-0.40942404594438325	0.39241577231172287	-0.5127386250469631	-0.05734609825854607	-0.6373437212486788	-0.15595595950896612	0.16692439023768024	-0.12081195526357243	-1.099756027479968	-0.5734223782873199	0.16730507470815564	-0.4296383787410723	-0.31884687964314057	-0.6665613422174713	-0.35444831534517923
-0.5398960769012335	-0.3417686607113186	0.6680997985551203	0.8025861867398311	-0.7345840355694968	0.3351869061043662	-0.3243939101140334	-0.13847645325479574	-1.234716542124382	-0.6036948972806553	-0.31358299237476317	-0.9013692272254197	0.7833600260500916	1.1393238616713517	-0.46257770115482366	0.0720522495178876	0.1418522303025982	0.23483153782754845	0.7332502569151907	-0.863668376229296	0.3307892780829472	0.051403247833955265	-0.7532280305239882	0.09361351846790493	1.9200417754664927	-0.6834399346576394	-0.4409476084185312	-0.3501152477523568	0.6626296555373951	0.6947265803530848	-0.420625119392652	0.4246775575139271	-0.49353580331050473	-0.1672259613910057	-0.6626544411840395	-0.16460870424588953	0.09393391076075534	-0.22483969302586035	-1.160828165515945	-0.6777432074416293	0.11402144914193779	-0.40792999767267946	-0.22152427592684334	-0.7713982822858861	-0.306724324318593
-0.5514893499989062	-0.2819021203826556	0.8287433326812581	0.6221814550390521	-0.7209971054454726	0.32287695836409547	-0.4063788061166047	-0.13851637210697482	-1.2552578566104704	-0.6192357474647505	-0.38415091682792746	-0.815554081665104	0.7419635532219442	1.1079853521010379	-0.5434098503805952	0.09037937612885427	0.24380999360079797	0.1773856154587517	0.7108193887187934	-0.9470118116784654	0.3523343420075467	-0.037299507409114266	-0.7330505147603276	0.11315753430902573	1.856600607409153	-0.5998901227766995	-0.4304946382943893	-0.3847445024692834	0.7346100815332163	0.7863340943906	-0.42494448758512193	0.475095837779517	-0.5010293182295017	-0.2640637460184986	-0.7022350816874333	-0.19237243243719843	0.04384721726958992	-0.327343996637685	-1.223788479350932	-0.762560408702895	0.07765354580420293	-0.4018664102127828	-0.08228692252742019	-0.8757236704896411	-0.28667977533862954
-0.5631881764176496	-0.23085824326296217	0.9290140608925501	0.5441622202307136	-0.7077631378254521	0.31678529279662426	-0.4918354997859195	-0.1624562780280141	-1.2678789625526559	-0.6318181448094453	-0.447800897053257	-0.7065319801521295	0.661085036116069	1.0606122680057752	-0.6083078319018447	0.12177080785724033	0.29910946299287045	0.09532966401282016	0.6795091385849283	-1.0354137987886236	0.3528092628288285	-0.135217109131067	-0.7270065584255904	0.10037055443423384	1.8024002485815391	-0.5107944188370004	-0.4246996034600962	-0.40194648819994994	0.819396414975677	0.8103737264797714	-0.42222108933495406	0.5235455450577786	-0.511287377312282	-0.3620833371124602	-0.7650153765576179	-0.22719348458388575	0.033731713114180537	-0.4366779953781565	-1.285329493256461	-0.8259488144288095	0.025365315448878788	-0.4109248933044949	0.07612068710550017	-0.9761500353347075	-0.2806995030604096
-0.5817919492564788	-0.18542635179320216	0.8977990154566913	0.5905751043653612	-0.6945716958083243	0.29971549859678237	-0.5679053396316036	-0.20483299096256485	-1.2786217184660407	-0.6314694883223064	-0.48369346710536415	-0.5860992493147091	0.5569362259176948	1.0839088065474116	-0.6573208885752435	0.1446346667929585	0.2860024415364727	0.004068176638927734	0.6497363921690938	-1.1076938429607592	0.3491222431195228	-0.22848785607828326	-0.7388062208698691	0.06087797529122509	1.760948940391403	-0.42653952025200814	-0.4300408416872033	-0.4201086097104073	0.8730735941329433	0.7894659752123954	-0.4276019971679454	0.5511985038025258	-0.5222738192885146	-0.4513519327047078	-0.8102672071424314	-0.2554909122537198	0.05299445305194136	-0.5653161862764258	-1.3418776127672936	-0.8607181172841777	-0.04552960972210729	-0.42706166155476694	0.24211457934373998	-1.0653784050936208	-0.284812417591676
-0.5888332353829483	-0.1428888941830068	0.6860275674650125	0.5717418364738567	-0.6882141181759563	0.2871382491341514	-0.6202040714440824	-0.23814812445249248	-1.2808918099446989	-0.6343407770399226	-0.5249258827020343	-0.4709160090532416	0.41519544339467745	1.1071658510631253	-0.684100795461597	0.15830846281849215	0.23110834394202007	-0.08304378169587825	0.6087005371211676	-1.1547337003810116	0.3489741495300908	-0.31998115074221334	-0.7620057148008985	0.0012673602614119927	1.7166144546719422	-0.3529853492932117	-0.4431852951367234	-0.4481081000484425	0.899698076808944	0.7421085116922003	-0.4385687997989963	0.5561875267596817	-0.6133216809699953	-0.5363224107314037	-0.8446547734597256	-0.2792405390480438	0.09086847125710958	-0.6726262990682137	-1.3826655893114488	-0.8548457099457295	-0.1167963090080062	-0.4448588442210353	0.40406054027696525	-1.1342507537014939	-0.292488676178047
-0.5611606730420704	-0.11339782919166448	0.3960225739830304	0.4259660167026168	-0.6832939059213406	0.2847466021446131	-0.6561379420080297	-0.25539306859380406	-1.2811981718477923	-0.6333614624951648	-0.5895361787927664	-0.3662016956083194	0.26517341777824355	1.099903887046438	-0.6872154061460508	0.1728567457991472	0.15667532570225653	-0.1493574221604168	0.5471646324994893	-1.1955584319729833	0.3541982785641903	-0.3487965034576132	-0.7903844143910796	-0.04628883380905213	1.6986509071747893	-0.2874893120950055	-0.4559385446145313	-0.4860576008418521	0.9298061366575059	0.6800703568198392	-0.44011352300003176	0.5443211715635325	-0.7594728121515532	-0.6171002896270528	-0.8860301874778612	-0.30936617131452415	0.13537758195415836	-0.7563636602468007	-1.4002209777246128	-0.8208581026766669	-0.1916608223091794	-0.4592675515420678	0.5230510599681525	-1.1951815715323901	-0.2942851216054966
-0.5019760463063418	-0.09547377951317551	0.1900929902924467	0.26441965722270916	-0.673649099185414	0.2800430297318545	-0.682929666953931	-0.27672114104370615	-1.289404652989667	-0.6170310079137249	-0.6434423171481221	-0.26091134073569255	0.1347681956542727	1.1223957348098828	-0.6681461099001299	0.1994517490767165	0.06605446034417899	-0.20464131040301323	0.4880243732059063	-1.234145951918121	0.3680577958648215	-0.24589839550843046	-0.8185539001081352	-0.03840562518166792	1.715195390731727	-0.23051356632895287	-0.46741907717103703	-0.5190937811085107	0.9649080953431444	0.6327679458922147	-0.4388030706162146	0.5248931304289329	-0.8724273411588207	-0.6774920069761036	-0.9163868690161452	-0.33944070469476306	0.17077961546497372	-0.8288997326475874	-1.3756113307334936	-0.7815084513031909	-0.2616562939763471	-0.4623731414682827	0.5769086424377022	-1.2586888639987077	-0.30070859588062093
-0.4032309144440718	-0.08071752689209895	0.11907283240782032	0.1324261142742304	-0.6651057055643929	0.27168164427627284	-0.6870705886203234	-0.30395720361609474	-1.2967372493587845	-0.5939171337369173	-0.697440205426924	-0.15514011649733012	0.029440526144952774	1.0915953313427775	-0.6257192853065039	0.2423546090870632	-0.01607386585374827	-0.2628473228943019	0.44142251632603696	-1.266512504751304	0.3899807537762471	-0.07741654477899729	-0.8493129886547657	0.026409438262339983	1.736295520033241	-0.1915501195571596	-0.4643729022446405	-0.5361509418891528	1.0375250553738191	0.6198795222759592	-0.4331366452247375	0.5114595207729146	-0.9625923144846027	-0.715914786260963	-0.9430216022000864	-0.37242219693674905	0.19815439181849615	-0.8923025597308637	-1.289401532339784	-0.7459832940379233	-0.30941127867242574	-0.4677479644296919	0.5896481425554331	-1.3049531155635619	-0.31594292585418937
-0.2815103430285993	-0.08287763216136743	0.11344752441797512	0.00266183577358656	-0.6526201885552736	0.2511650647091548	-0.6695089513038508	-0.33052034839460925	-1.2927394776397318	-0.5746487355212029	-0.7766754393149624	-0.06885912873895766	-0.05636289494177258	0.9497377269787324	-0.5699722679833183	0.3211432337830258	-0.0962023578500801	-0.3105246796147737	0.4062387103134095	-1.3069809180392105	0.41089769661463543	0.023922500928531286	-0.8720661596564607	0.12332588940398789	1.7469216059665098	-0.16084625988997062	-0.4285803468594775	-0.5464978799853348	1.1506024333289873	0.6107591427734264	-0.40730096666333804	0.5264857313221144	-1.034155933766247	-0.7439967589642139	-0.9653312254386645	-0.42356082675661033	0.2423779302764859	-0.9442538721372304	-1.1600129128778944	-0.7299876058421056	-0.3352975505123273	-0.489437896449018	0.5706142528020686	-1.3220589108428	-0.3321463908609871
-0.2278892559243415	-0.10812352749201493	0.11159132746440607	-0.04757694815666766	-0.634104541056056	0.21520594879586108	-0.652788498444078	-0.37062168675495955	-1.2774414717901907	-0.5537242189915779	-0.8704683277231116	-0.025480704704849318	-0.11654804695304088	0.8339116224515275	-0.5175122113429355	0.4104098021776238	-0.17697268852597767	-0.3371109430103885	0.3935453656645457	-1.37068011649542	0.4189407105234396	0.07600245946783943	-0.8737166246555621	0.2312580585651765	1.7539887696370193	-0.12410472500069167	-0.3605108557816039	-0.5524196112752182	1.2335543914164617	0.5980358769348821	-0.36995673420607006	0.5912162975985822	-1.0232026001033527	-0.778543494421544	-0.9737681320837849	-0.4809732642761443	0.3098265234891765	-0.9923414022779304	-1.0117890006021697	-0.7381857190571663	-0.33827174343162036	-0.5324118814082044	0.5144527945365794	-1.3233003598802058	-0.33826848777821666
-0.24992351169799099	-0.14120583449429885	0.10570821434212163	0.023392990965274724	-0.6251358914061135	0.17906863173432713	-0.6218061454775251	-0.4175605542242491	-1.2471518219942004	-0.533250904974721	-0.9593801202039293	-0.023266702000106027	-0.1540620781662158	0.7865582853692266	-0.4768006795900222	0.46384360509600775	-0.24076469707820075	-0.3518904731699584	0.40134611127269715	-1.444584037528705	0.4104278824688515	0.12356902381340829	-0.8559706390173384	0.329251480649678	1.7606335928491326	-0.08019382110383068	-0.28232222196878204	-0.5486112514782823	1.2568804704573133	0.6054924447508363	-0.34516063239607975	0.6816777180935425	-0.951925919537311	-0.8332653545564609	-0.9783948228246573	-0.5272461445949925	0.3847490776459833	-1.0337832269216825	-0.8530597343843036	-0.7644209734041848	-0.32902536141236444	-0.5876052865325171	0.4399105701857339	-1.3000559422250486	-0.3148910597815378
-0.28769400842136406	-0.16004109483228116	0.08056705782655407	0.1024515450094278	-0.6243576728731878	0.1413181253308298	-0.5681500478371889	-0.4449277787395106	-1.1902538875656192	-0.5104087777658312	-1.0503838109393175	-0.04761071364049443	-0.1786865980704618	0.7806489917404201	-0.4456504691740995	0.4806231547924572	-0.29743567438555596	-0.3745862011978544	0.405166033300829	-1.5260056906493928	0.39651729841324346	0.10330121467190256	-0.8258670872731673	0.47771493189368375	1.7649414655247824	-0.0396068973832114	-0.20190111749072365	-0.5581375148576602	1.2341909254513141	0.6537491006163509	-0.31239932280065247	0.7530617231147356	-0.9010660321968139	-0.8940369382697337	-0.9827567109158133	-0.5538345984027429	0.4669849583624354	-1.0524471351611706	-0.7098709575726045	-0.8030276909559657	-0.31835784285707525	-0.6504119992383228	0.38284478684146517	-1.2403041890578197	-0.2631664320629014
-0.32621217450232654	-0.1684135127742067	0.04127755564266725	0.15572795279315124	-0.6227629627647342	0.11682953595951742	-0.5117142179240304	-0.44018313802338244	-1.1193235735101115	-0.48390575744198117	-1.1537553913552379	-0.07251573954090804	-0.19356847904127727	0.8517184913897952	-0.4151157944665673	0.4602502586986006	-0.3580117333433228	-0.40094162240812015	0.4023949510183299	-1.6228950629367052	0.38259650100664044	0.034253563175759005	-0.7783941348623982	0.7573720312929957	1.763162004393403	-0.011373803729379236	-0.12362381077764648	-0.5841416392175823	1.1676615454630546	0.7351168324357299	-0.25924913114416076	0.7837435806404149	-0.8987594863675497	-0.948315620979724	-0.9931649261754865	-0.5536415581658303	0.5474538608497118	-1.0404289324186302	-0.6182289576631762	-0.839127814396285	-0.30475210952264514	-0.7151681614621687	0.35533464377033197	-1.1614004331527128	-0.1966211295678059
-0.33375923695892895	-0.19469926026921566	0.016084838100610854	0.17624823161815134	-0.628389100027358	0.12920513675440265	-0.44417475318242905	-0.40347490209824366	-1.0445059789137157	-0.4552185067722302	-1.2313391266212461	-0.08847960067216669	-0.21150954863719007	0.9575427338518677	-0.38252933406440215	0.38323710751758117	-0.42091868013740774	-0.41430231767237136	0.39477298491227436	-1.7151464559875003	0.3622055457445111	0.0420549407740748	-0.7113155179411785	1.1103888925306298	1.7557231811195044	-0.0035526739029246497	-0.07587606201696759	-0.5981092010643719	1.0917635418163634	0.8162031843375264	-0.1876061868534688	0.7625708600127536	-0.8849533197053034	-1.0112679190061251	-1.032333651445988	-0.5397369834540682	0.5983660365944063	-0.9898023453604917	-0.5738885071884458	-0.8657054643306932	-0.2842985368458086	-0.7752444149061147	0.3468225045367386	-1.0825715384960932	-0.11841075051420605
-0.28428551576176714	-0.2382765700437731	-0.006431862166716476	0.16201407686677508	-0.6338026092755216	0.1789232571133934	-0.34959885528934087	-0.3357611234163894	-0.977633704492624	-0.42495204730779096	-1.2464900973129764	-0.10011563751180089	-0.24087873370201723	1.0813170110961807	-0.33519463808921257	0.2887395171550757	-0.492027649636681	-0.43284288636397655	0.3681884729504971	-1.774984565935727	0.34684466584756973	0.14507437652416408	-0.6342876190535451	1.4579880979085296	1.740924371457274	-0.01870907549085827	-0.06856837182538836	-0.5919246393096297	1.0454817308094833	0.8848660011825522	-0.0948276222718284	0.6897209862649444	-0.8485286569804883	-1.0727922008855422	-1.1041319476648372	-0.5261446797137828	0.6188692309455778	-0.8741243841190591	-0.551918927030394	-0.8824505466423098	-0.26062492062530157	-0.8142580039989996	0.34237265097448927	-0.9978909895827544	-0.05048856714872988
-0.20370435123386202	-0.2888809220218284	-0.017754663583490284	0.1353131121514944	-0.6240897615749668	0.2515261565095351	-0.25660209003542206	-0.25270710011147635	-0.9319606693003287	-0.3872663828890839	-1.2333759749217497	-0.10173857162116051	-0.24708966602207943	1.2730802539678336	-0.23589641761174174	0.22526766397608675	-0.5745140542558388	-0.4697832663170958	0.3231956315894985	-1.8010951039549163	0.33934295954151716	0.24599484131856425	-0.5394207505840758	1.7661111247161536	1.7059714751203388	-0.04649778676818599	-0.0803410033474389	-0.5749372090604808	1.009332384302859	0.9464576183596185	0.020558076171417194	0.5937509409299059	-0.7674739878750776	-1.113684111537846	-1.1989165850048722	-0.5154990784134348	0.6269857294275761	-0.660350510841296	-0.5492746360903937	-0.872760105489754	-0.24239599628124336	-0.8213362891575606	0.3370328266997894	-0.9112952403956278	-0.021698165429868188
-0.13818212717880626	-0.3500285173364831	0.029526797706042152	0.09079309445115746	-0.6023761887382633	0.3389572672408145	-0.1750798454840365	-0.17957576291961985	-0.9172603202781335	-0.35111890885481334	-1.2367401387814394	-0.09725546659685029	-0.2216370218084922	1.4875624352519927	-0.06883592278331338	0.16081002550223358	-0.6743233470266492	-0.49738861350657027	0.2899605221497247	-1.7897338072105484	0.31710338774923685	0.3434999285174338	-0.42914644265820784	1.9476763985945602	1.6631179966083232	-0.07604625225646698	-0.10481993987069282	-0.5474580157651248	0.9694274869906012	0.9765897373599394	0.1450949784122676	0.51786371959006	-0.6219519146469558	-1.1711283472830227	-1.3045139972083124	-0.5168503600718259	0.6145053301674614	-0.4088734822358915	-0.5583226731406816	-0.8251412776660967	-0.22883223744365838	-0.80999627366461	0.34436790789433624	-0.8397403637169777	-0.018560295291790187
-0.10957717716846375	-0.40033270580317665	0.11923782769258336	0.02483397947097001	-0.580156561227144	0.4213659192940639	-0.0899634491631135	-0.11520376243446154	-0.9430600103796095	-0.32549778435137366	-1.237841137862793	-0.1113609679917749	-0.1996332717773391	1.5110070763908425	0.12612885749212774	0.08781421439383219	-0.7805375141998645	-0.48845333184438483	0.27971049736284864	-1.7238791750789297	0.28427257097482317	0.45348964642962725	-0.3262783058409834	1.9544935699942474	1.6199041209051426	-0.1072241197919265	-0.1470073761801062	-0.5124747445036949	0.9259001323527233	0.959982205267802	0.2815723713682329	0.4816478907909896	-0.461790448870896	-1.289189406370863	-1.3946425212908393	-0.5358364351376205	0.5740210032146471	-0.18298573160710319	-0.562470746148797	-0.7678449292780878	-0.22581007367082787	-0.7850839077416476	0.34134631378190505	-0.7949920524339824	-0.020717211676721935
-0.11976307265185229	-0.4103613831202978	0.1832611542827825	-0.05194510146661381	-0.5575244353679716	0.4820293417581185	-0.016623635235993257	-0.051869652105956565	-0.9937252378944406	-0.31186429024398	-1.2374924881536973	-0.13636116595415723	-0.1727825588768036	1.3480448519239165	0.3229361413213496	0.03930403802882817	-0.8678343308174536	-0.45676038888506343	0.27603359893639395	-1.619220895506265	0.26265090691775844	0.5511463933796305	-0.24865530971423705	1.875431875702138	1.572528783885224	-0.14294653776442354	-0.1949116065294701	-0.4881280612384957	0.8755792235610471	0.9557309217304037	0.4215638265824791	0.4639138362828251	-0.320914575614641	-1.3713953014134959	-1.449022687661698	-0.537511343075542	0.5279992520638337	-0.018094223678977076	-0.5607261899855059	-0.7175450794022245	-0.2419042950324899	-0.7560943019749606	0.2907758812018883	-0.7667943155039472	-0.017715256817694276
-0.1474312369376858	-0.4048190782855018	0.22301986180771083	-0.1261886451380795	-0.5400974433027912	0.5303124739233864	0.03784305833534428	-0.0105992616460794	-1.0416683645653932	-0.31271029495542046	-1.2742597408093237	-0.16107584773063435	-0.1091582553220338	1.1989943980885507	0.47779261483809987	0.007854307170100706	-0.934207206481196	-0.4292845385312726	0.28466268957092683	-1.501834458809705	0.2534078242670058	0.586307190082464	-0.20320475807701444	1.7930846000056893	1.5240891489101456	-0.18123452332393247	-0.23465271400244503	-0.4708670727504115	0.8219020444037815	0.9771708480592961	0.5399730827604541	0.43817030884767555	-0.20477061242241018	-1.3437283678859702	-1.456312116158048	-0.48545293330333095	0.47167905204196403	0.025901377052749808	-0.5534142608846432	-0.6739122530393182	-0.2761314990311362	-0.750030714515064	0.22165243014055683	-0.7520092189278009	-0.002587295323382979
-0.19333813549364418	-0.4049477197903714	0.24158698744605442	-0.1892808457044987	-0.5311415513337163	0.5759413468806567	0.09445859583698042	-0.0046285418987407605	-1.0876527839870627	-0.3316454185878401	-1.3222449507716256	-0.19882409294091583	-0.04789654170862098	1.0317470718089228	0.5394692928187756	-0.028317653246281115	-0.9973506201572272	-0.39622906364866906	0.3210800741480214	-1.384144275362138	0.2640348159776228	0.5451770655750081	-0.19606359120766398	1.717193683108783	1.4866303658533886	-0.21184358141746765	-0.2604617440295196	-0.4468422227074885	0.7698914270832227	0.9815750554649458	0.6291570544903966	0.4095541856370259	-0.15485983006428938	-1.2893230630545727	-1.4090963325878412	-0.3962967321196644	0.41318582576350654	-0.07036199825186483	-0.5270051443401055	-0.6475994751630799	-0.31612719816760604	-0.774709392483183	0.15786880335392464	-0.7535688282712758	0.021203787870405683
-0.23600366748170254	-0.4053282842422776	0.20822184720564363	-0.21567553760149566	-0.539468064379989	0.6215608408301251	0.1599792178825012	-0.019666543783872698	-1.13961879400847	-0.37471474935207716	-1.3463140140223144	-0.24525303201391177	-0.030184424127643272	0.8194814927297216	0.5194274501535985	-0.04674547835511119	-1.0524946970268778	-0.3421106469272269	0.36268206428592026	-1.2466404576950891	0.3219343027700166	0.4814253725884517	-0.2132888667616645	1.6385310694198634	1.464820704581768	-0.20095917574231792	-0.28007410314467684	-0.40716018640082485	0.7149122464910287	0.9719959043576573	0.6848256574319889	0.38207442751992	-0.17067456773575068	-1.1605483655832025	-1.290457389885884	-0.30443796761921615	0.3837763472066894	-0.22205041020931232	-0.47106952033454447	-0.6426961119398873	-0.3490471964073687	-0.805304065518665	0.1081022152883782	-0.7480727649448686	0.04693314113065319
-0.24646664043290273	-0.41395798519394295	0.11397344688815488	-0.17303332373784813	-0.5390257981099111	0.7016810149796587	0.22158833220436583	0.012428213368011582	-1.1596729428453774	-0.41345151053348345	-1.3372858215552192	-0.27325866351214434	-0.017718717612318063	0.7738313355153725	0.4742019898724923	-0.01578864014381634	-1.092640017384568	-0.3059472479882098	0.4249092496490389	-1.0619857982179965	0.4523434749535903	0.40551663395101956	-0.22949596813312118	1.5591577642458108	1.4508215261874358	-0.11680500382933309	-0.28511281030032654	-0.3502976199116459	0.6504313487603883	0.9715677175265528	0.6944087980488416	0.34223828316260846	-0.19570445261982292	-0.8794331869340757	-1.0852794701308843	-0.2309975127818781	0.3631705253321055	-0.32715264742071926	-0.3927841465469694	-0.6382255884215084	-0.3571542706551213	-0.828543717659587	0.11296834547419358	-0.7103239803953902	0.06057194391536828
-0.25164754927548916	-0.39493512266135944	0.021978263428194107	-0.043043106272896724	-0.47839704606665234	0.8372123672240648	0.27416618431384054	0.1353440619202006	-1.1196650916971673	-0.38727151019036526	-1.2713359765821743	-0.26085123206497535	0.03674263402555976	0.9063387292420245	0.43727805451187224	0.052437242118468855	-1.1182054654211715	-0.29369009097587373	0.5611094336630295	-0.8147125777642351	0.6541133305413716	0.36268792023086693	-0.2331688339057692	1.477559448037539	1.455619313794826	0.04979098657250934	-0.2521995161469637	-0.26649224883090544	0.588126240094338	0.9859792628705959	0.6747959380698146	0.29318448589038126	-0.24556557250793576	-0.5902001233902725	-0.8493035310880733	-0.19447884208116215	0.3417927659988158	-0.3579525117670348	-0.30171662518041675	-0.6141868340690692	-0.33672468340505357	-0.8393425610465839	0.16203874677274238	-0.65044122004331	0.07172881551742279
-0.25442272200865723	-0.31569195566172165	-0.0045292602893073994	0.17169932713675856	-0.39966939743251834	0.9665066792800665	0.3163707026459168	0.33383200034033067	-1.0382330933897257	-0.27982378453615664	-1.1600494361036389	-0.19614424803811586	0.12401232227176517	1.015287936505296	0.4309995902862946	0.15795336811550356	-1.1302855449902636	-0.22778746220720122	0.7660384175997232	-0.5004223097278885	0.8926461430367594	0.4106487999293826	-0.21716629721025754	1.4067417749729567	1.498191232001242	0.27559055972127483	-0.20276176622849026	-0.15056792216699466	0.5453511529521954	1.0186499180838946	0.6576063168563921	0.25245276755600193	-0.33309843492328906	-0.3846502129721879	-0.6414113841734842	-0.19698268750700393	0.3528408419974014	-0.29639694058601	-0.2132427054706684	-0.5742622165205417	-0.28862790637752317	-0.8343674674816178	0.21726717122679146	-0.5813692414394722	0.11645085168498204
-0.2106312879291708	-0.1967039237200989	0.020972823411676896	0.42578024466529774	-0.3505565786524386	1.0555040843142978	0.38053395886358	0.6128761824576031	-0.9240053044724654	-0.12881963449597295	-1.0382300044134927	-0.07674338271467078	0.21830158186950827	1.0928640769255704	0.46160402570744424	0.32327910192189757	-1.101213630904241	-0.09267158991411249	0.9983921771580476	-0.15579825557663166	1.10840828948811	0.49906643484032076	-0.1802144780191114	1.3764881851366588	1.5728891810763892	0.507238204944821	-0.15364219554034136	-0.012093814395592428	0.5355253821232775	1.0760391873614026	0.6522546928755522	0.22337195973460905	-0.42444978947704204	-0.1972072659153681	-0.4777780579072723	-0.22350300946643217	0.38868015799927547	-0.13551640662890882	-0.1395278153844994	-0.5215849784152506	-0.2214807041391139	-0.822123448584402	0.28117281012722734	-0.5032889592677211	0.20584764914042974
-0.10468653995882411	-0.03387593893147674	0.07855102169087139	0.6346583067347034	-0.29030205191462966	1.131741349233757	0.4752513286880225	0.9815495931029801	-0.7627183183095706	0.06528973741741724	-0.9004093860743498	0.07071320466593797	0.3440644365416995	1.173891007860913	0.5081303181189476	0.5316931929715433	-0.9898850228843799	0.06517942248729733	1.236550311217778	0.15324069843751126	1.2577887611454652	0.5938234473486476	-0.14271870275783893	1.3995583241155494	1.6567772585262557	0.6911058570467518	-0.09135209113789118	0.13950572495764235	0.5606916231921599	1.151791554738578	0.6773655960961815	0.20099528352456847	-0.44883958030323273	-0.06188339094231269	-0.3940562868220424	-0.24373249076410758	0.43633502539220637	0.09316062681642619	-0.07644922655539158	-0.43703264921215457	-0.15441745089439496	-0.7987177550018808	0.3597844973325818	-0.42979392856578735	0.3123697717562351
0.046896825209758596	0.16520750997954434	0.19436739938830713	0.7660995544370965	-0.21202092211086207	1.1769012718009215	0.569314868775666	1.3655746537577518	-0.595936907196118	0.28128755850134685	-0.7634573336771633	0.21354142440133655	0.5371781541606973	1.2395399524522852	0.5480826891648464	0.7485818576044565	-0.8087513913142572	0.24932392282973184	1.4485410854872907	0.39700914868735443	1.3549483691638178	0.7265863934910757	-0.12042580227702035	1.459261875724187	1.7524120319256702	0.7866065923064481	-0.0277005969138839	0.29507990460598943	0.614698642712941	1.2362238808777213	0.7354501168403409	0.19881126585407755	-0.378208511847296	0.0011322181447916357	-0.41479180542064287	-0.22888542548388835	0.5121678410610129	0.31700241274072666	-0.0230480667095752	-0.29765180396790064	-0.07771805244543135	-0.7398160910151772	0.4262308590733991	-0.3697052997803686	0.42207703938978886
0.2162087502632878	0.333545639226745	0.36083732950759273	0.8272336173128497	-0.17172791337060223	1.1731356001683737	0.6574977647978324	1.6925670800351256	-0.46767673865193127	0.4323788726633152	-0.6741173748869306	0.3239309981731225	0.7455537156689149	1.2800904435692595	0.5799387138597223	0.9429352583999387	-0.6091733429523983	0.45409220182912174	1.5913143958617035	0.5802210110971675	1.4245676762233255	0.8256384101515086	-0.10490213289110754	1.539821488992651	1.8557615576984703	0.7772627122031766	0.022456968312540265	0.44697982163334976	0.6897922988064991	1.3180626182113162	0.7817259242040703	0.22716125151493846	-0.21002379813881963	0.056641949257354406	-0.4774102764493344	-0.19216803689223258	0.5960903828144064	0.4974226455842	0.04044448459895796	-0.10343598238838683	0.024351931167909884	-0.6353637248829813	0.47894009223656175	-0.3111201344020594	0.530572888231805
0.38804076085739514	0.4542971317976206	0.5177994063424841	0.821404392033714	-0.13706104189296678	1.1342877498520298	0.6998590493241119	1.9316581938144275	-0.3581146908489929	0.4997362295978124	-0.6054333821951918	0.38436024846728867	0.9098292220449586	1.2236139864986257	0.6192632384830634	1.0966912647940303	-0.42081733718800196	0.6317505997929566	1.6914905102032125	0.6750542515315144	1.4728870397821212	0.8370553562168539	-0.09028505695540481	1.6062328748494163	1.9494535649892586	0.7421861299511969	0.06916672253494419	0.5733798196823533	0.7732708441409886	1.380155825676248	0.8138576309782225	0.2714076752687548	0.021414348203281253	0.09111833909168132	-0.5376823017763748	-0.1671693262120007	0.6545434504967462	0.6382115117598328	0.11692194061924835	0.10567081709555388	0.14682152024785786	-0.52593626518582	0.5356326620562539	-0.25572281052181395	0.6148462706030466
0.5843611419400615	0.5747216605436195	0.7084978628085008	0.7815939465227209	-0.03821878309087099	1.0977236879354995	0.5799902642443339	2.0580697932788596	-0.2515359048565038	0.5458050316117017	-0.5057012154092994	0.3950796280784883	1.0552916926405473	1.0518495310039955	0.6145482349567966	1.2028009819363596	-0.2568917384268722	0.7541757821890283	1.8025542962224108	0.7198510560212584	1.5287591764019468	0.8644875720019145	-0.0739942700346981	1.6371916893132679	2.0357799546856046	0.7760539921390882	0.12448818018796574	0.6539239474440268	0.8332149902050372	1.425672085822693	0.8675422529364942	0.3063773044299243	0.2303057331617146	0.09915180923875344	-0.5932173019251602	-0.15086878150090638	0.6855369625670923	0.7336506135144385	0.17311101104078394	0.2920503019297008	0.2677440493012382	-0.4272584514114782	0.607138937928339	-0.21720045973797242	0.6626057177893857
0.7607715278356401	0.6890893184353443	0.884671578112836	0.7441282453746532	0.09214345257484466	1.1307471744067328	0.34389655220857457	2.1287489724082937	-0.14261671481743315	0.5830446208189227	-0.38292146785375064	0.386143472365226	1.1729097011643903	0.9511545751587397	0.5811328531339999	1.2746732098054536	-0.15172478173084303	0.8268516584936865	1.9384386364493644	0.7667448813496814	1.6174417030941957	0.9373934475668992	-0.05307288272214696	1.6664339104976467	2.1041934777398064	0.8809045326004113	0.18062334210214795	0.6911546873743533	0.8508990630278708	1.4512531905038426	0.8970018082017441	0.3150162137841875	0.30236597714343916	0.10273943601196509	-0.5898116456246456	-0.13100834771497621	0.690998531639091	0.7703234269045682	0.18626488002985775	0.43623760598562217	0.3717208743426755	-0.3451970811631401	0.687559275291252	-0.18453600164822404	0.6987237258570549
0.7943594742115603	0.7736818280124732	0.9606673750535581	0.6949438432778328	0.18308445435958928	1.2282466500135787	0.18866360785597816	2.196559696874011	0.008645708090147985	0.6120651460719688	-0.2570650395319765	0.3687870936956893	1.2207217017302014	1.0549942428181556	0.5672832996952251	1.3138555253158297	-0.1112281391485476	0.8829688307224229	2.0313026691551186	0.7795489751613283	1.6684676046667477	1.0421964019903216	-0.022927488203350423	1.71002116596653	2.1410497217425837	1.0445083483338002	0.24093656243421369	0.7141335794448783	0.8745376224131052	1.441129630425578	0.8608728556087988	0.29465457902254955	0.23460429584352474	0.09161779301501052	-0.49281296390781837	-0.1121812469619329	0.6781522429476818	0.7761963759483825	0.16122437413158197	0.514865845497457	0.43394506773685054	-0.3128251497342393	0.737376103638952	-0.15722412282528228	0.7516656817271872
0.7005093776139745	0.8528981946985962	0.9422549324946792	0.6067171881486658	0.213724151243344	1.3659773795875796	0.1820335449108957	2.262505640673654	0.18847010055332425	0.6504737599713615	-0.10208718550841563	0.3359326960929513	1.212844778152523	1.2919830821254799	0.5356652821409262	1.3429679910399606	-0.09890483650088214	0.9328757851355383	2.1060384603482696	0.7475504231995569	1.6391808206877063	1.1947721780208531	0.005372175034761122	1.760365457401742	2.149220601811037	1.2487168630828662	0.3124955929397578	0.7765745884535116	0.9322828327203879	1.3991734379320335	0.8010459456615756	0.24717226061574293	0.052530644689455605	0.06405637792199051	-0.35235722512092005	-0.07465763149846386	0.6624368456669792	0.7663418912746147	0.09161954009113168	0.5212809175404486	0.440565045524957	-0.33599100567889545	0.7156938332977326	-0.15771695937782043	0.7985623623595535
0.5662323590460526	0.9313855928571254	0.7983429514639098	0.4891736971841246	0.22687306765757972	1.5830169991362308	0.3089453380326816	2.3132253937136076	0.34779335714065357	0.7016442267603012	0.08118634490591742	0.29722271215119805	1.173927806932933	1.603882215103242	0.5022991431748002	1.4284504158833067	-0.0924324001322073	0.9523453528657452	2.219783938898917	0.7344309000695576	1.584789619962201	1.3766910827007313	0.011588151665179265	1.8283130302379078	2.138898601007815	1.4186012830708328	0.3814361648613102	0.8849894732643107	0.9986906925747204	1.3386155861043487	0.7660956681177618	0.19119043823789542	-0.21217583850583588	0.046723216413771904	-0.19565290152227793	-0.013055085307112769	0.6686837383963897	0.7191301517807995	-0.016994921474719083	0.4864082499794529	0.4022663153323592	-0.3641135061394506	0.6710158680961141	-0.18568387412502105	0.8256095028905944
0.4224863279670202	0.9823276287854643	0.47224523944030017	0.3598412131486025	0.22415568163277433	1.8440394757728824	0.573153728750789	2.3215399203531684	0.4734770723030886	0.7696937693677955	0.22624909053573897	0.25847265576229994	1.1180878718859741	1.928320701311722	0.5234858822575827	1.56178052697414	-0.07222461602082254	0.9589609520800284	2.3154786470545354	0.755494568995106	1.4557183967590126	1.5236554479393178	-0.002368738270882595	1.920314776416991	2.10871533624771	1.4938204066669276	0.44107651436203155	1.0212000207057028	1.0956463994289685	1.258832145560057	0.7735703713796456	0.13992305245631192	-0.4168735037746975	0.05875935250977937	-0.019257558665583218	0.0482238346047066	0.7030684208055586	0.6454533436634831	-0.13045020958568174	0.4401460839171546	0.34591855149646633	-0.37929707352128095	0.6674990483453047	-0.20686960744679056	0.8462449878664285
0.29271731581985494	0.9960761896183967	0.14290949495324226	0.24783573724253394	0.198529753329998	2.0193049945709314	0.8896455570185257	2.3170804142954617	0.5523577288601792	0.842414283442697	0.32235407701472996	0.22441608474522132	1.0895321971720886	2.100445539792905	0.5588873926327845	1.6913370943556019	-0.02962679628752784	0.985693603202938	2.3633319604490812	0.8023358227704691	1.2888833082506768	1.5956513649975004	-0.02539156270905027	2.027574522096094	2.073413305131833	1.499277422250386	0.5061519910430704	1.1812959571270318	1.2488485682720718	1.181764632915916	0.8563777843034162	0.09187888811106248	-0.5345349313282869	0.09813883226749412	0.11626990858493273	0.10003810525376364	0.7460648910488429	0.53666395423284	-0.23984190682718726	0.390007741393834	0.30649850260244094	-0.40859416343907773	0.6855496640050763	-0.20866003897310015	0.8774818646081984
0.2285980713240398	0.9989545432898529	0.02237012722950177	0.17548506000537875	0.19056045534801896	2.0876779614483207	1.0879777340798704	2.3209867591158315	0.6076686081842118	0.8999579857244863	0.4082381220218271	0.2031676696467591	1.0970389004702974	2.0699117210007834	0.5671437782679889	1.813346574318319	0.03952963238654077	1.0004562424708965	2.444557447568342	0.9017252644699105	1.2688242868958939	1.580260933452454	-0.06436113347656255	2.141285159717161	2.042402253073271	1.4697348818604583	0.5685151201869069	1.3447389590600343	1.4012406028889977	1.116943263641374	1.0126071355361326	0.04575260388651515	-0.6267746922899617	0.16636705201920562	0.18667063526361372	0.14507325699475843	0.7921044904645973	0.35621428304829517	-0.34482363643073743	0.3579388414729775	0.31171533292458853	-0.4373377818848755	0.7648001205121085	-0.18534699850683117	0.9454099573336336
0.2625246679383973	0.9996031108769035	0.08436194937607192	0.1477347343225363	0.2276682964316596	2.0957673556776415	1.1016928642897956	2.30829826681609	0.674822132876996	0.9309986676824256	0.4669336063810686	0.19518323455318326	1.1183363091787775	1.935992415847366	0.5646652211488717	1.9093546421487617	0.15533084257348242	0.9841734229579524	2.5483747044358873	1.0283467706537945	1.3840972729044234	1.4928381865089528	-0.11404245454810077	2.247560871032236	2.002995072701775	1.41822800187457	0.6054656393283369	1.4553584014434255	1.5118875781656356	1.0651020723040392	1.2253689633489344	0.006706423367467074	-0.7712372994912446	0.25761235961786944	0.24195554402100142	0.16234468054444368	0.8438287622641152	0.17415286269007255	-0.4472371090190797	0.3409224268090906	0.38141698311384176	-0.4561004647856316	0.9688259063412517	-0.11192682905338425	1.0658072571325037
0.38617598551846755	0.9858223896677542	0.29405548800028203	0.14800586107970587	0.2803787812164107	2.0426258974708804	1.023600358182319	2.331211687966814	0.7230766437773235	0.903054875698486	0.48467192491397776	0.18692330138548793	1.1502093524494963	1.7821928053946963	0.5309995214713294	1.9111460154265258	0.30366989571610203	0.9524917405930389	2.5782130033358235	1.1311884110040942	1.5538942332013967	1.3702546428626179	-0.15480661542731206	2.3500972517640024	1.9456187136270156	1.349141355074218	0.6282650067997076	1.4918274694143643	1.5941104154495511	1.045283138978615	1.444968570639307	-0.03325222875085827	-0.9099666504327061	0.3464588814720928	0.2789690699479813	0.1621289296914234	0.8937949799669276	0.058703048591946395	-0.5316347655385719	0.33211704594846814	0.5240583161060965	-0.468332184316803	1.196091411258402	0.018687334243992205	1.209930637165616
0.5286729689648222	0.9704818902120611	0.612042650557323	0.14498832068973155	0.32943206415244247	1.9464488619641334	0.974134888562635	2.449896138188033	0.7303539945573585	0.8180390931506516	0.4830999428922677	0.17824761657866603	1.1735624579729294	1.690201345512336	0.4667868363720875	1.824767903944298	0.438287113509266	0.894972624360595	2.548809734557655	1.1801909397385404	1.8489324100783187	1.2251526593679538	-0.19089833314005344	2.4635509470789065	1.8956642842078195	1.2690281002382353	0.6415189973613077	1.4840391054352782	1.6368912892647376	1.0499075567545464	1.601190600908986	-0.05231697100796834	-0.9868717442663302	0.40598534765819283	0.29487194018926327	0.2008448525005322	0.9493343183976215	-0.025394932264768	-0.5856061798203311	0.3491334606123552	0.7289718133460632	-0.424964619644195	1.3546066786387958	0.17737446572392565	1.3399011000976042
0.6612699305056914	0.9678822598011554	0.9197897932538387	0.1333248492655871	0.37199168752685063	1.8575452470079228	0.9661092241325726	2.5708787737561263	0.7090693757817984	0.7389914892944327	0.4578687139445952	0.1655947413927352	1.1535900481593961	1.6683315286571863	0.37880216221482416	1.7110210007272428	0.541562335149732	0.8035816401510185	2.492488232080463	1.1731989231817241	2.2093973134311757	1.0484447837370294	-0.2222618173201581	2.5714120470915818	1.8797223397048608	1.1875224472892103	0.6288700689426222	1.4536205020431332	1.633951659358324	1.053100607123642	1.6903379678237378	-0.041857342860703924	-0.9990280133138627	0.4214262119076004	0.3084357203580527	0.27740801705264034	1.0071939312706673	-0.05544411891375456	-0.6165350907830796	0.39459455020604295	0.9187505062951071	-0.31136152517495497	1.4414362405679824	0.3320814741593101	1.460948429491933
0.8434153801794813	0.968418266071445	1.0790153991515556	0.12332830531144572	0.3910559153033767	1.7855848096462261	0.9967512797507336	2.603349908657128	0.6228460782030291	0.6851291893327291	0.4125075517928515	0.15294687526269826	1.0845975505523067	1.6320414555867113	0.24503394206751494	1.594269042337134	0.6305346885308193	0.6943707652919041	2.3991653319859942	1.1106095686234214	2.4443911998066894	0.8472650906631731	-0.24158852999977518	2.6495006407348187	1.9136222004988586	1.109619254139036	0.5941520204664282	1.3937380671515962	1.5991101009596722	1.0534370396337953	1.7483419579744788	-0.036682446059250536	-0.9189831477652831	0.3878291423608254	0.28941406335344844	0.34502319885842814	1.0455052319668934	0.020948376167430487	-0.6247889957299806	0.45226559565195	1.0219597976799526	-0.20710594889947043	1.4215123801021683	0.4564010541464195	1.5446899694668903
1.0404878286747814	0.9392220045287619	1.0980878228494817	0.10319965402457935	0.39451749937879366	1.715153150556273	1.0926233664202822	2.561132871131293	0.45928397823519607	0.6713418761868922	0.34918175463036405	0.13502447327724312	0.98866665629428	1.5713736950149433	0.09012822569409366	1.5027659073058008	0.6967251468856308	0.5726887821267143	2.24253065088235	1.0023238518897015	2.54157634120253	0.6606750656483769	-0.25558261351328215	2.7040926805080865	1.9398636209805915	1.050237918441513	0.5442917702585051	1.304161153618035	1.5407804366749325	1.0469224828462718	1.810335872980976	-0.03351836630064772	-0.6807853874498606	0.321429908807223	0.21447491348380146	0.4029523028944057	1.059859699045831	0.13909915805888912	-0.6098314330805553	0.5367468616199272	1.0283519139137574	-0.14758931661054492	1.330642064051133	0.5309690960766646	1.5709452557634624
1.1794663680854238	0.8791678620054977	1.0495585847189388	0.07629785467435868	0.38761134146911774	1.6559340952937436	1.2152489423786101	2.471554966841704	0.2758435108502628	0.7339052064232275	0.2692308713394465	0.12233152564416765	0.894679418503473	1.5275155792268742	-0.0503452301032775	1.4387110628233981	0.7358502815526422	0.4391099809702207	2.0358734650920565	0.8544225492843625	2.5601850667159796	0.5199044846460901	-0.2579815992584547	2.7333895702682445	1.9321544998133178	1.009265863327925	0.49745683076515385	1.2128731601193725	1.4770402330939394	1.0208275539677978	1.860711419646033	-0.009929285697123934	-0.3561638932159301	0.24326185252502674	0.10590582710021257	0.4479931322894271	1.0396465389999532	0.21522670807042807	-0.5823282728403947	0.6894875950665049	0.9467834738307884	-0.11381525745258018	1.2423196480236434	0.5556109237035761	1.5682742250621229
1.2715528446101085	0.7907268274076881	0.9983584854163154	0.07819072110866865	0.35934457322674185	1.5924475914812537	1.3070718729588613	2.349180874140515	0.1042055102238402	0.8553658464796564	0.18470472519935116	0.13239471893337357	0.8160904215469538	1.4920499439475532	-0.16844191111497864	1.3906195802126642	0.7591929408989594	0.31435385553184003	1.806040496513295	0.6768884146048967	2.5153024957671044	0.4430918538919009	-0.24577280746228589	2.7019824734830022	1.922705335957449	0.9588610516357645	0.46688554438910634	1.120796675226133	1.4207069710094216	0.9882180683017999	1.9292502756085768	0.02374767536506956	-0.06851886692912801	0.16410192295847242	-0.019036889790820077	0.4500143771229859	0.9814254987618481	0.24408364190600781	-0.5558346741571989	0.9158369195078926	0.8110379510344767	-0.12145931344918434	1.1461382164305687	0.5391539259112235	1.557962391934165
1.3375720488852088	0.6672685031718482	0.9558825117954676	0.11498864709556064	0.3111758228308671	1.504988343726568	1.3650944826426137	2.190959652182619	-0.052491069718936155	0.9852096241312681	0.10477830855468606	0.16482835584109382	0.7605232803901313	1.4574334302255878	-0.2765628100793725	1.3381874623519647	0.7776373576906949	0.21186555553387793	1.5736450217378142	0.47903245402638	2.4391874974745815	0.4104304098877507	-0.22848709234493808	2.590278172593038	1.915390399218013	0.8886249357548571	0.4632656036375318	1.0098232162982383	1.3691129941480393	0.9548378463398135	2.0852014302458453	0.0925759150271774	0.17615156864401485	0.08246582746217383	-0.15012155702943253	0.41992848843469305	0.9208440254852738	0.21911992867716606	-0.5445140675770068	1.170378967409114	0.678386548291302	-0.13923804706638598	1.0486218287688178	0.49911563484552285	1.531813474116849
1.3722111304167983	0.5296649734630625	0.9026766885624589	0.14397912664915802	0.27249878700050745	1.409322464145035	1.4025463087943337	2.012995706475642	-0.19553194450580183	1.0834999896967947	0.02946385472857797	0.218470335400131	0.7196821379811894	1.4282967126005106	-0.36035773784819486	1.2599765290384761	0.760402300095194	0.14631763548903498	1.3568152822782182	0.27292275961763635	2.3698133108389614	0.401609878761816	-0.2229777936859661	2.44542284735047	1.9102885264805773	0.8110298477190596	0.4700099601098451	0.9052649662677164	1.3271885479433825	0.911340181254292	2.3201384551010067	0.22889748219689596	0.317419223608111	0.009756591525099181	-0.2779256136632294	0.3976380187252698	0.8827022833059885	0.1434339537817029	-0.5646039201499151	1.3920704198031733	0.5764784663086486	-0.09986777635821302	0.9860655003033869	0.4444794003248941	1.4818025607862386
1.397618694409687	0.4549081789457504	0.8438404012369572	0.1345298570752281	0.25834201379772953	1.3197435606270727	1.399766576521511	1.8380028639094146	-0.3067714492863323	1.1399156856966635	-0.032632493459730974	0.3297765664003519	0.684647608376572	1.3973778270556345	-0.4222806301122265	1.1506974591739487	0.7125954527624749	0.13358190321438895	1.183077362140661	0.06939491259244535	2.3198802378229066	0.4202033642508062	-0.22846384635903522	2.3109053497877796	1.9310958330642696	0.7278177664442619	0.4598386568453353	0.8234013222947093	1.2885335720086541	0.8763512001982962	2.6391713823746406	0.38976284562493657	0.3391603493672045	-0.047842404590687795	-0.41383557363000173	0.41301878348401344	0.8531946392919953	0.03413675296757153	-0.5987389282747408	1.553157853229152	0.5054875994305885	-0.025382815593235512	0.9292868042857156	0.37155830586135913	1.4163623086034236
1.4292758946210098	0.47669147377032584	0.7878709069841896	0.09101401254959093	0.2648654412813764	1.2317262619081617	1.3507905233129982	1.679445183054583	-0.3501141250846064	1.1669006723409703	-0.08352923432605476	0.4760860799814445	0.6497056338418229	1.3432660747871707	-0.48679287592288495	1.0377084446513307	0.6977588449695624	0.16174464982702483	1.0598267733952056	-0.11104818135627252	2.3045755313564396	0.47847710702641316	-0.2463214127295931	2.185686976965158	1.9887537524446273	0.6428755564502788	0.43497894845628216	0.7509673917343975	1.2442597365480847	0.8773910825024076	3.155079647668435	0.5300680272303865	0.2507611527528207	-0.09766820936451652	-0.5365495348859223	0.49487352158914755	0.8426686250429387	-0.06567394243618825	-0.6387581173571063	1.6018555501677934	0.4637349677833269	0.05360371314399763	0.8630701124061761	0.3068719487313739	1.3612457082684843
1.453144139348274	0.5411515878353719	0.7286891607812164	0.005573937980217314	0.29187345167814555	1.169060421278357	1.274162442873323	1.5471198907744967	-0.3432084264493082	1.144330292099998	-0.11695067310668095	0.6270590245989991	0.6056689058627158	1.2498232094521209	-0.5482069253346473	0.9371689444170782	0.7359786492885549	0.20602693733369745	0.9730233658105284	-0.23801432327687527	2.329291840765082	0.5106350406567997	-0.28114389961203967	2.0818385504146866	2.054548764656766	0.5814026610340138	0.40984800531350807	0.690650481992787	1.1930476801076138	0.9134994662740062	3.7841480386418964	0.6384958445388828	0.06818535884644746	-0.14380086893062843	-0.639300318604915	0.6270833732584378	0.8686066160686978	-0.1126722539572333	-0.6790349769623795	1.5060106268749192	0.4259699133363276	0.14840107693132673	0.7970256729225934	0.25449402854009673	1.3470632443675672
1.4489088123402856	0.6336501898992759	0.6614638944461102	-0.11473102921474973	0.3419728644453213	1.1750395387522037	1.1865263167480111	1.4515142398058862	-0.3206230251671712	1.0601810234687288	-0.1242906669823673	0.7923478509589861	0.5482555346280078	1.1407110893319146	-0.5936211498996602	0.8382247203858035	0.8026555538005109	0.2614290618175706	0.9269161322197933	-0.2993828495474796	2.3554584460150574	0.4896028663695797	-0.32343299716647655	2.003230605301546	2.132208728146805	0.5453069618652537	0.3812744672196692	0.6658961433127034	1.1264488600428249	0.9806146935723244	4.282647053831125	0.7020815969107013	-0.12937746489792018	-0.18371497542317544	-0.7428822884188511	0.7717954190948576	0.8863834879501056	-0.1191781273340903	-0.701726879405959	1.3294055670166487	0.3934576673516287	0.2447481608402517	0.717674735851252	0.19426815413245122	1.355685000547333
1.4037275928666924	0.740631681386408	0.6009879664782876	-0.2425472117564751	0.40101541150070463	1.2406738353513764	1.0873277279087843	1.3758680149267555	-0.26454372992226605	0.9450013274820833	-0.13427305865330166	0.9333076928462642	0.4846653303095049	1.0412651320564907	-0.6317515352487251	0.7438755278096216	0.8966410050788385	0.3018039230649133	0.9074589630749376	-0.3015908547759484	2.355769953220414	0.48442216927085313	-0.35879479092186883	1.9220860382722431	2.2685064408806817	0.5250668258901249	0.36433272721806476	0.6692002977280744	1.0610710279903461	1.101039181343195	4.6062482620405225	0.7235162306825993	-0.25588984821739374	-0.2158910633852667	-0.8443090588892634	0.9029321941530724	0.8661792520366985	-0.12084875318991288	-0.6825916749998876	1.1410750733637864	0.3896919553489737	0.31740666574763415	0.6345486004351634	0.15358106557986528	1.3908811484614432
1.3244130681916437	0.7912360333644635	0.5508758048345609	-0.3597693673051122	0.4604066684998033	1.3243674114735142	0.9901135696742269	1.3078805069728168	-0.16472499510294994	0.8316008050401038	-0.17831913856898501	1.0242771569205642	0.43740866016289887	0.9438136230902044	-0.6505376850687867	0.6587322979064443	1.0066791795429415	0.3117357673321444	0.9022564795639237	-0.2464257717662799	2.326580196075828	0.49351568794882866	-0.3848581903161271	1.8275531370345746	2.513767991880983	0.5163391560156041	0.38292273995381493	0.6937347170396025	1.007798915946169	1.2659033452280173	4.738201299838952	0.7282348916844146	-0.31048545691294355	-0.24757473198632912	-0.9131356809279648	0.996295536970637	0.8252308701954136	-0.11317270575545404	-0.6446549706354449	0.9670541311461976	0.4271871737448265	0.3644025434033446	0.5639179409091988	0.15676266864055508	1.4621480295635518
1.2439286608747215	0.7552968129415353	0.4953806720254838	-0.47784507005224447	0.5182499935536307	1.4010079737284649	0.9019918507034564	1.2534768141460613	-0.06510715333484288	0.7318747951157697	-0.25441652507516593	1.0951603068635962	0.4178308272261698	0.8560973915140654	-0.6458062672569628	0.5821113408749945	1.1093058063072148	0.3227767801484934	0.9401279374247385	-0.14294159021192768	2.2531462024195728	0.46917126469684967	-0.4054215894457746	1.748414906736374	2.793194070362545	0.506485717453942	0.4263933252904435	0.752362002364262	0.9650296154770712	1.4183072723276893	4.644046394206149	0.7306385784436202	-0.3341965273156908	-0.2647390639993382	-0.9445368618067954	1.0372825213904857	0.7625566878544865	-0.10306799518257725	-0.6168307782683831	0.834973418236868	0.47993712356544443	0.36918084711159993	0.49283511884384384	0.1757774257562064	1.5497956564712203
1.175824778508462	0.6885211517888372	0.4462275454744349	-0.5940028020356996	0.5746261853076811	1.4595704984448457	0.8111821650369577	1.2076043502992666	0.04039183250739979	0.6511915821507654	-0.3443008667445125	1.1510062710155897	0.4260292578886518	0.7999961276897046	-0.6464628386792459	0.5204997599459904	1.2062099345284103	0.34613125294921615	1.0284688487274478	-0.028744494400933178	2.1413355423984526	0.44116274185748017	-0.4100149962601748	1.7045597752461723	2.9895992771354822	0.5035705690640813	0.4800456459974942	0.825697065946948	0.957391207058832	1.5352756806760695	4.4002656460009835	0.7344405434406063	-0.35247783433088775	-0.2759802945553987	-0.9530399691143444	1.0194944313243566	0.6684561730183898	-0.1316379051927084	-0.5916593250551877	0.7957335918631198	0.5302705416391371	0.319331516533586	0.4300993607992907	0.2041498389327109	1.6460591301986955
1.1230261276975517	0.610140954884366	0.4256804764189508	-0.7001137814062787	0.6350508144570585	1.490375849570879	0.7277672554579968	1.158355892096766	0.16267041045184788	0.6230375708142866	-0.4368153728859803	1.1762519127167335	0.46172628694074225	0.7632765570873116	-0.6473574172421059	0.4882550409462435	1.289189541501341	0.36513913630872413	1.1135202171915777	0.08957070639966487	2.026506837158219	0.4842644431296734	-0.3970762805066574	1.7047565821189774	3.07550332637343	0.518839547520729	0.5316428418398191	0.8856653230310931	0.9896634826258944	1.5728337827186938	4.152919588796271	0.7179484641647907	-0.3812489586222353	-0.2715696239930392	-0.9461036108176148	0.9729092800340309	0.5712455980162938	-0.18882188272457762	-0.5807738014890849	0.8522740858412302	0.5819771253953259	0.2208443429329328	0.38592379841921665	0.24299035002262181	1.7450350001472217
1.1050908592255073	0.5084605654103999	0.4301817540313575	-0.7857647323423391	0.6910782962673936	1.477254617655726	0.6580445346946876	1.117034177398373	0.2594205039139517	0.664322600732576	-0.5159160402196294	1.196007629159057	0.5053002395705111	0.7292672640139191	-0.6451825244057943	0.48390910577533675	1.3425837634445972	0.3952049233761919	1.1917541273090868	0.19725477091504556	1.9356284400019803	0.5843780780480416	-0.3802182915299216	1.7458728179626342	3.0344067841683477	0.5473333455021091	0.5823220123618598	0.928560327673481	1.0538897667425933	1.4930686930385928	4.052820061176544	0.674656756065774	-0.4087730031111579	-0.25387066524519886	-0.9122603610580701	0.9391613044984185	0.49958927634372163	-0.24699940426761816	-0.6092611786446132	0.9921523737313158	0.6108016120143684	0.12564724974915967	0.3454085994532501	0.2471763415005095	1.8285165282839955
1.114256405938538	0.40728938189320835	0.44790843493794597	-0.8298981433704166	0.7260556046461416	1.4111185441391398	0.5936403938371508	1.091617273946712	0.31350091329933016	0.7520712348634269	-0.5648799160320223	1.220356649855338	0.5296860648208885	0.6984026827546876	-0.6547397421713961	0.5004607588713608	1.3564339665299667	0.43974620455423247	1.2660072138465766	0.2667660466260865	1.8719788365992283	0.6888413146289242	-0.367832830240891	1.82883784856539	2.8835242476044938	0.5856924322418585	0.6383945816405683	0.9472320184525417	1.1544968642876803	1.33169731030464	4.147685100224038	0.6340433210868561	-0.3783464631528739	-0.24456393932175172	-0.8433381158403049	0.9170411644098004	0.45975194899502503	-0.3076571060459548	-0.6583579735257977	1.2298395143211927	0.6024486871422396	0.10429555029605442	0.3201879778117264	0.1987847827911549	1.8918175921617557
1.1150084733511714	0.33160529652829507	0.48509424724112016	-0.8398746038610639	0.7406163710763949	1.3228902177446813	0.5349448365880392	1.0726957380138846	0.3388234824041852	0.8664869629591345	-0.5694245955733855	1.262287456736345	0.5240645621562988	0.6794011195322345	-0.6773340062406974	0.5299601188241209	1.33455740185171	0.4690012288243757	1.3029251810295421	0.3173690870869891	1.8266111314780762	0.781505422571606	-0.3629651207928374	1.9384374092878496	2.7018390136082195	0.6509870160960505	0.6890581040037399	0.9375394745749887	1.2556131890606503	1.1449833841240102	4.21153853984221	0.5961926473390818	-0.2677095160793166	-0.23048778015862448	-0.7591823626347066	0.8930190102221875	0.4429478075529114	-0.3618236536179709	-0.6990910366798249	1.513691916561844	0.5832963238675944	0.16979582416558686	0.3486024459616394	0.12910767576204968	1.9305298092513006
1.097816476181671	0.28920184048567266	0.5207744775708443	-0.8477523424165877	0.7346670392317908	1.2394358063214974	0.4847452423515987	1.0400250088519893	0.34411701430353403	0.9967716885209519	-0.52551308221209	1.3072186880973091	0.505529191585447	0.6769821104444189	-0.6908306525399951	0.5775375091036621	1.2589015120224591	0.4891239110302057	1.2942424565443793	0.3448990570387652	1.8034268247187302	0.8676966923359025	-0.3723332531116797	2.029023239354248	2.5582826761960265	0.7243575090058927	0.7099744763579375	0.9244837735246476	1.317628964074495	0.9566545818946433	4.170131172898806	0.5596853345569095	-0.12818556561772643	-0.19115754233701282	-0.6663175445051135	0.885376887902044	0.43112779409561985	-0.3758510231386584	-0.736748949986695	1.72217206751792	0.5606540809981316	0.27351637801813966	0.40332846759414365	0.04685387898715811	1.9308607334089884
1.0646155586496784	0.2745206287424361	0.5179747138325433	-0.8703161136521025	0.7145354188226734	1.1500163459361703	0.42681057467922845	1.006624334964536	0.36658187975494505	1.1098491909822	-0.42681463123035696	1.3505169672371273	0.48300908169082196	0.6860706731600686	-0.6915816061042306	0.6506393186308658	1.143269206751193	0.5055080758928152	1.2686591097943434	0.3129647591973993	1.8065112567193133	0.9250786757748438	-0.3953467791554857	2.0935157582011583	2.478910826047952	0.7893380626473554	0.7047897197195152	0.9320468542481397	1.3528871629323245	0.8182217793984492	4.163608194831873	0.5665288715514849	-0.0063469725312359	-0.11486067962672794	-0.5666267025161732	0.8933483141557448	0.41987446305021126	-0.3081060407472996	-0.7539072723481656	1.8040821364334185	0.5316437073216337	0.3761115398776282	0.4481786851917203	-0.04119542610808789	1.9002916143425523
1.0106998018574296	0.2890088782283687	0.5041202660152064	-0.9056479468039322	0.6938552181362475	1.0744449905706603	0.3730206522389631	0.9962910549433538	0.40915111730606607	1.1974337514720457	-0.2799658204241197	1.4352401386127511	0.4624667274996835	0.7092092355980114	-0.6768005419600925	0.7398263882113623	1.0420748936718454	0.5007054323781057	1.2411926189555555	0.2453694245311675	1.8176284892777048	0.9412334724656033	-0.416988792031025	2.1422363929357227	2.4265575028250606	0.8624774767214152	0.6828405688799982	0.9767226693871226	1.3533963901602073	0.7660196877320395	4.084878558320317	0.6214376949190709	0.08063408466180527	-0.011030540072623584	-0.4913786162218571	0.9128340227759031	0.39936680663280394	-0.1437076250321251	-0.741877015803245	1.7677042203467264	0.5176841889423678	0.44764465279194604	0.48884460500415006	-0.07970530001718149	1.8557468589737547
0.9523727958554067	0.3305761644893396	0.4944525735486988	-0.9648088093913995	0.6653715693191221	1.0392971588322493	0.3340126348423479	1.0191246383897192	0.4389485791265953	1.2571975752087061	-0.1081916137483622	1.5459152285704438	0.4467567222195262	0.765661008902444	-0.6425685494308315	0.829750146802537	0.9727090229023393	0.4790006366580514	1.2013963017888343	0.16950867346736256	1.8469203799322442	0.9446731156213156	-0.42678929968766016	2.156302617483752	2.338243297371193	0.9547549584768763	0.6658362362429202	1.0744419634442728	1.3113099171103157	0.760428791108757	3.844875427042802	0.683249196958963	0.06769425219858802	0.07408062920007927	-0.4559171280473799	0.941227970564193	0.36829743943645743	0.07438632479791771	-0.717617969687557	1.619078694242934	0.5177441525092894	0.45573763564917175	0.5180700948516984	-0.06364756221675846	1.7903479723106503
0.9001766785856123	0.37074983444755655	0.47672589264211096	-1.0336900683099652	0.6216765123474948	1.0382185729350055	0.3076376785590841	1.06114208165466	0.4576919008043667	1.2771171406871658	0.05643221556016369	1.6160921016325507	0.4217571107163427	0.8427484107519152	-0.5969327320107986	0.8880439772230193	0.9241927749237846	0.45249319742328725	1.1581257029646999	0.08591406282024498	1.9063671894004268	0.9661845347221174	-0.42226098163378795	2.126349704814241	2.208905755391698	1.051677717341383	0.6617051223016424	1.2407224616203438	1.2757392379081032	0.7765714346414095	3.6137745868195985	0.7479882120465345	-0.04180045806478282	0.10062203275954011	-0.4356744366024185	0.9543944502524642	0.33901736080046435	0.2910745938417847	-0.6983602661804315	1.4161220947438156	0.5473961363518447	0.40992864681674773	0.5165700635702307	-0.045493709458705324	1.7010102684547896
0.838894179593591	0.38135203847388816	0.4637943871989104	-1.085475278929259	0.5641351190742017	1.0532718804573937	0.2982508247354521	1.1042715500874432	0.46129793107356265	1.2667805013037483	0.16511305821283143	1.6732554474844252	0.37299520285452087	0.910870668716748	-0.54797302176546	0.8966404489879094	0.8979719758143613	0.4188465413343002	1.1218215454056	0.025801412539377754	1.968724803902272	1.0277098625620302	-0.4062723925298181	2.075622733348573	2.0713353900765177	1.1298475399174581	0.6739628467486153	1.4499569671962207	1.2517129714289132	0.8314833372532398	3.4645953229925572	0.8087943055650012	-0.10931934506687961	0.08502640813952328	-0.43026804917071504	0.9528330953950798	0.3150516030507051	0.5050913334333902	-0.6938489199760862	1.2412419334107005	0.6176134732166213	0.34024043880909133	0.48984223346407346	-0.003933239673773417	1.6164650555254472
0.7745770226207679	0.3661562607111733	0.49534973540959043	-1.1295936273597165	0.4899492048289429	1.0667495146690276	0.30725149842214405	1.1572438669289238	0.4272515812199704	1.2302894980836208	0.20195371080721616	1.7336295981637675	0.286417241972588	0.9592656607327823	-0.5104253435536716	0.8631131491206515	0.8932561505687081	0.3816584283042201	1.0957554939999032	0.013382843450162371	2.015256831036889	1.1030483605351997	-0.3780564148409572	2.0179364521861927	1.9116569095657827	1.1715602323252172	0.7102091987409637	1.6511295505540773	1.2007323819102071	0.9174754868485515	3.2972527498680284	0.8315385050580829	-0.10254317693688772	0.013400494796712393	-0.44211061211634933	0.9502667957749423	0.29563715286094416	0.6947552053733929	-0.7091570835009431	1.1067967528601481	0.722435784551647	0.2630188690992309	0.4614851827794796	0.09797163482890836	1.5422198570041457
0.7070316932451777	0.3376300070063515	0.5500508284107521	-1.1916716130196883	0.4147681914760094	1.075265653753344	0.32469460520153637	1.2076784853104567	0.3626945992140586	1.173355944654324	0.2063332404863764	1.7668646840143807	0.1621401397377452	0.9855489349848849	-0.4861280973578245	0.796201647251519	0.8878984866434892	0.33353627810466024	1.079379291607847	0.05921355515006378	2.041142569134494	1.1577975306944603	-0.33175970931687115	1.9628851963763787	1.7372978747211687	1.1689354137546721	0.7529651848225988	1.8079803353174544	1.1282022219751942	1.0068747802285114	3.136250130734481	0.8227094974539704	-0.05866362565863679	-0.09503728306416295	-0.4393816736984421	0.9292821864916956	0.2871235304840052	0.8159454959805096	-0.7330106153510723	1.0022756545886853	0.8465543717219294	0.17514604839490786	0.4256997475191956	0.2251359422585164	1.476306856024633
0.6359723178889193	0.2954731138480623	0.6197252435040406	-1.2643084796116324	0.35370142572296137	1.0873880213375728	0.3467604029270673	1.2343556839523395	0.2894590373959313	1.1180118546222797	0.24639125706293585	1.8011266263230759	0.018309561163506904	0.9826559975859865	-0.47196256892207666	0.7232376356687577	0.8783857617926591	0.2828861244606635	1.0736821848076992	0.14627204701538682	2.0440227341151704	1.237327904188965	-0.28493764451138115	1.9373932394904638	1.5897433809694845	1.1314532415712224	0.7878553630463461	1.9026153943277915	1.073165174652559	1.0871781619248577	2.9987478029531838	0.79489601129824	0.0239471341736943	-0.14299892882838208	-0.38449396891562887	0.8832420899879481	0.2814879408288301	0.8894162357103239	-0.7523105599275265	0.9105847004032069	0.972034131861325	0.08316523943174894	0.3670119207796553	0.38044184068179393	1.4280805694015561
0.5660036601837322	0.26112047198519217	0.6976494228354153	-1.332722798003963	0.2888924069154095	1.1096772333792893	0.3650293999003107	1.2362546807774248	0.22039200639038428	1.0676053557242782	0.33501556645028885	1.8541374648395847	-0.11547148535089684	0.9512829307429899	-0.46899979037902656	0.6736409755110276	0.8699945655819136	0.25281470709599174	1.05314042001679	0.24330161011085658	2.0165488199377952	1.3636240785430522	-0.24916672140409926	1.956898987328539	1.48879274900038	1.0711416654322188	0.8162098269160257	1.924151400785112	1.0361478271893172	1.1372026177073629	2.859224889373375	0.7541051512861301	0.13524072946180293	-0.09957457574792947	-0.30193438723748556	0.8339600530348669	0.2898989356823572	0.946563415315854	-0.7685353546568242	0.8198757109211863	1.0721493031930334	-9.223443608114e-06	0.2927496065722411	0.5722114055555262	1.397866011932644
0.5067662567874681	0.24267113616181862	0.7440749710852468	-1.3896242709483546	0.2402473697671425	1.1389678747452827	0.38062190087496245	1.233819630794508	0.16047063154111318	1.0301401652606734	0.4286861216271768	1.8824486487472956	-0.22866146447949393	0.8930539262719994	-0.4752987724615503	0.6498337306479665	0.8616709313374378	0.2410473859403722	1.0283854182931353	0.3606529991053774	1.9582152657281013	1.4663219956207387	-0.21241016849453737	2.0178872504679917	1.4161107717133141	1.0199606658557663	0.8202679161159177	1.8746641789730976	1.019522715533558	1.124803550469513	2.729343684114723	0.7088321969831278	0.24051412977448733	0.03085324386403828	-0.2162486631668617	0.7841954154895037	0.3202275998836444	0.9799464940912156	-0.784532047611745	0.7417319934669806	1.1364242505759152	-0.07543508571098358	0.21656380727662877	0.7449163058146158	1.3811957074891072
0.4584932046174929	0.21649794998357086	0.751345075820062	-1.4333309083771844	0.21490211044345392	1.1814922961200542	0.40924129023133116	1.2191523039653245	0.11660061148341552	1.0330422177859782	0.5141297670017326	1.8717793596950265	-0.3151955834862262	0.8129551049458597	-0.47614410816773856	0.6461078862270557	0.8495165336054485	0.24434674010170818	1.021061418023908	0.540208217935769	1.8801341973689822	1.532791431347611	-0.16313332757770854	2.1136939295213195	1.34673994362008	0.9962365720488533	0.7963627454178417	1.7801739449127851	1.0468473856478968	1.0634321436627299	2.594411014359794	0.6530784925051007	0.3377587641025318	0.23397623028848083	-0.11949271721227436	0.7102723600598829	0.3583827282616357	0.9798508194827328	-0.8028688958074957	0.6804625642064248	1.1643852618312918	-0.14289710846460058	0.14499293675606037	0.8447749728586571	1.3789383319848785
0.4096967838972055	0.183410282918585	0.7183666432783121	-1.4612720269632198	0.18838314447994325	1.2205652426236493	0.4433283785562504	1.2023692779706552	0.11319547426542823	1.0973693396631354	0.6032556426372577	1.8326786693936126	-0.36821502456195637	0.7332759076451577	-0.4574236154899052	0.6596332844662657	0.8250050522426585	0.2792883645475329	1.0122773851542242	0.739869135169304	1.79398458172357	1.5903432737078222	-0.10343763577922918	2.256182105432641	1.2677228594570595	0.974574412468915	0.7716803828292974	1.681607156703641	1.0994713903111335	0.9813609620493928	2.4411466531575012	0.5875368403626101	0.4423258537306568	0.446989811307304	-0.031092765982059956	0.6153760506550683	0.40022798541621407	0.947637914764974	-0.836374511999318	0.6321783260902929	1.1628681835881847	-0.20223539994588177	0.09018078892557616	0.8604708812913936	1.3738149169006726
0.3686673283857531	0.15350113303641613	0.6544567509463866	-1.4814358243112018	0.17718615323845555	1.2370863648670674	0.4782490042064452	1.1880669235042496	0.15282162861634194	1.222511382039651	0.6660921068746991	1.7764169536024916	-0.39305875384220446	0.6549098867064125	-0.4248781908016325	0.6710175146456645	0.7955412787522711	0.3349382221083667	0.9991251731166446	0.8914796529071236	1.7006856203814433	1.585393099430818	-0.02710246727150078	2.4440834672438756	1.1758497317404335	0.9223683708773283	0.7351940924009656	1.5792051892623709	1.136882231541376	0.8695491465384595	2.3016310605407306	0.5251127995176482	0.6278538055763988	0.595229142663919	-0.003163442066172853	0.5196564814163599	0.4571951850422014	0.8974455432376445	-0.8825313284551987	0.5919371541307813	1.1414971683374533	-0.2563218621261962	0.05498388268481463	0.7928275048461797	1.3744944932959249
0.3499931866662088	0.121962524092567	0.5966568402532941	-1.5031309857506006	0.20347122838605936	1.235440348997798	0.5210958815781839	1.169744170354106	0.2227324104369653	1.3879745216935424	0.6941981667570161	1.7809751944651988	-0.3987046131041283	0.583904564849163	-0.37585282341406556	0.6780770093379166	0.7614630229656354	0.4046525620839073	1.00621080071641	0.9888655343066578	1.6203780415053466	1.4711811740470622	0.07537048778537607	2.6504737413836907	1.0661819927100142	0.8431083302042314	0.686470941737485	1.487917195763708	1.1495492588349565	0.751675428890028	2.193017252907713	0.4617551650456481	0.8550816780722592	0.6698517795467059	-0.031695927573079714	0.4246977178172502	0.536115750545831	0.857939289519359	-0.9182588248937306	0.5596550645045685	1.097951626039246	-0.2965469387744556	0.04673012204515796	0.6760252418946214	1.3871759797673282
0.3448518603190233	0.10381871184325915	0.5830653536710464	-1.537840231534116	0.24460199150329281	1.219285008058662	0.5620692117509083	1.1730061108464436	0.32370125797445165	1.5760541872999396	0.7477495387417131	1.8792328348639362	-0.39715066219424733	0.5313232060852354	-0.3261872988897731	0.6801492784255075	0.7151560512841114	0.4963982550173139	1.0304473418839843	1.0301926162945247	1.573248533337504	1.3064968834860171	0.1922931476794547	2.8588102168212504	0.947870352297737	0.7525965277580766	0.6612408935885441	1.4267688835312176	1.1298340637736362	0.6620742760039766	2.07093287328462	0.3841908547015763	1.0252749627899507	0.6789263649142394	-0.08020630187523128	0.33430946570975684	0.6484839645492176	0.818168090731428	-0.9310283001519102	0.5267334057622873	1.083062672372701	-0.3141657806330805	0.060768692315739684	0.544456597679038	1.3896933671097416
0.3365527304497868	0.11489260138744459	0.6085313446534883	-1.5768674219688426	0.2805914092308725	1.193220745376595	0.5895491785250185	1.1899602176361652	0.4392499187034084	1.7576221802788865	0.8358539318962054	1.983972193588324	-0.3964004789963731	0.5015743310583431	-0.2975197491643577	0.6705193220772927	0.6624644737900642	0.5848220726005694	1.0536350433059245	0.9666219260791248	1.5342028924824462	1.14417241865261	0.2916929833999764	3.061116748350346	0.824777817896406	0.6547020527636157	0.6860484414480357	1.3870546639023262	1.0769728055155912	0.5992042152883261	1.949419528778498	0.3088105620279958	1.1966656648400587	0.630197951859274	-0.14880489941001054	0.25953476217610805	0.8081902392428294	0.8327768674882824	-0.9180433954401535	0.4900518558528142	1.0875719326051787	-0.3111893340503322	0.08736015594176305	0.43361828085692916	1.389096521753911
0.32615133026921167	0.14907908130652564	0.6790977655050195	-1.5932956951069392	0.3147479734738031	1.1705938890540017	0.6029584234779619	1.2078495661055082	0.5342120640097552	1.8853740190076635	0.9044645246491868	2.0560825622251615	-0.3853182272095961	0.48691217393423625	-0.2952627849002608	0.6609423649384786	0.6292645235649397	0.6603806610734942	1.0723651758089203	0.8043393830703753	1.4842851394928847	0.9858153729088611	0.36332316436097173	3.2074699925692682	0.6916617366157858	0.5641961754158136	0.7492826514355503	1.3576551990473886	1.0180702605994838	0.5507456999167186	1.8768175383298176	0.2463865211830334	1.233614542526071	0.5781703290854155	-0.22935639432780683	0.21125766998578013	1.0028924994198445	1.0014364830735925	-0.8801573803589056	0.44289816920448033	1.086324690413217	-0.28683658928239064	0.13189457748008343	0.36368539789549315	1.3946749575549386
0.2986458940200302	0.1963762745968945	0.7798634795705963	-1.5814313890478557	0.3311500985092839	1.1628749656328643	0.6037690194089638	1.2334660638180641	0.6069705048312619	1.9434458333214433	0.9189610125536678	2.111357494005344	-0.36702642261208007	0.49381375496437163	-0.3160884097007881	0.6558173413893724	0.6042328150618698	0.7386755739873908	1.0829906375502005	0.6516949581223994	1.4388357275637698	0.8441712317400448	0.41966678499226273	3.2480340757975528	0.5703205073152737	0.5016449120992345	0.815735166097015	1.3428079597263771	0.9513325603816366	0.5296055043696001	1.8080370905870162	0.18893038126746603	1.027620134984777	0.5671260662737658	-0.3170207826421435	0.18364156079916863	1.1887687925834498	1.3080147265800401	-0.8407549108887441	0.37492941496045745	1.110070262914029	-0.2389982050526384	0.2086258426962293	0.30662241123641665	1.392358488451122
0.24541623381474578	0.24081655446661737	0.8770921072190931	-1.5331959306011278	0.3295681460816978	1.1683710642049006	0.615293246465756	1.269147814972887	0.6540698806871383	1.9593763584029298	0.8973936638822757	2.1119736078801927	-0.3536546506759461	0.5293781253085018	-0.3537222629117512	0.6419368484471739	0.5783700943736778	0.803114325483115	1.0676215596866219	0.5389348180950119	1.397451229330787	0.7390285594740839	0.4556841155501147	3.2714978285220537	0.4593913781157756	0.4678718514849976	0.865522391563552	1.3393160692646793	0.8704232978787367	0.5246018354004043	1.709709236022508	0.13664068934224863	0.750972586778653	0.5779522576541023	-0.41434311204195645	0.1655468774155892	1.329721002890124	1.6850683586122532	-0.8200229940620337	0.2894274225244114	1.1593483222099072	-0.18497938938556724	0.3013478720038136	0.2538140388663407	1.384936332342975
0.1841117445475006	0.2539969486530417	0.9586616511231725	-1.4491667193422084	0.32592795447413475	1.183283686610257	0.648780034973848	1.2832619805647338	0.6712864151757231	1.954023455865089	0.8507357694791604	2.0597341639712194	-0.33034051570824596	0.5951949195100488	-0.39939911604567674	0.615400144299946	0.58503170424791	0.8451388638111265	1.0454648200601064	0.4518529610949962	1.3479471170565354	0.6759563021726063	0.47252815693530914	3.3643360039105614	0.3633004770212923	0.43738129535852954	0.9036465226201184	1.3435052650413093	0.7949766547294868	0.5116644761463072	1.6193978359847019	0.11008607604107601	0.48138262736590026	0.5714663912131211	-0.5249129295567325	0.1524996284618819	1.405201315326342	2.098574016476557	-0.8166352603018417	0.19849878304293322	1.178788510605774	-0.14507409625446227	0.40207963772344746	0.21290860500566872	1.3727689601879796
0.12527896221534277	0.2342826380317847	1.004638618442558	-1.3470172031458216	0.3362744336577814	1.1956639769090442	0.6966587248229382	1.2724097554652252	0.6699052754486637	1.9413744036037346	0.7864435397897078	2.0217254478544975	-0.27521666462289474	0.6856757329008343	-0.4338814264296828	0.585778886165563	0.6308319611824066	0.8888806427862497	1.0419607418190115	0.40538554947471706	1.3097287576320984	0.628165281395359	0.4771541081299736	3.484224190594697	0.3365522479894835	0.4057294199548013	0.9058842093383106	1.3632765526631483	0.7382961922623219	0.4757457179713412	1.5440065586185114	0.12678515118894965	0.17899888359114466	0.5491105522224069	-0.6355342364756196	0.15131299877026952	1.4013460900990486	2.468636042504229	-0.8294807694848133	0.11091011561203623	1.1822903829139744	-0.12072750116954249	0.5015553963892203	0.16074903012247838	1.3458991004557004
0.06451983177363332	0.1980593342856028	1.0099287797602312	-1.2513245204627577	0.3705628272696772	1.206871891232567	0.7577898934307687	1.2518515465930606	0.6619699999259204	1.9341346541943178	0.7320603018324325	2.003757964366006	-0.20708151924194654	0.7699905414943095	-0.46166260473501675	0.5545941513538424	0.6880974837929384	0.929148528386724	1.0169912046928409	0.4118226440825796	1.2911149254431513	0.5809505676724201	0.4693388076694406	3.643599489564263	0.3925039119179172	0.4048228799067345	0.8671550161388304	1.4004751092712469	0.686540188555703	0.4187785185702079	1.4578168607711466	0.17534469301156852	0.018688430405060692	0.5138322222858329	-0.7356222824391343	0.15796720928974034	1.3410011063329443	2.700492416785314	-0.8518643121222909	0.03127407022033608	1.20514249826766	-0.09976938142985887	0.5679658722142131	0.0935610596055591	1.3142308404369436
-0.0017852460793686964	0.13698141978608466	0.994976082078699	-1.1598895320404234	0.42320101852951114	1.2249921343062455	0.8356912212526316	1.2200134106337557	0.6422222129921058	1.9361137924889598	0.6958435487174818	1.9777509461691138	-0.13222395299693135	0.8402750973784541	-0.4974375401066422	0.5214219461895735	0.7393837723885662	0.9347675649959623	0.9649008170986033	0.4508248951685137	1.2892918422904893	0.5321039950272832	0.46074709127975283	3.892128301914808	0.4632938039513652	0.4302534020394194	0.8223752015102056	1.4966120566522056	0.6313469010608764	0.36369534122593583	1.3800682333066923	0.24320554380222087	0.06490211777369057	0.4737563208603772	-0.7993808759874362	0.164962079050823	1.268657626460137	2.785679616261685	-0.8795237643189694	-0.03529926049771898	1.2094358896592206	-0.07256933342263439	0.5937678456920963	0.051763529200418844	1.285446348078041
-0.07272587394942157	0.06486713618130166	0.9688810465731024	-1.0814736488280787	0.4843400778074754	1.2468780490124718	0.9165443418043697	1.17627945672512	0.6184113640975966	1.9373289628926655	0.6614373274252002	1.9412249105967452	-0.05328909235827528	0.9030903456098134	-0.5381777968592802	0.49864818590983717	0.7718135161982118	0.9084571861633263	0.9220354518125549	0.501387046643703	1.2961450008083404	0.4659803435329966	0.4507792125246171	4.162426141140694	0.5214810567062472	0.4571474234653888	0.7728487786914765	1.6765704667750185	0.5757253997607862	0.33475602839797747	1.3216323063367035	0.32880889791214174	0.1833195184818468	0.4387523388535198	-0.822278949558718	0.17207617954646928	1.1907097913958016	2.7481825293215456	-0.9143473018738592	-0.09015361771528349	1.1888384044217737	-0.04471741901505562	0.5761263294727262	0.057927105325833006	1.272918504965564
-0.14783585800179302	0.03858138868629225	0.9329017622897486	-1.0241554440161855	0.5345287943407253	1.2980358470690865	0.9841449835973677	1.1370449277263706	0.6115458440725395	1.9348063306621885	0.6435216257069614	1.8840465375771906	0.00899559834314768	0.9421351269884534	-0.5646663501769954	0.4914455933522013	0.7602536637693985	0.8625083306843742	0.8784728464683283	0.5546829188779492	1.2838430195344934	0.39324432688928124	0.43195926233768167	4.354126968968595	0.5656015565934525	0.49113378762034704	0.7069439495904082	1.8866685581640035	0.5197566980780483	0.3196287993505168	1.2783507728555494	0.40830798599912443	0.3133965635374558	0.4110994744505937	-0.8080752296531148	0.17142892698740794	1.1054887883679385	2.613347567627673	-0.9506830697107296	-0.12622143968509403	1.1653926497555678	-0.01115244907984704	0.5176179323123085	0.1032680681593495	1.295492260007857
-0.22368031724661924	0.07031295988744556	0.9014701605426396	-0.9837675989297404	0.5588449340744249	1.4110200645572175	1.034856935639253	1.1327393943842115	0.6243276644556923	1.9360061191620495	0.6603546783285363	1.8373421004300752	0.045252829133911134	0.955726008659385	-0.5637922894710814	0.49669251508292867	0.7284117090663037	0.7974277253074342	0.8323298569771739	0.5963312714678415	1.2359117633135193	0.3396720363988187	0.4170632345711449	4.468154684329183	0.5572786339599753	0.529190694344074	0.6399541814744593	2.05967000679861	0.4564504949753646	0.30914433894317844	1.244637738065172	0.45219111087545044	0.4238790051487655	0.394751151664433	-0.753842175865433	0.1629578671793443	1.0287590973858378	2.4137482555759564	-0.9878214178648523	-0.14248846023318315	1.1435359296127743	0.04083082150687363	0.4286854557158014	0.17370002611069807	1.356671863660439
-0.27953121825851035	0.10656842400984368	0.8938494408277062	-0.9618866654530219	0.5575606608670833	1.5394796449188317	1.0696399129238057	1.1582190274607247	0.6617741292009918	1.949044846320794	0.6812920108589324	1.8192443814883617	0.07294140898272153	0.9762184713604523	-0.5140446935190035	0.5060786750678972	0.6931105816901796	0.7364966489695807	0.8385633022836121	0.6241416230359308	1.1633561178428606	0.3065313475810866	0.39833626832782076	4.503924333461617	0.4989393386400714	0.5257719125941773	0.5788898495167065	2.1725047345286694	0.38722452534854535	0.29931439269195687	1.1960631483074828	0.4723204033317169	0.5151917333369561	0.3813573450444453	-0.6825367068002233	0.15263021450450012	0.9796629825989076	2.1841291952163244	-1.0317816987156205	-0.15064781168363509	1.1165703135682912	0.09671299112967434	0.32433638968104794	0.25201113046528356	1.4390542508448918
-0.28650653355931033	0.14464094938852468	0.9093280609794163	-0.960586261191785	0.5366976000882222	1.6262776726234685	1.0743926051041617	1.2088361320236476	0.7205453913320936	1.9747582622472997	0.7184874298239746	1.7953612029901365	0.12060726996453139	1.004886197427688	-0.4196420337089276	0.5235684141703243	0.6735446362583609	0.7090095380213827	0.9027808994367408	0.6387740386372885	1.0761902737734157	0.28522011935178065	0.3575023694909011	4.365492565873123	0.4329697590384608	0.4807115396167611	0.5229789778796387	2.2158342140211307	0.33771375078304644	0.26988572348559403	1.1364046205101346	0.4829363344844132	0.5688934175723606	0.35364116958081543	-0.609554154286812	0.151659335665908	0.9647819917042053	1.976301866835053	-1.0699845218168356	-0.15230810726777255	1.0857670292408488	0.13996986150788243	0.22327447353582724	0.31657271884779037	1.527280995028514
-0.24411807903906432	0.19596890983147158	0.9570993520205853	-0.971471498405536	0.5056071318138124	1.6703871463167972	1.0421561225839828	1.2792529872673344	0.785484070135302	1.998523303686851	0.7915509521948724	1.748511503222121	0.18168387343820896	1.0232459827288847	-0.32239970249747885	0.5665931723622945	0.6828276504238711	0.7179391893863654	0.9832197567467762	0.6485406649388745	0.9696956629453531	0.2762357956946212	0.31106618805139846	4.000153407654822	0.38507071985012964	0.4228648043927613	0.5045141504148356	2.1743338200086053	0.3156086597545037	0.21119354285058128	1.0883351772020742	0.4652065043818013	0.5689982605645996	0.3093867381489138	-0.5429342209957443	0.1668413825337124	0.9878731844718471	1.8206539980034553	-1.0978889722156226	-0.15414929108675784	1.054076284122971	0.16648114501661818	0.14293308518772785	0.3349511553513047	1.600958894993779
-0.17834956390150933	0.22120944509941598	1.020230672852541	-0.968976128066406	0.4767917832941292	1.6521543551494928	1.0031939879759146	1.3510555969509481	0.8608089196859989	2.0027430726414903	0.8631709424368854	1.6974091150008774	0.25828050073284164	1.055023863337598	-0.24624562465547095	0.6378241097976324	0.6973264483854336	0.7595245645324914	1.0445828411830949	0.6545455045549208	0.872673935165437	0.29299723138991585	0.2655598460480094	3.5226561993675873	0.3483608872062634	0.3523739092826602	0.5248984853675047	2.0920249734114504	0.29428476958691785	0.17253438895654444	1.0592123862365752	0.42957364354893546	0.5406630623988783	0.2681360648192891	-0.5007423321409841	0.2003963178324109	1.0654908266347707	1.7126005670996054	-1.1384488469854006	-0.1793056763187919	1.0298090285899435	0.16430415722675648	0.09730055462517469	0.309373562118308	1.6378155730562873
-0.11818856894587111	0.2178808461609166	1.070616107936654	-0.9336392740487038	0.46508448481793546	1.5569527364541647	0.9784058114632449	1.3989981384178798	0.9607281010309201	1.9904580587711203	0.909180470714315	1.6634527251016604	0.3406106710397978	1.1042037991188618	-0.1999778572414912	0.7196177896666488	0.7066162187475719	0.8210580826711347	1.0688968534682437	0.6439786223901072	0.8342870554495757	0.3221098372175386	0.22451208414078422	3.0990622067988	0.3199120339286421	0.27266948623306053	0.5511247996310717	2.0367018425021604	0.2552073665199682	0.24642720209577934	1.0389918863253864	0.40129969718801417	0.5048729756797216	0.2351861750041516	-0.48403034269223666	0.24842927089958317	1.177127261775569	1.6531351181346754	-1.189404248917064	-0.2307619188388607	1.0134569638905202	0.12588093770400316	0.09538424672014083	0.2718992688132813	1.6576651131576121
-0.06765931453799544	0.22989810674081346	1.1045174828525415	-0.8614994731782352	0.4694816321569785	1.447269929712377	0.9693783728165675	1.4110536317759255	1.0747449522444108	1.9643447133446614	0.9376474136288534	1.6784648656132333	0.37972736635752224	1.134510527261923	-0.20411015363048274	0.8035473376745375	0.7364718516423269	0.8564557611904549	1.0501548023317744	0.612657659334427	0.8646207079056365	0.33362991191365293	0.20714733267136642	2.7076133367882766	0.2873073505403937	0.19638977003171115	0.5740284881615662	2.010912273623755	0.20111933357656947	0.42903053469780233	1.0136101074723483	0.36889428219703474	0.46165007261602203	0.20905981062041562	-0.49501229702629435	0.31539720014630973	1.287625870026368	1.6416100076050868	-1.237119760831187	-0.28714736575852917	1.003874785896505	0.05514728358257141	0.12621024841346692	0.22645849098178333	1.6766932522246758
-0.03433525146475331	0.26510835863614773	1.1126177201138123	-0.7742669494920223	0.47311757120425274	1.3849792493946564	0.979835825039636	1.4104719570727458	1.218730024371957	1.9299969220601827	0.9416966435836075	1.7775690364579009	0.35907297181864883	1.1308968238899204	-0.23890433544007345	0.8797072015841951	0.795946650549891	0.861703198184253	1.0030106476288783	0.5798763753604477	0.9327437590443319	0.3444159534142809	0.20682188886872668	2.3487797390877194	0.25927520651505775	0.14216919499997754	0.5943032860021569	1.9720777314690854	0.13442214007003078	0.6325293846577409	0.9826204709321378	0.3448405169827684	0.4289114687762508	0.19532834501000856	-0.5480610945194125	0.42767848618134796	1.3999316151024606	1.6584708174539298	-1.2864024164174193	-0.35436672588675516	1.0272126061422528	-0.04091076522431103	0.1504834818772222	0.18841649987573206	1.6827148900226068
-0.009477444352444301	0.3101114450896755	1.088229354584969	-0.6924218148880759	0.4591309004130423	1.3754548669716125	1.002991338993165	1.4184329167358647	1.425830670862993	1.9177324173949386	0.9181903131967202	1.969180451536046	0.3113145557669707	1.0937823130282918	-0.25254871030938464	0.9232460521073577	0.8624006005731566	0.8553860047217624	0.9461885625458153	0.565103768950933	1.007561661760451	0.3732252397396349	0.2193654228618965	2.1215607375759684	0.2472582126721355	0.11529294886906911	0.5842415198497269	1.893764980715194	0.05848941638507521	0.823867728614303	0.955942881621359	0.3559338059628635	0.4090961432430268	0.1936963265563127	-0.6189472927225722	0.5861020664926164	1.4865090862658525	1.6842808829885847	-1.3372775603173577	-0.4354757183336434	1.0861687851392203	-0.12712317151263824	0.15089258131762262	0.16674416843879827	1.6835303816969098
0.038738433101950645	0.36642962390902	1.0674296364996938	-0.6222050056471585	0.42855073937333693	1.4205538259880632	1.012427899171056	1.4427377950196827	1.652513367520596	1.9382928955335808	0.8970633641578687	2.1922687738463305	0.2493270155530174	1.017667451567187	-0.23482948905053186	0.9423575670174648	0.9329690743422703	0.8324256527252958	0.8866251917639371	0.5726273423220091	1.076568167760241	0.3926862190051096	0.25774919478465697	2.0031322018651423	0.2439864819210864	0.10507807930785092	0.5422262132878672	1.801806501336788	0.006513519102780141	0.9773788245201175	0.9177860222668641	0.39193419007877106	0.39889878273470086	0.19027752927831243	-0.6934524604718517	0.762926923504914	1.5045492200551425	1.7271872651006575	-1.3777360565207464	-0.5181804034236525	1.153633794282312	-0.19154725085328458	0.13168643916830008	0.14003741804112568	1.690781166366254
0.10354377418472993	0.42976948486916094	1.0899721172802646	-0.5767812320895912	0.383069607080242	1.4964534466266473	1.0034845789700482	1.4877491521980453	1.7873427388393068	1.9894889988289268	0.8741442332810369	2.3778442765733083	0.18145005010380572	0.9004096886002546	-0.2014633500844063	0.9687246736946087	0.9973488720010433	0.8117230499074907	0.8231048346689853	0.627821631750045	1.1302086871875923	0.40483113187589465	0.297867117255769	1.9024600195674524	0.24074290720059807	0.10816505554995885	0.4846044762811788	1.7156732032815831	0.0018726073213952727	1.0199834142150492	0.8624688255511004	0.4472020879182949	0.41332848929815996	0.16962405436429812	-0.7763062673163456	0.9365439059920405	1.4674471393086805	1.7687689218645015	-1.4156558644574564	-0.5716393371152496	1.224294861542306	-0.2557622409711751	0.08996547343062782	0.10420383376543593	1.676291415747484
0.16136940191166432	0.4909438804973312	1.1383776089472362	-0.570439878491359	0.32482228879894026	1.5745899606260347	0.9760122593273619	1.5471255934676666	1.7838471997482757	2.0819291136323104	0.8526135845790221	2.526908770895597	0.1419826197844772	0.7686428078596693	-0.1576741397895435	1.011012742875901	1.0486554291865535	0.8227809536154501	0.7521532096035473	0.7611314077397394	1.1656949752207855	0.44198170451360175	0.3198578199198513	1.8391319413846432	0.24899825536073142	0.11925091456912291	0.4171139670814382	1.640659243056024	0.044902308077479074	0.9719530856745472	0.8040768243593412	0.5042822557397153	0.431571169947795	0.12714233263210054	-0.8200649051819255	1.0825788452167164	1.385733320341758	1.7967721438090014	-1.4600976934985763	-0.5685771577110417	1.295777429669121	-0.312001092209263	0.05466090944239334	0.08852040220744761	1.6329580791702232
0.2106935892373083	0.5298204152814471	1.2002250602196398	-0.5916379742092818	0.2684631072860471	1.6399428869911443	0.9275217989643074	1.5950396214687559	1.655802991234139	2.217464195706339	0.8425516763077685	2.6062872796333005	0.13005275841049152	0.6712209194128252	-0.11186186879977236	1.0561256699182822	1.0687348455620256	0.8833460606350669	0.6752661050684999	0.9382332874273885	1.2017634242607116	0.4914288497732285	0.3351722754326395	1.8673737276322602	0.28017261239654145	0.1198908251912876	0.36058760119554356	1.5826219853055372	0.11521038556354898	0.9276785673383079	0.7379246023472124	0.5366369778640679	0.41139717102006845	0.07630355088701134	-0.7854272474732322	1.2062381499215662	1.2588276945437862	1.814854644812322	-1.5035595297312616	-0.5018940019932576	1.3542359110606417	-0.3441823834644754	0.05875908102956118	0.07626187276773033	1.5931053556086454
0.22162275602323972	0.5400098944796554	1.2682237419520672	-0.6306300185828932	0.22843375728371873	1.6800100083217626	0.8680653521384526	1.635180878681285	1.428442280528707	2.4022931523002926	0.8110447525963844	2.6010928886721723	0.1289323549331476	0.632724117643874	-0.08706809046582462	1.106501418454211	1.0587626993405597	0.9608808834264716	0.6156133445355728	1.065035873405142	1.2612255537553874	0.5493507419262061	0.33185739784289514	1.9266016626316176	0.31601523929916614	0.09254057119210926	0.351339539304273	1.5440180902934992	0.18084283122996894	0.9142151499774256	0.6583896599014651	0.5477133692219548	0.3412516911597664	0.03933692599833743	-0.6738129306179091	1.3261956242009074	1.1284416570822864	1.8424604491523535	-1.5282198660055755	-0.3818423567013008	1.403567937566749	-0.3725324221968527	0.09688427800160909	0.04406529748102507	1.5704606882468477
0.15941226741679873	0.5358397656968013	1.3216203409830818	-0.680231152547214	0.20341169254201064	1.6806993653952174	0.8092512643522598	1.6661636106653268	1.1904241934566537	2.618414028614977	0.7663931231859573	2.634663581267622	0.12607776172565235	0.6495683197002554	-0.08188938337256998	1.1606878101460931	1.0514862755732706	1.0415630423547142	0.5847023686230564	1.1174964420741225	1.342294027280634	0.6375499867955126	0.32002519101835214	1.96314760554012	0.35157067469008113	0.04152547436955071	0.39491966175298027	1.5057682118259652	0.23208960770870452	0.9294157824816475	0.5817831026709519	0.5530530178399448	0.24330074614716218	0.015011409563506791	-0.4950417195429272	1.4307042018731835	1.0249395686884282	1.8994898753935963	-1.5303614882205594	-0.24371480851277685	1.4384847225849888	-0.4118965432220028	0.14172014123285714	0.010321589725592686	1.562878979419816
0.0693752845429165	0.5191485304399782	1.3439411093497544	-0.7268850382437887	0.1803032799304464	1.6466863936008607	0.7620034628456944	1.646432292302583	1.0082694415994562	2.7647779709954428	0.7506549529841722	2.7733793661147983	0.0992319201445839	0.727070408821924	-0.08041620124382326	1.203267374979092	1.0428383438906983	1.143009737370002	0.5901313061700588	1.130814568849011	1.416534875665518	0.7551348250444807	0.3444381254135089	1.96023377045108	0.3912143657182775	-0.012807677530896741	0.4610852935018569	1.4469961015512809	0.2775670711624511	0.9748464052618704	0.5098473198587367	0.5423483741706523	0.1376190099699673	0.004164114496269177	-0.28923121568027177	1.5116505153340212	0.9384602629822124	1.9590509989670095	-1.5172921013701441	-0.1419199543522339	1.4407273599878438	-0.45413871590154625	0.1923982315603487	-0.029354871972421294	1.5776405605966868
0.0010866838647821176	0.4824964216775648	1.3309992917012559	-0.7501868767627088	0.15755208238317547	1.5846208094703904	0.7366379279104713	1.5909051689216478	0.8891247952538646	2.7799650373911184	0.7599216952522264	2.9533948168004533	0.04857506901021125	0.8515308947666582	-0.08451566906170074	1.2350828003826873	1.0195564903140233	1.1795672571132743	0.6463812968464129	1.1029691695788828	1.4815071080221611	0.8858048666212641	0.4035061755926118	1.9232231446484533	0.4269725245292227	-0.05456184562713003	0.5331450650911924	1.382768918159013	0.3077098510492773	1.0250971883693871	0.44378294940306473	0.5238961707186124	0.04916463283335278	0.0011111144578898821	-0.10948170592717332	1.5984618454045971	0.8630915022018761	2.007800891781824	-1.482396753997396	-0.11839802352793108	1.4093364327045728	-0.4904771928797711	0.24647112952484584	-0.09946866961770148	1.6291583607167688
-0.048752075901085296	0.4397820819981743	1.2824081803389271	-0.7371828341503399	0.1406056296306759	1.50619823573304	0.7400026657372725	1.5610173540259433	0.8766342697949636	2.7300815232238245	0.779048495959953	3.2188397157426563	-0.020763292279015667	0.9684430850067601	-0.11183724737143716	1.2779803604720943	0.9936194514629341	1.1348683276135312	0.7273207367623181	1.056869758830015	1.539227861172137	1.013235455913832	0.48148251070508064	1.8625027575303192	0.445262681980869	-0.08028269757913194	0.5986899865382853	1.3322571939227534	0.30383856678276044	1.0507394625978368	0.394893558234739	0.5247537250457105	0.007376423347664224	-0.006697249695568659	0.012246601021471343	1.6983999115852566	0.7886865477283634	2.0671338682119327	-1.4357921822066266	-0.16205669106724332	1.3560707962084317	-0.5333773816426911	0.27848136644038346	-0.19142947494638332	1.6986819806310567
-0.07044768143629701	0.4141341819648092	1.2055564703585038	-0.702011668706463	0.1270569725492548	1.4216183433736025	0.7617434603772602	1.531283511845786	0.9596583455332336	2.642255979573752	0.8376766970420002	3.5796820841686454	-0.0894294114818364	1.0587659222938508	-0.1507103791419584	1.3451568583882345	0.9646286117364363	1.1634983888940684	0.7990828289039273	1.100720275364702	1.55499727510889	1.1138404684258727	0.5886465057171492	1.790137963771181	0.4491876326409052	-0.0938037720215337	0.6521023688093531	1.2979497724281033	0.29559255769488835	1.041453925317592	0.3482004559778381	0.5436410422696273	0.013264185069733106	-0.03130414862241461	0.06111740115240359	1.8616097542411616	0.7153480270850852	2.0955271481756323	-1.3997352054273282	-0.23737725999900502	1.3246678762117763	-0.5872609042832734	0.2696749626970287	-0.2856111639801745	1.7687019867818763
-0.05390659641340384	0.400985948154602	1.1127672470906267	-0.6586313875594116	0.11942787939041286	1.3479227895685153	0.7830445449603363	1.4886843938776662	1.0505674735314454	2.532357403907007	0.9235729753722236	3.8887809052190763	-0.1432721055474415	1.121615727797893	-0.18488902524315914	1.417892973370569	0.930921946764286	1.1577160736659242	0.8575079701891231	1.2634000256632287	1.5176981172740303	1.1740433232359002	0.6912961302668873	1.7329819677938603	0.4450261713241671	-0.09513099405268947	0.6888755421502738	1.2869752595484818	0.29127569960397437	1.0082694459069672	0.29816167361253265	0.568277775450098	0.05015236418129114	-0.09164662403536228	0.04757568787109043	2.163365710460324	0.6430848644045131	2.05290778988901	-1.3688316391061774	-0.31117965981686646	1.3521371862183984	-0.6348963489732932	0.24279641174440755	-0.3845091116686359	1.837262381022893
-0.008276775325257724	0.4079165092294484	1.0027514848730956	-0.611912230606481	0.1211246509458074	1.3066457762314243	0.7882178293690425	1.5249250089629944	1.1554286239361	2.5082949789931295	1.0101849031053265	4.098344776618034	-0.17092658615998527	1.1455145502348638	-0.23050842837763486	1.4909311838464916	0.9210646558854793	0.92004433780843	0.9057188425878625	1.418042169627437	1.4531599523346874	1.1967498211756362	0.7572124478929659	1.6800135847212392	0.4240161413204457	-0.08902221765036003	0.7151175045727094	1.3035711260438618	0.26483060379234197	0.9788224258364149	0.2695220662075465	0.5933538468079984	0.09439610690626803	-0.182054818720277	0.020131835479683315	2.586174928186011	0.5685058893478232	1.9898287845575222	-1.3396768530552496	-0.3561691479411296	1.425724475544149	-0.6795553470805652	0.20121181248686787	-0.4832698137348709	1.9065673546187085
0.036798890827263696	0.4564572370668877	0.880000149113019	-0.5750289498997395	0.12144784552778767	1.296610237883166	0.7684652888994367	1.6609171329503774	1.302346734611293	2.5340904317401387	1.0990966955861443	4.229772385140774	-0.16640600169487327	1.1437718763409888	-0.27626735293934546	1.570975889805265	0.9368876683859352	0.6900973697143372	0.9488523771270566	1.5084535583211742	1.3621641016420027	1.1892517630795867	0.7984787220676782	1.6103658191783363	0.38589850714858936	-0.07371176350523853	0.7428929865642554	1.3355774399992364	0.22139583592316986	0.9545809342411516	0.2748444063362335	0.6332280108152792	0.12598143783140756	-0.2728077069579121	0.008715899025257257	3.0553819346191378	0.49859423557325105	1.908983740389235	-1.3293742562458877	-0.3540372508875679	1.521702160758292	-0.7405417536117973	0.13345202622686997	-0.5554360572761629	1.9760318809334094
0.053317985574933766	0.5356789638157133	0.7701132894617085	-0.5602676042316455	0.11321063624758891	1.2873531571824823	0.7189577600569177	1.8260043974830542	1.4135460607815826	2.5074643561855336	1.173004317252746	4.160762622101755	-0.13272569890200275	1.137289919336291	-0.29411788848265463	1.6307218985633423	0.9629530749729378	0.5366379891317712	0.9886069790766241	1.5565740532209678	1.2397009165327777	1.1650104684583784	0.8089859076957596	1.5397668204168717	0.34493711389019244	-0.04021125741525629	0.7759001696708292	1.363083452729781	0.19028089496493097	0.9379367004206332	0.29609716203579145	0.6771702773693355	0.1275430466105506	-0.3686887911125496	0.0038170500055096325	3.474608552653881	0.42895922990526686	1.7917308279004633	-1.326028763555025	-0.31302730392995365	1.6163726402135523	-0.8100393214457643	0.06758701632241135	-0.6025799285107366	2.0502238952150824
0.06354786160876771	0.6265749071314504	0.6869298854285534	-0.557842526014744	0.08416990203257743	1.256566564072053	0.6521677141949221	2.01702180785255	1.4806644291904054	2.498717180199368	1.2369662472177922	3.8763784828278007	-0.10438436224465206	1.1349350880406015	-0.28795022068458687	1.648826428494824	1.0192119242860458	0.27799339619069674	1.0130520963299774	1.5376424528361372	1.1251275450674272	1.1528048916871403	0.7770273262765419	1.4809543665934375	0.3207060339904292	0.01009282760489647	0.7894984197275359	1.3614742866183995	0.1682568173590066	0.933936212027168	0.31382121355099357	0.72616070855828	0.11043156666665532	-0.4648934651330057	0.011761129496992172	3.746602246464281	0.34332325471752145	1.6749562884541085	-1.320085445100424	-0.24361790410125073	1.6612313846273348	-0.890550971572506	0.0230669491504201	-0.6240401530769584	2.130006164017701
0.09926006857124928	0.7183123802915417	0.6143835211598812	-0.569134453364248	0.04926063461845696	1.2385401110763954	0.5847544271218259	2.2274283749946835	1.5834614034938905	2.581246221625696	1.291416768452261	3.52305470729733	-0.10576294565373259	1.1354633206373277	-0.2733456101101874	1.6311882916060738	1.099076924613924	0.22009141974840465	1.051608875615496	1.433445634673655	1.0437526710123204	1.1393921032968768	0.7140632488601235	1.4020129431680428	0.3388216240526038	0.07009037353117134	0.7696252579645707	1.3106514569339396	0.1617236634921937	0.921072256229832	0.30670523747797596	0.7977728314792925	0.08361935091451442	-0.5154086570122755	0.042691550109659734	3.857810455888243	0.23887967034801533	1.5814086001133627	-1.31662167741544	-0.14955602198044698	1.650629825995659	-0.9834111852078401	0.0014349190913549898	-0.6034969788047007	2.207844253393901
0.15999281068269083	0.8079915893737203	0.5548614721820873	-0.6070721159044242	0.04725767872223975	1.247848776319991	0.5265750512438705	2.3102143717206793	1.6910546993949835	2.7071060861816156	1.3295541532980164	3.1452717118409312	-0.11928572849333459	1.1576885837257884	-0.26357911020373326	1.581178237615013	1.190778781432323	0.667778871599085	1.1173937730703392	1.3267837948010843	0.9755530197411598	1.1111833895860108	0.6243802352469872	1.3026746741193693	0.39284741549074653	0.12835186563990691	0.7441344071678226	1.2130984433749643	0.19848061066845052	0.8782474561646183	0.25321828152173304	0.8696088478945718	0.04756439768864749	-0.539959279440719	0.09120192441181149	3.9044126401406496	0.13927742784380337	1.5155476715505958	-1.303463584319433	-0.04497678106207027	1.6218173320900013	-1.0551595370279352	0.004714891797723166	-0.563770609607696	2.2783310989814596
0.23899507344956988	0.8919676917400168	0.5057495944522298	-0.6520791575944909	0.08283885066205501	1.275591881398635	0.4855864268082975	2.202290903508275	1.7669621387941867	2.988625690341281	1.363293658479923	2.7621690990260763	-0.13793313941192134	1.2092233508027421	-0.24895808534377656	1.4958919098464518	1.312336271145477	1.3807377761995312	1.2136963315330864	1.2908715827782715	0.9155087292397515	1.081348883342992	0.5228324704290441	1.2219838562690353	0.4571952077321117	0.16833442932848067	0.7364250808986197	1.0943366204679847	0.2821559028864402	0.8223201390675964	0.14688861435659822	0.9177290515397616	0.028847164547823916	-0.5822932753646077	0.14364756031391085	3.9977135287639185	0.04973714470017604	1.4908709821472035	-1.2783132516409021	0.05311632457819615	1.583506609184019	-1.10058109582996	0.02877998694969628	-0.5460409705910678	2.3346000245083482
0.3727443254121353	0.968509387137394	0.4513836481232403	-0.6947012879946441	0.14824322791009634	1.315410459022497	0.45825940266267795	2.0156816749579702	1.8619895743421755	3.4623780741453247	1.4044220908300216	2.481436561498181	-0.16833504420369247	1.2738207669539001	-0.23836676758807968	1.3909216757062506	1.4524462767963986	2.0648132561452757	1.3574112139518744	1.348168734328658	0.8737310169934498	1.0438828584229267	0.44174582240277555	1.159235264989487	0.520799680766699	0.17576450266361343	0.7534137653768296	0.9877186378148958	0.40152918111361224	0.7864503165304715	-0.00147802257321622	0.9446511881239769	0.07683766473229911	-0.6233751191990218	0.18867136639480214	4.181697907504076	-0.05552745985662429	1.4901644619614818	-1.2521068922291445	0.1279459111582282	1.559898952887124	-1.119503670489293	0.0563977877683041	-0.5349552673776452	2.3590115904978015
0.5209279940312104	1.0206199167349639	0.3825754582749505	-0.7371928758820865	0.22157863009751333	1.3829440047015975	0.43528741986333797	1.8368737306620684	1.9560477009180826	3.934130810449601	1.4468656054161797	2.332532356964471	-0.203895676310715	1.3454086256935214	-0.2624013852150135	1.2754999974721133	1.589353845246118	2.643613438977253	1.5367568511385323	1.4760753229206451	0.849933909174385	0.9992888251995783	0.3899723625999824	1.0975253766497466	0.5729953302184554	0.16610066724925945	0.7920907980467472	0.9144908519729695	0.5581975671101439	0.7912031903557348	-0.17073868801372305	0.9511778947021364	0.2455465934019712	-0.6555160343496108	0.24221299104155816	4.402047660286226	-0.1602967750613066	1.4885306340319997	-1.2230239159960763	0.1673343242963151	1.588489581595173	-1.097407859390501	0.0901305486434224	-0.5203386086105939	2.3456623463510633
0.6111804816022797	1.0502557034192845	0.30326944343369594	-0.7707171973194552	0.3474033839346425	1.4642600023459005	0.42193552839607873	1.67924558879369	1.9702558619648172	4.300866161907079	1.4955786981044867	2.245615219107676	-0.2273462082234829	1.4226194463740045	-0.3111682276050566	1.14997137000515	1.697986730811803	2.9151570428118796	1.7060133650901999	1.630653212764448	0.8465788233724275	0.9525230243399958	0.36443432248712826	1.040024968645017	0.5825064373415552	0.21303929640469504	0.8475687372884527	0.8954436891012527	0.7278223140524627	0.8363952519014859	-0.3293253893447031	0.9575736447081777	0.5220230819891781	-0.6926796269826958	0.3002268382168535	4.589870133148538	-0.22346178468811595	1.4723321868572696	-1.1987437493457231	0.17020269487747205	1.6603079456967464	-1.04143959420539	0.12043261596570934	-0.5294966346754809	2.317781986065844
0.6689269443384103	1.067568705949644	0.21969933170188072	-0.7929947792001814	0.520414546740839	1.5238635969283163	0.41621547409051746	1.617422692154817	1.9323875218119795	4.5480892477950805	1.566128272572962	2.190255133377311	-0.23477984172969082	1.4884856081079554	-0.3448421344253775	1.0328060177817107	1.6950477852790542	2.6648115079489787	1.8317132330143793	1.8092446197887626	0.8705904115623941	0.9242597131187221	0.3458375337648606	1.0094214999237316	0.5640079252637669	0.340221532559888	0.904194208180513	0.9346376116874641	0.8617953683699516	0.915261149236267	-0.4504653647358823	1.0209735232356993	0.7594979774633728	-0.7076140027464736	0.32970084425608387	4.675108753053676	-0.25373690409457994	1.4248775810496126	-1.1855941044635823	0.1360471199617655	1.7501813397983068	-0.9623915686379341	0.13088259465383073	-0.5559476091408231	2.285906898448533
0.7186733449483402	1.0559802503859796	0.14717874794645186	-0.8182698180073877	0.6913079345230095	1.524454474419849	0.4047294826908476	1.6725791404798034	1.8980398323815746	4.657552002852901	1.6561410641351326	2.148890349812223	-0.23463370214568924	1.5333261377908722	-0.3731444662971485	0.9585594253314392	1.5631195337434405	2.0948621523211326	1.8779456122565819	1.9390087365888262	0.9083491701920426	0.9461836467426081	0.31393939190899056	0.9973780126795381	0.5476154842718522	0.4858248994957239	0.9263102727146268	0.98926880116886	0.9263977862345183	1.0260942519903886	-0.5244583381617993	1.136865865154945	0.8633201300413764	-0.679046645244494	0.32782515882059504	4.6024972357042575	-0.27353955404681096	1.342751969044705	-1.179084755679971	0.06466087013794156	1.8728548050057867	-0.8630188406820828	0.12711457349224792	-0.5764907834130808	2.266098723866919
0.7231813513690968	1.0168303524040156	0.11112212212336474	-0.852431789410692	0.9088689189189653	1.49087293698439	0.3968338194950029	1.752587925632777	1.8270191164530243	4.6810914430360695	1.7442699239358768	2.098248794733144	-0.23179372289659414	1.5751700582568424	-0.40499228384924557	0.9321764188914757	1.3695409879863658	1.534585647289149	1.8400801137125034	1.9488629821455088	0.9433605374039538	0.9974749745760203	0.2603480960085947	0.9550098664505351	0.527005269902079	0.5966005383104213	0.891075834995773	1.0315094115926198	0.9358184899503476	1.125996356641877	-0.5400153846177282	1.2510135275811294	0.8263602162509184	-0.6272722667134507	0.3325842508863248	4.402183923982871	-0.26217913341175436	1.2270445694622005	-1.1867557338701313	-0.012139106143110279	2.025156268629055	-0.7742543159395391	0.11317648378597556	-0.6044452212855334	2.2875910660367667
0.7021718424208485	0.9763886793106543	0.1059608633719126	-0.9050303803014929	1.1856255425407165	1.4530098824872677	0.3937634962280474	1.7932025063782855	1.6939877379426314	4.686654564926451	1.8469625549182958	2.0240145863976378	-0.21288326072680483	1.6243549307913472	-0.4166053908808699	0.970526646814252	1.1428503225603177	1.0932660615757914	1.7582348576526408	1.8683759344125324	0.9780603974105085	1.0382289829006637	0.19600320702954782	0.8732584782300812	0.4996713954346256	0.6640222324734738	0.8164758456167881	1.0600238350862974	0.9265308797145334	1.1735923813965452	-0.4921289653856199	1.3358438154749976	0.6307342288368669	-0.5556885607444433	0.3399913694492155	4.173255235966147	-0.22366257766870384	1.1105717730118312	-1.201159938511346	-0.07289171187553103	2.1793945554638783	-0.7088524369983621	0.08756111707038086	-0.6542092362171459	2.3364023792957567
0.7262555918453009	0.9363490109200102	0.12332146099043606	-0.9821960679113364	1.4207070753282154	1.3882572126214932	0.39088052768099335	1.798614362195119	1.531927313532583	4.639883322637002	1.9703111519992098	1.9246900170936736	-0.18207703641929643	1.6717033311204077	-0.41208735878128744	1.0841993511381465	0.9232333950027481	0.8067346065850602	1.6656151569330848	1.7255390247518545	0.9905564323532655	1.094306692479855	0.1419934833829018	0.7781679575194641	0.47660034399392615	0.6605856754285169	0.7276829761440945	1.0622123009977755	0.883252352017552	1.1743937024661841	-0.40997311817224	1.3678859315884873	0.3303976824368891	-0.47225161729923804	0.3317677760496999	3.9829062070618875	-0.20091496400117972	1.018613755088959	-1.2073102382056593	-0.10923086619761424	2.3572764767357484	-0.6532900508927166	0.056720761010725304	-0.7205425408138404	2.38395499888354
0.7501062443523876	0.887942284650142	0.16317813446569154	-1.0796862205771132	1.5392556985105075	1.3350172748328102	0.38297721735372386	1.8059936471550582	1.3747084116566641	4.572977168215272	2.057131046225457	1.8010615085964663	-0.16137392868575587	1.721475677290524	-0.4004291124643813	1.2324063403079233	0.7806371089930879	0.7354944560673317	1.5822264378384543	1.5266199505448155	0.9722387873431828	1.156620651025664	0.12080244263387738	0.6703451255098342	0.445786384149282	0.581396735935661	0.6666812368218167	1.0290473874422061	0.8101956048355244	1.1399246625622441	-0.3362583413417702	1.3319742599891757	0.06870405575542023	-0.36549509982816175	0.33101750187550344	3.8564705295379063	-0.20081233647776794	0.9290549619634338	-1.2061612811199087	-0.11249331471897484	2.547918645048459	-0.613833684622233	0.03503131348634103	-0.8027214763402453	2.423967275164003
0.7306316566147186	0.8580277747052699	0.2146463511060528	-1.1912599020180614	1.5509715021072799	1.3465206279020994	0.35813933448679475	1.8426505588416817	1.232812627261687	4.470159395618219	2.1059725888065888	1.6693884563349655	-0.14931254168616853	1.755549148156041	-0.38867648400552185	1.3494232947450384	0.7177369183956305	0.6966285144705651	1.5104405084298984	1.341474623239174	0.9533236612998757	1.1608307257171353	0.12832484367203426	0.5538791916694875	0.4043294447530331	0.49036352483440815	0.654491321063273	0.9828321367233338	0.7567441059269797	1.0733232594612523	-0.282632287087804	1.246320213012628	0.014958227102231181	-0.21100907714878062	0.34448565886522936	3.7876630403864793	-0.20542165089882541	0.8370159886026141	-1.1892437328536147	-0.08724002507541544	2.6912255736335395	-0.5938410651170358	0.013248562580812927	-0.8884438442950262	2.4315667120709117
0.7390583300802498	0.8962450217769302	0.2483105453000944	-1.3052134738830485	1.459549961009855	1.3781325736991152	0.30996240651214696	1.8909124511260458	1.1190268030570856	4.298835750599622	2.0946812315611574	1.5432604289471086	-0.13651071412763996	1.7498965656957375	-0.3752413912770635	1.4187462606419303	0.723236462450016	0.6000295053476163	1.4745594623590945	1.1787247775365692	0.9654928690107838	1.136104119892299	0.14629863997210682	0.4698863918420795	0.3796816556009849	0.4231966099005497	0.6680217624315498	0.9407095318144083	0.7201549722690022	0.9928975386703041	-0.24576391722801155	1.1579921173215326	0.14197275317400831	-0.04717412117214912	0.3589174032747554	3.754005907315297	-0.21504186570211759	0.7603217505254437	-1.1552143274021116	-0.056450263386696085	2.7807152009068035	-0.5739775889553049	-0.013335723862045554	-0.9673912692617497	2.401446704361339
0.7841076079025033	1.0423067304308877	0.24774337400872595	-1.4157327734905614	1.3559320770029772	1.3925809352182676	0.24614709477430022	1.9183195944934863	1.0433403460142128	4.127696688427158	1.9901352521251277	1.4341631915957378	-0.13375354730947922	1.703199816794415	-0.34715654868892376	1.4646329761415697	0.8171205707789394	0.5444753628392449	1.4870501902389166	1.0192694158256468	1.0045436165413386	1.1198037298404502	0.17053025567722216	0.43348258723060357	0.3702775413940115	0.37441527515721423	0.682970970203902	0.9147912296470924	0.645946677151194	0.9210110866825312	-0.21273173200017523	1.086717946844697	0.20995515656284686	0.08034842420974804	0.3626687741457336	3.7360588429364157	-0.24039086398481793	0.6826339684371012	-1.124686706597989	-0.048232769289328896	2.8156679640651965	-0.5454922571964393	-0.03313039503089175	-1.0363883866171002	2.3503484687983263
0.8032611376219128	1.190217660717345	0.2274128612644914	-1.497487532508785	1.29244135188508	1.410199401374533	0.18482474788085593	1.931110735270258	0.978918966817867	4.021433369368967	1.8559051141235074	1.3593729780560997	-0.1408949016476841	1.636647446360043	-0.30843524905980557	1.4812323285260547	1.0142799007483296	0.5138296551598016	1.523253039413496	0.8953524239824526	1.0715431990705517	1.0988746841840014	0.1959939086351867	0.4256595140365775	0.35697100135145055	0.322161832778801	0.6912540622982829	0.9171996149271273	0.5672247770589729	0.8792445197856187	-0.16756139005519496	1.0263680891258689	0.16491681431774033	0.1691316350032676	0.38048410796829774	3.717458848344447	-0.26934521178563525	0.59035212876244	-1.0904376475859756	-0.07842818392069104	2.7663659193425496	-0.5196697381861897	-0.04597037571293128	-1.074261939914057	2.280056632089406
0.8086179686662851	1.2266607270343457	0.20076612277547173	-1.549990726947989	1.2762050767008781	1.368251788979591	0.14167198525213603	1.9339734872408054	0.9088022696197544	3.9590392400749197	1.7211795265352783	1.3223811002856742	-0.14873285466962893	1.55079237075555	-0.28147478503232454	1.4750738203936247	1.2577597147924957	0.5131990618729935	1.5627990652772825	0.8402399125258425	1.1872553591718789	1.0789041281547178	0.2063476707563085	0.43950159742391126	0.351114546995012	0.24848915985293724	0.6743592667732837	0.945671127324502	0.5177834425700027	0.8569482197945172	-0.10698774187808598	0.9752696795663732	0.07306331701168382	0.2072167552977064	0.4236690067594936	3.6983932861222764	-0.29315479721715965	0.5029349749498851	-1.0431910115414047	-0.13111834261418415	2.6646856989141954	-0.5039511483814278	-0.06945411902854508	-1.0475676663911324	2.1923085460624385
0.8376935105664038	1.2350492251643805	0.1766046257631765	-1.607775872286116	1.3053010941996495	1.2688952698279279	0.1252803590436183	1.928379145242582	0.8235533033393481	3.9210920832908585	1.560843476982466	1.3163652241580797	-0.15627852852357088	1.4639055137238055	-0.26651726731844827	1.4931200511947655	1.4463116502590754	0.6489849395333158	1.6244422376002194	0.8679568035551611	1.327627655251374	1.0789223273248538	0.20000616580201508	0.4702034695815992	0.3554956253501159	0.15773442837429333	0.6294177545030186	0.9795708934042688	0.46768242735400223	0.8366705148643373	-0.04617982288375822	0.9362657431028459	-0.15811548087593114	0.1929928703262712	0.4961660877484263	3.680968565913865	-0.3121185787171555	0.4202647536351497	-0.992003283728431	-0.1871484733582592	2.568851926260664	-0.49448063652722835	-0.0917249183892881	-0.9651516702445194	2.093604506672013
0.8447963694634982	1.2487173850567692	0.17778021716710407	-1.6534306056738646	1.3021669572665024	1.196836352884309	0.1365751721576744	1.9116930650317763	0.707437119740727	3.891825447576303	1.4189185787345013	1.3403485837741662	-0.17450700596802	1.4143898787221918	-0.252934446019976	1.568050333446314	1.5679569705283811	0.8981312210918398	1.687164046252473	0.9337471815663747	1.4355112818147988	1.1081926592936546	0.2005594202665028	0.5024907304368889	0.3546678380516577	0.07545851263932903	0.5947518665563865	0.9802145598488217	0.42117493609840234	0.8274094454030125	0.0330183552622363	0.9113924432114514	-0.42416836881366454	0.18169536327180724	0.6302150735380263	3.6605460443792763	-0.32127027656574153	0.3393240348583785	-0.9318604492176938	-0.2573072673027609	2.474385322932937	-0.4972233951551329	-0.07918637940017567	-0.8526352137688319	1.990693002990983
0.8223574926257424	1.1734835449588998	0.21974058052307135	-1.658235574314806	1.2492268342261341	1.153388099241029	0.16715222715872605	1.8968375493280352	0.5825720437619669	3.824339908109767	1.3102927860359013	1.376003043621139	-0.2097704875875726	1.392322591737425	-0.24600761751489397	1.660009261678498	1.6838527674681	1.0559371911156201	1.7220260491613264	0.9699280926381546	1.5152111663066745	1.1913749995954581	0.20554335964407006	0.530010891484219	0.34474002167627227	0.006626645068172485	0.5899843941544572	0.9605666416288555	0.3927334380865483	0.8178119434315343	0.1322393673173921	0.9054951730605701	-0.4523545795693614	0.20735744654371566	0.8119064693890425	3.628876090217492	-0.326361494140211	0.2630860910678205	-0.8676793684790967	-0.3324534082937767	2.3702585889741976	-0.5337156142089123	-0.04930776588461878	-0.7205051101895981	1.8921012414397738
0.8387534418321623	1.1039635317023189	0.285331362318507	-1.6450407387992443	1.176172101017805	1.094033048365369	0.19563014458373962	1.8892757781867064	0.47518466323836284	3.721414462185804	1.174178716272856	1.3972614768313878	-0.24619821455967061	1.3991501214689532	-0.24568753894653111	1.7650165952652805	1.7603599380723558	1.1458755586466556	1.738509519254641	0.9934626245574643	1.5864084360949566	1.3417486760395299	0.19266043425671872	0.5542618716999425	0.3257290698422956	-0.06053434476733284	0.6136809227342869	0.9408650845385097	0.36184996405007397	0.7627226491325326	0.22124031497138147	0.9175600753176727	-0.24074279486492997	0.26896614317073786	1.0272866467872692	3.5853114508694524	-0.3147199633323309	0.18744427368396485	-0.8276475070759316	-0.3768033273019717	2.2636073888480737	-0.602911847574792	-0.026850359761588245	-0.5839581929496417	1.8078633152282837
0.8887505315796365	1.1390022615911604	0.349844518660343	-1.6001893439512564	1.0962112098997996	1.0442727224712687	0.20190079235186853	1.8627525522603707	0.3791025391715281	3.6171354087235357	1.0231094089880979	1.4193313770963163	-0.2671643735444134	1.442682411543154	-0.24899912105766936	1.9069007787534829	1.7717508855854927	1.3070428161010128	1.7492541673306523	1.0168160766829044	1.6219457908831263	1.506420833820485	0.17987514201016025	0.5663764280926478	0.2993412380016517	-0.12406917441057312	0.6560561369501221	0.8888085608353234	0.3268695254983629	0.6642763797068006	0.30877707001775423	0.9348843624872739	0.2154290643681816	0.34406713028995295	1.277098524277744	3.522879967190181	-0.28064762555963274	0.10257353637411634	-0.8144598452313948	-0.39422674049426665	2.1551033145040828	-0.679659891691942	0.0001358489385055117	-0.4754967207669901	1.7376069346791152
0.9394776984645212	1.1886471623453976	0.39403231836059305	-1.4889570813897068	1.034799986763326	1.0053639086042112	0.19229599528263744	1.8245045891797578	0.29057901615642007	3.538682571815965	0.891130202441689	1.447231818420795	-0.27263973662500146	1.5017852213377019	-0.23480897119358574	2.0589555105257937	1.7999850312897643	1.4629964183447943	1.763449259797128	0.9796830363723918	1.6533773785711823	1.6285736637736004	0.1889131813291826	0.5738277549713744	0.2692649661576744	-0.18543541805647662	0.7079402157050351	0.81960369027185	0.30286061903830513	0.5430811556399416	0.38622553799764703	0.9697188106707726	0.8970795735424251	0.40138474391372175	1.5104999931149803	3.4541746758112373	-0.2455802470164643	-0.0015645951671910186	-0.8135939033101487	-0.4126838007428333	2.040950672156111	-0.7479459719705345	0.033028879383327756	-0.4032992850388273	1.670848895225506
0.9952846189259656	1.203832219982706	0.39789939534719565	-1.3400130952522873	1.020707001964885	0.9439548550198891	0.17122432464229734	1.822577078888831	0.21440037113808552	3.4425764365963394	0.793312550725038	1.4612521658655377	-0.2657370769406657	1.5534977115313109	-0.20534532861865235	2.1656906183390583	1.8354010140085477	1.5217147878816148	1.776309465314616	0.9180049220671082	1.722618791643863	1.6838930745971237	0.19669128821227064	0.5948204880706487	0.22757151610472343	-0.24232228734722874	0.7532624998410998	0.7888203425611243	0.30405846035843764	0.4154508951970491	0.418818465443198	1.0151987608458328	1.5579987605144066	0.4055140319840639	1.6448284928126147	3.398880003243721	-0.21360508037435366	-0.11512299585145705	-0.8215521207717463	-0.42347249189267744	1.9281472100638664	-0.793779559535048	0.038325640559037706	-0.358139236889154	1.6073350943892315
1.0481008619570544	1.2055796004238497	0.35292271194167746	-1.1916214043609519	1.0078132391680017	0.873513816922134	0.14344229617691792	1.8580991546349366	0.14463021445330795	3.3144349229701717	0.7232951258125511	1.470739317727039	-0.25088442388665033	1.6206424923545364	-0.19289098945222874	2.2375681461290933	1.79615426780225	1.5857706791674915	1.7811245932377537	0.8901887292153464	1.8105812770909417	1.6658698297723966	0.1985788622675812	0.6363084702296041	0.17814642006005196	-0.28902391256852955	0.7856594047518024	0.7839338414695632	0.34063023399728215	0.3097438005067255	0.4254878627708922	1.0401354268205103	2.0530894420771837	0.3346548859319985	1.6734713127569028	3.3555822136349427	-0.17180890594836282	-0.2088914717502408	-0.8235627956718108	-0.4143117948564621	1.824146399595661	-0.8062695657531516	0.020906617017780044	-0.33244935178342727	1.555031349394641
1.0556391283035684	1.2059119243114291	0.2533841503065159	-1.0478740144026069	0.9545329113044965	0.8125408872006104	0.13248778041125445	1.893735284244412	0.09124790842087964	3.190554196708894	0.7087068879846237	1.486733233193656	-0.243353363991108	1.707603400684888	-0.1895588894841445	2.291749237900036	1.7187417668499745	1.6380085766229164	1.7747779209133205	0.8735410707467361	1.9075621514668768	1.5670483359336873	0.208714112121218	0.6848432318065195	0.14255156622635307	-0.3199292255797331	0.8113849779315785	0.8207408343238919	0.3986937113219919	0.2568566099105472	0.4558405755267897	1.0504809960178654	2.381601163128413	0.21918254577071009	1.618502696053343	3.3074357074872323	-0.12355612167990293	-0.27613600234337987	-0.7999753825584552	-0.4112689963345598	1.723335650887666	-0.7889705074116814	0.022966468586111854	-0.31792003113961037	1.5196874674815644
1.0549926142120065	1.2108271018099863	0.12736384546709698	-0.9232862486175435	0.8811932565567906	0.7647501529449539	0.1478891031002924	1.9101533378763027	0.0672411888014417	3.1043745167701693	0.7756292821461973	1.495213564820647	-0.2519707281277272	1.7954331775855568	-0.1777611217400032	2.297568551092297	1.7121950123184029	1.5449285032522468	1.7461016887770124	0.8298541101548977	1.9868177551904562	1.4228563109458245	0.21164310634497513	0.7254838510408956	0.11246403197015113	-0.3232295053625627	0.841424226906098	0.9953353574087662	0.457312709258937	0.2445921156767581	0.5167949137818789	1.0534507531210666	2.5124562535474824	0.07099949091249794	1.4668075559118303	3.2394344452076185	-0.08617739282685219	-0.3166284404875689	-0.7556940695807857	-0.4232657624814234	1.6273639620302156	-0.7519678646670582	0.0646874343237849	-0.31702169615776915	1.5352349935329446
1.096835709906717	1.1801621830867097	0.006303711375827553	-0.8258764298057427	0.8110685373877266	0.730207267209779	0.1855397546690511	1.8878386995082643	0.06701016179255151	3.0538603445452566	0.9025438929183828	1.5101104970466785	-0.27425214336848364	1.8917245495403407	-0.19076944304397775	2.2695372692399527	1.7588870872076654	1.3554408508635523	1.665889285502967	0.7688769498903986	2.0380070703789337	1.2904209498658452	0.18381301202210132	0.7565957375169294	0.07991002943691183	-0.30571491462998635	0.8901212973047979	1.2816113725105438	0.5136806913817197	0.24349106382534585	0.615730408278549	1.045821476693781	2.5065684918254134	-0.0988007738948838	1.2683379699496375	3.136163596113197	-0.05506786703438845	-0.3219347014657507	-0.6837321838717731	-0.41931206249118136	1.5642343187755305	-0.7083297139414736	0.1343061110234968	-0.3316134011753256	1.6436008364558696
1.1435518505908893	1.0703666586805565	-0.12506347191039993	-0.7540328600218111	0.7638906335392369	0.6982060925889757	0.24480502320929207	1.819497624577884	0.08444265631118511	3.0299466113685414	1.0909493023841332	1.5511997825376467	-0.2995586479980703	1.984426901889324	-0.22819401411408835	2.262101480160951	1.8209900466031361	1.1793814573055525	1.5342598974259147	0.7013283454935517	2.0616203378800835	1.178071406226011	0.1411333819044967	0.770191812313256	0.05539175802543851	-0.2860317379000752	0.9580447388998993	1.5337677021639997	0.5517164933007266	0.25146757279335563	0.7579913620346016	1.0525636279551032	2.4266229512168502	-0.24460614669555483	1.1185552933894078	2.993807776697921	-0.02526126458263033	-0.2976922275931662	-0.5595434400442925	-0.398141678719899	1.5544902391508288	-0.6637814101286018	0.23312156883809704	-0.3446642121615278	1.8141331461444814
1.2070465712703657	0.953018805926021	-0.2565286211469554	-0.6908201586744287	0.7386219203007547	0.6480706063827911	0.3194180845185993	1.7194894944832508	0.09503474243616314	3.024809055484522	1.310005302942438	1.6112583626957246	-0.3031341964866396	2.023555608073052	-0.24459598895698625	2.2849547392547884	1.8942474866298007	1.0291763885066931	1.3713023812647858	0.6341010116987309	2.047663793744997	1.0591580285571118	0.09548756398569014	0.7590448897118446	0.0464043530707499	-0.2659101038920142	1.0345694518197077	1.6332570789436698	0.562751678795865	0.26202543665745387	0.9573338645985959	1.095783521159733	2.426220133404562	-0.32810640120146334	1.0672277131194434	2.8279635025735566	0.0005607127210105052	-0.25753833037130347	-0.4141412311997496	-0.3772813890654978	1.5733187991640996	-0.6101869225900632	0.3612486426982252	-0.3482575520888947	1.9981624339787991
1.3369035445184239	0.8622890245540749	-0.3634713461857994	-0.6338634562054286	0.7354580154455826	0.5857846155689717	0.3857225375351361	1.6101859745240872	0.08282546724895495	3.013098299357675	1.4793695449623452	1.6934519608453413	-0.2904638945537127	1.9997407104411689	-0.24911812462795774	2.376918967407912	1.9455945809950728	0.8992798017213837	1.2095367284509693	0.567305932895727	2.0065295226113995	0.9194551322028065	0.04396051163346632	0.7301962822730764	0.04118422500496333	-0.23491591440550966	1.1039377400836656	1.5592408017071664	0.5690765124330897	0.27387397796959795	1.2114005658722697	1.1541732547023373	2.564232137557018	-0.3735848464736374	1.0786951389779804	2.655430952005559	0.011916671289831296	-0.21719308393247355	-0.27846714062169314	-0.3564727817639107	1.5906482700043383	-0.5318153621550502	0.4795357984392504	-0.3471595871110874	2.1760578061759706
1.485500630311695	0.7864226970572625	-0.4594882897118273	-0.5947509110508522	0.7501803791668253	0.5276957307465964	0.4325229818533648	1.522661039775131	0.05819095684448912	2.973823171541716	1.57444693229874	1.8058201116948964	-0.3007569925868824	1.9589878124413365	-0.27712499935970153	2.569788390340159	1.951864331464937	0.8087784044699827	1.0856902080318593	0.47984439245695343	1.9521536419123866	0.7667883603215935	-0.004353945466985242	0.6871119777013626	0.05999245341890954	-0.19390830870180137	1.1399076412693372	1.3949717611703225	0.5721203024542982	0.294475881500471	1.471250827946029	1.208866633386761	2.69084936386873	-0.40336918325358717	1.1158337106006595	2.4979782505328827	0.011818505832654888	-0.17637682403649527	-0.16978509334491548	-0.32819607448075483	1.6064726553148538	-0.4347610646985706	0.576068912007407	-0.3372217563744621	2.302459015692895
1.6022953800771707	0.759032776645456	-0.5545565103504753	-0.5617487596643274	0.7635079031132077	0.47773375618475067	0.45751763091449715	1.468730670481354	0.036640154776077606	2.8913095120192325	1.6189762284779057	1.9628690411107605	-0.32071965976148187	1.9065397460149005	-0.31972417395167774	2.8395066669042803	1.926298883428333	0.7507244100031926	1.0252329397394973	0.37714878419848286	1.8826007216343477	0.6291419701926617	-0.03642410761853586	0.6414910512134865	0.1338231967528149	-0.1283707958151222	1.139427764397371	1.2164669644347907	0.5628674122567483	0.32995421893487176	1.6876877792039502	1.254388827617343	2.706548222443506	-0.4093696648958396	1.175723243211443	2.3761471504246794	0.014781317812889877	-0.13213835699092713	-0.13026857298756578	-0.29677966426417035	1.6010639415785577	-0.3328054698733919	0.6782863546421785	-0.3190616651790345	2.3448764014765544
1.7459622461654	0.8018489575162014	-0.5879216505908864	-0.5359766551356444	0.7646688520721623	0.4418262248143686	0.4592726475764312	1.4563558263058762	0.04495210476983732	2.79978718414523	1.6098257027795495	2.1638173363736133	-0.3232917164399073	1.8368031697404443	-0.33695917378659707	3.1430437389873678	1.887011600042273	0.7173311172883702	1.034410287513794	0.2751073997114113	1.7981056688501753	0.5347914058173739	-0.05603907052334802	0.6095646029583405	0.22591031030169478	-0.04396184467294286	1.1371274850437045	1.103492775641745	0.5487247833369173	0.3659280297024096	1.8279061842723763	1.2706527889933397	2.652934827043672	-0.3912134595984728	1.224594043342374	2.286729777155778	0.015486324278066094	-0.10231731748524728	-0.18169285078878203	-0.2617713305270387	1.5418739046705974	-0.23103436553887918	0.7882120919960734	-0.286079046783217	2.332951313079867
1.9056776151115227	0.8645884914536172	-0.5425324789734647	-0.5248202911647242	0.757762694162486	0.43084340667809656	0.445045159561061	1.4633815442893734	0.09524568013993248	2.7242620362693715	1.5630699417914249	2.384205777557526	-0.2901180308715757	1.7775078265695186	-0.3164413168402644	3.372800611662915	1.8633243746679775	0.7252810969399178	1.101881671605083	0.16678079399197948	1.7589476811341693	0.4828449078590634	-0.0753146420339784	0.5884023972741508	0.2771937043633136	0.038071142029533	1.1460834479694284	1.1453579139728487	0.5277480935519787	0.39529552936147216	1.842701850572345	1.2588329022582645	2.5683817128288036	-0.36465095235211215	1.2265653519569266	2.20933767511575	0.002314304751481244	-0.08256419062610527	-0.28271659219619816	-0.22641414090841536	1.4416507989184295	-0.13851853415278842	0.8806685655265559	-0.23745042745365516	2.3003434648276753
2.0165261944566435	0.91100663446071	-0.4507022907982652	-0.5284654397888862	0.7392938248264496	0.4387874262864848	0.4082930459346869	1.4501741069113065	0.1604656092148329	2.6572123174117612	1.5106990854884	2.5964545029151767	-0.22607479384266876	1.717694124308347	-0.27100247084691664	3.445239931072602	1.8699859845422087	0.7646256137989937	1.1820404410285	0.04109973447947958	1.7919316981735123	0.4585490157274469	-0.09834211566932669	0.5766486534815894	0.2815747827184189	0.09482173405815793	1.151544655414527	1.2913897385807047	0.5000762230549924	0.40982941380011645	1.6684190044877123	1.2400554195787048	2.432367243581118	-0.35143300978963526	1.1974002823423662	2.152436226458634	-0.026876532559805773	-0.056069683661531464	-0.3920111349782472	-0.1928206115795567	1.325843162123432	-0.08847241371806369	0.9411435108741605	-0.18394958853507618	2.261566244778584
2.112874386319585	0.9478034649161018	-0.33072493826324495	-0.554021647085008	0.7139570706233396	0.449587353770616	0.34835482982908605	1.425458634719362	0.22222013315638328	2.5974690028802274	1.4578511295834562	2.7691717591646077	-0.1871626939425462	1.6153404193743035	-0.1950494680029824	3.3853455245282005	1.8727627813559091	0.7961214963561873	1.2495475810202075	-0.08104150712706187	1.8839182439127427	0.4474475219444619	-0.11394017221012906	0.5796936931525004	0.24339520527933084	0.10948042738440777	1.1493382650140722	1.4222846739675	0.4868478884761311	0.413352779724636	1.3800535913806147	1.2197655997114554	2.265738620599561	-0.3406279220962013	1.1836379001862896	2.14062670608278	-0.06625872915250305	-0.025932181989329145	-0.5024715312737789	-0.16714094252528508	1.1943070817249914	-0.10547628727446742	0.9703833550880392	-0.12051091887987161	2.2347732067257677
2.138207183376715	0.9706748524693654	-0.20637005457939	-0.6186150865476041	0.6992091915403618	0.44877138009183193	0.2696849652990567	1.3915903399920986	0.2724082396745936	2.560931853948566	1.3850567403213339	2.777306465934976	-0.20252196422110033	1.4811594662991427	-0.10356034387928532	3.220295386610693	1.8414342975964666	0.8094427795400125	1.305797571696561	-0.19914642171542526	1.9873488494422138	0.44476617754441766	-0.10771489718534981	0.5818859030412534	0.15127993569989126	0.08317891579377734	1.122047875947449	1.5263226269553414	0.49430691003000254	0.42106014268452324	1.124493413647171	1.1962145387579015	2.1138597512104047	-0.3422599405498982	1.2031523843445329	2.161838421527102	-0.11793391822343317	0.016547344177202484	-0.5969901480045172	-0.16320016312324567	1.0507543025155335	-0.1653311521296138	0.9579381194800703	-0.04884375032849072	2.221920348815561
2.0479239094203328	0.9891724288570645	-0.1140861293710957	-0.6994058393181153	0.688037715660608	0.43622226765260735	0.1706660840483067	1.3232891839138956	0.29542556101682893	2.5616650580318145	1.289875369738367	2.592632593268753	-0.2389107206374647	1.3405014929725245	-0.03674189094785896	2.975237642180993	1.7961002182292334	0.8204387499787327	1.3513029142969042	-0.33389899477239887	2.083047948268238	0.4662290655248569	-0.07822039027183311	0.5585806891865123	0.04729971484255169	0.024058284423801805	1.0539157922341011	1.5992339434620297	0.4971655265137982	0.42292581387719375	0.9580806028284788	1.1798829868930698	2.034129414638543	-0.36981432108061707	1.2374663943702398	2.2019169813026545	-0.17523577281706743	0.08101731112433004	-0.6590211583142637	-0.18786556600354953	0.9225282110111458	-0.24123053998969918	0.9052575950495665	0.013116409669099499	2.217500147566442
1.9178162470347302	0.9956634647902733	-0.06618593576370702	-0.782772296281733	0.6732983416982077	0.41733294593915565	0.06828246497075592	1.2411818076749417	0.2860287885465428	2.5937055637396376	1.1900942696599703	2.362200995019207	-0.2501196267303765	1.1859416225208272	-0.007105898374576767	2.7467845500567174	1.7317744701434752	0.8198869808527757	1.4014088494178685	-0.4685347421559086	2.147126512412792	0.49582698255610697	-0.048386491964135143	0.508241864608878	-0.019311822255822054	-0.05265396395734316	0.983405188372745	1.632661687482458	0.4895849848260004	0.418986495031029	0.9003474883101468	1.2155961114314269	1.9367413109526972	-0.4139843377649129	1.2710448414800692	2.2852422318007433	-0.23303737882905445	0.1457595827263721	-0.6947697752874602	-0.23724159382287024	0.8167404862486874	-0.31284359878330636	0.8592087878634495	0.07360429844644847	2.2139013473515847
1.7609772060878022	0.9785059040782977	-0.038028459198587695	-0.8833603231914605	0.648348570481416	0.3900025172038043	-0.01086534527330818	1.2013884147456857	0.2519623493878298	2.6347752470041064	1.1007481942081747	2.071685771332118	-0.2054983404152637	1.029683508954419	-0.00014213772699124202	2.561403915412874	1.6325664788724688	0.7853113257251885	1.4613655351043606	-0.5889235986604919	2.111104023452345	0.515457820742851	-0.033764766831252124	0.45732901998555964	-0.030202574876353035	-0.13244133838389022	0.9546908168490902	1.641394095580221	0.4797592139970826	0.43544110325491536	0.988052625506396	1.3582965309849777	1.8043356478589316	-0.45927284985497535	1.3000480872531366	2.404274248473708	-0.29494408577751174	0.1952895915795865	-0.7268814361914233	-0.2992474966110207	0.7436868726685354	-0.3508916876417045	0.8500794108776729	0.14027447866133397	2.198720201617644
1.574851516598613	0.9414839509893845	-0.01889416226887585	-0.9701610524125535	0.6241600075563929	0.36025699395940813	-0.05919521587644706	1.1903422980784497	0.20546063035929976	2.6596682947255785	1.0181120964910686	1.7267922368697088	-0.0848308859052581	0.8794827916140295	-0.000605841293979082	2.389808375134307	1.529007496973669	0.7369864848262978	1.5265068263516568	-0.7164913927994345	2.011048930426823	0.5448919452428763	-0.03443890042243426	0.4215976388561706	0.008675272120618216	-0.20143910870894138	0.9556714348048473	1.5749784462764758	0.4661547456703545	0.4773605940200791	1.172972830885365	1.5854090222827275	1.6869170146031611	-0.493601513880993	1.3215265243967722	2.5041725710761797	-0.3488770803634998	0.23343432202330244	-0.7441453612262167	-0.3705562229056243	0.7094057014596599	-0.34670375350358074	0.8562446112163377	0.2035384720700697	2.1718680699652415
1.4365854621052019	0.890761677631865	0.0012765112932455996	-1.0363059394300607	0.6201881162462708	0.336814163958032	-0.08630812034217933	1.1925207268687876	0.14780934698868636	2.656976461552815	0.9263193564140435	1.5173736280916508	0.104419875376635	0.7369932828352077	-0.0024073091338674617	2.220279804022391	1.4689719337460627	0.6925409187007189	1.5990615076192278	-0.8434575347200367	1.9205433205819127	0.5730278622731977	-0.0576569911421857	0.3893978477221278	0.07168283730733736	-0.27013469901796994	0.9765930232119997	1.488335578952667	0.4742503012590806	0.5107469329367962	1.3383460649526495	1.836059901317375	1.518632975954668	-0.5248349704948285	1.3117876713905474	2.573888484871903	-0.3845512999146682	0.24387021393323732	-0.7417587408091243	-0.43900949920727533	0.6932874946712301	-0.3276397361347373	0.8638237166384919	0.2677132773353937	2.1378715221227513
1.3545045608070747	0.8288047128490723	0.019920978471320027	-1.1178950098744582	0.6300668137981045	0.31764347201051735	-0.10018384031202032	1.2005387134635914	0.07518148665046567	2.6361493637475375	0.8261834899649884	1.54862011875271	0.2922335974158468	0.6136731868890153	-0.0014881091426715656	2.05101092903654	1.438393387812218	0.6416599228713726	1.7261677742932342	-0.9442897734867577	1.8283422944717813	0.5574008415163826	-0.09835606326086868	0.37849146685414664	0.12823140908363886	-0.3276140781440604	1.0284145093314385	1.4622563601742136	0.531648311183717	0.5151511403424459	1.4233204829356931	2.1068611948360494	1.2685438130984206	-0.5758918236712308	1.2576428851527708	2.627457150615257	-0.4116806626252501	0.21303355166058177	-0.7414081399336929	-0.48978741084666577	0.6785664389920649	-0.3292632524526005	0.8759172702713809	0.3365856259432657	2.0994488636711828
1.2747942111780088	0.7607962372747081	0.033326845358210115	-1.2067593149695597	0.6418889314021075	0.30236506830087856	-0.11301955040812306	1.2291605304759066	0.0032065287286730027	2.6167168918908157	0.7258580070074777	1.7028138863095166	0.3773258058604311	0.5168486455842645	-0.014800094729451716	1.884566911911779	1.4065176521259881	0.604978536589621	1.9169374216638697	-1.0263189201094587	1.7084784071908623	0.5089789161744198	-0.1323788882282578	0.4055906798679752	0.17258278842143518	-0.3602198943826832	1.0888685630933206	1.4632915903725359	0.6552285007139641	0.503192493845161	1.4161605810844466	2.3581922031646023	0.9850649162400742	-0.6519846840748041	1.1780181995089811	2.6648388247280543	-0.43939455601265587	0.15024157015454423	-0.7513221189052268	-0.506700460804925	0.6652845089190099	-0.36696080937873315	0.8922310076052404	0.4198188573858598	2.0560091586146654
1.2076710950867044	0.6842920623162521	0.05086275046679194	-1.2898044365172734	0.6551314041427051	0.28737272432920424	-0.1430727769065938	1.2888335117902843	-0.05498716588020329	2.591946899400098	0.6244682249379927	1.8944653738348058	0.35630119104208746	0.44620864346680766	-0.055101269343438196	1.7196969713062356	1.3932214571640338	0.6125906984089495	2.080294212046347	-1.0872143024025331	1.6111553855565852	0.450723372568949	-0.14720517803708597	0.44078630895472726	0.20843104653017233	-0.3506864111321027	1.1200031831886335	1.4983285005043463	0.8114397395400103	0.4835081335237986	1.356092079356965	2.5030048254942563	0.6830508819642668	-0.7293437656924515	1.0773637701002403	2.67781794183344	-0.4673003182481791	0.07449671857693746	-0.7755684927001156	-0.4915575314305318	0.6389485103271999	-0.4260039160749485	0.9427009596209496	0.5327033816666072	2.0200152471061292
1.1451395484620042	0.6148310097494027	0.0741941149526299	-1.3929832302177272	0.6534601479490456	0.26672952815675827	-0.19009498803613506	1.3423532871759338	-0.0964062907131548	2.553317811545603	0.5270848561923197	2.1031726966760456	0.31145095271204004	0.4125054290943237	-0.11894873658903551	1.5487003220939015	1.3967414356067058	0.6928843668301404	2.1101861447969124	-1.1148727805951189	1.5442834699148147	0.3778417625641451	-0.15548074901849535	0.46651334071649364	0.213093685190875	-0.3080968041680437	1.1277646699873987	1.6006339179789333	0.9310907780732997	0.44914308185027096	1.2390518432671132	2.53116893731082	0.39565416802750525	-0.7968966674633224	0.9446461531883796	2.6918928461660068	-0.5049913917376998	-0.005965627157416375	-0.8135812309893495	-0.46040599327211745	0.5974357329476234	-0.49258653415639	1.0458370817008305	0.6538288817182792	2.0033685801024275
1.0888576380557384	0.572095229819201	0.09602505356766593	-1.4969402581285742	0.6206558978780843	0.24475920238031318	-0.2385280949135052	1.3873931578201382	-0.1064609879261497	2.528409381920285	0.4606212116479771	2.3343806985890194	0.26689786486946143	0.41076275520044864	-0.20166032151109098	1.3902856851934362	1.4103078784337408	0.8213733793145387	2.029806880654243	-1.122828608958013	1.4701294350133907	0.293252019771821	-0.15236578690751576	0.5067876804931472	0.189082222329478	-0.2575260897219892	1.1418480129690285	1.6785443772049793	0.9822681144755052	0.40498478565390217	1.063736741394111	2.4951812264115696	0.1969766977340683	-0.8534897211701491	0.803572541552145	2.7960891528668053	-0.561284819362158	-0.07644101568318021	-0.8693563389314605	-0.421954322778778	0.5595507513667812	-0.5413350714734291	1.1872347672328938	0.7749107127083349	1.989387034440107
1.0450969903615652	0.5359094465119398	0.10222268895152901	-1.5692156223776275	0.5664102388289287	0.22499763294126476	-0.28043055155431196	1.440770365876577	-0.09888731989558205	2.494917849949809	0.4429440597306984	2.5492842235700035	0.22585212704291782	0.4114588374073508	-0.30591155265540665	1.2607132180491547	1.4295022330510745	0.945802947515108	1.9093929266753893	-1.130375547463783	1.4007961017817514	0.21133755498949433	-0.14004076518183278	0.5600020721567747	0.1630885749166713	-0.2032521888050745	1.149510394761626	1.6951885186837	0.966024923240657	0.38260284829657965	0.9177494174516749	2.4144190410644772	0.0972434218533972	-0.8938892124614242	0.6819545690408817	3.048455196706377	-0.6278142269303788	-0.12607405873014704	-0.9382388506863835	-0.3816097861136382	0.5222234309583058	-0.5404310680691641	1.3481185050577111	0.8745073653826724	1.956613724109071
0.9975012386684649	0.500624153738765	0.08750717199184305	-1.625976511077561	0.5048076504794403	0.19083459702207467	-0.31528235302168595	1.4799934894889897	-0.10454748161338737	2.4211103480032397	0.4826289599519109	2.669165958259185	0.1959129976004851	0.416533819738523	-0.4181975765799063	1.1548154977444298	1.4371840286159845	1.0987499710521422	1.7345346549913585	-1.140743825983707	1.3540342742497393	0.15000028524098669	-0.11830111916550183	0.6202140415201607	0.1449335664117138	-0.1519112115730804	1.120952504826656	1.6937295414093807	0.8714301789884116	0.3748343157893922	0.8517362937372702	2.304432418107217	0.022600729431252464	-0.9083874453625768	0.5608662018290518	3.381744843390679	-0.6869321424817774	-0.165168175673428	-1.0196416153904444	-0.349011142076442	0.4896032505531491	-0.4956613756674922	1.4841835434982393	0.9113453380755608	1.916713725667823
0.9435766857661267	0.4893733821253834	0.04362358234787198	-1.6714103263668747	0.4567664768922416	0.15737029718414222	-0.3361093154564406	1.4919121182109945	-0.11778633368804066	2.343267659948162	0.5475817890901752	2.801600387016434	0.15315742664112436	0.4249065532343089	-0.5210700077374286	1.0751576860142853	1.4116050681861259	1.2359434230133763	1.5432405877479058	-1.1502008642506125	1.3116386542682215	0.11818813584318426	-0.07789494646919416	0.7091270131677103	0.12773023173967618	-0.11867140981064668	1.0724432123343781	1.671598143490849	0.7317283183572423	0.3374597223886699	0.8384194619709959	2.184636725457732	-0.05440368934238761	-0.910919887790725	0.4515394856421097	3.7060581190585267	-0.7341184929200021	-0.19523944107821825	-1.1110555135254963	-0.31894493332711443	0.4650421735422084	-0.4371655907602537	1.5555247441575304	0.8738086603967963	1.8748281822804471
0.8779401122799104	0.4829681071954205	-0.04048792016206807	-1.6944159337992581	0.4427968163421891	0.15285899443132714	-0.3413131883908448	1.508221820672684	-0.13498277887150428	2.291210170037531	0.6042526584720391	3.009726659374077	0.09209543712584686	0.4126387214318149	-0.5816797571568948	1.0078857895212243	1.3572649787150886	1.2803045346809014	1.3788468762532686	-1.1533317922994453	1.2572474535427154	0.1298356047302514	-0.03138902707198253	0.8030804275021171	0.10653437193425916	-0.09295055785864656	1.0421796730827437	1.650807717331802	0.6253866278254306	0.2686072799470111	0.8940661020234735	2.075879404516164	-0.12502923974610106	-0.9291816115225988	0.37495267484089617	3.9803853286739646	-0.7632111647741131	-0.2179069637034638	-1.196243078041443	-0.27978263048258745	0.4416204043027703	-0.37871285363417084	1.572427010510915	0.801024811555487	1.8127858120738936
0.790942185441875	0.45151525925481717	-0.1520866058927823	-1.715091859466337	0.4574851595811185	0.16773879030937627	-0.33995964612869967	1.53405502072564	-0.1748600495364279	2.2508121632409326	0.6459560570090657	3.2050147214777454	0.013350557946392288	0.3761807987511649	-0.5807892821654241	0.9469419986306769	1.282561712610246	1.2985579582151199	1.2734444411337993	-1.1470290472160658	1.2018042776646927	0.18062342218989996	0.010114356158938936	0.8730070027814956	0.07168283730733963	-0.055598737838971055	1.024841513056471	1.64548137750313	0.5436382977311337	0.20171226301897485	1.059461298979872	2.0059232485716167	-0.1843427830924184	-0.9512279297720954	0.3132904356028464	4.133449203583884	-0.7642017434783478	-0.23506215696302438	-1.2559043643618282	-0.24188008498789254	0.41507453322673554	-0.3318830174200597	1.5698001614725543	0.7129068836491272	1.7431912798401012
0.6737296204471582	0.42061449777261267	-0.27035213234839983	-1.7588989142126366	0.48442512901326007	0.2013203277448353	-0.3291427787286779	1.5641082137232294	-0.23741814568281355	2.2199201730201557	0.6619694769811886	3.3664415657441658	-0.06019662336207714	0.33047633725117126	-0.5406522504070084	0.9250851246735831	1.1999064030754132	1.345829933536929	1.2144889206590488	-1.126356744296623	1.1551803303711172	0.23730777077362664	0.042737772774977575	0.9220775164010488	0.033953756357208174	-0.03390695276726479	1.0150509816577604	1.656075054403057	0.47231176578929884	0.14051824789936246	1.289786117121038	1.9612332622348194	-0.22479562394011135	-0.9524097362385643	0.26035197254710957	4.103885659066061	-0.7382816007175299	-0.23600418387732022	-1.2799015158476752	-0.1911344748190119	0.3706835046349394	-0.3109556460954879	1.5657019898853854	0.6181762121264328	1.6737385722453175
0.5263727861764748	0.40849539600136114	-0.3828686043506009	-1.8189133239985988	0.5074655006601971	0.28058701218437715	-0.31255232710312236	1.5767168683186121	-0.30606832360710234	2.2078966515151395	0.6490449710984174	3.5649905232342305	-0.10966487254657213	0.2738813981027669	-0.48964896160981475	0.9482192795772486	1.1211156380112282	1.3417648589558966	1.175085918396939	-1.0889433223697984	1.1019381316325836	0.2746464015027399	0.055583504584884355	0.9382976828347847	0.0037930164215503074	-0.03786491846731938	1.0426960623254025	1.69614865446349	0.41383164800541195	0.08152021952784559	1.5180830285006555	1.90687361158902	-0.24588010148465345	-0.9493074942640817	0.24583931621683694	3.960746323395081	-0.6899261889256585	-0.2207992807137628	-1.2632712068528185	-0.12510380880550026	0.3028047468800916	-0.3101746363516679	1.5713360786698467	0.536546259088931	1.5939326660028654
0.3635611864789241	0.40140403304542704	-0.48319604969102875	-1.8660441919531572	0.5065171797157035	0.39453726747612505	-0.2934497928046028	1.5488478068045288	-0.3856119272331816	2.206963482681915	0.6316430689514763	3.7579894467947588	-0.12066431190241574	0.20797574234289223	-0.424168272951289	1.006762206281918	1.0451624755303883	1.3324241958950487	1.176051327708261	-1.050478469381799	1.0380280877794519	0.2997066587800704	0.0428307567185889	0.8921136700163819	-0.0318130998243722	-0.06311176255105035	1.109628453858834	1.7731526167801248	0.3454215992778147	0.04546688834881786	1.7298345634142023	1.8514071666885425	-0.253103231844717	-0.9444606808390972	0.283809073934458	3.828826032081161	-0.6312589420640243	-0.2027462180515137	-1.2136801914604847	-0.0748621015765513	0.23286923877984406	-0.3189502340243576	1.5932264873228488	0.4682291314073355	1.5046954212663035
0.2004241307080707	0.4017631572465219	-0.5509833312148549	-1.8987199870579043	0.4730878032822277	0.49473320782607716	-0.2746875558544762	1.4800733271933484	-0.49288379425234075	2.1977856133881075	0.6297102038975452	3.8563272320877857	-0.09031112030531233	0.1506699107278637	-0.3776871198250672	1.0970092600504397	0.9847012719152811	1.4518484298815761	1.246335509299203	-1.0210500822362345	0.9715085327470193	0.2981900612687333	0.01869677415426537	0.804020727005522	-0.07370364209124161	-0.1017730293068215	1.1783551676091835	1.8709952802391476	0.26497527061844506	0.016582628113431676	1.9203919103324953	1.8272308937132618	-0.2653864160933823	-0.9111098209728367	0.3438383634992578	3.7576282505844283	-0.5772991750806247	-0.18739412318259704	-1.1490429071731334	-0.032056192858663415	0.16410302023456108	-0.34146422356865985	1.614463772307842	0.39433484071347236	1.412497587190424
0.05465499430850309	0.4029423710411596	-0.587122454680322	-1.9142545460705171	0.41654576167689894	0.5696245851259338	-0.2578332781947742	1.3626719829350251	-0.6129676156123344	2.1775379006276347	0.628260555107097	3.7365306513487866	-0.029346557179369515	0.11191639779040934	-0.3938100518134951	1.1745153038788907	0.9347189292686651	1.6367136082660778	1.3431624876347683	-1.007895511404196	0.8927176364937258	0.26762152183022797	-0.00780829897214681	0.6922016221064207	-0.10821730435144375	-0.13180142776172568	1.2353457622081763	1.998451964034625	0.18680310446541465	-0.026284990634892674	2.0475790011931316	1.805466756308292	-0.30676077166233606	-0.8654906844546545	0.4045370153175071	3.732453532629364	-0.5326651265289876	-0.18166836584414264	-1.077047228608658	0.025427504058294626	0.10431334765738871	-0.3899421748327231	1.6430361384873837	0.3075519384051287	1.314443577395458
-0.058682884191884666	0.38604209333892403	-0.6055864582656892	-1.8911836673817777	0.35637203358458536	0.6260018010244235	-0.2392316310045627	1.1994609044547595	-0.7168594570449068	2.1481943553938576	0.6131034677538041	3.359594186338319	0.034803848877806215	0.09323572352858406	-0.4314069728819548	1.1879188039364776	0.8887430112218659	1.8093554114214647	1.3558677509171058	-1.0058802685369428	0.8129002984654041	0.23984958820262717	-0.019738138937481765	0.584012510639069	-0.08338368539770066	-0.13580679424860767	1.2826918748912306	2.146066135318674	0.11433659793388695	-0.07485972814637096	2.0746006757667006	1.7634296966582799	-0.37488664440897596	-0.8235084166457861	0.4500904266978295	3.737160307817625	-0.49864633355111276	-0.18790929415135288	-1.0046882768479521	0.09686543623493274	0.08387776405062876	-0.4567338821369189	1.6655222533430745	0.23429396832340363	1.2252240607387717
-0.1330451988866668	0.342925748956816	-0.597145918229597	-1.8519204962509963	0.2994940397164091	0.6509124457468307	-0.21912349892371558	1.030244890068145	-0.7602372891271422	2.0922042254003497	0.5705559699210736	2.8814647741757673	0.08972310454555558	0.09629651053765684	-0.4411324370745165	1.138406942513789	0.8646504140499502	2.02895952355246	1.3042779459287392	-1.0047353769369969	0.7474071852080001	0.22313668362769476	0.009612242863437986	0.5109424922523774	0.07210517776573588	-0.11812037566378317	1.3077341451337503	2.283751751695499	0.05034756741199692	-0.13798058400595387	2.0047074416421107	1.7123059406654715	-0.4560737467677411	-0.7823843654375685	0.465912385018364	3.749997483572339	-0.4773221190126469	-0.19274454167238786	-0.9419180478249463	0.2028142595028714	0.10142910008847714	-0.5265143353899083	1.6465529582381944	0.18230906968668292	1.164540843322722
-0.17681904074597404	0.2799825326366899	-0.5699010718333166	-1.8280613416201175	0.2556118700920563	0.6390714483966656	-0.20803133479240996	0.8888865318092763	-0.712570390401601	2.0155561985438517	0.5019086771987147	2.4156676576219884	0.13652187066228988	0.12272788738697323	-0.4397864656588372	1.045117734125632	0.8615087826183909	2.296590070830553	1.2591242030158531	-1.0033918816921612	0.6926483038466632	0.21721588694343547	0.07091655688639381	0.484843714175312	0.36176878895884057	-0.08571601276917555	1.3048027233723887	2.4052867042010924	0.0028100483545422912	-0.21211195837966076	1.863171263226829	1.6447281250468173	-0.5498916706652286	-0.7526563051560211	0.4331062789702065	3.7379949229595733	-0.4621198593490031	-0.18457540202497805	-0.8856698399063493	0.36989684585522986	0.1360100891319589	-0.5954092342877003	1.5966428265093495	0.1590396982820294	1.1243394675235796
-0.19943383978551615	0.2052578984955944	-0.556603483102051	-1.8202488743209493	0.2199584046273237	0.6062355420814749	-0.21190843042465551	0.7789899317605966	-0.6048766479749037	1.9298482303230209	0.4087335716084355	2.002686026404886	0.1612633022337374	0.1672672751222238	-0.43290888001042704	0.9354464701115353	0.8554079370642013	2.498841606979912	1.2444940804276077	-0.9913296309070105	0.6500382034942435	0.23723497409308222	0.1425327902558473	0.5065799399051858	0.7982379434907394	-0.07039370842734818	1.281351349281498	2.4761811991815157	-0.04163738729735091	-0.2579707679909888	1.6866262395634286	1.5475541241294006	-0.6434116197426677	-0.753866249871692	0.37272391920578507	3.6952137998672385	-0.451839258742888	-0.17295461688690575	-0.8295018900194782	0.5799985306308331	0.18443666577755607	-0.6558667680790223	1.5320625323914114	0.14107923708256703	1.1044899274222544
-0.21275115046068782	0.12831419839549954	-0.547095629817656	-1.8171108331500112	0.1762505899748287	0.5704124217813114	-0.22394501528689276	0.710420749103479	-0.48299483380659325	1.8340651150841272	0.30911150473067756	1.750720496870971	0.17051880922049664	0.23702359840964166	-0.3809043197942528	0.8515646213921089	0.8544282885532841	2.6105861155806678	1.2268485435706644	-0.9691269116651895	0.6203275654488961	0.2741368247389303	0.20833287795241112	0.5539611945331566	1.4027929692585293	-0.09150483386042343	1.2369523065186734	2.442485260809191	-0.07029299221183798	-0.26203854288648454	1.4842967840798962	1.4352947709850532	-0.7069850994052341	-0.7627790403063164	0.3142908011684394	3.6260315855500393	-0.44043867951171434	-0.1532677262951741	-0.798142120149573	0.8062767918371021	0.22978111508340052	-0.6782270155477678	1.4287756894650667	0.1202678100032321	1.1059377206121397
-0.22704482935576992	0.04649284123576854	-0.5298484664574067	-1.817718357920705	0.13406519190587102	0.5405309029237853	-0.2507635051927799	0.6931073726441465	-0.36053042978977756	1.7465728460173486	0.24098412824117918	1.6785550286193094	0.17934076877471755	0.3250459086866874	-0.29227128135748554	0.8338204860845556	0.8711904123848943	2.6503866865132393	1.2158238076080363	-0.9530750641312453	0.6000029969682352	0.2955451152089613	0.23926863599190334	0.5903267311415854	2.0797146247711162	-0.13197325561397374	1.1676883393138395	2.32439928766899	-0.09512939291720521	-0.24382836865506854	1.2954379005864383	1.324007031117714	-0.7331682572039389	-0.7669012938143596	0.2650522195795687	3.5338605500781144	-0.41737872120771957	-0.11591783106039406	-0.8053526706840461	0.9912802340275864	0.24790210500700027	-0.6676249620174822	1.297375820081735	0.10329926034622008	1.1160900010212134
-0.24118897437933473	-0.05398153413004616	-0.5319315319275233	-1.8182254653739285	0.09755696182300766	0.5314051283323307	-0.2925589019936433	0.7160949288060591	-0.2705604768059672	1.682558489518361	0.21415645062554445	1.6323615151732873	0.19894295830878023	0.39676705976380044	-0.1450679684817176	0.8559317562467742	0.8933710059113666	2.588588544406025	1.2188570998269435	-0.9359308965504127	0.5914135687811825	0.30401986210231213	0.20614310608036351	0.602599826404052	2.7120596527014285	-0.17768538941026138	1.0781026297918097	2.1779598076462507	-0.14054898964051088	-0.20869258068555205	1.1785367627943093	1.2127742085225526	-0.7362528483966633	-0.7803513769327504	0.2223086585379	3.424900691648786	-0.3880941805054911	-0.04142410897833652	-0.8282388820465387	1.0953297308296233	0.2406405170528363	-0.6510946140537884	1.1905649802214144	0.06853868729884055	1.113472154559502
-0.2520169858992404	-0.16655357101630064	-0.5502511646387245	-1.8061954707410188	0.05954332539776489	0.5506789893656692	-0.3242065553941321	0.767499005026224	-0.23053755867891645	1.6301677250244357	0.21748391451585536	1.5545808952654785	0.20926041293928427	0.43218332751071714	0.07945073293922095	0.8816363728064018	0.9129504637364401	2.4455677348390172	1.2005619974457162	-0.901940466856081	0.5973832724379392	0.3015508413538556	0.12208097185853253	0.6194814826047172	3.2739301361405624	-0.21418399526705106	0.9709596860193492	2.0187864597954475	-0.2014421500837967	-0.16728079716298488	1.107201298951217	1.1054785319020484	-0.7200021845995751	-0.7922116489712472	0.1724080703247381	3.311205669761062	-0.33363020003750316	0.1051861891442352	-0.8561517806591915	1.1200274351804365	0.22283133767722663	-0.6278365128637989	1.121506123808567	0.003403162677935409	1.0962463702798466
-0.266354645344768	-0.27349218200181	-0.5580575040490134	-1.7726611075719032	0.03865900181745793	0.5879042713322482	-0.32827865287770325	0.8139531435761977	-0.20221666078477166	1.5821813123312813	0.2594013962075893	1.463576367799927	0.195625589751948	0.44696890346583534	0.2723637275200296	0.9077331835155995	0.9389550645537998	2.2650378853013224	1.147816085010458	-0.8535220664889538	0.6313988379278083	0.2732450654022641	0.013782572734405973	0.7151350896458616	3.71786626997692	-0.22483732210641932	0.8605671412552021	1.8784457193348434	-0.2725082817386468	-0.13037109232174812	1.042776824216077	1.0025931346780486	-0.680895748494323	-0.7980995776166937	0.11452662447430113	3.192934458727695	-0.22361795700635084	0.31313127088979253	-0.9003274909635376	1.0733001279428147	0.2016102313437984	-0.5913873415911752	1.0870054043348032	-0.052929926808395235	1.064979946738283
-0.28237675987239363	-0.37184397253727736	-0.5580110991251745	-1.734281608834858	0.03373028444226453	0.6267521216485927	-0.3071955115402266	0.8415256650455231	-0.142365598503423	1.536779059483981	0.3188736965853409	1.3505570396842723	0.16280263918522034	0.4225566586918597	0.3508117017686376	0.9212691815966899	0.9590750181090341	2.128266705630362	1.0708693873080448	-0.7937365280937859	0.7019986266828663	0.23004630188934555	-0.1053112622429971	0.9399213395354303	3.980060857755885	-0.21988393988299754	0.7672206575517817	1.7922373268611076	-0.3473646842373958	-0.0904701966175068	1.0101472919553351	0.9078059228976286	-0.6317078309774312	-0.8262237576937466	0.05067976337609451	3.0796595832379587	-0.08980505267614558	0.5073875240369873	-0.942196838882517	1.0014616575318709	0.18889795515649505	-0.5511315165278057	1.0650862869491413	-0.0933300472417824	1.027798253878045
-0.2867792129720786	-0.44492306742858323	-0.5582431237443714	-1.69641423841691	0.01924181153692819	0.6484879722299852	-0.2608347772789087	0.851414134999569	-0.02274885348749025	1.494181440437638	0.3652441078949914	1.2256562309902215	0.10934965067695254	0.36943719382472506	0.39779349060434976	0.8341914805503654	0.9545956597453262	2.096675108020706	0.9815749853274864	-0.735703374800577	0.806721221113244	0.19660835995939116	-0.2221037446160196	1.1977547434836222	4.072649148648728	-0.20244045033066188	0.6852034408691381	1.734162521901355	-0.4098144597295496	-0.047731033918513854	0.9906881722001076	0.8308119073031044	-0.6002218249923089	-0.8801999542248196	-0.01685962355982077	2.988731953997914	0.03147836966535698	0.6524007921564164	-0.9774132183821674	0.9385577738635839	0.20743869004854423	-0.5165702979429996	1.0388465052981988	-0.1443355112108014	0.9912606812533067
-0.2939744310251104	-0.4500258471217412	-0.5451724035296535	-1.6490925775591598	0.004557720858288167	0.6458712290531963	-0.1940103193255024	0.8268868516821826	0.15447899628881445	1.4631099946720092	0.4038035423885985	1.104817766625462	0.04268077245548554	0.33940198710988806	0.44886654011516136	0.6382428035519039	0.9329015123759985	2.0993213477064194	0.8763036551762216	-0.7001007508124434	0.932284158249544	0.17066240973543995	-0.3155479587482352	1.4207751983755184	4.041930919307987	-0.16961540545296544	0.6157099673342319	1.6840477253059027	-0.44532727220132023	-0.0021230194511190374	0.9362787749010659	0.7817792320586383	-0.5861452737711292	-0.9196779178547405	-0.08058879459148718	2.9109821597541954	0.14316388753474385	0.7379044537993078	-1.029923091665141	0.8857448695821575	0.2495930775941792	-0.4910552630838601	1.0197121349805252	-0.2034509437658924	0.9619384371381609
-0.3192368592015256	-0.3744757633244007	-0.5051971396934757	-1.6021826277030358	-0.005495331665403036	0.6286466812246191	-0.1316479625583197	0.76733932961751	0.34465942554179857	1.4453233865266357	0.4356101825165738	0.9882870903287543	-0.008370655555692014	0.3435044290526941	0.4506105579556001	0.43494313620948233	0.9187067432626514	2.0992931962204016	0.7726234625936177	-0.6747378971034239	1.05561547819337	0.14296933917842852	-0.37165447032331683	1.600957357286709	3.9405297908499266	-0.15710159773063775	0.5661053037211602	1.6481686849091364	-0.44753199463113047	0.05603086916764809	0.869028408433224	0.7592166820043007	-0.5660816358878645	-0.939388761420499	-0.12807673644056777	2.833402695131281	0.2052356909339063	0.7404435107167455	-1.1046940084845367	0.9374595238662943	0.2972041497296467	-0.4789219384810446	0.9950872195416892	-0.2589480826441207	0.9445235533398266
-0.34601221831329737	-0.24621482290676466	-0.45362064489748927	-1.5567136663526067	-0.02762990797073846	0.6204025333665629	-0.08511516783994993	0.7114529365669648	0.5172767797928632	1.4541013263204898	0.4569695646948227	0.8873846684184692	-0.04166125279122514	0.3696840314867473	0.5415456999417453	0.2893649078260094	0.9143354840449762	2.120282944195593	0.7022856471520452	-0.6432884258069327	1.1523716588474084	0.11539153003227895	-0.396323110563405	1.6213870040554554	3.8227193277816127	-0.16520713227805425	0.538867075184098	1.6345336840586984	-0.4258435440617652	0.12195940724833317	0.8477976156227797	0.7531588844424355	-0.5069612243693566	-0.9599648561492083	-0.17356394715846182	2.7705226767838886	0.18921241108296843	0.6908767039371904	-1.1905616542166808	1.128658388100313	0.3491925622503655	-0.48889057466004304	0.9329256361503283	-0.30492536608977516	0.9462727238876061
-0.36230701225369055	-0.09788044766677684	-0.4118768378527718	-1.5150555422001657	-0.055492682985638773	0.6319058864358517	-0.04121298633162405	0.6676790638061495	0.6489069292710757	1.5018108647444457	0.48134446102366546	0.8179140722372862	-0.070504335353647	0.42662948011522345	0.7431623694391872	0.2511524778476768	0.9042619948741055	2.1144049139149868	0.6882574155541914	-0.6138016258246357	1.2133913243688674	0.07703981216559211	-0.39632311056340486	1.439127439264651	3.7213181993235502	-0.16796230301237297	0.5381785561938849	1.6619485107095984	-0.40389469320541493	0.17304209619913996	0.87714735644246	0.7524365110930082	-0.42245225457227276	-0.9756237918299288	-0.19840390682766101	2.723738807602623	0.1393845174334505	0.6529821993925826	-1.278824368579783	1.3295089317222766	0.4077949562024973	-0.5368458028672174	0.845170217592867	-0.3529363801193205	0.9621098085769635
-0.37872495173533405	0.03740753495435795	-0.36150687107660523	-1.496367879418994	-0.07129519702034136	0.6661392649135571	-0.009783276176734827	0.6310221521195268	0.701329970983983	1.567194210685583	0.5216349107396219	0.7754172420403612	-0.08486985646099063	0.5426530547720454	0.9007559250725784	0.321705025402678	0.8993367275330165	2.043643338659569	0.7692504893207264	-0.5860905760789906	1.2517730974092298	0.021629405491388604	-0.3690602182965604	1.20174008265794	3.6451955551020765	-0.18156040373336896	0.5622193442688216	1.6732234012633438	-0.3944855628356742	0.21732884844484027	0.9202897916258899	0.7460745563313843	-0.35751029795837264	-0.9847616882581665	-0.14992295504214403	2.675228931597194	0.08377378594299204	0.6503695466224643	-1.364607532173269	1.5209597474262613	0.4566292851031578	-0.6128374359726358	0.7508404992563408	-0.40220755849839407	0.9731248555400093
-0.3903578073284081	0.14042258004134572	-0.28124697724532216	-1.5040447833395778	-0.07588796213268781	0.719008731894057	-0.004208517368240458	0.6155051240082476	0.6763790540238631	1.6336542898958257	0.5832663926491375	0.7560572410135912	-0.09546984762056346	0.7639183350085684	0.9855151921178779	0.4504613047221805	0.8978300956851932	1.9833822676889494	0.933626322865155	-0.5548805974131008	1.2735939218107033	-0.044397183762172165	-0.32274491598375243	0.9836562001589201	3.5909557778316796	-0.21380478897243474	0.5961758490134164	1.6191715115820444	-0.39896444777182377	0.2826089893241388	0.9851535241433158	0.7336041111412694	-0.28807664683485296	-1.00898168625849	-0.0614935812952944	2.627547993079686	0.02510207701512305	0.6599296478855148	-1.431906003828351	1.7535626365580979	0.48572960413003763	-0.6953846311797278	0.6429100188222946	-0.4384029721417705	0.9801569938908805
-0.38304384178917045	0.19931894902078454	-0.17063826322317893	-1.5339289770186588	-0.08268780603513363	0.7750342349999674	-0.019017187371876222	0.6072305162208657	0.6179342431009751	1.7029907851249662	0.66418370846702	0.7674428250585712	-0.12808333145022313	1.089635440306322	0.957245688817221	0.5655172884114488	0.8763724151978117	1.9831345346119889	1.0998853004983353	-0.5335657532896063	1.2663526559550307	-0.10910736637589205	-0.2778150744307536	0.7741334166269478	3.5334217449857848	-0.24040848057908795	0.6365063704704379	1.5477191723496757	-0.395903297731483	0.3585815670715972	1.0780931499117945	0.7276392505015534	-0.20769518010066296	-1.0598978481888834	0.0735704813182175	2.570822551697402	-0.008443736941810803	0.6683931709436426	-1.4808971960362125	1.8960896450298819	0.5162150815527987	-0.7760500233820241	0.5271420543721556	-0.46900250746075745	0.9881996327946923
-0.36808165852730396	0.21490601136081092	-0.04274629312224436	-1.5747084496432378	-0.09488414894458644	0.8195845220599949	-0.04986953910421192	0.5975017216755356	0.5570234699745014	1.7666103394252815	0.7317238854464633	0.8012539523368881	-0.16402392647564917	1.4705602570919176	0.7406715016059024	0.663041133630769	0.8420914735123664	1.9959772425335036	1.2706435622676155	-0.5410484376749715	1.2214343382776707	-0.1727377315615406	-0.2367719617207092	0.6284744633204233	3.4538809586543513	-0.2387257526467294	0.6798882829068121	1.473922814481728	-0.3690299881145851	0.4305291886066705	1.1204156372349594	0.72952755978339	-0.18215763441206262	-1.1249956877169107	0.2847947282417346	2.482455544423469	-0.005730800670752524	0.6775043375053491	-1.5226736136026682	1.8683620627453703	0.6233280011442162	-0.8400743733262267	0.42239824326333214	-0.5098705106971865	0.9924898281247204
-0.35868301489690724	0.213598156061304	0.09215797658106333	-1.6114611878372678	-0.10819041008952315	0.8465726170105699	-0.10500918024091	0.5906584898734282	0.49086436588519994	1.8222620675342132	0.7835748255166275	0.8360168002348916	-0.19878079087066383	1.863585056069832	0.44103692590444077	0.7658648997902178	0.8231943915466203	2.016139336819759	1.415276179463834	-0.5613352158719844	1.1593422709017038	-0.22695305939680993	-0.17142749534784088	0.570738980439842	3.3606619726769673	-0.21200355907300947	0.7052904608033062	1.373253382553712	-0.3316075735382546	0.5178548343331368	1.08399384612049	0.7360331443337881	-0.20249165685426038	-1.190163872867942	0.4954967254949775	2.3742735245958198	0.007026246695950621	0.6999069150609489	-1.5595965323032126	1.784746476187021	0.8081716925356422	-0.8728521838345932	0.3164558425659676	-0.5497777945780344	0.9875023283195647
-0.3458450922216015	0.22805960523372093	0.20745358791097016	-1.6429219334006273	-0.13769467337605815	0.8629811911603626	-0.1701742106751895	0.5740237339011377	0.4278090594370729	1.884707469841075	0.8208925777129317	0.8687409623844097	-0.25262348493626846	2.17825370761548	0.14965052869540416	0.8939745887550247	0.802581235637614	2.0824023046094644	1.4457282879876368	-0.5824397737832439	1.0728249746204612	-0.25912312580728714	-0.05351455645430138	0.5443613926263006	3.2610853549991803	-0.2026182032812632	0.7103187358530436	1.306553447236956	-0.2991906311450886	0.6206319077077579	1.022534361415773	0.746885642197408	-0.20085831339621668	-1.2512660810093337	0.6549594100281613	2.266948830526224	0.03237524497865081	0.743181276436418	-1.5891821772612964	1.6927648087669662	1.0081262027912228	-0.8769171243122722	0.20833875536963214	-0.5896601247093877	0.9890564899887065
-0.3233314484480867	0.25094707297509367	0.2888529804276394	-1.6555945988653449	-0.19289290592999658	0.8775374112692396	-0.2184505513583559	0.5453848088093174	0.3679931534396867	1.9458505376224473	0.8263608731503187	0.8923686790320872	-0.3097299630445722	2.324692618986654	-0.15565107909463485	1.0597349160785101	0.7772184734998205	2.1309523573965015	1.3735728809414147	-0.6259923848505978	0.9497796285045041	-0.24424227102605034	0.09918832494142045	0.5234834635361635	3.1466029347430355	-0.2038980245255916	0.7032249038326679	1.3105870902894852	-0.28374021411728545	0.713077444543292	0.9381675833648908	0.7630735642734654	-0.21097842117341967	-1.297595708319858	0.7601228401112328	2.169457833231138	0.0707936352645244	0.7948676437731382	-1.617196454440339	1.572816528180636	1.2288041217747843	-0.8628159011423502	0.10902089473348667	-0.635244386600486	0.9993033201571191
-0.29367976133712015	0.2723873237866835	0.34011495296204897	-1.6372634175611906	-0.2493371386486741	0.8958733715223668	-0.2492952559592671	0.5159246959012443	0.29527489122842315	1.9802342200158969	0.8148676660733063	0.8915021123625836	-0.35337211414687475	2.3088900718640057	-0.3918321304038689	1.2436421727009979	0.7727053341529776	2.0733544170032063	1.2701310610282728	-0.6939381965372211	0.8322443852505147	-0.1585363124653826	0.2875040567402854	0.5181368768249426	3.030290372500504	-0.19966750430128205	0.6977584803346135	1.3104529931135365	-0.3084724547078593	0.7988738515872411	0.8351103866777795	0.7780364087393823	-0.29284424395562897	-1.32823826170046	0.7830062024241964	2.094359503417958	0.1126790510152208	0.8134358774041432	-1.6426973879943016	1.4550389064124785	1.4334237975368356	-0.8469497189450547	0.0024612562839385955	-0.6734049080166411	1.0140117170943612
-0.251352879587499	0.2977886609357151	0.3633947564213989	-1.6044018504191235	-0.2958133700494441	0.9154286027897685	-0.2716325268503696	0.4757549252228732	0.2111057250982627	1.989586417553274	0.8446252245776524	0.8753779614427467	-0.38621454999146965	2.185115794619693	-0.5336228326171945	1.3788007565161755	0.7775968205109324	1.9490318244495075	1.1453548871982597	-0.7638291556870196	0.7547148378451425	-0.027744943087693163	0.5080945153666465	0.5457226401632076	2.927520860957237	-0.22269836160085008	0.7000796239001044	1.2745524971686193	-0.3689663347110999	0.8792445197856189	0.7507436086268963	0.7910855974901494	-0.5034517431554522	-1.3330850751254442	0.7294130883733265	2.0361465166806383	0.15422981179827053	0.7892154822873622	-1.6557160855615227	1.3778383918971209	1.5174567402202672	-0.8361693246071245	-0.10656015599117626	-0.6985707643829595	1.0332466837599799
-0.1941957562273499	0.3327630700721212	0.36468893818624865	-1.5646265509692454	-0.33589800333553266	0.9298816538128214	-0.2950136311809229	0.4263011700663097	0.1485225173204761	1.9811468796439962	0.9295428370577831	0.8561782502045551	-0.4092997329442338	1.9791248289090906	-0.6238849888955009	1.39414932755879	0.8406726722206923	1.789046929407916	1.0060379805310502	-0.8385450151508772	0.6981328733311433	0.09770193666004541	0.7199537816879023	0.5595045881171841	2.823016937931485	-0.270229500591623	0.7131614847141508	1.2087107837779327	-0.4299347219039589	0.9314527284067587	0.7015467370109706	0.7971180486187013	-0.7984964774734582	-1.3042011623199454	0.6409910702556362	1.9740329816268698	0.1990958877941426	0.7321418985345116	-1.659957088922162	1.333985915534757	1.4802133688054826	-0.8218651618974693	-0.19424380271698766	-0.715258584358146	1.056547290077195
-0.1399281550315297	0.3897190963531106	0.3558307538356032	-1.4972013431539954	-0.35854288687557284	0.9220361137863555	-0.32407273059420205	0.3688465363944484	0.1027791695602583	1.9642011489087814	1.0436797418247106	0.8316689397196942	-0.41831167395765795	1.7560921910124905	-0.6844208740299607	1.312186050219689	1.0212117584876383	1.5820152709326618	0.8863927784112118	-0.9349904498790277	0.6468056779042295	0.18987466700905417	0.8808950404875887	0.5628448380973026	2.707926347415249	-0.2897704749610541	0.7557192607834512	1.1226525801412586	-0.47615287950735385	0.9541649813195052	0.7015760208631237	0.7883101630423495	-1.0546334255662448	-1.2642167102043942	0.5250442878257928	1.8995989373348325	0.233868769965782	0.6334572196767455	-1.6553654846860915	1.3013485097329507	1.3969239743518738	-0.7925250241985176	-0.24998898435891065	-0.7178475358683147	1.073465787638998
-0.09957599999695234	0.47111164849660947	0.318469634042369	-1.416922718702581	-0.3592020337204002	0.880618415332233	-0.3709343519638275	0.3045201574546378	0.0668142910676237	1.9655496291458037	1.1354785985632982	0.841651988114611	-0.4249853816270582	1.5588096580180244	-0.7493968234076065	1.219315535585802	1.2160604692105916	1.382820986164882	0.7915442932321841	-1.031541027713296	0.6232230504560661	0.22317308196796642	0.9765894660551984	0.6285838004719808	2.593460820777441	-0.2901793067474379	0.8237835358083686	1.0226804535281742	-0.488252812842611	0.9563732019770596	0.75478478022392	0.8041685814853338	-1.2377168802771448	-1.2410800347983337	0.4215432299326053	1.8106471316961337	0.24947707765683713	0.5098529851017455	-1.640407922036666	1.2728973745090486	1.2830951352652777	-0.7576563214626002	-0.2715205338536669	-0.7192636611521906	1.0849949489184518
-0.08316245857035318	0.5549859096715507	0.24152511421426676	-1.3421268797850305	-0.3511731998943726	0.8143932412415262	-0.4389135267623404	0.24659220024979778	0.052661375609971084	2.005634870564232	1.1601593279702942	0.9207499897223013	-0.43840586675785964	1.3796005786368095	-0.8180536763214242	1.1296514731206944	1.424752626822286	1.2312196036595189	0.7353717736734062	-1.1169055473133918	0.6115338702419375	0.17780255081881374	1.0073392562074681	0.7960555155144692	2.4885739757360756	-0.2909614197300828	0.883627311374379	0.9268814310306055	-0.4790925094137669	0.9479012196759138	0.8009434521790402	0.887461185758198	-1.3814731767938686	-1.2198497257756857	0.3401017038865964	1.714603936177895	0.2521141588018955	0.3959118859835461	-1.6178385186941413	1.2534066672042081	1.1647150614493584	-0.724097501210414	-0.24767793137980654	-0.7405055404103258	1.0858222593126725
-0.09344950931976719	0.6383616850151215	0.16568915645565715	-1.2538952037899906	-0.3446582775313036	0.734207414037378	-0.5090530161882877	0.19387080190772737	0.04907543464589651	2.072679462120561	1.1255879568158103	1.0132071433968473	-0.45529960266842906	1.224581590133751	-0.8678341008446162	1.011537435048972	1.7347877338391224	1.1098303959489182	0.7261288734150082	-1.2142914287129258	0.5732082706320487	0.07633004453028858	0.9909694329346914	1.019464117294398	2.4048942529123507	-0.2852436998190762	0.9099110022204636	0.85107361552343	-0.46399507944165563	0.9555168283148496	0.8089233018905517	1.0262667033926145	-1.4246850437531218	-1.195524209340856	0.26236741493661386	1.6248572589754353	0.2367021820251932	0.3034975737740621	-1.5933513708040765	1.2330502804897399	1.0738582648502892	-0.6931953440238215	-0.18707379673523308	-0.7708492997969827	1.0567836644755442
-0.1108438170213204	0.7259451095804674	0.11037964334193691	-1.1558025472193936	-0.32993166124977097	0.6815067691973159	-0.5658903205012351	0.1368324648371602	0.03254695885770198	2.147071476413217	1.0419609599254867	1.0901813053058709	-0.4679406766845557	1.1380847366080007	-0.9106261432918874	0.8840319370713408	2.0426000521656724	1.0070718416851812	0.7780345221904118	-1.313698394263387	0.511437923812434	-0.04872251986450278	0.9523764471388052	1.2428289842137035	2.358003199618061	-0.2932781331862529	0.8984826301935195	0.791218000067082	-0.41575737294586207	0.9864258005658894	0.776725706449057	1.2311208018357864	-1.3114380579780285	-1.184606568650615	0.19379823991847048	1.5576849341837424	0.20407555371272962	0.2146453008342597	-1.5706721406812965	1.2061819173207549	1.0051699989420042	-0.6822612076103365	-0.10495246696223351	-0.7929583218500896	1.0109743060755814
-0.1121104568741766	0.7719130073205172	0.07838602640610795	-1.0858669064673918	-0.30288963037068833	0.6860040034384283	-0.6132987117677161	0.07997091125481473	0.009132873739329899	2.2141724682836417	0.906317873102797	1.163969707666893	-0.46920234842643493	1.129810738177023	-0.9562414428549737	0.7835825354930699	2.191641749757502	0.9081981924919589	0.8785503175859042	-1.3846524670417062	0.4394440126465168	-0.14614267760273728	0.9137834613429197	1.4921122229100034	2.3675312003594966	-0.28873358274921357	0.839718577589433	0.7490417562877777	-0.3333088554132254	1.0336364571725625	0.6801036362724218	1.493355000894586	-1.079431552256946	-1.1689968749059987	0.13498262916486842	1.5276501443816914	0.1559075487027404	0.10646675698085484	-1.5485842855291232	1.184029568846013	0.9530556629307515	-0.6972479851354559	-0.022307202818194996	-0.7651972755362282	0.9739167097744765
-0.09973432997855772	0.7692704964079894	0.07304430406194706	-1.0274792572244436	-0.2710294486839313	0.7264509745850323	-0.6453669573965553	0.02262462875315301	-0.00753120485843105	2.260712982015426	0.7621848600305634	1.2032407058686716	-0.45921614351966833	1.1648913067035902	-1.004286056680506	0.6939396727117224	2.178460410138206	0.8120833889285233	0.999446976220419	-1.415330888893335	0.34600717106595363	-0.19540176477095828	0.9067259800228193	1.752624387071385	2.426878481573442	-0.2297373784446588	0.7392313173890318	0.7266099806951218	-0.2294670076364743	1.09355202875359	0.531700394527417	1.7410530204482406	-0.8568333255762827	-1.143419206381695	0.08353000319920431	1.5307331105182729	0.09707074332416585	-0.011367562744083293	-1.5208023342313906	1.161005080667541	0.9203335444618286	-0.72960146751529	0.047641624307102726	-0.6444398432896166	0.9521229902467343
-0.09246874304481133	0.7313855732239094	0.0985927926867708	-0.9678313706472471	-0.23701747149083396	0.7853323855666858	-0.6632994805871183	-0.042169371026469435	-0.02365287221792858	2.2908871500567987	0.6536385839322831	1.1853583763303615	-0.4504039266043799	1.223860824160647	-1.0458798562821112	0.6114199036739081	2.019230368032848	0.738394059127209	1.108180669395622	-1.4151556503831388	0.24506351650384012	-0.2267589349153592	0.9311528620095177	1.900552086272753	2.4960465862466457	-0.1391426246215564	0.6310295148664717	0.729812221256771	-0.1137451201001424	1.1540242432150538	0.3978292644130101	1.8970772151134523	-0.7018809010988482	-1.1246298904772902	0.03507111830116344	1.558990794609918	0.02686905524429924	-0.11801531286175701	-1.481678655818801	1.1292785763340762	0.8987106822300284	-0.762403876755745	0.09836277773358301	-0.45733039113418794	0.945616784932189
-0.09182662700829357	0.6760429258164925	0.14440476472139507	-0.9433345660504335	-0.19881672241286547	0.8679802023188884	-0.6938115349710616	-0.10943833964118684	-0.026560799134174307	2.3131242557144773	0.5433307093038383	1.1443592538454677	-0.4440906965755166	1.2880781103122918	-1.0661268775167525	0.5699268226336353	1.7022296222935651	0.6925240278091074	1.1649908358452117	-1.4016973328000941	0.1668649946082746	-0.2369201382413158	0.9693785612281391	1.790892390116937	2.544581951725628	-0.04429957527908426	0.5553341543666932	0.7555910623611004	-0.010863860048714384	1.2118355823689368	0.32479533714508296	1.9409180959342556	-0.5433693329375014	-1.1087317796783556	-0.014947159978538673	1.6079605605915213	-0.049195787868742936	-0.2112759773770537	-1.434516501912889	1.1294723851571278	0.8762663191314074	-0.7728275894783873	0.12395661289968332	-0.22696985266550013	0.9545517371897674
-0.11530344483658542	0.6196282658684951	0.19043844916991773	-0.933985713793974	-0.16550216510719862	0.9497651503532971	-0.7426537633796448	-0.17716352370937768	-0.004075844377642612	2.3373661361732063	0.422471593479095	1.1028842710507316	-0.43859097689759513	1.31419353495422	-1.057435513314286	0.5747550506100936	1.2903110701414267	0.6652508681546474	1.1520710371603584	-1.3950557932636696	0.13455505873462176	-0.2119630095947566	0.9968878609455543	1.5015370853743673	2.5776934436639523	0.04686991308429554	0.5143829226078896	0.7735493561641167	0.045087481614891074	1.2714330723039997	0.3118299116046359	1.8640634857229545	-0.4377482953347604	-1.094163201154199	-0.05456457862772569	1.6494187902955992	-0.12294928067190276	-0.2867485242997464	-1.3837638571140052	1.1902443717718523	0.8508057886166472	-0.757115149356647	0.12821985969964447	0.018687334243993027	0.9701288100409412
-0.18264206562507712	0.5680537425412149	0.22743864177773535	-0.9225682647976321	-0.14052262596838266	0.9843736891430869	-0.8014219683772904	-0.24942805153963418	0.040110582235707584	2.378215345482572	0.319852362435432	1.0500988400494113	-0.45168995494359265	1.2664896883918477	-1.0259816386155578	0.6136776699944034	0.8938034024954961	0.625602315246575	1.08423613474814	-1.3950265868453038	0.14687746671045993	-0.18464605522055744	1.0014626709712315	1.1631276675849787	2.5813424652245023	0.0958823266634128	0.48200688190901164	0.7710605125785136	0.06430502279441704	1.3126246454562858	0.3523221581682793	1.676778689971411	-0.423230299935731	-1.0918347610327617	-0.09226953369563091	1.6663268439875665	-0.18562346301282998	-0.33945051440344204	-1.3301134749591472	1.277057803910545	0.8215855424559255	-0.7294477254397351	0.11662153170513603	0.20840445322171192	0.9922830005261656
-0.2765977155437341	0.5097577005845014	0.3033931898972672	-0.9352308885306029	-0.09978309839775626	0.9729406786323131	-0.8724638193113343	-0.32004450104421617	0.10220160203803301	2.434979697969579	0.23933874628071194	0.9770517779605667	-0.48268616071030246	1.1630153404722239	-0.989488578250811	0.6732646811242773	0.6243933057968681	0.5465979848850193	0.9940061200399434	-1.375902224099258	0.19253114565948057	-0.1693223539660097	0.994735282650951	0.8106520252475597	2.542509667876427	0.06250624763885201	0.450887909972567	0.7587986668097878	0.06800849354265466	1.329752118700479	0.4223764534797068	1.4436464207617656	-0.4092530736545682	-1.0807482908473092	-0.1375949205720314	1.6603369189892365	-0.22868240218340907	-0.3691390813742993	-1.2763997312002955	1.3555955993049547	0.7901046698222721	-0.6967867589087914	0.09230523514239186	0.3278268598703087	1.01282393574266
-0.3593207328783795	0.45505290063872844	0.44799093258032735	-0.9610732851815145	-0.038014660196989014	0.9357435336891401	-0.9429321353885374	-0.39169884070545036	0.18189587545252017	2.4923593266103623	0.16760865613056478	0.8909310799907724	-0.5129175693207385	1.0355187512846187	-0.9667958284681676	0.754072575698429	0.4602650211369278	0.4676218060094822	0.8960945460583261	-1.33904956540506	0.264591443606867	-0.14954592241817788	0.9874453414718222	0.48091851043435474	2.47382021572274	-0.03151913813085466	0.4180893689842396	0.7281333246138979	0.06336179508822534	1.327103477302359	0.4786453753904216	1.2135683967663664	-0.29717039689855407	-1.0581673458629823	-0.17885264452362648	1.6260098227428852	-0.2254697144939981	-0.3851976964289373	-1.2297106772708684	1.4210383785552114	0.7553437900780267	-0.668922545135169	0.08503474859632912	0.39505226101147173	1.0293701436270628
-0.41779727275192097	0.410939584593882	0.6250566536429051	-0.9844855827496515	0.031586994056502206	0.873438784859716	-0.9965385266746137	-0.45527816684019795	0.26226816291483607	2.507510501897067	0.10263136034604914	0.8239750298679176	-0.5397195690266063	0.8933550682196657	-0.9681500070266253	0.8482574707254678	0.3396939361313173	0.41828914191113914	0.7982544838775476	-1.3064960914943344	0.3533148237030962	-0.11659329169185098	0.9788443266877733	0.3199414221944536	2.3824313717317436	-0.14775179252901077	0.368015260605114	0.6740975265937129	0.06425872941006397	1.303180067353059	0.509781431191394	1.025007830538057	-0.06559981730309776	-1.0406020437988501	-0.21588088170892278	1.5723219262649675	-0.15971670645071862	-0.4138117639506752	-1.1898942453212824	1.4398249138029653	0.7166972711972849	-0.6475277979009083	0.16541202286025328	0.37279975489876493	1.0506674769182736
-0.45027251120154704	0.37211665043679576	0.8325021315122363	-1.0247880731162475	0.11086322296794493	0.7906127669592727	-1.0371065588818371	-0.49056643216639967	0.3363625425268809	2.5161346226524777	0.04037597895710006	0.7879448908289634	-0.5632821412871085	0.745988047239289	-0.9983317745946805	0.9554218721348826	0.26453800485246437	0.3642326584589372	0.7086501974266888	-1.254625492476349	0.4374064491229538	-0.08254264436731543	0.9846697707550234	0.35331658770775165	2.2682248805750858	-0.261798085634771	0.3060224712211647	0.6238486328223117	0.06491841013709419	1.264955217244857	0.5317809251208376	0.8893410462289308	0.2502093475305081	-1.0258716703417843	-0.2549172056545669	1.5150741407122124	-0.060101077747799714	-0.4435371288478727	-1.1412578780957852	1.374724530140099	0.6824101036317176	-0.6403818662291028	0.3362433365516491	0.2858109841570828	1.0518611676299345
-0.45237478151288607	0.3521879373074228	1.0556737224604205	-1.0563391942653304	0.19298016215257915	0.7186617086053786	-1.0651906490384868	-0.48478960398678667	0.4212398566625515	2.56376212425593	-0.02295593486694978	0.7722665458836102	-0.5756991346077658	0.6127648242927737	-1.0461383812796354	1.0560461711041782	0.23108807535214043	0.3529833246460531	0.6326629497188614	-1.179897950445144	0.5082360382754052	-0.05618417962028059	1.0044846491386	0.38360844554709467	2.1432346297140246	-0.3475046333163397	0.2642888315189368	0.5872186482402337	0.049728393396276376	1.2307125046659295	0.5287134416078796	0.8041897035130955	0.4450683256855462	-0.9960310570634299	-0.2992495825945312	1.4540791035017349	0.04049174346064832	-0.4446116282969916	-1.0904756645483706	1.2575024936646877	0.6361781935354385	-0.6516911333069426	0.5415179522514886	0.20544743390648362	1.0135744244574167
-0.4321261360873607	0.35119096564468366	1.2109652220371	-1.0616412286277481	0.2546678017078513	0.675265039505011	-1.088250573849209	-0.4456121019197209	0.5153080278910186	2.6126560692759027	-0.08662426507696844	0.7846339048836343	-0.582694349361969	0.5075774229987179	-1.0945564201015905	1.1074978035909546	0.2147718604979123	0.43075461992001	0.5740709475650414	-1.136742546667567	0.5744747261554668	-0.02429923354193583	1.0195248020177339	0.32302472986840897	2.014454577139614	-0.4036034645260943	0.2622962992896841	0.5473220564520526	0.001276579997851268	1.2273420626096607	0.49512486318914933	0.7325987026198446	0.3704311513156249	-0.9546326579254961	-0.36308908806357987	1.4082093366187933	0.13847871798768524	-0.4220986569623735	-1.04848804163527	1.131520298387367	0.5676938037546861	-0.6570905550004412	0.7440293524328334	0.12967537356307607	0.9506988344966836
-0.40018746035318087	0.3483715726629603	1.2297231234734487	-1.066571718915527	0.2819905015660221	0.6451818719797406	-1.1080337028445126	-0.38327596289568977	0.5926066516698411	2.590972712156622	-0.13648729013913383	0.8116327161473578	-0.5935135498975438	0.4330768798472368	-1.1255589019474987	1.0965004676401864	0.2058063875738702	0.5075687646693471	0.5964839378112285	-1.1386175987266636	0.6323027194908926	0.008629131624210395	1.020501133425653	0.2240308728471458	1.8898754043247252	-0.43730542396009164	0.29591376059212815	0.4922456643465071	-0.06281082396578867	1.2732987434966696	0.4606138434276216	0.6635550182745747	0.06698242346180736	-0.9192066021806127	-0.455328677714676	1.3928172165519963	0.22357032109472463	-0.39595005050539467	-0.9956655844392616	1.0024048604707192	0.49876568357871615	-0.653702079655205	0.8907525078732664	0.09777200483294331	0.8790064794775472
-0.3500408367341881	0.3125449135567922	1.1050794980412613	-1.0596479448759688	0.2900363456332061	0.628487238091983	-1.1190035128730256	-0.33028083528153485	0.6594990153960537	2.5315934360160703	-0.16721739783200945	0.8151891458314477	-0.6127114199158694	0.37898487459173547	-1.114376669911747	1.038397434373549	0.19943529415459998	0.5315763519456917	0.79053120938697	-1.1434074513386847	0.690421793329685	0.015866334948310034	1.0025459339143032	0.11127693530221747	1.7768852536882502	-0.4605140342102609	0.34901839573878235	0.4192699811953632	-0.12589713349279635	1.3441758979539802	0.4195066359687786	0.6022166496565298	-0.368165656801217	-0.8638305277517571	-0.561610163429884	1.3821602599435945	0.25936501643424564	-0.3845206145842891	-0.9385049694231565	0.8686509313890491	0.4520720540171436	-0.670189379837743	0.915477903876412	0.18188485594525702	0.7992360293948463
-0.27356745561797763	0.23178484881223427	0.8979691668441019	-1.0295729582936954	0.2944675134545623	0.6233944368554366	-1.1263141705148922	-0.3101902472491803	0.7411519960598245	2.4496130158268574	-0.19179414399243347	0.791100596041607	-0.6428600160953709	0.3362967693216506	-1.0629014704047883	0.9345083841051336	0.17658583716205375	0.551090962053528	1.1481736440146515	-1.1534778243912753	0.7511197382947927	0.012754276855046164	0.9663147402861452	-0.02491888753689995	1.6620480674470517	-0.46819888677458826	0.44151987886330585	0.3487992332909365	-0.1939541951647042	1.429672574216156	0.38258701936772044	0.5410303596383641	-0.8386127171355398	-0.7575664296417103	-0.6777408365886977	1.354476018908661	0.24724604453918958	-0.39299149722768445	-0.8986885374735702	0.7391091140616896	0.42946578928783463	-0.6982934312492316	0.8355527921518767	0.3546022330790943	0.7188923713961507
-0.1808256688916415	0.11746543148483532	0.7279312136918431	-0.9991565528320236	0.2984138894029492	0.6171667756748347	-1.125740635658051	-0.3133723500371608	0.8088629989697125	2.2863956341342435	-0.19775788901642904	0.7559019602809058	-0.6781624682706575	0.2992118789794652	-1.0136996494474828	0.801215372460881	0.12951541526167895	0.545708397926843	1.584479059564874	-1.1906283885528057	0.8134977794986288	0.000117986390586855	0.9221055242961341	-0.13493939629286023	1.5445473207148965	-0.4604784836201408	0.6156943191753649	0.297504381547138	-0.2505767909014283	1.6120373455837065	0.38056643356921	0.4840389043335399	-1.25810056518935	-0.5909809598056169	-0.7960193534618749	1.3089639442294105	0.22135713624201916	-0.41972887050609897	-0.870877017427307	0.6447242172358016	0.42629371659770054	-0.7116259440413775	0.7208111648943214	0.5394221787183004	0.6440385087991018
-0.06831902279469068	-0.012687611066922965	0.6291299747354601	-0.9833709505257353	0.31651278599382476	0.6025824185425522	-1.0985703777066347	-0.3341814774087366	0.8478914964932809	2.076781303145727	-0.18916397952031247	0.6987636597084966	-0.7097529750123072	0.24650710138452675	-0.9918645460851957	0.6766937299725427	0.06707464603485754	0.47954677548680313	2.033191772560606	-1.2397302191096968	0.876391594927728	-0.04837066924187451	0.8844609747250836	-0.21399562372739145	1.429755184122594	-0.4437697062636235	0.8419979927312763	0.26378162373962316	-0.2851000822826543	1.9133463016774506	0.40236094053358595	0.4405233027402559	-1.470302781481656	-0.3764830861414076	-0.9032276484510884	1.24321103294443	0.1919074990890847	-0.4677207260383149	-0.8521177585382647	0.605729882037919	0.4494576424993765	-0.7220004592998416	0.600256019273183	0.6636793743316709	0.5726829872976127
0.05881115632569025	-0.14896720528809365	0.5934291199951415	-0.9918461721202059	0.3485303124112826	0.5795897809156767	-1.0534102430789705	-0.3634134825900726	0.8817118416642632	1.9084827658831895	-0.188809213149654	0.619004462722919	-0.727177684744748	0.17167085901269577	-1.003859285256022	0.571771195120802	-0.0005143450217439283	0.4022427948807484	2.4233661172531487	-1.2828856228872738	0.9314517701434266	-0.11158851990443978	0.8578629176550594	-0.28206893428784985	1.306397983034	-0.39864415720431895	1.050248907005922	0.24803861528327592	-0.30150530036273776	2.29383923675194	0.4418136103458211	0.41129041631898317	-1.3342772761295243	-0.10387972787578237	-0.9837717877397256	1.1519654550788818	0.1593076431740335	-0.5233959885902574	-0.8426261902600215	0.6032039070441527	0.5113040654219475	-0.7299458497645336	0.48596655455501825	0.6754388287814749	0.49417714024607734
0.1647163218006349	-0.2852735998227781	0.638632671917206	-1.0342072174949375	0.3598931535040505	0.5412437075167457	-1.0059674397210794	-0.3589881926913767	0.9231912344125769	1.7939491098580085	-0.19449770840331088	0.544419620474897	-0.7271630707863475	0.09946096936477924	-1.0538571990628456	0.4913183952496382	-0.06952213737001803	0.3382882489445377	2.666416850353591	-1.31949878895087	0.9576439087708906	-0.16614963197229476	0.8540273299810917	-0.3363384294640192	1.1753316607781326	-0.307788699053668	1.2217370800455583	0.24762559598135478	-0.29001875437015745	2.7666370187031704	0.49609123031017777	0.39121604113489583	-0.9671171173075624	0.2208778752851094	-1.0319952925046842	1.0565013802713816	0.16512171547862128	-0.5568232248772267	-0.8128927015592856	0.6189088820053943	0.6099261439373173	-0.7188887196906049	0.38880184886834807	0.5790487329173226	0.416894530705996
0.22733582952622777	-0.42270560752507114	0.699969669027378	-1.1053328034589585	0.3646730312691219	0.47541714125762996	-0.9512025080241848	-0.30993362605660263	0.9572476289187302	1.6786873770508604	-0.21203417710463884	0.48580865746991986	-0.7130313730134054	0.030262499193531533	-1.1197851770028011	0.41888967568183066	-0.14007034254925071	0.26915382958097206	2.74774960517411	-1.3642488631712297	0.9464909294840158	-0.21174461955312607	0.8635163414266284	-0.3781380225049172	1.0455661471341293	-0.21513201100359125	1.33348058252535	0.23929547941143695	-0.2541355948235625	3.330045251070915	0.5195329539581232	0.3785259268560666	-0.5890146609271529	0.517433918183644	-1.0577841283353653	0.9814711823065243	0.19562440026308509	-0.5711596969791671	-0.7282162539822219	0.6510100833967597	0.7441965629873666	-0.6914734327776033	0.31087917124682596	0.40889535354415935	0.3720602166992212
0.2522640055192509	-0.5623352409355532	0.679298853508323	-1.18731350144149	0.39218709634030663	0.40393034378993964	-0.8976228816980945	-0.245669976741644	0.9809982098978773	1.5719420916722115	-0.2486668632058781	0.4446191908610893	-0.692352621877199	-0.050952028364948096	-1.1662417087006873	0.3355537188192363	-0.2144222864294895	0.20296405565491354	2.7311409894293286	-1.3995185339899916	0.9113723220866538	-0.2510123623166593	0.861089460498372	-0.3969057445699714	0.8983607881613856	-0.14714743249696746	1.3296519996555292	0.21627904013164617	-0.2219501193521614	3.8605136822172375	0.49918799767528704	0.371885161327997	-0.258483332762261	0.6783987727417065	-1.0750404343418627	0.9691904166464422	0.19733337163120224	-0.5864161172396003	-0.6082178242321852	0.6876011891888074	0.9576608648703029	-0.66215789381074	0.2560454918668472	0.2115236719086635	0.35908917158984044
0.23071793385555672	-0.6853862004059726	0.6007714101670378	-1.2585445255888545	0.42607149672472744	0.3440594474851635	-0.8517974466364953	-0.16972721181775483	0.9809479866350751	1.4876646405089065	-0.2782959718173999	0.41924832276261814	-0.6674601794022834	-0.1265386572293259	-1.165170676568089	0.24811562314898228	-0.28812563543353503	0.15784285386489771	2.669545491640284	-1.4186545793033836	0.8677306732837078	-0.2792332088076156	0.8405028153828219	-0.3796578089115835	0.7387555133301066	-0.07438722471752392	1.2230828217082457	0.20382409442955463	-0.17585348188269362	4.254971624940474	0.4546838633667738	0.36997150561284736	-0.02530148191765328	0.7130932340073459	-1.0778061509055643	1.0145946158991828	0.17586190890697154	-0.5909937792762572	-0.45516575773214757	0.7118725141289075	1.2547803389650671	-0.6375284133067981	0.24466247936728625	0.05881920187030223	0.3583800483947944
0.1576310551237191	-0.762667584456349	0.532004469139938	-1.3012771150382245	0.4855478049296112	0.2736230988913094	-0.8114282398463111	-0.08345116687268346	0.9619736379484145	1.4335100843741597	-0.28841904670428403	0.4109332899800986	-0.6318264775032609	-0.19669485752921914	-1.1235153233956445	0.16168981237829383	-0.3523365281766337	0.1251814997865492	2.565942770175254	-1.4376621163759657	0.8386890097285533	-0.30026538309483486	0.8141325689746457	-0.33511932022413926	0.5958411334146769	-0.004779169262075794	1.0892754152239008	0.19679740240985621	-0.1027157212780476	4.531555850015279	0.36710318254217233	0.36443753433945647	-0.09308523542645938	0.6742765192336647	-1.0582548886015284	1.0654550406717278	0.13388725183156913	-0.5751412326091205	-0.2776138710212459	0.729082737615846	1.5966146449130016	-0.6137475890599208	0.2881275006140334	-0.018225499697381103	0.3609565293367944
0.04930256131917643	-0.7917566447449736	0.4686411236887854	-1.3187045404851467	0.5879919822966666	0.2004809065465462	-0.7813558955192793	0.0032867962190297863	0.9375098866374767	1.3997878238460184	-0.28307920115972185	0.4208512206484049	-0.5944585858740872	-0.2806048523569788	-1.0751136988592465	0.09600789216727139	-0.405406452681794	0.09848263044686101	2.4214472172639767	-1.4552560627996347	0.844347206179954	-0.3348620055234515	0.7931367945072054	-0.2653239495266316	0.4685251944293761	0.03507304226272458	0.9703807041412157	0.1743924462523901	-0.04682803301792696	4.675805876459768	0.24362781994184407	0.3497239298011197	-0.532973322549144	0.558311759711347	-1.0401600408709302	1.1128180305637323	0.04845206962441147	-0.5539235482816591	-0.09938190309414636	0.7542649640242859	1.9413272020731562	-0.5978568081305365	0.36031560888678615	-0.058843965438853826	0.35962101398612467
-0.073781407160135	-0.7797661844785921	0.40682976513492264	-1.3186242066311706	0.6897132244145572	0.15545697959251173	-0.7588350934739875	0.08716200734019573	0.9048898774474659	1.379109417777903	-0.2526732765296906	0.4331183985305681	-0.5603008937734794	-0.3639520573153291	-1.0426626563129269	0.06645553300511066	-0.45197691603177004	0.08326956740260986	2.258126182781918	-1.4597830576463622	0.8701614508205917	-0.395398511785973	0.7702116032098296	-0.15027939865654838	0.35498318559392883	0.06537399524188421	0.8764761027714865	0.13829348648706913	-0.023496167304031503	4.731806597013551	0.17141384053418085	0.32406066607146206	-1.1324986604866916	0.4213699354091965	-1.022580087181447	1.1555253441537179	-0.04994541499627232	-0.5431564750346676	0.038167690962120734	0.7804291551361853	2.2062342480178274	-0.5916825263762406	0.44539393812373235	-0.08886956451944202	0.3481450369462993
-0.19319299967717146	-0.7281112602107674	0.38087394440084354	-1.3170627173445115	0.7816705881084228	0.12365745363945405	-0.7361192895773698	0.16467301288540087	0.8944434387846142	1.3697418383366813	-0.2110860945623624	0.43028828195097574	-0.5237562551341804	-0.4313189920343741	-1.0189234958260198	0.07637698500503287	-0.47804907881539904	0.07285351757586521	2.083303666998306	-1.4594909934627016	0.879256439881912	-0.4601208271797844	0.7487834534045964	0.005793918335943738	0.27189473941196074	0.09859009661090441	0.8047397264654329	0.09553257902062912	-0.010348846147788738	4.763975661938984	0.1769631305170481	0.29423636287288135	-1.679867368811308	0.336617528813814	-0.9832716049569281	1.1474517201275334	-0.1189378831263744	-0.5374527964520166	0.14900403277468088	0.7812173110165932	2.2755881095189374	-0.5907969720210426	0.5345130214825271	-0.11926323140509058	0.32627449573909334
-0.2905527442003804	-0.6363737870506755	0.41483719254851553	-1.328304436035281	0.882753946182931	0.09052141907459549	-0.717330287667257	0.23457092305076102	0.9404228358800026	1.3564416188125823	-0.16776789737268527	0.41043739344668373	-0.49665223362137584	-0.4899034427386759	-1.013568335163027	0.1169743794064237	-0.46975922555405847	0.06508933773203784	1.8908058177740692	-1.4734107724559293	0.8725411616024978	-0.5181519143535772	0.7266997667969032	0.15760308641764598	0.21614016769744565	0.11541737593448971	0.7462677728268916	0.07270923967420403	-0.020041523496691645	4.730626024750649	0.22646016161753568	0.25540985144254735	-2.09325776915857	0.28720676321570965	-0.9410870717313266	1.0814660250274528	-0.17815842620118444	-0.5377251011069303	0.2629450931829282	0.7411053449391162	2.0454119615350503	-0.5920146092594398	0.5955980273991501	-0.171054738483221	0.2986127817723458
-0.3541266298706594	-0.5171767126636401	0.4643821829008742	-1.3444414989527154	0.9766632350495433	0.07419256649112047	-0.7018639643611099	0.3039213746719526	1.0443448112702565	1.3190328286630741	-0.12689024814667413	0.3789204137673983	-0.49181501339092737	-0.5340182696952485	-1.0280170100246349	0.15913525048515234	-0.45702379491214556	0.053716137380673636	1.6871521276189991	-1.5019629670505144	0.8745889384770568	-0.5713844870015007	0.6920028082383322	0.2997195160136679	0.16474978071969956	0.11177936554551723	0.6996727717695237	0.08229986969803607	-0.05483678851099179	4.585268829500016	0.31835288967156805	0.20476345327713802	-2.2812688445047162	0.22332590296565388	-0.9244192160575316	1.0149068868706597	-0.24282269008305235	-0.5468289080833685	0.3185808055962522	0.6803656597948997	1.5474745018210414	-0.5856312382823887	0.6247158594992255	-0.24007680958806782	0.2883777703238511
-0.3755275657178797	-0.3913224403996056	0.5119008249122521	-1.3691592216479642	1.0574873959062578	0.07081143417845921	-0.6813849464061719	0.3578175278067179	1.1880285438209899	1.3138388724649586	-0.095799257421578	0.3412673406190861	-0.5057031451905326	-0.5601781251163407	-1.0474063848389188	0.16732892825859208	-0.449064995285528	0.03176360858365973	1.4857689371405565	-1.5369931452386747	0.8733429096556289	-0.6085532588093436	0.6473240233330844	0.43299603690616706	0.10305991776317902	0.09383816773149702	0.6580851815500672	0.0957524983891843	-0.05520134891277123	4.329720811741919	0.4302904145238745	0.14953779949313678	-2.1400398159061815	0.13817252631914823	-0.9157395736501723	0.9703202697977862	-0.30106604065233367	-0.5587440766321576	0.27306182928724065	0.6395172201898279	0.9544528140400163	-0.5733626206530846	0.6515944104518459	-0.3006395596139039	0.3090723488992731
-0.3570381423102108	-0.2812374726074949	0.5482874413048622	-1.4014584518121986	1.132034777776099	0.06393193195561143	-0.6627297692959888	0.39180557909051794	1.3451821554552659	1.3958192926541708	-0.06664724841197556	0.30217165937356527	-0.5305030325955803	-0.573714702501627	-1.0745597167216954	0.11876045276324694	-0.4360930977616698	0.014827674595094148	1.3078535359706722	-1.5459419918260118	0.8695180097078866	-0.6395403791609782	0.6066249512144014	0.5346577204254637	0.03582331678637762	0.07346175449424017	0.6083709808249166	0.1015133130679295	0.04919023280317157	3.946805562594323	0.4989098010798382	0.09088192840074341	-1.7417136981280374	0.04212261266930097	-0.9060374987897424	0.9507323634051448	-0.32811954823691647	-0.5673032742987687	0.18510747473024072	0.6262736172813357	0.4773946683279843	-0.5577485754596995	0.6704704021755814	-0.3450260415292135	0.345692652563433
-0.330399122904823	-0.20595003188259636	0.551494537152418	-1.4177561824375846	1.2120296893764182	0.06395068997121553	-0.6396774916166915	0.41324200271062034	1.431410475360315	1.5234634580560382	-0.03412495888112029	0.26495437408795064	-0.5658200987292664	-0.5708316386092098	-1.108984577106252	0.04195929841983302	-0.4440248726017792	0.01305976127314945	1.171146810034074	-1.490893734489807	0.8957612150903269	-0.6778496322973467	0.5797758374966272	0.5888670801682762	-0.03333915668071375	0.06404084811237462	0.5519072075744964	0.10063363559370767	0.2156670296094887	3.4654807457493755	0.5159017562912325	0.024905162486374845	-1.2057287315397178	-0.05209128022013696	-0.9086266802536331	0.9555072704417279	-0.30655438212174485	-0.5698423312162072	0.056111697213111086	0.6278628496303551	0.20247970306415755	-0.5307145688940752	0.6579533947359639	-0.3536725157294406	0.3968381630061154
-0.3134314265425992	-0.17330725002195066	0.5198721596073035	-1.4111386812163096	1.2541980772042194	0.08559743997848827	-0.5869046376558908	0.4195662894344017	1.4370304584678777	1.6480312426890311	-0.004495850269597932	0.23711404143418918	-0.605321628284862	-0.5713203771800136	-1.1482721695870897	-0.01239139082119354	-0.46481368962308744	0.011652186972237417	1.0803387416024317	-1.3755050168094805	0.929981047600102	-0.7254222630329614	0.586568314577436	0.6063828918479832	-0.10424730404251233	0.06375051829305893	0.4875098177777583	0.06905106871432956	0.3760388863542583	3.0115293013214868	0.5271613974438057	-0.04115609153903778	-0.6151150479425092	-0.14169050024050506	-0.9043824822290167	0.9829814382776672	-0.25308098035799187	-0.5634247728625666	-0.1570620832629992	0.6447242172358019	0.15751902058660888	-0.49109216118199195	0.6121486117774528	-0.3188121276840791	0.47475898342173845
-0.3012883965643466	-0.18960184063875934	0.48033000839362466	-1.3950869730187245	1.2366775288126761	0.13358044389408796	-0.512517166723607	0.3972402456800262	1.4526348262205127	1.767302525098279	0.032717918680134135	0.2235945995787559	-0.642704133872436	-0.5863182335244701	-1.1902311870423397	-0.007971256757125556	-0.46855662255445	0.012744464629744424	1.0416985318826015	-1.2530541871682586	0.9348783494023513	-0.781317980910793	0.6186570735177095	0.6009160342700471	-0.16283437243134238	0.06649383883067177	0.4051900700236585	0.010123405715545566	0.5122108764285145	2.6399671201529	0.555566734031573	-0.09671124895611105	-0.15580341699444245	-0.2100172038644222	-0.8851107338330143	1.0301116443545715	-0.19116088721082894	-0.5429136087208264	-0.3619608382575431	0.6711726612881762	0.29652056506674446	-0.44765694999614053	0.5354460552939664	-0.2814251725022867	0.5631807364839982
-0.31293444632255546	-0.2412835652200976	0.44915105567630687	-1.359162677693821	1.188963802367746	0.18592468643766996	-0.4335299462394593	0.3560439902313389	1.5307319998778905	1.8522772892358617	0.09851484711410247	0.2116229559942846	-0.665867257936668	-0.6056703062269941	-1.237984447299234	0.04194869857795312	-0.4838391393247452	0.0234195081278566	1.0415435896474512	-1.1510653742342452	0.9203141108830437	-0.8254267029305143	0.6529634995131123	0.5635664632975887	-0.19311899890146308	0.08466019038212039	0.3093816093249312	-0.03566809792732904	0.5712175814594154	2.3673711495621004	0.6164844674714721	-0.1421447306700972	0.03668831675687826	-0.25190098780108416	-0.8684428781592196	1.075583975455634	-0.12746935376825524	-0.48723834616888356	-0.5028601491116057	0.6770579892148282	0.45587974051664226	-0.3830483801648277	0.43098215432857423	-0.2738142789061271	0.6544862572061113
-0.364778719188779	-0.30069986028171714	0.40179740894969085	-1.29688385739891	1.0921159943412901	0.22527431367142664	-0.3463258830396345	0.31878259306886336	1.6565764294812932	1.8502776417360938	0.21103695322837907	0.19646054380591904	-0.6663251619665396	-0.6293519115213851	-1.2893611610928504	0.13241304910502058	-0.5112220042540147	0.023211187131321774	1.0459236874488202	-1.0890251003412241	0.8845112089689959	-0.8301766863360213	0.679273306357941	0.4958047636190731	-0.20095200660319978	0.11540552573778289	0.2088265404360996	-0.054693805250894637	0.5080734052019664	2.2025192195867382	0.6999727299577845	-0.1668659519616128	0.029476222501260873	-0.2843232854436896	-0.8633233602647084	1.1004975213254629	-0.07652594355991307	-0.3728041548377329	-0.6176755996549648	0.6479285231102464	0.503940539404019	-0.2763452300465038	0.33096810692543305	-0.2946319444228364	0.7578586909639214
-0.43666053083838474	-0.3517330172760052	0.3417906863229096	-1.1693287598826068	0.9603971919433164	0.24639583924178082	-0.2608309537131964	0.2881762388339376	1.8134538131701572	1.7914521141339397	0.30890353823753436	0.181408330847202	-0.6568407029648448	-0.6603399116116281	-1.3437745177145248	0.24739483390112665	-0.5227548318963198	0.007429464069503159	1.0380812266235122	-1.1025476720446747	0.8176035465987418	-0.7967690763562933	0.6896642620565088	0.40770635375063585	-0.18915462979864403	0.13316897060120042	0.10736909438585204	-0.06925675855889597	0.3758074194324925	2.1286753420853435	0.7700270252692116	-0.16345685668098175	-0.12787103664100793	-0.3052440737251196	-0.866280323186538	1.1006337850221068	-0.04805796097874276	-0.2392276822246778	-0.694634603865607	0.60016110852225	0.44027722040373457	-0.1511438333973797	0.25977044992944026	-0.3512083329667499	0.8583355383419609
-0.5174264136781646	-0.40108847464428576	0.26124720684594255	-0.9895365738183939	0.8769917269910517	0.24431838901361336	-0.20924340512320075	0.2679088673133627	1.8109828286402905	1.7381640719157587	0.3105733868442525	0.1664813442858114	-0.6349002800867588	-0.6831970791148654	-1.3873093065832531	0.3435618993597733	-0.5411857362948015	-0.006263418729762859	1.0149292811019914	-1.1745356520331502	0.7325773995628131	-0.7440460804721791	0.6757538640922525	0.33132888652929265	-0.15429746396561286	0.14712257722339966	0.015994278699859844	-0.11116480798630377	0.2433215400873423	2.1317154685861874	0.7985202134134353	-0.14736187152707347	-0.3803605522143119	-0.3090497719296429	-0.8764605139422889	1.0727167601720726	-0.031289516066512105	-0.12307870752609613	-0.711493014634841	0.541895716018985	0.3540196293875253	-0.013563124824551975	0.23832502663266325	-0.42895173952031057	0.9612529513829499
-0.6007343723337466	-0.44864295094439244	0.1370882550627424	-0.8407833805841676	0.8522418261078524	0.2138459926645549	-0.18764025884885502	0.2652343042173716	1.5282308813903434	1.6957305265104217	0.28005736230608463	0.14672061878759493	-0.6076403763510194	-0.686983568850283	-1.4030793314322039	0.40891522447250805	-0.5767098181596175	-0.010379165985626831	0.9678864347836166	-1.2394907264790969	0.6325580532657754	-0.6995794414397827	0.6403967195340406	0.28956209463386207	-0.10055323283306769	0.16460754246420864	-0.0520178357954969	-0.18410294392818205	0.12927778773380516	2.19219380000238	0.7693608176327452	-0.13089936309012315	-0.5725377569889144	-0.30993612677949456	-0.885037177541426	1.0180636625095894	-0.026943463553336905	-0.006907654071711044	-0.7076406291120299	0.4700378647257361	0.3303520095237106	0.16197342736134085	0.27714641037170873	-0.4801194028610509	1.101357966644136
-0.6681301678378188	-0.4860293882971029	-0.008612893587161058	-0.7226373857148058	0.8504259828643607	0.17293007112784534	-0.16613652528302797	0.2819089790418407	1.1581256131485773	1.643575617875443	0.29687206494296997	0.1398031125992464	-0.5987356043658638	-0.6773420897717042	-1.3976174779130899	0.4546270425811234	-0.5848645474884178	-0.013014145076933308	0.9126495279524773	-1.264438849047319	0.5334068418033382	-0.6853537567834427	0.5926820088698822	0.28868739742139254	-0.013399055838264479	0.1636358263342544	-0.0968289467418579	-0.2679780455404159	0.06428187610223962	2.2783816921490536	0.6939109725622495	-0.1120035970551015	-0.655865863610251	-0.3141850024089448	-0.8925104967667465	0.9396325497826471	-0.04080264128015659	0.10210988250223751	-0.7056426265327644	0.3962548457901803	0.3891702723167592	0.3196697490998085	0.3454157766364153	-0.4857589502470576	1.2581273769888992
-0.716851821622347	-0.4938121993417102	-0.11992283756954177	-0.609135691778432	0.901762890675697	0.14537923570914363	-0.13040912726754358	0.30628228964368087	0.817697270896615	1.5989988605344576	0.35499258311528253	0.20860249529075622	-0.6056236500917992	-0.6619789136874549	-1.3817694852077431	0.47281637124764736	-0.5284908428326507	-0.0025361619809486104	0.869170353042564	-1.2734169020530215	0.46085119633267946	-0.7135139393739457	0.5408109159262967	0.31132018779404724	0.10047519415778931	0.15546511570495058	-0.13253804527972224	-0.3584668198704264	0.036679445681783454	2.347643970557626	0.6122017040941916	-0.1024015232349346	-0.7164927033856712	-0.3087683894376264	-0.9024405961310992	0.843475801183871	-0.06913229980803304	0.16759547221634072	-0.7205537240059273	0.3384868959327469	0.5133248376271944	0.3942408054270973	0.40623522677593604	-0.4524831252946672	1.4118239201551304
-0.7497712636314823	-0.47713168421029273	-0.19362416883154593	-0.5760130396109433	0.9586153691821376	0.12809841383375414	-0.07350682233748734	0.3322808677985208	0.529410720085868	1.5724343125952298	0.45161748582713435	0.36118334684998893	-0.6020140023669629	-0.6478499259133148	-1.365609621076811	0.4510071965790147	-0.42475619982154766	0.021876806694058816	0.8395287115949337	-1.2700055923878748	0.41698996048333525	-0.7889131012475689	0.4992610407235696	0.34138243761511633	0.21831381325666205	0.165739236249703	-0.14476968946191443	-0.45163753771940574	0.022409509954980943	2.3645389995220776	0.5582754903556632	-0.10153974450228424	-0.7792439932669919	-0.29946869807647947	-0.9266406160634839	0.7454000055240194	-0.11341830719331783	0.21741986448027317	-0.7560826874186122	0.29797439162096434	0.7028816653786304	0.39539079615224937	0.44592504967793534	-0.40321818535296716	1.5989851687675685
-0.7685817450574108	-0.44410833789774146	-0.2478663686969645	-0.6307605610956035	0.9659850561633381	0.11537110024628924	0.014465777570504068	0.3484194894651571	0.47457193943217657	1.5547810142831744	0.6097209539094244	0.5033603893192874	-0.5822900298462321	-0.6237289495805252	-1.3605252961255094	0.40891522447250717	-0.3265008322749494	0.03287277713277873	0.8523114459948469	-1.2420316848769362	0.40664383592508974	-0.8942256324347992	0.4849182674215197	0.3610576580381085	0.34599578063924047	0.1850787572751184	-0.08593261211644232	-0.5194746170882046	0.012178672012975348	2.315792987278157	0.5580778243536347	-0.09054784125544221	-0.8475629978414414	-0.2840278338270718	-0.9721351824105364	0.65644819988532	-0.17008654838153975	0.2630492931414813	-0.817184394203119	0.2770559593196487	0.9252145788092184	0.3324672394690211	0.47341366119957345	-0.3719636141097206	1.8098134040146605
-0.7845994615299918	-0.3920621290526065	-0.28424782898692513	-0.6772085912913651	0.9933970597875825	0.11958696425333785	0.1356689870838657	0.34721622120661977	0.6706887583483774	1.5593802035326416	0.7905355863754024	0.594114463990184	-0.5487412526789627	-0.6033599057104697	-1.375138113842688	0.3453691724003562	-0.25595938329234375	0.03818214739581594	0.9123634807491235	-1.1985550104973335	0.4213357413318376	-0.9946122549052078	0.4926126887553578	0.3371893578528407	0.47362143596069856	0.2047204583165568	0.029587312703609814	-0.5513575616417066	-0.01008265918775802	2.2376427736467948	0.6663402257608243	-0.06641803674123596	-0.9242694417950336	-0.25648752242095335	-1.0361659342377132	0.5757403478936096	-0.21104385435529535	0.27343366795454005	-0.8952965796064447	0.2746721107961199	1.1545632295695918	0.19057560309762617	0.48888049091997365	-0.3748145799895936	1.98895565116312
-0.808823948715872	-0.3366819612062689	-0.3148183615916843	-0.7135445976178956	1.0753013709577561	0.14930435047432683	0.2917737044188607	0.33093503221077203	0.8444411583387719	1.6162112109363083	0.8886040212161392	0.6565924181446205	-0.5117922945239263	-0.6125866975168518	-1.404692034988185	0.24619705176865575	-0.21052396097570525	0.05359227084219413	0.9847453418313353	-1.1714865019557403	0.43235084038027594	-1.0619249188483824	0.4984753264000529	0.27652910616806375	0.5618962229717821	0.2500000599330482	0.14442915063936096	-0.5639787878419742	-0.06482458618514311	2.172980445195234	0.8618465436928628	-0.02453305569110419	-0.9933002751062656	-0.22476164644608834	-1.0948270767789807	0.5114522713475572	-0.22940525691352712	0.26547059669463274	-0.9509787571960315	0.2867980828250173	1.4116210446042714	0.01919008695172377	0.5027037456956072	-0.4055388840560584	2.134089531749173
-0.8368703457355451	-0.2901941373840384	-0.3401812305211512	-0.7736343203919608	1.13413128999868	0.1790686317343268	0.4608556037813127	0.29286385261838016	0.9185656719084971	1.719710914603795	0.8807318777844649	0.6539025551300339	-0.496491480078973	-0.640815052545688	-1.4404546596456431	0.13114636800032775	-0.20592974726933894	0.046312296557880016	1.046424270054691	-1.165943123749877	0.4307881976779945	-1.0918807528923078	0.5023853012289093	0.20439938728477744	0.6021086658172873	0.34292930250738046	0.25802956797154664	-0.5479568572596538	-0.1470416367960142	2.1181113612665143	1.0377839274241014	0.038064185781497846	-1.0568792728210545	-0.20882132827335168	-1.1253014483838049	0.486958871875715	-0.24283161421552424	0.2393219902376531	-0.9790141549097389	0.30199269455222366	1.6582152172111946	-0.11771415648866088	0.5190749004947862	-0.46314461476666474	2.2765405629139686
-0.858174524371784	-0.2487447725025321	-0.37974400614542414	-0.8494594368135784	1.154020514471313	0.19826277120134703	0.5546897299262195	0.24944354683400766	0.9566248604599832	1.8101206180997227	0.866455589696255	0.56135022939352	-0.5182565354562578	-0.6811483265200835	-1.4801485056940182	0.013392724552534752	-0.23541378934960827	0.009050989664153236	1.0883003887624714	-1.172666441257726	0.41755680146357443	-1.0887201636786814	0.497815140400412	0.12508075068650568	0.6161979435094109	0.4522473671271482	0.3553089556039105	-0.49367968432276116	-0.23300266486643154	2.073365837416059	1.1607248597226496	0.1057645091611666	-1.1224282151794982	-0.21753715096356502	-1.1428225570400186	0.5034013579374801	-0.25408940732716856	0.18742955451343019	-1.0008527877528706	0.30157923572971435	1.78592562204006	-0.213224883506566	0.560458538623708	-0.5446997065556787	2.4134308863576126
-0.8722483005146332	-0.2096859955865177	-0.45157367214591265	-0.9238787107906165	1.1677775470069056	0.21415081041812317	0.558930064301131	0.22329099596361993	0.9556003058988193	1.8529489657037321	0.9165755145440698	0.4798528900130422	-0.5617233190577593	-0.7373088313833296	-1.5220172445787044	-0.1130368894742502	-0.26000634507192244	-0.02806392950227892	1.0846830835033814	-1.1973400234933078	0.38507323862300186	-1.0677486532919163	0.46227202795497835	0.043979918517825914	0.6376134203531946	0.5565646487366669	0.37818656386962396	-0.41954540157142317	-0.3230490841059995	2.041319111585227	1.2404794310595393	0.17218061325296488	-1.18077609938677	-0.2323097317944333	-1.1528482795834354	0.5370925569328232	-0.2445673579810533	0.13664105657939776	-1.008139372212137	0.28265057401172233	1.8914135289679124	-0.2629942682052913	0.6325389891489863	-0.6280389914336293	2.54203037777918
-0.8710872139828483	-0.17645360682855282	-0.5407020625331395	-0.9906160599811974	1.1233340394243774	0.22312183138084318	0.5243000296450683	0.20590918718626675	0.9507336717332888	1.8561535290046423	1.0204119612387834	0.4713324859389063	-0.603889460361648	-0.7933360439090837	-1.572097229813313	-0.23707093923609662	-0.26224940235208916	-0.07588204365284186	1.034547351798734	-1.2478203969970738	0.3361461806799856	-1.0446296408290976	0.4145759140795423	-0.025121161267284697	0.6688497206562366	0.6615396162634105	0.32947384531205515	-0.3373921076983682	-0.42529959679561785	1.994028934567062	1.2275945361125113	0.23354010389877064	-1.2200425590064916	-0.23975229870827036	-1.1495161795745072	0.5634141610013123	-0.2147027486682363	0.0861543016413503	-1.0061118008843413	0.258695803482606	1.9749667631159737	-0.2875991499771432	0.7037868864271333	-0.7135742062671933	2.6980788462089804
-0.8392145090743381	-0.1482114364469863	-0.6282784660230758	-1.0360046874776498	1.0045685356673357	0.21187640102611197	0.42912000836944103	0.18913756657793446	0.965283350967078	1.8099667990612798	1.135753848333637	0.4830136042815788	-0.6253963358071963	-0.8360142756726882	-1.6328341899458465	-0.3451840264937947	-0.2697352682148161	-0.13997171672194023	0.9699841142748846	-1.3182370716774598	0.2804834177555641	-1.0389272341864708	0.3790049064510246	-0.08797362284081381	0.6859291687938109	0.7602280544372231	0.25421141720763796	-0.24178082124712655	-0.5253743204206467	1.9252498955821653	1.110217535722907	0.27477030208831044	-1.244625481660491	-0.23897146229292482	-1.152554054417083	0.5563511593919077	-0.19199975566306485	0.009496861490519454	-1.0259524311482084	0.22966970208365192	1.9251550280744962	-0.31848285811466953	0.7697667312622312	-0.8056660187807274	2.8994698336020046
-0.779378970192003	-0.14401986741332048	-0.7234962136385398	-1.0594220059116606	0.8909996605837085	0.18539477249685082	0.2957349184967757	0.18328090069396397	0.960627654505317	1.7010424106380124	1.2163163977808615	0.47619127015519824	-0.6146404624246891	-0.8828097596388194	-1.702484107135867	-0.4318377338649091	-0.30909686976377304	-0.1832855931095864	0.9019644730438328	-1.3814222371704283	0.22316098529440448	-1.06136681096421	0.35734429678676316	-0.15140557131760465	0.6977884888655981	0.8374557863751123	0.16182468724815077	-0.14852428120554087	-0.6252117904508665	1.852329678245012	0.974955422631264	0.29161300702495996	-1.2638558936580646	-0.2334422963247998	-1.1688173504871444	0.4919608850733727	-0.16352284894942365	-0.06006593846202022	-1.0607252794199034	0.1939571962894353	1.886856297881898	-0.3628097733387417	0.8485147849477199	-0.8676885631520562	3.0935213959263037
-0.7021535216631585	-0.1644202660605479	-0.8357961293294913	-1.0620479187635017	0.8041751371589188	0.15868804778033935	0.2184415376231647	0.17257124292366563	0.9266465948933675	1.5704295377941822	1.2423244427470432	0.46550695393525016	-0.5817298281075599	-0.9380915224252668	-1.7775712564166652	-0.4954473849883415	-0.37462522084913796	-0.1991010979546275	0.8403451379878423	-1.4365873201800974	0.16936726560212456	-1.0938219977068189	0.35593094084387084	-0.19582925599591233	0.7007505032804893	0.893714595240407	0.07514953527565801	-0.07017398324238368	-0.7391108759783002	1.7853123222223743	0.8589840471449719	0.28618042148482153	-1.2788870679138433	-0.22078008418405468	-1.1707224584392684	0.3764717245131642	-0.08998353532555756	-0.07892855550374278	-1.094720892015943	0.1584708007887779	1.8992387744511352	-0.4171299234739011	0.9184133717908637	-0.8719494158784308	3.2165779077065957
-0.6130709167339636	-0.19617327751251223	-0.9531387134109728	-1.0417736623663028	0.7124346540398024	0.1246234914430723	0.19827987562234592	0.14478772180710892	0.8804813717256108	1.4623357721785104	1.1898312532127575	0.4581636779959889	-0.5481664369818905	-0.9944988649505347	-1.8461337271885305	-0.5293509792423488	-0.4462409050954383	-0.20534509755347036	0.7859186982328759	-1.4926110718897267	0.12308546556689286	-1.1083328026952897	0.36653111041556335	-0.2099009474015198	0.6488195205159952	0.9446585908827247	0.020250577912084906	-0.01145014795104039	-0.8583568473985015	1.7436375096464136	0.7310795019066024	0.24853251920355324	-1.2878594208286365	-0.22182823396681628	-1.1626386219937692	0.25280674215428744	0.0033628903167748914	-0.05336871586819856	-1.13082010986457	0.1238630052859522	1.906680253106061	-0.4912951007217245	0.9390908364889949	-0.8527974131405529	3.2743596293829156
-0.5323885969400319	-0.24206077431201822	-1.0529505484865207	-1.0106744191458354	0.622769420341821	0.078206781830424	0.20989969182194543	0.1186522790162265	0.8026353143822444	1.362599507651613	1.0424441761889691	0.43027325478329714	-0.5280625015427556	-1.0622261826561317	-1.8994719481062163	-0.5262929248598944	-0.5156810940278416	-0.20507484328769446	0.7320226376674626	-1.531946276145033	0.0973886744627011	-1.108460196886242	0.37696855808593616	-0.2015093210193874	0.5477055835696437	1.011132269309238	-0.022933124511954592	0.030200434898546714	-0.9700280638039482	1.726840351957645	0.6003124601203423	0.1953599265179243	-1.30459567322136	-0.24912937025472096	-1.1652351590868186	0.15524193535685182	0.06308318480993795	-0.007238835408770111	-1.163692110016457	0.07988778333565624	2.0335631607114126	-0.5879435190987394	0.9219014828090145	-0.8342879694521871	3.290911746627278
-0.46782514888470794	-0.2924453637192549	-1.1273582658114116	-0.9951900687919568	0.5409969385406126	0.029787654052025814	0.25764838043681837	0.10303260242791605	0.6843796197882502	1.2539109750872919	0.8724988513205704	0.38565258488770454	-0.5221974329048302	-1.1416733525545335	-1.931877851367254	-0.5026181780203373	-0.5673322172413285	-0.20523249160939616	0.6772148016413553	-1.5551945851643563	0.09787380863497849	-1.1047778981287162	0.37741953021245067	-0.18561716604032755	0.4524593633919543	1.0684812962715542	-0.05366610852964295	0.07650150781002543	-1.0761382874139949	1.7339788381276358	0.5419424218176976	0.14228449515999658	-1.3314134070257237	-0.3067565046197079	-1.1855293399358928	0.09768187883261989	0.12270085177968948	0.02727025991258637	-1.1927032764316654	0.019335446720388887	2.1319633740291737	-0.6880050115530785	0.8830872762531342	-0.8078869024858364	3.267953883187668
-0.41524640082602965	-0.3265300024469803	-1.176274211640615	-1.0072100216931188	0.46191207484218405	0.0004782546704294115	0.2878889616551906	0.07792364440734964	0.5640095258302843	1.1605069276429938	0.7329288677743883	0.34313070941131407	-0.5320326269081288	-1.2080628101319717	-1.942879526261877	-0.47048475736033313	-0.5954244828164342	-0.22152094141954276	0.6228360364202805	-1.5723796417309006	0.120767034890959	-1.0790382051663072	0.3611008481086603	-0.16584354218093283	0.3718204918686887	1.1045710703419613	-0.035263873700313766	0.1475461916275118	-1.1647091050273108	1.7930074512728023	0.5983284791370228	0.08770517542548269	-1.364405841267759	-0.37334567135542185	-1.2255733850762904	0.08456649803059049	0.21971063380119685	0.024768000921487277	-1.2203500563075451	-0.04371056341813628	1.952876185062187	-0.7794384987272605	0.8200141905998277	-0.7934137277783849	3.2250046550077243
-0.38995318626430164	-0.35121309119382405	-1.1959241188352068	-1.0323645597193611	0.3820574977314094	0.0059227686995546956	0.2994361301062571	0.06238950821656504	0.4609363235813862	1.1035682469124162	0.6147549663758335	0.31048669215608504	-0.5437043083503785	-1.2593359292871824	-1.940950847708922	-0.4349222878520651	-0.5940191939180158	-0.24851821651102352	0.5678970954259696	-1.5780924171632873	0.153526358208405	-1.0343349769221424	0.3292770934076792	-0.15445607784609233	0.31967552327193965	1.1812240677395731	0.025883915104737715	0.2281171388243754	-1.2147869735511339	1.9027884378133528	0.7314894758367364	0.0384486066867497	-1.3996220505557118	-0.42570391855740003	-1.284388995829892	0.1027860898027603	0.30628364289835364	-0.043602546217646546	-1.2464043478697189	-0.10506397650201496	1.7649683554010853	-0.8588370562269823	0.7367229799709458	-0.8122725239596896	3.184838735368335
-0.39384546497880857	-0.3873023933724336	-1.1947021225074403	-1.0535024050468023	0.29990653806446177	0.03898846070589749	0.31023770324342986	0.07945196617648723	0.3592040824493072	1.0631702401158178	0.5308282530689196	0.2826964500612553	-0.5594337989084031	-1.312430710388115	-1.9328750192148454	-0.4169502559440864	-0.5570425297783925	-0.26484044810439233	0.5241020767290177	-1.5812525516304874	0.1920562248381989	-0.9888309851919918	0.28990769168263786	-0.1652476547049376	0.3200528140814416	1.2818559381732932	0.11000320112871384	0.2909497115867779	-1.216291508542605	2.0302229557048825	0.8961452555262888	-0.010588292963269028	-1.4400252289333961	-0.48129102985526834	-1.3552310602580988	0.1255478047964121	0.36902921829904567	-0.19663776227912627	-1.2766067124400078	-0.17409221897871704	1.6398243912364496	-0.9071120679513115	0.6446899602471939	-0.8372387503300434	3.156379257807161
-0.4167285453760738	-0.43247164176975117	-1.1996210444343993	-1.0675658503584793	0.2112406560344448	0.09221432998287818	0.2810715439902066	0.11910279177653274	0.24762808180800175	1.0379490451123314	0.47215111869436815	0.26318116830179966	-0.5885545466804281	-1.3539981726726202	-1.923830747872902	-0.4248418382239387	-0.51039774826552	-0.2563161781380735	0.49227932535580743	-1.5824733799181854	0.23823078468798048	-0.9425201635858096	0.2428717638068419	-0.18847086569600907	0.36301891671569625	1.331490487079515	0.2277295163492216	0.320215079265766	-1.1789848274271573	2.149772718949351	1.0541389588511838	-0.067740275679077	-1.4847324880451143	-0.5463748002586948	-1.4172022359208176	0.12332784207191275	0.4485610868769102	-0.4028680606572547	-1.3176523595070695	-0.24766850850301872	1.371241578639506	-0.912240903591832	0.5495851061288567	-0.8390167049816053	3.1479170543462804
-0.46575366495868237	-0.48065860546879957	-1.222142900804375	-1.0857413848205546	0.12991044050331368	0.15950871096302488	0.2068905456063866	0.1714535150626554	0.14423345067717055	1.0378413717854211	0.4123424019306475	0.26364701049985617	-0.6203593914786142	-1.3668090473315628	-1.9271177085557043	-0.4398671140892045	-0.48135285896600594	-0.23144715538957086	0.46173186776422126	-1.5646633059986086	0.27956421616598703	-0.8981505867941388	0.19550109373404528	-0.21258517447228437	0.4211329637911222	1.3457166482259675	0.3704824536533796	0.3167768276744478	-1.1075194153322632	2.2419185250031126	1.1362582012493738	-0.13121196910098676	-1.5284133894433327	-0.5982969045980475	-1.453193329394726	0.09102199065912207	0.5068133615786615	-0.6165388997412675	-1.355263807637678	-0.3122068465790377	1.1889823169823857	-0.882685526987102	0.4594612171269722	-0.8242877543418239	3.150121245610881
-0.5359862059665479	-0.5430068548289043	-1.2440769614723872	-1.1003169584513295	0.06331109381400488	0.24316008155005275	0.15120795813854607	0.23932126646005653	0.0542132744305581	1.0275713873186634	0.3545950001136825	0.2811236065108268	-0.6517599167610617	-1.3637926911016538	-1.937249426315803	-0.46245537713603574	-0.4692254860205233	-0.20080144771012715	0.4476678802659483	-1.5404219787548428	0.30177825458077856	-0.8628805950704894	0.1610923854006697	-0.2279634448390182	0.4805647130967469	1.3421675143122958	0.4974307505003752	0.2755070808045551	-0.995269531622404	2.2777638797213178	1.1013664914098633	-0.19255456212458397	-1.571961857588196	-0.648305607991688	-1.4724135883866172	0.04538500759127991	0.4922581015191355	-0.8142983154760002	-1.3814786152633018	-0.3673066949724674	1.239051895361624	-0.8411936156362682	0.37653604283950215	-0.8005754538836245	3.1424095308647573
-0.6072962704603505	-0.6031735586689294	-1.2521978231442534	-1.115776204475841	0.003745481843048115	0.3173996178076634	0.11552644291160863	0.30012338102178215	-0.038996079003991976	0.9968178342324856	0.2879723223687001	0.3013601923188868	-0.6868236742824789	-1.3537315879976366	-1.9371714584594073	-0.5119884382424846	-0.46677974284154616	-0.16925489247810024	0.44849026597559255	-1.5224249837577237	0.31477985039780376	-0.8221205203557999	0.13914817470839397	-0.2257767018078436	0.5075663464035951	1.271167060743804	0.5989664373449642	0.20161417296992418	-0.875664786473467	2.2468916091986597	0.9860832864491513	-0.24966430078487006	-1.621033896008403	-0.7128617862225831	-1.4673749824128528	0.004522931560021847	0.4214808068949158	-0.9789175187492123	-1.399414173300427	-0.4108555375120508	1.3086036366335743	-0.7990990353492576	0.3078647543175608	-0.7801009024224793	3.139667587843913
-0.6698893898556754	-0.6344012839760105	-1.2253499966519312	-1.16144600046121	-0.051478266072625734	0.36370846883058616	0.08751882406920473	0.3283117933532968	-0.13572608316097584	1.0128047596280678	0.20019211227705053	0.3045559699786743	-0.721804619372962	-1.3403332397030823	-1.9367611013204804	-0.5999247264811101	-0.483102713892401	-0.1421956841173798	0.4425071119720899	-1.4911916399571412	0.3242680534724439	-0.7885309186747106	0.12455434475859439	-0.21474458321556877	0.4858974652847731	1.1634487726794478	0.6814530987936613	0.1315993554637226	-0.7918621874485071	2.160330582813452	0.8358278410555112	-0.2857787438506868	-1.6741782569692725	-0.7712345841914147	-1.430008386286252	-0.03869537089237971	0.3060783878515294	-1.0766454515221466	-1.4020288954918967	-0.4345195948065911	1.3009283000676546	-0.7701155792655932	0.27634974304040283	-0.76561525084028	3.1324758967741557
-0.7165967344297582	-0.6439689959006822	-1.1656371718761318	-1.2184679741865654	-0.0978907090690576	0.383484106781337	0.1274942035910259	0.3340258919080563	-0.21504368210444552	1.0994100055731546	0.10362225951926593	0.2964312813200921	-0.7666402437446096	-1.34063931840399	-1.9491867154871798	-0.719830137830596	-0.49935136678035796	-0.12714026939483092	0.4290509747809458	-1.4521192934671288	0.3299619966523274	-0.7713205701160599	0.12242966164707539	-0.2228573998612257	0.440521206434599	1.0820201460090157	0.7420740662501398	0.07775129348986584	-0.7304655864503833	2.0479254226937034	0.6739833111725843	-0.2941177204107427	-1.7339332444934397	-0.8223125410547174	-1.380887494763922	-0.08357722597464909	0.16156991075532673	-1.1001887647942765	-1.3919544004569127	-0.43514624333445645	1.2565072896923974	-0.7689225407592843	0.28105079801342425	-0.7539868035753274	3.074966005655937
-0.7520098736492047	-0.6328522258548729	-1.0921627091306743	-1.262370425384462	-0.13963809342822645	0.37829282596286823	0.19795104897109148	0.3212575619039577	-0.24941146083997237	1.203391675561098	0.0039818426568199675	0.29372138208193377	-0.8200396477387425	-1.3642123151270904	-1.9697456081474052	-0.8533828456009157	-0.4998986187071452	-0.12184215972619986	0.41881882794427805	-1.4107162747915107	0.34827964166240993	-0.7381434829580544	0.13812535132866946	-0.25175520901819526	0.38236774091638925	1.0159434491721788	0.7912979579974111	0.01951020803193789	-0.6682530645530382	1.9109301045590754	0.5375498439948473	-0.28718547089957114	-1.8099278597102484	-0.8828660533366776	-1.332207940991118	-0.10413601120588308	0.03512833984582607	-1.0684395139483969	-1.388135807789564	-0.41515163308968345	1.1641993747738346	-0.7926418681759391	0.2985631249358265	-0.7461762799832025	2.9674747480069015
-0.7840672968695899	-0.588352985295417	-1.0091443003822809	-1.3123230199599276	-0.18858506235702746	0.34018591726289127	0.21489709220788775	0.30393848275145835	-0.2543885861836677	1.306968288747806	-0.11337242609228422	0.29557473276237434	-0.8589468763193981	-1.401203407157707	-1.9963367507498522	-0.9835595037323726	-0.5078439059405084	-0.10359436648918482	0.40250221871958763	-1.3290609703238947	0.3902105541736417	-0.6881078978640293	0.1803354125310364	-0.29164686876439355	0.32651743869797134	0.948018121649089	0.83157631892487	-0.046680158016214814	-0.6097382267308868	1.7418024232273948	0.43433890708393663	-0.27062157672936793	-1.8885380316808167	-0.9444114389029956	-1.2956136859261893	-0.1020068909458127	-0.054032667667800946	-0.9826267497242529	-1.392427500433398	-0.37054330231742016	1.0387256109911323	-0.8233041877246657	0.33243225229107753	-0.7446353859518489	2.8463387782131924
-0.8090702397983716	-0.52808980032674	-0.9385314746069104	-1.3570689766245718	-0.22824443961419466	0.28145925990997245	0.19995077383860999	0.2807570350218194	-0.2501748544345661	1.4085965274475607	-0.25231851015903317	0.3036393127502395	-0.8675203985808176	-1.440801104899277	-2.0316767075542153	-1.0922396825306648	-0.5358753657459705	-0.07517825650238516	0.37445767415735465	-1.2215521443187098	0.4544678519606136	-0.6167004206402454	0.24313211884895428	-0.33654617005198084	0.3043361178229612	0.8902424876053303	0.8571297623570929	-0.0902831957476111	-0.526300188107706	1.5581286235476086	0.3409673444962108	-0.25215670006067104	-1.9463175565091064	-0.9935267528844834	-1.2813658322456334	-0.08780140057062752	-0.10404796809920121	-0.850500115408982	-1.4002463223662098	-0.31109567599354454	0.90698565446516	-0.8507133249546446	0.3931799305989487	-0.7337056436727739	2.7222067629204156
-0.8338136974795193	-0.4730258761798741	-0.9079300053862583	-1.3830168114588268	-0.23796153987503862	0.22405035315325056	0.1768105541479299	0.24275999044061716	-0.2274337610377421	1.466191502742165	-0.39564412390494136	0.3417181556494644	-0.8366021339255753	-1.4878483632806714	-2.0650387429489525	-1.1698941241454408	-0.5676565146794237	-0.05644062740865232	0.34553115071811097	-1.135574289932928	0.5230402905431024	-0.47147104295462877	0.30425976337904814	-0.36877329547391313	0.36049613637753675	0.8334326445931708	0.8776079862629725	-0.09681104627278117	-0.44270590931233345	1.3913865545606545	0.2751372448577577	-0.23920467263760464	-1.9820690168627013	-1.026870578188443	-1.2805567130381672	-0.062183825601468824	-0.08481200055885249	-0.7062596037426867	-1.4125849387172322	-0.2599753687667639	0.7627073160959557	-0.8855328302263843	0.46524602675789695	-0.701820990254763	2.5933590783805833
-0.8628716471594597	-0.4267899753046801	-0.9047280656413511	-1.4239418891937368	-0.22368569498416244	0.1718608642384037	0.11125934357671105	0.19282720905790585	-0.19973563160234414	1.4552088233972849	-0.5081601133576548	0.4034347333081529	-0.7644091794288539	-1.5344266301042235	-2.0820275285005154	-1.212288191745535	-0.6044507615101173	-0.034105238401790736	0.32444708810417533	-1.0634811668383346	0.5732031639565515	-0.2996769432604355	0.35019383152305	-0.37570527088273653	0.49307162187140874	0.7802963625601048	0.9092381313891199	-0.06670354832883638	-0.4108849942427121	1.2647900594671442	0.26465362578722124	-0.21777426327125915	-2.0013821996436216	-1.0392162350256684	-1.2768715428296185	-0.027975960089681867	-0.02119632224227892	-0.5632996599130122	-1.4176327465020568	-0.21174927329754673	0.6212772471555101	-0.9146946271176931	0.535869509100697	-0.6627558954193914	2.4706571281978147
-0.8847651651716809	-0.40987361741433553	-0.9095541777206322	-1.4773839855512851	-0.20282688676559016	0.12768104798656016	0.05967561855242788	0.13556646695377075	-0.19710895495778982	1.4171745024914384	-0.5503283781734754	0.4524633723896591	-0.680349690711213	-1.5622254876011419	-2.073098157157471	-1.216920322647208	-0.6515684767868823	0.011826726185549776	0.3095785928464675	-0.9958040542006783	0.589723259191459	-0.1839180884151172	0.37584345236823774	-0.36747218337036525	0.6446862152298165	0.7674388991332814	0.948118590124329	-0.017393334789074743	-0.40614570901957714	1.1840829587586117	0.2798153402390946	-0.1770636669646401	-1.9990756538143575	-1.0371410391470461	-1.2763419375301857	-0.0010695576564269417	0.03963502674347211	-0.4196994321650269	-1.4165175822717693	-0.16338105135809278	0.505301712373132	-0.9151251049292478	0.6063709793296932	-0.6244082208820195	2.3484988391312474
-0.8879933375744468	-0.42990417173506384	-0.9319007266005486	-1.516978533829717	-0.17399878056503898	0.08639465564166729	0.07034719045538369	0.08595303638849015	-0.2025832906032267	1.414662124863525	-0.5340274751078872	0.4898058840726011	-0.6151957928438943	-1.579904000955158	-2.0471553788345282	-1.1932932750961114	-0.6841468569223219	0.05339521044006555	0.28735630073584933	-0.9617961006553273	0.5685765159556763	-0.12033018795978485	0.36220270784045466	-0.3568500790964359	0.7575299545073809	0.7822160944265977	0.9870668575479679	0.03861100977403353	-0.4184828959496432	1.1526295775365962	0.29248060629498	-0.12982213967430933	-1.9856116063899443	-1.033349410067123	-1.2643890401471682	0.015861206651647277	0.10652586167675104	-0.30135730105660086	-1.410878399516338	-0.12503274557038052	0.4130537610214907	-0.8885523245902884	0.6662143325587857	-0.5865845750840541	2.2253595963115336
-0.8691476717081621	-0.4706567284651933	-0.9676479862647062	-1.5441263556077391	-0.13971889207372154	0.048189267359767717	0.10019012083967944	0.03837546728433679	-0.18783271831822893	1.4600746323133877	-0.4565477230884511	0.5202108533436212	-0.5836783558942451	-1.5835275778336402	-2.0223698076433587	-1.1487262399105638	-0.7042600542809287	0.09285233324321421	0.25642744687312263	-0.9411646867215971	0.5090531063550294	-0.1176367107796505	0.31107548644576016	-0.3505358585939203	0.8121864410300634	0.8016563421240208	1.0222126223665664	0.0771773575768061	-0.488501639783507	1.1650469956386371	0.3173133129201614	-0.08604462493678856	-1.9801818430023943	-1.0368455875304279	-1.226676729450105	0.015957726770103747	0.1665852732037963	-0.19969199016531977	-1.396892381461481	-0.08257569273398428	0.3402340053523317	-0.8409845264135134	0.6958417446635703	-0.5587112368974616	2.110050255437117
-0.8364173460659469	-0.5278539575678126	-0.9951918866146174	-1.555277698712786	-0.11568342131910969	0.01711661451137419	0.13368455647919636	-0.01432882297822859	-0.16907935198789814	1.5280267561965348	-0.34460669982266634	0.5165742787652419	-0.5908635521076508	-1.5525148939771956	-2.007543604213939	-1.077564201447447	-0.7428784742009136	0.14327164470186174	0.23048654111889372	-0.8981845214542158	0.4307371309230181	-0.1976099307474654	0.25340219542082776	-0.3514378900942795	0.7755554452717645	0.8255522637831817	1.0463055709710647	0.08891890630285197	-0.5776164046629713	1.2036755647590238	0.352951760989555	-0.054784023850456956	-1.9995502063055461	-1.0584909357288008	-1.1811159624406242	0.008440512838550785	0.1567598033536805	-0.08369756675736603	-1.3912996638823116	-0.014083654667723312	0.28448587718565077	-0.7647407563041838	0.7009303675274979	-0.5511128201760502	1.9870823840562064
-0.7913636701886486	-0.5866913658575192	-1.0224264208056006	-1.5423389273567736	-0.09349781429030404	-0.006044845255939482	0.15178531656109906	-0.014807849204376436	-0.15838179701103589	1.6113915477317406	-0.2655610824430834	0.4802636325962754	-0.6051608747424603	-1.5043766131296636	-1.9948799829066626	-0.9882658335272071	-0.799927798519381	0.17469996369261262	0.21969421850899043	-0.8504553925605263	0.36687304714936525	-0.2953334079879665	0.20312577711017638	-0.34661612171053924	0.6387903424305945	0.8292910008441614	1.0731943239600643	0.09494791533349385	-0.6378267376870508	1.2494548539588615	0.3716787844409733	-0.05576408593856883	-2.0335082996866265	-1.0998330583683313	-1.1390417636524046	0.02088025281138458	0.09135929854298949	0.0180192612307908	-1.411060036114453	0.06764552601292798	0.2311183026257433	-0.6601346480964334	0.6908464251807879	-0.5621798080773515	1.8449209115293879
-0.7253092814731908	-0.6358056204041695	-1.060607360919994	-1.507825495342325	-0.07048721056539163	-0.036113944269508126	0.14481495626762425	0.05957237779136423	-0.14823669792499733	1.6976635190935325	-0.24771266400203804	0.44229999798259145	-0.6018386348661603	-1.4559273168279852	-1.9873253079790234	-0.8982201767544101	-0.8627604271505692	0.17794864517911615	0.22248317874169943	-0.8135735274479627	0.33798969053463834	-0.334807408013042	0.16189204731572804	-0.3329216434778088	0.475322060206511	0.7958675210327731	1.1490983265780885	0.09878845845265741	-0.6981701641911436	1.293668202747801	0.40074300770216686	-0.09092381334958761	-2.0703137080148375	-1.1397330957362768	-1.0989682959953728	0.04721888984195403	0.019676204473005426	0.08651492131947944	-1.436839760725988	0.164918174302279	0.17577792671412767	-0.5376698603921922	0.6621376925211127	-0.5906021287528462	1.6962945992077352
-0.650269666301533	-0.6638387483403239	-1.0938384424915362	-1.4537959576775767	-0.05703636237062233	-0.0677024425470182	0.13482780262716554	0.16133693738187255	-0.13963847533326512	1.7484443109850805	-0.2663807150925349	0.3932112502303678	-0.5712175206983876	-1.3903376132754992	-1.9888272151074946	-0.8234806916567058	-0.9353827846942945	0.1882746102506025	0.24635024227160685	-0.7955414847488048	0.3441738745622971	-0.32532564037216494	0.12911985638991183	-0.31854927490541524	0.3493857667186394	0.7452375556031845	1.2442078361806912	0.08548601859857172	-0.7656138385203739	1.3114134884197317	0.5112675866881244	-0.15104132876304494	-2.113056540535126	-1.1623562480944072	-1.0628521568257647	0.07371082353124822	-0.08516450379144189	0.1606112257970686	-1.4563678070768191	0.3025999621977852	0.12997775429968125	-0.41994032861505126	0.6114093619114673	-0.631470131989275	1.5538967522825682
-0.5824032789076841	-0.6679284761826351	-1.1205573664176387	-1.3964074607434562	-0.04433396478675371	-0.11252003132940554	0.11259759157600664	0.2924703667897594	-0.13860889844582036	1.7395638251655974	-0.3155831407058881	0.33846727837485235	-0.4977823797376536	-1.3135711003866568	-1.9779855794970522	-0.7604699315995076	-1.0209567711719967	0.21020461785880268	0.286784206329141	-0.8010381326852825	0.36850207663311757	-0.2821147440791556	0.09975552699745074	-0.30237284333230263	0.2648275757414492	0.7015221799519844	1.2650616158994148	0.05860221676442756	-0.8252917976243946	1.29889819904201	0.6941745272316204	-0.2234391911167677	-2.1564063587999565	-1.1642555799155194	-1.042888979288837	0.1139313246574718	-0.2184419601734116	0.22753929422368602	-1.4670547976170751	0.48954149261878044	0.09967816393437644	-0.31939301120195734	0.539120773074406	-0.6737979295711971	1.436985974859341
-0.5130415527986578	-0.6595721384288176	-1.1555208984791787	-1.329037482452814	-0.024831723300439246	-0.18188717303381913	0.06649685978312382	0.4580765764007627	-0.13425454156087197	1.6771338047625797	-0.3743703749885755	0.30799719137722265	-0.384037070189849	-1.250864460726587	-1.9485465583504542	-0.7006974232367297	-1.1090710875814547	0.24517439379064548	0.3289523315570126	-0.8247245379800949	0.4038709111298647	-0.21790807183919872	0.07722086826324255	-0.27317982386612527	0.187421016526449	0.6581800854970469	1.2333010694493631	0.015471201092369602	-0.8744264384420252	1.26529164975501	0.8825136223493745	-0.28569425573964147	-2.184062836542233	-1.1340913767713452	-1.0413590084238118	0.167346693742101	-0.3245052745863285	0.29064773789624543	-1.4574491784516432	0.6962515229909884	0.08036989538573576	-0.22917101158315076	0.4518390486058296	-0.7099371972782086	1.3911825258193364
-0.4534611011089117	-0.6590522123466364	-1.187653730186525	-1.2275758248810973	-0.013260506753500606	-0.2559766451665951	0.009812498098667516	0.5857370656690793	-0.11537561707353569	1.5827914611837748	-0.408195513432365	0.2996270589798793	-0.28436987390085217	-1.1909470866473664	-1.918853115777722	-0.6552294014913616	-1.1881456129039736	0.30661782717403047	0.354940911845134	-0.8493864376483312	0.4469150788995848	-0.14944279378740838	0.056624924753330794	-0.20224734679240694	0.11623130885905249	0.6195010434462154	1.2125516107897627	-0.0571075544179666	-0.9113801325017816	1.2035776934833424	1.0696447585658457	-0.3289648418108975	-2.192935864517011	-1.0661937814477538	-1.0634847409334207	0.20728898982100893	-0.3957912447613712	0.3741495923462576	-1.427318623699214	0.8915462136854874	0.07039795420673253	-0.1573611629328336	0.36309317877160957	-0.7503186023994732	1.448154665181312
-0.4314752239407532	-0.6678963158064173	-1.201822700265438	-1.0860074907118515	-0.008714519804336065	-0.317924991699538	-0.060372874115827035	0.6417261071966565	-0.10117750067936224	1.4772664735101126	-0.42110778599201	0.29418722427999033	-0.22951394538617068	-1.134125056849901	-1.8885318267824318	-0.6271557202714966	-1.2556670419943055	0.37533560454452586	0.34821284324956164	-0.8660866676700009	0.4868799213442202	-0.10601957384281172	0.022950789574484997	-0.078144212915684	0.053747445840745735	0.589946652859581	1.1607249086173679	-0.13564558842745159	-0.9563078620163376	1.1329146324415842	1.2396009154949703	-0.3508472625713296	-2.1791628061681036	-0.9813710292293681	-1.1015280549426296	0.23684117903077664	-0.4638377548495912	0.4601169078610289	-1.3683205221672945	1.0530406456398729	0.0663684025096246	-0.12997662443494346	0.2784813664403835	-0.8013614969927352	1.5917875683378515
-0.4377424523793664	-0.6889238417898842	-1.2135373654835206	-0.9286786585656847	0.001508635130923567	-0.3704474353913598	-0.15225698174747432	0.6600887791989781	-0.11049391592916544	1.3823806359954731	-0.40567544886837786	0.30575814339301427	-0.2073055999374153	-1.1000614594908638	-1.8424569272237474	-0.6182571530130195	-1.3247288839155948	0.4299832692031106	0.3166105865956044	-0.876110310453206	0.5159113715483793	-0.0773922792188172	-0.008845069943412387	0.037665698015310015	-0.004518643799703004	0.5618498364678771	1.0844453501864992	-0.20291409577022895	-1.0312857846490135	1.0848476021727005	1.3258491810466406	-0.3429476241887024	-2.140497814240702	-0.899636449860863	-1.1429770252523535	0.2690221220549777	-0.5253116413732243	0.5160350367268133	-1.2798254819228823	1.1583692806740473	0.06153533901577274	-0.1339124215691558	0.19994145106667757	-0.8573452339861273	1.7833808369193256
-0.45898505824498026	-0.7332033197785208	-1.2028797013084422	-0.7720176015806933	-0.0025695701864284007	-0.4008916947170123	-0.2529238198202145	0.6525384134439857	-0.13758936621093726	1.3187046813810608	-0.37955730399405957	0.3298667294064278	-0.2096828038371723	-1.0815881288651368	-1.7889586670218798	-0.6322807438206018	-1.392770540146207	0.46301622289689914	0.27981180574736986	-0.891338536989229	0.5352043915785133	-0.05137959870436708	-0.02740001589105484	0.09749498734824072	-0.05017646295547336	0.5174886250961587	1.0802516436097473	-0.2605061508965668	-1.1088272034402349	1.039013260380293	1.3180669973371577	-0.2962890648645771	-2.090614622143696	-0.8305570480708016	-1.1763274478582602	0.28959226259426496	-0.5705748412640375	0.5646377378362694	-1.196221957506777	1.1916204144155154	0.040542094236645725	-0.15714592402705602	0.13226779100465855	-0.9226866270403722	1.9863614421412445
-0.49681272968393364	-0.7880582014799744	-1.1510454013800153	-0.6518030099714489	-0.039987848171182186	-0.39895961910977756	-0.3542903704183003	0.6334286886366002	-0.1682004448888607	1.2821367686417116	-0.37482912460580475	0.3650102655523051	-0.23478958436862246	-1.057353607207817	-1.7379553782246866	-0.6528709366730041	-1.451948066402183	0.47354487866771666	0.23000979577997013	-0.9164677393513214	0.522922837006657	-0.035158071723107684	-0.05690382119893286	0.10515405481492905	-0.0683990459337757	0.4496225485566022	1.111026356051085	-0.2965568356785467	-1.1713116989706533	0.9656954409856848	1.2533936098587222	-0.2075638750515744	-2.040091335988809	-0.7755960128176712	-1.1914653326670284	0.3060006827318696	-0.5919615247297977	0.6293652902677742	-1.1342162918386283	1.1673167880049065	0.002627130872343247	-0.22428201358049513	0.06918035098502338	-1.002944123855615	2.1696520599807227
-0.5419147841667227	-0.8335651338275744	-1.083871696071397	-0.5976278671963682	-0.09698916628774566	-0.392267697042971	-0.44740566620929983	0.6368160883786438	-0.19643094090996088	1.2494399683698614	-0.4103913949335068	0.3905814958864987	-0.26488459603399017	-1.0293967736072052	-1.690399089394477	-0.6701698786215861	-1.5085649941365218	0.45839937918990953	0.1679494712854745	-0.9491263563681642	0.4635679476974318	-0.004140619421246455	-0.0918750823911571	0.04212665379890597	-0.07125406743253969	0.3620021941068938	1.086255320562286	-0.3171487980171898	-1.2295661365058195	0.8772136908152346	1.1399406456575307	-0.0962592375620258	-1.9976519963407928	-0.7358507358203348	-1.1929143916113083	0.33409939251076315	-0.5938579028797972	0.6834950399134497	-1.0678682442434497	1.1229668689967107	-0.02383479121000141	-0.33187686773703795	0.011820303130993384	-1.071604365592775	2.298919309077625
-0.5852356263564322	-0.8594703168706783	-0.9783056504397842	-0.5985366439194719	-0.1559509146976346	-0.38762039867702536	-0.5150751321851182	0.6548365987908604	-0.23037182191166844	1.2114364112717033	-0.4732156258478219	0.38354377235671533	-0.283322540215508	-0.9992085275419142	-1.651915796905935	-0.6953021037196789	-1.5504736818138614	0.4306476442731403	0.1336238068829116	-0.9879183212418621	0.3943316413002474	0.062061895143629905	-0.11619503284270323	-0.0987269316966134	-0.08309649388599066	0.24826400611550897	1.0353727239749553	-0.34294373078263296	-1.2664966838734002	0.780039747973357	0.9983898253161729	0.010064825781470726	-1.9732511694101553	-0.7152605719670241	-1.1875227154379222	0.3670184305584546	-0.5834612885515645	0.7214778594812725	-1.020689193909805	1.0763558470529193	-0.031018426527166604	-0.4557683819024316	-0.04100376496280826	-1.1120294397756567	2.3934099748174855
-0.6314064082150695	-0.8672209675390683	-0.8335790051905045	-0.602929901558786	-0.22394935372209387	-0.37849931358947214	-0.5553984561867564	0.6574313241824926	-0.2678936215511709	1.167874859584447	-0.5520532767342607	0.35865878267987383	-0.3057257384429321	-0.9579817012310002	-1.626760904289732	-0.7186482554609487	-1.5671006817129325	0.41710114920116925	0.1436950521676912	-1.0189180136955167	0.34435260820471425	0.13433079975385365	-0.13286240473503597	-0.2511155866815772	-0.1125983827065488	0.1075132947310871	0.9985108777337801	-0.3675693361738056	-1.2619772922259418	0.6643864848919407	0.8567657953444343	0.09733259567896162	-1.9616135972715951	-0.7146485650468882	-1.1854410723859876	0.4185828844303293	-0.5747468731940371	0.7570761734222828	-1.0206173840919461	1.0306621868715704	-0.03733259012397418	-0.5982872859420921	-0.074908778233884	-1.145710763157351	2.4781974715051343
-0.689830171428076	-0.8553591487775565	-0.7082135253874838	-0.5835995679458049	-0.29500113103420544	-0.3753761039913691	-0.5765313038784925	0.6927081841223572	-0.3125370798560212	1.107080448290214	-0.6260098316933664	0.3219223667599951	-0.3439217543814471	-0.9171300681663583	-1.6174293829505402	-0.7398903385889872	-1.5589256837942513	0.43741526151192334	0.1892361506684534	-1.0268680007747384	0.3289661949302848	0.1844027831881511	-0.13728844045093602	-0.3601793953613984	-0.17495835919039254	-0.03626514191190873	0.9568972072495437	-0.390907608675873	-1.2414924696497533	0.5505866590937356	0.7284732390650457	0.15395230329519163	-1.9522273904400684	-0.7345000998586553	-1.1891188869653777	0.512037069712323	-0.5873343620437994	0.7730685522095092	-1.048407783603545	0.9850912722781537	-0.04015087776927305	-0.7620348957744125	-0.0689086531080115	-1.1730912647914042	2.537178793253074
-0.7582595098676389	-0.8304187770209742	-0.6179662607254677	-0.5313675002637701	-0.3433357312813603	-0.3778521620511265	-0.5853293285824342	0.7717589168230365	-0.36882229047841575	1.0481985203739632	-0.6486292461536076	0.2596898563443188	-0.37931189030713547	-0.8881513266449744	-1.625973018582993	-0.7727392485759089	-1.513571335837137	0.45792643422480495	0.25978850151254174	-1.0126561575978512	0.3648354836258016	0.20343911515045116	-0.12424279316226543	-0.44386605116444117	-0.2752332464260628	-0.16533155934347424	0.9655193427860743	-0.4303321784047158	-1.2227147156215807	0.46014136645493436	0.6340328158737594	0.16900386027770478	-1.9474211669537307	-0.7664792200763356	-1.1942972498931583	0.6428331855289267	-0.6330036099620244	0.7312293099612883	-1.0927059930089453	0.945806223845695	-0.018180226849329083	-0.9194237333617714	-0.0322117155857823	-1.1793109868531844	2.5570283333543995
-0.8291033805267094	-0.7961947766629732	-0.5462706533938473	-0.4098575252591625	-0.3770287664527663	-0.37610297709603296	-0.5915923292191384	0.8166220039790202	-0.4314758108241257	1.0147377522111767	-0.652550026215537	0.19229300930287332	-0.40411177771218343	-0.8633638886247249	-1.6420097755722463	-0.8110417772102231	-1.4050938427938735	0.4268753451466991	0.3592435385289271	-0.9968554852618542	0.455683240729055	0.16827831844761781	-0.08962487095576441	-0.5212658207528584	-0.4061250012924589	-0.27304984740783095	1.086521339263049	-0.4800822306815885	-1.1946319913384618	0.3819238663215411	0.5681075437158118	0.14803813552210204	-1.944557297849931	-0.8090805293676395	-1.2015866783895088	0.8139747108603451	-0.7111210035433011	0.6847682481648023	-1.16484529120914	0.9059332886499811	0.017252244844434106	-1.046968159242356	0.0225573691457122	-1.1792049334178283	2.526896506924909
-0.8951621672972117	-0.7520975408062351	-0.5266671511230939	-0.2512232679858852	-0.4097224499562082	-0.3636288967192252	-0.6046765710865388	0.8383549676438797	-0.4942348000217196	0.9928441757393565	-0.6803135530503226	0.15993951728944342	-0.41856985388939405	-0.840403049303438	-1.6573858575678284	-0.8525189584876752	-1.2493432419514245	0.37885454029680476	0.46738130003047457	-0.9871355892296549	0.5692608104723633	0.08672783706801251	-0.029403819875880664	-0.5872890597215905	-0.5534317219752183	-0.352463940638115	1.2969786439381497	-0.5324176765107475	-1.1628226496149288	0.3121416467609128	0.5100157020086138	0.10784714109840554	-1.9419141508350566	-0.8529199216238161	-1.1966878293697611	1.0064585376787019	-0.8065646003162208	0.7177171114093556	-1.2528207663008049	0.8594450122941224	0.038689220018778614	-1.1308006382010891	0.09808286759015201	-1.1867846348271185	2.4413880683222957
-0.9582434708024911	-0.7158635169346479	-0.5303434523116917	-0.11364652218607318	-0.43072584522461355	-0.3431685911989203	-0.6312274113925663	0.8734949629477022	-0.5426650923418539	0.9720324598379234	-0.6854943653942442	0.15795593115578202	-0.4100840153783759	-0.8206510995884371	-1.6815517894792187	-0.8878270317908166	-1.1017541266344033	0.3827112938813018	0.5494649287597995	-0.9801026836871264	0.6752243270486703	-0.014344287477520711	0.02889711276842883	-0.6366055819321496	-0.7065723721899666	-0.4137176074153051	1.6039381443551466	-0.5948372299712295	-1.140225691377636	0.27169022513096647	0.45649214123717974	0.06232917127337597	-1.9421845353939897	-0.8794191178094742	-1.176128845870972	1.1627473200758742	-0.9017181627838463	0.8370601461142215	-1.3415143395710636	0.8097976521225305	0.044097933755075265	-1.1509654488309073	0.16319427326229502	-1.2003844283022242	2.3063651026256062
-1.01459575008947	-0.6894384078093629	-0.482391697677815	-0.02549015917913574	-0.4437174169081482	-0.3218266589452162	-0.6591356175264517	0.8681002152103743	-0.5699965919587957	0.9678844731012248	-0.6697011452383922	0.18951799233810498	-0.42061093674594846	-0.7668651730338432	-1.7122382963281537	-0.9062230573740051	-0.9968439054102005	0.4784319766404813	0.5959237620379911	-0.9903891842356254	0.7530347416064147	-0.12287807177883185	0.05963760452633739	-0.6800178979585388	-0.8394913612566679	-0.4798891058257963	1.986619085536703	-0.6568384002427525	-1.127431357277084	0.25729091369638374	0.39277779991673367	0.021698838672249754	-1.9546056709482325	-0.8882967354325965	-1.1449409782377455	1.279309557247159	-0.983833567711945	1.0270478398060139	-1.4214555632763377	0.7676248522266101	0.03973258608320969	-1.1052979027079946	0.19301546931253238	-1.221857129743193	2.1423035420917875
-1.0551810020414132	-0.6736530231493296	-0.3908347829430023	0.029076611134077623	-0.4580655553239407	-0.3108344618011417	-0.6739748760557861	0.8013901105261626	-0.5954748531783378	0.9609985074802285	-0.681524652039811	0.25746583552779	-0.4471157859643461	-0.6233340093212891	-1.7397199139220718	-0.9298766045298026	-0.945767058910009	0.6834705099056448	0.6069961725345123	-1.0229835471320627	0.8035346556027086	-0.2287972419705973	0.07516127391225065	-0.7256333575888363	-0.9344954395715434	-0.5393593179986208	2.3737649680487314	-0.706969288499319	-1.1229119656296256	0.25854488941604786	0.30634651028911125	-0.014474746071298287	-1.9664032666012634	-0.8984335397074925	-1.1021238609044888	1.4056827805768446	-1.0556772961663996	1.2423819451605802	-1.4810661603135284	0.7203419596962415	0.018865264794616452	-1.012154803653639	0.2109512500416642	-1.260348288340165	1.9723208028793366
-1.0845776019597912	-0.6799403766998287	-0.295410791221587	0.033936809299627294	-0.4633429826428497	-0.3082224081282539	-0.6832929056965968	0.7188664376859132	-0.619290724399128	0.9347877433294214	-0.6755180903848735	0.33692949821567525	-0.4387371164815958	-0.4115522320596507	-1.761870992281332	-0.9673894449440381	-0.9625562075281275	0.9605599564858631	0.5832959698732287	-1.0635162145403745	0.8358088447478773	-0.2970380635907103	0.0704795323514201	-0.7697290308124674	-0.9932458129376208	-0.56966027097778	2.693227347401641	-0.7481746687247574	-1.132824536554205	0.2825539367315696	0.22212615149898993	-0.036547265081579794	-1.9702934934185627	-0.9146130329984444	-1.0411971845823167	1.520280549454838	-1.110574097059211	1.420380874450903	-1.5283465892135624	0.6519016039827937	-0.02995707139266055	-0.909731832918772	0.21758296728604937	-1.31819107967098	1.8204147957805954
-1.108846069696118	-0.6967334531480066	-0.19853277855320803	-0.027493484662662125	-0.4608042041501922	-0.3100606936574678	-0.683568202427881	0.6250172162131762	-0.6210133823132427	0.9198416600939746	-0.6293495289068034	0.4213771715171795	-0.42871681233856274	-0.21035979049875694	-1.7803534778185885	-1.0031427116061509	-1.0251050759009803	1.288395271762539	0.5360266695188652	-1.1106495324993984	0.8383009023907324	-0.32758233746903437	0.03689373191900487	-0.8095168202646843	-1.0024190476940036	-0.564179555000908	2.9385174537179717	-0.7745435374032594	-1.1403240648193855	0.31868067136735767	0.13716637544202212	-0.031080884297024235	-1.9799721570179158	-0.9210496575033227	-0.9785419354078322	1.5955435312347965	-1.1321972700354412	1.565747402663193	-1.561129883119858	0.5777503482834413	-0.09708628456099293	-0.8198972633303636	0.20663058577638313	-1.3928589365992075	1.701435742371817
-1.1218950990135665	-0.7125670783723658	-0.09838064070283811	-0.10727504339259937	-0.45542471538434226	-0.3176764479927818	-0.6574800135730384	0.5118757837516645	-0.6113855828340666	0.9081975588837861	-0.6162904564696443	0.5404574572634668	-0.44809492117715666	-0.06685824730564567	-1.795622866958049	-1.03629371708666	-1.078208781389274	1.6296250640866883	0.48372174652211186	-1.1798921091614716	0.8095196792859578	-0.3386959640321109	-0.012787589152533568	-0.8549026718767088	-0.9659063072640564	-0.5048100695000908	3.1031569492261717	-0.7813985850377442	-1.1264244761674074	0.35267870575708116	0.03798928916509543	0.0021440653710832315	-1.9988935580909946	-0.9167445053754696	-0.9315541763415484	1.6529048698680886	-1.1101368145681523	1.6490063907993633	-1.5795216447057372	0.5126693455028797	-0.16769338461075817	-0.7534622376414559	0.1944437287623502	-1.4656739776273862	1.6145681509786989
-1.120100692555353	-0.7354759863645499	-0.06655717515441965	-0.14779343099175618	-0.44831868714107337	-0.30897741825632447	-0.6109969252089279	0.3965331117271413	-0.6069106901183936	0.8860783811555818	-0.6533757755265514	0.6714542869794011	-0.44656532686460737	0.018285935832223703	-1.7995089490636844	-1.055823925751037	-1.1001664204270543	1.859459426236708	0.45397879668996044	-1.2580192782904773	0.7713677066429894	-0.3263508602898283	-0.06278505563235043	-0.9083685389889226	-0.9125844165899082	-0.39103040582023213	3.132867586864453	-0.7762921645776274	-1.1039953314483946	0.3824743922472473	-0.03549853781119441	0.0497700135666644	-2.018559896214194	-0.8951413645508994	-0.9000353053961785	1.67882336050067	-1.0509475059569895	1.6431849588524243	-1.5953493733833417	0.5057891322845651	-0.24770277195377446	-0.7070444301898334	0.1737590868810543	-1.5141778282094704	1.5588133397682185
-1.1117751743558486	-0.7539628426268435	-0.11115230696392517	-0.16055145117632352	-0.45056829153406486	-0.2663216907723232	-0.573617746805741	0.2908679100094317	-0.6000501924196164	0.8599752903316855	-0.7038015334525185	0.7644874820816512	-0.4550316800977588	0.04141956151692572	-1.788125642029859	-1.056295618714708	-1.0966531981810086	1.9559570900099903	0.4798005161094583	-1.3375249903663569	0.7427294704521495	-0.29128712582772076	-0.1128848044501403	-0.9386767974009992	-0.8526683835586543	-0.2578401199347171	3.0216300415214077	-0.7651352795387171	-1.076566501219261	0.39831118804339616	-0.06920425163853347	0.09834222860593983	-2.03961678349762	-0.8412777210166323	-0.8937535980945814	1.6207352821519403	-0.9634553112153619	1.6148358364003315	-1.6135088090879113	0.6179010761255285	-0.33927313499920553	-0.6565063351133313	0.12253553063302913	-1.5390941470808335	1.5285751448594715
-1.0983435142495162	-0.7507736053186195	-0.15925874467726664	-0.17118564509640036	-0.4591839786800035	-0.1994681231588754	-0.5555628695123849	0.2079963728859091	-0.6070211812965579	0.8210129278938954	-0.7481656797694812	0.8305569293114304	-0.5264403521603394	0.05339118812499259	-1.7702751064865498	-1.046045571616498	-1.0862351429821602	1.9668854968822664	0.5400790048997237	-1.4189583260543916	0.7153117297052488	-0.26114930008243503	-0.16098074928310577	-0.9131137713665703	-0.782717541235888	-0.14858723139683688	2.825955030924061	-0.7468926997226907	-1.0293067424679243	0.38974745142129963	-0.08161328398808654	0.13832200275202627	-2.0641169353682742	-0.7540139756800016	-0.9090533067448426	1.4801792790631765	-0.8662402741470304	1.5924111800889273	-1.631672468899414	0.828312855018013	-0.4296322339928274	-0.5942284951474355	0.06630947771905546	-1.5309841784947615	1.5208397926735138
-1.0811647112451497	-0.7460567501400697	-0.19412431078847991	-0.17235550684492676	-0.4689606147848953	-0.13457945767997	-0.563718535176664	0.15183054787011102	-0.6549894195989123	0.7524968008697885	-0.7741309081047233	0.8711052367659455	-0.6046445148789881	0.13475381828068533	-1.7532740102208186	-1.0006888482108713	-1.0942682607716754	1.8517290281761016	0.5981823430811466	-1.4877277587389366	0.6930057711314986	-0.25060591418362066	-0.1885969805356744	-0.85134921445105	-0.7235560898236373	-0.0840984609187045	2.5567336736448736	-0.7224333748296945	-0.9798654079789545	0.3578414155492594	-0.07323078130948003	0.151379640313898	-2.081184270894384	-0.6421855387903274	-0.9234114948627795	1.3187749303878114	-0.7948784488459878	1.5477826550241578	-1.6626858620008207	1.0792048367517717	-0.5114345319867886	-0.5255488351554215	0.01845202037537828	-1.4823805129146947	1.518546961009533
-1.0658814699650234	-0.7472734843736272	-0.24491192187919988	-0.18552021716524741	-0.48569018696264477	-0.09587229248065769	-0.6078845427191365	0.10647132640847483	-0.7324889364289437	0.6655634076426893	-0.7804433028378138	0.8447425756006435	-0.6552282962213605	0.2952822234000745	-1.7304663604392754	-0.9247250813759973	-1.1245022406775433	1.5967610193090074	0.6423527987325004	-1.536169524240756	0.6879603757398168	-0.24469725027945227	-0.18955471515487096	-0.7843200736879778	-0.6766537741171231	-0.061932667978728706	2.244344262100515	-0.688673069812914	-0.9400878174736661	0.30852652651544243	-0.05618757935682021	0.13398776265546197	-2.07979923978638	-0.49585257381712455	-0.9055005378611511	1.161611789270505	-0.7637332265236413	1.5043905402844013	-1.7107350783626436	1.3483019272641315	-0.5881878976459805	-0.446322468780321	-0.03638883618776547	-1.4163653686240687	1.500074301778588
-1.054516895729673	-0.7122454746101914	-0.2572917243389785	-0.21489228252522996	-0.5060259302656446	-0.0918674561491558	-0.6769151980885241	0.06183634697922776	-0.8208617896556456	0.5655246323401866	-0.7627111009664677	0.756678363944333	-0.6991578551722	0.47984274329392607	-1.717646803419207	-0.8567959946863594	-1.1540943819038447	1.2675688024062537	0.6543012287892955	-1.5606386615477768	0.6957429491982402	-0.22563058636692537	-0.17330577100878972	-0.7162904979881433	-0.6290588200588384	-0.06752003572596098	2.0163453713338524	-0.6485941058654431	-0.8953105414582581	0.24417616275511533	-0.06114387133360351	0.10640239439955038	-2.057164189567142	-0.32971731596825754	-0.8591600741608383	1.0079006618015245	-0.761082759179877	1.4502755098092617	-1.7680266406936684	1.574793378175757	-0.6598023856200219	-0.368916408579794	-0.08301899521024257	-1.352995321779977	1.4635840040335195
-1.05180329576713	-0.6266827936838378	-0.1931704317984526	-0.22164534712508938	-0.5175035904862211	-0.11521180656861078	-0.750388836815574	0.01496020913479119	-0.9157486000677892	0.4602047367177825	-0.7062604314008742	0.651192655891876	-0.7367839267331101	0.6261384888211267	-1.7278564890357022	-0.7878281234924567	-1.1659920441640093	0.9562696700166855	0.6379727009311316	-1.5671283277086976	0.6972034583905684	-0.19082770667676702	-0.1566848910882626	-0.6750594581353513	-0.5802982063353779	-0.08320969616569765	1.8931891449859841	-0.6016171831871837	-0.8498388646775554	0.17503622344114395	-0.090376476744674	0.08679270382620585	-2.0283544389102324	-0.13587995178036277	-0.7979244614139976	0.859117738027852	-0.7727956830475218	1.3607682337806124	-1.8325245294522337	1.6964730175813432	-0.7265358392466746	-0.32837154841437954	-0.11459142395271964	-1.2810599004215188	1.4116407299964107
-1.0566675446465024	-0.5081825274481788	-0.13755155252580353	-0.18683568402410325	-0.5344755586004558	-0.145843646050305	-0.8150070973529981	-0.05693364363951701	-1.0009322761065524	0.3798855621437616	-0.6266581978190525	0.5599677299670285	-0.7269536040492788	0.7017991689841111	-1.7409263639105155	-0.7119756549973257	-1.156709029998498	0.6925690701867369	0.6336343183469191	-1.5677533450617287	0.6875978017794827	-0.14907881038468587	-0.155954967130914	-0.6860751761548924	-0.5221728968477288	-0.08575748845764852	1.8009849768799628	-0.545532380318506	-0.8184114433749338	0.10779254009349384	-0.12877492787942565	0.06858551589619429	-1.9847949346609224	0.09820214332819803	-0.7208963128632582	0.7329716208592411	-0.7908090444394003	1.2607514699893496	-1.8985473208135772	1.7461785203998506	-0.7897914059918952	-0.31149066851842006	-0.15582434123517727	-1.2157746533036393	1.341041606569636
-1.051222752501237	-0.3681294490841688	-0.14315108000240434	-0.10804825673711912	-0.5633546955244777	-0.16490178990419457	-0.86725994637693	-0.14890097636667401	-1.0646957305601894	0.33215038721339907	-0.5742689915313394	0.47906145918193516	-0.6931856175060076	0.6916195838023234	-1.7536105030747389	-0.6684527042369836	-1.1264142443229872	0.46063460717975735	0.6628409296727804	-1.5593769442743641	0.6689788629150385	-0.11792789750182757	-0.1663598704210226	-0.7052037108200905	-0.4423336565923616	-0.07170908026179643	1.7095423525055409	-0.496678097176968	-0.8126768503882094	0.03811430876327638	-0.17889424083814984	0.05145555138199498	-1.9284445853584207	0.339565010417688	-0.6467809934593951	0.6295758633762272	-0.7951729452175169	1.1329081143000173	-1.9530298520342182	1.764461152707672	-0.8379061720895009	-0.304086450159682	-0.19514095061260225	-1.1721118301237028	1.2545758516537102
-1.0371137919180307	-0.22578762394602148	-0.20147691316567515	-0.00441256424217622	-0.6010791578500554	-0.16332611659343987	-0.9088526941950426	-0.20498696367811425	-1.1181835054445022	0.30571914910748893	-0.5365230730256207	0.39808005255844653	-0.6659110998118678	0.6327537381633167	-1.775416881437301	-0.6645254628203479	-1.0831543173202458	0.27700246388285416	0.7359677053470617	-1.5427818573588126	0.6394724918895981	-0.11369355725017465	-0.1474562346848376	-0.6724845682161439	-0.3153218027371058	-0.05841315955682329	1.6254178504286099	-0.45755390512224975	-0.8320159117016613	-0.026168768495020246	-0.24051478672970467	0.043002515872028975	-1.880724469732879	0.49689299626643757	-0.617329054307641	0.5324652689009394	-0.768413934004464	0.9739999491947232	-1.9896359627147944	1.7588600777214953	-0.852927045603273	-0.3211272218142193	-0.21719643447839662	-1.1435647407007292	1.1700424574442851
-1.0283660604342404	-0.1213146418038454	-0.31541131339629735	0.09817376728520451	-0.6502515124741842	-0.12722162605921375	-0.9439530274337142	-0.16924248289843877	-1.1541282946320162	0.300489301800403	-0.49764557213073335	0.3220425841014304	-0.6125311810956007	0.578365527713389	-1.7920281384210515	-0.6804358254826164	-1.0496638506401603	0.17031959246817624	0.8630143788537019	-1.5221913324107947	0.5935532658146999	-0.13407662780254187	-0.07017727914945301	-0.5964460461646335	-0.13555681002501002	-0.05067498110731624	1.5242577193968634	-0.42843336239328494	-0.8617651978214871	-0.07171561341511436	-0.2954952191457172	0.02343084494865444	-1.8533383765495337	0.5338807248420115	-0.6358358172711304	0.4302504634555115	-0.7199291222917692	0.8248800324957853	-2.0114576991301947	1.7462366630467663	-0.8071928331124404	-0.362397744576255	-0.22746698358739467	-1.1302207231579533	1.0974341516315478
-1.0146925073004525	-0.07553970632110038	-0.4854131738300139	0.16285256146764998	-0.7089963803093235	-0.06912805173293776	-0.9731650694754844	-0.07226818556940595	-1.1664731726287898	0.30740603122908877	-0.5007589528663366	0.27334454270886666	-0.5114123316055227	0.5543679702116094	-1.8053975740072818	-0.7062093410144652	-1.0389012294133337	0.10890994086801334	0.9869085738067049	-1.4406411710492963	0.5405255474470684	-0.16796348259585298	0.12107209607034963	-0.4966102930763678	0.034043855654998144	-0.04686514286609629	1.3981492070758095	-0.42457672761300785	-0.8731765170644941	-0.11007503652737805	-0.32646289279681373	-0.020435382305462907	-1.8354709234510715	0.44072905085993597	-0.6671045968251024	0.3401120281251998	-0.6672187338542515	0.689839002414411	-2.0260646609041886	1.7301828322040333	-0.7043073449889696	-0.41566014923159467	-0.22964167008636532	-1.1406513904471167	1.0300379013023981
-0.9955213853608645	-0.06418173345366052	-0.653796018032007	0.16914872727302027	-0.7677157327827278	-0.024366736997363518	-1.0039906562478342	0.04799020796629723	-1.169767818668613	0.3051551459665295	-0.5336054254600346	0.23692369731025273	-0.4183944863885921	0.545012822820975	-1.8390345486850994	-0.7227874937151896	-1.0398943903175046	0.10162433628649567	1.0437187402562942	-1.2724998205163311	0.5035021500890808	-0.20622420461185884	0.44484683692221383	-0.3863055077263543	0.1701388449688455	-0.04917593122391297	1.2855659200700749	-0.4455709814794965	-0.8691663526449185	-0.16284600498368434	-0.3489528912498078	-0.06730093750164737	-1.8322538990049924	0.22917162423729956	-0.6873105101242698	0.2899669877600374	-0.6154676896573218	0.5731822163323435	-2.0365953594879267	1.6895992646571312	-0.5476825081906807	-0.4885830905089315	-0.2435008107778233	-1.1664410905508256	0.9623166361755185
-0.9853618782077447	-0.058869911315088716	-0.7761554899907754	0.15322756158814713	-0.8199967089782687	-0.007447006922355323	-1.034942420688689	0.182670712524943	-1.1571617797052678	0.30352466415902646	-0.54448696638074	0.18426850176215284	-0.35774168770851944	0.5447116808733081	-1.8803000625755633	-0.7272129277001974	-1.0377188950036076	0.16171649834100627	1.0764771043571435	-1.0919048531921098	0.4975426597833195	-0.2296708021371266	0.8066752566970182	-0.2949597844566226	0.29914977699384654	-0.043926294082823274	1.2052647848100082	-0.4728785303896383	-0.8651446148792546	-0.22485357508239523	-0.3728997613473816	-0.100356910947667	-1.850838698892461	0.001983400183143047	-0.6868912392622193	0.2770105812707596	-0.5661975542872155	0.49699578963865987	-2.044549352842592	1.6161844824853713	-0.3178901270350899	-0.5887306785255818	-0.2847624367929413	-1.1838213770745152	0.9074955038385157
-0.9679587743961011	-0.03250912294223872	-0.8504188364415001	0.1440042309785247	-0.856845143884269	-0.0175059927901192	-1.0634738680336748	0.2738168574358477	-1.1218849599130223	0.31323577278610554	-0.5433370340068818	0.1303209697936371	-0.31719282446758107	0.5640933740952756	-1.906813237321614	-0.7155637014737931	-0.9893175023677114	0.24263512975180218	1.1174354882874935	-0.9314272668383781	0.5317369589156062	-0.22685599715608543	1.1219605634971668	-0.24789560756817228	0.3997456429778973	-0.030991804377405868	1.1082931443020576	-0.5064242799249012	-0.8618577845901951	-0.2954187648484721	-0.3827830614487953	-0.12638347355481405	-1.8756368255831621	-0.16021953733979294	-0.6611612484648081	0.29417412939393517	-0.5355163868533405	0.474571133327256	-2.055933321026778	1.5117150665667225	-0.10191335169815333	-0.7090676759041392	-0.336488395862511	-1.1913137403605714	0.8873209489394609
-0.9373615054505361	0.01825067085420143	-0.8904972223306535	0.14274901451014932	-0.8673021896354352	-0.06609394270895516	-1.0947353412972245	0.2749745041490378	-1.083569632721245	0.3625963022226887	-0.5435144171922109	0.08906137640230387	-0.3245241602649874	0.5942322526281621	-1.911643140846781	-0.6757771949762421	-0.8478900383745224	0.3204064250257589	1.113788386444722	-0.7959211681875615	0.5925217173641741	-0.22496934985198241	1.3569588841861038	-0.23449633964465072	0.4631868110352378	-0.01438375369289569	0.9879848828682525	-0.5497376677562495	-0.8593405818160023	-0.3685714264653689	-0.395850980471775	-0.13906936342809156	-1.8877158418995723	-0.2255143446122306	-0.6149164079435612	0.3435924300436605	-0.5315808444338119	0.5014704174815661	-2.076753944099079	1.3777027257209837	0.032548950766043624	-0.834139929209796	-0.3872095492889915	-1.203247871056845	0.9081868989536852
-0.9062980426702396	0.08618946561342772	-0.9214647748393702	0.1665479187505466	-0.8624925439483396	-0.15170552592662476	-1.1236376745163008	0.2306018486055385	-1.0481120091829115	0.5038893436357931	-0.5345351580176209	0.041019521331735066	-0.396570975177708	0.6220755409042449	-1.8964558231351059	-0.6245163596433112	-0.654135831505146	0.35360828763565705	1.0948079626387903	-0.743536536206334	0.6839771688516476	-0.23983807185312908	1.4608498443830527	-0.23284534865611445	0.5402048170285128	0.01402116781318396	0.8763561335534951	-0.5960065573455008	-0.872163849281774	-0.42180116652643046	-0.42528125188487387	-0.14892912598694225	-1.88458158823684	-0.19633498019011517	-0.5681419621228817	0.4091693340538078	-0.5490498337449846	0.5385259293056281	-2.0980180983993355	1.2271197305043757	0.2025276739176932	-0.938789085198702	-0.434435414514156	-1.2327806335848948	0.9672745891808813
-0.8801560034848958	0.15837879009605232	-0.9421459025637227	0.22600501242455043	-0.838669701208189	-0.24386834609406885	-1.1443690478082484	0.19204023740066276	-1.0026850679783468	0.7331668750386962	-0.5471905307916176	-0.013263617381616587	-0.5070573720022798	0.6499731334659719	-1.8696389841062495	-0.5886676944042761	-0.5264707400411751	0.3578084893495771	1.1112795140986322	-0.7874921958471386	0.8330001732241682	-0.2665362544427031	1.428165988203667	-0.23910490058285175	0.6486167970959642	0.04823268570557117	0.7701625114190556	-0.6369330154449659	-0.9032267101826161	-0.4459386698912831	-0.4465193656583565	-0.1726449387570323	-1.8769501220122649	-0.1057227831984893	-0.5472740421994233	0.4599445940159508	-0.5719714679956854	0.5517216656910383	-2.1105087825999433	1.0884688984936144	0.34303430392755246	-1.011539835351418	-0.45539278935571853	-1.2741664271233577	1.0478250747781321
-0.8659590818007962	0.2185240536852659	-0.9593157243842395	0.30334140947409305	-0.7960888150323344	-0.3200446474628143	-1.1654292477514514	0.16283104299199977	-0.9565198448105903	0.9458678413986489	-0.592741309451817	-0.044054283956403956	-0.6132375224182749	0.6886427215983388	-1.8445661629178307	-0.5621892893873899	-0.4933991575519638	0.3643790461862316	1.0752792816930976	-0.8599533198131436	1.0341980811562126	-0.29977400550116123	1.3489064746693609	-0.2243006502618016	0.7534304364578739	0.0596207247407579	0.672215469008303	-0.663489620169796	-0.9264370557625853	-0.4551263358958466	-0.45720797169395855	-0.20551926276430646	-1.8612954078552733	-0.04016769712093612	-0.5596167879278554	0.4882079557616235	-0.6019208565669723	0.5153653144674304	-2.116160637676173	0.9767897943574653	0.4021643772685911	-1.0454245888037816	-0.4464715506817246	-1.329713473500576	1.1151149566280252
-0.8660514409567339	0.2733682152613145	-0.9847249982375452	0.40645493191819204	-0.7360979470324563	-0.376684475579763	-1.1947483496331652	0.16067542497433604	-0.9253111093053201	1.0959183134004815	-0.6622938680855114	-0.053135702290565155	-0.7027528889386365	0.7216597272704024	-1.8382918022636427	-0.5277292034346694	-0.5260721244401818	0.3492391770056285	0.9649127357320779	-0.9264680169998339	1.275754045546211	-0.32390003871150796	1.2707255748809463	-0.1780674357251974	0.8246933498047259	0.05355342402690192	0.6041564100363408	-0.6851543599160269	-0.9335373035877217	-0.45984250799273	-0.4644337622125471	-0.24832093981926695	-1.8426057649755658	-0.01868414385547309	-0.5786678674490948	0.507863994002587	-0.6472911460474327	0.4302590704290082	-2.10941473890432	0.8806864593005239	0.6195263110014081	-1.037005672746379	-0.4239997901923639	-1.3977623483750936	1.1531003224426484
-0.8773500443664155	0.3585878521746828	-1.021560195560601	0.5333522960050663	-0.6567196566740726	-0.418580503431793	-1.2311639894768591	0.18961659280408322	-0.9122229270190747	1.2234548054754382	-0.7499089283149573	-0.05767891598559223	-0.7647647857499237	0.7305853771291176	-1.8516858592782086	-0.4747935930846576	-0.6472309985523423	0.3308055839608927	0.8598082664494363	-0.9943846222680914	1.5637858636403523	-0.32326913414679226	1.1973937877518637	-0.1229013759062459	0.8576753240024745	0.03747270709584263	0.5922325129785613	-0.7141837165653454	-0.9338497839321045	-0.46602063227009954	-0.45954335890310594	-0.3031537238869131	-1.8182435644104906	-0.017544544762806435	-0.5888701250923223	0.5203150892834747	-0.687373887039071	0.3153538656407081	-2.0843404401505814	0.781365897780933	1.0390554106091987	-0.9953846180520782	-0.3962097369777987	-1.4698537306678998	1.1526984859654559
-0.8990544460117167	0.4515152592548179	-1.0589625641750253	0.6364607975832902	-0.5465953554247042	-0.4448604832933086	-1.2774558995553555	0.24415144757371196	-0.9109221445124989	1.3101215790359013	-0.8344962410706831	-0.06236739230151902	-0.7917275389981937	0.7210969374009911	-1.8692040055389871	-0.392613018987012	-0.8218719251639095	0.35194734996058197	0.7539052487240968	-1.0578910583630858	1.8697625394332476	-0.3061133830985495	1.1325793298575797	-0.08180154063532329	0.867101963033895	-0.0021543506915288114	0.6195281180981415	-0.7441142062370384	-0.9188275807095667	-0.4783585299606485	-0.4594481863836105	-0.35245253668116794	-1.7801193416009542	-0.04595714189417692	-0.6009701350585142	0.5135416480294392	-0.7104159970781243	0.19635673144343627	-2.042530229728663	0.710231599427075	1.4847885889615733	-0.9270308912602416	-0.3695752102527856	-1.5361620815150994	1.1016829814418647
-0.920925973748715	0.4727303874328868	-1.0770037673431907	0.6362700046800966	-0.41130014982350527	-0.4634637452687954	-1.3371685252839325	0.29452903902356026	-0.9283245050734509	1.3516219556080122	-0.8911976937603621	-0.057298227737718296	-0.7796564093596732	0.720711870648237	-1.87400108049304	-0.27909931229132284	-0.9544487715757164	0.3891129418018469	0.6330443459900009	-1.1089205125321315	2.074473840107678	-0.2889030345398985	1.075403502930967	-0.06799225839345677	0.8566053948412016	-0.04954328732182141	0.6703585541559097	-0.769297655880156	-0.8870529590242985	-0.48158828205812443	-0.491806843011943	-0.38824592492501686	-1.7215065908869733	-0.10544140070647341	-0.630753077522413	0.4945669282716979	-0.7322979698960019	0.09085707662756096	-1.99077647158668	0.7130935097141298	1.8806320796354725	-0.8396192967825838	-0.3464431489122529	-1.5774168678687102	1.0232775935096279
-0.9110347479533185	0.4676544080532423	-1.072729358247333	0.4945962323275074	-0.2751842000864895	-0.47876090699403884	-1.408673027669161	0.33461897199757373	-0.9690656158585732	1.4203739384910665	-0.922466067670787	-0.04010213885676088	-0.7475885133102856	0.7486588307423684	-1.8529907949799953	-0.1443859218351153	-1.031732904792078	0.40738325622767635	0.5454841051797804	-1.1382846455572915	2.117834621758252	-0.2940897980286708	1.0173257317513247	-0.10481154418085555	0.8335737618432855	-0.0335869974561829	0.7377030138728782	-0.8071666983679966	-0.8475473421520849	-0.4582826845365616	-0.5352860424951256	-0.41983180523886804	-1.6433268269898078	-0.1814709500493427	-0.686383700850264	0.48186033855960153	-0.7530956606187036	0.005375493740473802	-1.9411770079804795	0.7768243110274351	2.1063349455270353	-0.7448834298254764	-0.31773441625257814	-1.5878787273447432	0.9528025666419861
-0.8597050475273182	0.4702861988403642	-1.0501610969535178	0.30349203545029696	-0.1663314143635946	-0.479356473989473	-1.4721556891900405	0.3803488685151569	-1.0131666629251606	1.527852427952964	-0.9480826462969334	-0.014215338001302502	-0.7237482758401802	0.7967625543172157	-1.8073098382746804	-0.012004496592564511	-1.094112868249256	0.4177880454600135	0.4734598031017624	-1.1547512242320326	2.080520143896899	-0.33844724204025123	0.9702944530727098	-0.1876617707744753	0.8143713490015033	0.06453263127570566	0.7923307364827309	-0.8555918705464988	-0.7973768868595551	-0.4216910613412881	-0.569006398248542	-0.44174802124371837	-1.5546186194509304	-0.26950146267671804	-0.7754309474464509	0.4808383608347683	-0.7668700590870532	-0.0746379172925366	-1.905090462452651	0.8615381475830732	2.071496113145792	-0.6451478705713143	-0.28691559174241743	-1.5753020375989581	0.8920957117861017
-0.7728654506708902	0.40926724503057804	-1.003400402031514	0.14453142189524165	-0.09501597831355184	-0.46334650767126995	-1.5161114006183383	0.4106187638531457	-1.047213012778753	1.6064949750079485	-0.9672216803277875	0.018313470968385127	-0.7248053521644573	0.8219992368823451	-1.7686295743594542	0.10160990860098781	-1.1468449829230654	0.4159131564911994	0.38996977562261087	-1.1396164582347805	2.003383810504846	-0.41683713420623025	0.9480526937608774	-0.2841080721644208	0.8050967525351055	0.2052655673650668	0.801531853897395	-0.88004046766542	-0.7465988308973932	-0.3921461699950548	-0.6009770438358567	-0.4564869722153689	-1.4868293478899	-0.3799862981670138	-0.892444296104317	0.5005625309240542	-0.7793593824796384	-0.16441749797609878	-1.877697128992746	0.9573184679349307	1.8635544557763033	-0.5565001898061921	-0.2800398502704254	-1.529561814773512	0.8462272597865518
-0.63477971643431	0.31540182697743646	-0.945352998411279	0.04995337143609575	-0.055854150610222274	-0.4259242665408465	-1.5440196067522238	0.4078073361211131	-1.0857593669794199	1.6426270671383751	-0.9881834795044362	0.0618972662941103	-0.7398577293166074	0.7875950035497193	-1.7469339924244025	0.1905955811857593	-1.1898616868472338	0.3875251979904184	0.3342322861856011	-1.0478440504451878	1.904462399439803	-0.5037017732655595	0.9469694308178056	-0.3741089484699797	0.8047363553439404	0.35653925342508236	0.7665112743497435	-0.8779539156076621	-0.7249277403471599	-0.3685958942842891	-0.6248653462291255	-0.46608059722443124	-1.4783756918840791	-0.48885318432821395	-1.0230434918184503	0.539880285060009	-0.7876320532798718	-0.24278236190909097	-1.851638613323639	1.0413216721393825	1.5426054601870374	-0.515118972749757	-0.2924922630615592	-1.4492356951471554	0.8273941295981257
-0.44584806782663905	0.29806202413356236	-0.9064862966445943	0.17752855241589377	-0.045792592965952554	-0.3585783010177884	-1.5473346382247655	0.39422922368709806	-1.1326980283943302	1.6546352067395471	-1.0235500166621199	0.1094131704959059	-0.7583200300954591	0.7148321975388734	-1.7322678282791633	0.2575176828967731	-1.2166567626699538	0.3476063908165708	0.3359068541885734	-0.9231384853061122	1.8575575849938566	-0.553791955869993	0.959354892106836	-0.44325922997329154	0.7970103405583319	0.4836326131049746	0.7034648422686506	-0.8730835061772151	-0.713701594641565	-0.30584205570851064	-0.6268786110645983	-0.4710569469649314	-1.5518154489215836	-0.5819696854987886	-1.1395934358393136	0.5820538991714698	-0.7878417703929305	-0.30581720972897125	-1.8228513245758748	1.0641458912007011	1.2544805211304602	-0.5259485645518632	-0.3085404446183176	-1.3716669648400643	0.8216443223582954
-0.24015543144384358	0.34533241711041535	-0.8966639210986223	0.5367815473966664	-0.05108277796572874	-0.2785941224813857	-1.524056770168444	0.36640578371836224	-1.1649765193972854	1.652389448778269	-1.0553872400979114	0.1493603912432513	-0.7709952033478524	0.6346543881608866	-1.7307946461504167	0.3080524290609053	-1.227054549278921	0.3335925810766972	0.3809890853006208	-0.8445089657812117	1.9191747315485415	-0.5216643541898327	0.9762221794779331	-0.4983378200709955	0.769169657540802	0.5383568214967458	0.6285988341889013	-0.8646246563183873	-0.6938880261384945	-0.15301605873246377	-0.6095498915534526	-0.48648870044714376	-1.6988439504066175	-0.6631626035701617	-1.21947556850366	0.6201963789238659	-0.7624570755803478	-0.35489828388084216	-1.7846358291538607	1.020939444248508	1.157165648373973	-0.5706137123421571	-0.3418066885877155	-1.3162945947093145	0.8174723142274425
-0.05971642712737464	0.3945753131619355	-0.9083888985220028	0.8514442325548723	-0.05408508552991087	-0.20156902090654785	-1.4857675831257358	0.3092705008639326	-1.1747951672751102	1.6579012976558345	-1.0745629740981428	0.17166070807926095	-0.7577062438426532	0.5584654754011755	-1.7444677460194526	0.3430584068704591	-1.236080827972605	0.3672392371656836	0.43316886264590676	-0.7999808603404339	2.014975963884518	-0.42431699313214316	0.9943261532990608	-0.5534929461747905	0.7643831323456356	0.5091757121063746	0.5584011935049139	-0.8437644996278465	-0.6935350390828032	0.06864402982105086	-0.590844830991147	-0.5192489655045084	-1.8746159859218832	-0.715155053532518	-1.280696469992184	0.65388757791921	-0.6898324855347171	-0.37348123668238287	-1.730693983620632	0.9538299091200114	1.1913988487293117	-0.6461871670020664	-0.3889966678970554	-1.2693004459717143	0.8083659905310621
0.08086300431951725	0.43775597829647894	-0.9313283992065318	1.0275109361409474	-0.039005506744374134	-0.12445012925368934	-1.4363403491631745	0.2365839737392132	-1.173474295463413	1.6759801619742514	-1.105427648345405	0.1837275237257004	-0.7217510348588272	0.5128301284465477	-1.7522111852309983	0.3691446177377756	-1.2542144597194982	0.42089596951642694	0.47282215621095103	-0.7645301097278028	2.0584950524755197	-0.3176091922344825	1.0201338468483878	-0.609254893469737	0.7738717146442876	0.44868638301676966	0.4909524127288232	-0.8176691891882791	-0.7093905232236948	0.3358081446115498	-0.5681205617209335	-0.5581430674236778	-1.9967194455150838	-0.7347181712899675	-1.3530979278020516	0.67840368800716	-0.5901633120369746	-0.3554060952643294	-1.6639446458668279	0.9008296563096352	1.2620119451357685	-0.7398345400642434	-0.4268204231761768	-1.232256604845487	0.7829202865488336
0.19041415742646992	0.461897700710329	-0.977047561393476	1.0688477248774848	-0.01657325121879386	-0.05547690587696502	-1.3737868141103782	0.15810351035537618	-1.1688035320228107	1.6949204129079525	-1.1388123871566536	0.187604532986947	-0.6908181562451843	0.5234688316796954	-1.747853192415597	0.3968632042546523	-1.2809757545590832	0.4629486593304559	0.4823749409396507	-0.7568955519669343	2.0420055972935964	-0.21451089341380322	1.0564859196032406	-0.6601240032324309	0.76014283414333	0.3838776572275551	0.43493200397967646	-0.7880229855295966	-0.7184698132299207	0.5858386692031251	-0.5275697474529856	-0.6049241345088171	-1.9490600284639963	-0.7334167772643914	-1.434473253185631	0.7010121063420872	-0.5032333376409943	-0.30302792691242253	-1.6055928326956432	0.854774219658591	1.3462727493735005	-0.8329038429223328	-0.44167719232755853	-1.209791991862068	0.7514529447686732
0.23884553957805182	0.46360756071255327	-1.05113560035414	0.9235539082301006	-0.011095953566292357	-0.01260077170961441	-1.306209113711654	0.08623246835374143	-1.1538520666866041	1.7496697359913482	-1.1560246727951384	0.16500868185324463	-0.6756878379815664	0.6110616444248227	-1.7464661852860253	0.4277988427821874	-1.3072506032415228	0.4906272003835778	0.44252498992229955	-0.7524970653610177	1.996837052516852	-0.14148369004791167	1.0950091674414186	-0.7146941755753871	0.7388737686584574	0.3295622806221669	0.40161185769573365	-0.7470214330116002	-0.7299042791651036	0.721861391535672	-0.4823847635819295	-0.6534414322759137	-1.6774946063553664	-0.7188904061140365	-1.5245649991223647	0.7396769302649536	-0.4307470716486579	-0.20401206671759864	-1.5662199319740118	0.8247467726738723	1.4373214293867176	-0.9292816752463701	-0.44160542049590923	-1.1941771831151922	0.7216638612167883
0.21514881899752822	0.4236482932624527	-1.1222279436758502	0.6848267985427295	-0.021948487424355335	0.01481406809595599	-1.2387422967185864	0.026605108584710657	-1.1316433398754837	1.8639111358434868	-1.177010938618039	0.12321812853724483	-0.6715520877543248	0.7762997121355919	-1.754981095918754	0.46538058216864514	-1.3259855364882205	0.5087342361905028	0.3505965699441844	-0.6982023336186544	1.9268755981990018	-0.13263889336179568	1.1300873601687964	-0.7734902288260879	0.7224193843993106	0.2907528864075613	0.38827441028683485	-0.6845911517770422	-0.7610250067963863	0.6837038279295011	-0.45793274703472886	-0.6954277990592989	-1.1889041903114244	-0.696815949615339	-1.6375474630012203	0.828895585642915	-0.38074961948219854	-0.09219052815656541	-1.5410949439370776	0.835018640295581	1.565949276789478	-1.0248231506793863	-0.4420001655699801	-1.1818126002401197	0.6908997332717158
0.16283395424152866	0.37690854649318595	-1.1759648454816851	0.49420460478937517	-0.03760216184893585	0.038219382066123055	-1.1814767530458645	-0.04029888766722743	-1.1168475666539641	1.9904016584570257	-1.1999484194795602	0.08517434902927191	-0.6887283601939636	0.9263128328528438	-1.7821180135159735	0.4971589081256605	-1.3392074132872787	0.5039315926757929	0.24542058886070434	-0.604099253643456	1.831855687214166	-0.16757523363295093	1.15348676957859	-0.8393111940644358	0.6863008283971996	0.2644632250136369	0.3947370998995162	-0.6081074865030878	-0.8061668432135745	0.4802110949242911	-0.45400138988327754	-0.741765303561457	-0.5350922546028217	-0.6810303918132113	-1.7609602090272254	0.9838387640357222	-0.3692553368600834	-0.013509202057051941	-1.5337323255530193	0.8712092078533242	1.6983728179783526	-1.1092644482573184	-0.43978241597202017	-1.1694542558024206	0.6656254007282901
0.09318195649955559	0.3320073012310125	-1.2307278117146327	0.3695616094797022	-0.08071461806094118	0.031579044542228395	-1.142690502460561	-0.11999972738910711	-1.1055623995023158	2.0262209852092825	-1.196639305573938	0.04478633136333521	-0.7248491940396581	1.0204764641609976	-1.828915141639169	0.5176961017686617	-1.3430719577579278	0.46523455999513635	0.15078067976745646	-0.5135243090068686	1.7699423534806171	-0.20843237058836533	1.1852919274908493	-0.9231673224523945	0.6383736331783096	0.2493838497042986	0.40789198545494865	-0.5362099446465693	-0.8485195032234966	0.22522583700135979	-0.46020224557653505	-0.7937635115035724	-0.003919029553062869	-0.6762117166374287	-1.8689555563364284	1.1708663653342732	-0.3777377247733759	0.03345967112292029	-1.5417876974740738	0.898607315138649	1.7626777471446942	-1.1843028804942943	-0.4103990280948432	-1.1580753460324242	0.6538303182506933
-0.016443963543155617	0.22159000955132319	-1.2885638151262677	0.3200759554304722	-0.15168559672755783	-0.00871317297564011	-1.1170190822683554	-0.20717679785478885	-1.0728519884392616	1.9904119130595874	-1.1840267494308834	-0.009091073822676973	-0.7515440247172583	1.095475619389763	-1.8885933803532722	0.5523734844799281	-1.3278637591505293	0.39911797993272563	0.06214776194465708	-0.45178778186485397	1.7338228376857157	-0.24863433741888225	1.2481816177523786	-1.0128183198729657	0.6013484529921731	0.26099111737855957	0.4023160248448148	-0.47545856005488674	-0.8643229073069911	0.08615075425850842	-0.48741426518909403	-0.8539021489447911	0.23472569299243315	-0.696302426567409	-1.9524787254343714	1.3721789441643855	-0.3821150117501985	0.031531459782720574	-1.5538813156229885	0.9131494371615829	1.769069863378499	-1.2395024353016293	-0.35221360417684744	-1.149416394957449	0.6591310141336608
-0.12326392446738565	0.040661093015015595	-1.3502823638324517	0.3132274943790159	-0.22215902584033662	-0.06339747796584869	-1.096360356724941	-0.31028719303304386	-1.025938438655753	1.927946001547599	-1.1935259248383345	-0.04792628416175746	-0.7694509950769035	1.1064105278173384	-1.959055804678367	0.5890118379390419	-1.3021564309847578	0.31805859109183876	-0.020907235412726342	-0.4129198803034032	1.6933881810952964	-0.28456556565747454	1.3268274372588487	-1.0700399181412212	0.5609783363755326	0.2970512659571992	0.3785203912588175	-0.4160749666578778	-0.8443010185743318	0.1670291296994819	-0.5180451745404384	-0.9282052182025596	0.38350893508441936	-0.741379901788459	-2.0058070368355247	1.5773636830408122	-0.3861710299580796	-0.03639751224033698	-1.5676561283312003	0.9117410930474117	1.7117626824718655	-1.2583758124967843	-0.27455648233242713	-1.1441074847522585	0.6969686459493168
-0.1954052213646249	-0.09978862998900917	-1.42504585224011	0.2991991951284526	-0.28090389367547575	-0.1349546179920545	-1.0802631450762687	-0.41734955457701606	-0.9907168644525901	1.7790594269366569	-1.2238033995755413	-0.07109817672316524	-0.7882104463432248	0.9175846531237465	-2.0303553575668722	0.6171120187636084	-1.2729899301459573	0.2157842423876147	-0.08851568378895629	-0.39196135448397407	1.643603201668674	-0.3166628353874078	1.3999035185430002	-1.0653056194787294	0.5235983902043426	0.3552416568856941	0.3319879828369239	-0.3787584045349449	-0.7892408245595206	0.4724609132812926	-0.5247218928311711	-0.9990020308519961	0.5875665062953986	-0.7962143149201821	-2.0148765275883	1.715069503808096	-0.3924402330186663	-0.13724590916687623	-1.5900185504340125	0.8900022033951794	1.5504367020269512	-1.248579367442408	-0.1681547419125074	-1.1455485637856295	0.7584791737595864
-0.2287732649883131	-0.15345357777041926	-1.5096368722963882	0.32161736125363616	-0.3346520031707938	-0.2246835856348505	-1.064116227073337	-0.5010479822099603	-0.9657709698187509	1.5996038820856693	-1.2709445102421384	-0.10457870631253918	-0.790120003574177	0.5403278439957984	-2.079122199956914	0.6663906836649309	-1.2512552455968675	0.1227210599085559	-0.13101753075407457	-0.39544860083687206	1.5736672807283107	-0.3635863623881702	1.4631790921705166	-1.010538640262968	0.47981013147774315	0.4397039339130539	0.2625675340434049	-0.3998706639162684	-0.7227288045903941	0.9605510820576975	-0.5240849690468581	-1.0311117374543213	0.7393626049012081	-0.8438101634447804	-1.9824602698855567	1.73503213536651	-0.40391220530960537	-0.24672709961270547	-1.6258263049042694	0.8683085358016586	1.3346218283207025	-1.236027864394083	-0.04113295425977668	-1.1610885112840184	0.8131998469772916
-0.23311414531737337	-0.0785306213093169	-1.5920932658560623	0.3850509806994533	-0.3781471898088288	-0.30203695248276163	-1.0098292410904761	-0.5605099638771067	-0.947308898412673	1.5281395568247251	-1.335304023208784	-0.13691216210239682	-0.7790182665095325	0.13604724762968115	-2.1062180818402414	0.6884966539062105	-1.240181839325199	0.08467151140631786	-0.14783472258463587	-0.41178667127080315	1.4750880169216112	-0.420125117610808	1.4785818824297343	-0.9079475909554227	0.41952243884310014	0.5134358578224514	0.21616031089245946	-0.4584228548223971	-0.6752722989555575	1.4840645356759326	-0.5275917103421005	-1.0254679316365727	0.8827326377623137	-0.8708369518029689	-1.9205994286602206	1.6691145721147513	-0.435070813830657	-0.3520722031379536	-1.675434216724335	0.8562277858314727	1.162106646288285	-1.239760721988563	0.08583141592763534	-1.2030357641861325	0.8433080359669475
-0.23090632168496353	0.15088542243740174	-1.650764557896803	0.4519289141344922	-0.4123292694134942	-0.3470468109250928	-0.9125997885930704	-0.6049624571249641	-0.9469171569628159	1.5371943708877787	-1.4226499503294554	-0.15382774385334202	-0.779987659083409	-0.16691142522964444	-2.122152249544763	0.6630517334726493	-1.2364659311803439	0.09021172385470502	-0.1437466313033584	-0.4251982585844624	1.3640025048211581	-0.48007318403893134	1.4089880498338279	-0.7631086662855882	0.35146931298006495	0.543452406080648	0.21007317709262124	-0.5286200444878882	-0.6660946355075815	1.9008248953450007	-0.5311204145264562	-1.0050429307916524	1.1320878996728856	-0.8765419818286047	-1.8464473311105631	1.5553173524545454	-0.4747698171260596	-0.4383486212339783	-1.7336508584736667	0.8569319578885585	1.0617156425487384	-1.2708842677639551	0.1807568404668501	-1.2675037760080303	0.8375523193671585
-0.21266758741483902	0.374378596897419	-1.6670629983696728	0.5330912109796431	-0.44274358060192015	-0.37464454138280434	-0.8023013884911132	-0.6269520419824032	-0.9624612568000878	1.5383121225671366	-1.508136412334953	-0.17259667628472836	-0.78210668305143	-0.3350029363133874	-2.1182579602963494	0.6822374472759176	-1.2325405809400505	0.12251836920922395	-0.12617260624725377	-0.43190405224129264	1.2675731513989699	-0.5569707442537555	1.2839850852399246	-0.6371413339747882	0.2917053225138342	0.5390145074139698	0.2108190726653521	-0.6110790799221056	-0.6991365385895131	2.1665209410002815	-0.5537787951293266	-0.9785136639237926	1.2578884542555757	-0.8272367346650068	-1.777731043509244	1.4206944978238427	-0.517962618283697	-0.5119444739133472	-1.786409954065681	0.8592576637651719	1.0326393089486268	-1.3201739771869487	0.2345928913869051	-1.337293174909867	0.7885814533892826
-0.17060898702294142	0.44948915555312324	-1.6569415688700702	0.629627399129455	-0.4720649837960188	-0.39726201869759514	-0.6995201185794861	-0.6324608435831	-0.9772620523478881	1.5731675166784798	-1.5607886350698792	-0.19734642145245584	-0.7764169819143063	-0.3231497917830911	-2.0891513284322816	0.7438278285211599	-1.2305677715249637	0.18075253318653134	-0.09673954088540322	-0.44578294224880777	1.1948796256898744	-0.657047980831851	1.14790308376473	-0.5650061482339235	0.23626046713547724	0.4970707361704287	0.20719913191377787	-0.6916607548930451	-0.7684666683311265	2.295821130084483	-0.6066215063382187	-0.9645520035737484	1.0322663349566434	-0.6859756891104025	-1.726175438735357	1.3034225538992026	-0.5710745926823916	-0.5637044371027474	-1.8274513770258103	0.8434364035101	1.0568885754115775	-1.38842930905043	0.26813186831657004	-1.3994030574044305	0.7108733699321739
-0.12792146475965943	0.3668048282982258	-1.6391994196555355	0.5755827988670854	-0.5078077530268239	-0.4087137872239729	-0.6245476420932251	-0.641590855345745	-0.9991141939931136	1.6408735301001172	-1.5973051046014202	-0.21900057007825832	-0.7792715751218013	-0.09172467337774241	-2.0455426752785475	0.7882252662366239	-1.2300948377610728	0.2275008908684014	-0.044905403910837735	-0.45599350610955547	1.1628454502930947	-0.7462239144984574	1.006009585813826	-0.5201997835251604	0.1801736542603566	0.4140186325511718	0.1933661594740445	-0.7510550760641298	-0.8435198177133755	2.336419358627951	-0.6664557372484802	-0.9754974383595163	0.6018085990832711	-0.5022258872612997	-1.6908831300315321	1.2273930888256186	-0.621942147764733	-0.5785413610029089	-1.8549122961966429	0.8151726168151472	1.092285068965188	-1.470213943562768	0.2801034098356547	-1.453552693809896	0.6355940334180975
-0.10289653155565434	0.17970111952818013	-1.6161774213286253	0.3346916959882341	-0.5416666380495093	-0.4083198688962842	-0.6139372472416659	-0.660392634722035	-1.0283340882914171	1.7003861160739853	-1.6291912613297161	-0.2328856730138873	-0.7741177191260162	0.21965116375653357	-1.98941402581616	0.8457400082789072	-1.2307704574237734	0.24015779898219708	0.04027111020475903	-0.43449758219219153	1.1789876515411761	-0.7955254663969955	0.8641811766234504	-0.4983596875013066	0.12937454392436673	0.3139733468544359	0.14907665382329885	-0.8053268851139841	-0.9098524508181342	2.258146805901986	-0.7313121488028675	-0.994346735933464	0.22467180184190766	-0.2910905343766875	-1.6636525908857294	1.2068115929782786	-0.6524849911453143	-0.5905742829159856	-1.8634196475595186	0.8029949624334363	1.1182612861554704	-1.5285559863944516	0.2658925871691154	-1.4904156202522798	0.5751885559201079
-0.08730102836735956	-0.03845343247975049	-1.5961820552565633	0.1147827915947462	-0.5727400960827631	-0.4140692006789786	-0.6643777261179795	-0.6799984938350729	-1.0562682670619847	1.7488698769914408	-1.634561690182093	-0.23833552582556247	-0.7485676485230941	0.414282660260883	-1.920625858617885	0.92046889353473	-1.2450395447000173	0.24684659206012866	0.13957716430272998	-0.38487587738838624	1.2277308691662774	-0.831353566004817	0.7477792268135959	-0.500382424805143	0.09223110840987936	0.22757948776387643	0.08411593030729639	-0.8562194453299382	-0.986045574790076	2.1068500476084573	-0.8052172706723277	-0.992817501123565	-0.10146715675337976	-0.007435878737112022	-1.6390774338662464	1.2400883232296616	-0.6706232903917806	-0.6273942880114737	-1.8539365274951414	0.8342369447092739	1.115107202535413	-1.553449903268348	0.24882524560293887	-1.512293820122552	0.5311697335876364
-0.10484926799547548	-0.16402898148323516	-1.5937174381904353	-0.006611703494771334	-0.6126673846381506	-0.42992441336844756	-0.7311563012828384	-0.7000491630152489	-1.0805913932370763	1.7396202254796929	-1.6358523057719012	-0.2395627445193679	-0.7213905572182895	0.4405659345129852	-1.8527363735538596	0.9495177602075788	-1.2664026384346214	0.26567430590912006	0.23784033797180423	-0.31410872568760834	1.256736785992949	-0.8499895162241243	0.6501693320075927	-0.48842640728219716	0.08571017173223017	0.1830405234415573	0.0174443414216726	-0.895327545723543	-1.079679731316997	1.9518158299748556	-0.8539529216168542	-0.9557694644307096	-0.39082277922934855	0.3406061256381495	-1.6146935232048911	1.2945029594230169	-0.6878334798613063	-0.6770126118879048	-1.8372597533240231	0.9621120061583943	1.077899809260782	-1.5600546628341996	0.23087511050747728	-1.5320883819099413	0.5045480669736231
-0.17091245282102116	-0.21514253941806666	-1.6034315355807827	-0.09775046083056867	-0.6599601076144493	-0.4418498217888323	-0.7904483347830648	-0.7184118350175706	-1.094668973800525	1.709635767585734	-1.6556274726053135	-0.2432393915448916	-0.6928982096574712	0.365823490452723	-1.8009123704788135	0.9496502582310825	-1.2937652347740096	0.2837475599328224	0.33783171349448027	-0.21918786599816276	1.2672769642201058	-0.8289998066672226	0.5531684820322431	-0.4638583493269534	0.09519875403088232	0.18675556010912392	-0.04296798391655974	-0.9290610313051335	-1.1760394108476995	1.6488858808776428	-0.880937991375232	-0.8703857794095029	-0.5641006551397644	0.6939943973617252	-1.5818727058984166	1.3455564244324751	-0.7088230394321243	-0.7427116295747777	-1.8137990634186547	1.2099676496643528	1.0167549600711905	-1.5557437350356325	0.18137407821903354	-1.5279211057441748	0.4837884854386555
-0.27038326376565786	-0.23509269279825135	-1.6230144134409403	-0.06804701832293364	-0.7090261482313481	-0.4506848471384209	-0.8337425693431394	-0.7197918867643287	-1.0860104832934303	1.7235615178661703	-1.6579395706761546	-0.2030918085618228	-0.6582972274853915	0.23419977555611093	-1.7737385207390903	1.0030098622563044	-1.3240532642528924	0.29740666094886636	0.40575004634101103	-0.10250238334238707	1.2725674800356743	-0.7976547693029132	0.46735824967051826	-0.43765023409832854	0.09926448484371728	0.2328113496099073	-0.08619341476424916	-0.9355942457173416	-1.2642398813861917	1.2274766356137217	-0.9241682781151201	-0.7508393266875985	-0.6501601976115452	0.988144619953518	-1.5289783766176328	1.3961386441577053	-0.7350242923657649	-0.8207232334149088	-1.7770408848884933	1.502011704825964	0.9429937764013682	-1.5431122861080182	0.10103268987093347	-1.482523996974293	0.460611975680573
-0.35697217148454224	-0.23753688139077225	-1.6548327228867095	0.09195793533380973	-0.7704628867295569	-0.455121117828819	-0.8659599340347572	-0.6886494793715705	-1.056012128421693	1.8000864894919126	-1.6341946904883085	-0.09667441611325223	-0.6408043192804173	0.08749427950995353	-1.7547266744926187	1.132979823471096	-1.3307824360933942	0.32301888292825087	0.41514788883455955	0.006443398446403459	1.2536472473168687	-0.7853642630710395	0.4016790411006489	-0.3997922453711219	0.09867883940807334	0.33663684805609523	-0.11394803254397093	-0.8829691499881342	-1.3371577484151602	0.938211963383484	-0.9797197456481035	-0.6372492857943053	-0.7201842803229386	1.1596613179622015	-1.4540098042313498	1.4252820422775387	-0.7740316753946973	-0.8368922422485662	-1.7307362246899611	1.7810447276667436	0.8578455113732018	-1.5384631257432289	0.008217357182204737	-1.4094344647016632	0.4417374799724353
-0.41474062449589616	-0.2585536872488337	-1.6945604937957448	0.19576433726845135	-0.843249708639666	-0.45048319847067503	-0.8990108360516504	-0.6323296816402252	-1.0115243622315298	1.935570298553126	-1.6039722657051694	0.018243344185882037	-0.6504836310607811	-0.02089707463714881	-1.7356327568183616	1.298353256565952	-1.29042091744364	0.3545316563770553	0.38777078774682083	0.10018431883386407	1.2322400636307058	-0.7718058813196886	0.34662789728555565	-0.3611415622951152	0.08634086681676931	0.4664024270933595	-0.1380044687777761	-0.7816882349377929	-1.376813818786521	0.7186744581213043	-1.0299635149784758	-0.541507358359087	-0.7905063378543801	1.1791540900966475	-1.3560107569489284	1.405154758752346	-0.8342606454386841	-0.6898624477657226	-1.6711551964013	2.0105143741592544	0.7630131302872544	-1.5466360544797424	-0.09591639335760094	-1.3164942247052784	0.41872643229319734
-0.4552335172919024	-0.2913787112413773	-1.7400012264396547	0.17917539642240232	-0.9230404973461029	-0.4253896630961269	-0.9459183402098233	-0.5500683326857234	-0.9554752009443053	2.1522192868998	-1.5705875268939216	0.09669517758336477	-0.6866044649064758	-0.08228066442878033	-1.73083157829292	1.4757681100367814	-1.1981515401085727	0.378826388810786	0.3464071702783844	0.19685172234159598	1.22796577623917	-0.7491479145003159	0.29749518148132376	-0.3481140406868932	0.04179802647116669	0.5558121612457873	-0.16556087654516377	-0.6867796176885218	-1.3893882593113966	0.5222039891462149	-1.0994028493947048	-0.4841652773934301	-0.8654304509399043	0.9861608733848014	-1.2392401440533014	1.3462831641479114	-0.9006963496159631	-0.3883843968499547	-1.602230443577048	2.1209014194750635	0.6746628107854931	-1.5544523016009677	-0.18750442772512804	-1.2138781683419722	0.3865381485980743
-0.48163504172488025	-0.30742673897385303	-1.7829618737094894	0.1097820091847389	-1.0106304816229499	-0.3794700408969907	-1.0051224316986682	-0.4159181785917414	-0.8891202261300759	2.38648568244956	-1.5293489946356889	0.14130582936717004	-0.7538773867418159	-0.1210736713921583	-1.7335604532667819	1.6464679636764665	-1.0684663458531265	0.43631735355721213	0.29913786992402075	0.2736821264951518	1.2173541045550464	-0.7296384041144781	0.24874369984589867	-0.36470048657835047	-0.03206650409941067	0.5938690679695139	-0.21606791731965128	-0.6293323875122079	-1.388537618373911	0.6231153913281653	-1.1961127711277966	-0.47952688009710637	-0.9478370428399792	0.5817298176094254	-1.0392847210010348	1.2626626756404262	-0.9682921910144188	-0.027536571577740566	-1.5354430888608477	2.112483656260544	0.61467525843748	-1.5507686414706652	-0.23808203748831014	-1.1387299517359546	0.3487241542222536
-0.506866683515983	-0.3156008345957722	-1.8194567682577243	0.04604713778651158	-1.0868873927290539	-0.3315057949969945	-1.0669839013575426	-0.25095637330877063	-0.8036753891247409	2.5006091543722255	-1.4699500941966945	0.13373213685682678	-0.8397002931064081	-0.13125819332718683	-1.7261576104805454	1.7631298234105937	-0.9473344965274748	0.5387437202859345	0.2643592974494786	0.3006980634836867	1.1892316425894696	-0.7183913169704037	0.18424538735989365	-0.4074403791226537	-0.11758200011563372	0.5874995872396362	-0.2834228091425316	-0.6038753796301554	-1.3843075603786588	0.9694940698730583	-1.2761308971340566	-0.5089752112015411	-1.0337144895883967	0.15975456345681732	-0.7412125605998066	1.1695718602161507	-1.048716472839342	0.33171422369133235	-1.475219996318385	2.049360122592799	0.6037439001877374	-1.5417409067940648	-0.26923818960722246	-1.1083050926634375	0.3039725712549009
-0.5252725438778036	-0.3442557298054621	-1.8579625428389932	-0.003021784395218155	-1.1292599034507362	-0.2914949477131892	-1.1231329638422805	-0.10676947923836504	-0.7036658059067762	2.5326086416697984	-1.3978040710602575	0.04827263426491966	-0.9291961743489028	-0.10657442712498692	-1.720219742680277	1.8116717993012386	-0.8644224515208151	0.6343067547234119	0.2467375978594828	0.2762522913113588	1.166466083220931	-0.7259985700872698	0.09707294022426306	-0.4834242325983853	-0.20326643231521518	0.5306304932439447	-0.3250260475208547	-0.6273423854211336	-1.3850540412013503	1.1723322887221497	-1.304126259791691	-0.5446967845510032	-1.1170646684186258	-0.14875320079011922	-0.43862404389508763	1.083254486045911	-1.1319697046574413	0.6412068629638833	-1.4354669259727926	1.9599302713429165	0.6360162919047502	-1.5312249488260898	-0.3103778035085363	-1.097294250698501	0.2625952328239757
-0.5331098779673534	-0.37462048501737727	-1.8984482608374027	-0.035592141316621535	-1.1295278147489562	-0.25571403294813516	-1.159846841811532	0.00930313751171594	-0.6013710642313124	2.5620137145189537	-1.3207219020424208	-0.06768700965997616	-1.0070593447048812	-0.06625596341031306	-1.7293460854500058	1.814077963408057	-0.8418837795731114	0.7088462594024769	0.2389070556676483	0.17974260246280369	1.1489297595619896	-0.7512590182360961	0.004563214725341302	-0.5809420380736066	-0.28562845290874106	0.43928325192996376	-0.32550592439282156	-0.7003556157815425	-1.3975937616879606	1.3286327159848756	-1.2839643275848076	-0.5886981927827908	-1.1957631292247648	-0.37764378892097583	-0.17872024319876684	1.0109779502840772	-1.19649118241978	0.812052275373771	-1.4224397801917061	1.8773289509585354	0.7062935923364482	-1.5210103253262026	-0.3549624653290113	-1.0761771401878444	0.2375631840388568
-0.5232406424471797	-0.4043473927676475	-1.934143959475072	-0.07353482472267149	-1.094554758930498	-0.22826636661525695	-1.1638004087580232	0.0984191236546617	-0.519863731029668	2.5108124839223263	-1.236422072380159	-0.15618200012309263	-1.0555874292322998	-0.04127599201368586	-1.7353044711072207	1.7672054626135538	-0.8874340572324083	0.7699969173312721	0.23353771128801104	0.014568624035820887	1.143593283666942	-0.8029810597627283	-0.08422250383194567	-0.6781044978062625	-0.36475816119400134	0.33376317535471023	-0.28391311812041037	-0.77433434580878	-1.4125233781417925	1.620478743111203	-1.2266338660335705	-0.6313562400489768	-1.2598056433262956	-0.4927644009672442	0.02789202424219451	0.9428631349239259	-1.2249056202061261	0.8370307077731489	-1.4335111644628564	1.8222032613886996	0.8155352185535701	-1.5243865013053945	-0.4041333471918695	-1.0378856115868378	0.2148889698772653
-0.48819693985148344	-0.42807639035337475	-1.9752896586125281	-0.131229594475076	-1.0311150645360718	-0.20204266080055464	-1.145711119373257	0.12271829924531148	-0.47653109988395403	2.280873530654115	-1.1720686760750763	-0.20507038563959218	-1.085200180270462	-0.045590714345830154	-1.7329777461295066	1.6761475209411916	-0.9481925334991044	0.7969885621255491	0.2196286660248893	-0.12113607825988404	1.151314577019394	-0.8759718647883489	-0.17066037781304605	-0.7684771204271212	-0.4272870738612033	0.22600933670023443	-0.17999369507485588	-0.8221158515427301	-1.4404440755796764	1.8379242498556991	-1.1178150714354875	-0.6547341003748907	-1.3059089696504638	-0.4805312971268251	0.08906143632660599	0.8686050979067211	-1.2086949335733062	0.7994453058097956	-1.4717731250611323	1.7512369306814857	0.9468854118945552	-1.541138237857888	-0.4696538523044122	-0.9808787708641254	0.20965327695384356
-0.42556863601580164	-0.45782473835445625	-2.020091034527986	-0.21424459082754774	-0.954186248904273	-0.12964141007215865	-1.1172255548168182	0.09370299640437649	-0.48059918417093	1.972558649997556	-1.1505747273424405	-0.254534812583797	-1.1084607307240275	-0.0889205975371726	-1.7349146318252402	1.5689672197689557	-0.9833247559595529	0.7831943339766166	0.19101798637268297	-0.16005655137439317	1.1626105432202036	-0.9377095162798493	-0.24534973051885398	-0.849342877719949	-0.47661643940197146	0.12325035595765259	-0.03178476637855585	-0.8573834088171711	-1.4787692111508897	2.0143494581803525	-0.9732992610637046	-0.6740311849373717	-1.3304863742522401	-0.4424250731454843	-0.018948622240914335	0.781282778973728	-1.135673219632734	0.7518508678820476	-1.5251911813346812	1.6671755838301188	1.0718135072182755	-1.562508386360059	-0.5390787450586706	-0.906691273613688	0.24034649257941157
-0.3424629878922727	-0.5173321544820253	-2.043613174811829	-0.31431044768643074	-0.889836506607956	-0.00041744057467218987	-1.0826949328692752	0.05405217080433208	-0.5134753320012314	1.7081693594192366	-1.157639471447789	-0.31885109025099645	-1.113863024012615	-0.1868707185807435	-1.7473033138494352	1.4577271791565802	-0.9892499404014401	0.7530666136399089	0.14879622729418276	-0.1276899985412105	1.1371129124604207	-0.975642653233406	-0.2949892088157674	-0.8990475468185423	-0.5390834088019429	0.008107919656517238	0.11747258896193147	-0.88932535612809	-1.5014240361186233	2.405418607983131	-0.8525253338244297	-0.7029556897533327	-1.346107980095892	-0.4108539575412283	-0.19040098230290986	0.6800672406370261	-1.0092405728557032	0.6988250560265625	-1.5714155835014878	1.6051955222183758	1.1751007512401184	-1.576406669990249	-0.5942784607800597	-0.8395282568462644	0.2744907744208691
-0.2538773631831218	-0.6123821463925078	-2.041432143391385	-0.4112533259719962	-0.8493946582575742	0.12097505740805077	-1.0585338211334177	0.003691687433988694	-0.5456583988048632	1.485588083489916	-1.189972144470189	-0.38577708603849264	-1.1175262562515844	-0.3344500199504584	-1.7620597565652378	1.3429997905656008	-0.9548608995699623	0.7216045128659371	0.10967331291869101	-0.03541524035572287	1.0689336878912505	-1.0044701387288968	-0.3348374778504066	-0.8977519015725713	-0.6128465776625053	-0.11164424316354352	0.25778962953556306	-0.9186014515811547	-1.5155087983080138	2.8336299069068884	-0.775457555922517	-0.726536321545752	-1.3714082495388975	-0.3280079173292575	-0.3623314582602264	0.563487970503662	-0.8836958772594962	0.62399279302218	-1.6115657198987736	1.5633780384980482	1.249977257254676	-1.5708473565381735	-0.6442316556078936	-0.8058095028403273	0.297826836897837
-0.16526974819874798	-0.715536553109771	-2.0185081110148024	-0.47773461100302816	-0.824848880268257	0.19861448399392606	-1.0664180136321255	-0.04989652026968185	-0.5498118626386029	1.3087064438822202	-1.2344953239877914	-0.46515058572030227	-1.138940576627265	-0.48874330572717223	-1.769901681490126	1.2391902391112875	-0.9066419242429962	0.693621935763819	0.0811520230175333	0.10709455741925633	1.0347342820834662	-1.018058852430475	-0.368418629085642	-0.8496435548867354	-0.691891817856087	-0.20297370918246488	0.3951074396594034	-0.9559019220429741	-1.527979078718094	3.0239100176951474	-0.714971759301865	-0.7350653963556579	-1.4066961935057507	-0.17684220805567052	-0.5081347394455569	0.4411799474572038	-0.7968596062544575	0.532910565746193	-1.6530548981937911	1.5500052297075206	1.2847741151390737	-1.5520969730034628	-0.7140656478025524	-0.7962085477218924	0.33000330187304294
-0.08133286767178272	-0.8088230843909999	-1.9762590059105023	-0.5128103799953085	-0.8123973837414518	0.28328816643138444	-1.0945288687487613	-0.08420392237091408	-0.5310735632871125	1.2795987545073897	-1.2578854378049797	-0.5717432951251308	-1.1529358774551386	-0.6256493465910562	-1.7683669457905407	1.1492770803619938	-0.901135623991984	0.6556793629084512	0.05221358094481656	0.20233084642705493	1.0497428013710692	-1.0262727445518753	-0.3858019773437819	-0.7716369641071676	-0.7704471431179286	-0.2530941161536642	0.5279029318702537	-0.9958521527015345	-1.5205316305103103	3.064716222699438	-0.66688035310469	-0.7465177598076908	-1.4465586027655704	0.009559623780687287	-0.6159094178799962	0.3415087310158059	-0.7438814938428224	0.44664150723543605	-1.6797005647265721	1.5731460031798226	1.28978706933369	-1.5387214124301611	-0.796639140114942	-0.797256605200708	0.3568495241654876
-0.013862305231951413	-0.8879376098857679	-1.9285083392799283	-0.5422276331481536	-0.8153146400998489	0.3666159612492402	-1.125698576435216	-0.10967215006109168	-0.5038525548483352	1.4144057597994517	-1.2798993027704768	-0.6852434926065227	-1.1501835819564445	-0.7328558799604525	-1.7513740566675882	1.0555850779823879	-0.9273902040845432	0.5965274604869506	0.02691628139813601	0.15779689970260335	1.0804083877344772	-1.054845441665462	-0.38715954292050747	-0.6865453259065954	-0.8238816579143166	-0.2667870184483133	0.6557796861434462	-1.0238248236043799	-1.4936525342203681	2.892878730422337	-0.6340092290636923	-0.756423990827616	-1.4903443471560276	0.19570821137423056	-0.6752914120788245	0.2625609517724205	-0.7434442113517641	0.3693732215073659	-1.6945145077402788	1.6074953869185808	1.267018902973693	-1.5326824237023529	-0.8585782308281908	-0.8046616303635294	0.36368665363772223
0.020367757180485717	-0.9426263296434316	-1.881974512874472	-0.5786941819873941	-0.8258227165744856	0.40651426043942046	-1.1558053328536586	-0.14429890297975612	-0.4257352918858371	1.5263142375685275	-1.3202509191020642	-0.781287130300516	-1.15744184796185	-0.7826775936629734	-1.7252507212035177	0.9533390032054132	-0.9625832323146352	0.5400724704259962	0.014687763454722644	0.03228523741662681	1.1541589952715872	-1.1074895744789868	-0.37504373506794964	-0.6258960079369749	-0.8389000846149133	-0.24437829647584933	0.7845379533662296	-1.038033760367878	-1.4681795994801476	2.563321677385134	-0.6018628803634634	-0.7598584325415603	-1.529919817700245	0.40486685225242647	-0.7024410393038807	0.214136240577395	-0.8026022854992805	0.2785412201304885	-1.7123909282803431	1.6202480074753427	1.224900493568211	-1.535726516798345	-0.8922535742379898	-0.8162152163799948	0.3671259011336948
0.02945413890271365	-0.9657764404572458	-1.8286191626646482	-0.6192527365135388	-0.8405493328560176	0.4649361000387705	-1.1830673563821694	-0.17261277456097632	-0.2998808176298742	1.5190437243514214	-1.3273768298230437	-0.8621783739179307	-1.1831867713434412	-0.7672354295268771	-1.6941046143589844	0.8658903076932793	-1.0205513993743758	0.500564674948014	0.005856056051147036	-0.07363475942944839	1.2559605713173068	-1.17310971559951	-0.3456747564783079	-0.6177121221428044	-0.8325030344717266	-0.156834968304735	0.8893180251495499	-1.0487776261048665	-1.4362660976418204	2.3521521661936875	-0.5666051223720497	-0.7713065715880411	-1.5592427472139054	0.5725004718712818	-0.7378142599284516	0.2256505229438514	-0.8700999614405596	0.17959895578834517	-1.7370850574101202	1.6044978104553902	1.1698239573510487	-1.5478721407672054	-0.9164047955879411	-0.8151110129648138	0.36980875055495116
0.020627242428120314	-0.9908454537186977	-1.7697674070311993	-0.6485294054219253	-0.8475830675743701	0.582637958451363	-1.212030866652642	-0.20126310503913306	-0.18070603732660023	1.4941352947261042	-1.2993931031719876	-0.918445098764944	-1.2188594437981983	-0.7290792637315164	-1.6642634432162384	0.805126714114696	-1.0992273090959006	0.4638326159914291	0.007280332751184097	-0.1606406797417131	1.3009350624251395	-1.2451602301681008	-0.29606317336447785	-0.6427175287042832	-0.8205141966593636	-0.018383195081422898	0.9039594857974882	-1.0521407832776535	-1.3885839117582641	2.264930508697632	-0.5366111368050195	-0.7982920742555389	-1.5965171899810808	0.5991473938652495	-0.789825913710182	0.28558951650533443	-0.9191648417638426	0.08719936274939706	-1.7681449156877889	1.5697866502469375	1.090024442492258	-1.5618319212276162	-0.9244504179158151	-0.7664823936352521	0.3637575659572259
-0.00019315015320793132	-1.041106761683768	-1.707069198821743	-0.642660013215803	-0.8479657980003988	0.6803812882610637	-1.245724127709197	-0.2523478304418664	-0.07237948178859563	1.4703599986839895	-1.264375215723399	-0.9255279037977651	-1.2645670343543882	-0.6985454449393943	-1.6529293790390844	0.745274706937815	-1.1843959237759811	0.4417562206559336	0.02392470439638522	-0.22242977843678774	1.2812692550836757	-1.299254230202464	-0.22947272214721756	-0.6740207551955443	-0.8061827771044253	0.10619792289663836	0.823272362618666	-1.0532564717815447	-1.3337841180304384	2.213994626660347	-0.5007091340662542	-0.8339967499827919	-1.6458927212735592	0.6200963203958809	-0.8382112423166351	0.35963180266951905	-0.9597027135114805	0.0035503165940265367	-1.800531143542391	1.5217802047771776	0.982647683206386	-1.5811849736985035	-0.9188809237798387	-0.6864370036907219	0.3467386092761253
-0.023252152752258337	-1.066743941591727	-1.6352034401027127	-0.5743260286774492	-0.8591797994830443	0.7093483538578836	-1.2834436034607763	-0.3244013586248906	0.078340529880722	1.407837686857905	-1.2022360509041476	-0.8912609524331764	-1.3167583511207765	-0.6807336392478863	-1.6630734075133518	0.6697614333828522	-1.2576601199992716	0.4514966348182393	0.03610554780590587	-0.2229496526837027	1.2323881572201378	-1.2818861555026342	-0.14941819589503497	-0.7099489431977387	-0.7946613293993552	0.2057277250366302	0.7419697451910168	-1.068994116350854	-1.2775550160607145	2.2315197019619957	-0.45165136074805173	-0.8803342544849496	-1.7095544897716952	0.8019256867369702	-0.8990864292346965	0.434849363217262	-0.9900759983751204	-0.07180447696437937	-1.8259306985299637	1.4770555887110839	0.8588229175140174	-1.6053839763908908	-0.9237111680498282	-0.6155745935605745	0.3229061605626253
-0.04496095245260425	-1.0191519448527	-1.5625023927545763	-0.43657857343793777	-0.8717291048965017	0.6942200142730781	-1.33122670416706	-0.4060240059445287	0.21913642482033077	1.3335020728793447	-1.1089814287135484	-0.8521302077964041	-1.3585445295062613	-0.7059851320727374	-1.6858030894384988	0.5811520551848304	-1.3044940750177008	0.47978324796935545	0.03157646708612315	-0.18949662108730542	1.1590511903983383	-1.1863465786784584	-0.0585635845923959	-0.7349488829016393	-0.7666404477862427	0.29561739215568095	0.6776818925063578	-1.0900312813136452	-1.225405518587096	2.3953317496332467	-0.39987018917968303	-0.9343770747143335	-1.791050603054955	1.1023085315269285	-0.9814547645547103	0.49389696509652853	-1.0069381466782927	-0.14030749663833622	-1.8289762796285902	1.4591218122847551	0.7319400099086654	-1.6235378406724474	-0.945414969940542	-0.5471389355688754	0.3034466382185751
-0.06443993824531791	-0.9079145635794671	-1.4910078734262606	-0.2547479158290839	-0.8621140660825992	0.6614825875398095	-1.397087623560973	-0.49150167384602045	0.29916719409559167	1.3020204430112008	-1.030682044044661	-0.8090974086189183	-1.3731925871426747	-0.7670725166699421	-1.715459599868728	0.4762189204912093	-1.3108381436504628	0.505243451924241	0.01679736157946401	-0.20100394992350293	1.0786567980387816	-1.0511449437378002	0.07276228816707855	-0.7445650853812286	-0.6977144849758539	0.3482559659270639	0.602137797542308	-1.0972027982833683	-1.1881161974907803	2.63377064501134	-0.3482793626503038	-0.9828521284259084	-1.869324173839912	1.4236895447836222	-1.0557319078000673	0.5333850488532882	-1.0013427156192354	-0.18181555754950093	-1.8036231898172794	1.4768617798880321	0.6328442192146174	-1.62705545936115	-0.9661067890050026	-0.48828551738348863	0.30459896341052517
-0.0942103728424905	-0.7458798680708738	-1.4253655306043356	-0.08946101127341774	-0.8427394014049604	0.6463073529159942	-1.4723621617385043	-0.581718279770472	0.36852049769911066	1.3098139409590153	-0.9759685063629802	-0.7642363040404575	-1.3644144694636535	-0.8244770833497785	-1.7536105030747386	0.352025873101159	-1.271138732270156	0.5297183538684889	-0.01397059073137503	-0.26519965749193425	0.9994216210171926	-0.9134439560984596	0.23923609161163953	-0.7503982224168863	-0.604298406784551	0.36251175256528373	0.5720568201441389	-1.0965966790480821	-1.1636964372445895	2.7504515564874095	-0.3131314191044614	-1.0284334643342208	-1.920288904172649	1.778949010079107	-1.1078097622442278	0.5694381519238024	-0.9773680337370056	-0.1882993521705534	-1.7538294172921662	1.5446625664854106	0.607635535680926	-1.6233902482799145	-0.9781716339052308	-0.4801755487974161	0.3751508119576292
-0.1531399123856297	-0.5263424198855962	-1.364105875033895	0.02745989232280997	-0.8320144443555743	0.669628255815943	-1.5523396857421319	-0.6669564345588899	0.4690925814604598	1.3239345286881474	-0.9156337567048357	-0.7434387039723728	-1.3440377401343837	-0.8520735339638386	-1.798130149076891	0.23479162190549846	-1.1853350351071374	0.5369701766667851	-0.06063800009534637	-0.32281223836067274	0.9110506015303024	-0.80632970706776	0.40030752793238167	-0.757494203553047	-0.5073966120099457	0.3737575892399903	0.5968695840565865	-1.0852681496239576	-1.1422452402700334	2.766826644299804	-0.31097173500822733	-1.0695833988182692	-1.9424328477440298	2.094336576255848	-1.1519508928260644	0.612889238191306	-0.9485966306518355	-0.1527819936674896	-1.6906198811481379	1.702862248447928	0.6364420332298921	-1.6127881947496292	-0.9726739116009027	-0.5101138097547692	0.5546180739038186
-0.23669416212371183	-0.29866303645461656	-1.2962154714570926	0.09565831348258003	-0.8075409598911737	0.7168843866268791	-1.6293348284901856	-0.734299538184797	0.5344129570609647	1.3403162562824016	-0.8512558937535012	-0.7406787141752839	-1.314147323886618	-0.8291818091879181	-1.8444102272050387	0.15075607547880782	-1.0672772552467744	0.5064427052286188	-0.11177489701173496	-0.3442731145759975	0.8259529610374073	-0.771896877170368	0.539299926842611	-0.7543780947336232	-0.412927498275707	0.37673198861338486	0.5817013020600765	-1.0586954532380133	-1.1333164037629546	2.8237632589272876	-0.3299769550550935	-1.1058541448895185	-1.9369203135731332	2.2897356132744355	-1.1841391260248835	0.6996665023377215	-0.9051182572551395	-0.08383003929218853	-1.6283945619194775	1.9148632596894313	0.6833515316323808	-1.5937364767468303	-0.929503154863917	-0.54463732218194	0.7964172646945397
-0.33324466451870693	-0.11995854594001173	-1.2276857111518387	0.1113585610690189	-0.7676476918180996	0.7710669146996755	-1.6853730075692677	-0.7803202720539706	0.5695391070648038	1.3444693703203816	-0.8034970002690331	-0.7300645247378383	-1.271732745289928	-0.7479129773437942	-1.8883430624985256	0.09238274624422368	-0.9555297630360385	0.4445769995549596	-0.13780519251701234	-0.32188931554030786	0.768548821768286	-0.8253235742997426	0.6361566517053623	-0.7453796471603409	-0.3493061316227842	0.35908704571703487	0.5002891475203481	-1.036269041532396	-1.135422752751014	2.745680331797955	-0.3418003103615985	-1.1479292241894994	-1.909550774546458	2.292021846022071	-1.2028665578631361	0.8385362421805095	-0.851261117795152	0.0006727187542630797	-1.5863984907925108	2.099537226880729	0.745395834325792	-1.5670038046492938	-0.8615280531089722	-0.5780067236949389	1.0345703803907331
[truncated: 152 more rows]
