# Supplementary material for: Obesity dysregulates feeding-evoked response dynamics in hypothalamic satiety neurons
Source: Sci Rep. 2025 Oct 14;15:35837. doi: 10.1038/s41598-025-19800-2 (PMC12521569; doi:10.1038/s41598-025-19800-2)
Supplement: Supplementary file 2 — Supplementary Material 2. [file 41598_2025_19800_MOESM2_ESM.zip › Fig 1/Fig 1ef NCD and HFD/matrix_MPK147_2.csv]

-0.022844312274354774	1.458170660574092	0.7568441031357983	-0.18878609979293487	0.1781955672464544	-0.07299396483359924	-0.6083821404299732	0.134092381110321	-0.028452346653847004	-0.38444376576041617	-0.2250574164714636	-0.3736487513315002	0.3422109004660273	-0.44956218988560853	-0.5944617953101912	-0.5448920696256282	-1.272399268841307	-0.24239358495283483	0.4906937102032404	0.6317506971343081	0.020200976065856517	-0.3038647499106312	0.22587489498598662	0.807509753457618	-0.09812274732678358	0.2007298599042803	0.14106872940648468	0.6990408253330369	-1.300074370526627	-0.8500399587673767	0.7313404542505666	1.858864699044092	0.18476761206642506	0.4669079944001847	-0.5201654898508481	0.02889040857375109	-1.0584785766536229	-0.3900224500024473	-0.8554457264973332	-0.7957980013629747	-0.5566520919445099	-0.3914491137840674	0.7711094752996273	0.615627367653729
-0.029465815239648013	1.1778320129345188	0.4283951085579295	-0.11713538219158132	0.2150094253384835	-0.09637498974661325	-0.6437455006102064	0.018033121532885013	-0.13131293013108955	-0.38860862851432476	-0.06724147438857556	-0.3732985129662425	0.3530650170118059	-0.4684367154176572	-0.6065930552919747	-0.5587121006703912	-1.2757554479388167	-0.3386057035197184	0.4364771369038821	0.756244094092207	0.038249365496779854	-0.279694640952367	0.20101984152392444	0.7994539078180809	-0.08814937758610707	0.14291268673318172	0.13055969868967582	0.6028808471267215	-1.2924048787840823	-0.8545291807233666	0.7464263826260826	1.7921068119768733	0.15532247196799834	0.42888483538227085	-0.5416932438279143	0.0009523549823699014	-1.052803430136559	-0.3750131091409239	-0.8416208918326891	-0.8033377505217216	-0.5532385254983136	-0.33565178333472295	0.6821598173296206	0.6338448738039502
-0.03916592938556704	0.7366104993493415	0.21641382910818593	0.02651556870673999	0.1795451035383062	-0.11608461405345206	-0.6784567541378047	-0.06480191565715973	-0.1867299587573802	-0.3862549471016032	0.1273670788284018	-0.36484522896527133	0.35757909461790666	-0.47954168574108763	-0.6204736781262042	-0.5759096232765741	-1.1547925934757002	-0.3610193780014454	0.4138293354795631	0.8521308260866512	0.03786790799069053	-0.1925872127098055	0.15677347536884104	0.7779082976714385	-0.05991071316621782	0.09187062853936434	0.11661013710798868	0.42645634633402185	-1.286811523341271	-0.8353751670444733	0.7474879849932475	1.74629739196833	0.13710305828478933	0.41730534396776475	-0.5171435457765291	-0.02915432108782409	-1.0357693918785231	-0.3625396556954665	-0.8444836101218326	-0.8161838470541483	-0.557444755314039	-0.329015585321853	0.6070017216999972	0.5406983853264935
-0.045871194315506694	0.39414737174599973	0.14477517047928076	0.06944127413873333	0.21215607159578836	-0.12861246349031494	-0.7063304776164527	-0.07509286814948131	-0.20642804229043343	-0.39223526285080623	0.324569780035918	-0.36079370614741485	0.3580120545217448	-0.48939097037423634	-0.6218692125625147	-0.5837276857105512	-0.9623943048345691	-0.28818568189099675	0.3898220780969378	0.9554045907318287	0.057671001949619695	-0.054275139014576285	0.14377573278300537	0.7538016791257763	-0.028705499702557244	0.05012648657491661	0.09787673811914446	0.32359618622566483	-1.2790809687663813	-0.7971033430895581	0.7344065295083663	1.7024354425154926	0.17257530880893926	0.4522002317719679	-0.4808658266748047	-0.042980838406332954	-1.003997170089809	-0.3476172857020019	-0.8532521395156114	-0.8276037954587597	-0.5684525482360423	-0.32762009719456453	0.557606619669739	0.5157157323611127
-0.04888346602013146	0.22174657693056724	0.1325693427806137	0.06951376628300962	0.31585640692255446	-0.1407495556696787	-0.7265760876278696	-0.019513765204649	-0.21661154494996948	-0.40205152398771177	0.4570136893333059	-0.35829533914191025	0.3554346253898544	-0.4999308821370397	-0.6221579892946896	-0.5929366102432635	-0.8244431149342925	-0.20214926646725492	0.36085023452279097	1.0760977847867728	0.09642272505384211	0.08912936894714155	0.17334192155835493	0.7286238719100778	-0.03518674879559417	0.058984163265678416	0.08960072023122101	0.30790679077466254	-1.2743986707821588	-0.7521807126712412	0.7183777306093797	1.609195464846629	0.23288298624399012	0.48314958750787723	-0.4598992908829711	-0.06225121775309352	-0.9771434086158834	-0.33135281789194826	-0.8613433916556172	-0.8319629652079279	-0.5878267751744907	-0.31148181799687996	0.519611753290802	0.5486894184930122
-0.07587338986062171	-0.1725156297487916	0.004217849776594585	0.14586870624684262	0.42200726958128254	-0.1748613760386384	-0.7656150277760703	0.01931658869837789	-0.24952360553225955	-0.41751662051515004	0.671663617574742	-0.34912168833042145	0.3483370948618973	-0.528884901345456	-0.6347744996757448	-0.6273272259585009	-0.6629062745180002	-0.12403333639627075	0.29745402672010374	1.2667260561453468	0.12473777079148643	0.30417126081597334	0.22473525800230573	0.6664403461857835	-0.041845270212056127	0.08906910420276755	0.06834773635113742	0.2347885552994648	-1.2642036202938214	-0.6817433720456341	0.6975367999276473	1.4326809444245856	0.3103404985089912	0.4686911089920027	-0.44033436153322747	-0.1167592339549276	-0.9379694199758228	-0.3071291424301659	-0.8735855853148806	-0.8355600875046496	-0.6072291288776646	-0.27943497414811025	0.42372783983506157	0.622663879404252
-0.10819612687431683	-0.49212051016299885	-0.0005613138271791579	0.19445915495297317	0.47347546422135656	-0.2079297457090008	-0.7982142229334283	0.10439553773383181	-0.21685546118133586	-0.42795312582833034	0.8672750304417212	-0.3327616651354987	0.3302883141749532	-0.5552909250073423	-0.644036452948794	-0.6678504804498514	-0.4899937533712039	0.02127490212315066	0.24267603485201833	1.3867582950197899	0.13928764995228482	0.552240829737118	0.2847020977795488	0.5689631519064127	-0.052003118468166076	0.14389322025099094	0.03218967299541645	0.17840636327319342	-1.2483956742563227	-0.5997846604903947	0.6726673676315643	1.2501380376697444	0.3737315187513067	0.4317501362970809	-0.41431110599036325	-0.1768437079594303	-0.8928623236133768	-0.2969453115217425	-0.8904732958075832	-0.8311427954921597	-0.6169712173870338	-0.2753600378432183	0.3500110512568909	0.6890325314977745
-0.09311552703131391	-0.5385945020060916	0.05958253619230104	0.12737285343585497	0.4895356242533251	-0.2373052445942037	-0.8179247218975354	0.21226647578257224	-0.16725176940260483	-0.43162333103669787	1.0398997612364487	-0.3252639697607245	0.31089773427298484	-0.5849512674165427	-0.6380921355577197	-0.7108653270766766	-0.3475450117248731	0.21373925748953182	0.18452953157156834	1.5034012575921154	0.20478499362624566	0.7854911907005513	0.3427806687470123	0.46572551628043823	-0.07117735416613505	0.21478893815671302	-0.009786469672726176	0.18168955995225514	-1.228357295193955	-0.522158772190744	0.6551509285733257	1.05588925384493	0.4193972364066151	0.3805794399187866	-0.42294523191699296	-0.24698067656288006	-0.8549781409999213	-0.3063601368599506	-0.9076682248483887	-0.8114974704892411	-0.6230721683537931	-0.26304866982402564	0.3182194283683929	0.6998377898331241
-0.03167196179651013	-0.39407948627483064	0.10391666763920566	0.07062703849867553	0.4204285155674987	-0.26379085738823027	-0.8183942386874321	0.2749991670374071	-0.15124753849455896	-0.42068960518551207	1.1220583262538408	-0.321668189210746	0.2883220754262609	-0.6178920886916043	-0.6292996093013572	-0.7594480515955743	-0.29233518618237136	0.36079550471560495	0.1289931837310661	1.6105523944549591	0.29691679025388573	0.910503030592837	0.3832592392677676	0.3394227226128374	-0.09669303883216432	0.2970679927035877	-0.04437005280214756	0.1999071717139026	-1.2077766781803632	-0.4568536259561148	0.6465798863036806	0.8507276169962502	0.46710508088852143	0.29073158032196067	-0.4693853172343612	-0.33506640401385784	-0.8219126737018637	-0.33517038125837556	-0.9321572669934024	-0.7821263534237342	-0.6180604902754828	-0.2512832900025471	0.34809917373073507	0.6691640638526899
0.02168450541157815	-0.25894784352439626	0.12643506044204728	0.012312286438950876	0.24129283140042973	-0.29028935228964664	-0.8019197230889871	0.26025819841418163	-0.143187215758051	-0.399437271674488	1.122001381541853	-0.31732523348155184	0.25878442132582524	-0.6443190404483288	-0.6259714244976597	-0.8067019269755527	-0.2186025130863313	0.48300137242680063	0.07863011694271174	1.6357821302066504	0.37327586394406564	0.9668775272724297	0.38235325170752	0.18615404564656965	-0.11175109765450264	0.3415264687064009	-0.0821125930840169	0.2254448666373567	-1.1849196387769463	-0.40950536754544764	0.6385284704558589	0.696670414694061	0.534110128212119	0.18745757170978355	-0.5123314595934204	-0.4091143283562474	-0.7712078191839499	-0.3808218476445141	-0.9494266732579909	-0.7629653806151682	-0.5979421825611219	-0.2617103329003596	0.42705438834806475	0.6170050665563388
0.06819910389138162	-0.2261475574409752	0.15059855623568644	-0.17931034093400305	0.07180056736910104	-0.3181576446102092	-0.7669545315590103	0.21758341262939557	-0.08516841399718761	-0.3702191575855263	1.039779544622252	-0.3276715342270891	0.23196199055276173	-0.6452817328108784	-0.6206072978013669	-0.8384149116758662	-0.14080437931832915	0.6221428654762015	0.02923704035163468	1.5572916768275598	0.4606928457964523	1.088544954473869	0.33638630391389546	0.07337805485682933	-0.10263094104771162	0.33388230944511443	-0.11541160028277442	0.2863027371553676	-1.1650668907249073	-0.37898445078917103	0.6246997027783018	0.5851207048456051	0.631894863428718	0.12082539485771775	-0.5443467985293651	-0.4719201137684532	-0.7665954728328087	-0.43700869034260315	-0.9577867416275865	-0.7586837072170962	-0.5868806930882793	-0.2796080923571417	0.5310001506911877	0.5485186293728528
0.11773717424708233	-0.2738671297682484	0.18345042646885865	-0.3908268839004089	-0.02091054140424801	-0.34179201763522904	-0.7102580776260559	0.17323713472210484	-0.004210399386482433	-0.3398733268124288	0.8693883119754755	-0.34944338875480774	0.20937277817861372	-0.5981621272830508	-0.6093410494008926	-0.8430459509250008	-0.18795393991895987	0.7469048377223676	-0.018950896903431373	1.4387966507021643	0.5270533733127617	1.2103405200925823	0.28931786598123266	0.020861543899980545	-0.0686638343933411	0.3222245377669073	-0.13088649164983474	0.4480982565187997	-1.156151717202523	-0.35851359866985416	0.5946787053110237	0.4864488633565025	0.7177671921568283	0.08562061268640606	-0.5818073928830391	-0.5291345708238484	-0.8233417787793421	-0.5054996221641386	-0.965020341987471	-0.7590259827677714	-0.590532058545334	-0.29968314621212583	0.6350346999163301	0.5288664946133026
0.12258483812105192	-0.3453523777336865	0.20294629106488116	-0.4414522906565731	-0.04155641219274796	-0.3358705422715841	-0.6534649584716518	0.13705728975619114	0.08283997745766394	-0.3141972683086374	0.6789841766602347	-0.35978968950034435	0.18785429447099988	-0.47319000895774577	-0.6036868273572089	-0.8329400532235184	-0.31215158940426335	0.8987695416857517	-0.06907293582458432	1.3037626970478577	0.525542801588652	1.2638190885417888	0.2702396753046464	-0.020449885209059306	-0.029064368064612555	0.3157181404300758	-0.1411031188960458	0.7345365177311916	-1.1584379096455242	-0.35237350154295055	0.5436323935929798	0.37783965859936525	0.7459315246403271	0.06052210170489273	-0.6126945393645722	-0.5710472276687176	-0.8679019973865071	-0.5808072390759393	-0.9588852806783802	-0.7717935066108914	-0.5945260591363146	-0.3185596893892004	0.6809907900496944	0.7262417878096012
0.0780598495535042	-0.35234977209814955	0.21153986295918042	-0.37883461203303925	-0.03278374813677483	-0.2897010693854992	-0.6158345686931421	0.15332647974856348	0.2479047434839834	-0.29572321862852907	0.5516431462759414	-0.3652534079983633	0.17777498790965515	-0.27802506054568266	-0.6020728423335459	-0.8269336551156019	-0.4519914792824896	1.1073385018576687	-0.11938309405672376	1.1509720840784958	0.4478235594196204	1.3065724714651794	0.2574080304381894	-0.04200036882553879	0.001293877631571061	0.2891036592324029	-0.15027009265805663	1.0295957513555845	-1.1793653635468366	-0.3742577345103473	0.48821116264603603	0.26854269847480616	0.6946768283016977	0.03863202388694324	-0.6293123537313596	-0.6103575375390078	-0.9120649557374774	-0.6515832160203996	-0.932073480116647	-0.7961854831184594	-0.6014401293014943	-0.3347662171115992	0.6390005139798738	1.1106937902566505
0.02811742429646737	-0.17088807124946187	0.21673169646572993	-0.2798880131066264	-0.006156515491929753	-0.19831969359599275	-0.601109233292353	0.22702734312154355	0.42761002694298333	-0.28050416937762923	0.46835834139924215	-0.37036429377286273	0.18573994419277992	-0.06692859993816865	-0.5939185258414424	-0.8264552694255911	-0.600304702299204	1.26955370983486	-0.1731910957275316	1.03564408662885	0.2901944191180209	1.301703211608776	0.24370854485612634	-0.025344798312720872	0.0492064070620655	0.23526865279689674	-0.16029678260712713	1.2453110652359922	-1.2230179611337006	-0.41980451159415877	0.4282920900908362	0.1596597951530817	0.5622699823473136	0.012589166032790805	-0.6422750547892067	-0.6581589338234958	-0.9849183593442594	-0.705732193957419	-0.8980653178069209	-0.8237483519917188	-0.6163012889908519	-0.3533031822632672	0.5466562375539828	1.395940085774404
-0.016729210215325602	0.20812823030352678	0.21991594666147715	-0.17483654003011398	0.03137958187186798	-0.06429854234528656	-0.6117424076517854	0.31294601796139754	0.5003192380929427	-0.26746878970600946	0.44276485695601125	-0.3589543061402469	0.19402566729161755	0.11784554938681077	-0.5803051423575358	-0.8017519639330777	-0.6261866858819362	1.3347802248853273	-0.22523547885783443	1.047557485433971	0.15935667428689043	1.1634995216581574	0.23738093700113275	-0.019362126741578667	0.11470780994851441	0.1266438346927988	-0.17437713434517868	1.424358853941285	-1.2766946332783367	-0.48199326890966177	0.3606121454935648	0.04672755665787276	0.3746674935468301	0.003931675448842228	-0.6510358145627615	-0.7050532263054169	-0.9964904990149636	-0.723584108980275	-0.8355882367063006	-0.8563743158032711	-0.6307277623162743	-0.37791925990899755	0.43331090396771427	1.4500119212165286
-0.0827585276266433	0.6576831386539769	0.2236355524067717	-0.12079364647236812	0.05636702619827329	0.039818943617222484	-0.6333217675639145	0.3800206089915938	0.5995266216504049	-0.2569707725736947	0.4658401196913551	-0.34182116418349534	0.19926184671994546	0.2511627455287807	-0.546775394660058	-0.7636870803487278	-0.5179084672899175	1.3696257754965957	-0.27837330548325	1.1975237014849018	0.12730770450393494	0.9513215234153941	0.23795790802634328	-0.03257897693784608	0.19275375188450655	-0.018269299665138804	-0.193805720502724	1.5960762349669129	-1.334269556639884	-0.5504727295080112	0.2894903742743237	-0.05633047977651451	0.22173189896717133	0.026068104624871646	-0.6531770777925655	-0.742266788041902	-0.9055282187946408	-0.7027989869967406	-0.7146046414979679	-0.8989714767892176	-0.6448473982083309	-0.39976544621022614	0.3184384360107084	1.4006367865787581
-0.17509388833509418	1.0388584463795447	0.2351010837595811	-0.23832930239526603	0.07982454395462006	0.10888421537129456	-0.6381596317421669	0.41637954239920455	0.7266956750035666	-0.24375598342959956	0.4317998363033251	-0.33503951168880325	0.20397395642119323	0.3025935385932427	-0.48264322504331547	-0.6796705935405407	-0.43600682709500094	1.3745889739882666	-0.34549662713487095	1.4180350182722539	0.09597805458960333	0.7566792675765452	0.24096674039748214	-0.032643306739686254	0.2741376019591416	-0.16876833050645482	-0.22334097020813673	1.6889246240700555	-1.3922303971018515	-0.6132928741695828	0.2231067020411716	-0.1331345077464115	0.14629412178724924	0.040655624328313246	-0.6482210895106791	-0.7514047435612103	-0.7888317287314861	-0.6538792469371858	-0.5617587589901457	-0.9420400739109998	-0.671066656889451	-0.4225704410537823	0.23414417022126469	1.299763039242582
-0.28093837870181093	1.216489295250219	0.2437894581991126	-0.5222810315242967	0.10713129185797499	0.18422307342434144	-0.5611634813048421	0.3937507228550192	0.7141561632910619	-0.2284344144801421	0.3247437777669923	-0.3292852250655337	0.19202426307526904	0.27710835110422916	-0.43242508317959255	-0.5475497679034664	-0.34624058584082096	1.2939857134953607	-0.4070704291123695	1.6299620204911283	0.058207222215321805	0.5884335256960921	0.24451916530476997	-0.0037650738772230185	0.35234496259613923	-0.27941710700882727	-0.2635426986529892	1.7344918836393557	-1.4314962408130438	-0.6656980238932559	0.1560022576745219	-0.18174056565206748	0.12355306909982569	0.04625131946184077	-0.6449804142462175	-0.7266378356402841	-0.6633439207909888	-0.5787034595517069	-0.40101829076136913	-0.9730838205543353	-0.6987075956785007	-0.446667164072419	0.1787589132174151	1.06761508118205
-0.3760077299363389	1.0871150022933307	0.24383407116157532	-0.740963940753414	0.11615216208621779	0.169580411357605	-0.38445025028380264	0.31784906152074194	0.6042552704084789	-0.13519274864185835	0.23511280109880728	-0.3133973750741434	0.16780410956770692	0.2211989457444275	-0.3886101368019067	-0.4223456020344688	-0.23051626949400578	1.2136117000459496	-0.43689909736077703	1.6855192969243347	0.08201670986676834	0.4550542471558304	0.22564124556255433	0.04349393782013692	0.4222392601313715	-0.30607732737934107	-0.30806799978276017	1.7984419472560433	-1.431090783606272	-0.6989008887342075	0.08216501934768772	-0.20289957006811637	0.13734638187597106	0.0731270795266445	-0.6630602739365816	-0.6686872861549358	-0.5485511844231037	-0.47663994169334334	-0.24180926044662182	-0.9879437458770557	-0.7132619179344923	-0.4570276230436809	0.12162159507504514	0.8013662287965737
-0.4497381702412805	0.7713188302040848	0.23712539693130769	-0.7351438571701132	0.07304973613773966	0.06029290629587224	-0.1926756571397931	0.23829797571899825	0.471365272719639	0.059394765205700896	0.11941380072082892	-0.29888972367769334	0.15226273145429306	0.16996173755721752	-0.3190399980368082	-0.3161306903606317	-0.18360041853093495	1.2803225897030477	-0.4478629259542502	1.611052451614287	0.09013194583915082	0.3530304393224587	0.1870127970069367	0.09663620230397668	0.45475936343030215	-0.1700776143290657	-0.35635705840587595	1.815338020731779	-1.393930386354338	-0.7000825678039132	0.01111588407988488	-0.20665415294127998	0.16104132275213434	0.10556920718234653	-0.69684273064551	-0.5490611133720555	-0.4959219393134946	-0.36488695365026613	-0.10941203069360698	-0.9915925324078415	-0.7172661464399175	-0.4495702232700216	0.0616726923353859	0.6230908522046474
-0.507404693102244	0.43232718154276445	0.20658782412586657	-0.6504057185217923	-0.03647835804531915	0.00705974452422094	-0.005877021347534983	0.2119480963306672	0.26510638134600706	0.27166692705447465	0.03401571431037393	-0.2889740864035106	0.14947522264732288	0.13669129878845768	-0.2745657440514172	-0.2680795054973023	-0.07459389548698823	1.4333679159404313	-0.45629302257786397	1.4761018408198685	0.03749080999895685	0.2795046154907722	0.14818407751694868	0.14930476551972122	0.43331950096465244	0.12948538080563554	-0.40338153449802727	1.6935603325886042	-1.3445378825270344	-0.6753368178736007	-0.04348400187772501	-0.20508214067288993	0.16968005663043995	0.10119940333069244	-0.7258131011713296	-0.3688671735751082	-0.5288790629053167	-0.24175268316800208	-0.05042141463130867	-0.9947053025102104	-0.7148779284168861	-0.4347619580051839	0.010851081067345125	0.5661668384558796
-0.5471463469846716	0.06918787922813059	0.14662800257654346	-0.5489892086796903	-0.15003471633571247	-0.04304306515163764	0.17983528147986355	0.21678746399963122	0.06303841431130258	0.4530037698634435	0.12975242954165384	-0.2730706702625518	0.15687544862109346	0.12964899487546083	-0.2747450757207129	-0.3378773065190502	0.23067437202828675	1.54751575007277	-0.44926206332971663	1.1916480298627876	0.04925495948672123	0.22309808420686075	0.11648881797501662	0.20459915428330716	0.38315287467369324	0.4051610929233934	-0.43019268349444484	1.5157721350620705	-1.291916376125322	-0.6396489514595911	-0.08496471752951625	-0.1924849887900348	0.1493483553305378	0.07590146505930452	-0.7447333491185522	-0.19698587354267363	-0.6132375362694198	-0.08455695882212949	-0.0649258539629687	-0.9728061252962406	-0.6996945894224946	-0.42398867868930906	-0.038348689822469424	0.5259289217465792
-0.5786400798682598	-0.26829246511238375	0.12036212092686804	-0.377980240332643	-0.19620920228523914	-0.17692680725685003	0.26722064167010595	0.21424042838438767	0.03565327378974135	0.6409890151238828	0.30383874127739086	-0.2545002538291133	0.16866249963792407	0.14772040476810128	-0.26432801551896384	-0.44729474461768454	0.5394591543226513	1.7131639325263017	-0.440990692374748	0.8390660611060403	0.18213295703613075	0.1727589069808631	0.10402433648823908	0.24898086938926758	0.32057430326615916	0.6009762092583172	-0.438664886616915	1.3816669725956283	-1.2456795994736127	-0.5917793640475834	-0.13191547906265172	-0.17832284255070258	0.1116406626113368	0.05489121352021079	-0.7548583007885137	-0.06819943940927391	-0.7169998514977755	0.03304047155458354	-0.11578448815350528	-0.9182357780659125	-0.6839333732619302	-0.4168708569410569	-0.08920581584331784	0.43074814508234793
-0.596413315758794	-0.413156243379215	0.10875717406636347	-0.23037587856612785	-0.16865831716325777	-0.2592563555869193	0.22808503630045554	0.2110446946358863	0.18499098644365816	0.7998945478884137	0.41501380064747984	-0.25175542278879764	0.18138022620456937	0.2041739405936914	-0.24988654167977917	-0.5023423201974258	0.7564612703504059	1.944904037619495	-0.4531243879334229	0.665416582370232	0.34668718589111674	0.13054370541002108	0.1351330882938004	0.25682325704997344	0.24958466454553455	0.7903935587919102	-0.43857491631826917	1.283098800598775	-1.2334670330045934	-0.5375148075524614	-0.1724742768692716	-0.18803563263753825	0.06235643952644225	0.011902901535281108	-0.7445779348518722	0.00019767435974242243	-0.8044177447569869	0.026152378804226318	-0.16586576632081113	-0.8262863574901239	-0.6770806705834242	-0.41039889928034573	-0.13057458373900102	0.418394398724229
-0.5802069551109361	-0.3000021762829891	-0.0070692297263669655	-0.20161203131947847	-0.1248967207244884	-0.25244601481335766	0.16437805225952898	0.20140973647259514	0.3803235393622291	0.897877749784995	0.5949843992885834	-0.2661177901226217	0.1913465867040432	0.3017302546811754	-0.25999768315155275	-0.5436030859608761	0.9339827629541864	2.0708351697874865	-0.47641591012502565	0.5875558305991853	0.4541143386343104	0.10777350866047235	0.1986237428448489	0.23551254814944417	0.1808433577317681	0.9276339469055352	-0.42937795245670907	1.1929864087281836	-1.2477166555606458	-0.4889095669941175	-0.19927694294977308	-0.21377733353241962	0.0072414069498131645	-0.058025691108233524	-0.7207765277141278	-0.011520322302934866	-0.8401298940216385	-0.08386485380893624	-0.2088949823612028	-0.6793597338407502	-0.6742424243247898	-0.41132441585939833	-0.1531086943955848	0.498238312398243
-0.550560388935722	-0.06663021676691812	-0.20878673949962795	-0.19008578037959706	-0.08121243440495017	-0.2752387568222247	0.10213025275190932	0.16301317457278908	0.5624790722363171	1.003918999988216	0.8642569607063889	-0.2829811188202117	0.18850486378737502	0.3910618274973122	-0.2679726679743601	-0.5584994848081635	0.9480814327176488	2.096826053343753	-0.4868741680702211	0.43964077493328	0.5137590342862872	0.09444711326400067	0.2565878732783867	0.20157565359681726	0.11493264313919963	0.9760774483422437	-0.41471779212738535	1.115898396136322	-1.2635539117576706	-0.4557993828645149	-0.21551945916741228	-0.23976466134423657	-0.027922583932747914	-0.11917361748876036	-0.7059718797919327	-0.0817316436770873	-0.8390877307521414	-0.2381163854002703	-0.2558808009150449	-0.49620356605384497	-0.6701870562471359	-0.42374897655372656	-0.16517187209931966	0.5138484379807139
-0.5202107966252313	0.17422629748076232	-0.4382367820635129	-0.10805056311071	-0.05589540483339981	-0.32191063189652347	0.024084594195990246	0.12770489335646612	0.6984346534693735	1.0627806849151553	1.0327500362869184	-0.3006175662796301	0.17394385749099878	0.4395940794267073	-0.27810490728958054	-0.5345270463420553	0.7708969168005818	2.099147179659142	-0.47070178605379037	0.34651901948493885	0.5089919053387723	0.07033787005394183	0.2924697490197795	0.15650385516202575	0.04031108364595897	1.0757602581556518	-0.3975234683862078	1.0419593614913585	-1.2774078471601262	-0.4232916233586832	-0.22663834711825573	-0.2757033882479131	-0.03289802889842889	-0.1658161412852071	-0.7016030120730582	-0.17265764696889238	-0.8467646562224969	-0.4040183513803665	-0.265818855463534	-0.31701262823136894	-0.6599898255449406	-0.4360270526096439	-0.17021496699803518	0.4580630183663346
-0.48324448774742723	0.407149848022528	-0.6920789618536569	0.03619326996758228	-0.13470289900597893	-0.34896305741571365	-0.031152675203656825	0.1241669016971653	0.7130086482934996	1.057664951957123	1.1378067027134724	-0.32120639344025664	0.163272713565451	0.45287818762514814	-0.3012070458635861	-0.47298804271869177	0.5938971945504229	2.03320999877384	-0.4248770976430022	0.321442078976376	0.3946396640421907	0.03976404369242161	0.3044764683708526	0.10841440420454611	-0.03270781874444412	1.274422638000017	-0.36867299262048703	0.9105695472217491	-1.2795181786459733	-0.3803051509259007	-0.22685066759168904	-0.3126105869955084	-0.04397746260238497	-0.2317561881312394	-0.7060467088832975	-0.2579402749643953	-0.8844218329752692	-0.5246588466563606	-0.2384112371115401	-0.16312424904184272	-0.6498999879444236	-0.4507953675185513	-0.17196110901108777	0.4200055094243891
-0.46092685415892554	0.5014153790653132	-0.8381418009552064	0.16474255381012387	-0.32875129827747324	-0.3945914817914148	-0.05395185814836112	0.12388036019045005	0.6326271629569317	1.0709053710258583	1.2864893457126036	-0.3433725904236734	0.15503668673383714	0.42206679999985675	-0.3344572471353972	-0.40283809667513004	0.4754172785235478	1.9171766077087526	-0.36894687499511986	0.25099421157648993	0.2572430298635185	0.015987960367275515	0.2939908544498788	0.07306810217523736	-0.09149881563196419	1.4663956638161806	-0.32010902475150965	0.7309177742217224	-1.2622398396056038	-0.3441365033217651	-0.21656988677281822	-0.3279727961718709	-0.06267904511965161	-0.30369078469054644	-0.7239999347267372	-0.3138238174242201	-0.9322014074248415	-0.5770995336481153	-0.23271838431865843	-0.04760947970351248	-0.6330034732804051	-0.4789137597008394	-0.17243463904852577	0.39685219770159363
-0.46984563669861706	0.3740395507963771	-0.7521391625685194	0.26980956091755204	-0.559737658727131	-0.47609228121272135	-0.06160221996021205	0.11590893466336585	0.518369039214036	1.0091731345393018	1.3873321034520878	-0.3587415687628315	0.1445914349320312	0.35072815672071667	-0.3854190879806122	-0.36769003695070934	0.41072318978241773	1.8732127559424636	-0.3250974393496963	0.16882741204455565	0.18380047127703153	-0.026400228066885356	0.2657717261259508	0.04443549219252761	-0.14400024813389092	1.6061517064361375	-0.2615433586830853	0.582724807137106	-1.2524844415101501	-0.30654288978063154	-0.20861904378083246	-0.32204266060584724	-0.07412570338452981	-0.3653724723469135	-0.7500059220177482	-0.3502120634059106	-0.9855219885647107	-0.6065304753996423	-0.25267362546590694	0.0433324883080244	-0.6071012799470961	-0.5043754532137614	-0.1761340924660106	0.36402083583649303
-0.4883540633188531	0.2102374132567383	-0.4891290189923739	0.4011912163971626	-0.7476093863673793	-0.5517875442368936	-0.06765070095947323	0.09607389480965142	0.4024977422136957	0.8082909112002955	1.4296483516489555	-0.36831993946306196	0.13663099649138116	0.2954727543246044	-0.43801601169293714	-0.32521337422514723	0.4395781773592189	1.8985674789530311	-0.29751444537619787	0.1292349234388089	0.18428437737046938	-0.09971462351007006	0.23557849859179786	0.01960418868219507	-0.19141699155415465	1.651193356892692	-0.20765114979431268	0.48164261504166284	-1.2505255458485192	-0.23846311474997722	-0.21831873698820187	-0.30551547805201784	-0.08574701723326188	-0.425089214647167	-0.7654034465869058	-0.3991584923592141	-1.0316248151796963	-0.6510009689458085	-0.25866904198040547	0.1556376171051145	-0.5669822855344978	-0.5255824338201053	-0.18727980572220904	0.31925700744299745
-0.5055161719153226	0.13066973192728348	-0.11965004049996346	0.46992412519140636	-0.8684125510973304	-0.6017701209104458	-0.07837593743457143	0.061279000459526646	0.38841157985230074	0.6171275552845654	1.4974315404846372	-0.374105358385466	0.1280742028440543	0.2641224682572327	-0.46665633417166996	-0.22767584742845318	0.48166221744344745	1.9673072049450613	-0.3022644579786249	0.09019342374010185	0.21164468946430431	-0.19072493437876176	0.21138863073318165	-0.007238883176595154	-0.22515350006423165	1.5984160688291662	-0.15920214397360502	0.39556710965381625	-1.2340190410089924	-0.17353448390520484	-0.24331667904452065	-0.28491088867705344	-0.09129121243354357	-0.46726808645554724	-0.7659963232338671	-0.44061759730279854	-1.021688149550728	-0.7264129508992807	-0.2672339227154035	0.2969974195340683	-0.48466803007685816	-0.5566105435926513	-0.18820318929521346	0.2721362891913171
-0.5264415380594525	0.0774419259033013	0.1947765423139752	0.38778534771641116	-0.9306512660324696	-0.644341191798899	-0.09664566428850552	0.01524531145713708	0.4548177738417313	0.4603031724007578	1.561880300073944	-0.373332239623638	0.12134713539903297	0.23896689826191836	-0.4777116041376777	-0.16076829328385533	0.46028593826854436	2.046850197861803	-0.3412345489953169	0.03533067113929714	0.14098132127931823	-0.29250527921931313	0.18825256945780114	-0.017771426186982766	-0.24731974668440387	1.4526281727906176	-0.12454858394523768	0.3412549834582106	-1.1917684460527718	-0.14458913924186984	-0.2636379833044297	-0.27221548602742457	-0.07039523924734448	-0.4716496213242528	-0.7495454353016611	-0.46666337287980253	-0.9285486767574952	-0.8167491338118614	-0.2900984304166594	0.47549089019667756	-0.3479821814267717	-0.5834571827778244	-0.17514559851285857	0.22678039184793927
-0.5475874614224928	0.06077329106833416	0.22183430404735635	0.24400753556560723	-0.8724570910192402	-0.6712476201010016	-0.12757853515230905	-0.03428259202991615	0.5228315975378934	0.27742853411342266	1.6256014327878563	-0.3693213617518728	0.12250822091506412	0.2340697240698189	-0.4755701730278493	-0.18108639661793527	0.37791687879850977	2.0685140434720983	-0.39011029748117876	-0.006488923889014948	-0.05500064656299457	-0.4103093331399491	0.16255113288024586	0.036154492246547335	-0.26974541621690584	1.1983583935631033	-0.11355721246068815	0.2956670748531929	-1.122997041752427	-0.12986449122622104	-0.2786289262049901	-0.2688679420451839	-0.03762268635908817	-0.45506196321354475	-0.7227335962574988	-0.49991393193785727	-0.7648000628437737	-0.8669706904438528	-0.2972761728587065	0.6879277626394771	-0.17834199243318186	-0.598731535528516	-0.16026491708636714	0.1933854258863157
-0.5697994113436001	0.13698620896039532	-0.012673733135690802	0.1598855801436327	-0.6615143962188041	-0.691141887947099	-0.17508718994178984	-0.0807659920081231	0.6427219688050615	0.17641587512446016	1.729772292583494	-0.3652897290140182	0.13438111093891655	0.25112612136281454	-0.4524996812190139	-0.19189658436304544	0.26617106139805297	1.988770459392299	-0.43380688618642493	-0.020073810050780773	-0.29342902592564235	-0.5283888846577227	0.13578158465271384	0.1309298348486281	-0.29049348424967547	0.8906538256624538	-0.11622633132051034	0.23068455945063776	-1.0366444267632824	-0.12254271502961096	-0.29211686364887723	-0.2772824184282157	-0.018692708078320748	-0.443465852858216	-0.6537469301037228	-0.5316105180882342	-0.5518995208681717	-0.8108277909212038	-0.28257157598813065	0.8431464958561575	0.02321440358768976	-0.6103304555336183	-0.14309945322923742	0.17478649070107455
-0.5792374223361432	0.20801751203826613	-0.25125827976373066	0.09169118442115365	-0.4055243156281668	-0.71785508463835	-0.23346838059143407	-0.13025409806368798	0.6586375029017015	0.21200046249385912	1.7391302069200918	-0.36226470728149757	0.15427768919806611	0.2639184193325606	-0.4290494282281395	-0.18713266020001895	0.14779984752818212	1.8302002794066805	-0.46939670833381547	-0.03715446616896521	-0.5714853907779277	-0.6183420535839053	0.1017879777211009	0.22682802490101195	-0.3073559735511076	0.6255953190407387	-0.11833063663883463	0.1588878622613512	-0.9344447855239373	-0.11858061461942086	-0.3022188482795939	-0.2962307805918413	-0.013515737438962769	-0.42809235501233045	-0.49890251573553546	-0.5535743265536843	-0.3236554464000715	-0.6808383850701635	-0.22601543417822595	0.8818236330824811	0.24149855368422815	-0.5997902199606694	-0.12469689214930049	0.16381613621623825
-0.5682738905794692	0.22060064288512193	-0.33252636750910675	0.09591126282007718	-0.184852752665472	-0.7465349497244882	-0.3028325816400416	-0.18671471411598425	0.5073318297447178	0.31752398821936345	1.6138581677380077	-0.358061846898406	0.17903546596013226	0.27730716800519145	-0.42602188769355537	-0.21400198978897259	0.05993045891372771	1.6348359489400845	-0.4684090819511324	-0.0700887863014259	-0.7701549992202801	-0.6747870263929985	0.05833872167384939	0.3643008114335998	-0.3187878765544367	0.41091851130492846	-0.11938528847295884	0.10131318842240196	-0.8311020480630914	-0.11548160333367283	-0.305699786567723	-0.30365573139521773	-0.019176369695147223	-0.40873031136896226	-0.2780818671199912	-0.5765418974236152	-0.10321727800498715	-0.5376989839684408	-0.08753900103395731	0.8367013826566465	0.4429986961756491	-0.5503250209262815	-0.11744596345103027	0.16726607644343652
-0.5184095793374628	0.21593386800439168	-0.3205087507458257	0.13440976944092986	0.02405953426672215	-0.7664721579285512	-0.3739689784152208	-0.24389168393506808	0.32609098273825354	0.41924403312837466	1.4601011181817773	-0.3514151010332947	0.20092441275068212	0.29192544224955685	-0.43624906730428537	-0.19554427524937967	0.0250261962996355	1.4672334354407564	-0.4255884237876707	-0.10995445428124957	-0.6615376990580902	-0.7020100331428096	0.014732109892449191	0.5388685009727896	-0.32108809304376	0.23848754708568126	-0.1265379272152914	0.056029853094214876	-0.7574651572814894	-0.13522259485111252	-0.3148407416871095	-0.2967150165138001	-0.04201594604525753	-0.3960608129534283	-0.042548667925468006	-0.6058443243573789	0.07211379402765165	-0.392312988022303	0.09040105106211185	0.7429824620641587	0.6249993197766642	-0.4609494163175071	-0.11668831539112925	0.18686128149626755
-0.4046893582788189	0.20092600714833128	-0.2126959503353855	0.0509661333689662	0.1523292289329954	-0.7674683742333851	-0.4298736981534465	-0.30201185288042115	0.16106502156692498	0.4653266376300874	1.3105389957419524	-0.3383499128300541	0.2145231185999194	0.28578827843830423	-0.4584387241492264	-0.05052696871909137	0.004736938694775891	1.353366428936699	-0.38985751215703973	-0.17088734517724063	-0.31231444211278225	-0.7097560004670086	-0.028459654953469367	0.7041259137365563	-0.32338830953308306	0.14300702377716912	-0.1331257524161263	0.012594606462732716	-0.7010821804073188	-0.1734533882827734	-0.33761490615325895	-0.2906024152380529	-0.07733220077015408	-0.34704862371259504	0.1863650347253049	-0.6375186046765459	0.12865889023403515	-0.25880263523906233	0.25129512856494013	0.6018551486884935	0.731006539047378	-0.32419934796803085	-0.11594842470763222	0.21092546852657482
-0.2783100718431269	0.14202942594301143	0.021706131061813842	-0.10009196127126885	0.16739249532224018	-0.7694565128072552	-0.4737366931625493	-0.3671761671991841	0.06588779937771609	0.4380871537232897	1.1562378078267304	-0.31891816945390805	0.21582877507514459	0.255337900448969	-0.4940044137392984	0.20874478677549693	-0.05107074871124989	1.2664646059237623	-0.36461425211394516	-0.2526189097742028	0.09109975802602681	-0.7007863112578457	-0.08458796848861015	0.8935303948456272	-0.3269510508624108	0.10359129158023031	-0.13376554120649586	-0.02426908455169776	-0.6194680412081537	-0.22168211345126126	-0.3653506648406907	-0.29081997050733877	-0.10867168220114798	-0.22799053165773242	0.3873444619614531	-0.6680181112186165	0.055939626454020216	-0.16754364564222327	0.40324728438737106	0.4907899615089442	0.6813858121148804	-0.16272666769034325	-0.1272006822222544	0.22877862455379133
-0.2080166481995404	0.05717494744736762	0.1667149889251918	-0.23447686272802776	0.1904756693433598	-0.7918284393080459	-0.5124350034827857	-0.4271031395341017	0.10941575957514546	0.37982008304798587	0.9790195369316859	-0.30603458632894914	0.20827494245722988	0.18943009778029848	-0.5313370477180221	0.5957720984858083	-0.11057974456327387	1.2255096216033483	-0.3315170108371347	-0.324937361362689	0.44671842253055294	-0.6855506534439948	-0.14651460240933634	1.1111581144711509	-0.3250370862647781	0.07188832740384128	-0.13530503298332208	-0.045439508420928594	-0.519139365151862	-0.30675142138116807	-0.3990816832121692	-0.3025328654892246	-0.1271448689549139	-0.07993336545175976	0.4990815636199507	-0.6897514260948897	-0.07419664240636287	-0.09226898611200328	0.5113975229726662	0.44964585710605415	0.5516191475871964	-0.0055153587118896286	-0.14217606965623356	0.239367550003607
-0.18092027486797896	-0.019663528643416483	0.11463493187077109	-0.3789226382082319	0.29117006516578936	-0.8152395224716364	-0.525659726398218	-0.4710076659518732	0.20866749153831116	0.3863762177707545	0.8361705633161544	-0.3058996796993688	0.1975269952096105	0.08896477851032762	-0.560309661231039	1.0772606512362137	-0.14509267941215037	1.2001377050645194	-0.32078833138239604	-0.3759061503431652	0.6234291571652817	-0.6667783753133882	-0.20266198936679772	1.2458588713608043	-0.3121120602771516	0.04562260739909244	-0.1448618780394649	-0.052816376430958364	-0.42656322629010457	-0.40640056371524036	-0.4288568359207348	-0.33807858932580376	-0.13687184147107814	0.04181112950787816	0.5209489265501298	-0.7112393768278453	-0.21859816592100273	0.03618790149553513	0.5238398741708453	0.43922259788359846	0.4283983483046529	0.13568251593116157	-0.15674895655838966	0.2359233027470807
-0.19778371223050767	-0.11818617698546785	0.07393118024423538	-0.4292425423563757	0.39272301020705436	-0.8336051135741087	-0.5120115177507214	-0.5006050157496407	0.2574174765072609	0.44619646187920853	0.7461599552347189	-0.30920489212409613	0.1839734677851209	-0.007607915119768965	-0.5778050479091158	1.4123432501061597	-0.1955957015563643	1.1547582528046474	-0.3370371368689159	-0.41761462155829354	0.6839501152026728	-0.6487108584777879	-0.26152733900500247	1.2770997623999445	-0.28765136212126313	0.020723345183009934	-0.16761436689697712	-0.052062686627274514	-0.35049847729446204	-0.4727541604970112	-0.43652830986872876	-0.40053098743473275	-0.13788842653607275	0.11610952600304728	0.5078250551416511	-0.7454044749655383	-0.3473620811690779	0.21865644461684122	0.4877928978600711	0.46462202695541877	0.32342414839293737	0.24346857623115778	-0.18115942998832227	0.20738444076862578
-0.2906291115076888	-0.26322156856345247	0.07072462356725824	-0.2953288398374109	0.47730434960014606	-0.8725391361427594	-0.49187292994876675	-0.5125084275077586	0.2607380633842677	0.5180012587490659	0.6844129058697026	-0.2926788300004577	0.16192639650795204	-0.10840808390714778	-0.5758587718511688	1.3454556286986454	-0.3072273816919668	1.0823677676449563	-0.33405662153546234	-0.44885430353969513	0.7972299159678506	-0.6327127770811586	-0.3209601229572569	1.2673333288478354	-0.23632598015523168	-0.025787676201107352	-0.21258951951997634	-0.04355528391171918	-0.2902660994692564	-0.5164762860761302	-0.42468306240350867	-0.4867460352792297	-0.13545668340703138	0.11839120881954797	0.46032585037728174	-0.7815027451414893	-0.41896695254210636	0.39681306364801217	0.4656824720496144	0.5109390127939886	0.2936251196558806	0.305910982550244	-0.20490696136584158	0.15904542679314906
-0.4052407513260963	-0.43801249393019515	0.04481006899697338	-0.13878723228372777	0.5985510302772681	-0.917751039046181	-0.46104132741219744	-0.5023521229919722	0.22154515984430018	0.6478014490930482	0.6750170283917794	-0.2991699143698991	0.13657678238168408	-0.23588634158930724	-0.5493757038648492	0.9802347313580035	-0.4496598180147475	0.9940159570819123	-0.31090618882709925	-0.47681120287328077	0.8903818389546284	-0.6051886450507535	-0.3683718824916976	1.1598323818089944	-0.16370485956373412	-0.08597471026510187	-0.2714950733832841	-0.03112972666879358	-0.24390719715285686	-0.5586170470178478	-0.3951314049301359	-0.5744699341849046	-0.1426175623450367	0.040462062546964314	0.35920296752458836	-0.8085002361834823	-0.4129151826652738	0.5700260754420838	0.4675583671236384	0.4969896695966501	0.3660438678874681	0.32940845022992615	-0.21348969329440623	0.11393432718866439
-0.4759615045813222	-0.6265989151483958	0.09685666632954733	-0.08787185695045972	0.6402822188477952	-0.9411191818518055	-0.38787956409236396	-0.48115999072451066	0.15757258461781903	0.7796469074232574	0.7408071523079022	-0.3397456775745612	0.11423605134365145	-0.36640440504668953	-0.5083087515960806	0.5927423224490703	-0.5703735633680618	0.8651447315810954	-0.2949924708632758	-0.502147432279273	0.8674551529601295	-0.5232441272041807	-0.4050548419705725	0.8720208483757712	-0.10819412127878258	-0.1463732880034927	-0.33039063054674317	-0.023345040203346164	-0.20261406740780669	-0.6000800802578218	-0.3451299334366191	-0.6378346608424519	-0.16005177229228754	-0.0707127860493437	0.28030432480704104	-0.8129465318714774	-0.3704392905971038	0.7279193976980805	0.450582214927694	0.48553958372216793	0.44759614371891504	0.3361334268115294	-0.22191852796080364	0.07031478590022969
-0.5223382547993063	-0.7851917583075279	0.1800709945623411	-0.05039341835977638	0.5441491200600342	-0.9538939383469792	-0.25160922048343315	-0.46272582045918115	0.04111921479262769	0.7862850579048726	0.835854203805112	-0.333104120425972	0.08979904139729758	-0.49853393180660077	-0.45533734116257857	0.23146146280532545	-0.6904133553479488	0.699857613221069	-0.27898469324395825	-0.5033883148598294	0.8575546958592529	-0.3663834836985016	-0.4401404023300636	0.5249147821372608	-0.07459597165528072	-0.19499974613157062	-0.38694196159548905	-0.025900358373370364	-0.16107668633337605	-0.6359359304611527	-0.2960559671691517	-0.6667975833051495	-0.19196000395788299	-0.14898799732494425	0.23176902493147714	-0.7656879108131153	-0.36476414408003965	0.8127132476081813	0.3810391072206997	0.5255535330049036	0.49533493439343435	0.34275186911065225	-0.23881171204640683	0.0185998403162911
-0.5621626176388259	-0.8689888773699328	0.19395677912873022	0.019867003474568906	0.47776414136189216	-0.9608331001944421	-0.08034606670982611	-0.4458039525904022	-0.14405755321997188	0.7762893872954905	0.8914069339439422	-0.25901443720354533	0.06225375582826208	-0.6268388492348624	-0.38740228526458986	-0.07132345774318169	-0.8011156320411637	0.5113993499397663	-0.2729413603784948	-0.48471488408600416	0.7979623143795399	-0.1774369805074719	-0.4648166424578656	0.23313819364515798	-0.053196463864882935	-0.23007025690848124	-0.42766851678244144	-0.035249209294408355	-0.11505973587810903	-0.6601024259455299	-0.2625819683181445	-0.6685310075475248	-0.2391125332501011	-0.17090153717699702	0.18870776089339678	-0.6524188999252797	-0.37487106410452004	0.8614901723475535	0.27452736755862217	0.4731014193712076	0.5059566235451185	0.340594549890415	-0.24670782542068664	-0.028663202202187942
-0.5905363848632439	-0.9012964671729454	0.18668486624737626	0.06995389715896913	0.450896840452065	-0.9545251616090942	0.09587923509818254	-0.4290094365023858	-0.36094343131016904	0.8028419892219503	0.8885596983445719	-0.166587829791186	0.03539970015787498	-0.725436336040538	-0.3237448171253955	-0.08572818240906922	-0.816355674453171	0.3333660959614062	-0.28605680359138386	-0.4695140724741852	0.6435831920298132	0.012701209964203718	-0.4740720206391341	-0.05028721693532116	-0.051063431030171545	-0.25873728348745606	-0.4374252958355746	-0.04907890096611543	-0.07294103663975386	-0.6757365034412958	-0.2340919132119374	-0.6493510542907878	-0.28716521055141114	-0.159798129537828	0.19089507279481027	-0.48215849029415436	-0.29465544769787394	0.948926105681035	0.109611519971534	0.34875206600789677	0.4472586225422119	0.32777048563678307	-0.2310517385578903	-0.06958996836279323
-0.6140257286772072	-0.8968566647360001	0.19796079250972057	0.10956567599548883	0.3675890835494745	-0.930147920391246	0.26732651310312194	-0.4189645647947667	-0.5112069169331337	0.7420785638867647	0.8288563314208821	-0.032495828704473026	0.009919068599835374	-0.7950327154244121	-0.27308889501015654	0.12376488434159341	-0.747563514392977	0.19204675599880022	-0.29226474085396215	-0.4537761624319766	0.6208919198104998	0.169702805728884	-0.47620824393908645	-0.2735993517780006	-0.05298316058141171	-0.2894797250341551	-0.4252693088185562	-0.06992410252279757	-0.055403791190241566	-0.6890535631533249	-0.21393823037842288	-0.622247878484891	-0.3231084340388587	-0.13957385614117973	0.2195603708712226	-0.29612785799707886	-0.11523311094884292	1.024425973985389	-0.11184185011951367	0.26993181891367707	0.356245525848648	0.32504054464821125	-0.15491402766331747	-0.11056797125944591
-0.635424373853582	-0.782495768548435	0.2103576194539305	0.2060061179340747	0.29771701157861885	-0.8937087326204765	0.3956795147647693	-0.3874728572581616	-0.5204757337250476	0.6409223773198213	0.7235086142441702	0.17117686094675683	-0.009570903836579627	-0.8242274077234665	-0.22327688663278084	0.203495832676765	-0.6684663898487726	0.08073012285362663	-0.2846223938451068	-0.4411913905888685	0.814585142616281	0.23614257508533093	-0.47633698953975284	-0.34135617760718195	-0.04110735615031892	-0.32177158106089027	-0.40307163680269237	-0.10108349742030473	-0.06566723205080578	-0.7014554008407777	-0.20462965383264003	-0.606724257334543	-0.3473273416665831	-0.12050508792409624	0.2040707489588481	-0.1496677702677506	0.0998910566166282	1.0988052913160011	-0.2871193414653549	0.2532507293401931	0.2964889357006286	0.3224171379421204	-0.04122538479990612	-0.14525524156360042
-0.6350659683728528	-0.5887554120823579	0.2001747107719119	0.2911067173037756	0.26376159342134037	-0.8690480850400466	0.4408682042394644	-0.3002209684634525	-0.48473646227919537	0.6287737930407267	0.5790778430734335	0.32400012867910133	-0.019049337348771636	-0.7684592670038219	-0.16118593336949477	0.15127206151722755	-0.5225120036390519	-0.008773654102980363	-0.2855159605722963	-0.4540030402172279	1.0690608943207718	0.2065426006950916	-0.47273211272108284	-0.30974100408460725	-0.049478068788157914	-0.35078165143618323	-0.3816687024248661	-0.1494848371418142	-0.08797714847641125	-0.7162090115787234	-0.19697494202728533	-0.6133070587084248	-0.3622536765636252	-0.09516022558450252	0.15700900657476133	-0.05500925788669225	0.3855882507338423	1.2235215161141366	-0.35666244917234885	0.32583897820041724	0.28600020943673565	0.31142413166862787	0.04012115650648563	-0.16997981319185368
-0.5800645119070573	-0.3561031212904803	0.09443083649565981	0.21443074070100568	0.19463820892093872	-0.8972341360095646	0.42984836899423506	-0.17254682850618824	-0.4120438817813743	0.5874839844465886	0.4351405927399209	0.37492738134582293	-0.016776862583932385	-0.6528890952845029	-0.05917786030527896	0.15030864589151052	-0.2763233584556334	-0.07788590654069039	-0.29922515536048816	-0.48064497442813503	1.2382318488780164	0.1350605846189223	-0.4625993571130479	-0.2694646999688143	-0.10010012641409693	-0.3772989368915661	-0.3686080140714657	-0.20680656029322603	-0.1036238886365192	-0.7444071180068036	-0.20252879862182746	-0.6375328906302162	-0.36788743872998547	-0.01178788740006025	0.10857731621031644	-7.743089185541368e-05	0.6985055112365373	1.3495835006601482	-0.3540650559929312	0.5073677226142994	0.29433084575262186	0.31503963888032194	0.07822848626931397	-0.1841040734289467
-0.5105476334717179	-0.003149899379812582	-0.011591868795980953	-0.036904701514137515	0.12817185114992033	-0.9205507503856287	0.4124854539796129	-0.05168998856285152	-0.23062009760138585	0.45871924305803996	0.3288311426496445	0.4517307633094315	-0.006440039001522393	-0.5410859806360295	0.08627067241544557	0.16565020920033685	0.05104405757862274	-0.13318602460781523	-0.3128285330362498	-0.49337791135548914	1.2696072736930781	0.055364895995504225	-0.4509025808746906	-0.22661520377941255	-0.1464791781850428	-0.3897571440945148	-0.36177526972431784	-0.26456707545363206	-0.10576841530847911	-0.7747542584293001	-0.20880342734986668	-0.6627131585721011	-0.35811120438247757	0.07305082791580961	0.06049674696688837	0.05619274597562034	0.8591482722381935	1.4349925550264202	-0.2856623807751083	0.6769361968423152	0.33711421187828117	0.32554658248999513	0.0757246961963595	-0.1835233904204082
-0.4624937294016017	0.4167878730134543	0.025643224999111074	-0.33422605325178206	0.10066165556437671	-0.8507640806177115	0.4178480722171617	0.048237382160846345	-0.05135275464870276	0.2882238583715543	0.23232251021142353	0.5439601994939427	0.004407300780543785	-0.4885721586636992	0.2622794313685418	0.13123301650232194	0.3847596795819316	-0.19088177427946526	-0.3417048472727849	-0.5011241671662028	1.2063529001549171	-0.00269462087123946	-0.43695037244687523	-0.18780678877833792	-0.15417539125082444	-0.3916438849742637	-0.37203688211985203	-0.3227508958462439	-0.09691186210514614	-0.7964357523406193	-0.20556274643957098	-0.6877390324519117	-0.3332115878125537	0.08289315122195097	0.042497472451839824	0.1809343893828162	0.8377271737483308	1.518215436414509	-0.18477367150861623	0.7596570936083831	0.4193057323625743	0.32584621015947196	-0.007616590392739697	-0.17562154712774986
-0.4128637602046884	0.7159652334871002	0.10295748894626619	-0.6028508718767472	0.08074005852446822	-0.7507001644472846	0.4636443716552524	0.11139590593260476	0.05730638287419765	0.1132432368731671	0.14062886953124978	0.5625409933604253	0.010104300141304156	-0.5057698205968517	0.4412893585519141	0.10255645208443905	0.6378454766272758	-0.24200959615497872	-0.3821504991350331	-0.5116346278298728	1.1201260657215264	-0.02672698103093466	-0.41685652203169593	-0.14827320146560985	-0.13324860965622692	-0.39310753850522107	-0.40010761529730965	-0.3802687848369714	-0.08731278486049679	-0.8160029675242793	-0.20302048813925294	-0.726870909275755	-0.29692800985400625	0.07331477579946613	0.05579978246280137	0.35659281016692546	0.7493909385981761	1.6376474943658785	-0.1090629187071261	0.7544906702019615	0.4962298769074186	0.3234824807669282	-0.13015432583077463	-0.16267003884907744
-0.37768488378847026	0.8656895435988663	0.1169436526781952	-0.8509655916819149	0.05989074005377979	-0.6431989782769779	0.5657044330826673	0.07520810148039285	0.15638072121455157	-0.12070158925071725	0.05695177886085869	0.581868962406124	0.0038832310534637434	-0.5580534335259638	0.6253258469364336	0.07766046346678138	0.8117363171871107	-0.2887129500910351	-0.39773500830462943	-0.5249741155708567	1.0149288045710674	-0.03957285736262996	-0.38468919528731915	-0.10872791782527484	-0.07490151419647091	-0.39092921039860207	-0.43225200366344685	-0.4360418303095802	-0.09080557887063666	-0.834040950970673	-0.20570243096156698	-0.7738698653534597	-0.24814088343084956	0.06458689911320904	0.0845571778824313	0.5039971780841725	0.6550338889158278	1.7546352131833494	-0.07531542668063992	0.6557474028467276	0.5233185083164091	0.3306069609078349	-0.20018941836786466	-0.13499081544208574
-0.3941118016552389	0.9134367954924546	0.15275113167449378	-0.9729957605499233	0.04281741056451198	-0.48372278282345194	0.6810720733296142	-0.03223700405142433	0.24074247596295759	-0.3899183176634001	0.0005765139933212205	0.6023540152363045	-0.016257310699326774	-0.6121473266585655	0.7601621644035287	0.030187327978881573	0.9185742321988217	-0.3340121658856838	-0.3602228419480877	-0.5447541543176403	0.9538062335526462	-0.039169221348218285	-0.34210777995567343	-0.08930616583332715	0.022808684494113534	-0.3755951527031871	-0.46168228802043937	-0.49616666005962473	-0.15223478820980613	-0.8472247821601375	-0.2038418331285868	-0.811457801556563	-0.19589199376874472	-0.007746552025846917	0.11538676352445201	0.618165857497505	0.5836921379722276	1.844152954453343	-0.0696923962850545	0.4987527115840912	0.4765769393003292	0.3384838394187626	-0.23357920513271627	-0.10486361464615768
-0.42489791346149036	0.8296894996494171	0.23382961432940497	-0.8675662927211153	0.026273045048934462	-0.3460345250023666	0.7621649879140799	-0.1257092313877372	0.2649733361288987	-0.6058094248712629	-0.035501124645813883	0.5118161006380748	-0.04119580116038592	-0.5960745498229573	0.7802789581298427	-0.0008944533804466519	0.9100411128739815	-0.3540025080784638	-0.279196327468819	-0.5680762646096691	0.937458054720287	-0.026035033577656814	-0.29607884353950564	-0.09216591793331604	0.10486703414080564	-0.3263740853281584	-0.4931119123473365	-0.5662185137307932	-0.28993391766129806	-0.8593775404358386	-0.19632121846434786	-0.8452279936792918	-0.1578484249267474	-0.0871538064469088	0.14418445153173937	0.6806965376581136	0.5806017627324811	1.8948304215305334	-0.06815630354453864	0.3750749932636155	0.371607853345837	0.3466137368505825	-0.2607716675325965	-0.08286597596976607
-0.43170761759535087	0.7241473132898512	0.2161126916115667	-0.6516070169126524	-0.00022805003295326003	-0.27912056518243855	0.8422314099088695	-0.19362354822233438	0.23220540786514401	-0.7900373231795607	-0.06606145341239093	0.3809047827795532	-0.05766785482361496	-0.5011708717561938	0.7583055541802294	-0.014050059855750618	0.8828220927600962	-0.3476523649736468	-0.13235156905790402	-0.5938292083151023	0.8707705636273309	-0.01821859012395665	-0.25162346446482076	-0.10305519893572782	0.1447432182426865	-0.2575480649935554	-0.5123955463570636	-0.6442099216352902	-0.46563366893779257	-0.8744439485745893	-0.1822242565045598	-0.8734470174792687	-0.13850196025371275	-0.09239170556036769	0.15917329414037001	0.6483679529567673	0.5982411499523371	1.8724578523341975	-0.06207244532679808	0.33659159691503204	0.23706986672931243	0.35812609775116927	-0.2801331269383454	-0.06562196780444798
-0.42804085383096424	0.6480063622702088	0.09193251059777241	-0.48576570285042164	-0.03066382328836879	-0.2099264723544645	0.9725821594804716	-0.2489021805594306	0.1665420496712378	-0.9199144032974613	-0.09376821938937713	0.29826928344484027	-0.07434321139821114	-0.4175526688308386	0.7688544759035196	-0.02565091283851864	0.9238734623527833	-0.3477555261432196	0.03258203685012456	-0.6140954137445668	0.7787695524303506	-0.018833654526871035	-0.21113058887732478	-0.10714306543448468	0.19431028935848327	-0.17678412054708542	-0.5192282907042116	-0.7179218168873621	-0.6093658062249808	-0.8851891185466698	-0.14210127440656553	-0.8805421264227598	-0.13413557065736859	-0.09032704655931748	0.15109175227304375	0.570580084248055	0.569942805728614	1.749795970987923	-0.07285302346932801	0.3135041423175854	0.09080046224376329	0.3623009099458873	-0.3001456901455719	-0.05130414656450884
-0.416907309218047	0.531547354955958	-0.0030986760672207818	-0.357138748853298	-0.05082955754690369	-0.14034162226899202	1.106762693063782	-0.26464206471300955	0.161098282871203	-1.0111056751645906	-0.11972235367519508	0.2451316375396039	-0.09961602220240799	-0.4159935257654054	0.720361082741555	-0.016089843283992912	0.9306456067341538	-0.3629374115986882	0.0869132453546159	-0.6191052456556206	0.7360223344194989	-0.00984474455511611	-0.1841321595819404	-0.10335930345351836	0.26222720780640285	-0.08471688301193683	-0.5221323320104982	-0.7637730006977768	-0.6580988314629577	-0.8909758704615524	-0.0770809231080889	-0.871889041034704	-0.13980963795846463	-0.11419380075043237	0.1208665554458866	0.5251208002406884	0.47526072492756083	1.5452844324860877	-0.12204988460421565	0.24929841543428083	-0.053939869032179025	0.34146679932822666	-0.3283503230004766	-0.0478371274252948
-0.3974707043015629	0.4170646686766065	-0.020726372860134835	-0.2513261082618882	-0.05943539450348199	-0.09502666250645007	1.2481148654574796	-0.25256752399949234	0.2415407472656114	-1.0496171999278137	-0.15180120809477038	0.240062261497282	-0.14511521376641695	-0.46183651750811316	0.5798916410742231	0.0013712344014093479	0.8732345625123135	-0.3997200997274898	0.04040662444149912	-0.6179615964116001	0.7285152506996799	0.031108293605580577	-0.18572479034574402	-0.08651659169898329	0.3268984573733971	-0.013792578123188414	-0.5296148618478649	-0.7776594772177065	-0.5753953313347556	-0.8879753324316123	0.0022822349088878536	-0.8341747824171761	-0.14826475955630944	-0.14717555519049993	0.09136662519656721	0.5138117438168734	0.3175174478737138	1.2446636763981276	-0.21444819035949228	0.19459890761879098	-0.15790661937100928	0.3034873276238044	-0.349659174685189	-0.04736461085952368
-0.3783189857928377	0.30526136441655816	-0.03800274257365852	-0.17689221012136838	-0.05005238740094374	0.005861708536943372	1.3947882281366775	-0.24581389987594662	0.28798461513800855	-1.0674299975522246	-0.1936112810739719	0.2587416409776894	-0.20774154615250526	-0.5326833505585593	0.44565661214535635	0.009184867338255982	0.8148886797402364	-0.46477467949533524	-0.04785072605384041	-0.6216240520877957	0.7401289969421877	0.1446773728353179	-0.219441832653703	-0.06201863352545981	0.3493414217667208	0.002141806215783665	-0.5461494033989739	-0.766880680573241	-0.3969208849565002	-0.8796224833212406	0.06983925712680335	-0.7172002266603934	-0.15239379669254507	-0.18858604538201304	0.09807821908353416	0.5038112961574185	0.14475051022196628	0.8722232929489865	-0.34182286233366793	0.17995855529084365	-0.17473153863390914	0.25176493347935375	-0.3657296003307435	-0.039377373006786495
-0.36784711283665145	0.10419699470349938	-0.09084679661024528	-0.13478463031763213	-0.001021495993489535	0.13854741465487647	1.4580164891761407	-0.23886526833810873	0.28171485928175627	-1.0594078311400799	-0.23116315503455906	0.24442078337604384	-0.25493492864457495	-0.5634267218756277	0.2905821883521295	0.013131549280847005	0.7260464068205934	-0.5498539885124855	-0.21137931585793268	-0.6209341584142773	0.7682805608915088	0.30681091221181284	-0.27380585462415064	-0.052521215508318966	0.29131716370897515	-0.01659981985638991	-0.5629088706966978	-0.7299911782641642	-0.15775486825380308	-0.8594470509693503	0.10802341805950007	-0.5174704536319534	-0.14605693384246582	-0.24530551282562968	0.14162875025745658	0.4792971876568803	0.02310116501664623	0.548763071425631	-0.4741502696893864	0.17518607166916192	-0.09259115772184359	0.19283815848213612	-0.3775086600120157	-0.021894260073246623
-0.35639192227949	-0.11471515936955065	-0.13086462393892345	-0.14233934735325082	0.05725405809261526	0.20367505558337756	1.4059553627669732	-0.23484572775780185	0.21904501847279828	-1.0228800625439491	-0.25796513280996736	0.19077983196814108	-0.2574829918003785	-0.469935690210432	0.08173463607443132	0.011935585055819514	0.5759287279976066	-0.6439770933955209	-0.399680867427653	-0.6111830438073658	0.7959874543765901	0.4851475544525755	-0.3352985681870746	-0.0584395572776206	0.15932855086922454	-0.04615876030579162	-0.5815477175661318	-0.6744504344433756	0.13958204505412858	-0.771504640987609	0.1288755235029913	-0.27065750958285906	-0.13871692097230273	-0.30279922739463944	0.15908695288110358	0.43408326779282946	-0.030864319136526503	0.2824344708723437	-0.5764307720753163	0.17227350047379192	0.06344590505918912	0.14478453869061933	-0.3790061987554133	0.011921985718100808
-0.3525689304850417	-0.2646442982720495	-0.15566385444765074	-0.17297245632015995	0.05989074005377944	0.21255941564674363	1.2937408499815894	-0.22624550281320452	0.04140193587898418	-0.9595946526242434	-0.27852217383742306	0.1121240782060597	-0.22258717652479518	-0.339919901029161	-0.10736006027640581	0.005670061365813942	0.4362084104920839	-0.7362948778110312	-0.5147687346525418	-0.6019505069953136	0.8031741137912952	0.6667517263338183	-0.39304335426392056	-0.07272077328615259	-0.017113619236624456	-0.09340732585199217	-0.6085637989094643	-0.6184760608725218	0.43798877918474605	-0.6086878013244051	0.13292078725998163	0.014045140881574913	-0.13462371062249845	-0.3585156928803582	0.20676459624795657	0.36613970592509626	-0.05911623034329287	0.04526216722407762	-0.6220760006010715	0.1769103654810555	0.26666433717745963	0.10731110482798209	-0.3792607211505362	0.08195121795368371
-0.3606422436855764	-0.40126510169023694	-0.1722877595851619	-0.1867407857222913	0.00038636196725546636	0.20569325240782477	1.1671508378349478	-0.21098318783748354	-0.21683328697848542	-0.8802905398048866	-0.30115453325730845	0.008204463696726871	-0.15952713126112372	-0.319352815827085	-0.21565529068770312	-0.004349461141639502	0.34964888286953205	-0.8087484059076839	-0.6061006601368287	-0.5934032336978969	0.7936333166247305	0.7404377231870953	-0.43356483998489825	-0.10934782318846245	-0.20605997371676557	-0.14942637779072285	-0.6284522332600881	-0.5619906236676636	0.6852590549962836	-0.4246992116623033	0.1162592174763559	0.30333048782484007	-0.13252784361625322	-0.42507161812159	0.2696785938333356	0.2874521686908863	-0.09059265661657204	-0.03768057642057564	-0.6104389343850415	0.17688453336402338	0.47862763614665926	0.07162877858955444	-0.3767036589483712	0.19361883768386423
-0.36166691576509874	-0.5227728619003661	-0.17614120421784207	-0.2161777743086457	-0.13818999227869252	0.12624070806154258	1.0088638392644738	-0.20774765665749312	-0.4465746591718209	-0.8629698367335525	-0.32283781414407076	-0.10130339850716122	-0.07666086458779887	-0.3878086140422861	-0.2664325254027602	-0.021484970788006725	0.266785228585127	-0.8577958108634789	-0.7025647155739847	-0.5860644318688581	0.7725768622886539	0.6394454296127778	-0.4486233069073317	-0.15912739348519928	-0.33246811146462396	-0.1971209002721368	-0.6340503851758199	-0.5036674222839593	0.9141469757586528	-0.23959266091954734	0.11482326059024148	0.5481784165384473	-0.1369838001786769	-0.49207332201077597	0.250355420009537	0.21695087151099476	-0.11845246679124968	0.05624246818736554	-0.5393690435905043	0.16563464639654019	0.5862662077714351	0.03481452559976663	-0.3612133075986789	0.281979435483107
-0.35168670160940085	-0.5890709591383504	-0.16841758509155774	-0.23002895187566413	-0.31627588640566856	-0.03449363988041433	0.8817490730585353	-0.21481568048979566	-0.6208694371350635	-0.8515696462539294	-0.33323971486710474	-0.1866318417169662	-0.01955533570595249	-0.4761304062824882	-0.3110386409096929	-0.05475270898085642	0.16876305850646725	-0.8988768810578159	-0.7758077935611578	-0.573447248913571	0.7309282418953373	0.4647799530269089	-0.44365944874828916	-0.20290674771938294	-0.3346933835570524	-0.23452982626061636	-0.643857147728201	-0.45277787375850664	1.114369560504938	-0.04824174724962044	0.14080458168140841	0.7415850509337669	-0.1485155470613301	-0.5387451733498511	0.2085374701048915	0.164955978958898	-0.12942613646560916	0.17610846499621377	-0.39773663808844817	0.15209861707171582	0.5538181491929856	-0.00046829707935870104	-0.33311521900219765	0.3307568082003237
-0.34847024216695627	-0.6255415557151572	-0.15628285930181396	-0.10737224376069883	-0.4029486679716593	-0.17098815575001786	0.8687406961149176	-0.2205106929357555	-0.673438928545179	-0.8141909641597692	-0.3316895532630032	-0.23564964670346839	-0.010027205926537223	-0.6261586861526263	-0.33555960945548075	-0.10421247393144106	0.1293150457295941	-0.9294584366600731	-0.8291278607690924	-0.5149590819076318	0.6637633839804761	0.30606770939162387	-0.4310233064606221	-0.25377407648359995	-0.23747897087669784	-0.2743229066335051	-0.6480357682653012	-0.4125432276632159	1.1829357936886022	0.12274258010125627	0.14854869158084047	0.8974598924212831	-0.1641136342039642	-0.5715744245682505	0.19256433714062496	0.1375049360156204	-0.14190114035493645	0.3405767848775517	-0.22406971670690484	0.1387304965076004	0.4675917164599298	-0.040938007636769726	-0.28768001191001513	0.3655010082111978
-0.34314929926074145	-0.6401120794234385	-0.1413542467378697	0.09143228390588262	-0.36013513773188854	-0.24638283626842208	0.9163183974911469	-0.23121222226292976	-0.567767764856513	-0.7989411589993018	-0.32619122496110725	-0.2832561207958957	-0.018773748957806584	-0.7343830965837974	-0.32540099783595255	-0.15898763543770372	0.18275302611292524	-0.9434023880806676	-0.8539596098194027	-0.4687917676884883	0.5827483489588409	0.13155599890648412	-0.4125363918759872	-0.3011032661466039	-0.13427477139833086	-0.3163972282519084	-0.6368044759843636	-0.3831338385427556	1.1354386801772909	0.2653955725014878	0.13924570241593884	0.9943000589012359	-0.18056260752434777	-0.6033654807775988	0.12779688052299512	0.14058314072269432	-0.17699934195092354	0.6250044808155503	-0.06752790196887218	0.1192143320898426	0.37095838077854604	-0.0834784783099033	-0.21625392488795053	0.36478938687720486
-0.3262169377673036	-0.6349470723490367	-0.12686061055793213	0.2503609542103671	-0.24613526349432396	-0.28608549124468124	0.9639329237136429	-0.2460487047217268	-0.4012505885434237	-0.8644512463777115	-0.3159032136620479	-0.33584895146628724	-0.009381154452635447	-0.6396416112520289	-0.3211919780683591	-0.1938367041058675	0.26252410403055687	-0.9579710376947868	-0.7897815311304253	-0.48950246837068984	0.4878831368304316	-0.031250267160697495	-0.3938205962234996	-0.32961891285324024	-0.06347537614674799	-0.34692812612421153	-0.619180294149657	-0.3651949887632921	1.1231919185221582	0.4040401241358548	0.13321133106573188	1.0316844756588786	-0.20165114968761588	-0.6228155070488531	0.02522346451462697	0.16490393201940642	-0.22660528173416913	0.9426367386960596	0.10638572521645048	0.09697933735445508	0.308337974585778	-0.11802221940431841	-0.1585838854534623	0.3100970176318394
-0.3126342890360675	-0.6304353030396717	-0.11521105073496576	0.4235446868856935	-0.06947350314266823	-0.2989418344199918	1.0590791202545362	-0.24903749182649	-0.22452773536794585	-0.9082374096317318	-0.3112780376106255	-0.37328554117493695	0.026345943838316975	-0.4625323766614777	-0.3177372062039819	-0.1811661275662694	0.3334033455052336	-0.9856124999642182	-0.674758329918688	-0.4865252762091313	0.3826858756799714	-0.12474005640363658	-0.3793581737485971	-0.3528361231537628	0.007998518676892354	-0.3691916685052504	-0.5989419753043006	-0.35849437667300676	1.1686715160527874	0.5264481736506833	0.10144707076395007	0.9809940979152237	-0.23285180232118768	-0.6340538213841136	-0.04213998596494198	0.1953513916219859	-0.28654514740257797	1.2010720463607794	0.3013764067322468	0.08415369124801372	0.35455280600791345	-0.14109354995407647	-0.13895014627618607	0.25665710193430125
-0.31398979694395457	-0.6301418996367312	-0.11508836508819438	0.6139919059193154	0.0923854038529444	-0.2967905224858471	1.1460778195589807	-0.2288124371441914	-0.08474710414301143	-0.8392621564420691	-0.33251208799170917	-0.3990111976926756	0.06772486306528094	-0.37823924267759634	-0.29464561655169935	-0.1201254423700024	0.399271417542011	-1.017237129614378	-0.603966681702817	-0.4209112946827573	0.28417828930771244	-0.18115940152927518	-0.36164373276796336	-0.36937473039050756	0.0626963985032109	-0.38988864421643693	-0.5720708461087856	-0.36338819813802326	1.206144555006328	0.5934794981341969	0.04351151842108714	0.735802291517906	-0.2729240629448713	-0.639227199903789	-0.1079838302814248	0.22753127078192842	-0.3669516551011621	1.3656282525929995	0.4607949042388829	0.07753421125853578	0.4972986939669772	-0.16792021396128448	-0.1391573156675648	0.22786205627560824
-0.3309681078579992	-0.6320407178859488	-0.13230896859863994	0.7334020015727776	0.12335014108205038	-0.2958501286463703	1.1322086618338865	-0.21176719723779924	-0.06294986274001897	-0.7306322838502652	-0.38119348955072446	-0.4253179904609163	0.09938590312888711	-0.2706845312812437	-0.29074251551408226	-0.023391869302355473	0.4264904376558962	-1.0625764636416377	-0.5468901070036066	-0.3788740821869597	0.20753802694161552	-0.24137805072708068	-0.3385648917595464	-0.37178417387761487	0.08853492057125054	-0.39855050007346726	-0.5477388786750493	-0.37901435591714117	1.2901865524195348	0.6122415496380083	-0.013898820119072716	0.3557472718989597	-0.3135202903201159	-0.6041749209541455	-0.14378091637323315	0.26362210568081	-0.45597922628157717	1.3470183177937882	0.6016266795852763	0.07894851966604301	0.661824925737801	-0.1979695400135381	-0.16179205145710435	0.19518440461864986
-0.3533592605194717	-0.6453601251967866	-0.16412916407487066	0.7484751895718775	0.11779195040465755	-0.3055160032247343	1.0640919024525548	-0.20795858304437953	-0.13785431997227454	-0.6198597495586037	-0.4465596917220517	-0.44981910987938434	0.11838343073554533	-0.07732986307267069	-0.30721465678499976	0.06239198686059457	0.370492521475113	-1.1218482867373176	-0.4828648752548067	-0.35937648313201936	0.15538733646639247	-0.2781089280386057	-0.3181849400095512	-0.3782814838634789	0.20557500870720222	-0.4041078095738193	-0.5283502793169014	-0.405574178108605	1.4346416736416887	0.6296481457383332	-0.07764524857694996	0.038692047518112685	-0.35269688128301063	-0.53705004138592	-0.12931587740415096	0.28096860708564997	-0.5397392296493353	1.11931576845303	0.7404801536749444	0.08178359451031678	0.7482456888453213	-0.2282119594527881	-0.21169619827760905	0.16164711439022775
-0.3795917847436344	-0.6770919800204442	-0.20696318465898117	0.6976840864859402	0.17674701974927212	-0.3252771559611335	0.9809552089003019	-0.20305553948503477	-0.22742701239077454	-0.44553525413098594	-0.5248523435145221	-0.46518808821854174	0.12172211632444445	0.0733785798797034	-0.3143615512525287	0.16420840788460841	0.2485939226104509	-1.1750851814129861	-0.4812599823829468	-0.31410278957723176	0.1314470633842874	-0.24372298376319113	-0.2972566273678274	-0.39132873730943973	0.3975249040167598	-0.4233697187370753	-0.49635584144850614	-0.445607496105651	1.5459860846530358	0.7281271940916184	-0.1597909222720774	-0.1421455066420019	-0.3828764705032836	-0.4994228041934902	-0.09076738318372234	0.2682765891267725	-0.621007327773692	0.781694858643852	0.8271390583724749	0.07938120762633125	0.7421703076646755	-0.2357359431529976	-0.25408897487925175	0.13980318592197863
-0.40156939261964936	-0.7144704663723874	-0.2578219618659962	0.6409434495590658	0.2575523701609434	-0.34992062739837654	0.9423535638015146	-0.20666516652101397	-0.3370618148391395	-0.2348777775344975	-0.6039612028454785	-0.475482501798855	0.1149453526122001	0.15769787398213206	-0.3256963676442036	0.31006288937241505	0.1420549385305024	-1.2240351563752945	-0.46726860862827363	-0.2733759120452303	0.1350371234558727	-0.15913881452077927	-0.27657150086069626	-0.4181425683492108	0.4890435425330746	-0.4522768759734729	-0.4105241765405102	-0.49664675014005333	1.5711879368185055	0.9386688075553475	-0.24902139492281822	-0.23139229243267997	-0.36570200475766157	-0.49087089276300466	-0.04981284587173975	0.23373229185849778	-0.7036993717514206	0.4374934583124029	0.8598019758276271	0.07431165465877979	0.6614311510316477	-0.16660185221558355	-0.2591261506524993	0.13610275498521524
-0.4159929157479808	-0.7604905133279121	-0.32475813542036025	0.5662558289135801	0.33281173675615283	-0.3726489588702931	0.9895860322439965	-0.2364217060447345	-0.4642474988444407	-0.12751914920480956	-0.6676380452278454	-0.48743730466631635	0.1164723833686927	0.19667121859425601	-0.33689404805347606	0.46304000224483205	0.08029037292063937	-1.2663426982523307	-0.38485471423047446	-0.2702274040050122	0.16031794720223166	-0.10890855494946368	-0.26413086115182	-0.4485881091110544	0.48908966216193345	-0.48521479781660704	-0.25807950218522546	-0.5521358713715486	1.5367924646151576	1.215396034011525	-0.3334355452551528	-0.18738296682968034	-0.30742525827844935	-0.4908826237800561	-0.021366278985468348	0.18358134801981768	-0.7832494482483379	0.1711428861713951	0.8882290011801441	0.06662659984172818	0.5513378799399443	-0.01108843336416856	-0.25123595640368807	0.1382831627525696
-0.4062516385794355	-0.8067043172476426	-0.4082066817060809	0.46641343420432824	0.4089866179212117	-0.3900870382406789	1.0460799495224857	-0.2639893868366045	-0.6047155303577707	-0.10581572902013144	-0.7108907175773942	-0.5046223337882914	0.13488259145362283	0.17270855000471017	-0.34533318543210856	0.5333693429221482	0.04369035665727933	-1.2927404953108013	-0.335532182381018	-0.3398325824882513	0.1896204229413512	-0.13847008781452155	-0.2564442719564545	-0.45027238028650796	0.4880865602342581	-0.5271633367096941	-0.1303816583074318	-0.6017555042003819	1.418452695530356	1.4576923762013703	-0.38425277435712474	-0.045361483457349	-0.24072473863951957	-0.530639040567318	-0.0014559845986591047	0.13137826770975455	-0.8482659904374655	0.03607255066000408	0.938664046160417	0.05860572750325872	0.47190789635594454	0.18343650805320177	-0.24390215994886622	0.1412719723553399
-0.35566132649184923	-0.8485502856028461	-0.496049604794338	0.4097504674320356	0.4086000673250531	-0.38445326327541274	1.1045854240282789	-0.2713240534598781	-0.7827799228057623	-0.0995620274081078	-0.7371801929449155	-0.5289159045458659	0.16981003162653002	0.08604007725671284	-0.3651862561153411	0.44464873016218603	0.011394945811290852	-1.305956587368299	-0.3279074715575677	-0.4958365257221885	0.2095652011168287	-0.18196026663723744	-0.2581322698318635	-0.4171425323387859	0.45759572060510545	-0.5711186818112419	-0.0917993952382021	-0.6428832210904482	1.2297978537435257	1.6321058898721783	-0.33897822708793585	0.040109665724428395	-0.18085370016410318	-0.5950892482478197	0.014131490740883167	0.08669968779476123	-0.8886317598461095	0.0032579843995303613	1.0001170654340272	0.05965192824305826	0.48123064037304647	0.3932690941845383	-0.19690430373313791	0.14268382908198232
-0.29220058169242497	-0.8910937790291916	-0.5786114684511203	0.41510453008784687	0.31549427004825853	-0.33677228978889034	1.201853652335275	-0.2776717437822446	-0.9687771363238656	-0.15377444400545257	-0.7535106709048612	-0.5565043102951227	0.20040486086607584	-0.0539531811385894	-0.402608555928713	0.32032824897056955	-0.011535774208773667	-1.3037042351659587	-0.3733147702471033	-0.6467148830730057	0.21847168894469723	-0.17989723811912955	-0.27367234066790325	-0.34313986756729775	0.35869217651780483	-0.605583148547991	-0.14124807104386192	-0.673970344362945	1.0425694397202763	1.7325544033416407	-0.16612142480891534	0.012767880913507872	-0.14105461878696074	-0.6309920259336914	0.033748224846187336	0.07432738674990425	-0.9019941502817419	-0.02590380540242012	1.0434209162371177	0.15612842732872415	0.5640409496812941	0.5784589690995242	-0.08895129344819497	0.1434751520053829
-0.2554042856708635	-0.9339528195115289	-0.6520053683219017	0.4061517502697625	0.21532883819951926	-0.26107702676471806	1.296981436453035	-0.28150423643455735	-1.1306488171395732	-0.27912015344710006	-0.7628685852414594	-0.579801647480409	0.19969104175505287	-0.19263843360651456	-0.45242056430608885	0.2657789918179229	-0.025020276785162048	-1.2297376765822383	-0.534803441272679	-0.7550374501331651	0.21732077715489942	-0.15391076709601015	-0.2866756463352492	-0.2509728060216489	0.2827619725557016	-0.630762563197733	-0.30470411028339484	-0.693215245651532	0.9013970563649947	1.7718973653094963	0.1055761452341383	-0.06603625195143688	-0.13981411630676893	-0.6439547997755111	0.05812524037903993	0.10655187757226792	-0.8909688883663188	-0.06820460466119307	1.085677431080765	0.383812706849726	0.6748348329125169	0.6600043039459575	0.004310447425231845	0.13963808977249287
-0.2480064289532419	-0.9786829986767689	-0.7019495797984399	0.35354316556661924	0.18021376825376603	-0.18864523094603497	1.3513855437059046	-0.28070828780479334	-1.2327554777198648	-0.34683441434450113	-0.7647793966881486	-0.6092839347603183	0.18703204714058014	-0.22162907698089743	-0.513229823579995	0.26567268388680876	-0.045668251508136505	-1.114328983710676	-0.7430338823501053	-0.8655732331392431	0.2241870122644905	-0.1349911297855386	-0.2897369306177707	-0.21163220811444167	0.2892821350855883	-0.656239282470951	-0.543370320840806	-0.7069881524750163	0.8391667026654585	1.8419002651006522	0.42358751539002737	-0.13081157890338785	-0.17045497540234786	-0.6569175736173299	0.08848858322102285	0.14540120026420392	-0.8651263348172525	-0.10419406534727067	1.090807049868791	0.6523956856618125	0.8236203043516669	0.6360007984244923	0.04921885235076422	0.13581810645161843
-0.2741056998576461	-1.024891266683236	-0.7163372601925292	0.2889785550682442	0.22699045934257062	-0.14268616581398857	1.3878881725675052	-0.28533274934372044	-1.2587270128096446	-0.3695271496202615	-0.763659484019063	-0.6389685819845986	0.16043099064878383	-0.19618051365785077	-0.5724461956736845	0.39257113240792796	-0.07942027125798212	-1.0417894879727125	-0.9488951958547869	-0.9387621545976719	0.2609442575511659	-0.13888013074979694	-0.2928363617449339	-0.2468440023762662	0.2630631260794652	-0.6855066356934827	-0.7445689003622098	-0.7192020571018392	0.8743682042557612	1.982045085749989	0.7229202712646747	-0.17315064147122353	-0.20337531378463458	-0.6785964931283545	0.11139204126239706	0.13530409400283583	-0.8450827491638039	-0.1402714123842304	1.04154967598958	0.9271525404445727	0.9506663436368392	0.5763815505911485	0.08153727740591196	0.1447105266411948
-0.3523575631502519	-1.0617770567547702	-0.7108777489112054	0.27002703735038003	0.299059766281063	-0.14532699782895728	1.3581290936784451	-0.2841030087107349	-1.2142566489910287	-0.45145576672269705	-0.775940560237682	-0.6553078503134321	0.10223666173050439	-0.18596237135318253	-0.6301276996566348	0.7049636322308243	-0.11425387747002078	-0.998100732658617	-1.1114420380046655	-0.8557665566257395	0.32078513134913034	-0.17877602696798317	-0.29763809581424694	-0.3016997788545775	0.10765727168675276	-0.7160718379454174	-0.8476248791109307	-0.7290877829515292	0.9491970415247393	2.159586573428842	0.9584395501108876	-0.2131597572841235	-0.22575809860774307	-0.7123935532534954	0.11101789580557689	0.0803276553455778	-0.8415538398750113	-0.17884253462745928	0.9823961410002573	1.2620594797365978	0.9220793227615784	0.5117618498738603	0.07507951152035024	0.15988229348192529
-0.4616988044251114	-1.0874249429023632	-0.7037117918156995	0.294586340229023	0.2612551179767761	-0.19542980750481664	1.2288554708601371	-0.23152264222853783	-1.1138906633345775	-0.5659753959966447	-0.7996928323266532	-0.6691721008611122	0.05092300690138999	-0.1575629466579735	-0.688310277421442	1.002333492538236	-0.15045713086031456	-0.9658170177584078	-1.1342338682764588	-0.6743337808081563	0.38420952594714813	-0.25152020645429907	-0.3043805506047224	-0.3751702607199326	0.008102287841823319	-0.7541782863197437	-0.8566818891745982	-0.745209517587864	1.0237962825440998	2.3026044961300123	1.1495168014390043	-0.2655905771820672	-0.23872291694765804	-0.7433869003033469	0.09449217878200687	-0.026941086946586056	-0.851959994897664	-0.20692222373417857	0.9473452975575753	1.593743862428866	0.7212133109657809	0.45911393915035753	0.014556453610297693	0.1643285035767131
-0.5585969425997722	-1.1032908703141922	-0.7076934987154593	0.29415656537367296	0.062210043630729836	-0.24420576011949655	1.0553782232047602	-0.11462564671827562	-1.0096331050776937	-0.5699070264363346	-0.8205472512944876	-0.6894859260460547	0.044286296305865544	-0.09635873330415046	-0.737821641529705	1.1738214739158006	-0.19433475653511437	-0.991458299573344	-1.0027325911679372	-0.5588715087509133	0.45210024300216645	-0.39459956318218414	-0.31532869501698013	-0.4614891584619241	0.11347987483015307	-0.8082305538262518	-0.7882894671540944	-0.7625340585547349	1.137798148019106	2.389741742431904	1.3138863721615768	-0.30891916532955843	-0.25006209485324155	-0.7724035709800348	0.06122201354472543	-0.1979152831764527	-0.8719932621028995	-0.23254109501620857	0.9122479058500292	1.8342214979100184	0.5188489097037121	0.44479839494199325	-0.04536285350202153	0.1587892431129116
-0.6202472802273056	-1.1064684845271682	-0.7192259495119624	0.33488161642586	-0.1984145751601641	-0.2660323440741067	0.8988219924088092	0.002812593860225976	-0.9565924118569848	-0.601426707757919	-0.8479819480919785	-0.6974142848921828	0.06863294940272205	-0.038000740848300116	-0.7830817901834812	1.3071980619891534	-0.234761088725026	-1.0484261898818972	-0.7833149298152409	-0.5133431564575789	0.49571718412689875	-0.5908499561578184	-0.32635313311852115	-0.50105198659367	0.2658014790429459	-0.8618482991907562	-0.6955550810000042	-0.7636181329298963	1.2597284116457996	2.3771255805994556	1.4246953097701853	-0.3417700109917552	-0.26521682551378534	-0.8048339676186862	-0.0061644612706479585	-0.36533541696675165	-0.895245885150542	-0.2715241845291954	0.8775508292203149	2.003131253153715	0.37801052778873967	0.4584614166701616	-0.07801866870884382	0.14718127591281807
-0.6570206015385638	-1.1110577566222157	-0.7354037250248522	0.4599719893843762	-0.451466871219998	-0.2382198742189011	0.8053743419019558	0.07122039884527634	-0.9468246755009136	-0.7616957525132682	-0.8777387237005115	-0.69458643438751	0.10855712335279125	-0.010145446618880467	-0.8404362775930097	1.410170581764028	-0.25896905908989154	-1.0547132900497531	-0.5151273370891121	-0.49424838122543074	0.500026564067108	-0.7203658614172762	-0.3391513994959167	-0.489653915340341	0.43693989183005383	-0.9075188632738934	-0.6053298665081439	-0.7568246001788828	1.3506485264943582	2.2717765745173906	1.477658093130008	-0.38220020151940276	-0.2906672789250945	-0.8232633954064674	-0.09888921763870517	-0.4766192088768369	-0.9145774978773054	-0.3232617807138959	0.8495799768634663	1.9996245432666064	0.2697122556822272	0.47495425527672763	-0.10018579358641293	0.12227452922306328
-0.6862398381021386	-1.1241667992290583	-0.7504494466152607	0.5863361528780275	-0.6307693824864615	-0.14135930875280947	0.778482997915894	0.11254207195946464	-0.950699617449207	-0.7855469603827313	-0.8856224027156573	-0.6938963350900392	0.14534591462532864	-0.010799449582568456	-0.8993045352698298	1.4137584744391112	-0.2679315519348991	-1.037038342996275	-0.2912124484581279	-0.5299839474819088	0.47944093728140197	-0.7214230033597852	-0.3456554365073795	-0.4831683016820846	0.7253778156654435	-0.9447391151743971	-0.5597149250947753	-0.7529116079104419	1.4069240327836015	2.1048354431991347	1.431489564920048	-0.421395239550459	-0.32085134649367103	-0.8366074273024582	-0.19818742187890437	-0.5480127393051545	-0.9250868373820864	-0.3824092948573149	0.7761826728257231	1.7568607654281116	0.2649000219356047	0.47702501539244907	-0.12895274336077525	0.09704328320500713
-0.7028827182457567	-1.1340096530107167	-0.7577436659778457	0.668272987951112	-0.6182817637537245	-0.017420553552747343	0.7966238378078951	0.11743715603251288	-0.9477837097742393	-0.6539372973592044	-0.8602124067888296	-0.6931491599108233	0.13893057831107045	-0.035709114463535745	-0.9454507933483628	1.1918473124852442	-0.2726600957645878	-1.0271348707172838	-0.21425989280742536	-0.629837953945658	0.45092317412623545	-0.6515939728664472	-0.3419694976438452	-0.48947847042623155	0.9416846399659585	-0.9633149367450173	-0.5873508018287785	-0.7502323955261134	1.4148915111479898	1.9178405229626354	1.2602195788108967	-0.44915108116421437	-0.3504711421759515	-0.8652780329761292	-0.3008586913144409	-0.5821555316116355	-0.9218055708504022	-0.4489996843410327	0.6600121682043404	1.3989955321238021	0.35728365916486965	0.4522957450715824	-0.17570199630684818	0.08690979540894658
-0.7062048613555956	-1.132083155195184	-0.7556524333624257	0.6912633537072097	-0.38277072685219193	0.0719640955912948	0.8537299681555648	0.055802873886752126	-0.9115566058656551	-0.6205568835087971	-0.818320080336757	-0.6900774397296013	0.09122667961934408	-0.06903710549310083	-0.9794552425233884	0.834034749094078	-0.28300854111140045	-1.0230198862865454	-0.25023183230525936	-0.7249136364424873	0.41759250712282325	-0.5599045283862053	-0.3376779776216188	-0.4791213723299528	0.9007131146786852	-0.9627660666709078	-0.5927240279978968	-0.7457205812218689	1.3995378725831382	1.7193184392520426	1.0201689340711495	-0.4668783266550733	-0.38186436378659316	-0.8964766728243804	-0.3909644294847547	-0.5661027684170157	-0.8992236469365942	-0.4915037207862201	0.5090468355970288	1.034846636351432	0.3954746917044853	0.41141321416955795	-0.2136021566782973	0.08692118135029003
-0.712757248734061	-1.1035399864110282	-0.7447111043185479	0.6079595239134932	-0.09174288643503305	0.10618756089096903	0.8927412896690659	-0.011757245807600413	-0.8550013014929896	-0.6572589355924763	-0.7672849640155942	-0.6573677707727992	-0.00552743482160647	-0.10429048124776423	-0.9946351408832033	0.5420068623251235	-0.3029173411667438	-1.0340008196699646	-0.3019764002836764	-0.7810543128949108	0.3841899081325482	-0.43172126266639504	-0.33408263751410955	-0.46492787877847486	0.797877872231187	-0.9536239494990324	-0.5353679626112645	-0.7515590960709552	1.3722647691445231	1.5384520310535268	0.8411380759199265	-0.46939775703164466	-0.40326639033113754	-0.9186248330174607	-0.44019621551839994	-0.5313800244990557	-0.8622010547489115	-0.4685379187214327	0.3482365449709558	0.7481553434998378	0.3374363911833159	0.3761437082757424	-0.22520956172099743	0.08833873104760429
-0.7298550281416818	-1.0207504035624932	-0.7325652252881876	0.4676872247394643	0.11435368457567	0.08073681072394681	0.8404914359227824	0.011902327212128767	-0.7643587037869062	-0.608844007948573	-0.7077397768474246	-0.5896757750224119	-0.16014607568017478	-0.12282230922684115	-0.9920453806001355	0.3819004738224046	-0.34507203765302497	-1.0643989776374259	-0.29060106069741903	-0.7982414626673972	0.3574900624635405	-0.2622453919801142	-0.32401663888419824	-0.46376994234535013	0.8224653993664373	-0.9436585272159947	-0.47204886576439253	-0.760479479500858	1.3460810266349448	1.4429677281857223	0.8469992384628586	-0.4581550621478924	-0.4087747587449873	-0.930567008375806	-0.4537287688874061	-0.48751932506178697	-0.8148651735724906	-0.4149382304774253	0.19205780669886152	0.7004305072830181	0.2275221085944093	0.35213354436162164	-0.22556470924907596	0.08205938439645052
-0.748703480474405	-0.8538813700751385	-0.7262190313779264	0.3556454377506255	0.26271587233489024	0.03156151278017437	0.7795325060344883	0.08661802508805773	-0.672479894271853	-0.5960136676740693	-0.6611906383928263	-0.5263526785838306	-0.294091069373923	-0.13916191927163415	-0.9800354332181703	0.37964807453193583	-0.4237343535692121	-1.1023737503924025	-0.22428312484596166	-0.7926574910548926	0.33537424613912664	-0.10915201794228371	-0.30973064556576524	-0.4746650715115652	0.8512844024494652	-0.9303541453154617	-0.3726116923611985	-0.7482191145436708	1.4070363883951162	1.3922829641664733	1.0274772282619544	-0.4303711488864864	-0.4137994655420115	-0.9270477032603799	-0.44388010924709664	-0.41134491147731395	-0.7707796035831161	-0.3940322647614281	0.06846285383165189	0.8534405944934533	0.10843850070508285	0.3697849432901671	-0.20795531098184847	0.06732597629745943
-0.7651717528197195	-0.5842934659923599	-0.7288902325053563	0.3288544124303435	0.37176382998798363	0.008013020471089058	0.782045801792172	0.1321263879948034	-0.6800412974442027	-0.6318750582295743	-0.6418610722682112	-0.46211117932079626	-0.32692223063850967	-0.16381521499083534	-0.9635105473386357	0.5975195351034872	-0.519060710154163	-1.1433459282410792	-0.12352759762691086	-0.7753129158803954	0.33141144759016355	-0.07246598907680468	-0.29538743198036865	-0.4942681165814262	0.9370784420337046	-0.9200056574598683	-0.22897910892326748	-0.7049851960104329	1.5118397488056565	1.3407640737450794	1.2573253155151487	-0.37916144566131016	-0.41402786130551245	-0.8914675285434228	-0.40660946566380884	-0.33094726051695156	-0.744405649951088	-0.40918167449467013	-0.006512436384985126	1.1067697081980792	0.024876439685088448	0.4208414981691127	-0.1679597801947361	0.051960648453883006
-0.7857341185410587	-0.25985573329953243	-0.7409468856107906	0.44459847678756326	0.37428251229347864	-0.03907537607548915	0.7932589674803003	0.17234567225676892	-0.7338636313154258	-0.641563169743283	-0.6287384797502236	-0.36682040038810737	-0.27095068021784546	-0.20117709630043074	-0.9465320578249997	0.8940389319619898	-0.6122619395696802	-1.1885763699226792	0.0010132649750850791	-0.7462540387327329	0.34643215430133395	-0.04166792048505493	-0.27932284203050106	-0.5255967300776223	1.1702881103109022	-0.9263005111223042	-0.19367076505475592	-0.6434613940905366	1.5800689151547762	1.2999787682068478	1.4464860952014873	-0.32300411453785366	-0.39731914378350053	-0.8223659726020325	-0.35421183345706564	-0.27745787727374005	-0.7367906351700098	-0.43298239689283513	-0.031285422945669675	1.4270621272791877	0.03557995215233774	0.46796294298892144	-0.14196890026485387	0.04302837746960307
-0.8071189788912516	0.05153938774560864	-0.7528808530694542	0.6188178115239753	0.2733358413451356	-0.08006194775496127	0.8232251861296092	0.24557294619503986	-0.7350776689215426	-0.654193596605599	-0.6171280856950132	-0.28603208413534553	-0.12674566626375894	-0.24340999168357813	-0.9377500804903602	1.0186318272270851	-0.7026803937658865	-1.2322708564128606	0.1326262379245056	-0.7180887822494263	0.4084636840628349	0.06743553490269216	-0.26834131912918185	-0.5611477178400593	1.344804785911903	-0.9410513943639784	-0.28732984594492683	-0.5708284109546964	1.6678772680670284	1.254646315268032	1.530319157922321	-0.28054574746750627	-0.3723747437305371	-0.7407180939241494	-0.3145466589501268	-0.23610286620913917	-0.7411192241952977	-0.48656560644605246	-0.03476723315750584	1.6603519761961565	0.13270934168433038	0.5110960106083542	-0.13747036490919312	0.06199166277784822
-0.809407260037448	0.3008104901530865	-0.7219807999440089	0.7189087507278873	0.15661383711988788	-0.06104795724718772	0.8928563673136477	0.2948700245794616	-0.7780789918012497	-0.6715194256618606	-0.573894394916126	-0.2536493043194506	0.10773487602237246	-0.2804684156180221	-0.9359567637974008	0.96950427456123	-0.7615208713523332	-1.2691280498307977	0.16846884539603643	-0.7000033816537015	0.5616199626359014	0.04055850187952037	-0.2708113273197519	-0.59195584475773	1.3606699382392662	-0.9540641890376411	-0.35077889988984257	-0.4934100137913565	1.7714300616711411	1.1700577885282508	1.4263100628444543	-0.224809491058797	-0.34418801950551864	-0.656442467426748	-0.28592165346137155	-0.2092540807085505	-0.7456335452884171	-0.5534086691885542	-0.07441239034227556	1.741387327325879	0.21263026516171485	0.5514725036685945	-0.13680150373131222	0.10075510008311447
-0.7867404108523377	0.48166324054284165	-0.669482496366504	0.7193281695626268	0.05811260731145142	-0.06369737733375	0.9437114800075893	0.27283020702130145	-0.8882792364223271	-0.7142342580659516	-0.4623586857034504	-0.2275344940625378	0.3367262397015858	-0.3071883607024786	-0.9337942348441262	0.870524946448809	-0.7644558295914508	-1.2721197237484103	0.09153980465920786	-0.6821541191609926	0.7421300140312695	-0.20926656335827495	-0.2740156622696806	-0.6174538389416779	1.3031991157278227	-0.9779228850715583	-0.3434313255004439	-0.43323872371094757	1.7713274761128015	1.0641353205447104	1.2196943052895557	-0.16588710264183387	-0.30384257963529454	-0.5624946173704504	-0.26190727121743684	-0.21548484289339984	-0.7509630237903507	-0.5275481104415991	-0.10839727851956901	1.744538845603796	0.2250060416408081	0.5608275453489432	-0.1454493460400243	0.1331822610305077
-0.7342983371143152	0.597181142602379	-0.6089259764442477	0.6415440987544956	-0.03760138925100094	-0.13348404710166778	0.9402959755163776	0.23028277301727682	-0.9710333614640015	-0.825873083810426	-0.3400604259251535	-0.18543324820030857	0.5000597986941004	-0.3082818536577659	-0.9329766934105714	0.780993735714106	-0.746639546058441	-1.204113588295564	-0.012913442766435723	-0.6774822888483744	0.8896952154436694	-0.4284216984215952	-0.26393535857302886	-0.643016162927467	1.1338074838837349	-1.0129819610552586	-0.3599308786020799	-0.38730494375766333	1.6324559402802836	0.917612908445637	1.0321371039157259	-0.15932535500368966	-0.27529310919765654	-0.48167377539469164	-0.2560706020910348	-0.24402887156600145	-0.7641706375027904	-0.46118292973201636	-0.10761526766985172	1.6107995176993146	0.21097334302153864	0.5472510827252897	-0.16711334525281574	0.1719627772477901
-0.6448256253096399	0.6699728660978911	-0.5299833393672196	0.4808600829564707	-0.12770429873869135	-0.19242827648292546	0.9210503902363838	0.1963395437009992	-1.0745092790703716	-0.9359638621066783	-0.23904683404970709	-0.1588670196059513	0.5871863908211894	-0.27682169509249543	-0.9428452096827101	0.6849312314616138	-0.7223826597229234	-1.0712591954140172	-0.1736202429057207	-0.6934655973113654	1.0288901492939015	-0.5447073120975365	-0.25518065772768705	-0.6811988244015496	0.8462515979502665	-1.031746456713853	-0.3836030638457474	-0.33864549108968733	1.4017654447070869	0.7372099038038685	0.8648118087077279	-0.20082928605394232	-0.28229724594502364	-0.4282507237425245	-0.25151178360177334	-0.28217184293626524	-0.7908180300124587	-0.48077609308171604	-0.13432931687536948	1.3198007193326167	0.14425665709333488	0.5346667206072399	-0.19002036081388263	0.21203559780760378
-0.5222601407842751	0.6867743628511721	-0.47383234948811515	0.30462132420094246	-0.18576826723532022	-0.2036271218407108	0.901146560829377	0.17745964220300192	-1.2732344850252182	-0.8853652648834949	-0.1458979396187438	-0.1470575008011162	0.6193986076667244	-0.2486943356301819	-0.9441005313677818	0.6092931384743139	-0.6911742704469792	-0.9317795629754608	-0.4714072334699916	-0.7181628647915491	1.1103040798790471	-0.6356343329949998	-0.23689401407742192	-0.734194884790298	0.6044636787053673	-1.0392934202328497	-0.35148366722923374	-0.316886569702511	1.0900763232847634	0.5923325743312484	0.722635314839804	-0.24956868428593643	-0.32255311884916876	-0.3768688690573043	-0.242820096835632	-0.34317085602040537	-0.8418221195285447	-0.5606263357547175	-0.22385093986204363	1.0644373264117122	0.010199382455749839	0.5177277696927857	-0.22093595313312	0.22276115455354634
-0.40247459620559345	0.6563932708636926	-0.4593108302066381	0.20680353152111283	-0.21066619458156213	-0.2134132294213829	0.7970197049052583	0.20337970933126023	-1.4627296790431412	-0.7515668062957604	-0.13189586766006106	-0.14853628500998217	0.6762692087398794	-0.28773046452681966	-0.9068522887628434	0.5220475482585529	-0.6898209285922756	-0.8390777897620962	-0.7897521374880828	-0.7591212502676836	1.0242276486909137	-0.6209368565336993	-0.18063695494161486	-0.7899922156409979	0.48289233703405704	-1.0700015573999173	-0.30526892382489434	-0.35016249076104905	0.728125163302542	0.49278769779744425	0.6529941995537161	-0.3218601948961246	-0.3832974352438543	-0.33946452118885123	-0.2276125230368605	-0.4292044469999997	-0.9275374688326364	-0.6449258249411075	-0.307516791128812	0.8882945783990246	-0.017477354033859183	0.48453568230734784	-0.259682548446489	0.22730983812042962
-0.29737448645269987	0.622862244229551	-0.4461611595208773	0.13686414632570393	-0.2328541988010512	-0.21187596460616537	0.668924477167476	0.2822144413662173	-1.5336704975156967	-0.6552290455610319	-0.2271200804834538	-0.17626997482186416	0.7750066560272802	-0.40031838273171977	-0.8556214504136854	0.37673789491770293	-0.7450090137033765	-0.7907353194650489	-0.9740443962423884	-0.8413065704351481	0.8146439960600788	-0.4591300701212534	-0.11154348258377048	-0.8428713127536737	0.48979298650202796	-1.1100690728098601	-0.25353600210361876	-0.3868042046415173	0.40028125895499966	0.4401856015621529	0.6424563992143735	-0.3851266707868969	-0.45508535855606314	-0.3269885845546662	-0.22159165922402407	-0.5187326182026013	-1.0340548097338214	-0.7739265093447282	-0.30326227972023195	0.7182482100059144	0.1423491510492427	0.43736097034629823	-0.29134986970016	0.26520225091288874
-0.1857311792054639	0.5513050293916928	-0.44185600864326596	0.01668252713673294	-0.2718022230792381	-0.16104316884486816	0.6357913217392547	0.34331145818688774	-1.5044781594617402	-0.5571587019206772	-0.28753841990209644	-0.21013153884662472	0.8539107748501792	-0.5336931311344942	-0.819454472285385	0.2770011227960979	-0.8439605872244226	-0.7697534838091519	-1.0467054801111944	-0.951911805824466	0.5833826582975368	-0.23477251531661883	-0.0640029774486629	-0.8879723520074846	0.6263647374596031	-1.1231276066563658	-0.1694387646195156	-0.4291760259335552	0.17149592375097006	0.44279224656885685	0.674337994514632	-0.37874738885847553	-0.5122917797906335	-0.3071103761610353	-0.22708296331336122	-0.5937173874558382	-1.139349414521784	-0.9049925229940696	-0.2111851569925174	0.593763238028185	0.43351230552741793	0.4037161122603166	-0.31154592579689344	0.3067153930527041
-0.07502983508065726	0.43618571308709353	-0.44912792152461944	-0.09562851638798806	-0.23025820637632446	-0.06751477515701391	0.6446292848431979	0.34975466234482594	-1.4204046693504033	-0.47031426527239734	-0.2884432081036735	-0.21870329854152232	0.8710966476244313	-0.6511834555552032	-0.7680970468755465	0.3182353115767704	-0.9746640608064358	-0.7794334402207358	-1.039210101314048	-1.0737868479342128	0.35348148901384724	-0.04656280802491332	-0.04885391177020386	-0.8936801598798549	0.8335052855244672	-1.1060840473759668	-0.07240079918020648	-0.5008385043906782	0.005913062537412361	0.4696638603157471	0.737223966317017	-0.3454824863934441	-0.5370480892148315	-0.28317910137613833	-0.21829917920400366	-0.638105991565092	-1.2277991526022798	-0.9488478120840638	-0.05481557083448163	0.5831139477816981	0.8157754939719439	0.3911717004981969	-0.29938804208567116	0.3322654454283887
0.0028314581367951453	0.38837756614761165	-0.4098740911781091	-0.09528676770783065	-0.08826800002325126	-0.04131686276136605	0.6655135757820475	0.31593082532301225	-1.3016063775736693	-0.47676275431168075	-0.34306584128004225	-0.2482063406875213	0.8380486299210526	-0.7683912506955981	-0.7030365721471546	0.40900235201066903	-1.1230316349016527	-0.815900913664732	-0.9758903169814497	-1.2039683950794764	0.14677511585750655	0.022510205806509052	-0.08331481754868239	-0.8467895825021248	1.036408592687947	-1.06777177272385	0.02524696494992379	-0.5035538525875124	-0.10721438317841199	0.48306201565020707	0.8007748364441003	-0.30465227488678626	-0.5390678242999096	-0.29827692032131636	-0.19993151531608513	-0.6040970342458746	-1.2890855757624637	-0.9267169303526526	0.13478016678356272	0.6773236785977964	1.1614790022309165	0.39073890497561825	-0.25104654438871254	0.3741714025445685
0.023435178336680337	0.4505126566118015	-0.34409227802745646	-0.047276256155907595	0.026110286903184156	-0.10546116949242439	0.789880287835354	0.24988300802521088	-1.1848314818071315	-0.5712397825175857	-0.45105199677883656	-0.3308937271874572	0.7450895031589584	-0.852993074078341	-0.6867595859281187	0.4362902690783811	-1.2597300324424539	-0.8395420150251732	-0.9508822060770893	-1.322000405316604	0.014341788772337046	0.042166639016304915	-0.16434348392389636	-0.7838808844661765	1.1204673812363812	-0.9910728972637483	0.09717821871715958	-0.39867223792007367	-0.1427969168425483	0.5077382550470073	0.8815404270619117	-0.24824931684639312	-0.5253013816135879	-0.3552662011571153	-0.21189265776644373	-0.4204233847800606	-1.3247925658030095	-0.8685746163474433	0.2757655514040076	0.8586457660754215	1.2929128168132222	0.3981430376080368	-0.2051733220119007	0.4300023659243231
0.00014341703132395578	0.5544106767322503	-0.290010214282541	-0.0015130010765394496	0.05784812532460679	-0.20059982660404066	0.9641584758970252	0.1748847483857157	-1.1097385438506393	-0.6268105851208204	-0.5534132801713181	-0.3822412658924885	0.5942477786093472	-0.8454118717232644	-0.7014700572712469	0.4842949442218495	-1.3660026962377416	-0.8343896877226197	-1.0363236456360887	-1.3846464549991844	-0.016360091074831783	0.1386420533817226	-0.25697832778144314	-0.7630906621441722	1.0278245767666372	-0.903499533460366	0.041561579104344396	-0.3147493945057637	-0.15591321323027602	0.5352007083287508	0.9239989343676708	-0.2426770947879049	-0.5034873470250811	-0.4361163706755028	-0.26606891991407283	-0.09552408264235793	-1.343969401806579	-0.7893999999968453	0.2868812770535599	1.04918991933351	1.2497510178530786	0.4189838066183526	-0.14893571094066202	0.43127759135483795
-0.06401116401925461	0.6662361246453504	-0.23192413715663437	0.08000441516180472	0.0945216045159252	-0.3481858369365121	1.0364778708585134	0.14253739607211435	-1.060256810187592	-0.5500182049161297	-0.7142441283944305	-0.34727450524847076	0.4367783791491611	-0.768464499027532	-0.7023403433134178	0.5834337342309408	-1.3984883358584872	-0.8501446907868265	-1.184890871488231	-1.3838130264003037	-0.015751938822268507	0.22498812586164957	-0.3070937449298863	-0.7914016231176797	0.8711043129514545	-0.8565082507614037	-0.07397527940650503	-0.29584520230651384	-0.1598798548194135	0.5568706171511522	0.8563804509600775	-0.31584584438715063	-0.4897836012150152	-0.5470624644393075	-0.353526859466886	0.2982556262739268	-1.3517443525349564	-0.7141747765389966	0.20022702718251498	1.142030547946907	1.1391463510390984	0.44471183583747675	-0.07927352330805496	0.4466201473157273
-0.15249596328089354	0.7245237553917379	-0.16385033305948138	0.12123173321361805	0.12992150121674284	-0.48775488243655046	0.9802555368212389	0.14094947855573542	-1.0187965944060626	-0.36751263754360264	-0.9460976868462867	-0.2878066251859855	0.33016181458565697	-0.7104151959705421	-0.7365926921489406	0.6006157535971706	-1.3453112406519654	-0.9143854435502652	-1.3452037968201365	-1.3662323131227896	-0.03686070733060972	0.2450481950858578	-0.2800142535896377	-0.8482282307978236	0.7720566450239711	-0.872797113689904	-0.09454848769682135	-0.2683561735077685	-0.13807798115891937	0.5884979098991635	0.7405372831787496	-0.4333748151850174	-0.49210338563645734	-0.6680796363417569	-0.47205614018766556	0.7268473024330139	-1.3584100700804538	-0.6722310155806808	0.11899565016813991	1.104851673508445	0.9433942964660662	0.46643817107091445	-0.08310319748583525	0.543867472333875
-0.23991014104240488	0.6746285691520956	-0.13435001163128923	0.03648841655499259	0.08499618403585461	-0.5159624035850525	0.8070636817244277	0.10407317853877829	-0.9834786328143889	-0.20749476604972017	-1.1191906297173553	-0.2411341200675788	0.25443825686503785	-0.6826279180493457	-0.8274083592647455	0.5522323564491101	-1.3000313571518096	-0.9678286605650797	-1.4265536413651643	-1.3474523886946639	-0.06045439902146923	0.2693047974757816	-0.20708225498969032	-0.939787083307893	0.7096567871782634	-0.9541556673833259	-0.08274238517453598	-0.25275582702329774	-0.15257674007093944	0.5789807593524627	0.6588832990010461	-0.5827861598011628	-0.4933841932513852	-0.7773423291586828	-0.5871720631254517	1.157134221764112	-1.3774734031536826	-0.6618933835582148	0.1109334906936748	0.9504789421245666	0.7420220029052152	0.4912406837109865	-0.1552336604385885	0.6060973347488945
-0.3008482626505403	0.5750042740707018	-0.22640885967223312	-0.12592505468504528	0.030516963699389343	-0.4635451086147734	0.6417983747864655	0.03330936560962698	-0.9381157573310009	-0.1794146206147496	-1.1802290337776404	-0.17101899370126133	0.17193793543217425	-0.6483947869180359	-0.9234668404770258	0.5700522234020209	-1.3282939179729372	-0.9877903468774228	-1.38801857625513	-1.319250090940296	-0.07410839798225523	0.2624493921516355	-0.11840037790817293	-1.065750683474882	0.62345920084151	-1.0699272312440489	-0.12578817472657758	-0.3043784163167164	-0.22503145441833988	0.47476709198442835	0.5685297627934618	-0.7270814466331293	-0.49630855469386026	-0.8825050315161382	-0.6660016328355857	1.5270541265620385	-1.3813015474406476	-0.6790092503924363	0.15757485208752225	0.7165174581647632	0.6464268005400533	0.5313907914209556	-0.2204683422211497	0.6077596821851023
-0.3226236930758878	0.45768720020068143	-0.3985647051939172	-0.28508155744297003	0.014562596462158761	-0.4080404019066696	0.5402722736299136	-0.045159230055638835	-0.9177931004176312	-0.22931095790281222	-1.184651739741996	-0.11568133199055453	0.1046491896120624	-0.6663720203839052	-1.009102987026694	0.6046355222424009	-1.4012982866170487	-1.018308859542719	-1.3381552013865854	-1.312429866906117	-0.10908696141197001	0.0959911811921517	-0.02762996108250492	-1.1578768078739055	0.5490048250028818	-1.184492424421054	-0.15102984184662022	-0.3780696625330707	-0.30046603498418145	0.30589125081675206	0.46264330773997486	-0.8475719762580518	-0.5027260278134108	-0.9832686024793101	-0.6969981449121885	1.7961814153959696	-1.3396356535571852	-0.6710994788130789	0.21075158986829173	0.5469296098489731	0.599005075213345	0.5741176970884295	-0.3095393422632497	0.6269051425548507
-0.3461819610207609	0.29911096478133803	-0.5410250475766374	-0.42425611843224953	-0.018904547257867492	-0.3610550622192126	0.4415540670011775	-0.12359598777571341	-0.9674854890077675	-0.34426116991070177	-1.1713140227565	-0.1632411076342803	0.04512209716370811	-0.7730163596548044	-1.0825076588382092	0.5190044837304265	-1.5101417564254898	-1.062817173037309	-1.3392016150539514	-1.349248890341141	-0.17219747097640573	-0.162015521988574	0.003822112324833915	-1.1906148288467833	0.481064846740533	-1.2745185513681112	-0.12293411691953919	-0.41726669458356386	-0.38327700569731055	0.1410991534929117	0.38469934446647297	-0.9433664738630492	-0.49420373099100684	-1.068893295937625	-0.6933948363588079	1.9704791804762274	-1.2773483409203543	-0.5741553408935769	0.22207212788324546	0.5454184310025951	0.5216002186895603	0.6050126390078746	-0.41782382357439857	0.6034045596210654
-0.36504419817966555	0.16385753193911773	-0.6639281825399495	-0.547808622330054	-0.10637484373803749	-0.36804575249623495	0.3685626185953262	-0.17705587749379964	-1.037095855309234	-0.5420524243381909	-1.1308516412943337	-0.30890913528232333	-0.025975189862685537	-0.8950376166079463	-1.1198402928169329	0.3774621176984135	-1.6349263975586172	-1.1045687908338686	-1.3797060542008839	-1.3802246532662306	-0.2734973262932317	-0.37769169902291144	-0.03281316359823844	-1.208638869689657	0.3658061292692448	-1.3204120939188555	-0.12133464494361527	-0.4635876439565488	-0.47544280232570857	0.019374624224284317	0.3392795252944084	-0.9846668854678411	-0.4666394971802367	-1.1368686742420782	-0.6836728105654222	2.015789758942189	-1.2222581459119821	-0.41615216069897815	0.16137784532692098	0.6279778770372129	0.46419604886401367	0.6585727495251199	-0.41304708932174206	0.5055480867410203
-0.3195864363738079	0.07609669898038648	-0.7755386613799932	-0.6691552938377461	-0.17953463025306118	-0.4571083489555246	0.3596970368566833	-0.188995106940257	-1.1086021159545019	-0.714341903749437	-1.0830244104151285	-0.45425546250598126	-0.10621207221565929	-0.9905115852590457	-1.13320050217948	0.27452946339770784	-1.7228283968201734	-1.149289157843691	-1.4879804751309549	-1.3905637980512422	-0.41922499240487465	-0.5135248282539656	-0.06566236519059113	-1.2281074069920341	0.21450492184494938	-1.3133168047316774	-0.15228942602765966	-0.5541078542825579	-0.5327978994908134	-0.034165864213420064	0.3030788845740487	-0.9864564530055169	-0.426741892140407	-1.1705073656370257	-0.6844326136469656	1.9492588997177993	-1.1563438987283372	-0.2709034871760932	0.06145733996960225	0.7097946497071572	0.4287512113530229	0.731095962323956	-0.29503156574124023	0.47988417495189656
-0.24028233134931667	-0.045089978260487946	-0.7848516172939968	-0.7664345734458113	-0.22095657834666138	-0.5822021997848976	0.3130537659544646	-0.19705408681661557	-1.2034966170573544	-0.769594895287143	-1.0869156324009346	-0.5665859864980193	-0.1773274306119519	-1.0816429742312537	-1.1298353961497503	0.1766265030878124	-1.758808810788608	-1.2031220948324473	-1.6375176911803737	-1.4139831416798074	-0.5414897522563161	-0.5639152608468739	-0.08381549488460875	-1.23230638860306	0.0986581791057144	-1.283660668539985	-0.14629140611794678	-0.647069813082146	-0.5763772216788642	-0.05820492371969257	0.26417953888873547	-0.9725539695069456	-0.38618149155159376	-1.142047918270281	-0.6968887793171183	1.8224428140080093	-1.0384659463448116	-0.17662340426769466	-0.009417048112506042	0.7938588165588957	0.38921520806381965	0.7939578473803106	-0.19398025575195704	0.5419830990414609
-0.21067252471058734	-0.22072236244321122	-0.7137106720275617	-0.8548594554315955	-0.2725753242715548	-0.6962646726525563	0.17989512185504747	-0.21141697984070315	-1.2848315931165346	-0.7832095112556141	-1.145201708715161	-0.6710452275256745	-0.2222302669692827	-1.1430878606757138	-1.1222929171175984	0.05623277110170468	-1.7605697857320783	-1.2623423373433407	-1.743111411928877	-1.4433661299492577	-0.588775224711029	-0.5571559593356831	-0.10573085713144463	-1.2216802749718143	0.06566534961098261	-1.2530097053389713	-0.10239089872877123	-0.704711596287177	-0.6278312067261382	-0.057272324061738135	0.2613802610679453	-0.8764226121301506	-0.3549584471765018	-1.0617256445192074	-0.6939589325860152	1.6487026947080186	-0.8482247166446143	-0.16894433435940154	-0.034357608426701235	0.862765988742044	0.35512045525963976	0.8598559594873697	-0.11794908911580818	0.5914151633859506
-0.19659821717886392	-0.3638035766393488	-0.6883872392099022	-0.9615471797646226	-0.34737489910501795	-0.7812092887828139	0.06453668781966677	-0.22928204683575207	-1.326751923607233	-0.8161337124474393	-1.2162244189439049	-0.7663463838914091	-0.21974545360812678	-1.186053239378192	-1.1268869725280914	-0.04895228248946996	-1.750025676502658	-1.3338731460899247	-1.7900354225632473	-1.4552841589132606	-0.5672871784537777	-0.5669841759405809	-0.11197740294157477	-1.2171011627135502	0.06891678344551555	-1.2358918199027018	-0.07522486688769545	-0.7372080162473839	-0.6765007266184763	-0.03625118021878293	0.31007987281646454	-0.6443893905686843	-0.3356612443348106	-0.9760481614841616	-0.6651554884947766	1.503409945478716	-0.5789338551858224	-0.24147803832149717	-0.03621488419477941	0.828435105206372	0.3260987480204438	0.9322260292551399	-0.03632434891242227	0.621217864853578
-0.16187883496870964	-0.459248257207158	-0.7061431982698951	-1.0533377684489351	-0.4294009356098208	-0.8528595700864974	-0.01660225782263184	-0.24581787961909565	-1.3578512431064156	-0.8462078660193585	-1.3008062978158728	-0.8231109426457579	-0.1852969047375512	-1.2558850598289935	-1.134740644751081	-0.11497615195668694	-1.759678428044643	-1.3999077569687124	-1.7961316639849254	-1.4567056176902418	-0.48375452389195994	-0.6315979728508768	-0.09545981921158382	-1.210288051882289	0.0617567110652155	-1.2502367679853992	-0.07614956162377655	-0.7635510235638157	-0.7313058399048499	-0.055001646633675384	0.37055209607876644	-0.3316291282782592	-0.3248684249223076	-0.9140204088247785	-0.6277064063090059	1.541872633762999	-0.24539001670565205	-0.3386968210875049	-0.027179865984654085	0.7246610330591362	0.293200661206391	0.9885826646875078	-0.014139466658448771	0.6610971244105451
-0.15478424442709016	-0.5179898328411131	-0.7185344485937977	-1.0983916361164598	-0.5080578784975801	-0.9019876336365066	-0.08702517320139941	-0.2538649202660076	-1.3688662783728813	-0.8750364052538018	-1.4001305299023592	-0.8570295825522642	-0.1369695437842987	-1.3314564102891258	-1.137842027737729	-0.12965993494174843	-1.7693529200180282	-1.4458374021329725	-1.78054715481533	-1.4677994783731283	-0.36582530106685945	-0.7121393750283019	-0.07333464931921668	-1.190141127578688	0.055484441540443685	-1.2877886288890106	-0.09171942163940743	-0.7897649744070134	-0.7787052528844095	-0.12737369710870264	0.4037802501710609	-0.016384525170826048	-0.3196018873168705	-0.8799652663245056	-0.599449790193121	1.7449820974903865	0.09526323259316724	-0.417052995795517	-0.020886540575025266	0.63761325669019	0.26205154776252404	1.036509775018578	-0.05554374930693941	0.6675415672111858
-0.15431096539484507	-0.5324164228045558	-0.7268826491945541	-1.1157793947220855	-0.5727257587580515	-0.9134612972852809	-0.15044216157797835	-0.2589390927807519	-1.3571971041222963	-0.9075146457569007	-1.4827952701374185	-0.887954333025383	-0.09020535632733748	-1.3972072522465109	-1.148892023242875	-0.10285040356404765	-1.7407370771866375	-1.4757885283656178	-1.77278135450864	-1.4786294199997028	-0.29218656433438417	-0.799286312616189	-0.043198642052026906	-1.1562451701726868	0.04762680977365677	-1.3295942328669659	-0.1306115824039721	-0.8076418770793243	-0.8122360753817501	-0.20918759505245807	0.44582529129171355	0.269763815147572	-0.3021721557179233	-0.8836018816104458	-0.5915466869282782	1.9806655100624373	0.37733865138767286	-0.44583577570929095	0.015732979393577557	0.5532391044340661	0.24570222652134185	1.103413304416549	-0.06452306264185921	0.613412802062343
-0.10543456669587577	-0.5222414142271155	-0.7348237565128419	-1.1239399389634392	-0.6154579099249469	-0.9040230066041414	-0.21534595312256438	-0.2628631195254873	-1.3393413272761525	-0.9444627451171179	-1.5355007646768786	-0.9211413639022403	-0.06586322107295631	-1.466254269140886	-1.1656964555480758	-0.05311158029429105	-1.6864620901943739	-1.5037967859046413	-1.769794960446718	-1.4801481121132194	-0.2765904017283143	-0.8739846029659304	0.003311898277745784	-1.12616221556667	0.031721302771042015	-1.361451566751698	-0.17663139016124677	-0.8115032467584724	-0.8365830478943878	-0.2984217424486323	0.5389222315112909	0.5457782906643873	-0.2651048668061856	-0.9218684592321781	-0.6143868280461906	2.1556175795248746	0.5188664870750362	-0.4187118506684106	0.0666474715019515	0.4820328738350591	0.23942740100900828	1.1718682393031477	-0.034862324921832596	0.5657284797141404
-0.016903818013630306	-0.5056281385247781	-0.7216183196240028	-1.1258713368073636	-0.6467278186773359	-0.8929615703918502	-0.29027991216896953	-0.25773323060665987	-1.311706726972512	-0.974552276643821	-1.5709203755330479	-0.9600515491032325	-0.0758476529423291	-1.5246384217152846	-1.1752115829424836	0.022021550020218328	-1.6233387476219558	-1.5295526912413255	-1.75568013339421	-1.4848662440146643	-0.27767592080278203	-0.9053208529102296	0.07860423288991739	-1.1028221938262706	0.034096463657260684	-1.3597363477701083	-0.1900369646594555	-0.8043277068466871	-0.8274285080692106	-0.3952441230865459	0.6998443882310144	0.7154854365313504	-0.232318878873018	-0.9568972761477177	-0.6564925821483912	2.273347756654847	0.5474743847451455	-0.3964216749260261	0.07273132971969234	0.4824913939123789	0.22370709650622578	1.2443315265680888	-0.025042495770460436	0.532322127811173
0.12434929587233554	-0.4852559777168476	-0.6904115523816283	-1.12370175048939	-0.6713124365930072	-0.8786237848666799	-0.37665258908688476	-0.2619995152621942	-1.2654347091722138	-0.9963120826627059	-1.5885352731078202	-0.9973636096153461	-0.1022725135776071	-1.5647994357094674	-1.1826116515313718	0.09518798360912743	-1.5572641414868706	-1.5419377627661526	-1.7404130755619054	-1.4964323809035847	-0.29151955863802204	-0.9151490695151272	0.17652718308596307	-1.080417878294457	0.06787909179619656	-1.3174161780976772	-0.17788597599236183	-0.7894191030587472	-0.7825644238886196	-0.4746135672684589	0.9085386514732064	0.7050076940460569	-0.2088209853222281	-0.9686517552332405	-0.6725117637842657	2.358593208264998	0.5470719652648443	-0.4046280629396092	0.06454814475657991	0.5399097320454969	0.2017937898066739	1.3192051519741583	-0.02839863991080287	0.4776297585658069
0.3001196145177879	-0.4641586122714608	-0.6654896362261288	-1.1211438133985094	-0.6929470631169437	-0.8634958967549166	-0.4702889669308538	-0.2878519267569225	-1.2060078455302832	-1.015037305604281	-1.5946220301002527	-1.025092110710706	-0.12644297081794598	-1.592419288871959	-1.1837878563035176	0.14997643360677942	-1.4978258020369004	-1.553279760243077	-1.7254517116099535	-1.4981038682602306	-0.316761146755183	-0.9255859436020755	0.27813130378996287	-1.0604756397239834	0.12147010052990755	-1.253987380158477	-0.1762115287675664	-0.75857460595593	-0.7372020669960923	-0.5059801955157991	1.1078070031711411	0.6415868240932101	-0.18788022865298984	-0.9484333473451182	-0.6570739466274504	2.3463026952679127	0.548341134395024	-0.40747887644633546	0.04181397219694432	0.5979867891629341	0.1835727602219594	1.372332466968825	-0.02616121048390809	0.4141189777495997
0.45086128375896434	-0.45029114954758354	-0.6472708176805899	-1.1271865514249426	-0.7099552893479112	-0.8576216557850354	-0.5523577399413803	-0.3059677175703469	-1.1283038951880306	-1.0326809457260715	-1.6003861003914224	-1.0393195714149501	-0.15705587142739125	-1.5983210116162834	-1.1761873582018878	0.2310694523093435	-1.4563939748946972	-1.5692181609420806	-1.7125185089795836	-1.4935339014430316	-0.3424474053365838	-0.9374067125955806	0.36770009500940776	-1.0353519280234684	0.19840340641968562	-1.185258555566164	-0.18544847942852488	-0.6992757376345804	-0.6815323040037119	-0.47983844237078604	1.2548892174515474	0.6021391412333068	-0.1736704294845785	-0.9021427540602144	-0.6204076918590277	2.265882738476339	0.5016295193354811	-0.4116864354947989	-0.053838057272334705	0.6340548825690152	0.16082076453787392	1.3832322557451466	-0.027469337212330674	0.3967212593761393
0.582809639972145	-0.44810999972195253	-0.6376901839918127	-1.1373199175926643	-0.7216047036300314	-0.8592190371014065	-0.6145318897564664	-0.30726113409371336	-1.0178042988284581	-1.03848356066444	-1.6065740924273872	-1.04562905070611	-0.18216603990249391	-1.5775289493946993	-1.1601951928693806	0.3520943876364392	-1.4411213218355872	-1.5761414216556353	-1.7035005395091347	-1.496575915828948	-0.3756603654524037	-0.9364392675451633	0.4314339356950502	-0.9996605843297439	0.32573970169832356	-1.1212465831732235	-0.19218125677717762	-0.6230033619535548	-0.607299439978422	-0.4227529167239634	1.3496288476497909	0.626357955243186	-0.16836806509270968	-0.8467312950178323	-0.5071509840374432	2.2549082695206843	0.40837138438780035	-0.4198324016421514	-0.18831599446477554	0.6368447512084838	0.1307046704530057	1.388152807917231	-0.03894060236926771	0.4447016161992835
0.669695399396683	-0.46753551936190674	-0.6423968515315843	-1.1353988757693512	-0.7349345957670296	-0.8512407185911437	-0.6592878872875314	-0.30523942457411335	-0.8843710331697563	-1.037043158899704	-1.5955900902040376	-1.0449181965425498	-0.1901716567678921	-1.5404182052231605	-1.1497570348241846	0.4564356220244	-1.4513828054567963	-1.575390637588188	-1.7006493562019842	-1.5033498382743002	-0.4163607914734442	-0.9151746971985822	0.47628508828289595	-0.9609281954581175	0.5137406037868633	-1.0745526050977374	-0.1953152221800026	-0.556482493390055	-0.5441507012804142	-0.36874902472951143	1.4375742226981727	0.797917829855036	-0.16015029595497365	-0.7583028884842286	-0.302994198460295	2.2760988091708305	0.2722039825470093	-0.4093574471964323	-0.28394474980162265	0.6305998369159719	0.10602982685316051	1.404951932585929	-0.04103597278493119	0.5127383086996856
0.6114361290098981	-0.4792993350458339	-0.6487263155809219	-1.117793640730897	-0.7568337042778114	-0.8288043815534026	-0.6765679463980551	-0.3092629448975691	-0.7384426042042531	-1.0380375999757143	-1.5571966999440814	-1.0484880335099174	-0.1828166092188695	-1.4823584381187513	-1.1460279909950013	0.5296352768417825	-1.4807541282793681	-1.584228111114927	-1.707274683185815	-1.5087578638492638	-0.4321335144109031	-0.8937627676721359	0.5063114233717394	-0.9281141483557926	0.7263578577786889	-1.046354405040397	-0.1787207004297963	-0.5152205577678253	-0.4884955933677973	-0.3155734665927463	1.5427566677608022	1.0589350276149374	-0.1498411381592971	-0.6300711410951558	-0.12358857387282032	2.1979689177168864	0.0701532888672122	-0.37719104277371135	-0.3515049014254049	0.6397896125501443	0.09788840695451756	1.4030609490718935	-0.018407156120859476	0.5603201575757935
0.4473369631984572	-0.47848555579616914	-0.6558699661951969	-1.0905314164728208	-0.7873183049769523	-0.8092922828932123	-0.6900182214968689	-0.31960231759820135	-0.5825080662020251	-1.0446501205326897	-1.4991637112386886	-1.0626999280645946	-0.1714045391274494	-1.4059133396991321	-1.1327521730062418	0.5650623948853774	-1.5282134900274604	-1.5945958086569965	-1.7127242644759761	-1.5114526163189792	-0.4256792534078874	-0.8905144587942457	0.5293711909578354	-0.8890718068025711	0.8985051374470793	-1.0231131878398516	-0.1282973463888078	-0.4927337578716123	-0.4287810283608785	-0.24329409682906836	1.6508445508809388	1.2589946425032634	-0.15138616832415738	-0.4979095029938575	-0.020508622476756992	2.1073998077244536	-0.16760439485313067	-0.33818048877607443	-0.3931749081317645	0.6537712458937726	0.09931008706244637	1.3619919831755276	0.01637954425443446	0.5828984792607237
0.3490465575794244	-0.48849448697571785	-0.665668088075978	-1.066054961759066	-0.8215300672137882	-0.7923265474604628	-0.7155884741231222	-0.33369458808816954	-0.4532601813315381	-1.0549636022076005	-1.417751754667353	-1.0833250762408775	-0.16022739684472104	-1.3169794006849178	-1.112999317079381	0.5473222588808013	-1.583249392118756	-1.5837409611474986	-1.7033888436682365	-1.5121888115813245	-0.402870274300982	-0.889611082952466	0.5527599750789689	-0.8375553318561477	0.9861554920928789	-0.9990429481315374	-0.041955849788487	-0.48438638518286614	-0.37835778392358976	-0.1636176477908095	1.7483722841382143	1.387822451480182	-0.16631698156950378	-0.3923068874969745	0.038663920540416	2.0713907608733453	-0.3936506398518957	-0.3042673431295784	-0.3795362665265777	0.6806753957827139	0.10752821631943052	1.3222014286689323	0.04021586251397349	0.5659163477463147
0.3295915728946981	-0.49673746182436085	-0.6781039513623424	-1.0432302923327417	-0.8571415495040815	-0.7673223770162967	-0.7334669369854746	-0.3532351269488711	-0.39183763943297567	-1.0716743130725164	-1.3206989838701415	-1.1030733313248857	-0.15452136179901138	-1.22404296353293	-1.0966906840951738	0.5352695971908018	-1.6286923288544188	-1.5602144833088054	-1.6580932408195999	-1.5116563433098171	-0.35151083568124447	-0.8972673533845729	0.583439574882307	-0.7938403074238055	0.9740144997958481	-0.9823595848372714	0.0668582280735592	-0.48744244246903634	-0.34332237323726555	-0.0979244010774045	1.80903447835043	1.4307159290891005	-0.18002968407617806	-0.3171755887911537	0.025643658643057878	2.072870381010321	-0.5625842739925708	-0.2979505116599524	-0.3181809986091822	0.7339605951906945	0.13148710590808857	1.3266226013918876	0.046744657905151046	0.4889018404962561
0.32277267887671635	-0.48924183526622533	-0.6977169249848285	-1.0137052775711946	-0.8812623067043628	-0.7405061234659247	-0.7489794034752086	-0.3819410142813032	-0.39846772608556436	-1.0933059694682032	-1.2421405900883964	-1.1243574464995063	-0.15269163559670548	-1.1332307280070013	-1.0860151753112044	0.5876461860013149	-1.662601966731921	-1.5315070222871219	-1.5804705101235055	-1.511827659188476	-0.28414979962039394	-0.9282191880770505	0.619569405113873	-0.7610262603214808	0.8806683709860099	-0.9695583338380039	0.16855965399267042	-0.47679270229780446	-0.32123228300810264	-0.05106271640132254	1.809839061197124	1.389534821986821	-0.184391595324219	-0.3066528664960293	-0.07292927901930399	2.1051840951575276	-0.6607230349449265	-0.31112247849835506	-0.22113252119398	0.788589064684345	0.16972927801993168	1.3447001374503569	0.040257296392249245	0.4040879634256348
0.3408308011750103	-0.49108529438281234	-0.7232968823366465	-0.985495477427226	-0.8897867645880657	-0.7252021798864974	-0.7784024556420875	-0.4112995794901414	-0.46921452028316946	-1.1145121691148763	-1.1921810961047743	-1.1412052090475289	-0.15361779330404562	-1.0542637941593989	-1.0818747235348132	0.6578027762905708	-1.687956744853182	-1.474453164337259	-1.5097670428346592	-1.504998174836532	-0.22727121582685372	-0.9521810721072448	0.6554131340106236	-0.7213113799308393	0.7484318651411442	-0.957237344153582	0.24089577410381113	-0.4276583218083297	-0.3290434405216879	-0.022881987606619976	1.7698613510020054	1.3733795887643523	-0.18518874132232085	-0.3530490389343956	-0.18621476726064423	2.1512828129929344	-0.7044165039022132	-0.32899636510893104	-0.12172404675016688	0.8251544263432938	0.215601474308141	1.384590567846779	0.00925291719099203	0.35778133998004297
0.4257774950499608	-0.510964758910334	-0.7491277876023142	-0.9651769649887282	-0.8852661570898352	-0.7107355732874252	-0.8078255078089667	-0.4355401950095983	-0.5887889091597044	-1.1281114071285632	-1.1537750514643754	-1.1413608705431988	-0.16049394955073676	-0.9934781427023367	-1.0860679199198207	0.7212686111653673	-1.69843019768055	-1.4059254918604611	-1.4589219203119004	-1.4830558518915393	-0.18535448530068713	-0.9450565761068231	0.6898025144553968	-0.6822690383776192	0.647487527476849	-0.9513312734603072	0.29309354236808954	-0.37103866587130746	-0.35381052532086044	-0.039842557783575074	1.7418294611279435	1.4008968213730835	-0.17933106174076302	-0.40000830019123024	-0.23876781373406727	2.185730451659295	-0.733839558981136	-0.36281063861068513	-0.050523820814010335	0.860169860980316	0.29867259543475005	1.4890141398559733	-0.04574759665743965	0.3441694471034244
0.5252212311262129	-0.5251477686902032	-0.7847122017863012	-0.9608999284764448	-0.8587691309615909	-0.6866331503605657	-0.8182699548312835	-0.4670040443441616	-0.7073488282557847	-1.1246206113926718	-1.109585954962143	-1.1306513596410983	-0.16052105660558585	-0.9481164971409033	-1.1004091790026334	0.7937706201848169	-1.6964355130995201	-1.366409032737979	-1.42913440316277	-1.438157201206249	-0.15641166949588023	-0.9265918301776738	0.7233574326736262	-0.6546715533881575	0.6404600490295176	-0.9320293425208146	0.3213092276933657	-0.33648766685722276	-0.37208540978510174	-0.07908125395116258	1.7354095604970283	1.4255016205381466	-0.16055334730232912	-0.4379229473014193	-0.2578549881158715	2.1736778675284567	-0.720446213200865	-0.4006841629437897	-0.007671488180102118	0.9187893925554274	0.3964719133629252	1.6336943538576176	-0.09825023955838545	0.3451030942936225
0.5533101119428722	-0.5256792163634542	-0.8016930106235121	-0.9765944777121955	-0.8178313883515997	-0.6605340007882423	-0.8157750714967328	-0.5008000231639329	-0.7872701988831835	-1.1050854828324899	-1.0608792446422437	-1.116211161559439	-0.13666684833848558	-0.916138368228391	-1.1223245638827692	0.832446774373069	-1.6829347051995813	-1.346647937588694	-1.4419206375814309	-1.3715708863145135	-0.14101822430733174	-0.9023736693129326	0.7518197471321478	-0.6178339695889156	0.711276739141922	-0.8769536610219584	0.3266874522124083	-0.3141763837646075	-0.3952355507837758	-0.08707496530505553	1.728140377972382	1.395064936573833	-0.13741819996415894	-0.47418938651588494	-0.2877060394862084	2.10397958027215	-0.6706545413497883	-0.4185855140390161	0.003993506994846331	1.0056821762221813	0.4583507957583923	1.736699688231285	-0.13161634982136494	0.3553845993271536
0.5022051663444953	-0.5012769107000405	-0.783814365916748	-1.0054567071546483	-0.7804051527361835	-0.6447534192353814	-0.815880942929749	-0.5253709573647415	-0.8290353099539208	-1.0840433147035093	-1.0171963233576786	-1.0924001414384414	-0.11564080946062909	-0.8960892533735565	-1.1319135337292399	0.8749433698357156	-1.6443182639237919	-1.3307955045310018	-1.4846295999039945	-1.2841720072451577	-0.13600260304156525	-0.8584670406340775	0.770096854071252	-0.561761775039443	0.836082219786943	-0.8008951339816504	0.3295764984689199	-0.3085443592726951	-0.42966521817323605	-0.05090052515645989	1.6952865783990352	1.2776131628070024	-0.11427857427768436	-0.49385057109406516	-0.2823125888240402	2.021983344741688	-0.6402667113629639	-0.42551754996481417	-0.02409837085064919	1.0856132043487823	0.49332003524766516	1.8005803073638618	-0.14642600174224035	0.37126229453120496
0.5379078661556255	-0.45449844362748176	-0.7596954830855702	-1.0427539153846426	-0.7462991832940851	-0.6380761935715176	-0.816170938594097	-0.5435424645822493	-0.8384039106586654	-1.0684244386282342	-0.9939628808668146	-1.0638310682664627	-0.11894335230972952	-0.8796868590442493	-1.1234954941940543	0.9855700606507665	-1.5805698839485995	-1.3275860459220692	-1.5044879446700814	-1.1921800105641893	-0.13575411072331314	-0.8146180742429957	0.7831287698720794	-0.4958880579550392	0.995448597307889	-0.7143165971875898	0.3259626914733178	-0.3290953120704046	-0.4542320168823162	0.0070307119814267795	1.6428490088419152	1.1322722071000801	-0.07848313628426616	-0.49119936124044444	-0.22334150874515588	1.9540026064886036	-0.6356388873395035	-0.4241168612476359	-0.0674534247450896	1.1340096756084372	0.5158572447283948	1.8546464557228917	-0.1411816565776139	0.3840373207190471
0.7219858400467049	-0.4152820340722149	-0.7327381005177299	-1.084514568497915	-0.7174991294034655	-0.6322234227806198	-0.8100119830560366	-0.5600544189066995	-0.83446798965253	-1.0382580173276128	-0.9995371354513605	-1.0439530952693956	-0.12364190848355217	-0.8591616300318498	-1.1192548276612915	1.1150996304669458	-1.507608996167289	-1.3165478007777769	-1.5100492218011399	-1.1170834636460991	-0.11788228162377916	-0.7859855449031734	0.7880926280311218	-0.42605513397555994	1.137122332207949	-0.6115120888276875	0.31788535799490425	-0.35606295271728694	-0.4653356823159485	0.07007676587691265	1.6026925024586425	1.0487941449014409	-0.033148816403449737	-0.5081858739309002	-0.17463352635105864	1.8881706633088151	-0.6250108856802752	-0.4090059017929044	-0.10088904339698657	1.1688830336017837	0.4915096943908061	1.8819991327498489	-0.11894942131989654	0.38002946936599924
0.8696488981072559	-0.3876910423693	-0.7000869886156391	-1.1055528243688668	-0.710960320897924	-0.6343489704999845	-0.817054734904492	-0.576454940422983	-0.8332206907421351	-1.0041292096777334	-1.0311667593652583	-1.030156298036506	-0.1324110407271964	-0.8493568176002324	-1.117155592238357	1.2296995802073656	-1.4362242896625428	-1.283656581212306	-1.4828483451780845	-1.0577201966113352	-0.07758075116624827	-0.7530283439803604	0.7901907044864329	-0.36109957860833075	1.259633361317254	-0.5157742826719365	0.3161059454216889	-0.36876727194239695	-0.4825505160106788	0.10809323516357863	1.5787226384842108	1.0154941528768469	0.00464396493352634	-0.5332785194038877	-0.13886522067900461	1.8525556861424284	-0.6336267899379997	-0.3950374648996364	-0.13451550993482625	1.179538781877528	0.43456578071530816	1.8591808211209824	-0.08394371330228766	0.35978526565656693
0.9971401605216208	-0.36344927819051465	-0.6774960997487944	-1.1059981332551334	-0.714512517428937	-0.6416187731037921	-0.8438770323038046	-0.5939379520757455	-0.8257535279319038	-0.9899353574124111	-1.0780196029504565	-1.025564283914239	-0.1593464175621307	-0.8529145937226976	-1.1060739499680403	1.3439739619087505	-1.3943304783530723	-1.2409020076004549	-1.3974539354468323	-1.0145485951892814	-0.047146981451929054	-0.7058221510567058	0.8068704123061525	-0.30718535650240797	1.3550606383793364	-0.4397214730282334	0.3134618183114902	-0.36031149181613464	-0.4977673738310774	0.09885412675092692	1.5536408857146946	0.9935140527670405	0.03262916348486735	-0.5295128629303821	-0.08010135962235845	1.852243404505479	-0.6641745558721226	-0.39304903621093695	-0.17214047242449348	1.1253882065489715	0.4134604792569534	1.7863979310085996	-0.03302147690129201	0.3445679550504602
1.2469487805900767	-0.3673078097348438	-0.6597345640684937	-1.102606536505078	-0.7070581943535462	-0.639098174091131	-0.8639880014710597	-0.6077436810589988	-0.8104755021672432	-0.9904018220408493	-1.1170267306618338	-1.0343124599708968	-0.17921588876643066	-0.8506595915038998	-1.1023290827562726	1.4007224643863085	-1.3790686955096632	-1.1906395933141352	-1.32623901878124	-1.001125764588409	-0.04658460410009511	-0.6654585496154699	0.8253144116905651	-0.2645346978823301	1.3750419675823313	-0.376121153190874	0.3103128578588906	-0.33085048010638135	-0.4979139246287061	0.05769230582283773	1.5300789005444895	1.0006302154462694	0.05764073876238986	-0.5088956004625116	-0.05195410910154345	1.8540055651711227	-0.6899809948524442	-0.39068159763405985	-0.197816495323542	1.045831744119336	0.4246702734892563	1.6739443374574114	0.023470656565069324	0.3318840163933693
1.456551657627981	-0.3977221172019018	-0.6179433714819396	-1.091194201791916	-0.6955389865880273	-0.6267871734620016	-0.8715002701094118	-0.6068044616758773	-0.8001146058848956	-0.9940156414150106	-1.136305679264683	-1.043257807255403	-0.17329299728192912	-0.8369046011716035	-1.1178887422981256	1.3829491071532596	-1.3798296106086931	-1.1428129288649522	-1.3192492106323717	-1.0179888032391082	-0.07188504566105247	-0.6258125233109669	0.8303641002500513	-0.2325393937125177	1.350200782488359	-0.3276319125813236	0.31809029034181896	-0.29207159102916525	-0.4912654034429716	0.0017884592457214465	1.5168591573828336	1.030996720291457	0.0636551605345854	-0.511810758199789	-0.07262996265384716	1.8593143529992653	-0.7166593427067511	-0.3859906636557471	-0.21599359275298108	0.9944516633424735	0.4525822520111128	1.5259482439135503	0.081945697063203	0.3088160992306522
1.4073352332165245	-0.41267461892533114	-0.5637776584324058	-1.0839449873643177	-0.6848661211804128	-0.6176065249286639	-0.8717856626679765	-0.5898467761187592	-0.7913613393092789	-1.0132380848945912	-1.138146891618943	-1.052742781058232	-0.16162792801191897	-0.8243791364110417	-1.1308006224874332	1.3645711235620035	-1.4022439953829877	-1.1107412674799764	-1.3311653932377179	-1.0470291597512398	-0.12931946753489362	-0.5780489282721704	0.829095717665704	-0.21085440232855385	1.34909967634936	-0.2976098630068931	0.32763214034818794	-0.25137234163023414	-0.4823893101332878	-0.059867383979522515	1.498823091902771	1.0423446838538946	0.04121863553182982	-0.5459480178194218	-0.061140819087478385	1.8673147111268293	-0.7254712974805195	-0.384408709339876	-0.24423907987252855	0.9531009020033263	0.5325338592318349	1.381853968465551	0.14732243785699595	0.2820363651898274
1.186447178477702	-0.4228606993292968	-0.5247078565560519	-1.093607154594245	-0.6670196904988281	-0.6134541923132585	-0.8526919798788309	-0.5637277218330599	-0.7820980660680787	-1.0383195291467477	-1.1360019741340837	-1.0620980369480022	-0.1511736405251631	-0.8190110800850865	-1.1165701270827142	1.359222505777852	-1.429430404849772	-1.0949805332396823	-1.3614232086643157	-1.0878069690309502	-0.21291097554050875	-0.5310029083701079	0.8319138158136326	-0.1875728622261914	1.3700725775728153	-0.2711440341209582	0.3226737772228251	-0.21077633740988966	-0.46242420646973403	-0.11552794368934718	1.4793790064409944	1.0376567186963745	0.008750610328241464	-0.5873937010620899	0.017849920973286033	1.8476558385531494	-0.6907961522612581	-0.3742083997406628	-0.27149308895047003	0.896890215341459	0.6675372159556308	1.311428149353056	0.20107401623168478	0.2619515646592093
0.9044831538689252	-0.4491452155021384	-0.5093777273299468	-1.114510782197256	-0.6524731812223422	-0.6139565945014723	-0.8159730050454153	-0.5281886155141058	-0.7880296653308461	-1.0407697499422786	-1.1324460932299805	-1.0552956295872205	-0.14319964855708842	-0.8219462453861206	-1.0838631952796536	1.3431567196883152	-1.4314685702936027	-1.0961095749288963	-1.4320384950261356	-1.1351086721763486	-0.2913429983066319	-0.4935224213175318	0.8311747206986938	-0.1534605227594548	1.3932073363990187	-0.24844596959791657	0.30914324397649706	-0.17158446761832635	-0.4262066193492087	-0.1527913821962989	1.4962193724127741	1.0307861829340825	-0.030524504297339848	-0.6394031651595602	0.13118145788623478	1.7949545946793812	-0.6233754116385386	-0.35851519321133973	-0.28813409363939263	0.847176306113167	0.7931104355606469	1.3096237249435363	0.22095635867861563	0.243011051233652
0.5599084487419426	-0.47868484867363764	-0.5086639199305502	-1.132431875864341	-0.664285353650213	-0.6265037670994205	-0.7716727149868973	-0.48304638897705116	-0.8015836468238049	-1.0243973540826044	-1.1336672409425994	-1.0422563849665913	-0.14800211510783262	-0.8296634803576444	-1.0385555764781222	1.3287254180396488	-1.4210712089761384	-1.114770284269405	-1.485517287902716	-1.1658575573161871	-0.33858923513214734	-0.4653768179633482	0.8204936041989306	-0.10683311275289001	1.407631250324551	-0.2412534846684499	0.2920888740332125	-0.1292126463262882	-0.3927734973836202	-0.17100314197647243	1.5247708887086588	0.9978300685931986	-0.08522752883000553	-0.688943250167707	0.23849213098634658	1.7218583858019811	-0.5386351556905609	-0.33961962777176363	-0.30470527593101937	0.8315866234842894	0.879792010486528	1.326083271586827	0.21217829560960744	0.2265640589624054
0.1760469889965342	-0.5106990350737094	-0.528856862065047	-1.1469199486989268	-0.7018417957822297	-0.647140903138345	-0.7326752027907459	-0.4295666005432207	-0.8063732746397216	-0.9975884529097495	-1.1397793066959145	-1.0346393491118042	-0.16260378198648193	-0.8434969510455836	-0.9680571326013736	1.366823522852472	-1.4226745657919522	-1.1370530968971369	-1.4965457825093407	-1.1720110384712612	-0.37291387140856747	-0.4367571024652525	0.8097743408545256	-0.05615292523038996	1.4003789386865333	-0.24474109659768284	0.2658275435285182	-0.07862250881873774	-0.3632093164754168	-0.17556766701043455	1.5005048935475958	0.9458483950576522	-0.1429041766364895	-0.7220599113038657	0.3265544593540239	1.634835902972047	-0.4554375077504028	-0.3183401450645199	-0.32735566161389984	0.8335756964957607	0.9334732194539006	1.3424695759109122	0.18455965617603182	0.22445765981378582
-0.127807339589105	-0.5442079180547985	-0.5555019538956529	-1.1574727337013884	-0.7490620028182058	-0.6710415063827597	-0.7078690657245208	-0.37876119950539683	-0.8044552060930703	-0.9519979429611128	-1.1434870401653172	-1.015970347064442	-0.17683498578219575	-0.8514705551788735	-0.8920257792807599	1.4335583266090115	-1.42563126446247	-1.1563213109029071	-1.495317128259455	-1.152948674351292	-0.40990653047042824	-0.4258781508387103	0.8026599543287908	-0.0037299848943999543	1.3617133948421916	-0.24566731484774076	0.2328384340250953	-0.010201928969240442	-0.34611172341878926	-0.17738652597066812	1.4438991378541304	0.8954738233500574	-0.18713682283453595	-0.7387414175509854	0.40127418512308227	1.5569216345531396	-0.4024625946256634	-0.29517659871024826	-0.34490901229415966	0.8294102676243333	0.9416606649675489	1.342456259125602	0.13721257155769379	0.23067438378754818
-0.26294918053442706	-0.5755245793837295	-0.5518659974549757	-1.1593057493495096	-0.7981132389938785	-0.6970891275255228	-0.6893047401004561	-0.3413874315948368	-0.8036901960946942	-0.8861546665623905	-1.1436452199208371	-0.9879564665603539	-0.18971987252040956	-0.8489068635612146	-0.8380627702052692	1.4559162133713328	-1.439392957539219	-1.1772744906783665	-1.4865637015700819	-1.1158055397944806	-0.4306752568590566	-0.45644557027936655	0.7919216175620639	0.04091489758272425	1.269762384805326	-0.24255705109445796	0.21529922413910882	0.062493001273752104	-0.3601854850176881	-0.17753713212661051	1.387371605492982	0.8323687594332722	-0.2214723192808679	-0.7479971900045548	0.44054218983739724	1.514027521135	-0.39994489326172966	-0.27110123146557796	-0.3572163735242329	0.8150992747885457	0.9587975356210368	1.289428820020761	0.08292827189088756	0.2415024140055854
-0.2566908694478432	-0.6138441709903868	-0.5012581681618112	-1.1547905243631762	-0.8391445675376772	-0.7208050872306796	-0.6802596372362638	-0.31046880707166136	-0.8205703080153732	-0.8249452805384786	-1.1468024878410286	-0.9532906514746307	-0.19939709110149434	-0.8542016715552359	-0.8032618774401348	1.4394916380142884	-1.4661228179465853	-1.1887139181487756	-1.4576109638634582	-1.0864873737493885	-0.4342391598445105	-0.5166706263980358	0.7825279570689678	0.06512629572986853	1.1491999100152979	-0.2391151783380673	0.21808830339712632	0.11050200931663139	-0.39794185551330963	-0.16938702207231549	1.3174846454481817	0.7451922576567693	-0.24982026404482816	-0.7452931905742024	0.41690770913423447	1.5095440490616534	-0.44043448404892854	-0.2367761185493246	-0.3694446027040372	0.78559253910862	1.0048078087542618	1.198588369027875	0.0510301047439657	0.2625550195504346
-0.1655547886172181	-0.6508296075006551	-0.44539716253871175	-1.1649497805824247	-0.8733481918672258	-0.7267695029522919	-0.6984649206092309	-0.2888548220304246	-0.8495020991858251	-0.7837426136881143	-1.1612790990662727	-0.8900038760517056	-0.20497662655790944	-0.8628606707944717	-0.7868477552386953	1.4113067477778045	-1.5074948589024355	-1.178873488806745	-1.4292872501029472	-1.0785929528544291	-0.4404187714431423	-0.5836870186322155	0.7830429394716351	0.07850689451263801	1.0443354038980206	-0.22556494838350516	0.2328434323750213	0.13448070204342433	-0.4377108569630259	-0.1574543804860696	1.2547886445957108	0.6489837032489375	-0.26178193236466035	-0.7473578495752525	0.36718665596474664	1.5182730643421	-0.5043314746069621	-0.1923385823847387	-0.38354872695786546	0.7322040112325108	1.0448603217229642	1.1139002728482572	0.04810013763731779	0.28777487962714693
-0.03263689962924328	-0.6719546525123576	-0.40883126318055335	-1.1961887167550687	-0.9061236134678111	-0.7152958393035179	-0.7225023390096446	-0.28788376470211297	-0.8764548427517832	-0.7539503892872286	-1.1865498968082422	-0.7967315078462045	-0.21424272147378529	-0.8646866470690897	-0.7902919781813497	1.3278417333622694	-1.5515627133519934	-1.171606357527947	-1.4051197973695602	-1.0896266214718413	-0.43440918090436725	-0.651561938262129	0.7888937117686033	0.09078803850031934	0.9587027830147866	-0.20974491197663953	0.2584349839897975	0.15254344603719128	-0.47503734511893814	-0.14918262699812884	1.257733194319377	0.5547752537361552	-0.25545402621118873	-0.759464259172318	0.32134520337829175	1.5095737901699346	-0.5710557199753159	-0.14925229886496005	-0.3944596402420149	0.6707041986083195	1.1034458156669704	1.0413504264788014	0.05269929812593503	0.30232611266463594
0.11315601701262934	-0.6840506229920663	-0.3670735303158462	-1.2086573655705384	-0.9342848416363587	-0.7107656315380027	-0.7303690467933115	-0.2873385398907246	-0.9093669033340722	-0.7397924189164014	-1.2263036329656758	-0.6889929979764331	-0.23001902739588967	-0.859145933960721	-0.7992954828721774	1.1998469843015402	-1.5844396807379544	-1.1783634141349673	-1.3791240600825163	-1.1240472226056406	-0.4055121400002899	-0.7007799043369818	0.793247220413373	0.09709235908066272	0.8890506135310627	-0.20777241014781148	0.2968572998614348	0.16578980244988242	-0.5070928895868213	-0.14058069847600568	1.295861481443275	0.46593550683639995	-0.23913940333992362	-0.7564435222815764	0.24330421716945674	1.4652967152167338	-0.6406846085155852	-0.10712177941102048	-0.3959631491971253	0.6182843751209145	1.2086961692687144	0.9674555847930243	0.06842049536887791	0.31207247845500424
0.2459636273911489	-0.6897858291325597	-0.3205087507458273	-1.200201674741775	-0.9612497974336371	-0.7196800498519449	-0.7259914931933895	-0.2710215929805665	-0.9358318144372983	-0.7447287424019576	-1.269625904407654	-0.5705553546376056	-0.25560808717332495	-0.8572467093541697	-0.803377915579091	1.0968545317895828	-1.6034190773509114	-1.1721680127845098	-1.366702306828893	-1.1734417575660074	-0.3717106454465059	-0.7114474275750232	0.7862186642880823	0.0960279932683967	0.8368258988022881	-0.22226601054224732	0.3631754066631631	0.17347640599567177	-0.5173465603942103	-0.13095928212903718	1.3139757702556538	0.38704014111659213	-0.2171148863811311	-0.7355095223533172	0.15224872514721435	1.396371696775731	-0.7105611398129626	-0.06985247374022835	-0.4037367094294334	0.571928641106796	1.349601032627583	0.89261525135023	0.09747748229117112	0.3211698455887705
0.3399301925311254	-0.6921441281826078	-0.28247620024672165	-1.1875983976583648	-0.9935369445969695	-0.7388829779347733	-0.6997768057574736	-0.2497697645658727	-0.9295953198853238	-0.7453797424877995	-1.297123873107353	-0.4616441948337867	-0.3018346513757816	-0.8599150414460188	-0.8021858874243589	1.0076223121111356	-1.604348480793298	-1.1640125492121687	-1.3865606515949804	-1.2067742713623781	-0.34330404990739993	-0.6884914301204288	0.7653284984910009	0.09491684214570131	0.7971860777983077	-0.24724531631080332	0.4220759621765458	0.18929356735517514	-0.5115968841005961	-0.14614733370143265	1.3138751973998164	0.3191207896278616	-0.1905493242421404	-0.7131912624129912	0.08012499324009618	1.31310402886626	-0.7724047591766405	-0.04523880259640737	-0.41988430251079645	0.540955932785298	1.5196298823701024	0.8279822338476315	0.12803792708233064	0.3244888474905135
0.39543249768152944	-0.700979445750395	-0.21949385049057768	-1.1692319951050134	-1.0108706871194388	-0.7704441410404955	-0.6437570083746647	-0.22219810403085422	-0.8854631126601917	-0.7306374098351933	-1.2978514999827477	-0.3777789696832806	-0.3566948125476369	-0.8744757634295794	-0.7977395169179922	0.9067560182214495	-1.5858962896418114	-1.1751138372934231	-1.419346320262969	-1.211723911207957	-0.3181540115916999	-0.6522410718736809	0.7351638810903296	0.07933733377275645	0.7772508682241712	-0.28447700300451817	0.43484674623430986	0.2211447049492144	-0.5067655928054514	-0.19205324854172354	1.2890281146272526	0.25937730551714067	-0.16290000181359549	-0.6928790063884573	0.019496160983298275	1.2368924388964342	-0.8301571138239255	-0.040229280596147846	-0.4397092085164247	0.5385406298427963	1.7722491412602914	0.7852020610389161	0.153555276974774	0.3289578294679891
0.4200889567788946	-0.7177754065904123	-0.11490433661803767	-1.1444862838553753	-0.9869126880649077	-0.8049467186669549	-0.5692465350603234	-0.19318975621911189	-0.8038010671089524	-0.7115789978733058	-1.2876963596783257	-0.3131742602636828	-0.40176480907653617	-0.9093838256194161	-0.7909512857890553	0.8051987227795252	-1.554323748139902	-1.1780080812175504	-1.4473878550569985	-1.1999262663749033	-0.30401610653747635	-0.6167339164471208	0.698423701344492	0.03747617726617314	0.7934273280463302	-0.32608821549789296	0.43168279073193594	0.2617458714284881	-0.5068242131245031	-0.25017563964676837	1.2263656380600607	0.2002724513904532	-0.1398320296999842	-0.6704082432264628	-0.03515785613227181	1.1905037452552887	-0.8829359764326201	-0.03563172586564591	-0.4640958444787371	0.5501586244779871	2.1529423448374287	0.7664786608929071	0.18466028130898668	0.3356698418902112
0.42687568620245175	-0.7393211810101048	-0.0016599080278125178	-1.1339024307910819	-0.941824612738268	-0.8171203101505912	-0.49238847779649664	-0.16873025482647028	-0.6781675773032543	-0.6893527272259835	-1.2582749251514966	-0.2681880880150344	-0.43770424596380575	-0.9556244511640463	-0.7839784485299607	0.7017345288232507	-1.5180063574847533	-1.1574904708247316	-1.4781747560457474	-1.1745298449034358	-0.310143403963845	-0.5826106559271175	0.6590418526071948	-0.01123902721829805	0.8243966588248905	-0.36043833430253613	0.4278090695402466	0.2918211919508339	-0.5022811383980279	-0.3117619723384996	1.1513829866528635	0.14572222209494828	-0.12692095153971614	-0.649585687960193	-0.0809014552915592	1.1831205151245545	-0.9238279867001198	-0.027859276709540838	-0.48655538227567485	0.5772888053909587	2.4913584640539606	0.7624703085145655	0.21031969021266222	0.33605696389590334
0.44568278405662864	-0.7398858441629332	0.10848949629159144	-1.14229598549618	-0.8990761857567975	-0.7941515126740601	-0.4346885468027816	-0.13505764804431203	-0.5475393483052632	-0.6609752746651948	-1.1967746362050928	-0.2252877798083655	-0.4651411033134461	-0.994022273168125	-0.7731288825375568	0.5830948777005155	-1.4813193794957893	-1.1413629413148456	-1.5058224160323974	-1.136432897616794	-0.33739254844161987	-0.5422086129606998	0.6146436937994728	-0.06061507421258163	0.8485114597643392	-0.392947451400273	0.3833737387091215	0.31530430782041013	-0.4925452804089253	-0.3692529760974758	1.0894524569809279	0.11256258830860302	-0.12851076518761606	-0.6227333899294929	-0.1169518090772165	1.1970170479688087	-0.9463944329416089	-0.0353845455037901	-0.4969635742992914	0.622042948149086	2.6902504883617713	0.7730238608728246	0.22249533130028826	0.32334456038545206
0.4663600233294842	-0.7056406847178621	0.20364894522366428	-1.1552151212082216	-0.8526209420058505	-0.7452381509138861	-0.4003309652362006	-0.08774646149115108	-0.45750654117759454	-0.6316443889078186	-1.1204054502397538	-0.15759059534145625	-0.4671199183174216	-0.9902081278838942	-0.7558813955199776	0.4726342930278295	-1.4566168143165545	-1.1301699544161934	-1.5258923950233434	-1.1045542537095832	-0.36804211411652565	-0.49927583625312455	0.566025540303228	-0.11641240506328188	0.8701069759773861	-0.41988782420444765	0.32423826074927414	0.3313589330906633	-0.47690342527540547	-0.40523626227891346	1.039573907866767	0.11146779405025989	-0.13496854344190184	-0.6002626267674972	-0.13868678207652002	1.2155160173195334	-0.9528279854023165	-0.052720128215216225	-0.5038434078462083	0.6714210398559605	2.7854365741491125	0.7986853061653985	0.21921021666556184	0.3059582279533353
0.46872641849071117	-0.6614751687054512	0.27389763124085353	-1.1632979952949936	-0.8015189531937159	-0.6884924678605367	-0.3749954710048954	-0.029172601826832446	-0.41784797937774626	-0.6046919601569829	-1.035020018209741	-0.08527545316966809	-0.44222660628111055	-0.9208785817092053	-0.7320250090427567	0.3848505189108061	-1.4548395340495344	-1.115137079538996	-1.5432640376473175	-1.0790837496959926	-0.39597134283372687	-0.4545875632288988	0.5248221797342747	-0.16164210392077294	0.8712253769772076	-0.43348379333185116	0.28558602078109796	0.32451894000928516	-0.4497768726344186	-0.41627685201842	1.0013003488399934	0.1333917508647664	-0.1359896068552004	-0.5840093026427545	-0.14610061820552017	1.2306839825427962	-0.9488553828403724	-0.059992723750680474	-0.5035408441245914	0.7096396570049641	2.772319273872718	0.8247063046613456	0.2009852293496651	0.29994075795309083
0.49355748538638	-0.6230337870070073	0.32628997903250945	-1.1664565815813044	-0.754782951641349	-0.633009231331416	-0.36184900088777916	0.050983404933532206	-0.4488641456162358	-0.5673747898819576	-0.9522603701213697	-0.033974612913338066	-0.39631177320941813	-0.7935520527146214	-0.6958474819927328	0.311013016506742	-1.4753625012919538	-1.1111711056865292	-1.5623052391563035	-1.035162062534947	-0.4201666475056173	-0.40313998869348194	0.4918680743191558	-0.17835615607162766	0.8150113143521626	-0.4321859443024475	0.23868150508714128	0.30046281339855196	-0.4082932268524515	-0.40056747144468163	0.9794425148381336	0.17024280631706235	-0.1387527477587333	-0.5668878832562072	-0.1423764318891664	1.2457478538870754	-0.9367570023108136	-0.06733123404930645	-0.4941846428869033	0.7343997411802395	2.647804643412814	0.8506074520895016	0.18298516880155052	0.3146570871400659
0.5637084658260875	-0.5864690799047287	0.37078025584803165	-1.173799000194401	-0.7031682746700993	-0.5765168963900715	-0.3529834191491356	0.1435203926298731	-0.5361916999960252	-0.5083849553318214	-0.8934554642090367	0.025093735976927416	-0.3237642587486046	-0.6781702338488446	-0.6487992911068585	0.2331092357375853	-1.5011955689040342	-1.117200302930453	-1.5746270540259657	-0.9935230437030595	-0.42618277731592497	-0.3596498098707658	0.455156504706799	-0.1763794767059909	0.6974639102987652	-0.4252221552371925	0.18121547600216456	0.2674863033579159	-0.36046393153318207	-0.35934772507199875	0.9803197336362658	0.21809794764808635	-0.1474765702548148	-0.561286322614154	-0.14443135385970443	1.2768124414864825	-0.926975113405037	-0.07399961092245963	-0.49856483461061707	0.7494921555562486	2.4965644725067366	0.888040935596209	0.17565137234672842	0.3495436114177391
0.6314287219157191	-0.5590109501201264	0.4036990455248962	-1.177760178078053	-0.6280228387769157	-0.5333918948838445	-0.3330059400495962	0.22912864750411974	-0.5994491571805461	-0.44692952203137076	-0.85352456672542	0.09474187785623459	-0.22659902064244478	-0.6106718959724835	-0.6187770598823746	0.15978998449770046	-1.5288493976459372	-1.102110116292383	-1.5864491769758176	-0.9765581415569414	-0.41522295822671146	-0.3414477476970271	0.4183495679828379	-0.15878235182078443	0.5545795351411666	-0.4222776959854627	0.13331129032325623	0.22945594182545442	-0.32406071340232756	-0.3100879269897483	0.9850019588135559	0.2626967778517316	-0.15663927088468252	-0.5714805764318381	-0.1814141932454374	1.3141821440414427	-0.9337285377603429	-0.060986938095030675	-0.5164533327978986	0.7655468162917045	2.4202028632563968	0.9292697029162958	0.17771122800958378	0.387020437351147
0.6789679924750435	-0.5473633886147224	0.431554263962291	-1.161226791172823	-0.5153209607517146	-0.5039433973900972	-0.30914804277473235	0.29490982201094973	-0.609532875927251	-0.39031301850284633	-0.8207560485717746	0.1525856896472292	-0.12243564454277352	-0.6001555283163729	-0.6080013363420332	0.09922768499144403	-1.5552640217979907	-1.0570286851890556	-1.5891769069851318	-0.9620518537775229	-0.3938460795855195	-0.3429661879417206	0.38119930965709814	-0.12173423412461135	0.40663929566994234	-0.42485624185445303	0.10172671714869252	0.20887917773309814	-0.29327039082063466	-0.25540051474909403	0.9976126774593116	0.293673841033304	-0.16646476706353416	-0.5930773788235026	-0.23834186352168635	1.335833670869943	-0.9525751834211029	-0.040800541876878385	-0.5279042059544719	0.7884146978943789	2.424432105879624	0.9629545113582083	0.18135149017238827	0.40482804961298796
0.7276697833757094	-0.5315694280753129	0.4490648517287408	-1.1305988602162202	-0.3821522458983394	-0.4667913996770758	-0.284793010075271	0.34366565532713184	-0.6083132947704196	-0.3240084034606135	-0.7762063022269563	0.20613324415773052	-0.02081129591395616	-0.676239617100036	-0.5773989144227684	0.027104397976587074	-1.5635308208381702	-0.9954414669540744	-1.5764964896789007	-0.9535277312745196	-0.36056118748283805	-0.36039301269095303	0.3510108504785264	-0.07936428736710927	0.27237929110890546	-0.4320887485601581	0.09232981929014214	0.20946251299211407	-0.27943111049794156	-0.18052608506763107	1.055369433614021	0.31829969393410473	-0.18321378972028213	-0.6292089113418765	-0.2868944316491035	1.3535742419595052	-0.9819724423794941	-0.016549401930445594	-0.5357010403192116	0.802351125033201	2.441103606425841	0.9877503656056256	0.1957882371887807	0.388016707218737
0.7841370263588474	-0.5112083390939077	0.4499849940795265	-1.098521086374097	-0.2547939968482709	-0.4061810844066994	-0.25413172245268373	0.3801121430840166	-0.6035402976066411	-0.2689399473803118	-0.6922255064259665	0.2642313030583193	0.08207353076533927	-0.8078407094652876	-0.535999671119716	-0.04457372457673163	-1.547013528081361	-0.9190276961810422	-1.569536075172374	-0.9745347621252118	-0.3028390376615478	-0.3911077913114749	0.34435899444407553	-0.04036873112431788	0.16470148763125284	-0.44448406440044935	0.10370606371889815	0.2154300843144335	-0.29501923033899896	-0.08512867036671676	1.1532156475814452	0.3467713625629302	-0.19149873408257698	-0.6721854923097537	-0.33037013373166263	1.3743409708166492	-1.0174575857834633	0.021867919198739698	-0.5518020851357105	0.8151444809933526	2.381157799860579	1.0029914263930413	0.21798495769368964	0.34536497094453245
0.8134389718795132	-0.494628278871148	0.4354411683168194	-1.0579772656825992	-0.1506816799650726	-0.3257151476123967	-0.2173022730804688	0.3931776398415898	-0.5919709072688886	-0.24483244026445422	-0.5924836797849047	0.30236836949748436	0.1834087374757673	-0.901954351951915	-0.4857762547951319	-0.08035963188783499	-1.5080329345796066	-0.8495944978824381	-1.5703355822440692	-1.0004266105971253	-0.20447531526301418	-0.4204066404211214	0.3643002574806873	-0.0049580992931687355	0.10208256154846776	-0.46428340884460306	0.1084295043977969	0.23961526739840006	-0.31905356115002986	0.0015857201896432639	1.2614990890323752	0.3787660229718088	-0.1720492673985516	-0.7145872534421107	-0.37122681761647736	1.3657457905234676	-1.0376817442806372	0.05709386721153178	-0.5645749290144251	0.8188384737289445	2.376406933600629	1.0011204180569713	0.23773707938032534	0.2853155162968675
0.8182498762169976	-0.4689527131572396	0.4108817324813268	-1.0141661204883776	-0.07587396722432119	-0.24121281716919835	-0.17866840624119845	0.39587192595334064	-0.5795810714256321	-0.2206685473143902	-0.5426950199372443	0.3198284005951435	0.30068741027986956	-0.9338487684850746	-0.39844700630887464	-0.08433289081320386	-1.4504588371222606	-0.8036648527181779	-1.5539692021881828	-1.0023296058979043	-0.08072614077359434	-0.4394416023071389	0.4130376198664383	0.0634537208820224	0.10291271486792249	-0.4761127024209686	0.10257143828597685	0.2894465528433368	-0.3363270151638121	0.046286785782390164	1.3742636099489218	0.42677555836490627	-0.12400554679384931	-0.7615465146989454	-0.3864689279189557	1.3321383381660423	-1.0393791290116496	0.07611027638357082	-0.5634158772193081	0.8031842108074858	2.352913414119242	0.9920716624387543	0.2594661889732651	0.2336404215076319
0.8262772399969265	-0.4465378003552526	0.388067778802171	-0.9782669750408491	-0.0230060525307899	-0.16066529369475838	-0.13723585108567948	0.39326519419086436	-0.5444626776596213	-0.19180412618545373	-0.5834104890082437	0.3305794212294226	0.43644405880602477	-0.9194868634024752	-0.311724320821707	-0.08384121663180333	-1.3745738613175342	-0.7687218721134246	-1.518561620623311	-0.9966715517432772	0.019913248118403816	-0.4485970922213496	0.48441036619164324	0.22317292252372498	0.1571263385912257	-0.47299100387447507	0.08032378277086552	0.3304607000369576	-0.3482611351173372	0.07934483701185926	1.470601231078795	0.47226566338143205	-0.06040852252955178	-0.8004231052073513	-0.3708814525794126	1.3156320230701386	-1.042479822699609	0.08324554949578315	-0.5579231819653419	0.7847594533343345	2.197996307969995	0.9763045886315893	0.292844137487181	0.2106009691982745
0.8343000088347938	-0.45540633340261794	0.37824735044015956	-0.9440351489116676	0.0035235252266043043	-0.08997258237373759	-0.11157353634375988	0.3810951396417753	-0.4404046872284004	-0.18272088089323632	-0.7343203029651049	0.3271029811594574	0.5824697632774671	-0.8497963075918304	-0.2903416564885981	-0.07420041612894238	-1.2811280520487576	-0.7338247409173707	-1.477663306669	-0.994694473900376	0.08814400729313557	-0.4349055023356474	0.5633123459780645	0.441473180986669	0.23241086774930803	-0.45436944313101246	0.029475568986272082	0.35343275227252896	-0.3376117771563518	0.11331231772144482	1.5190158864024434	0.48482070779281256	0.0012852037055698985	-0.8252166097455282	-0.3524504717680333	1.3035571331080902	-1.04709216905075	0.08007614796710998	-0.5532404265200119	0.7816854314075137	2.0034460333443134	0.9570285418952116	0.3328929404035059	0.19893607229146154
0.8313546509739267	-0.47309911219124495	0.3980778122546486	-0.9035431083232253	0.008101098075847751	-0.045503547663145016	-0.11905358324162885	0.3644359348208187	-0.24482267452774983	-0.16551294949031561	-0.971033143506553	0.329889321931952	0.7391395046196074	-0.7643364323207297	-0.3147624102780152	-0.05967609504055282	-1.1879431279567911	-0.676713571206633	-1.4215861158094092	-0.9909671959998232	0.13146668119888638	-0.3825865865627688	0.6354194190626284	0.6445389727410843	0.3120825266025665	-0.41266103489534756	-0.020347983063745252	0.37912015270493366	-0.2752006774730732	0.10107846382331295	1.5126686217229668	0.4784905512477794	0.03969151876018651	-0.8541101047431757	-0.35214539931862643	1.2760317373941095	-1.0524113291044717	0.07352861482641979	-0.536068771611638	0.7895448530145325	1.807382027380693	0.9425199042998511	0.3636191207077689	0.1916775346847333
0.8216501333418664	-0.505489740693203	0.422313804112289	-0.8615908688286522	0.02040154494097058	-0.0346310490259083	-0.1342116105860492	0.3619565548391041	0.04947888926763142	-0.12617614115370218	-1.2104540214625128	0.3428559245212681	0.8939930732868671	-0.7218837919417831	-0.37950114289384695	-0.06285204448257066	-1.1104167495812989	-0.5682797196334112	-1.3553387246995725	-0.9944583357973593	0.15016899778310513	-0.295631856600792	0.7007220487341732	0.8507218358028489	0.387684128209052	-0.3378260307285741	-0.0450798184914628	0.398220510743499	-0.14419891947319177	0.09299207175807027	1.4710091098830222	0.4647564976351064	0.04331450253807604	-0.8918077280379139	-0.36842360473229957	1.251591981664274	-1.058994499064265	0.06739854185241745	-0.5107092769136659	0.8106884408053132	1.5640446008498246	0.933178179404812	0.37273457392845094	0.1948428263783335
0.8151528852681288	-0.5820901725136757	0.4310133317924363	-0.8153615928217952	0.05066642214334771	-0.03635295738038414	-0.1223033759246422	0.3716512091496266	0.3562146373119729	-0.11157733607907665	-1.4067487708733402	0.29213622051543997	1.0322300173317032	-0.7014004191190599	-0.49401496266102285	-0.07622691106579581	-1.0218842778091177	-0.4491744181854885	-1.2998435279583487	-1.0040844361144388	0.15872236494819505	-0.1960362717747588	0.7666541013423102	1.0484716466597395	0.4207346072398579	-0.25209938602870385	-0.05851038473929574	0.3889387691885424	-0.008527076055556759	0.11195686231795868	1.4308637782615083	0.4104729489922754	0.018468626147798956	-0.92890706946303	-0.39285242502071177	1.2184232106539914	-1.0671718692729435	0.060191861080114	-0.4948409734214878	0.8568891821172391	1.3282298053936443	0.9199013444506366	0.3767773366230782	0.19413689801501233
0.8255696189195867	-0.667780573912035	0.42986454800903245	-0.7729485104100388	0.06453748511496749	-0.020207382784803874	-0.08327364198800755	0.40379957430578733	0.5477221402386663	-0.12156275471860237	-1.521017826261412	0.16508011903301428	1.1485825324284646	-0.6744188728491279	-0.5982699560522986	-0.04660686375927954	-0.906149091246602	-0.3536643686893077	-1.269468137962384	-1.007001436210523	0.18914305611944734	-0.08289004932202457	0.8272551324117264	1.1638442221783039	0.41183351887014474	-0.18038036301181887	-0.07768405505067857	0.3632358819793492	0.05899376143835916	0.08491147223728789	1.4074582397559383	0.32000504652883205	-0.02481908855811588	-0.9725229908602101	-0.42168464953170587	1.165253544324799	-1.0584373028607712	0.04965648476816384	-0.48862212523564147	0.9013785456757872	1.248186146942913	0.9146878230017299	0.38912463234927586	0.17282810878992574
0.8530152078477563	-0.7047272590294624	0.402594874703955	-0.7521277309719148	0.053746620051683736	0.010774085488363842	-0.022185825137780446	0.4996477083019462	0.5896591013815027	-0.1253303536406003	-1.4929693920125013	0.03020981046795098	1.2520275715746378	-0.6485831397715788	-0.650903800990655	0.015915488226884177	-0.8208613788610007	-0.24615896764224096	-1.2657821752127285	-1.0116038141399009	0.24632244640350337	0.016750383950054838	0.8609960164975863	1.2216065360670338	0.38530320236922566	-0.11529352005708146	-0.10594472552527687	0.34007282616339196	0.08784472846477118	0.020822760339120904	1.4108721294735083	0.2448923353298365	-0.07081172563961273	-1.0164732462433552	-0.4432066474248192	1.10498318839354	-1.011617344094993	0.0233345226790798	-0.482347419131958	0.9260869656169989	1.2601834905875213	0.9197282262416046	0.40214670837882227	0.14736914394499212
0.8767067291123883	-0.7099753048028103	0.3334447828873995	-0.7502274011898223	0.026024838876664007	0.027580941596636044	0.0598369168149133	0.6343062974853881	0.5043327688090578	-0.1431944111142906	-1.3077155895370103	-0.1034930368795873	1.3563626256883532	-0.5958600368508673	-0.6426861909682119	-0.021484970788005413	-0.8042679945942887	-0.14847107123285663	-1.2873159575922943	-1.0145948967781084	0.3073730854350626	0.018909516281117412	0.84779720825145	1.2975098540747108	0.3478137090607779	-0.07324778542170444	-0.14056829545409677	0.3139621204987809	0.0758471031656063	-0.030145838358635667	1.4662151370881351	0.20077072313623803	-0.10934791279504379	-1.036756174725261	-0.44887639011663893	1.041478486936732	-0.9123951460802882	-0.023003555823323505	-0.47552344350287823	0.9360517047621352	1.2377690160801387	0.9130898087645172	0.43371932362500526	0.12097653190985973
0.8958538526790523	-0.7039522311726399	0.25300761156788437	-0.756622243917025	-0.02264391565649453	0.03210685532635409	0.12199265420686693	0.7684514998026319	0.22522053396693167	-0.18581184980475213	-0.9916724380068775	-0.21696507850653987	1.4707634328359886	-0.5321444521164798	-0.5550615726737022	-0.2384129484709229	-0.819703700888905	-0.10975697676260816	-1.3310301824829451	-0.9939258675258511	0.36408818744028054	-0.08225576415651978	0.7962655894956718	1.3149841675200409	0.317812890488249	-0.07398532958378809	-0.187992639540229	0.2971331563891266	-0.011936824613707413	-0.07540878076393943	1.5213234747058089	0.18593485735331008	-0.13817951917582955	-1.0386624649961174	-0.412141062340803	0.9626348088840462	-0.7530370318811317	-0.06798488878398948	-0.4639236158987397	0.939674659175888	1.1536955593378677	0.8990206250843901	0.4982555486023455	0.08964242133148012
0.9146563555911691	-0.6696018893755714	0.19430252958781316	-0.7556953800723539	-0.0857778003932634	0.04302229432155795	0.12382929341440478	0.902950899260121	-0.131789675492398	-0.2232110358386238	-0.7039561170953721	-0.2705904637648757	1.5932240709587202	-0.4803735775108999	-0.3860414743622854	-0.5272781742892494	-0.8088008745413704	-0.10442125182525772	-1.3682131400452584	-0.9609637664400943	0.42251003931559694	-0.21999815580495294	0.7253982888619743	1.1835583823604356	0.3323059838570689	-0.08678086318644966	-0.2382210579341511	0.30325043322039646	-0.10495750089493736	-0.024729809289150785	1.53097846886614	0.21604871736964998	-0.15831865149866153	-1.0344099713149775	-0.3264905331486313	0.8812408307962736	-0.5464152656430448	-0.09937130184263515	-0.44465263424499424	0.938990108074537	1.066722488850289	0.8857571069155249	0.562714824948602	0.057892723894048446
0.9226239851243101	-0.6262999758321923	0.15649862052132651	-0.7569950606590162	-0.1599222736900801	0.04826531202932487	0.08499749302645275	1.0255349477300448	-0.4101978793939896	-0.24872306282472278	-0.5794117047886829	-0.26533948264427265	1.7469888395895457	-0.4449789371160787	-0.14768331356368347	-0.7266852760755139	-0.7662548502898738	-0.09307925434833293	-1.3540689193504083	-0.9179727412144659	0.4764655687339122	-0.36844010529574567	0.6590847678074166	0.9782585920330223	0.4118277539165372	-0.06699867093211119	-0.2520864806254378	0.34495632311054947	-0.1354351817750234	0.20757439370832764	1.5396780208960208	0.30327434452954044	-0.17663061771348523	-1.0198048550859589	-0.21806893584595954	0.8015420958805122	-0.328345181112808	-0.09276334683571309	-0.41990757664322825	0.9521709457901706	0.9281342481133343	0.8686983049332799	0.6157383508907293	0.035382717857181584
0.916526497009848	-0.6107717391294079	0.1533924430098889	-0.7639594845198162	-0.21249722372126012	0.031235166059625157	0.02867849376772833	1.1020017325914542	-0.6613318137882772	-0.2791816652662341	-0.4550760897592811	-0.20552395857479042	1.9133945314649452	-0.47006649080316887	0.16664818148605479	-0.7998184884359505	-0.7092786146960515	-0.06022242183938623	-1.298991112330437	-0.808413921732632	0.5138244270016179	-0.5044141867858013	0.6633238359182608	0.7863920339626119	0.501230654458964	-0.025456067198000608	-0.20903569272347194	0.44848026367957117	-0.13355444653879375	0.5593787889020458	1.5505287145646336	0.4172943593711812	-0.18996713896262768	-1.0079096037958182	-0.09460093509514632	0.7398962136912611	-0.14101891303273817	0.013150691770657408	-0.4015442861543333	0.9820328730792884	0.7580235750552504	0.8436427733723161	0.6870105406506258	0.01939685621036285
0.9007658457418721	-0.6208304935283235	0.17956352211433185	-0.7645187096328024	-0.21491418218566047	0.004474734974609956	-0.03382247655797306	1.1374214466159438	-0.8300608668358012	-0.2951747382412444	-0.3217432102358677	-0.1368564841182034	1.983290072393034	-0.611739228809223	0.48037838799756577	-0.7099284884337391	-0.5971849503931809	-0.006337904265843508	-1.1653323418740302	-0.61536407727842	0.5358094578953732	-0.5559578651341728	0.787091273359269	0.5968939822326825	0.5750797101688228	0.029991245080200533	-0.11330229661452444	0.6045560001492934	-0.12196716347298715	0.9707363336822672	1.51009283913737	0.5146257796850063	-0.19260936446195379	-1.0176815409996505	0.04215210741477489	0.7270480549139092	0.005276045728959256	0.22139190728803718	-0.40201907845594737	1.0051849079693151	0.6741649045163356	0.8281953024125936	0.7891805653533562	0.012468510902607092
0.8733524214081267	-0.6284921974843497	0.16327979081559446	-0.7612617411506893	-0.17443216238377096	-0.013444276405005987	-0.0870159669898336	1.1200817057165393	-0.8434873466623642	-0.2827596027458991	-0.2640771985632827	-0.06817863222857228	1.9372125969922471	-0.8090859311081509	0.7568392540606925	-0.4145319690976234	-0.42584861052294726	0.08980257459994868	-0.9307593185299279	-0.380786337805504	0.5386801980983346	-0.48694892051138694	0.9893029284509947	0.5109552151379289	0.6710431279163871	0.13505984249580125	0.032934427134207675	0.7812343120060181	-0.11195774399497889	1.3826210000082888	1.4316068999185254	0.578797566212486	-0.18878037666208214	-1.0352370080171003	0.15143136122615894	0.7525138788794359	0.11001345431342849	0.4747462852924061	-0.41612785753626164	1.0034735302159379	0.659042933008617	0.8456536079541428	0.9228580949221218	0.0273328573270527
0.8362574541526241	-0.6317916017891129	0.08124212946774431	-0.7719802224829241	-0.10902373256013338	-0.016145224921128673	-0.1199972199272061	1.002810614350288	-0.8580557979357781	-0.2486205431261645	-0.1296117519903422	0.016745091092489985	1.8231641815576485	-0.9617668469990089	1.0013896319108662	-0.0436036647053217	-0.31732581207766886	0.2674633021326278	-0.6881441946411224	-0.1707993721584695	0.5209064580717939	-0.3242836067032064	1.1632620767297306	0.644018486162558	0.7473365239557517	0.29165933551497225	0.24487945899384655	0.9694192990162467	-0.10256383786700847	1.7096159272826426	1.3590100601470116	0.6014022604824996	-0.1833033566863596	-1.0436774747855968	0.2153699417548319	0.8012669906289123	0.17800170958785472	0.771950459489838	-0.42819782261552775	0.9799727617459772	0.6148174309461373	0.8933676497202514	1.076826386595108	0.05669150708226758
0.7972739657102009	-0.613091286786616	0.01343042652505777	-0.7902275307992505	-0.022794466941313395	-0.016020697883024633	-0.13993787418047904	0.7638429572362985	-0.8648632782111791	-0.19255251998492506	0.17093611068899384	0.10058956137690692	1.6335051544643016	-1.0509623871986997	1.1582046277884364	0.21065832953554064	-0.31840739853986155	0.5322722932500008	-0.48114828654204916	-0.0158649956264297	0.4846527366931565	-0.1030974777260976	1.2177882227899062	0.8280426565722634	0.7819493054141423	0.484638623133669	0.4521010501745867	1.1776699864848263	-0.10105436465143729	1.922937962086856	1.2837201027914253	0.5935562349643753	-0.17448101052759163	-1.0291544756759394	0.2615625154623039	0.8677829792991613	0.2168197117645731	1.0896925753089497	-0.43877358839265596	0.9437238435206714	0.5660302790409506	0.9601047193018463	1.222602608620417	0.08290763702656974
0.7710092768916142	-0.572346965170754	-0.01832842612778813	-0.8114832631030306	0.0653553447973669	0.007686673750538986	-0.15459416299451872	0.4564873938530023	-0.7101372342643563	-0.11343294262297217	0.40380834676640254	0.1976185603445782	1.4158129148146368	-1.070608636227902	1.161685771957123	0.31201629760662775	-0.35416497308643785	0.7960611350238208	-0.33012963091860464	0.054712516222171124	0.4363471378793037	0.18177344463607242	1.1659323558546706	0.9290229009700255	0.8155762798056807	0.7145694450124205	0.6370749858402153	1.3736086864069255	-0.10803018261854155	2.0481843583867634	1.2070556497394027	0.5733235949207696	-0.16916073274250748	-0.9989998963452645	0.3055965576881177	0.9311241046604234	0.23769393249915566	1.2974504158964804	-0.45121593959083495	0.8960119233623672	0.5904085131218759	1.0441935601425087	1.3384754087815118	0.10168874727331297
0.759402453246451	-0.5169490811476649	-0.03471253659206577	-0.8182353885413081	0.12102269959781316	0.072921665573958	-0.15908679423902383	0.254097556019809	-0.5206032353914436	-0.04077723225508677	0.40248596401025016	0.3323020751148372	1.2725882726775886	-1.0357947504648368	1.0153405808899185	0.3963051984882934	-0.44118648487625906	1.01694066143143	-0.24969098928617078	-0.0007336363978501792	0.39256017569471496	0.5509274109600607	1.0664215432504016	1.0591211529462008	0.8651375859678699	0.9343747575031847	0.8239432961273281	1.4888509547455535	-0.11569478933449875	2.094739038206501	1.1668265074046913	0.5586631769356524	-0.16343292526176417	-0.9706460281319821	0.375544489861724	0.9700923917854827	0.23295776476946	1.3606407021804592	-0.4557031923237357	0.8482806291162882	0.6947332404662996	1.128089307596175	1.407628551623874	0.11235168134186439
0.7626970267039261	-0.46550383919437566	0.02231955929566848	-0.785655347699558	0.12792364497765019	0.14775812143879113	-0.13079610609483794	0.2240226370441835	-0.4067664215027251	0.004997813150953617	0.22835536194296702	0.496644293526766	1.2375975827100332	-0.9686521902007218	0.7830902457691	0.5641587774709127	-0.585961452682483	1.23683442555201	-0.28988973455274786	-0.13777244884835396	0.3640881874402797	0.9636548460779931	0.9474176930340648	1.2275833594743724	0.9237441043399558	1.1212078437711834	0.9539803677699095	1.4933834180855154	-0.10260780310629729	2.0747257970994717	1.198512544374155	0.5551612388913373	-0.14489256328343975	-0.9456706928295093	0.5119636795024822	0.9929484334993604	0.20369464563783524	1.372098885176667	-0.45614540083994504	0.8191678332211021	0.8834331480291373	1.1764159214865488	1.4203428331290862	0.10969306403806642
0.7892374120461512	-0.4062695672800106	0.1477823629802542	-0.7355322079430208	0.09794766348398078	0.19645678140913034	-0.04046936130906429	0.3179724335583552	-0.30551901128292736	0.04255590471758948	-0.03390034551994543	0.7127491479655121	1.2576748746681758	-0.895325377911969	0.5093720993540292	0.7855649767519886	-0.6470629351346193	1.412403273812796	-0.4369813995593338	-0.28692375693593375	0.36503638181255715	1.2635820324698304	0.9027143594692069	1.2908663399937552	0.9542983584587891	1.238242952281678	1.009951890227382	1.4013764771878554	-0.06746492183504679	2.0197603427247697	1.2372833802992325	0.569954997202791	-0.11645952990170476	-0.9370953193649212	0.6876623860254572	1.027247366624318	0.1684674634391872	1.306574117697392	-0.4620942690895797	0.808382924360197	1.2327931357023885	1.1801845717293085	1.3987498634219107	0.10618619410414909
0.8216179687474421	-0.3177779937705599	0.2273049685692931	-0.6855385184441186	0.0766548290661212	0.22067943733829737	0.08655794588699178	0.5239997566295694	-0.2235687010946185	0.06443873437474437	-0.297560689211881	0.9434861829972444	1.279550267931301	-0.8180431556988278	0.24980533143075223	1.001370076912519	-0.5794936743407246	1.3995769017292408	-0.5623100117760881	-0.46045285154079235	0.3935868413253885	1.382584180591976	1.0173885428186762	1.381530423441865	0.9459391757281648	1.2733191804551947	1.0211731858084703	1.2696459538289102	-0.0332355405356781	1.9383693005265457	1.2403173281169744	0.6121887910919398	-0.07406748485657934	-0.956691983349318	0.8688581527217201	1.0907892444664768	0.13057296237751873	1.141721295030946	-0.47017970269647724	0.8050182911167649	1.7491442825278363	1.1611149351652372	1.3841059470141381	0.11063809716960968
0.8173722422834157	-0.21089611640134148	0.23306004072692957	-0.6316406091749237	0.09957524494148959	0.2334069594397067	0.20908801873276	0.764989123263159	-0.22661765398669492	0.07026185325282512	-0.5568426172710063	1.1068114129707953	1.2777521666263185	-0.7024939120743462	0.09537439186264565	1.207547665061577	-0.4773897382665523	1.2700867092109862	-0.6108389152823177	-0.626633883998847	0.4371645468209233	1.3892601921319394	1.2073979759805393	1.591666645234903	1.0204684959636867	1.245103828208038	1.0639490644645746	1.1686360333584782	-0.006548640287576143	1.8364494807644114	1.2561072664833484	0.6412289105856747	-0.008405942024163981	-0.9865884803048621	1.053628447551608	1.1551266969551501	0.09010916771085208	1.0038660607759886	-0.46776384775002955	0.8223064354405037	2.2224205676659263	1.1241075887884537	1.360743158792037	0.12828630625263615
0.7871834729450471	-0.13127307593925755	0.19358872218841572	-0.5998786939614315	0.1870170587461537	0.25446061695091143	0.3283590926839496	0.8801867684488757	-0.2805841201764525	0.07590556265843026	-0.6785334667881046	1.2043644723072229	1.2859701220880333	-0.5258869517599079	0.11861366641905369	1.3120815825746814	-0.3699648316070175	1.1801473628717385	-0.6674510704325292	-0.7230013808239428	0.47031865349294577	1.3253063080706042	1.3820676092407327	1.7235193463521756	1.1750153722689076	1.214264190919049	1.1287776629887243	1.1472074965427796	0.020436246582369914	1.7395575895929856	1.2672038049106722	0.6286107049670827	0.10911935251621674	-1.0046953051237295	1.2164105016883446	1.1926302344973747	0.06232158667366415	0.9199510743747068	-0.4552237451956359	0.8812940746833234	2.486940005013491	1.0742894949433475	1.3059083804567089	0.1572407550901428
0.7485492000992315	-0.07310723528465654	0.12263180539213803	-0.6171111122578936	0.23204003081449268	0.2818694474412279	0.48536182474088124	0.8552258194194824	-0.30982635018682514	0.08883329664656399	-0.6140910343890174	1.2125315121133782	1.2796858032055456	-0.27744430591392744	0.27361424776021864	1.2558911967354693	-0.26190401732900803	1.057895645751844	-0.7130876395323306	-0.8055247025898433	0.4893806300114754	1.2093025989126658	1.5463517640471376	1.7288353272497001	1.2899454873845775	1.2134122988248595	1.14874107258822	1.231471049046427	0.06947214346877814	1.6652797919908342	1.231813334417886	0.5896753296767885	0.2556195605831093	-1.0079741243896017	1.301732934095305	1.2096718895423346	0.04846391072381565	0.8335368198702252	-0.4308324544068373	0.957401949489172	2.544487365641275	1.0419896321736861	1.24695389079567	0.1837529195093862
0.6702743620963229	-0.07946799962387247	0.056710576733790916	-0.6454296506182764	0.14007760951159806	0.30105949341666643	0.6176642911646038	0.8031986372349709	-0.2856675561801517	0.1131919770238881	-0.522435356850168	1.166943448748139	1.217262773730825	-0.006509190140772425	0.5171044589772009	1.1270792054543057	-0.236511193452796	0.934875951036242	-0.6858162181676549	-0.870291365040688	0.5088611199081133	1.0951120483591499	1.680151821628995	1.720332097079181	1.4080751517523142	1.2235606777992671	1.0817881753460468	1.4109060071714208	0.15522878521423586	1.606433332828372	1.2058096638031999	0.5347531510499233	0.38597980136259114	-0.9915507005176136	1.3064011181796358	1.2022737888574582	0.04133386300874127	0.7882204201968219	-0.40638996052668785	1.0168222766922788	2.371088418088953	1.028959157747748	1.1957120216194033	0.20477136723020378
0.556292229340223	-0.2333663883359598	0.0355026897032779	-0.636347420542557	-0.018806892370417595	0.3367858712451844	0.5738289147901997	0.7524807905464208	-0.2574730572545113	0.16526685790630297	-0.4768099881678095	1.1224605820021574	1.156036972511934	0.23975170181834365	0.8179016874559579	0.9291338377208538	-0.337533543064775	0.968712814656131	-0.6837175121044541	-0.8829872606969806	0.5249084922499556	1.0108354113181943	1.7199866641464159	1.6564467556880214	1.572975884736295	1.2249614399675655	1.0020794890958835	1.5799390135537903	0.29004574897903923	1.5430976517099197	1.2001328848293018	0.4486924972674996	0.5061876265370341	-0.9373006121633216	1.242410732895403	1.1604949669998539	0.04600296082505299	0.7954325938660561	-0.4026754089905308	1.0678342498014342	1.9793081552528595	1.0110680566836205	1.1373731210070335	0.2254880875054078
0.4305838044453839	-0.4229880253343456	0.07777904825660915	-0.5365568059363593	-0.2080254436667545	0.3766216413311414	0.39417429917362934	0.7537344096382986	-0.24758890633347005	0.23209944939610744	-0.40749561929868794	1.0480284434892566	1.1163025479458077	0.47137862346196674	1.1119106848057783	0.682658899434061	-0.4733297127024412	1.0948846562197925	-0.7189722467291492	-0.9015264168632072	0.527707300466055	0.9356694157454039	1.6369600567830758	1.4840136459371662	1.6376298394424673	1.2022290710648926	0.8864126734869903	1.6253823789087876	0.41072544579930553	1.4501852385820633	1.1489301264466225	0.3616493358173328	0.5975728020272979	-0.841962636586431	1.1162719091912863	1.1114518794446377	0.06024241935877724	0.7872042342647518	-0.4159463193032916	1.0970955803695548	1.618641208160073	0.9940358882719951	1.085367684645398	0.23648690684360338
0.2793275016934166	-0.5607326191449268	0.15899694641921527	-0.37351679544936606	-0.4291812121130585	0.4113904491769958	0.14556055581738223	0.8432706710004295	-0.16288899499157933	0.28062202272349596	-0.30361581025320733	0.9256525643099766	1.0724071904603636	0.7251683975390648	1.3381903302312135	0.4907730837740817	-0.5670961933343808	1.2434940521655453	-0.7454441610221292	-0.9481011850640257	0.5526611606357668	0.8822869511091535	1.4984488638879299	1.3252652394868707	1.5598779101404499	1.1243295423176778	0.6825549718056145	1.5614994246581826	0.44402178702044104	1.3320231241559317	1.0799986085322726	0.28731561284061935	0.6367135662037604	-0.7254736372658297	1.0255445139542554	1.0855696799631775	0.07444576332375663	0.7731424181236712	-0.41003468966554885	1.0923295547771308	1.4546161441970802	0.9872842781197726	1.0553222037699528	0.2373237735323795
0.11207161068632057	-0.6858387229760229	0.22331768504922733	-0.27003943750570414	-0.5572515280507868	0.5201283176567505	-0.16154024962152497	0.9714382991081472	0.07247353762460282	0.31144969607981493	-0.27246072560587264	0.7752783707761752	1.0074360978298391	0.9885955592890759	1.4895146123518106	0.36053922391427395	-0.6335295165875803	1.4448933110521516	-0.7648380862392161	-0.9781416558948148	0.6797126672493236	0.892326596102553	1.3855961923701177	1.1926054917646947	1.4297110226406144	0.9637335890714015	0.5396321540569993	1.4353493032018552	0.39721346225798204	1.2218257583613965	1.0379926790777794	0.2124625643823848	0.6691502429692211	-0.6071663303022574	1.0032454447277448	1.0772644754757337	0.07757741235635428	0.8022547718532514	-0.3765851065341925	1.0649991749571606	1.488879657589612	0.9775963168066703	1.0406664491112452	0.24150810697625844
-0.02039137903765147	-0.7433956131716913	0.25895228881598453	-0.2564989405570107	-0.5022067231578373	0.7347485208114573	-0.41425996333647913	1.0961236519606488	0.3504216268170268	0.35771683603893256	-0.29229646694815464	0.5870680563615047	0.9529509175833943	1.178816245295654	1.567972217668782	0.2433347298615721	-0.6868261841668059	1.6092347853577613	-0.7891172348135014	-0.9923608738235071	0.8857847310669682	0.9784035779062045	1.2897999287628648	1.0529630364609497	1.277395183381429	0.7704398446394138	0.49134309543388366	1.2683605513555047	0.3189016010320397	1.1232424442078428	0.9989759983939892	0.14389054708579724	0.7263790559453108	-0.49286516566174593	1.0279102644581524	1.064215564217486	0.06972507326637971	0.8761507142540139	-0.3419857812606927	1.0199802529994548	1.6557787655117984	0.9512157651073506	1.0647158558876308	0.24574367715618445
-0.10449260357344506	-0.6630639758119398	0.2357368184746687	-0.2641106157059885	-0.3773956390887696	0.9325017513567385	-0.536458612565849	1.2264403413687284	0.5973535497709619	0.42899365646121623	-0.3131761946768723	0.41835693863777046	0.9346762447727089	1.2527185801924532	1.5587471856217647	0.1746265851337373	-0.7050664061121329	1.6906404105029011	-0.8313441414016596	-1.0028805948049428	1.1348852015713795	1.1128528122307033	1.2098346056820468	0.9165955528872534	1.096710007420587	0.6140461778980333	0.4507165072454266	1.0886055331768922	0.22009216824449443	1.044898280395232	0.950712202354096	0.09881449887210533	0.794234989446658	-0.3963775504138159	1.1876531062687155	1.0335153051945187	0.06958577421550619	0.9892219975603174	-0.2933987023955251	0.9951039242975345	1.8832578106948703	0.9097672708296468	1.1363727888029458	0.25069656164077553
-0.13486057565217888	-0.5655377918572334	0.12361886718661663	-0.2979903371344004	-0.26495010514312595	0.9858894984170707	-0.5377290697620412	1.3282779888038592	0.883029348657122	0.5193904006645228	-0.37602417514031244	0.2892928038612001	0.9379336091970615	1.2013087152228286	1.51416744241914	0.15771697984098632	-0.709729728647618	1.7129346854828085	-0.8810487906015595	-1.0071820124069473	1.460952898018535	1.2420611852887038	1.2852413808281442	0.8376336452102635	0.9297569509523989	0.5227679410944165	0.3843484169444506	0.9483056599952382	0.16577555761688162	1.004037671779029	0.8954530054526664	0.08159956095085605	0.8816254782498048	-0.3081485711700851	1.4603936321230633	0.9850298634195692	0.10103124514414721	1.104430017772433	-0.23435688324187595	1.004003088615095	2.0911759695008625	0.8674731606847507	1.2024775820292999	0.2701892932215119
-0.1129886514435581	-0.5031314416431559	-0.020168710829356905	-0.34195164462747907	-0.22242953956570685	0.8609888791985483	-0.4237883923079188	1.348590597835432	1.1451395134628857	0.6664395302908476	-0.5091735661473227	0.18649914083721392	0.9608390705444476	1.0369551544360578	1.5291310878836266	0.14727222560907927	-0.7272579514645675	1.635701356529281	-0.9317234299987371	-1.025197960619432	1.8224896032603752	1.2802400267154217	1.499531280604647	0.8231126544857806	0.8348081650397233	0.520006438534056	0.32891171792892726	0.883379929440905	0.2405701996997462	0.9936458470189681	0.8208894076114552	0.04497307867975966	0.9596875675358385	-0.2157081568048947	1.66269120258401	0.9129151111154394	0.15053915966937065	1.2147273881290317	-0.22012707867291442	0.990350814763626	2.2143916548261835	0.8344608499009978	1.2445862406084796	0.31940502468046755
-0.07479549303556443	-0.4193786098868548	-0.1302511957050667	-0.33584159246707485	-0.23708184163693025	0.5908510872283477	-0.281262427939478	1.297283749160857	1.2584829513381588	0.8933361271388861	-0.647618815369161	0.14169976238337034	1.058980162625171	0.8056264581438775	1.5090828621485144	0.12448246287660918	-0.7544171853921007	1.5239204981210297	-0.9813046259008011	-1.0639338698318832	2.109818655146374	1.1595400445643984	1.6725939780342955	0.7914097585061504	0.7910175774384677	0.6397230060524361	0.2737499281592659	0.8460309860871169	0.37330614213822855	1.0017090689063726	0.7293178223720689	-0.0005801875439792825	1.022111264544502	-0.15118169751355945	1.785387888085377	0.8417595095533692	0.18606041764208534	1.3035310527981114	-0.2623696290371029	0.961070110107731	2.290645870974845	0.802660366580465	1.3051921662750838	0.39763213468364966
-0.05931972817534753	-0.335044507237936	-0.16373880065332574	-0.2908291488819944	-0.20454241934768422	0.2966709888324411	-0.19116583844286922	1.18818705022228	1.3093838339837007	1.1307922529383743	-0.7147945939436434	0.1114910547903337	1.230387106120206	0.6057369923221287	1.3899960848142914	0.0790424665712554	-0.7743803365259463	1.4669869948690004	-1.0219795481733152	-1.1216210193511196	2.3283218741481426	0.9517956355593075	1.747633589800714	0.7512562658302351	0.7708344748592163	0.8381281030495618	0.25664557471673316	0.8055072534917835	0.46222828111245534	1.0122341221889992	0.6383887859338626	-0.03297486893186624	1.0990403317096378	-0.11147807030302911	1.8719536346257715	0.8172677068840415	0.21065443895739772	1.319334117266036	-0.3110172206465941	0.9555097469165691	2.3927818246279253	0.7808408138498569	1.3453179178224914	0.47510777255813563
-0.061755047467484045	-0.4101059551712879	-0.08664760151848253	-0.2392717002708537	-0.10998400562006336	0.07529197333373375	-0.055880559471565804	1.04142606212328	1.4183035183901054	1.257742395662451	-0.7367689255805632	0.04099196340136272	1.4224089648278886	0.4301293485362062	1.2873076062989233	0.017895473443873912	-0.7531562403708504	1.4178994716805933	-1.064476876271018	-1.182799308667892	2.5092700567362187	0.7719149253903961	1.7857708977315654	0.7522796944958753	0.7355298989679457	0.9822179322963362	0.33609934512073314	0.7710130393259201	0.49650651267770013	1.0109945176747002	0.5634899452398626	-0.08803740579698016	1.1689921322172299	-0.05995544341319279	1.8154576706458534	0.8531800951332377	0.23130165383129803	1.27637966327258	-0.35098821568541344	0.9245757867706195	2.450093943223463	0.7772519402087832	1.325246163360586	0.5374344154745787
-0.05597001541314495	-0.6486927449811279	0.050074398567524624	-0.19971687954769307	0.045189610538831235	0.0008978031559607191	0.16079683596011835	0.891270353118337	1.5315194545989828	1.2403601807719828	-0.7387240273587976	-0.022019810045878493	1.579828668020851	0.2391081629020741	1.2005954697334784	-0.04936422572253797	-0.6859022158322686	1.401514039246775	-1.1256038948849214	-1.2382732422412102	2.6069798519814578	0.6444172002030006	1.7562261665563277	0.77452610960499	0.6813047453374277	0.9629617405296853	0.449356956065892	0.724914067086897	0.49617433086974294	1.010896044418891	0.5087950738072957	-0.15805511294753427	1.2470586998515674	-0.016832224732173075	1.639718671535221	0.92304195848509	0.24481882099012311	1.2365232031477063	-0.376827157511486	0.873550897602948	2.4130075254439647	0.7703272118475283	1.338937100568014	0.5782473222217449
-0.022817508445667285	-0.8931088514569329	0.1511729481273901	-0.21088066976619446	0.27769775965125915	0.14046684865599984	0.35605598018208945	0.795493854498857	1.56450358134054	1.104055115554511	-0.7283600897770885	-0.034446786116871506	1.6387051911528303	0.09049252943350374	1.0190221545713467	-0.1239193066616188	-0.6143816316312661	1.4490025643068023	-1.1965836624117796	-1.2840886643852698	2.5967066564032044	0.5496460267873244	1.6284151635832664	0.8086559935631377	0.6242778242537504	0.7876720780077879	0.5221279326204865	0.658212519460871	0.4831948152264691	1.0239118918190346	0.48089169369346985	-0.18731980562246803	1.3282645896469685	0.001544413478875986	1.4561571543350615	1.00498614707606	0.2736537245209147	1.1713225165873067	-0.37023126838024034	0.8984336843341263	2.333040576351575	0.7493665917694221	1.4084098761856454	0.5767557639056959
0.048417878320350625	-1.0979265703623224	0.2554055583002316	-0.23568333912919143	0.5222378046883213	0.3795716439234722	0.5578745501452683	0.8021479850436826	1.4799588894186089	0.9174743901643124	-0.7089419429893817	-0.02912316296495529	1.5894832973895618	-0.01614657781368589	0.8326332566425323	-0.20184302016785902	-0.5657591568032266	1.5029673183455683	-1.2682159687986247	-1.3147542066652194	2.553501689385047	0.491765903704765	1.523826052286029	0.8889278899321467	0.5730273866846137	0.5419269371187763	0.5506485172911724	0.5986607004519835	0.5122314132632111	1.0323342514629186	0.45787727184948734	-0.18628817257133673	1.3312158211792673	0.07803651016266053	1.2761989456882827	1.0833242262879703	0.33589460414078715	1.0640846898207794	-0.34676628806223786	0.9446021354997614	2.1525843678318353	0.7211216901266876	1.426676297379819	0.5342235800156027
0.13527606809252535	-1.229398974445896	0.39504970742751916	-0.2955152482084048	0.6225008914245107	0.47848046446458803	0.8091166669037815	0.8929458249839893	1.2353386271119393	0.6995995267893569	-0.6984767703641394	-0.019726397343005832	1.474829491063336	-0.10030367918111974	0.7366697157257622	-0.26499657549500916	-0.5463232111308518	1.5695463909526572	-1.3249398197897342	-1.3291354801548045	2.5111075920369754	0.4879922273160526	1.510684464306856	0.9773638229710624	0.51985145461063	0.3374042257539798	0.5288907000686883	0.5456752748012182	0.6026190602137204	1.0496481668518935	0.40731706226798786	-0.17011890352504294	1.2846006936835228	0.22717879544589037	1.111160506642721	1.1300177662889948	0.4065089044853827	0.977813250636481	-0.3249258421879929	0.8815653119121596	1.8644384481150922	0.6950607412748102	1.3818981132145827	0.4853892775916667
0.21527860431023332	-1.1602997050968216	0.494581226680897	-0.37398799438715746	0.5410974048272053	0.4307737267632851	0.9935815280639044	1.0221163483652094	0.8481216098181996	0.5230452279181079	-0.7134279208559455	-0.007745650892933329	1.328193877857791	-0.12269674065781289	0.634714387270163	-0.3138782910701635	-0.574515115549926	1.6683862537556067	-1.3564262894662171	-1.3307699262403885	2.4225004627655933	0.4938801875897817	1.5506575891361043	1.0439217752204937	0.46909103809811636	0.22042057381293328	0.4261196272656783	0.4961795361866894	0.7361854571720963	1.1080370150020675	0.3398885498103094	-0.11533006522451453	1.2308067738565573	0.3581614663335215	0.9816716420790719	1.113756815336408	0.46753736644024624	0.9193907988878367	-0.3080753703071818	0.7870585117501919	1.5899161104397974	0.6744929663633514	1.317267182229754	0.4474342421218158
0.24659313445345762	-0.9079008116957343	0.5400362588096665	-0.40265863744831	0.34389149752814435	0.2667286772220737	1.0658963199196099	1.095407298193861	0.3977635499049078	0.509661281271392	-0.745297977998233	-0.0015658895148314867	1.1989203332830167	-0.0720350550786481	0.5066293797059735	-0.36046109763498685	-0.6335947378817821	1.6993632605078932	-1.3600417074742523	-1.335131535907867	2.3099007462398413	0.4681948418472551	1.5554307130719358	1.0724842072375593	0.42636696691421616	0.27243173073134885	0.29076930965307585	0.4605909231278072	0.9328663976423659	1.1616238437954465	0.28019297249030245	-0.04267362319487865	1.0819196061436631	0.4683039854293044	0.8782348134780416	1.0555162900453197	0.5071550483534597	0.8451378181866172	-0.29959893127542575	0.7341220459221445	1.3742861041418748	0.6597179930617892	1.2165710197685502	0.42309679249925536
0.21265029745155042	-0.5689479144272555	0.5860099166270605	-0.3528410002997926	0.11020742081266613	-0.05377386060758469	1.1168296854118684	1.0563222407293094	-0.030026715056303454	0.5563282480548849	-0.7854946174711238	-0.01108199561679456	1.122446813711576	-0.018804445858115134	0.428256165762789	-0.4040008396716849	-0.676249464290283	1.6419139514080006	-1.3280849395203007	-1.350804623725719	2.2558471277485306	0.4252748789814075	1.5131210940083637	1.052582905813712	0.3823630760294884	0.45916762125705723	0.19467603234954603	0.4229528932739762	1.1570158426147559	1.2127082933823894	0.21518379595358614	0.02915470522908798	0.8494351106410616	0.6098973612399453	0.7913064336487278	1.0004580633402895	0.5025530204505315	0.7838755387251062	-0.31088688550497434	0.6256400704458065	1.2128333606619328	0.6453158897489099	1.0999997628022349	0.4181268291026477
0.1544599511956743	-0.18736848503348646	0.5758381611856571	-0.20251300511262277	-0.0921457128457664	-0.30371250819012297	1.1763110183437224	0.9761264365374561	-0.33129652209775695	0.5277970159462605	-0.8279943541843945	-0.027239658867346795	1.080051379927775	-0.010129750547750246	0.41634643313719477	-0.4432151777612006	-0.690837293760265	1.555636826588588	-1.261837548410464	-1.3746129007004295	2.2298012092328188	0.38209863928101234	1.4340665268433745	1.0604135971468096	0.34075164089180227	0.590370438555486	0.12620863508017027	0.3772256036778656	1.2863518065482629	1.3155549202580192	0.1514653044001087	0.09689159100809311	0.6718865137829304	0.7210898063618311	0.7329973032242172	0.950879635836017	0.45679070262657007	0.7452879377910874	-0.3379965949618374	0.5004640893374684	1.115494298883807	0.6286232993626919	1.0138232151139754	0.4200225883364051
0.10617170508046603	-0.010839282902154142	0.44037647728920976	0.061446426227151726	-0.2192313420017018	-0.3273941156089063	1.1819590291398356	0.9254842049687335	-0.4056687984615768	0.5400840018184084	-0.8669002468522382	-0.037222749456320085	1.0553749243302555	-0.051828979512528184	0.42430559457741734	-0.47655600265669096	-0.6917286514477003	1.422919981933139	-1.183415310642675	-1.408774212936799	2.157529180250729	0.32644812465901624	1.3137895256871102	1.140270273885759	0.315057242663946	0.639105527219064	0.08045873821883338	0.3316428573317771	1.2876903038332672	1.4294421368731567	0.11676208175554066	0.1557367823940196	0.5686516286804328	0.7136464760427048	0.6968145595076854	0.889479117790084	0.39661867187337285	0.6503542001480052	-0.36908618106458285	0.5233578030571742	1.048255989318881	0.6065973364597772	0.9739697433380943	0.4214230591217036
0.058535940737868	-0.10267454802247138	0.25726814948303234	0.3322460091803964	-0.19455720710586782	-0.1692533652881531	1.1761268941123897	0.9128922976458703	-0.32765995283011673	0.6171326812694937	-0.8920381735995694	-0.04072513310889693	1.0368833950807776	-0.11661189708365483	0.4798878631374331	-0.4956515647829649	-0.6865055128036415	1.2652037471845399	-1.111236282508273	-1.454858184296054	2.071295806545804	0.2575673184535036	1.185229890887949	1.2638244305656414	0.3123650093293245	0.6802136088111721	0.0792241457874175	0.2874074605662466	1.2337351851731377	1.540705330848212	0.09417788823930404	0.23189516246797037	0.5117049516474917	0.6095571617454548	0.6747802701429247	0.8288964802218756	0.33564180215957273	0.5184148158867756	-0.40411840520131903	0.5807632251317759	1.0004251474143513	0.5725063660659065	0.9860506784182332	0.42596604971791524
0.03231720133988735	-0.3193391213107339	0.13130344997074656	0.44542178042612457	-0.008463612207948756	0.1916861076390001	1.1613555276537668	0.9794256436078269	-0.2154085944452789	0.6218639653579343	-0.9028513416869574	-0.044839785311108805	1.0210393215215503	-0.18474854185257583	0.5550753027201841	-0.5057574624844486	-0.6777441189490925	1.1635384145705132	-1.0515613098260517	-1.487130391708293	1.9932103651709272	0.1829971665210363	1.0908736706659319	1.4487199773820911	0.32878359720299166	0.7029688473002663	0.09659341177596178	0.23379223932610205	1.1174373572019562	1.6910160670236956	0.06024013677527151	0.33216006996120123	0.5291525966396544	0.46934218043835696	0.6549102683437724	0.7802846387367328	0.27343187788433754	0.43839429340894087	-0.434924046888393	0.5445143069064705	0.967399211669729	0.5338011295620837	1.0143796129079647	0.4317501079206103
0.03823548671398475	-0.6564596312891523	0.08481674308503645	0.3870034681602916	0.2490197743699531	0.7164645163891222	1.0388254548079987	1.132800964820165	-0.10568509518550803	0.6223253040014443	-0.9046672452803344	-0.05652996363593028	1.0033429325476426	-0.25295320292972095	0.5965694863187467	-0.5156042346038424	-0.6729231782859499	1.0934174751414238	-1.0165358456116227	-1.495858241202134	1.891171572170879	0.10959307418576052	1.0230676543147557	1.6755702513259827	0.35160128358079124	0.719869471665534	0.12211998484171664	0.1679063286109115	0.9293882587119885	1.8717608317885648	0.019994232297921265	0.45481913436707205	0.619265921211599	0.32141405541994944	0.6383787952362521	0.7251818003692821	0.21516876005051583	0.4435960668017554	-0.4393135482650795	0.5014779999309779	0.9348335320751568	0.4925324118860658	1.0241047360518492	0.4376423325660725
0.042246871132918404	-1.0309918430990899	0.11281137703012593	0.21245274076433196	0.5285162001606621	1.1746123716818988	0.8046056232361432	1.2798843121142198	0.002957411685253006	0.6590068521454105	-0.9042812866768639	-0.08307024864767638	0.9814178430172943	-0.3155229744717264	0.6064221792082995	-0.5250789289643379	-0.6773690965074269	1.0083209725960123	-1.0024386547445197	-1.4975806603064883	1.7442602979117723	0.04176940992275652	0.9585613400251127	1.8570387741534895	0.36618661620732906	0.7648367959662197	0.1555539474884427	0.11415688863860436	0.7751288891285055	2.0647626206294034	-0.005461874990543538	0.5566700899525167	0.6803461137290797	0.19344625591453338	0.6363353854336168	0.6489553398453165	0.16506753475305352	0.5038751177127763	-0.418040991222177	0.4727203956449835	0.9095296717369117	0.4566902842239163	1.0325927619729263	0.4493983170036368
0.044094037841293385	-1.2024833641610697	0.155974418212395	0.008309684472855027	0.8115892362042473	1.4431098419777615	0.5445117340563367	1.3355808174819426	0.11024174863136245	0.5692611080279453	-0.8986374329998897	-0.11144733930832865	0.9641145063386976	-0.39274764442406285	0.6011371694249302	-0.5398092216692609	-0.6833042342798636	0.9534736174397889	-0.9959661747008658	-1.492214306161469	1.5858333664831532	-0.030917107275786098	0.9169765110097394	1.9383224028605315	0.36681499615052743	0.7718291720145017	0.1522650332379501	0.0897394039028175	0.7018192951282735	2.2620508923701546	-0.008976337563950866	0.5892963624335149	0.6284689269762017	0.12260850944953346	0.6560442168821378	0.5673234328912959	0.12029578795752478	0.6029230351565104	-0.3932633498350062	0.4092960903019002	0.8933337692124121	0.43867933209199805	1.0457864926410438	0.46851531252002426
0.03205528964243086	-1.1181326537723622	0.17147742266804192	-0.18638868102152256	1.0181578058376286	1.582369716900438	0.30651735574217187	1.313214660985579	0.2310357186647277	0.3380996917199045	-0.8885455645976771	-0.13073898733837125	0.9493727863433291	-0.48685082286327147	0.5738101877007472	-0.5628116002639577	-0.6898752796707763	1.015857469150916	-0.9980942744064082	-1.4757679818102107	1.439647951364205	-0.10310388464696038	0.8876845026802542	1.9473987530838084	0.34684519685474663	0.679830543238617	0.104335855809417	0.08379248161621562	0.6697100153679264	2.496133406516652	-0.0007517129088543947	0.5532032414677639	0.5039574090816699	0.14219344241687906	0.6836906880992077	0.5245854602916316	0.0766126374484519	0.7104409996664729	-0.3748348917753011	0.3451936918867241	0.8608396850189581	0.44749504396728845	1.047224840129762	0.48858872710929874
0.0035344842720724857	-0.9293580115032178	0.17963601817833327	-0.2934129760244027	1.1082200257888817	1.5937532057974817	0.09530844998105266	1.2481379010160902	0.3329317243179303	0.1094243781018894	-0.8861222507431012	-0.14715089769851813	0.9320649318222565	-0.5748796217757418	0.5604288804947537	-0.5917340017725407	-0.6990008257512904	1.1579906361179293	-1.015465917030383	-1.4647343131927981	1.3226342265537163	-0.1444157103760224	0.8577010827916334	1.8825543128288487	0.306807594051861	0.5219103316036211	0.0506435809176351	0.09733824904680882	0.6513081202124077	2.7357651782551997	0.02252531583647979	0.4732341352253509	0.37446148952484914	0.2468693075666999	0.6858377074129637	0.5198789299061782	0.028538987224814218	0.8032380004037423	-0.3759706694379858	0.3115409014231451	0.8156271892124847	0.4903018503466236	1.041767406448288	0.4995078448580877
-0.03192008866778355	-0.6998335117049483	0.18290391767869632	-0.2888873950174588	1.1498983179620397	1.4877162858338484	-0.07682469078559892	1.1376642109480217	0.42404552383460736	-0.07824818207794929	-0.877378073857923	-0.1615236424653869	0.9175716931630035	-0.6494150315413907	0.5886894417914474	-0.6244436233270445	-0.7093329657745523	1.2668485947216168	-1.03660582460257	-1.4624377543869918	1.257228432681217	-0.15610193403139005	0.8289145201536552	1.714115498955892	0.2576613645493996	0.36169172653329495	-0.016134374077171294	0.13170340673943795	0.6434627675127096	2.874334426811595	0.07397950635875047	0.3841698151443974	0.28070726778179844	0.3359429200381327	0.6482792596321214	0.511610901804086	-0.02268178970374171	0.8533002630247598	-0.4002409347381379	0.2769516967171525	0.7759582230354892	0.5902909328475532	1.027857461598545	0.49838063666504306
-0.061442591407360116	-0.48523936997705797	0.14309242530140703	-0.1582461950115242	1.1298994108028997	1.3515781749353701	-0.19467800815553032	1.0033279809596343	0.5110016603166351	-0.2371229589329124	-0.8475327175862988	-0.17029257338813372	0.9025679383040947	-0.7183260158193185	0.6053145424273529	-0.6484094175474586	-0.7103221554032921	1.3318630562568505	-1.0574929468506173	-1.4591271907858798	1.2281548314457518	-0.16309829161453657	0.7881927634983077	1.4896161868610707	0.21053286880950167	0.22218153196736568	-0.07979335871892704	0.16702358233399464	0.6311134202992367	2.909031768123058	0.1335745108229211	0.38066787710008376	0.26978457626848085	0.3113312462642535	0.5726328043469378	0.48516362126528856	-0.06678799658954188	0.8777930904361181	-0.4345423511165071	0.24289205041031775	0.736887589853558	0.7100354663560244	0.9998955128878271	0.4927161308464586
-0.06699328141660672	-0.3768904755931378	0.09278015688455522	0.07286393895061952	1.0490289571329274	1.175058951404755	-0.30976485894969574	0.8923528432548146	0.4646797505599206	-0.32295757655039775	-0.817314057091646	-0.18335257287485188	0.8751898129066266	-0.765314820754408	0.5959945700848264	-0.6668538435956625	-0.7053816423674457	1.3394740581008917	-1.0869806488478606	-1.4562750129141526	1.2138469053316718	-0.15624929321125344	0.7295705999946954	1.284562019413412	0.17349880683603333	0.11238464755918187	-0.08569141163014518	0.18811657231928564	0.6020914773422582	2.9207327079309304	0.18140807853506907	0.5103799429779715	0.32069891813601137	0.2437547225395477	0.46385432983929825	0.4614896990736866	-0.10617351341796552	0.9386653742155907	-0.4670004562062576	0.18941311012459597	0.694763924209635	0.801222153766974	0.9562360434360381	0.4889018404962565
-0.01851204773485155	-0.3993386038747029	0.10922003355191087	0.2518107970958872	0.8974482270414832	0.9595370007327416	-0.45051862759156436	0.8157746255852387	0.2685101214837067	-0.3198153477896025	-0.7847986265468336	-0.21299571036695375	0.8365215991645597	-0.7700654982826409	0.5742637913348481	-0.6936965962018375	-0.7074578535662285	1.2158067404874142	-1.1178968818629131	-1.44023614254457	1.2152070738105243	-0.13238991991487953	0.6728224002341221	1.0936896491896237	0.14413213316030998	0.06393542872586802	-0.04093118805391047	0.2035259152233711	0.5611402994583417	2.9097152883692603	0.23634879472634837	0.6546962835456751	0.3891415152651745	0.24689863510932822	0.3457509993308983	0.44525848922938127	-0.13604542099414826	1.0279139635360095	-0.4951342274901315	0.1063886859834005	0.6565115241833464	0.8739118263821861	0.8858990755000817	0.48709716879324977
0.047163459137797445	-0.4750809691394077	0.11349172470767525	0.3425295376469765	0.6499663285199737	0.844418195059095	-0.5344654677616785	0.7531653063680175	0.03967234805656914	-0.30171549500922995	-0.7323272380455442	-0.2353227575625628	0.7937963628800959	-0.7275029854057944	0.5295996567584378	-0.7159946847529067	-0.7209423561426159	1.0107567224331473	-1.1377258329866577	-1.4020002904914477	1.209544064662996	-0.11671218456143415	0.6315713561093655	0.9081157153719499	0.12000580231364696	0.04592562941917293	0.02269780648829649	0.2103039611975967	0.5146788115836023	2.879072728179337	0.2983798972541202	0.7229946022776771	0.4925868827379574	0.2952773494293848	0.2576656466274166	0.42065515740400067	-0.14814896074781422	1.084776432556502	-0.5114866329368961	0.021297692479635776	0.6340203403176223	0.9195617664252282	0.7979290327950256	0.47661640978620035
0.08312807064638392	-0.5670657039178272	0.08836347360078786	0.3930565622073381	0.379531462493945	0.8010183752618797	-0.4589192956460938	0.7103950067476592	-0.181565217343229	-0.30464243240305394	-0.6837407443398413	-0.23204867743696994	0.7500003979290979	-0.6814297846198678	0.47022505083889926	-0.726858026463573	-0.7389543035582349	0.8493553414603638	-1.1567729132241116	-1.3593843081353154	1.169249073476999	-0.10626890355362228	0.601187394352003	0.7753331562098961	0.11099517982539475	0.02028310564440137	0.09061038691602334	0.19405833234695777	0.45808577856616467	2.804870233655157	0.3284455937684369	0.7249385638774273	0.5953515412685414	0.34452415901124633	0.20916488325555874	0.40400013676669244	-0.1423757889727279	1.1490378337418519	-0.515675976774667	-0.0458916439208779	0.6162697947974027	0.9373130412435987	0.7151974161291272	0.45167550527241396
0.06987166280145338	-0.7230234523637602	0.1751133791087181	0.3163339835118198	0.20022895122748116	0.7161338756327764	-0.3114910236184344	0.6822701619149552	-0.4108963667838118	-0.31702681198883187	-0.6632659567852566	-0.22509579729703985	0.7110430422686423	-0.651251471863427	0.4308670238893031	-0.7357280944658611	-0.7569227701110512	0.7413226722132586	-1.1700176884633042	-1.3208382354370538	1.1144761351170653	-0.08832311821443255	0.5773456164507454	0.6960963848341344	0.1264856101682827	0.011352532146922285	0.142708188181807	0.16150512753852792	0.3908922378536179	2.664493711227447	0.3152873117964582	0.6796730320420985	0.6445641107805729	0.455593428454092	0.1705185356079621	0.43649973284065363	-0.1197732281624935	1.2495908049444349	-0.522229972467535	-0.09771087068728676	0.587600950606577	0.9631009959966192	0.6348689644032277	0.435046337939666
-0.0179193002090296	-0.8535215357130429	0.3425625570906306	0.12394501061366218	0.14065133197536933	0.7116551962968212	-0.1658579628462636	0.6661323034464939	-0.5631555306634081	-0.33906342119382316	-0.6557619091833604	-0.22828685795827558	0.6726052384927925	-0.5733204787103078	0.40916261744363336	-0.7392761216667754	-0.7692550298231925	0.6581289201288559	-1.170370412171406	-1.2919784551213465	1.0677791971003165	-0.07173560009834398	0.5484207715009398	0.6683176067667584	0.16267798891508184	0.019145343719946285	0.15791816700285458	0.1318479499894586	0.3275871783048065	2.5038664533698745	0.28703192668720257	0.5874646874243651	0.6813671771423774	0.584687405596445	0.12870058570331705	0.49980368181656437	-0.10590007454032505	1.3649965694460344	-0.523542633536703	-0.13344960460120836	0.5599446699458595	1.0014000705484836	0.55602621316979	0.4426236819040234
-0.18316260659356898	-0.8297558600748779	0.4414025754258427	0.0018889516941256192	0.1579240401931818	0.7814848064227059	0.01933418902762147	0.6603616758807059	-0.6172661291716995	-0.3725924886071391	-0.6246700964382343	-0.2246962661248193	0.635445984137319	-0.470673405553473	0.3839717923684171	-0.7341401197448512	-0.7656243777792476	0.5971664000874002	-1.182809801610435	-1.295131593320447	1.0221089247142392	-0.061593444371124725	0.5193957910839491	0.6856632606084083	0.22269115596735514	0.04472497613205915	0.13803972935208025	0.09769444491293265	0.2724547682370633	2.3275240223941047	0.22981155909695658	0.5188786343039515	0.7325770899979679	0.6816501270349583	0.10310328037283416	0.5519472799100658	-0.11314362518574095	1.5121897284821775	-0.510141388082323	-0.15075066498346282	0.5359755524427555	1.049513615873896	0.49935058681392136	0.45889419208443993
-0.3807451152008537	-0.7029557667852957	0.5025669469616474	-0.05040895239069154	0.26296407850715964	0.773639603022141	0.16722277163361124	0.6677958360826999	-0.6254927584295935	-0.4109092259431025	-0.5724138324044532	-0.22256889235066163	0.6054204030496017	-0.4529839333916266	0.3622040923924077	-0.7349706504566766	-0.7647765009546136	0.5599366802237826	-1.1873540587164693	-1.3391875550890906	0.9728682100711754	-0.0537449663131067	0.4915390577841204	0.719220024513798	0.30322755786171224	0.10747340387522805	0.0994074827836028	0.07637431553475049	0.22430306116301263	2.164684012553063	0.13627880316875413	0.560179045908743	0.7570333500858019	0.7924730451197239	0.102688842328356	0.6280547760009085	-0.1200621447124526	1.6793001317868979	-0.49877430180250537	-0.15157083469923216	0.49428657316276825	1.1188208250203424	0.47453169372669884	0.47765822341916725
-0.5008339259555363	-0.6076218044827468	0.48928901400880714	-0.11318197132338906	0.38535820411182603	0.7258641607480918	0.2090880187327607	0.6832531584727132	-0.627898659438977	-0.4473908606748817	-0.4918054289911609	-0.24231714743466962	0.5865674464021374	-0.44571142043541057	0.338236942237092	-0.7571890080594115	-0.7695757011863547	0.5440040107008672	-1.1275673901933498	-1.400865901565192	0.9240198517200886	-0.05026600828412401	0.45479887803828223	0.741361172674447	0.39061272464157487	0.20598414738454968	0.0657036092409394	0.09531464354650514	0.1904595969640649	2.1166811966184915	0.05123886617787956	0.6663319814965222	0.7525146966471232	0.9538449156790574	0.1102638488079865	0.7771097754277456	-0.12450423666808233	1.8423348055694766	-0.49270440806422433	-0.15041484746204536	0.4426714029133918	1.1687987202891696	0.47228242604886794	0.5030659515280526
-0.5044179807628317	-0.49945005932324343	0.24310911052156178	-0.17443783323659634	0.3994042320901273	0.6693288854487806	0.18461790838871656	0.6926970889648608	-0.6459761783136355	-0.4808327863444233	-0.37506876941696776	-0.2680116716532743	0.5908097004860023	-0.2896139930622431	0.3146020831160608	-0.7865565740295327	-0.7438024197606272	0.5475802645793924	-1.0498976296695095	-1.4348466376051368	0.877917987412838	-0.05741613196799977	0.4154742495679481	0.7472034883143012	0.46930434138158744	0.29965797336578726	0.058945840142663	0.133040431802136	0.1690338703508164	2.174079519666117	-0.008367313048049715	0.7689268357446867	0.7407052921696259	1.14226264605044	0.11719417388509504	0.9809925079704367	-0.13978585847130445	1.9768888087694385	-0.46555745999547027	-0.15321117413077107	0.4034780347581142	1.1949262530675966	0.47921372197186674	0.5075690913295601
-0.4259685349616184	-0.3351220100236169	-0.16648249784475824	-0.21185931371392047	0.3006670029703528	0.5907050900112611	0.16312140438068706	0.6897719777504786	-0.6771253897692346	-0.5016647890913599	-0.24785428283709093	-0.2899132440940525	0.667997039168466	-0.08256188678217895	0.2983514692013326	-0.8116651785094178	-0.6783148052733655	0.5610141413282106	-0.9835326639903059	-1.4258826500082797	0.841226134841493	-0.06641785578148204	0.39220467433632034	0.718974401634044	0.5340332404846541	0.35196643490767865	0.06963731063172737	0.16700809555720572	0.14218087919873557	2.246457362685604	-0.05688254122753446	0.877746577859198	0.728085306649114	1.3335838031420502	0.12725005254764327	1.2051140646982847	-0.14151935777106273	2.0798421759304806	-0.42199759373562795	-0.13856436377356557	0.37498306511286295	1.2171386509648532	0.48802138066821465	0.4728704350840614
-0.30986353897350494	-0.2266070382418056	-0.5799665871859132	-0.20909425621082214	0.18285858812221828	0.5079203738867426	0.14711180246635616	0.6744260881686328	-0.7200823642432393	-0.5083644513921098	-0.12470817956920285	-0.31395256774203295	0.805791234650769	0.09739356870634452	0.2879871536081999	-0.8266545967964298	-0.5977175909625003	0.5636390199762296	-0.8710079223776178	-1.385063169298625	0.8319011336355168	-0.0700954283572392	0.3813375919689269	0.6656625403998977	0.5771377986066386	0.35606580827367945	0.095168882047406	0.20184301881240452	0.09355532454568556	2.2754432551601544	-0.09117788506787582	0.9518136201832386	0.7062264885775675	1.4374971521835282	0.13029502095776824	1.424402691330485	-0.11839055610197328	2.1445265301794496	-0.38724000436159	-0.10823745837787073	0.4171476424145677	1.2160133826061492	0.49531374324476135	0.4355245474761086
-0.16628078946279679	-0.2115714978194311	-0.9023398539384473	-0.19593175401442592	0.05976460249082305	0.4326244561916629	0.13946144065450497	0.6502849662278968	-0.7788440017996263	-0.5146335309589172	0.007732566133073759	-0.3289272036254936	0.9146079884995151	0.33888285504239013	0.27219014332757274	-0.8236580419881665	-0.5004835115221221	0.536106450052458	-0.7400651244735892	-1.3195834623798484	0.8531210697599179	-0.08916242484757572	0.37234924170015293	0.6194211092043738	0.5904375465787421	0.3089144384697698	0.14097376075791535	0.22988957157551906	0.019718147673991236	2.2518965619329263	-0.11281222383454273	0.9339109268945684	0.6753437986735755	1.3845140136707896	0.11408588855150674	1.6073105072580656	-0.09535462046679963	2.178544040867618	-0.35521479813507595	-0.08198556944399091	0.5190585819498459	1.1790193530146742	0.48512692831437504	0.4323649487531799
-0.10857750706534881	-0.17954070367956965	-0.9747801517365963	-0.19326507870712994	-0.0652458603067888	0.39807893820723655	0.13809431823686363	0.6234495581754101	-0.8452945441947597	-0.5309495409843851	0.12187507771672804	-0.33243477599459237	0.9788110479093188	0.6028018270210949	0.23639765192045012	-0.7968219336276868	-0.36137736120367486	0.4760207999523708	-0.6614665248517492	-1.2554974332847566	0.8947566116101683	-0.12829589748298353	0.37495276384697057	0.5733258821039418	0.5813116250183431	0.21660707027719908	0.1914620933479259	0.2394191015590846	-0.06662958228856623	2.22198965488934	-0.13848623897731976	0.8632405539361562	0.6512099796636263	1.2700955388597641	0.09089462631257794	1.723434664540869	-0.07420696085457591	2.1404727722450287	-0.3146805690914006	-0.0666929561609825	0.5869412501248398	1.1251263228646757	0.450689456341692	0.45538162917984976
-0.19936896724142622	-0.1082215331120221	-0.8393965405244577	-0.13069918018664983	-0.14401673389657357	0.43648908840868994	0.13484912865963422	0.5976250048827236	-0.9012788628440005	-0.5517507878217549	0.15811089611138368	-0.3354286654279799	1.0137927021919242	0.7245300906465054	0.18796755228882545	-0.7514483797792797	-0.23477195894072517	0.3819779315345592	-0.6020031863943884	-1.2362637532861287	0.9435984306897216	-0.165840453744197	0.39152756784392445	0.536476601977093	0.5641608880365453	0.10724470801101775	0.2264905296206506	0.24470525470273036	-0.1494649781346339	2.209107036011763	-0.15805883419933262	0.7531435518535784	0.6505203140248185	1.1056090832732774	0.09705363614024069	1.7707007208763006	-0.03741137452757455	2.056024974841526	-0.28369338917135634	-0.06564675542118212	0.5607526751870557	1.0604466966134924	0.4168261395394028	0.5008001492006191
-0.33517247984348	-0.05169432278327655	-0.598375010821915	-0.00487870777506767	-0.17530291846353824	0.5244781759188057	0.11701669685511465	0.5790117461756967	-0.9447458439835877	-0.57304925519713	0.13640230646373896	-0.33395506993563684	0.992174825949865	0.7040048616341066	0.12935774319422516	-0.7157687803992904	-0.16724617900963232	0.2670277327499869	-0.5109945909758615	-1.2565392190333586	0.9842203854523655	-0.21158586871093088	0.4083169478419899	0.52890907801516	0.5350651671803661	0.020894867081168743	0.2456442065323341	0.2508070447572116	-0.22216882883800243	2.2440824194572735	-0.16703216789232558	0.5813240145009682	0.6718059035134603	0.901489386578568	0.12988058291328897	1.7659570141054963	0.018860282801168166	1.9145279499219066	-0.2665450083954145	-0.08222451652653778	0.4407229852115183	0.9930371293737371	0.3959967370175955	0.5601493684556356
-0.4438612393457289	-0.05179396922201128	-0.32225423290216276	0.060617944578285156	-0.16814969795778706	0.6280632014425239	0.07922519837418902	0.5739216546883568	-0.9754072229764533	-0.6034771017290734	0.09884410531293022	-0.3353819669792786	0.9280485698621337	0.6498691123118285	0.053067941291390766	-0.6724815196989867	-0.1416196454958612	0.16050809398994997	-0.41795783423575417	-1.2748792783676308	0.9993653383226617	-0.27475170150603345	0.4164565308174798	0.5278037750562683	0.4943184750837787	-0.03790855700434367	0.25087248055363415	0.25785352819576357	-0.2805058163472157	2.294512311520312	-0.17525679254742182	0.4088377755166734	0.7292362421632269	0.7059685253825496	0.16536108438778796	1.7376137379137924	0.08737993815855563	1.707753337884866	-0.243331388707678	-0.11047193650114809	0.2686025269648869	0.9254011767837097	0.3839158019374566	0.5989754284382935
-0.5018310283826947	-0.04996711784521361	-0.1871494527054144	0.07639534197892313	-0.14233625604169642	0.7044669803731514	0.036301236944879425	0.5719118843982031	-0.9944604067765761	-0.6345354444071472	0.032490861467154894	-0.35848732165323727	0.8893577669076926	0.571263188100182	-0.03346486360475833	-0.61437759109973	-0.14338605554718226	0.06717016023088593	-0.3400294096593065	-1.2728049671881934	0.9875096390334361	-0.3382955426320934	0.4177773653132092	0.5129201981759589	0.466295035598563	-0.07251024125962031	0.23856654303887304	0.26197301082137847	-0.3257509326016398	2.3340753901776243	-0.17429017565521251	0.27339909351822456	0.8148129999032767	0.5273110011979474	0.20811727597646157	1.699768177626337	0.17030414722107326	1.5352049666193368	-0.22365078232312827	-0.12914209908610438	0.07043157062548619	0.8440822272875499	0.38531271554789903	0.6091829248530894
-0.4579079772250897	0.017637454922844163	-0.19284318203966505	0.143559313650622	-0.13003580917657304	0.7064508249112256	0.001179539818270335	0.5965663932051368	-1.0095388647155734	-0.6557416440538202	-0.05903194507705654	-0.39628712151845	0.9050843765625742	0.46315388219062115	-0.10160562347635169	-0.5629511294235444	-0.14875594210319623	-0.005816367241892592	-0.22375403928381116	-1.2433664170121512	0.9650799376754391	-0.3995585199306805	0.41388161880414315	0.5020893988115841	0.4569904004763374	-0.09312717341833263	0.21198531813899474	0.2554788890882665	-0.36940841521509193	2.409332127793403	-0.1330106057150959	0.15571572865828323	0.8661751766012007	0.33859412989175314	0.25950183740781385	1.6302334664655755	0.2645012609561221	1.4136361717621542	-0.2245445090085191	-0.1277988290004348	-0.0810182725267248	0.7574365636673469	0.4178738247472342	0.6144375367832934
-0.33932171252423404	0.07575900827134091	-0.19667989681142228	0.2038365316161026	-0.11806901651023931	0.6660396540285112	-0.027801614193410984	0.645803775442326	-1.0237192674390865	-0.6706787641336859	-0.11362926949254219	-0.43360437074708635	0.9487448062393277	0.36342627826369145	-0.14917598598752912	-0.5179363648426462	-0.1605446910303164	-0.05334501053453143	-0.10312253111326788	-1.1928884248732383	0.9380662069728496	-0.4533318067396156	0.4102576685631519	0.5003524941618978	0.45608530275998704	-0.09550561040613728	0.17674695116942976	0.24077161339857148	-0.4137742266837468	2.5062240189648275	-0.10087757827524546	0.05916329656674093	0.8699728159629446	0.188460573667679	0.2918510292129227	1.5211876929536292	0.35682557634053963	1.2734134989303196	-0.24156720946932744	-0.11658123217924139	-0.15336031139997083	0.6694059543748919	0.4729572063522175	0.6097294500375953
-0.2577477061217889	0.07152403462512717	-0.20848560200300673	0.1895193331215954	-0.11179062103789823	0.6465232613325238	-0.06365060203378267	0.671059225464732	-1.0372677053813326	-0.6869845221892981	-0.12623935960264349	-0.46153004307029466	0.95172206443024	0.2994281642489912	-0.18888740181485497	-0.4549555599035555	-0.1873180323004838	-0.08369158791720607	-0.037992098412417866	-1.1516522298641432	0.8981504935357633	-0.4842323860651847	0.4019702665646749	0.49418852951284264	0.46914292268058233	-0.06715875803705881	0.13960921122845538	0.22020517382407437	-0.4466504556183478	2.5540067182099464	-0.1275852588807896	0.012795952561157356	0.848373742093027	0.10370397547116891	0.30682835965365085	1.3946913241578596	0.4364324043026281	1.1581340710581116	-0.2699104479450899	-0.1049826116318248	-0.17355532847267335	0.5839854350032188	0.5270994470077925	0.5971365989112551
-0.24432588036267555	0.04679511007919519	-0.2044927418626322	0.1709509881663321	-0.1169744679800639	0.6801584437280507	-0.0971658152420191	0.6780038772594214	-1.048371437459205	-0.7005119964139948	-0.14697356195628164	-0.4647055375819635	0.9087122040698619	0.24605629038830146	-0.2116783471980233	-0.38457970950637704	-0.1781272649257672	-0.10486828356007291	-0.0033722664623044942	-1.1504715393490612	0.861445562421352	-0.4861864969286098	0.3850139941213002	0.480813778893877	0.5090536965041066	-0.01297499040862864	0.11321292527579241	0.2006505369997272	-0.4559417761879783	2.5775649965260925	-0.1697867466660777	0.028677487219040742	0.7921749492268441	0.05745444074594573	0.3238145633933086	1.255949054027426	0.49461813377485375	1.1121585237530958	-0.2995896216224527	-0.09771732871654427	-0.18952110292214797	0.5162962152719512	0.5745708332609581	0.5888077828182007
-0.2941855966626206	0.021274549936652	-0.07696101204385762	0.18894975198799777	-0.12484789328076348	0.7522510107187946	-0.12500079591365768	0.6950889145973018	-1.0531000862172808	-0.7164794394643662	-0.16005186414272407	-0.44981392116286106	0.8733781580742201	0.19509114743398553	-0.2208717324798704	-0.33676107324235793	-0.11348752726313956	-0.11508697052387103	0.018796418591843677	-1.1894528469822938	0.8589214036096356	-0.458175438912564	0.365444662819948	0.46884258758778896	0.5665418138763705	0.046840412876020934	0.12672846347234565	0.18370800319362707	-0.4421464611045736	2.6218200361954693	-0.2137761963329085	0.0965687670601199	0.7109511460382268	0.061624817307726024	0.3253284134724444	1.1138014269988283	0.5275804165907833	1.0919556488441535	-0.298463153612741	-0.10069448020449419	-0.21677849491948983	0.48816450630435215	0.6175200076565909	0.572884543848773
-0.38383751120766063	-0.033564206846870934	0.022670886375060505	0.18817305044218355	-0.1369326856027669	0.831329973950764	-0.16243785524926935	0.7255259901994697	-1.0247226501181164	-0.7388646156444538	-0.13896966632693977	-0.41695377942691153	0.8298532636717117	0.1436394262746853	-0.23668456614308217	-0.30521419468440875	-0.10173682409097165	-0.11500673405864822	-0.0009502303333438558	-1.2475335600065578	0.8868702501414368	-0.40711868654983174	0.34976630967208056	0.4591638764927353	0.6239203971300957	0.10335687831941284	0.19758507200575637	0.16311575232448244	-0.404307045156963	2.650811721214481	-0.28638979824706157	0.1800959546421473	0.6568123933918579	0.10409109903386708	0.3036452452286998	0.9943016539261432	0.5482947013780669	1.1083739177682512	-0.25105840067512186	-0.10626775945417152	-0.21307087593298446	0.4884907675444496	0.6480626950713461	0.541983099041461
-0.5050382979410173	-0.1251614276968785	0.03140945039736219	0.15284866413855816	-0.16519563761240802	0.8825835852201379	-0.21033317092454737	0.7724232834651541	-0.920980642077529	-0.762362130553893	-0.09903876884332316	-0.3601165786412494	0.782271346726806	0.0979638592906822	-0.25924343524833804	-0.2727105447464366	-0.15100064164533658	-0.11157949075839495	-0.025787858112122964	-1.3171109575365012	0.9353524092866797	-0.3573561322015647	0.3364721343143393	0.43478872975908905	0.6716830377667993	0.14302989336359087	0.28606086402395	0.13529633895425988	-0.3321991676972826	2.6471102853049606	-0.3432022870330814	0.25340506247964195	0.6395841874665886	0.1463872810127628	0.2740762419719656	0.9010409736342868	0.561383652936059	1.1438031029674574	-0.1716284415109888	-0.11831198402039264	-0.12583187966982162	0.5011483719817046	0.6951315807926897	0.5031228812347714
-0.6480604645203275	-0.2315007855663213	0.035971125809131796	0.14889784227551725	-0.20631648313636958	0.8723981323103729	-0.2464629482177	0.8410061971487528	-0.7672247195054585	-0.7917852840399706	-0.05331849230765199	-0.30648081594986915	0.7947676990121846	0.08729053092328645	-0.2695022616242375	-0.23186172221604986	-0.20150366378955073	-0.09924599981835426	-0.028462679565221905	-1.3902396869294547	0.9913808877809384	-0.3141991132637602	0.3373113648964635	0.3907286636623293	0.717376060058473	0.14810122415249208	0.3579421342919371	0.10291348869049854	-0.23618397011784925	2.642146074703303	-0.3468787836520037	0.2804240233425895	0.6325218321912698	0.14685652169481966	0.23850364315424893	0.8229110821803431	0.5606716800093727	1.2238565828268733	-0.08693852841720992	-0.12936813011013537	0.0017664669954093326	0.5206241704977337	0.76703711697766	0.4637218312142467
-0.747844226309067	-0.25517788659227814	0.02306682641691356	0.1807477836642014	-0.25083083599923695	0.7749278137611503	-0.2699710094530334	0.8919349702241902	-0.640427084050058	-0.8179636890666953	-0.014127876079871449	-0.2724999114450957	0.8230629464320428	0.1123780846103765	-0.2728146230453512	-0.20607540467531696	-0.2876446881076357	-0.06664133905725231	-0.045652081606677365	-1.459104039991466	1.0368811391071593	-0.2706128306280887	0.3505435516316619	0.34717153965268455	0.7910579321137193	0.12567759466650447	0.403906960200039	0.060846240675291485	-0.1604709430365139	2.6434436046621963	-0.3419730632395207	0.22841427815939333	0.6269776369909883	0.1105431584121486	0.19531574526924386	0.7562092115833379	0.5404784768568377	1.3489573104101165	-0.031206290895399495	-0.12593891657412332	0.08229595138230347	0.5291535714888568	0.7858836124676948	0.45281979237747433
-0.8018256056374014	-0.22332424167683382	-0.015852406711130442	0.18991286190480766	-0.30106206873160357	0.6711194983760032	-0.2948692086349251	0.8853484953128945	-0.5424392816494258	-0.8251144380410992	0.002961864706572637	-0.25562620531446123	0.807431211469132	0.1300884848670603	-0.2797558135392766	-0.19733822158692121	-0.41572300459799305	0.0008203346672927103	-0.06909645073845706	-1.5302603217004012	1.0851278844772148	-0.23224818849632428	0.3642859524139469	0.3107667199749135	0.9005286361632514	0.08360899044470632	0.4096950494129127	0.01120595881074063	-0.1403104383094563	2.6263498059626764	-0.3441186174973719	0.14452215915791883	0.6192390511217745	0.03763488743757208	0.16628781390391287	0.7026008639070022	0.5048746712984207	1.3344176122361167	-0.021552180762581023	-0.12870941112581685	0.12233823643656014	0.5168954706109051	0.6894018673396888	0.4958985014520746
-0.8538908941264504	-0.22553307106878098	-0.049685762118472344	0.18618469448489966	-0.3490350321916771	0.6674738619846078	-0.31616317598848903	0.8292301371713968	-0.4788658420742703	-0.8192605632534512	-0.0020429427580989684	-0.26153096471687937	0.7759870278443185	0.13055413497720622	-0.2857159543129354	-0.18820902800254427	-0.5237403380132004	0.08679943833016196	-0.10518008607718932	-1.609195270332228	1.1242654246018802	-0.19323004043646372	0.3895868471227617	0.272139598051752	1.0234432120250692	0.024102326576742387	0.36988819061211664	-0.030076625847206894	-0.1849107310543168	2.575653456854509	-0.3123375950529503	0.09609154905007455	0.606834026319852	-0.08043779918497121	0.1467919575615822	0.6627700846417961	0.4638382027559419	1.160171935819184	-0.055346221053931735	-0.13941682363562577	0.06884624388642924	0.4882776989794877	0.5133019655419401	0.5694915333282948
-0.8436855278097812	-0.23437946046309452	-0.07147919428130275	0.22345601266336565	-0.385224305899387	0.7258684547838887	-0.32979757531863463	0.7638071395479596	-0.4894429368344195	-0.8133246727069567	-0.008300533886493284	-0.2906707967063148	0.7408201420202449	0.11279141448342625	-0.299434827014074	-0.17759152338257703	-0.5801621926063014	0.16381498259236893	-0.1605518295205785	-1.6762168201589351	1.116097874457234	-0.1462480897430382	0.419412911277235	0.23938403258746338	1.1191068521850531	-0.03485546721711358	0.3146514255935833	-0.05719913426196947	-0.3021464841303191	2.508083425736277	-0.22715238615919983	0.09052634490349876	0.5731434120292875	-0.20119688871228933	0.12868331745146308	0.6425758721190594	0.42023759983257103	1.0096281096556745	-0.11815844966157432	-0.09105910055151926	-0.07789875862083717	0.45640397333974986	0.3390310735137958	0.6465572773144006
-0.7521037375992747	-0.24796459161055656	-0.08133308236516162	0.28819149750181916	-0.4085923066755709	0.7655925799391319	-0.33371481834022587	0.7203443646197066	-0.544856269760235	-0.8052614984153887	-0.010616285507315741	-0.32164743434465654	0.7036066735550739	0.051623825295569505	-0.32700970839875415	-0.17363819719429174	-0.6008645184077772	0.2072057167499203	-0.22323083245012723	-1.6958348033448256	1.094413650053994	-0.10027202562521129	0.42988422013146793	0.238155918188696	1.1482141029484467	-0.08467114383909377	0.2828419266724051	-0.0761084887201486	-0.47096811797146076	2.420876668900873	-0.11220319931864335	0.1290125738313967	0.5275538262951459	-0.284686537067246	0.1225761123793601	0.6473121436127933	0.37612107449855814	0.8961942951519838	-0.18522518967779744	0.030048322124262516	-0.20877515186586154	0.42459017323390713	0.2255910339200391	0.7123680182820735
-0.6363111976712845	-0.3302005831327882	-0.06831167394647927	0.3616208616430856	-0.42381019330327846	0.7990688830101806	-0.2920843296360248	0.6756239908564272	-0.5924642832823346	-0.8013349939606265	-0.002593408307311758	-0.35246841048732813	0.6872159410563918	-0.03848208702957534	-0.35784420659593075	-0.14153320199799563	-0.596587088529657	0.21806056425941772	-0.27589836079807517	-1.668396481806099	1.0984679984044186	-0.07262616209839692	0.42837741976810834	0.29188884721670516	1.1020944740898309	-0.14263411062362663	0.2738398984579112	-0.09736150873224876	-0.6151887579174089	2.320011092230339	0.04013115298879518	0.21577501880506533	0.5028736487921154	-0.34832730457119976	0.11449457051203374	0.6844067409161547	0.33392893975624	0.7859903040431973	-0.22572218010958167	0.14309612428602647	-0.29756367716752263	0.39400151737659334	0.22056569639772836	0.7379180706577577
-0.5188782634276479	-0.4642471868836691	-0.055117390298255395	0.44051820466688396	-0.4392030449376689	0.8303638158965072	-0.161802626651172	0.6562665201805711	-0.626224507123693	-0.8032316083839449	0.011180884803421366	-0.3864648811416696	0.7096425111014462	-0.11515216246870352	-0.37697995060197914	-0.020980008115216386	-0.5754499541001646	0.2334143849975078	-0.31859556566370106	-1.6100286989311101	1.065771640739702	-0.060305653277524206	0.4241908035686473	0.3586631815268718	0.9869625855979036	-0.21112280455851667	0.25293679907256006	-0.12628564551335086	-0.6948293463751807	2.2218042934666427	0.20576905917108737	0.31093790433794133	0.5085163676550838	-0.41488322981243086	0.09106155274715905	0.7627596906822058	0.30321607865071126	0.7926422022255598	-0.2204482617004771	0.2420395905482588	-0.33127488317999515	0.36280028939501546	0.33870552161305756	0.7128462278185161
-0.43294825195172193	-0.5955645853958788	-0.04050664509185434	0.5369068665024159	-0.45907174558020836	0.7672114314344863	0.006100259900623739	0.6884905004565586	-0.6460205267193404	-0.7870437479816743	-0.007224911548954232	-0.4130881856177721	0.737657652287864	-0.17160569829429312	-0.38777677198576654	0.20867834431855078	-0.5500353897925506	0.2873218272753995	-0.3596937563859365	-1.522444613506448	0.9900403371166855	-0.05363604865842455	0.39896620254911686	0.39788096799420275	0.815472510640749	-0.27484890712119225	0.20835651609361716	-0.1644760370726214	-0.7261521368549222	2.1258392094087126	0.3318427213433669	0.38169951015121406	0.5266357648928379	-0.4706935434345619	0.06108962361384969	0.8705414670922152	0.2748558237377106	0.8852359657764156	-0.15623493032042532	0.36062192378415164	-0.27500601185790263	0.34491584672354325	0.5214466821858748	0.6612109838239846
-0.39734664086592575	-0.7341008148030721	-0.0020558480696644147	0.608145932284487	-0.48230953983979086	0.6743142610087459	0.1618141223382295	0.7267238928872635	-0.6539478042387398	-0.7452259629399632	-0.08236662261145326	-0.4238495836850957	0.7299050346010572	-0.21623486053639485	-0.3890531915142845	0.452861017840708	-0.5445296255402805	0.38494094957173547	-0.40751133374749565	-1.4190531656563357	0.9297874892121447	-0.04406410888807402	0.36385203205614436	0.42769490706525176	0.6500817566001456	-0.32074816706854176	0.1653557116908988	-0.20759638590941445	-0.7207492974490279	2.0316871917665567	0.41066390341500025	0.43035469344025784	0.5608145191485322	-0.5209550859913714	0.030588134757041297	0.9892084891330374	0.23647119638593206	0.9214066920611866	-0.04276887988764794	0.4388028259818273	-0.1822132580508161	0.3592114157539421	0.6828671528230438	0.6168741282308849
-0.3540485018285667	-0.8872186397450733	0.057675332047038765	0.5591878448466708	-0.5114839374656371	0.6001090284060261	0.2989130249881542	0.7300708568754205	-0.6877856377900777	-0.6830785216742481	-0.16684726643988823	-0.411448551196715	0.6775748652151058	-0.23887382712743532	-0.3595162106890724	0.5931343329450537	-0.5668298730497199	0.5227528097688643	-0.46388833975897226	-1.3451419394122097	0.8705155320375461	-0.010523878166666722	0.33657703813710527	0.44215741615169757	0.5497254442037978	-0.35211380484521837	0.1178513940059704	-0.25237381986252605	-0.6924210282674899	1.9588864930015375	0.45799460684796384	0.4637669720554511	0.5994089248319147	-0.583229190008835	-0.01227742242670248	1.1049014003457676	0.19758096507172465	0.8841978082566244	0.08824121157241578	0.4186602327260406	-0.11717906404890222	0.40859005568381496	0.7832969546381896	0.6001367944553693
-0.28579523245990196	-1.0581399617409624	0.12021712879886662	0.4055044989815844	-0.5444180482583292	0.48638149033050865	0.3886137473873986	0.7452893946765042	-0.725686894013947	-0.6035488655180646	-0.2399073319197364	-0.36485906554266606	0.6257552120288097	-0.2606076536167306	-0.3110228175271078	0.5802046308233663	-0.6157404085938205	0.7349725291084422	-0.5288776829765819	-1.3101749795302555	0.7983088957707852	0.056723163218606	0.3475013407714612	0.3999804587997168	0.49080761833691644	-0.3809123315461156	0.060640280767155864	-0.29251554529708795	-0.6793242719861133	1.9114281762461427	0.4624589241709408	0.47734663160604995	0.622302241361672	-0.648817306343324	-0.06229203587769581	1.1973739412681794	0.1713824250593156	0.799255650129412	0.2285935397907089	0.3822304896815097	-0.04966460079394723	0.46834247137025986	0.8441337261980444	0.5980759390721262
-0.2097075868778547	-1.2111802838972814	0.149037102549509	0.24173438904152497	-0.5751671309443153	0.34514635894135215	0.4041538325118327	0.7741385527622938	-0.7446292067998124	-0.5185395314739688	-0.3002370906752888	-0.26387626458497515	0.5901907560669513	-0.2841256001909687	-0.26870054357326756	0.4575651437924839	-0.6895165625526627	0.9489803753872827	-0.5992460627427322	-1.2938721901043597	0.7347014015698448	0.1410702763890619	0.4244625998367207	0.32973231519017765	0.4431602767723589	-0.3986019566429154	0.02128827180951315	-0.32177522890859817	-0.6753771705033262	1.8699303877394116	0.4352986657141315	0.471191922858828	0.6449850755211443	-0.7101646600137255	-0.1092444126667113	1.2539563997726053	0.15728226557646408	0.7110616970195747	0.3629876901063946	0.3817655115749311	0.028134030435989756	0.5345934782880357	0.9256045691392636	0.6105777026677153
-0.14525892953539452	-1.2378523139985345	0.1569782098677969	0.11793851865936515	-0.6024169134966575	0.2435365898841139	0.398542646561985	0.696983272336139	-0.7415359055020333	-0.47153424968523483	-0.2794016532781169	-0.15608067883345753	0.5612313858032938	-0.29618018281767505	-0.2387363314182621	0.2779844711588987	-0.7712171037571207	1.0544512089233289	-0.6619309444007488	-1.2998358347452437	0.6942756249531888	0.2250073466242411	0.5199679937535782	0.29068412547315337	0.4111647842516944	-0.3859950971282288	0.00782771546213223	-0.3447576056620279	-0.6320811798573571	1.821365694992282	0.43338219407235334	0.4511206947892097	0.6799878458647637	-0.7730370459008109	-0.14908802577613423	1.288433779547247	0.1452612734085015	0.6382039121386025	0.43876826530518154	0.3583228653682922	0.08341590801408888	0.6422596875202417	1.0347769192706093	0.6334008220915383
-0.13310990272707648	-1.1042984065280632	0.16123317116263766	0.04773505493837933	-0.6234696796495347	0.150291602558841	0.40385002753013455	0.5447819753527029	-0.6899254483652445	-0.4796179279165139	-0.1607225463061306	-0.0864377256706725	0.5698604649302175	-0.3039497380262942	-0.20735328929147392	0.05883731541398542	-0.8422593984673039	1.0820926711927608	-0.7119824385802811	-1.333788789831893	0.6638680123250025	0.3006474543409442	0.5816562098952922	0.26905761572722536	0.3877302478379109	-0.35648761324827494	0.003569121326235969	-0.36235574635215406	-0.5586787703519611	1.7571089993047941	0.4743656328258405	0.4168943383921711	0.7241801869280748	-0.8373992709534273	-0.18643349845078572	1.3263090809429818	0.13933332491022382	0.568147504691986	0.4388613618349099	0.3183541222903626	0.12877159462279958	0.7672177424776192	1.0864449654805695	0.6404942635487807
-0.15388823072526497	-0.8622461350155698	0.13287048027723386	0.041795877118053874	-0.6346837158917706	0.07734452244455474	0.38451698324025774	0.4374602418584995	-0.571032916226392	-0.4993529698888831	-0.03670961797799051	-0.07152016566895773	0.6064007748666398	-0.3163653302889565	-0.1761284809905348	-0.09918277994063021	-0.9030673850955294	1.0816742953383822	-0.7525926948396425	-1.3746129007004302	0.632302948635484	0.3456304457249003	0.62008915587212	0.2141901429213063	0.3630389515377294	-0.32999319737931393	0.012801073637269556	-0.37208660443396324	-0.46622475715489353	1.667903814630917	0.5241827207503238	0.3846259794187078	0.7792728277631835	-0.8966291760460472	-0.2173148888483675	1.3788021370587837	0.14002982016459134	0.48382604391787626	0.3937933317934699	0.31684940147324264	0.18205902888402004	0.8743379635121095	1.094867881021499	0.6295808387706644
-0.16631754899928142	-0.5526557216941747	0.07571012212242081	0.07146069815784722	-0.641714867788209	0.07514168208085034	0.3288009908391467	0.38588277064980453	-0.3972703191315855	-0.4788592821471866	0.03512929978923871	-0.1179591785438588	0.6245715373004048	-0.3244697350149846	-0.1429784944750953	-0.14665591542853001	-0.9587555001288504	0.9624715638969746	-0.7862601727778832	-1.4062137350746806	0.5977494378554116	0.35764342234431556	0.6366830332913948	0.1160287134769068	0.3307840361047351	-0.2952314260190886	0.04824437295374986	-0.36996491601400433	-0.3633754073793964	1.5556964359089904	0.5429172088403635	0.3636073332409073	0.8378944070617997	-0.9451193350280926	-0.21615791597419945	1.43273763692621	0.13427212606182376	0.39358324025310776	0.30120417815224937	0.34275901485644733	0.21582137446872046	1.0067867102064216	1.0927074002256885	0.610520772960996
-0.20593054450401196	-0.22066700331058123	0.033935659396789844	0.10978315242831589	-0.6502962910229245	0.05921939734669772	0.24113944430190584	0.36324599161932153	-0.22934508093742662	-0.423621668564265	0.10254551159211285	-0.2108787140258404	0.6196922674275884	-0.3337408810282328	-0.10393693517719862	-0.15446954836537724	-1.0134598606412817	0.7424459827263855	-0.8253184447216013	-1.428345894533863	0.5735606724550542	0.3639798670785034	0.6310706787734385	0.010247126596341517	0.29509320832177416	-0.2482458607167315	0.09717322036723487	-0.35511825933321745	-0.26427287299659497	1.435837105956272	0.5510244984969839	0.3443852725126961	0.8820822697768073	-0.9772329942063553	-0.1669779346961132	1.4586198364076701	0.10850696087435338	0.2945023654277935	0.16214123687069226	0.3589880423818695	0.2233184357572954	1.185304875681045	1.0294911402277065	0.5723892554003152
-0.266468906152872	0.037904433378778336	-0.001676637888736099	0.11910357097808573	-0.6255407770542144	0.00885894552303707	0.16602136102416792	0.4181067509257922	-0.13917368504193603	-0.34262085473377757	0.1888736949650283	-0.30544826136192504	0.6327533500223206	-0.35887029090499856	-0.06101337268513076	-0.15828334539407588	-1.0800997179927898	0.513451110979047	-0.8735534118044133	-1.4317814724248077	0.5707618642389545	0.38280980749688376	0.6349950354159859	-0.09647601465661218	0.25865870152346765	-0.2174633973937953	0.13361119131874183	-0.32367494019459614	-0.18618083796709495	1.3148250596561435	0.5752010955639688	0.31985767037866986	0.9183165859040117	-0.9965011897133131	-0.09376630292223946	1.4569171579585882	0.08201950431198321	0.19404826636995118	0.017269072134093382	0.3749393746491966	0.2044581615197349	1.3478495571761955	0.9472922448539265	0.520981730232661
-0.2667675773868133	0.12878752141785574	-0.04796816306367341	0.06869046264444537	-0.5370003457657324	-0.052811996589123014	0.16693277596926256	0.5200797096279826	-0.12610199246099613	-0.19269604756290715	0.2819023727817943	-0.34609147788137795	0.636358588317235	-0.39433817963175216	-0.02531582157351711	-0.11799263950203627	-1.1525279652047784	0.2810748453401544	-0.9075912496361596	-1.4105707145832775	0.5805315359091724	0.4086617331818658	0.6615833861314682	-0.20787768695249267	0.20894174161388013	-0.21810946321019392	0.1549691405472453	-0.28085916463463445	-0.13462915238806852	1.1984122936567334	0.6269514172728707	0.29158952119530546	0.9429295881824835	-1.009469829063658	-0.02804909245268126	1.4139263859385367	0.08550713980792393	0.12238793301974316	-0.10244841026993531	0.397497270847485	0.13885631826609424	1.4639253163317327	0.9387391085527017	0.4926933589637712
-0.2141371110243055	0.11729496548381624	-0.07597952686968514	0.017050165868417667	-0.4119003659879576	-0.12792327074494475	0.22255670625470841	0.6019947628601248	-0.1532820216061816	-0.021826465976685517	0.4036691485815421	-0.32472953195892357	0.6442693304906612	-0.43898826996869217	-0.022135321673945135	-0.08697065635396051	-1.2139990349907293	0.07515368852060608	-0.9147456621821425	-1.3710198974074757	0.6027519805781145	0.44424577165879076	0.7052615232465718	-0.2830967697951416	0.14100752830513957	-0.2214084010514521	0.15836302014615844	-0.23817760780683606	-0.11836201385133419	1.0945577640451776	0.7220542272283034	0.25468232244770944	0.9480796887320185	-1.005363973095661	0.03493973422406245	1.3268518561691098	0.13793001595327525	0.07950488668637881	-0.1913090478955393	0.42061701559122155	0.0605820890144398	1.5504777624547657	0.9910345820622682	0.533039442115838
-0.1856622550745533	0.10054329194990345	-0.09188404798749393	0.01638738054932214	-0.2896323779462482	-0.22316069067988492	0.27557067556102044	0.6222556352307629	-0.22230477153208458	0.07405508209946095	0.5604126319220025	-0.2815645992096161	0.7025133556761641	-0.4926636012045331	-0.030395127383281224	-0.08337611943318327	-1.261925816013941	-0.046456136877501115	-0.910360130744753	-1.3221717211952637	0.6272938666412506	0.502901132165856	0.7371665904340352	-0.3042846672557939	0.06270216345681787	-0.21276941478084396	0.12969748332765402	-0.19638912177381346	-0.13156135569105085	1.0017148614508329	0.8482619865416987	0.2024269503475769	0.9377167907566939	-0.9812684640720445	0.08492556725530158	1.2543430341802577	0.2426261507448932	0.030299515986458143	-0.24618014251736273	0.43495384054404174	-0.010558169911456356	1.6066279877148268	1.0852256256341672	0.6505252778727458
-0.1828042011128388	0.08898984096997106	-0.10258000573782859	0.020856003442905755	-0.16314895392959067	-0.28570332205877447	0.33236839782120775	0.56258336645737	-0.2903962049382266	0.10019760523169133	0.7224266647164087	-0.2346949228633602	0.7640463701833432	-0.5477149546759742	-0.03072741841756462	-0.06705120776155664	-1.2945962493015934	-0.05651435091085159	-0.8917598338708931	-1.2791853261285173	0.6386133456647757	0.5691935423424377	0.7301571077310658	-0.3064835768459693	-0.020785894684491334	-0.1901571112068813	0.07847939164862916	-0.1577805872412651	-0.16263500981482437	0.9093585325910732	0.9842364876330205	0.18192762965129766	0.9075909417160674	-0.9530495025548534	0.10568776206687143	1.2144379021443499	0.356160036430812	-0.03142416681718175	-0.27294539481423136	0.43360411242911445	-0.08353433948032545	1.6531435188030255	1.1952621680838376	0.815524646857698
-0.15549186550442726	0.04785246951243412	-0.11649925002606425	0.022134971988347112	-0.017980894780731355	-0.30305122667743045	0.3715822559891745	0.5054302750971796	-0.29761945151709235	0.09587639993748151	0.832127488765046	-0.18574457119164786	0.7739630344155941	-0.5972203630153374	-0.016428355021644386	-0.09781406532754362	-1.3040044209903185	0.010907204581082125	-0.8590094375737156	-1.2600442493075428	0.623697267298132	0.621935314892319	0.7159712498798176	-0.2904830006791611	-0.10703536560370959	-0.14051867387966557	0.020358578723509074	-0.1339051396930593	-0.2258228287255324	0.8250538405298	1.0657451999078489	0.2218244588735983	0.8524848658360467	-0.934485168070981	0.1176719288530333	1.1772540815161454	0.42357561782942643	-0.09782230490834468	-0.2834140995821715	0.4183954535264604	-0.11966444725916625	1.6686708904746084	1.3052158427769567	1.0098598937151784
-0.13393699229799066	0.021711887084431343	-0.147521988798282	0.06697136322304309	0.1002303464781373	-0.31410836885392535	0.3377494284818898	0.4863951636163787	-0.30051872853992173	-0.007873535002973109	0.8395366285136312	-0.18166105128856977	0.7639966739161199	-0.6203354437639436	0.053083764673976484	-0.18217605291184952	-1.3004498604562769	0.13494131746415067	-0.8461702945988396	-1.2576874984362616	0.6025361846175267	0.6591979666355298	0.7171681071304613	-0.2676342246982694	-0.18089595122078284	-0.04627882563450313	-0.04395019140846542	-0.12840733393331052	-0.30505795997653273	0.7542457770587954	1.027432529214916	0.2576579170985879	0.7890042786276523	-0.9230708884799494	0.15177097017927163	1.1550300383532381	0.414727548486913	-0.16226497169238843	-0.27375067979638057	0.39052259924881627	-0.13428525095905397	1.6620990569240714	1.4510571751824126	1.2198052661551286
-0.16936399558548385	0.03422305105886771	-0.18943029041130005	0.11410161302304385	0.1485532399515756	-0.32234432951198977	0.2737524487766148	0.44560677608413235	-0.33778801998252445	-0.18185971542535034	0.7508863663296735	-0.18865544116067717	0.7482429572063893	-0.5527324654133927	0.19493511508705913	-0.242080572094341	-1.2963735295686138	0.2900212112125547	-0.8719543976610227	-1.2498486394478943	0.5963500337473631	0.6813402851404349	0.7233860428071093	-0.2628562748706799	-0.24100135753077345	0.06043638200342423	-0.10367547465943469	-0.12525835598641177	-0.3814646608333079	0.6873766438201436	0.8831104810891404	0.27022699733379363	0.7325636549530563	-0.9188653188670152	0.1965820837384829	1.1488587583849506	0.34667222329910313	-0.23177758234292384	-0.23513889409159378	0.3509025897508202	-0.1485173939100113	1.696949084080618	1.608719001147416	1.3916077350930545
-0.2407556103815625	0.046158480053949166	-0.24373541896852716	0.09741288580865175	0.16095541065779334	-0.3074010849394847	0.22039324653655507	0.3301504475937421	-0.38845052994741297	-0.31300291382043854	0.609568572747581	-0.13214512951592258	0.7061005226011791	-0.3994289387011027	0.35766278159053294	-0.2787966738026878	-1.288335005058143	0.4518925486245034	-0.9107187331813227	-1.2374259231656803	0.6133652182760827	0.6760225408235736	0.7409049812089531	-0.2527272551627437	-0.3017524386447848	0.12131522105666004	-0.15236939962645574	-0.1233534824414845	-0.45527252754547565	0.6282579350680922	0.7053479583976371	0.3020812995044228	0.6856619131658588	-0.9332827388232099	0.22455665174076497	1.1187235804193207	0.28595331479062447	-0.30695886262533184	-0.1711210654239707	0.3254644125034518	-0.09405374948755443	1.7088343149698875	1.745740836605588	1.5069871717013432
-0.30402796255649955	0.028548739964267128	-0.3096901073487208	0.02915117595220159	0.16767732207730518	-0.28333301429899893	0.1507114311888998	0.13474505898672667	-0.4857786498132139	-0.4192081955413528	0.4971090937626642	-0.04459591563455867	0.6664157943022759	-0.21956765963935104	0.5233916163242828	-0.2841918013067015	-1.2747309301090517	0.5832109863146318	-0.9440570023253351	-1.2217111639178848	0.6654047411352464	0.6354282902312449	0.7729960142640457	-0.22401861905058612	-0.3638698137637329	0.13282434042312868	-0.19672475685878513	-0.12888226175481032	-0.5347030598599807	0.5857985841811104	0.5312675197059359	0.29983556769243813	0.6630731243207699	-0.9603051366011559	0.2315733180771402	1.0768927116222247	0.25807802694362714	-0.3692922569882141	-0.1108270979454771	0.3225841314543711	-0.04621267966857972	1.6325824022842226	1.8873618325523769	1.5810242552899751
-0.35948431828629757	-0.06338063568152105	-0.33951387275476397	-0.09195212907113565	0.13775830593464825	-0.27715819082334825	0.1002383762749719	-0.12038035531146765	-0.6493577442484841	-0.45728913757063305	0.44395436871752647	0.013751201659101759	0.6556723648971317	-0.04717247841106747	0.7357519595358365	-0.21302528567186543	-1.2556537015547913	0.7076061632912055	-0.9432986463529168	-1.1889018580752562	0.7394162163450988	0.5882413180701818	0.7995176080014045	-0.2030529518144733	-0.41859651835808814	0.09274539021997491	-0.23435733344231052	-0.13471045208603707	-0.6091215548956	0.5547910936902487	0.3541698953391311	0.22463864155049365	0.6733016718469763	-0.9781656100619435	0.23628179474912958	1.038199529748764	0.22843312522812695	-0.41812960359381696	-0.08245127568431	0.3301335676570053	-0.03156630618257839	1.5969000760457948	1.9736804392518679	1.6067735616391778
-0.41335541900517664	-0.18774492713537208	-0.30138651971042596	-0.2336276690379365	0.05275379536260416	-0.27725265961087564	0.09002868764760405	-0.3846233611636069	-0.8235582818496079	-0.3410830592554103	0.4150327822181422	0.05572791832479488	0.6705857629065441	0.1330812024288973	0.9226155589421989	-0.08758857120355687	-1.2278531249009323	0.8574764179761815	-0.8897787023770581	-1.1533561283329672	0.8049200992905922	0.602977236056665	0.8193062836594482	-0.17943221821149888	-0.457014169197315	-0.011322662789698328	-0.2634427316544944	-0.1389073685955918	-0.6802768521706966	0.539035372760836	0.19296836957541735	0.14611522516204625	0.7071042448451392	-0.9771215495443666	0.2390389589617	1.0083468923118026	0.20715648501324307	-0.469317910085507	-0.09334356966251338	0.3397366571636913	0.042243438413601606	1.651285827252267	1.9736863583773367	1.584849931581521
-0.47083814418371395	-0.29771584410535895	-0.23960871994076452	-0.34240213152405097	-0.04604039910818415	-0.27875557213971963	0.08551764397996571	-0.5998001137339555	-0.9756622263092453	-0.15085263259655574	0.4074907714749211	0.10283627563107756	0.6896194332530012	0.25823644158403514	0.9971542398389677	0.1058852191774311	-1.2016830806021395	1.013817170463809	-0.8159947813707966	-1.125334406775024	0.8448227341846124	0.6899127452560514	0.8367727701499096	-0.13339547274910415	-0.47647088762204415	-0.14414922072403166	-0.2955871200206318	-0.14501948316793306	-0.7532786894959094	0.5402807698195942	0.07400185588227046	0.08322069860263274	0.7577274940729135	-0.9658715041920551	0.2551617501086941	0.9779812207569953	0.20182184728720318	-0.5152989502874534	-0.14137672417579808	0.3420938378428713	0.07747860367845823	1.6964097542755598	1.9614870407878384	1.506173076895255
-0.5315373288046961	-0.35072221359882116	-0.17058131377098013	-0.394953758113834	-0.13325842046244096	-0.2923547835078586	0.06037548019155982	-0.6542350405235022	-1.0830796084724637	-0.027167742271544136	0.45069282630270385	0.17939578791813612	0.7045915632145864	0.2552751161644541	1.0616397983334398	0.41287594725062	-1.1782251551206042	1.1132588067559324	-0.7516814919270468	-1.0597898776318897	0.860137708114765	0.8083831189465102	0.8391140327398133	-0.08877983109099806	-0.47885757841547766	-0.23658237164191892	-0.33441930058610003	-0.14580930878412227	-0.7991246640206098	0.5493808571652211	0.0033159003716554643	0.007560590274466134	0.8174059635712606	-0.9483981542939647	0.31887584336327446	0.9297188372941522	0.16530485906195008	-0.5475038049886851	-0.22747239486847307	0.32076296720360753	-0.01916495991737155	1.8112936611458426	1.9275941283582092	1.3735382461803038
-0.5854176194076969	-0.27152543845798865	-0.10756550429299008	-0.4139415219038364	-0.2582810901209843	-0.31590756985274077	0.00761007859754651	-0.47962778961221497	-1.1004808141601523	0.04038761309309297	0.44968680305759356	0.2987103243492385	0.7241041248633756	0.1706732927817117	1.0946315510230296	0.7611340853329548	-1.156147747033023	1.1197235733824964	-0.7003249200275412	-0.9694415873542702	0.8499299052518395	0.9202607710682342	0.8216618513160929	-0.052158629352492915	-0.4533591886102701	-0.2818241309796588	-0.37075730453911226	-0.13388449065734193	-0.8090461530200417	0.556331910516432	-0.0395448983574507	-0.059186769924883656	0.865754211860631	-0.9242967797618217	0.4210578456629679	0.8715749706049785	0.12083750648870002	-0.5714857929855428	-0.3215091995469662	0.2725666948509519	-0.12747857389555253	2.0096338615545575	1.8048433044033274	1.2142204619259511
-0.6371428821842599	-0.06333634837541804	-0.11154721119275032	-0.42735774660519976	-0.41956627465282487	-0.3396278235936946	-0.05698070175377501	-0.19885691046303053	-1.0537098767956963	0.04357597571823925	0.36978704494903436	0.4676393681669116	0.74771888747931	0.084030980152261	0.9685877598122976	1.0399000576954922	-1.1479461692870463	1.080212845436101	-0.6783325968274443	-0.8812463209570943	0.8367009589406956	0.9657306884378289	0.7905817096440132	-0.014461365474113516	-0.39798680921189467	-0.2988391032770326	-0.40356147509531903	-0.11392203537757728	-0.8148153694200063	0.5501107177670979	-0.0692306529719394	-0.10504882427277007	0.8944111626575637	-0.904383378317036	0.526077597350547	0.8113715321673517	0.11263434015948921	-0.5859980266748923	-0.3907311242263982	0.21625913775021405	-0.19770854843579616	2.1168339833009084	1.7234079762149161	1.0618879526860738
-0.6887257017569433	0.14010292812747757	-0.1918059306624174	-0.40191300396432894	-0.4916315126376737	-0.3676163489165646	-0.11555522284631817	0.035705170985216195	-0.976804197756097	-0.04499591785073872	0.32329485120642376	0.6821824189324346	0.7556612545500606	0.008098620056173298	0.7658322098297987	1.3280410607331077	-1.1437339607031283	0.9940102259058248	-0.6853635560755909	-0.7659275838252142	0.8331697523129069	0.9392252568247507	0.7477141929775517	0.01654559901288078	-0.3360654425155957	-0.28610646103702914	-0.44126902692771564	-0.08837401593626418	-0.8245951926483979	0.5346040762494377	-0.0925970798113511	-0.13773124004906837	0.9074834613567739	-0.8881535162263965	0.6259283856500508	0.7397623787039971	0.1145896860958235	-0.5937320255524864	-0.4350916206419043	0.16458844565673975	-0.26564747014024087	2.1396123445738437	1.721715106331074	0.9323330191046452
-0.7190017749944644	0.25115888409701687	-0.25124712652311587	-0.3489989166531662	-0.44323130904500346	-0.39942227206269826	-0.20449643279131657	0.20280662631783075	-0.8814828432483534	-0.1605817519896875	0.3302167973080043	0.9196388418605903	0.7472625853893522	-0.0650764635450035	0.5988375044892533	1.5876915382322885	-1.1362661225169302	0.7826329894510915	-0.6822948598151124	-0.6847470081352899	0.8411411243115647	0.9258027576153236	0.6945899434579696	0.04222488627474301	-0.2825954978076376	-0.25697060793641946	-0.4838699633364529	-0.03299846440121416	-0.8279854011001981	0.5159289129125166	-0.12103684848963965	-0.16150792560846222	0.9075327231881172	-0.8675773123182052	0.7063984392862455	0.67170728768021	0.1306039177221568	-0.6053385167658075	-0.47074293670133305	0.12053822808773736	-0.28579134764071573	2.168922589041387	1.6116252917521923	0.8435625274170228
-0.7318170684015739	0.24829681694003317	-0.24424846803684383	-0.2868058348746766	-0.36546546700522947	-0.43547499661176553	-0.2970004466125933	0.33745327627182603	-0.7969381513264228	-0.23497517124812753	0.33276032777677556	1.1285988336480801	0.7319064388174064	-0.09557916177143452	0.4081393720364758	1.6111324370428286	-1.1420599474852604	0.4870303892162272	-0.6638532886098991	-0.6923404687028751	0.8552986471803872	0.9534934695881846	0.6372743093833466	0.06669360362924781	-0.22297434760066212	-0.22196870591877177	-0.5206828105323174	0.08252772817852676	-0.8426355958364342	0.5101537460865518	-0.16274664675750328	-0.1810949177561209	0.8960233680469836	-0.8591251145326575	0.7307006257277341	0.6187458091089841	0.1479956621849048	-0.6210372161920604	-0.5005245165613964	0.07816709812582232	-0.24993227959468173	2.162357413883505	1.40550358558087	0.8121771801025959
-0.7275345824010624	0.08107902091710752	-0.2151775463723516	-0.1923796389449012	-0.2587937782800986	-0.4807255458373573	-0.323330211693092	0.40643814401345574	-0.7144556602696791	-0.2614047495363181	0.31711318636067853	1.3221120163485778	0.7146708697759314	-0.10818833891134863	0.22479383802483094	1.4856292801175734	-1.1583380954966593	0.26410483294542375	-0.6475163021963546	-0.722816174468636	0.8663565553425947	1.0116298695052923	0.5659969301697471	0.07566468690405956	-0.16220597162582867	-0.1771042947569817	-0.5474939595287349	0.2524744543913904	-0.8765425653810202	0.5452623580546281	-0.22535883689677752	-0.19637992990144543	0.8804655860390851	-0.8696243747936784	0.7027663503131095	0.5420063144671723	0.1444719121202192	-0.637883931076707	-0.5178544355703082	0.04148549194022855	-0.11897406303409323	2.158788515420397	1.1963276106680722	0.8416838470952819
-0.6590285912190621	-0.18081396373006645	-0.17228775958516315	-0.14079112227192664	-0.10993517817633869	-0.5249455264717418	-0.3505898041418173	0.40024566367389314	-0.6191675670662136	-0.2800992165683253	0.30152298965656976	1.5113341304851045	0.6998478286160151	-0.13408685627341219	0.13537062857649979	1.4032738547330355	-1.163642760758471	0.21392265512432856	-0.6397563806181318	-0.7615381932044393	0.8648786799761495	1.1258844892674453	0.48130139835331986	0.06774042495010327	-0.1074389123562229	-0.11807789220386267	-0.5600748062893578	0.45332762481422356	-0.9088912114441602	0.6323243012785487	-0.298061836905008	-0.20398734641454547	0.8714999327345903	-0.885901160952524	0.6507198392273826	0.4443365148726718	0.14359484402212744	-0.6539451617003472	-0.5267079155474639	-0.0015960212400697115	0.055728943610034554	2.246080043128141	0.9391593664609272	0.8994333415914817
-0.5312892019334228	-0.3731924855334391	-0.1413040571550994	-0.23946846466245786	-0.009615126089136481	-0.5657388665403621	-0.41795625728047037	0.418170426816174	-0.571897710137598	-0.29866040799220805	0.2780048236057688	1.5849879615196547	0.6855262679708055	-0.18050537062416552	0.09969417530833194	1.209640602455377	-1.1682354268919042	0.3137253555099561	-0.647063640104291	-0.8447097372139141	0.850034533596367	1.2659269655059426	0.40377270497401047	0.05423701472745722	-0.05626918413758915	-0.03675364289007295	-0.5507128968802801	0.6632302351401925	-0.9341614539818556	0.7600846618738109	-0.36724478695895035	-0.20680152909143926	0.8712939287126087	-0.9187773362391279	0.5871784284913351	0.33517921220467184	0.14417267712204657	-0.6536375594722612	-0.5309950107414493	-0.054655189624019794	0.22320081474117098	2.339317515476847	0.6905975306842198	0.942551901460785
-0.40062283455515885	-0.470297940080156	-0.16403436152963827	-0.41688780976762435	-0.014839662567740042	-0.6051838793688199	-0.44469109566990045	0.49971536393547655	-0.6001032961646643	-0.32293707261068577	0.24117424933035592	1.4794961659040546	0.6663886872474274	-0.22167093317057346	0.07871764446156915	0.9028890672271942	-1.1677245267539837	0.47915002209607954	-0.6807840265987469	-0.9232789032940104	0.8228115462047235	1.356700220302677	0.3419175963869875	0.04240617935265698	-0.010011196392398013	0.08280283752335882	-0.5140899869815572	0.8495774579715754	-0.9597883034604469	0.9366877573502513	-0.4209395172140301	-0.21339836628914544	0.8737256718416496	-0.9682353041279157	0.5239651145404993	0.2140139370682561	0.10847084630560763	-0.6306113355412424	-0.5312324068922563	-0.10066219005820454	0.44003260098644426	2.393763192217214	0.5829819105509519	0.9646064698438958
-0.35161777747849143	-0.5179676891880619	-0.2216966155121523	-0.5958657359747249	-0.006441342246994494	-0.6358347068856421	-0.4451836279887143	0.5421752435902265	-0.655682935611867	-0.34471225658435467	0.20628612245273487	1.282309371905744	0.6538426386948256	-0.24113929339365203	0.05980342781171043	0.7307433055258642	-1.1397772021881694	0.6418237241602613	-0.7291365682509255	-0.9760117828087859	0.7784098924960382	1.3990051187656105	0.28923680393636875	0.04112543147965585	0.02565657157613351	0.1896438278866027	-0.45958298105203854	1.0039702980303324	-0.9856252090823056	1.1486311665731415	-0.45992267361254024	-0.22030399161100062	0.8730091361130186	-0.9840193875706008	0.4811053134407063	0.10600910234614006	0.05150785294660446	-0.5893212293176093	-0.5245108374458776	-0.11884800044880879	0.6622493841872902	2.4130192637756274	0.5739374868358851	0.9694227230323602
-0.42314724053638886	-0.5319347983506735	-0.21772048523270052	-0.7390739669919324	0.10949128497136154	-0.6565276653899244	-0.44586488764464305	0.4950113075335717	-0.7228929444546628	-0.35543581705349625	0.149398355177311	1.0441005850818494	0.6448295429575407	-0.24666431043089215	0.04802028224679537	0.6181565622309073	-1.0884371734350213	0.6883322181093462	-0.7693000411466933	-1.0347546085532726	0.7248990335419625	1.4862481601664526	0.2476948901212177	0.07338975118443714	0.040668510769612864	0.2230848806310038	-0.4024418447121715	1.1653167008669123	-1.0042078502215666	1.3043057989179756	-0.47896446765096956	-0.2305361071793584	0.8719880726997195	-0.940121921764187	0.45106431129998426	0.03854883348797194	0.005054199092382634	-0.5405992335475378	-0.5138419751390215	-0.10803080144161321	0.811203616214792	2.3077633926845507	0.6597766443724704	0.9444647396065579
-0.5450786230573865	-0.49571885378396596	-0.16744167653769576	-0.750708956148228	0.24143117582431825	-0.6761943493387957	-0.39336186308027843	0.4578962229276855	-0.7858843112049663	-0.3519809032120999	0.054091888881046754	0.7794345327105668	0.6316735856708368	-0.236048534324301	0.04197047563848869	0.46972411341359666	-1.0078236538006062	0.5514831954948969	-0.7993168287060894	-1.0929742263440159	0.6691844400812854	1.662880561457473	0.21207050558115897	0.13452060742407376	0.02804326236956725	0.21007780335394632	-0.34366624794690787	1.36581883768255	-1.0114279195180507	1.3736831039075235	-0.46999672133885645	-0.256825205203412	0.8723642539572506	-0.8617000727754437	0.41979150719372943	0.02111310875829101	-0.024895096845395724	-0.4919870957160689	-0.503475676553782	-0.05940184112866968	0.9069471233394146	2.134938152929997	0.8248137006705717	0.8984769225185942
-0.6602232761548267	-0.4361690348136083	-0.10537946913233794	-0.6160858662174192	0.34026605983154423	-0.6905407229355596	-0.3094012135928144	0.4560575815929312	-0.7807787009984171	-0.340606342657117	-0.02337190099249531	0.6090682144162074	0.6288770411789166	-0.19097465006689085	0.05274092471796861	0.4172611494090531	-0.8566189534075754	0.296010290223865	-0.8184109387712895	-1.1365718023832745	0.6100759646950109	1.8374371203886597	0.1744100332083331	0.202692652883315	-0.0026954702647000754	0.16249191140803249	-0.28689998785139775	1.5928188495824998	-1.0053900266557672	1.3886104909792494	-0.44704376068455226	-0.2894234060367605	0.8704206507933396	-0.7745855401515985	0.3872753889540398	0.055902770169881474	0.00986259595956775	-0.4579091631616695	-0.4969542646463189	0.030823285635225472	0.9697465180349802	2.0282107770621556	0.9393961314796471	0.8567189826398847
-0.8120998960849795	-0.3375079886399813	-0.03779083100196271	-0.45126979819566315	0.43899921999767566	-0.7047368052794389	-0.219590016654771	0.4094866272654508	-0.6939112613277957	-0.33487036552281013	-0.10014602713196737	0.5586909657008527	0.645602094020736	-0.102595305565884	0.04988216693095658	0.5068255813722293	-0.6741569477679484	0.029894590958569372	-0.8210328516681734	-1.1555971252321824	0.5476455393700004	1.8856299791253228	0.12859090443769616	0.2948070809547313	-0.03766567884674536	0.06094523030129599	-0.24339435010627836	1.8110017232311333	-0.9900266180377401	1.3401500640323882	-0.42754938879485704	-0.3228146309162165	0.8750199145014893	-0.6943864420795647	0.35752219101087174	0.09982295182371093	0.12108514924580907	-0.44742322292209086	-0.48549408183677273	0.12983779021929592	0.9586492308615779	1.9527445547097853	1.021222121948944	0.8136345805946125
-0.96055787912202	-0.2054819932301048	0.012989873520743175	-0.3566882619567247	0.4888032125974469	-0.7322529866646724	-0.09766755377239902	0.3088628014907099	-0.6255204761831583	-0.34441494945853746	-0.2239375038023792	0.5333648403553336	0.6572129491810479	0.019096333893558713	0.0022485108894395424	0.6518761091309907	-0.5752162444626031	-0.13013130775324294	-0.8135786239703062	-1.1543840236049214	0.5023153091036368	1.8150769665743876	0.07225278325702417	0.42187013591680717	-0.06662880576995611	-0.06181299221110339	-0.21593841396956687	1.988784758498737	-0.976182452688459	1.230022208771365	-0.4146481263433507	-0.36742749694368654	0.9057772106529705	-0.6455208905518751	0.3432413467282255	0.09852177833642214	0.24725397476835392	-0.45079036874024825	-0.45940377938043386	0.22094766699154125	0.9691584129543619	1.9415318214786752	1.1337387779696961	0.7627394227874333
-1.020604581970392	-0.08425102868312599	0.032307286266916285	-0.3518209322696227	0.45256104249236834	-0.7658194644874518	0.0021968261963801017	0.2278949271279862	-0.6308422848675098	-0.35816284103513396	-0.3355301577270426	0.48914140943546913	0.6487826551230153	0.1214347176515325	-0.07515420225520142	0.7864885269035387	-0.5355780029109729	-0.13370183045568024	-0.8094929076848029	-1.1317286561919968	0.4770737209864757	1.680762277588028	0.01728794848346485	0.5170606981489471	-0.07444031790788437	-0.15808823364775365	-0.1942255818964058	2.106169364293041	-0.974790220110991	1.1272277147958707	-0.40860816761226443	-0.42264442787087536	0.935226829099701	-0.6345699861343745	0.34278661609608946	0.04648227412190449	0.35657793358343143	-0.4679501787499104	-0.4245949869150455	0.29941918050582794	0.987139086549606	2.0887222495112754	1.222537498240269	0.7198485817450078
-1.066958357478073	0.021208118977495215	0.018488421144220175	-0.37885014606395495	0.41273005527348233	-0.8023187687593752	0.06261258960224457	0.164987127174603	-0.6885949961941555	-0.3711213309328355	-0.4034209087964779	0.44905857430042806	0.6289402909735633	0.1982460577308184	-0.1646248818512871	0.8839994767174527	-0.523691422042549	-0.10486828356007383	-0.806053851530818	-1.0580720886864179	0.45898609592635387	1.4780601153026602	-0.024110914664278737	0.5926131263284045	-0.06413258085798393	-0.2303618441353533	-0.17934049582046746	2.1732116210084036	-0.9795433509807342	1.0621890256063709	-0.4176373751140554	-0.46845033892346233	0.9215141265930269	-0.6410279110211806	0.32774021264794834	-0.04175959414754794	0.4433921976221911	-0.5008526313612658	-0.39269080617717805	0.37843316847778896	0.9163772604581947	2.2833270916405066	1.2490315038349291	0.7036577731539989
-1.1420213309805982	0.0901191672756273	0.01858322368945264	-0.37779383196164845	0.37997090948747275	-0.85121924841216	0.10579892806120202	0.06268782953420918	-0.8028642070384769	-0.39302466452970075	-0.48728781517349323	0.414589930442554	0.5980472841306785	0.3122989425743807	-0.2577560372853542	0.9451929795646971	-0.6130011142373115	-0.13327772342521368	-0.803237940594479	-0.9384658244291815	0.4517078867101884	1.2492817851020794	-0.06052207787507937	0.7188691346855762	-0.042721543160371404	-0.2911892266191407	-0.17145309963919478	2.219728736220703	-0.9849364203334533	1.0127786213681782	-0.4357349017837954	-0.5019047250101315	0.8693055420656574	-0.6420661060302315	0.27830696367601454	-0.14302063256696718	0.4712571670209755	-0.5394017820167741	-0.3644965221489805	0.4508083023724988	0.7771548890256162	2.4739235813913956	1.222229703715934	0.7016595404481472
-1.1287051888888793	0.07037810057968144	0.05017477773306467	-0.3541665709379832	0.3335156657365258	-0.9046327596872727	0.15492327298062172	-0.03833397055541452	-0.9555280501201129	-0.4108989739732462	-0.567503932793094	0.3898760736466706	0.5501129754727364	0.4559755456611764	-0.33535917994273706	0.9383361180078713	-0.7650645616706762	-0.1538125273462946	-0.8067534202185517	-0.812988518708714	0.44956954491891654	1.1074325571800219	-0.09444415947298855	0.8635059218776451	-0.012818728799166202	-0.3287925440921997	-0.16443541634483064	2.2817223037031686	-0.9955466980817373	0.9746694713701627	-0.45182655871767946	-0.5340046540976962	0.7818120512515195	-0.6232964787479596	0.19743974024719552	-0.21127647607165018	0.43871794058177327	-0.5708815743232313	-0.33341624569920814	0.49191365859984104	0.61046033939234	2.702106697680059	1.145938095559194	0.7167231408461117
-0.9755557700079309	-0.023477772881639658	0.06652542847549475	-0.3229742368580886	0.33127367227880733	-0.9486294504602288	0.22502397095455842	-0.06963465042087603	-1.0512928886848862	-0.4176088882438515	-0.6046445393893274	0.3761519184450931	0.4999920310569766	0.5568698908753269	-0.3842112364432938	0.86520954989313	-0.869326235561384	-0.17103471148887	-0.8004161509296704	-0.7022258579173847	0.4284215407813778	1.0587591793785827	-0.10797675260974234	0.9962943292035031	0.012760370356543722	-0.31851266499587005	-0.1542187890986189	2.3683759820911012	-0.9898556421071738	0.9421385416864941	-0.46391206356073234	-0.5535705925096179	0.6548105716999955	-0.5993769349801135	0.09547071305369186	-0.211878733514338	0.40940838843319094	-0.59990604170193	-0.2952932167754945	0.5166285365703113	0.4167743235373055	2.8664291700141105	1.0395832491506052	0.7552759382365158
-0.7692842259639863	-0.14628093679531706	-0.012712769477846364	-0.2083952248195895	0.35464981096227816	-0.9790655761872168	0.2972144789541146	-0.051638251901916656	-1.0472183789109295	-0.42543114124380843	-0.6194754732669379	0.3596362337544994	0.46135996005470903	0.6359571612682474	-0.4172451848197774	0.7868340276796572	-0.9508039373439836	-0.2336019608347924	-0.7724745545196027	-0.6197534678991947	0.38829003138370427	1.0064466705265678	-0.10939295421707736	1.0900345468123365	0.02758783103458907	-0.26649007328424346	-0.14722109920395313	2.458999437595698	-0.9143282460361674	0.9144212164485396	-0.4664096228140119	-0.5540197388720147	0.5370747947893293	-0.5874406251302937	-0.007868262120170097	-0.16244901155146996	0.4162804749429455	-0.6236957783062341	-0.2583013106879786	0.5442172375606027	0.23087175057532106	2.8566280160258715	0.9644044365818447	0.7852949725896758
-0.5507579714443297	-0.3313188376119182	-0.14298261986774372	-0.046758455125364515	0.3364290365454666	-0.9841625966778962	0.340410023624639	-0.041860022985268586	-0.9848368027390411	-0.44373603342129664	-0.626758069211106	0.3380096632894062	0.42778787262425055	0.6978153775857582	-0.4308427449210985	0.7186507783616969	-1.0383091737324741	-0.2911888181607828	-0.7436864212100923	-0.5899491351714217	0.3489497738415167	0.9307168659177718	-0.11295014747994574	1.1026139471540055	0.04432925631026627	-0.196371921316842	-0.14300249186745473	2.5237393268285735	-0.7853049238042669	0.8907355021542873	-0.4494128101775968	-0.5301939279292329	0.46780818157224024	-0.58918268116243	-0.07440859259473413	-0.09462441411686126	0.4767465814702094	-0.6385705431929711	-0.247176275385454	0.5422604546954201	0.10449052572910804	2.685953437098901	0.9568397942337713	0.8011669748230554
-0.30657356045809026	-0.5113024496193781	-0.19019986401377378	-0.007959623906796475	0.2932167488486061	-0.965964472971495	0.357662464100462	-0.029837218932686378	-0.8635993486486454	-0.46700287900898135	-0.6191084962341297	0.31530383978766735	0.40413244942604293	0.6397399144102205	-0.4408747694799472	0.6529923424076831	-1.094437532501662	-0.2725109152920132	-0.7233401419811331	-0.6025755784444736	0.3133630581592376	0.8611120776546628	-0.10700400807137214	1.0621680462879068	0.05646448365368918	-0.12402398467337465	-0.14096816344807747	2.5581612693694256	-0.6669846948258158	0.8618596680244639	-0.4138714804010556	-0.4147071694978896	0.42580127448125316	-0.6015295766090497	-0.09134874766278286	-0.029640092523078414	0.5950475902304613	-0.6501440770247119	-0.27131155071750024	0.5023046276760066	0.027290227494234643	2.3970124878328805	0.971655365280115	0.8340211085708436
-0.07795681317328015	-0.5750208112767928	-0.16354919556286124	-0.07498378930024945	0.2614463587980333	-0.9322691740748148	0.4054519083427241	-0.0012149062063792682	-0.6759889618730971	-0.4964824183292659	-0.5908006471861658	0.2948966177053228	0.40381620045280464	0.46333177099674383	-0.4440658183012428	0.5960445125592868	-1.1225587805186832	-0.2156060679204209	-0.7031114373215408	-0.6315001809845386	0.28474720593107794	0.7875414053769314	-0.08876504797690997	0.9634276486269455	0.05088400856179701	-0.07288758943556997	-0.14995019826287304	2.5811901064532203	-0.5431053055906666	0.8350749424444635	-0.3594671527742396	-0.1956149775029888	0.4041260686901684	-0.6256192201241407	-0.07691824519740847	0.08207494545708102	0.7193178212818436	-0.6488916965246465	-0.32060616320860263	0.46468660724799904	0.046201641304022406	2.0689934320743544	0.9457414339813169	0.8528079117882585
0.06663222864870695	-0.553469500943837	-0.15188848249927958	-0.14749664561745554	0.19768992415376724	-0.8866708079496906	0.46696321092501475	0.0216089207520981	-0.5113399621502424	-0.5259978395440458	-0.5302367823924435	0.27240872029752206	0.4185353312357994	0.29128713535699613	-0.41758275031492315	0.5419204871310948	-1.1315158382558406	-0.12622837683773674	-0.697791188057683	-0.6631010153587894	0.2764488703557723	0.7036876251129802	-0.0736016772317103	0.7297467193603808	0.02911554374053068	-0.07314487228280808	-0.16655471671292896	2.6077860644571893	-0.42759396690008966	0.8166662361526725	-0.3032134020762026	0.053464752093827596	0.4081879306018448	-0.6525008456974698	-0.05154542714101721	0.26600139434328185	0.812446975626864	-0.6257226572734441	-0.3989794767603203	0.4191058367448436	0.09843048642013004	1.7860916449464668	0.9022713765445023	0.8315162014751885
0.16465612762822227	-0.45773141697308706	-0.08207477286609825	-0.2553338882382879	0.11626202383459934	-0.8350908499597676	0.37947197930175647	0.037587589494607075	-0.45463498190832885	-0.5463428737228335	-0.43168446751289735	0.24678683811023006	0.42977120547070047	0.1784428479903305	-0.3684089517018056	0.4883811553240263	-1.1248850066785754	0.06381742221976935	-0.7052983243117659	-0.6846358843221058	0.2902074976610848	0.6273876045473168	-0.0478716305206732	0.47924062283069196	-0.00026842479601466853	-0.11441875837646984	-0.19116659174245135	2.6357913191488684	-0.3732675862193018	0.8022891408045829	-0.2635262356868347	0.3359707961296633	0.41157804026792943	-0.6767957820109609	-0.02034169604217547	0.4633931300036642	0.8585291653454232	-0.5931332997871047	-0.5055331098607757	0.3586070186556462	0.09790374882618494	1.6081594180254892	0.8538351728400562	0.8133214672076553
0.26619975222618425	-0.25849943455008983	0.07109268050757193	-0.4098923178449933	0.07492552376751774	-0.7457190829231151	0.1356086411138788	0.051027182108169145	-0.4436033159897235	-0.5560668671310374	-0.350683778305915	0.22296025183966545	0.436737718566888	0.033824480635824085	-0.3140081623747984	0.4373267714067374	-1.124683907688117	0.26380681178888016	-0.6992726276317074	-0.6994477625877801	0.3087855680861772	0.5628955391334316	-0.00014039116235533555	0.3602714265728773	-0.028574347007989675	-0.1735995306379319	-0.22329098670889014	2.658505258437973	-0.36071795291573727	0.7954597308870179	-0.24504876711726636	0.638709480209103	0.4062264140447177	-0.7064869861681051	0.014591977456970759	0.6226121531855024	0.8509038321161316	-0.5587038218291782	-0.6017064798965326	0.31430493794558034	0.12258370638325297	1.5703464061374437	0.7702926359850459	0.7977625783612325
0.3713871658782295	-0.03423405235169523	0.15514907840684095	-0.4959404931005868	0.08837748451382853	-0.5914214946404062	-0.08828642418602539	0.06939767648311795	-0.4353212512247012	-0.5547341110497859	-0.2966179378689787	0.1957506223965376	0.43422579815088314	-0.17509022608482522	-0.2655411415171428	0.39415246288324246	-1.1429404349569956	0.3713351375402959	-0.6623836064928114	-0.7259369015555585	0.3255522602966446	0.4938033045394176	0.05503425125673474	0.2932163804001352	-0.04276189783562119	-0.24973810123071324	-0.25235139317145033	2.6855400084509364	-0.3455157501751017	0.7969194520907719	-0.23672356960633345	0.8734024903853899	0.4142426575087761	-0.7490177884880282	0.042267229093796446	0.7311969395190954	0.800250569839282	-0.5185122949915671	-0.6610834465572029	0.3074658849613298	0.17425513016207944	1.5826977245125666	0.6933795196541687	0.7528393467889231
0.5034412057588045	0.08606134285383149	0.15662130616809714	-0.5044117179602655	0.15132419738298367	-0.3914611296956227	-0.30905598065906636	0.09125442585643177	-0.4806453218530997	-0.5455944799233612	-0.23828757122320648	0.15880696075750983	0.4109227666657119	-0.39383590535563984	-0.21516476582757055	0.36716353687178754	-1.183589606568767	0.4158606445631475	-0.6032553555581468	-0.7563524152558442	0.33567505262964026	0.42015574921132065	0.11331786151414898	0.2463550438414245	-0.028874124595571378	-0.32811789129277313	-0.27241476976944035	2.709265750490191	-0.3454082795901741	0.7988309917623552	-0.24199246977600467	1.0362601542257968	0.429527260270134	-0.7936484428601559	0.05471763867999768	0.737799465557456	0.738463701940774	-0.4733222319475566	-0.7027581080900486	0.33128309686493346	0.15098662479849523	1.5559909115731494	0.6660805129958642	0.7081893778088661
0.567186836965987	0.0488655416395678	0.1721577703455916	-0.523704984358288	0.21350187801346618	-0.18451866254541024	-0.536173220007284	0.1095891025430411	-0.5910285036477013	-0.5373929040387404	-0.18949228024021528	0.11671609232832522	0.37269730148617863	-0.6041109382407611	-0.13119007444931932	0.35159606920934483	-1.238446150101004	0.3816397921454041	-0.5427749970757617	-0.7801190208006104	0.32471523354042864	0.3454638657824426	0.16906947495844948	0.3236209840153535	0.016893842092997217	-0.38568064031493565	-0.29970576035863505	2.7001904992924084	-0.36724434843678155	0.7932411863590891	-0.25643584935034125	1.1282930510457192	0.4276329189375659	-0.8085585655325106	0.048570141020236574	0.6060909675354582	0.6901888419769848	-0.4197994442605702	-0.7367709252262606	0.3635538690672944	0.12807609644050405	1.5021910989203218	0.6455529858729235	0.6843472166347644
0.453921515171347	0.002037251347641078	0.2112777618047157	-0.5329632667843925	0.25360141617284043	-0.02376713846026595	-0.5893759166507114	0.1293724057358207	-0.704798794927865	-0.5463633776625446	-0.17363001435661024	0.07818468343346305	0.3396583194677497	-0.7736285064288158	-0.031734840442139894	0.3482207923964898	-1.2886991572841084	0.22808439123624358	-0.502764371120171	-0.8025521405871665	0.2976034137648455	0.26592835018061717	0.20274360206618583	0.4929487187864665	0.0881198439115215	-0.4334895107284552	-0.32936596881216723	2.6581748738664954	-0.40270475643622766	0.7855718574949192	-0.26982321393839215	1.120559312118195	0.4016137152916567	-0.7962351321199937	0.022512348973666517	0.40716012952153846	0.6591457905286446	-0.3362360032628152	-0.7565446281405387	0.39940238947860235	0.16637963603902012	1.4466667625698353	0.6503770731293241	0.6588427080244561
0.200694258209779	0.0717067197628068	0.2614952276763348	-0.4714174362940815	0.2652630373158917	0.012985513923662751	-0.4653038033675358	0.15087893771203925	-0.7945932293748805	-0.5689587192246748	-0.13287658214428605	0.040410827150861466	0.3129488347565568	-0.827900288367541	0.03589957118673527	0.3791564003505368	-1.3346095132948894	0.07376101273137362	-0.4789555208233529	-0.8192994252657984	0.25803428171900533	0.18748841804648197	0.21262840318404747	0.6490829960165269	0.21973949972040258	-0.4904690852968766	-0.35593219866227177	2.6071252953142343	-0.44768608125492104	0.7834923340340155	-0.28956901796767937	1.0950281485806872	0.35989790084042594	-0.7694825477342309	-0.025073197049968132	0.20429602993746832	0.6254663755619231	-0.20021539658251492	-0.7700063863392419	0.4330551799421817	0.1164571856303797	1.387054173129147	0.7290600079751264	0.6210129179093883
-0.16113445435488596	0.15039972679670308	0.2956408738209134	-0.4230392860104727	0.2190641376445029	-0.06008609322872767	-0.3314500902948396	0.16000448875228107	-0.8068666506531672	-0.5947988092461586	-0.04666228819534588	0.00507566763375783	0.2912812622472735	-0.7566976777048484	0.06682900967942301	0.4321907694848144	-1.3763239660453024	0.0008891087803424389	-0.46846199050734727	-0.8304118065842163	0.2174581018570923	0.11459047245943692	0.21012024814883506	0.7763799775307498	0.41116478425169395	-0.5460993542664483	-0.38774669593337513	2.554594148449251	-0.47338620613232596	0.8020921942929651	-0.3223781184939881	1.07250065134171	0.30672199307940484	-0.7300252718817799	-0.07532380994295629	0.020800827121339193	0.5798330383406227	-0.023635238970286254	-0.778198880955327	0.4432265760235744	-0.016802311680453784	1.3251244630445005	0.8381317329735165	0.577399069591625
-0.6082728612172913	0.1779575030200403	0.2649025426843926	-0.44107429590427677	0.1821261764663391	-0.12059335163998333	-0.25322491061337254	0.15363291997102207	-0.7158082866436181	-0.6147645205402827	0.028700874524882507	-0.026866071277738518	0.2762820252308394	-0.6427860575014437	0.06637013158445934	0.47700620669487537	-1.3974719706904957	-0.008034332387707505	-0.4683444159379803	-0.8685180141886241	0.199939393420337	0.046619449016567935	0.205933631949374	0.8833136526806363	0.5548850776823551	-0.5962009007186937	-0.41972613875199566	2.508520987504875	-0.47301494411166783	0.8782873241111583	-0.3638029603369801	1.0116272834130844	0.24065739889963508	-0.6955184852250273	-0.12040545944786855	-0.1286631125443612	0.5288341080486434	0.13547750640419462	-0.7721988096143426	0.4432330340528329	-0.08367241632534048	1.2567760624403828	0.9223786457592164	0.5342577378396338
-0.9392603226709783	0.2611124561439354	0.1772046117241384	-0.4407014791622862	0.23212954779465522	-0.13037087114906187	-0.25278761556395857	0.14365570389693258	-0.5515972274270807	-0.6218024978462733	0.07654708697474973	-0.06665833828752854	0.26079486122712386	-0.5524394720856618	0.01550850549561642	0.5409105617855152	-1.3894714919349773	0.038737795661397005	-0.45775094723801446	-0.9450684309958742	0.21648375039868303	-0.008332711231285952	0.20898537952073504	0.961427576606096	0.6212339287490807	-0.6471200348854967	-0.4427085517060467	2.4762413824197003	-0.44953262130503663	1.0194632176742584	-0.4090663328444095	0.9343811269927033	0.16619590164997236	-0.6844209430943844	-0.1684687604394437	-0.23807321463274897	0.47911982455916285	0.26536254721356306	-0.76201870408856	0.455903687457082	-0.16553152959015396	1.1979624801183006	1.006394712651666	0.49047310040171277
-1.0124026103921588	0.27318074705732986	0.06199163616526464	-0.4262703644410603	0.32589044660809724	-0.12385681884547248	-0.2978059901246711	0.136846363369303	-0.3412860004823433	-0.6232787815055054	0.10659491333343991	-0.11149922647355104	0.247128387740764	-0.4935425811877316	-0.06499031617481063	0.6366541422446673	-1.367600617945705	0.11123144199066101	-0.4364699501825875	-1.0250173844230073	0.24491650302392087	-0.043814238974391725	0.2365798532636505	1.0328278084849554	0.6549819671663724	-0.6761072356743691	-0.4570238258905623	2.447461788888618	-0.40786334451274103	1.170822404396883	-0.45648084699057023	0.873023523142118	0.09769956434116137	-0.7003575297587387	-0.2013359998001496	-0.3128944077904411	0.4465754388958546	0.38443756686447644	-0.7566144505378359	0.4614640506482434	-0.30667674893849184	1.1762760952407931	1.0704514884660994	0.4409328696144554
-0.9302680210583176	0.07307409033877486	0.011634754785950907	-0.4394950027611225	0.40564193802603105	-0.09223983327439318	-0.3296824976740512	0.13174035290936814	-0.14554876836173186	-0.6297375225146448	0.10301372366845371	-0.14606126722882679	0.24268734858800672	-0.46245912832954544	-0.13200761588287338	0.7346899874684556	-1.3304516557894737	0.1795814480087501	-0.4171642058925265	-1.0943308628966382	0.27471596339954385	-0.07508001278919015	0.293318516313063	1.1023975650932707	0.6092197654314121	-0.6644323118063464	-0.47548773051262916	2.41042774332952	-0.35975560267797835	1.3069240290135986	-0.4842221930588817	0.7859172004847392	0.039579560052586914	-0.7327527333462349	-0.21715947458168738	-0.3630156105208396	0.4194069647514376	0.45661423252611455	-0.7510053846217097	0.46154800502859733	-0.3428682242040059	1.1699106718625625	1.0681075147807815	0.3830638227341451
-0.7597221515358071	-0.25273654884328295	0.05180872748324663	-0.4360050238152643	0.4499853948358593	-0.03565732358131864	-0.3331164145883963	0.12653086912756414	-0.009692971041507337	-0.6420347603566487	0.07325694805992174	-0.1711123905986617	0.2444718963655646	-0.4608319689558879	-0.18167721381698548	0.8391308855418362	-1.2736276032154579	0.20569841743893852	-0.4057124428361815	-1.1588660174033496	0.3042211565561839	-0.10406492277651487	0.31833807804264297	1.1524227582697608	0.4701979091907232	-0.6332553481176445	-0.49880503291163913	2.366078776867544	-0.32284922680860084	1.4129623478863254	-0.4856358004214762	0.6473344939495096	-0.015230944839373452	-0.7344126722590106	-0.2236696055303664	-0.4119174278117207	0.3706884115144956	0.4592178656709864	-0.7575407610086323	0.4652678298812205	-0.29310942042649357	1.1888404821808778	1.0278337850966746	0.32278095628893066
-0.5629529476732554	-0.5767701598679095	0.10270654103241603	-0.405635993373932	0.3676175662249799	-0.010069164268801865	-0.3179077530803599	0.12617269224417027	0.10205392422845963	-0.6632102040937544	0.03076986572709194	-0.18542805948378566	0.25531471830515595	-0.48583581026362604	-0.21330815560427033	0.9613916505681264	-1.2163850473369746	0.1835073036286048	-0.3943488607068607	-1.1846745230153755	0.3206412673754048	-0.11910196604359091	0.2787559583709758	1.2015239415652725	0.3476004057773084	-0.5861840218662084	-0.5117507592167699	2.3056700228763862	-0.306122895772632	1.448070959854402	-0.47717650576942744	0.48638570214928967	-0.051729483516509966	-0.678995347708103	-0.18820637230772103	-0.4693549431792231	0.30036818694396633	0.4272876558162598	-0.7838172565244277	0.45448937904957265	-0.29830008700760074	1.2714378430668094	0.9891700575398563	0.2674282024456195
-0.42021566750170464	-0.8390728020965478	0.1675459053510525	-0.372797052016911	0.21067395523104432	-0.0353438589681598	-0.23633151238864758	0.12476386316948854	0.19787419830036126	-0.6972313660601476	-0.03189462621994431	-0.1829270981200199	0.3007506600745177	-0.5126446997511444	-0.24247064970830615	1.0868615862649085	-1.1820297306157543	0.13427076986192743	-0.37742988017494905	-1.1465173836632585	0.32452559466597314	-0.11286162512235898	0.20005424951892503	1.2505081615847111	0.27526753286617694	-0.5284669031357039	-0.4916174057198324	2.222537005078265	-0.3088682807148673	1.4176079685427188	-0.4637388547534586	0.3521400651759578	-0.05427318535314981	-0.6026029646692563	-0.09058318849728798	-0.5080183839444036	0.21443615022740475	0.3740395129757786	-0.8200504258946577	0.48555895780994074	-0.31608643022838057	1.3812480547339419	0.9436342253147174	0.22227725204643164
-0.3501290162508467	-1.0319052687874886	0.2653319424480932	-0.3588216022025616	0.1239889668041219	-0.055727646895080155	-0.10697503366623995	0.1167566199540647	0.20352307647677206	-0.7218565976537213	-0.04736460630985783	-0.1748327003451767	0.375651970464718	-0.5387838902038455	-0.27799941807234807	1.2173213504783322	-1.1655993995845495	0.07516515087278205	-0.35466744354549773	-1.088283875395867	0.32319158327325304	-0.09336536493415544	0.07684947803638645	1.2769067729944237	0.21230847452055918	-0.48352816581804436	-0.4496862482010121	2.131562515966474	-0.3327609457548575	1.3826267925527485	-0.4466414692612061	0.26092826404979313	-0.02993336232121857	-0.5345044106857627	0.036960119690894654	-0.5108809656164416	0.10411130193568005	0.2862740058264891	-0.8621300573318212	0.5563647905949498	-0.30904451113263187	1.4611754001651973	0.9000339471176082	0.19300399685129582
-0.3359490250517281	-1.108450341475331	0.3092199442703748	-0.39876477369862856	0.09329684946914917	-0.03396117944162395	-0.04532563791044975	0.10305834403582954	0.06534453140785572	-0.7390235211772184	0.008213432589855347	-0.17363929554503965	0.4910918813815638	-0.5700609279392834	-0.3172941514916038	1.328957966638961	-1.1568380057300003	0.013830104385645681	-0.3376602820865608	-1.0450381914316909	0.32534954287912426	-0.06703292018439684	-0.08723917419122854	1.2760821818981083	0.1774189752890168	-0.4567993366882659	-0.4108340742358453	2.0523683017314402	-0.38304740944769317	1.3565487573967878	-0.4517203984809626	0.16935854941609338	0.0037348602278260423	-0.4772394509492556	0.14585371587755552	-0.48743010173694656	-0.008081185482568466	0.19054379812854166	-0.9093625816894431	0.5576563964465552	-0.33998906628758774	1.5307023362692598	0.9125706548587813	0.18437345331262855
-0.37933906293029973	-0.9901810905240698	0.3096103076919193	-0.47167633680935267	0.10165448025345772	0.003937980500022744	-0.06092096030428349	0.08485101912998248	-0.2064502164932865	-0.7595325868736986	0.06920754631859397	-0.1775515878028802	0.650223846872487	-0.6108079285889312	-0.3615627015033914	1.38989898814981	-1.1567836546514978	-0.03227147606123537	-0.3293947898600605	-1.0213919700178737	0.3440910950925398	-0.014854956670520619	-0.21858352864925673	1.276602668476634	0.17799547064974877	-0.42398148017384274	-0.3873818163888669	1.9805716045421538	-0.4539535703668215	1.3245217790810828	-0.4836411054473798	0.07659578975727585	0.043498114818537194	-0.44695583043101444	0.20658615764547164	-0.4636446503892914	-0.08711018034473711	0.11499998664874675	-0.9572374721021895	0.5149107007876739	-0.38703747273703426	1.5903482176732235	0.9973917228148739	0.1919963410423611
-0.4532808705700303	-0.7530004226830381	0.3270316695334444	-0.5262214973667256	0.2178434515513715	0.012667755274707319	-0.06093476962163358	0.05485171527418444	-0.49722608203528473	-0.7724500688919761	0.14662704586059086	-0.18327993084353827	0.814000154427535	-0.6654616482584498	-0.4184161151310642	1.399307240053361	-1.1558433809934099	-0.05172881887788864	-0.32699626864497383	-0.9918978579352394	0.38518387740555526	0.059465325348263764	-0.2669632643664891	1.372834203865826	0.19963134153804699	-0.37817369857217786	-0.3928000277073083	1.9125743299248625	-0.5275758060686601	1.2881040520651954	-0.5165396040677659	0.008809778594882602	0.08472578930463778	-0.45837011002204564	0.19996090501777095	-0.46827682800404186	-0.14482642042327795	0.06794783154542895	-1.0072628923516578	0.5079941514523272	-0.4224362846330201	1.5901351491082607	1.1170823589028127	0.20511294547051967
-0.48464135013386045	-0.5736368329610366	0.3314260463359801	-0.5641089987715389	0.41415825800244666	-0.010777680175257742	-0.04668355411652447	0.015157757107862676	-0.6780289885354333	-0.776837911990248	0.26900123192153785	-0.1896361085833993	0.9831075161028817	-0.7290621284712273	-0.4778487401200808	1.3452828783105872	-1.1434567702027665	-0.05578649154775306	-0.3263319723280499	-0.9423690483672746	0.42730332534924365	0.13908413092131794	-0.25229580260163575	1.5470217627577791	0.24307603192286287	-0.29303594572265335	-0.4506409330366418	1.8575859478095134	-0.6012273519300254	1.247950133873032	-0.5391070354413625	-0.022588359301437287	0.10924922461703077	-0.5022793068455099	0.1296963882268543	-0.5070443626482048	-0.19594917209381177	0.027141100251645324	-1.0544581780973883	0.46458327877986944	-0.46598163038487106	1.5291709059585963	1.2556254096062545	0.21267321052286148
-0.5149863475022907	-0.47858520223490186	0.32434931516539833	-0.6028871179488855	0.5102099777173323	-0.015363710406130219	-0.04951446417325624	-0.02837267345392038	-0.7324888307386356	-0.7824867473807811	0.3107227242376483	-0.1948663348379139	1.1482527299278036	-0.8016302973221017	-0.5271491257938768	1.232981837580498	-1.1309234115001665	-0.06288741872001663	-0.31804296518767616	-0.9223019397697655	0.46715364607100013	0.2575929461369594	-0.2056422116044546	1.742332889308544	0.31785324516350066	-0.14412063374100506	-0.5380870649703354	1.831268751787729	-0.6727294860928428	1.1970278755309502	-0.5612218889636937	-0.05613397824296743	0.11717142276670615	-0.5493324162387561	0.021222986168622615	-0.5849140194046905	-0.23443182470361107	-0.027628575038475482	-1.090384128919516	0.3776129987620191	-0.5097366483828562	1.4488107650047628	1.426273796847997	0.21444372440183637
-0.5772386225397673	-0.4785187712757458	0.3095099285263777	-0.641437404672793	0.5121956270954929	0.014316665020638244	-0.0500530275499033	-0.07301743209737255	-0.6679729875422926	-0.7907139531900417	0.232708468814895	-0.1954578485214597	1.2613252913878394	-0.8737956003473439	-0.5640650773645307	1.106701303908976	-1.1319397766681576	-0.08296945973019483	-0.30422795328705365	-0.9430774626763242	0.5203833163491592	0.4398378101045715	-0.1369063659151286	2.030547946044219	0.4396840097471403	-0.0011628490220797704	-0.6207197859264836	1.8648027857927336	-0.7361810964392823	1.1319660161636134	-0.580526289903475	-0.0942552757514166	0.13741355710052905	-0.5853349075695645	-0.0737121064366527	-0.6990678282638833	-0.26392194969591865	-0.0782950563218053	-1.1137746320137358	0.3446124692535012	-0.5527910542413224	1.3652612539691587	1.6047531870838712	0.21177372115669488
-0.6116593335159805	-0.5807892328968652	0.2787883272507804	-0.676777325007335	0.5003875236212665	0.068138109696437	-0.03507912443681556	-0.11827507118574296	-0.49713184167316615	-0.8038723564999302	0.1195213629545829	-0.19028469814869195	1.3494909872841392	-0.932467514225765	-0.5894299596481817	0.9821947838379111	-1.1379727463818983	-0.1244173251941243	-0.2854101434598648	-0.9313816813386898	0.5663347774111528	0.6083974911073458	-0.04831508758963567	2.284791019244445	0.5978973965466213	0.09713635081284552	-0.6794853859918975	1.9820996331852387	-0.7969117469764246	1.0720479362761728	-0.5980706658661127	-0.11490197259785506	0.17462415315799254	-0.6371390788686361	-0.11836204964523234	-0.8167013467919422	-0.3026677227351463	-0.09481219739064507	-1.1179639758515068	0.3512771554477856	-0.6002639191402575	1.2790284106935688	1.7607221431650337	0.20617753098617425
-0.6024924241050147	-0.7350585277975754	0.32386972581892826	-0.711288763693009	0.4246032620060106	0.12433845020360587	-0.016026869599720196	-0.1547016602268835	-0.3331536115865682	-0.8216236423052073	-0.004763634553053153	-0.19066347445482298	1.4589537926067853	-0.9672238477280259	-0.6059284732234074	0.8571700126026673	-1.1424023592798258	-0.192727212979602	-0.2675858387438274	-0.88915000216982	0.5840562032654301	0.7406107100504157	0.026958173600215084	2.37268307304962	0.7442580387294387	0.1750130099736391	-0.7070662808767281	2.1917389683058115	-0.8519757666719412	1.0170419340902548	-0.6203363786721992	-0.13099404461311165	0.203894637672565	-0.7041290517407703	-0.11862107342303092	-0.9178062443928873	-0.345638900317533	-0.06973712290469483	-1.1004199348242203	0.36544607163989695	-0.6508051583728525	1.2165993211597939	1.8699891993038669	0.20396865836545994
-0.5783460035763807	-0.8841517437973574	0.442941722630791	-0.7453911395645538	0.24235075934781136	0.15802086699289628	-0.018379056654988183	-0.18010436074579525	-0.26990724150347173	-0.8312656199545654	-0.13332581264996496	-0.1958677571267256	1.4975135781294557	-0.9813503117436968	-0.6144361785932411	0.745327424825506	-1.139614148952664	-0.2698344560592075	-0.2634001840743624	-0.8674067760567826	0.5870511896275178	0.8500601391648018	0.07732154523883158	2.4334805839524476	0.8408037167913438	0.20673884373644985	-0.7279543852123046	2.4713733722493303	-0.9024576314282807	0.9623429367606813	-0.6465691319029585	-0.16041313135011806	0.22067053041913617	-0.7615523802074714	-0.0921718676677877	-1.0267479240258504	-0.387800079715212	-0.0291995435604869	-1.076494126684063	0.40081669788611085	-0.6941612877074617	1.174065508879316	1.8603824586693427	0.21230886039985758
-0.5289182118301348	-0.9952243075066862	0.44492699946036335	-0.7785718296017323	0.06382134927366397	0.15920602087278451	-0.035884667948892904	-0.19639742919706063	-0.2236185930510352	-0.838298471275628	-0.21494656649858782	-0.20274799523534165	1.4728100154770871	-0.9872258743694742	-0.6154699729221232	0.6391324458887523	-1.1144387293904598	-0.3330321347747422	-0.2722300342338251	-0.8392461497323584	0.5747377413309863	0.8849394163467205	0.12791856630088003	2.4632535858768705	0.8677145202303457	0.14764954982067238	-0.758529291702067	2.753645690505743	-0.9546346004105208	0.91582880475216	-0.6758470077132204	-0.20481546002021464	0.23011088864384877	-0.8108402483490122	-0.06045584509729903	-1.1422623885888945	-0.42931635609958885	0.011804932022779751	-1.0572045257243723	0.44526731326911034	-0.7209584235547548	1.1335425311806646	1.73663722163584	0.24529962544377285
-0.44336498560318055	-1.0960498957661562	0.33998615850843267	-0.7943388709817589	-0.028482864135307463	0.10077278175133356	-0.030812045375691842	-0.19828382744960116	-0.11790862450737924	-0.8448494800134692	-0.23378893897619993	-0.21518534873937983	1.493741179662972	-0.9995996104424603	-0.6106596646163027	0.5230707620955208	-1.058435378101826	-0.37295550739942857	-0.28304101588712094	-0.7799060334920076	0.5333245347128558	0.8302435329334136	0.1715919350604037	2.371238576590116	0.8040694324054568	0.05719461812821813	-0.7981312181559475	2.9788389117804224	-0.9943742917007112	0.8774647827979333	-0.7044935094840634	-0.2645729799547607	0.22853003169255715	-0.861289487178644	-0.02326578668932683	-1.2405047045178026	-0.46270685451635085	0.05406728100304213	-1.0390925958657435	0.5009936477366259	-0.7280719380516221	1.0811542977707091	1.5410160440447078	0.31033042942938927
-0.36406547552075025	-1.2155647272015968	0.28709191488907576	-0.7888864261301436	-0.026790179419498784	0.003199406342990396	-0.0071428754379427445	-0.18050233506067714	-0.12157845507929706	-0.8397183691006532	-0.20733495666293714	-0.22855148250091525	1.4790220488799775	-1.0294326096340738	-0.5984229154172863	0.40649747138380565	-0.9942032735279647	-0.39473397653147063	-0.29194728951667115	-0.707434786660393	0.47323516859663817	0.7514832547560946	0.20897584280957546	2.313037650416112	0.6696825988650581	-0.01631966742273109	-0.8549224700010821	3.1211107678730845	-1.013958363290431	0.8406068224031353	-0.7215853075954354	-0.3252989717332252	0.2100837150286154	-0.8954678053579561	0.009566916167671888	-1.3290588544242041	-0.4753469535770849	0.06795881733928946	-1.028670439362667	0.5668590881392439	-0.7204163440891419	1.0154759126212674	1.297420354535631	0.38786299701059423
-0.30203375770218455	-1.2795100613027957	0.22922890257548145	-0.7794572693639605	0.08672142038081262	-0.06114672007051238	0.028678493767728862	-0.14686156622370944	-0.3047817190381166	-0.8285180920332171	-0.13734357844018802	-0.23736711187236298	1.4203533465018403	-1.072921190707503	-0.5826681008235528	0.3135112528879123	-0.948744031468751	-0.39788612337952955	-0.3016119191186384	-0.569928328162738	0.4138847401636438	0.6815901550541195	0.2429932915190892	2.2515792970034707	0.5212581032908178	-0.10182905105159994	-0.9138580139639385	3.165346164638615	-1.0239482426620894	0.8224529880675553	-0.7238202599473637	-0.3713224380550989	0.1964292310498926	-0.909181364291066	0.017556360691780383	-1.4178286273656422	-0.4540651541380953	0.02939318799299053	-1.0243367959038179	0.5982128201869654	-0.703570968997351	0.9456493488477271	1.0796379711923971	0.4509126472023738
-0.2736783702460087	-1.2222410385968052	0.14146405217153352	-0.7760501385829894	0.2583946435652041	-0.06456477256468307	0.06873932339982324	-0.10352216333306999	-0.5843928734444005	-0.8292818637874719	-0.04850350054960538	-0.24986154125814625	1.4162466276922203	-1.1318390097002713	-0.574255335749229	0.2470023534849899	-0.9242208248485732	-0.38140326095222604	-0.3030110564941055	-0.337461941140321	0.37075824440388255	0.6206090822735348	0.25598229211969425	2.0983398608562207	0.40584949702573975	-0.19581161644952363	-0.913738053565744	3.124177149677114	-1.0257605875260922	0.8244456233615688	-0.7164113929007211	-0.41751433426287166	0.2033706709210048	-0.9199445724357442	-0.0003968651516588539	-1.490984318459605	-0.41644925117817355	-0.030594739380734814	-1.0026080658652468	0.5950935920553386	-0.6867051380766689	0.8770612461080276	0.9556974030184516	0.4867555905529331
-0.2905877570291443	-1.0358579108572874	0.07783481445968628	-0.7829058242273756	0.38061380416318885	-0.0281771132234732	0.06636872392142147	-0.07662307939020203	-0.912781730573198	-0.8398157628142819	0.023860574005952533	-0.2677626132602035	1.4306359559745525	-1.1981810703368314	-0.5779105371263495	0.20444595981109143	-0.9245034504567844	-0.359504437122349	-0.28825544803854597	-0.05103105234033885	0.37230805175718906	0.5858002812211169	0.2643078409628134	1.9563698363586206	0.3319024371045577	-0.2700977505421883	-0.8946693486027811	3.054631197381021	-1.024280424470047	0.829253435262823	-0.6999174445434899	-0.46712395357200887	0.22337545279471832	-0.9302385398983658	-0.03450166256184871	-1.5504442291902094	-0.3911742122808131	-0.08767692427843188	-0.9637449195301933	0.5914060573490058	-0.681780397271145	0.8168360845430737	0.8812288855058485	0.47661640978620046
-0.33460270702796263	-0.760911242735901	-0.05409686878193178	-0.8046016874071167	0.392600941597742	0.060537666336284435	0.022045418333988053	-0.07984269159759673	-1.22220610071328	-0.8470177716379652	0.06167186276559285	-0.2869401095267553	1.3992414686169616	-1.246859818930092	-0.5851840186545577	0.18185552444945915	-0.9508202426675337	-0.35075293123692025	-0.260578394409554	0.2792844823496287	0.4219345834206961	0.5721343190188699	0.27661973507102244	1.7844864540053085	0.28608835078713	-0.32368119152706065	-0.9047460220510996	2.986979794111996	-1.0293657371477465	0.8366157592706479	-0.6706954425420258	-0.5058207198572796	0.2405991803716833	-0.9325671467830728	-0.09716814853733102	-1.609413411634178	-0.38265117405700455	-0.1605676665409847	-0.9346941474284967	0.5853936321097827	-0.6794586606920096	0.7814467275814672	0.7971536273587196	0.41319671650074385
-0.3858730705405224	-0.5233153814001424	-0.23752864056595974	-0.8321331682010754	0.2945310208755455	0.20279477824505526	-0.02225947483031295	-0.05514838535917471	-1.3938566049864851	-0.8526614810435698	0.08332350770125066	-0.3313503342414238	1.3698348319482956	-1.2786129708230958	-0.5826048072932131	0.1663345665068796	-0.9860016957819869	-0.3586275671809794	-0.22124382222782382	0.6160868696342228	0.4967046141283712	0.5831926644295955	0.26904281805400293	1.5618410098362463	0.2585088127296781	-0.3783280682805196	-0.90504092469666	2.9274279751031083	-1.035980063147368	0.8429991432648434	-0.6366738803647958	-0.5407137778860014	0.2600844738421402	-0.9339044827269349	-0.19286304422414968	-1.6480099349057262	-0.3919480958967766	-0.23808892091562056	-0.914380484641795	0.5544919621101226	-0.6794484327775641	0.7850688931858162	0.7120306840037598	0.3274890430346271
-0.42971341274103586	-0.4172140678010102	-0.33369745777374166	-0.8540465078136442	0.10231365074374894	0.3253122075964104	-0.10044322655973081	0.0205503090745122	-1.3671034292461903	-0.8533893709033302	0.016267945740964095	-0.4024409393139404	1.3489352926597333	-1.3101516097440098	-0.5652623799801241	0.1422225988811844	-1.009622674499029	-0.3731560985624861	-0.15910566231736384	0.8362092530754298	0.5846708947895264	0.6076350675245661	0.25266828499141913	1.4001334325013	0.24734209759228537	-0.43396977204330095	-0.8810888318572057	2.8826298921142794	-1.0429363410081212	0.8392629520885675	-0.6104970009428342	-0.5876636085803189	0.2912313862960653	-0.9507795507554031	-0.29507382694359885	-1.5958291604268748	-0.42904807644605575	-0.30745871624597304	-0.8874290392854698	0.49446458015676165	-0.6861579446538327	0.8278823579578063	0.6335608376748041	0.2550459912341401
-0.4569660141026596	-0.4699879289374248	-0.30679026478867066	-0.8678096592054703	-0.11965183947766604	0.41709722275080613	-0.2412660417883489	0.06856591016501395	-1.14661424319263	-0.850118992519338	-0.1890430497345372	-0.4427987764246654	1.3064630555538606	-1.3286991337942151	-0.5330670708806421	0.09086257966194465	-1.013063097768216	-0.40684968278019057	-0.07288235187207323	0.8582302887214274	0.6751417164477977	0.6269967823746312	0.254156011932458	1.321610137109585	0.23346585425944869	-0.48623821180895543	-0.8503189897203771	2.8653053511474087	-1.048666477195385	0.8294677594078195	-0.593835431159208	-0.6168019788408274	0.32509665617048356	-0.975649306904414	-0.3911716485069938	-1.3757375238710892	-0.4904325248642625	-0.37672414653465347	-0.857754520434594	0.4113497436059535	-0.6887814047091118	0.9267062217441016	0.5823248876240056	0.20424761392838411
-0.4447113036269473	-0.7230732755831273	-0.13558802133961784	-0.8649513975168743	-0.2800947506052463	0.5053911868024874	-0.3454067070298171	0.11994439421626835	-0.799222094220125	-0.8483454017342884	-0.4268884573255124	-0.4163674544598887	1.265617241738926	-1.3322150537270043	-0.48856117013008066	0.007922460656283803	-0.9747999385026901	-0.46320433724739285	0.016868195654226197	0.762798083990633	0.7476230021189423	0.6242033648780628	0.2617329289494782	1.3161771929359865	0.19103003075591501	-0.5387181952490057	-0.8099923025274055	2.882712488257149	-1.0465952259222395	0.8226904823903881	-0.5784533715970606	-0.6090261324418289	0.35807969142902546	-0.9738485957870205	-0.4839424535466609	-1.0235730607168632	-0.5583279141047733	-0.44504479855135487	-0.8250357450616045	0.32370137051601006	-0.6806655545965825	1.050305964599848	0.5536348864807266	0.174513228108821
-0.39575219597088634	-1.0835055163121419	0.18196704546698955	-0.8422768903894078	-0.3336869390473696	0.575894960548453	-0.35175438990499347	0.21567313591796236	-0.4840878668457903	-0.8416867473129613	-0.581955235257454	-0.32628095819910163	1.226343637105232	-1.2816161524323544	-0.4482273679210814	-0.0831900805537334	-0.8874631904575574	-0.5190833040993442	0.0942087473838393	0.5784483080769653	0.8010880861722871	0.6070392238842425	0.27540380439805917	1.4009872644166341	0.12808250231751223	-0.5872360228415834	-0.7616082752557192	2.921723678986185	-1.0505227872986769	0.8192149557147825	-0.5650268953428506	-0.562258767457236	0.4029482630862325	-0.9268365449534549	-0.560751637789964	-0.6324105693292992	-0.6245310778383779	-0.5150078267501589	-0.7795487806363874	0.24143253579800356	-0.6753981786571337	1.1352071293444266	0.5305029441518776	0.18230121198804033
-0.3420373232820686	-1.3973585828460657	0.46161224742126283	-0.8166560953981528	-0.32665578715093113	0.5512343129680228	-0.3219722954870164	0.22849984808660598	-0.22361304950032182	-0.8315372971557435	-0.6708649122404651	-0.15854531918156586	1.1888048839818732	-1.1550430348519396	-0.4344768484547724	-0.16052245619315642	-0.7704127077952888	-0.5652708521875365	0.1580928896493991	0.3092508706382952	0.8497598841919842	0.5824494616094076	0.3334442285208806	1.567642388329475	0.060644075019001396	-0.6300135842424394	-0.7199770187323852	2.96153501984927	-1.065847115704003	0.823130715769298	-0.558294101382667	-0.5142001066807506	0.4803968186546257	-0.8435111308372187	-0.6165798960315547	-0.2604236575058498	-0.6934737895724921	-0.5860749272319146	-0.7322324694020098	0.16893469934739228	-0.6728565419174191	1.173373036043189	0.5087738345589384	0.22395098542398278
-0.30564997710390357	-1.647199884319635	0.6008660331270047	-0.7992062006688622	-0.2698572632375156	0.4296916297425182	-0.3424745286458525	0.1334198045181702	-0.057594792751389325	-0.8248068789454258	-0.6728389955893627	0.07506107608701695	1.136108769355461	-0.9774576861038231	-0.4469878696185944	-0.2354496148911335	-0.6699827849389838	-0.6076815552341457	0.2648741135485093	0.07299701364985096	0.904591675995713	0.5427137384128136	0.4340040793528054	1.7776557986826365	-0.017822708530325415	-0.678388476919884	-0.723630812527385	2.984176687513363	-1.0872142219982002	0.8185256429241203	-0.5595177377953477	-0.5035188447499955	0.5695786467793497	-0.7377853396612953	-0.6667326554973743	0.028124575035515142	-0.7602805825265481	-0.6431516192326813	-0.6978751951058033	0.11797439047230107	-0.6605165631388854	1.2062521789738407	0.4784856695393066	0.27738520815084905
-0.29314254481485574	-1.8102546735687652	0.6587457753015228	-0.777644965757062	-0.1740211980657501	0.26433689928331455	-0.37160298204260006	0.04530431146016753	-0.024566317604129074	-0.8183225080116472	-0.5097619948378587	0.2883536461706572	1.0808962164705682	-0.7484415442912445	-0.48147756919289153	-0.29459004581874704	-0.617523123968692	-0.6424296758519279	0.4163924610917623	-0.05567510169966143	0.9651714874768997	0.4807139652149034	0.5302962519404045	1.9636975856046035	-0.06849665073872922	-0.7300737422317971	-0.8052038832994842	2.9563830854377855	-1.1089183951269426	0.8037778247306336	-0.564283773685835	-0.5295272262975497	0.626726849485968	-0.6204693036385682	-0.7137310809579981	0.15166913883440428	-0.8125435227246012	-0.6832662455132702	-0.6724644973164804	0.10005981731053397	-0.6493476805643646	1.2558438874686744	0.42490574580318946	0.3208282673484536
-0.31232183297594374	-1.8300344916575526	0.6426293426120196	-0.7519931027039741	-0.10510126124753716	0.005028665592382908	-0.3023446524270091	-0.0402760852120377	-0.04189545713255072	-0.8011402065333657	-0.23361810484023882	0.4283192743606534	1.0355280423383288	-0.5152031593450933	-0.5375609115347638	-0.3326815063858754	-0.6358774831788738	-0.6619214057251063	0.5715027117291782	-0.05329520003396661	1.024920811473403	0.41804146532630543	0.6193262189792803	2.084356901201675	-0.06775873667699163	-0.754750025980273	-0.8996427067779178	2.849715329180795	-1.1294403918214835	0.7924128525014038	-0.5715585435913628	-0.5946043234617354	0.6463509717538468	-0.5185560930043567	-0.7438066196024267	0.13798079374811564	-0.849906623703308	-0.7220900410152846	-0.6576574942632039	0.13140063329973914	-0.6537712535620572	1.3465711457864251	0.36795783967579393	0.3533009720612219
-0.3570857585306444	-1.7351212587629932	0.5987357641694298	-0.7349678048197283	-0.08353987588918851	-0.33566013451754684	-0.19825922445494	-0.16279247804843228	-0.049063268204288094	-0.7851778894679221	0.030750884156428328	0.545807382575893	0.9826241069580739	-0.36037711373333614	-0.6024209567504134	-0.3720353736349764	-0.7067349842221493	-0.6643743490905042	0.730604618996604	0.04958230018016796	1.1138876006790976	0.3493208321423852	0.728316522477089	2.146078421985481	-0.041793385629591166	-0.7044312184570257	-0.937200308112572	2.7087959849276215	-1.1516770328482742	0.7784586128988471	-0.5850297188926116	-0.6992413900764248	0.6462210996530324	-0.4646051455848754	-0.7533789872130844	0.08281103788703367	-0.8759452277684184	-0.7569095146552485	-0.6475099725228255	0.19292627804096252	-0.6582203963458635	1.4925231127851852	0.31499350498834666	0.3800522412486869
-0.4106306183632184	-1.5430416762758246	0.46030731826923904	-0.7222143654374602	-0.04680536239321353	-0.5474162157958565	-0.16923203938542547	-0.25235261786945606	-0.08990814985668957	-0.7926259455681428	0.21027225229185298	0.6391264492300943	0.9288979242474003	-0.20163751438686753	-0.6516527744330088	-0.41120984625032325	-0.786593023865384	-0.651324461139541	0.8359984629771832	0.16215998325350517	1.244555324450372	0.26089891730262327	0.8347795975173646	2.1779158257325952	-0.00018771544551288987	-0.5727652920335682	-0.9625919257303581	2.586233633427187	-1.167739000268329	0.7571999747330604	-0.593053197836034	-0.807962881424162	0.6148457914356064	-0.46954390376352295	-0.7495339231337586	0.023648538239238577	-0.8920007331876031	-0.7867579165734628	-0.6371902222024509	0.2535155085397722	-0.6535053277864731	1.6299323620075115	0.2496877937001698	0.3911136832642748
-0.4650393273031919	-1.2739852198662966	0.19204957498346648	-0.6987786907950959	0.04223148123980867	-0.5536339796294739	-0.11315700473321663	-0.29093224795410844	-0.1758331859061238	-0.8051282228072625	0.3072617511868565	0.6196739509878594	0.8728360169772401	-0.005059919573238081	-0.6860158869466266	-0.4383848111412273	-0.85971152977435	-0.6303999372445178	0.7606801938406818	0.18706097772452687	1.375916211004138	0.17317535683700405	0.9071680035811628	2.1705939246504147	0.04854920235082915	-0.3884135558922701	-0.9876536522531101	2.485652180447891	-1.1744607968528777	0.7373894726821084	-0.5841916117606377	-0.8747242774473362	0.5519697812482445	-0.5185033034276249	-0.7412566744120952	-0.029290634500777558	-0.8941727665364072	-0.8220717509371369	-0.6296075098560857	0.3099457681964122	-0.6571924909440875	1.6825070304118093	0.18196116009559032	0.3809232657614947
-0.5211481648056004	-1.0805604104562123	-0.08148365111347204	-0.6225428450682877	0.08923603373266457	-0.4790551659124419	-0.006070351790432682	-0.3114995605472054	-0.28656561139563613	-0.8091623729455109	0.32658499012125114	0.5009301733742144	0.8043319715313991	0.1447276872062629	-0.7085536582084366	-0.45511502180022356	-0.8992736798160774	-0.6005347786531834	0.5421031906589584	0.10054645900176222	1.478360438839229	0.09311447372435616	0.9580845044670878	2.127001711657948	0.0700467143525513	-0.17841929597620082	-0.9657258911331837	2.411078187954619	-1.17580417916447	0.7113288151595256	-0.5643452348755138	-0.8881916504073362	0.5250325162000268	-0.5884436270881916	-0.7367784410981498	-0.07717381883303795	-0.8786486612001839	-0.856067290037584	-0.6145538009990295	0.34014351300694684	-0.6631758208947237	1.63724327714276	0.13255421981439633	0.38188537780505316
-0.5671940791952188	-1.0246919738057672	-0.30794462519238347	-0.5107030004813605	0.05864157128514187	-0.3310526341076904	0.0025420591301288597	-0.3224876313810948	-0.3663539368059262	-0.813063247475634	0.24851378998651036	0.35817820441172404	0.7389587909206152	0.33640287580408346	-0.7114124159954485	-0.4544904627049311	-0.8724731630066588	-0.5600956001806335	0.3556651960137055	-0.08329399943481194	1.5496581163629117	0.027315396454277312	0.9755080757573268	2.0771578115593714	0.06634561413664748	0.016498189091692334	-0.938369921994967	2.3646901292155533	-1.1614812812096034	0.6702249196760297	-0.5461471353499369	-0.8277393571934569	0.5777516324340456	-0.6443477888467335	-0.7440138386246657	-0.13951861706689006	-0.8623609906962102	-0.8753253866745473	-0.5862431463086724	0.30838292511596976	-0.665957813623908	1.5182045332557244	0.09722887902151675	0.40990048648169
-0.5895530672622675	-1.0348337669036287	-0.5124002555367679	-0.45008921184602657	0.08845479463306022	-0.1348023160912537	-0.06303378585881907	-0.31455202354235007	-0.34493920040212256	-0.808854813849838	0.11047980812902577	0.18032975689215708	0.6786049332993669	0.5569849953969352	-0.6882100626650713	-0.4408764032767011	-0.786402795090626	-0.5274107029543073	0.21006084930961144	-0.30605094328026106	1.5861210944306043	-0.010152276756571628	0.9505075874500679	1.9998099970921914	0.06131280963745035	0.15184040153235748	-0.935200968142669	2.2971522956429737	-1.1256740363224376	0.626386943207724	-0.5303907212688419	-0.7295377158024879	0.6392169629056653	-0.6488173063433244	-0.7671417839401324	-0.22875681246375343	-0.8567683917648491	-0.8835921965543625	-0.560678839245298	0.2506093953736599	-0.6839691709624893	1.3648883839804764	0.07399039243424331	0.4332644381193478
-0.5965189994261898	-1.096282404123203	-0.6137832127323303	-0.4943094198543768	0.18083631816126303	0.013414917503332102	-0.07636438020726707	-0.30158204062034877	-0.2633880258651403	-0.7812052511488096	-0.018809996843280684	-0.023602368585190037	0.6201214624626972	0.6315204051625835	-0.6616689756092733	-0.42061145390817867	-0.6796409715888183	-0.5042395580330317	0.06751932013752833	-0.45439197356337263	1.5750762648114631	-0.02545841069992249	0.888290083838946	1.8615711011013238	0.0487509757270853	0.21596672185740434	-0.9134581459699586	2.1661754620877116	-1.0848498691297985	0.587333608462835	-0.5190092264166472	-0.6496598424149369	0.6567496965156029	-0.5949895346028832	-0.7956056190782571	-0.3448437933612052	-0.8515730530896825	-0.8901726870766338	-0.5459509682422905	0.2379064518231207	-0.7075649695883316	1.2353426964837673	0.0654668517603578	0.4691529252352821
-0.5781346362415916	-1.216550119762415	-0.5808755762960806	-0.6734633984118611	0.13938181843851222	0.13024704345986124	-0.0657956493288011	-0.30808892066866783	-0.16834939244375324	-0.7356557490795964	-0.14512602241180117	-0.15538539081946431	0.5839877583490096	0.5507955113485867	-0.6403865260325353	-0.40145609357065404	-0.5568564501445714	-0.48158995013570804	0.012382725832873032	-0.5179038629570127	1.5363637773364383	-0.04492263628380805	0.8030938746865923	1.7179986797215208	0.027034395488284624	0.23594330559632315	-0.8790645001376781	2.0002914336522397	-1.052940875459543	0.5511707534031587	-0.5200484792602944	-0.5818668133406317	0.6648689419906517	-0.5011062051403677	-0.8252379392584526	-0.47799473513482715	-0.8492514022417923	-0.8977583777371148	-0.5408213494542649	0.27272814558240227	-0.7112572467031681	1.1468260245274946	0.06673946373597263	0.5590050813505746
-0.49058720516032206	-1.2850625823056094	-0.4976222117211323	-0.9465879079922429	0.06913947168607357	0.20765992080271198	-0.03396517283725464	-0.3214966753370388	-0.06614294795062989	-0.689091301994661	-0.24533606112920298	-0.1863879720404175	0.5734882924375051	0.3602399758246005	-0.6050687361029589	-0.4060406230999269	-0.4419310946517383	-0.4625509831734328	0.058789408362028894	-0.5310072125949803	1.4957614403883936	-0.058204183234234055	0.7191279012739441	1.5741689391343567	-0.006344685898138325	0.22952838660517644	-0.8805889968647301	1.8531980277195725	-1.0334935846142754	0.5148341220097021	-0.5370005928496709	-0.5339836003619582	0.6545508274983665	-0.39125109596234436	-0.8493847114332619	-0.6181125315232517	-0.8519393580012377	-0.907760943046845	-0.5617587589901455	0.2932453045351542	-0.7162075572948056	1.0825658770135793	0.07023766688754648	0.6771057579400521
-0.32843629478259107	-1.274516667539547	-0.30576974327234613	-1.20293566418304	0.12976688097827815	0.20671952696323567	0.055827611677656	-0.33252852334556526	-0.04893576653789167	-0.6432496187845579	-0.2086953025604147	-0.17562138525657095	0.5861518048944522	0.017029684528303314	-0.5636642183390447	-0.42700986251207745	-0.3464960359097822	-0.416535370367862	0.04020674767357454	-0.563084953334146	1.4496661153526755	-0.07348468949413041	0.6525282788845714	1.407958275670594	-0.05178405023108955	0.19473802826192482	-0.8741361271118638	1.7453997367570557	-1.0385935523717382	0.48435375306464074	-0.5524329388397361	-0.5414155690772474	0.5965741303555183	-0.2972387253122641	-0.8710160749214462	-0.7404451451596942	-0.8472083494956486	-0.9114576626808087	-0.6107228788007124	0.27431036275061904	-0.7223238501332341	1.0295584130867028	0.07280064821518002	0.7877258710665955
-0.1378289082233493	-1.346328534387503	-0.06567950916120466	-1.3554953818118491	0.059894809007422764	0.2278848294051552	0.15016366160068714	-0.3526142870176548	-0.18331143581778006	-0.6114223783673006	-0.07462214178116577	-0.16523357477885545	0.6194437860914717	-0.3372254088187656	-0.5335681446624979	-0.44573334687945343	-0.26539879167669816	-0.2843286003841904	-0.05514034935459463	-0.6078539595707217	1.3893544140043377	-0.10041938480507603	0.5956417968121709	1.2644033987822019	-0.10701230578928148	0.1341450590389533	-0.8478448065076212	1.690478464007788	-1.0643474125416075	0.45558218473508594	-0.5636077005993778	-0.5704907781305442	0.542484639540493	-0.2416219734714819	-0.896958745288995	-0.8251403862666485	-0.8396088123868892	-0.8958248780177168	-0.6664504614960363	0.23988260877607667	-0.7175065024293886	0.9757985507898062	0.07916962721872188	0.8881384877783443
0.05568707666027354	-1.515843734414584	0.1435664380275691	-1.3404480838642772	-0.21799844904764026	0.2791770869966993	0.2476804576199812	-0.3727000506897443	-0.3526669100958585	-0.6016625030646019	0.01320558567408429	-0.1499787482031891	0.635061967526958	-0.5422527219232502	-0.5066156496594916	-0.4724897242915972	-0.20242219701623704	-0.09091860096339202	-0.08050706269552535	-0.6590496263364491	1.3339340877626422	-0.12456066261945384	0.5370530117976209	1.15560415937895	-0.17013278283590433	0.06824634576626273	-0.8281463094541379	1.702532338607801	-1.1001741975351238	0.4215394009475292	-0.5810738532296974	-0.5782174991461556	0.5305453629621808	-0.22137423804073048	-0.9190621076611686	-0.8806596001500324	-0.8380404082585369	-0.869766574981278	-0.7063283600051271	0.16983236541425753	-0.7229477529144114	0.9258872394475297	0.088729014849503	0.9217440936548293
0.2628270647536778	-1.6617039770687598	0.3579261460385825	-1.1021819396600332	-0.4147608403995301	0.28420110887883443	0.34736531646321167	-0.37924672816955185	-0.5060126099151774	-0.6066142045049412	0.09446568968012001	-0.12737151031537325	0.6327126894400467	-0.6226532302672574	-0.47855024341467833	-0.5021097715981131	-0.15546286519036426	0.1096954867992431	-0.08739105373196313	-0.7258257777423749	1.2937894998219033	-0.13838679784329297	0.4911194424930575	1.0602966338707365	-0.2293446213367595	0.009128464867459374	-0.7845357063605991	1.7425811433816354	-1.1409250893289495	0.3802791067636312	-0.5998698025094148	-0.5749541701068649	0.5334921161461755	-0.22865333412113667	-0.9102437870481032	-0.9119844224468991	-0.8280727872849294	-0.8558036309849397	-0.7336289173479328	0.045528218255753754	-0.733247262761062	0.8999727752340638	0.08942747165472426	0.8606528253741981
0.473739500278863	-1.710951461456628	0.48529615386843067	-0.7826210336605783	-0.5242279002779326	0.31852763103762927	0.36495838676699965	-0.3841617109583436	-0.643243207812193	-0.6177734736929535	0.16454564856596088	-0.11168602026835384	0.624887786273642	-0.5742570109543093	-0.46997397005364416	-0.510421722962055	-0.15102238207673677	0.32796732808709483	-0.15763598020027764	-0.7545559136093676	1.2716998405836204	-0.14481934639043664	0.4684268382866401	0.9676617192207942	-0.27651923670551615	-0.05058974267490095	-0.7009632956185963	1.7521829449902118	-1.1789452512603016	0.33786030368786474	-0.6116033023570393	-0.5686099777380067	0.5404469910621991	-0.25068418414370386	-0.8472664725392626	-0.9003853902173461	-0.8177698167444053	-0.8481135752827864	-0.7621676585361246	-0.05754192870235807	-0.6724627672112666	0.88689569205954	0.07116105046055068	0.7363411177816299
0.5894033818291553	-1.5972327312075738	0.42874922394747383	-0.5628196742054878	-0.6471265761344266	0.3062123363727026	0.2991615927004522	-0.393279302512288	-0.7743648128236296	-0.6220587970926676	0.1383004635299858	-0.10210764956812338	0.5841549185205782	-0.44401624475352985	-0.47858189017984837	-0.5233182038552686	-0.21549906650385822	0.5574608121540351	-0.21354268793428616	-0.7215243601403711	1.301656243476034	-0.1573833182041288	0.4652034299143897	0.8754595686923231	-0.3154499684157947	-0.09923907038939986	-0.6017910347614139	1.736102508425312	-1.1988517346048035	0.29347203549592127	-0.6152853863568413	-0.5594305489565168	0.5578767226611457	-0.2742869904511619	-0.7606489212433083	-0.8486879087480592	-0.8097265863624937	-0.8441092534207364	-0.7799723698466503	-0.09825334514496074	-0.5385282275470283	0.8773542153848496	0.04147071711318392	0.5810539567630135
0.6239343714148237	-1.3192136312252092	0.31563305762432814	-0.40489035988995087	-0.5991210610452029	0.1045987676461908	0.23545000555374201	-0.4019710615493091	-0.8627400982881506	-0.6320339637623382	0.07379475922869096	-0.09935244109476324	0.5261729281986147	-0.36511209519044097	-0.49651505710944166	-0.47838317022270516	-0.3614154069586272	0.6910373332225911	-0.24572284757003365	-0.6526137054895326	1.3483466422212507	-0.18615039288208818	0.45855157387993906	0.7864271229454347	-0.3491518872042277	-0.13589330002597882	-0.516774100891155	1.7250862478700957	-1.1892184621740405	0.25363670724902143	-0.6131007204328308	-0.5509318576305356	0.5768022225936095	-0.2974146905680364	-0.6936308358008035	-0.7879640009155165	-0.7761348782055812	-0.8566715086998962	-0.776346260013735	-0.1264426428562488	-0.3787528620361539	0.8770146373594416	-0.0016678692974236963	0.4470243482334354
0.6446575601082851	-0.9964311365980254	0.23680195295345455	-0.27165497672099714	-0.32641978783959325	-0.21202196182325328	0.1614412707697809	-0.4089594905186361	-0.8401445855825062	-0.6473145248323726	0.07374414170692449	-0.10695391079998466	0.49160239758121893	-0.3631867104653419	-0.5156666244980752	-0.303725883648818	-0.5414316140656558	0.6907794302986592	-0.3141630043985649	-0.5886851017964518	1.3439587910226465	-0.2223238680784716	0.43971656933794534	0.6981490903292176	-0.3761606948545545	-0.1830846916061255	-0.46916481785780784	1.7260051299595183	-1.1637821287323655	0.22781933659373124	-0.6076194997897268	-0.49866244970657886	0.5833406111173661	-0.30865887041182277	-0.6532346386320758	-0.7267270589651276	-0.7187075546770005	-0.8694095366808197	-0.7651188185285097	-0.1554391942247904	-0.15869928274053835	0.8748839517098249	-0.06077625622062993	0.37630057357587593
0.5503831338502472	-0.7332538200738299	0.15392222193912794	-0.20588906783176242	-0.010196986460196577	-0.564261718226298	0.011849539023968436	-0.4117811284111485	-0.7086238449197438	-0.6424755950604459	0.11467473524543173	-0.11026950065775716	0.45448832165049347	-0.37275084980632267	-0.5323972143512132	-0.04865993567891045	-0.6969246145525068	0.6297252114398048	-0.3741201560472668	-0.5660714058134713	1.3020551390395458	-0.2511678258067961	0.41471131267510675	0.6050404744111793	-0.4003965598197574	-0.2424427031623519	-0.454454674029236	1.7251688440129644	-1.1268073624907609	0.21807048426865747	-0.5999145015564539	-0.3729155040592277	0.5708012358663254	-0.25877272040065924	-0.6377968214752612	-0.6820336084959929	-0.673368293229766	-0.8555894080046647	-0.7392659122229778	-0.16336965415364785	0.1078299397955731	0.8530976909424914	-0.11690732303344469	0.3545932764037535
0.33308832380284137	-0.5957140550539805	0.0845044523477986	-0.17979189589240796	0.26562110523654314	-0.9114302183534437	-0.17717699996740888	-0.40807200779644914	-0.5559378276352561	-0.672057654079288	0.170967746640099	-0.09776988255545141	0.4060028362106225	-0.37677950806264454	-0.552920141563874	0.229235640497635	-0.7989578942246265	0.536478976498139	-0.40132691139879045	-0.6045804372406715	1.272981537804079	-0.2869312580679033	0.3785719457323811	0.5158442800777882	-0.4248745528364671	-0.2993250819884835	-0.433621551542832	1.7292986511564379	-1.0774539388761588	0.21541749890627848	-0.5710445045504186	-0.22831844701502516	0.5371598834071041	-0.12493941236953252	-0.6575286772595865	-0.6754385177347021	-0.6445695042677199	-0.8249170715469335	-0.6876485413151561	-0.1559558365654326	0.32469240978418246	0.8207978281728296	-0.16039513784666332	0.3740290782777699
0.18385839049961422	-0.670603889676179	0.04820623076441553	-0.11761434814483548	0.49924007869372156	-1.0835094088702744	-0.34705461890024136	-0.40201881846709514	-0.3753178583086326	-0.7838195034620326	0.23844090315496008	-0.07620557668862556	0.3742243322426716	-0.36749789800197774	-0.5769083895626361	0.5148518301713026	-0.8458085238934947	0.39308495079190253	-0.4288746330014789	-0.6588227485511982	1.2315421740998165	-0.32154144457354683	0.3264109040400098	0.46218152901542275	-0.440457222437072	-0.3487862800209353	-0.4220653665167851	1.749679249409479	-1.0252134645482793	0.2126486626547135	-0.49534108100972396	-0.10207322962189018	0.48298530397430345	0.04511927631637931	-0.6855723182692814	-0.6866211744483229	-0.6050859621812736	-0.7902404132271524	-0.6343926714841174	-0.14837411021650862	0.4996357724177803	0.7853685208552932	-0.19700492886609383	0.4518975311286201
0.13542310623846573	-0.8800662398092456	0.01663698320203474	-0.027320204438791358	0.6532255603886356	-1.0520899489458435	-0.5648735845661849	-0.39990557485507205	-0.1716866099729	-0.842496652931567	0.27427810856570434	-0.048186507468014915	0.3445466250255159	-0.3414581159997575	-0.6099212400956732	0.7663896836773791	-0.8406397363279391	0.24967946273349123	-0.4376456958762575	-0.731187501728511	1.1818764068071108	-0.3454584801576958	0.26852306729575615	0.44446159269033847	-0.45737736127457673	-0.4054228107930391	-0.40190202292029875	1.7835798037984674	-0.9730609206989772	0.22976563153207108	-0.43351112419362625	0.03064250255452692	0.4240323269011955	0.20114180310026614	-0.6769209240907985	-0.675512870505404	-0.5601284833179144	-0.7557560062999253	-0.5985505075387458	-0.13405665935146246	0.6574882900128947	0.7446724249476099	-0.22012503294400726	0.5480745776604419
0.13892445208866977	-1.036051667821494	-0.009963495666107847	0.030538882714055547	0.7314023667464304	-0.9628255328041089	-0.8474214237569481	-0.40333611344935366	-0.03288718722414327	-0.754345090126675	0.2790867731335299	-0.010308876854966533	0.30986314834624834	-0.3617583679926479	-0.6587258264484745	0.9111146433971044	-0.8268997836825914	0.1727842731691193	-0.41440708224087	-0.8161879584966414	1.2325099862866908	-0.387199569584625	0.22021962526780844	0.43293486183332847	-0.4822243113221559	-0.4602697964276836	-0.33948262905988297	1.8082347524450042	-0.9179675908439352	0.2616767589585892	-0.42958319543511186	0.12442987735256214	0.380090773342905	0.3347580873159405	-0.6359836550306694	-0.6411693257180268	-0.5221669123428629	-0.7306754389170455	-0.5799591305520163	-0.10438847294008646	0.7309605134323719	0.7028710358591879	-0.22536345898316562	0.6400445188656968
0.259798997935721	-1.171449034408552	-0.026113388077457667	-0.03465226703127637	0.7743583103637329	-0.8194605596597905	-1.0544415032552599	-0.41440377914621945	0.0637646194546877	-0.663569023038706	0.2685836373669624	0.03477588100760561	0.2888100024135424	-0.46074825657653645	-0.710969361283069	0.9792846042236765	-0.8504935868603821	0.14471870386922112	-0.38047506152155364	-0.8499881183401623	1.3766420701442956	-0.44570116399096193	0.1625177543911843	0.42416261612784145	-0.5085989740756763	-0.49287039187110465	-0.2821165669734011	1.8046160089355354	-0.8668115924185054	0.29417293337550143	-0.4567713907963206	0.10388844918480951	0.35879622715765497	0.42333899707121325	-0.5944592654075291	-0.5854642299078874	-0.49700021715173753	-0.710988896319533	-0.5893106769632179	-0.07252455658098132	0.7425027148841546	0.6618220451407866	-0.22142132142149334	0.7294981670339524
0.4650826294366279	-1.3298038332973743	-0.025293624892212645	-0.1724132312071736	0.8712848551120296	-0.6372087983405853	-1.0797954099096985	-0.4324797725281556	0.10065694944881587	-0.6065321887460957	0.22843128822561587	0.07469786593045409	0.2860405649764711	-0.575005190344769	-0.752431898116461	1.0215486510870124	-0.8824683263432073	0.1772603216933618	-0.340082318215521	-0.8160583140479268	1.5003650875475842	-0.4878202617488485	0.0817275057949828	0.41828521150516484	-0.5393665314779809	-0.5025613791170879	-0.26911585881909794	1.8015754384261526	-0.8184009789353108	0.33198666360609036	-0.5277534774935659	0.036025240991379194	0.35951724123458956	0.45216210596655204	-0.5619949519233994	-0.5064049288201647	-0.4678248048299217	-0.6997394434066683	-0.626265344438842	-0.05480372429695547	0.8105643715619462	0.6243153193148736	-0.20912729782450712	0.8132531515595925
0.6535947224162193	-1.3512554971915955	-0.014536324318492208	-0.29122267766520565	1.0088968673444036	-0.46694169092996063	-0.9728744687751139	-0.4548538885108163	0.04631352181058346	-0.49958363921063825	0.15073339231390342	0.10931179385095316	0.2913716190967697	-0.6383702294906188	-0.7794160398846376	1.0491222707195924	-0.9109591616940437	0.2551813917773741	-0.29317594376655676	-0.7599222677543869	1.6139195377171465	-0.490850735317374	0.008967167995925496	0.38792739320037584	-0.5732990484107072	-0.4926645655933134	-0.3035594881506255	1.798261268193516	-0.783687980003769	0.37694839369950806	-0.652815823726598	-0.015345874207783309	0.36885011910000753	0.4638227369156631	-0.52778654500209	-0.4359110669173435	-0.438793850783086	-0.7157072947824965	-0.6652588259155149	-0.04066709825113422	0.8833155270130135	0.5867686431330307	-0.18944620564348752	0.822754719611067
0.843227981258606	-1.1588603676484341	-0.001988928625972389	-0.4129732339767214	1.0779632864937922	-0.32134811320715634	-0.750912707904197	-0.47857713742092667	-0.02664514912145538	-0.4081565720368263	0.06337387693499381	0.14887575733376046	0.3102787898539313	-0.6425610804819344	-0.7873382800988282	1.0540523010249843	-0.9537008498281484	0.36325417925709047	-0.2626477068304152	-0.7056938469205085	1.7276767053042292	-0.4390123386092724	-0.036632616418019646	0.3428263539465658	-0.6003482107362857	-0.4543465735445918	-0.36327477470174496	1.7653931655903956	-0.7869707178706412	0.405615696228795	-0.7640158779967943	-0.09398157718682962	0.365316702288197	0.48961924341173646	-0.4982175417453566	-0.4098058091237772	-0.42670062947763315	-0.7510760581154717	-0.6978984692382351	-0.0263625634446041	0.8130190710288734	0.5585037663123316	-0.16383414974355648	0.6905297827844962
1.0324614801417167	-0.8173941657585425	0.013954628833990085	-0.5172065814249762	1.1162317955134688	-0.23137947519476323	-0.47196449743597724	-0.49854350879855147	-0.06503978135876996	-0.37656000094132414	-0.016317083896277517	0.17993022571993694	0.33638740151597163	-0.5956664519736157	-0.7827494991491972	1.0217546227035457	-1.002529858754496	0.5039889392587835	-0.2637940588817436	-0.6538684785467378	1.7676251150989806	-0.3366617778118529	-0.06886670014051996	0.32551578908773837	-0.6128178053889345	-0.37674434942085266	-0.4006774271887312	1.7160987550741098	-0.8059392761103231	0.40459620840395083	-0.8374619996620414	-0.18431613932393737	0.3443983373604788	0.5111515252096186	-0.4856404983122312	-0.408363365372153	-0.417739057204778	-0.7787327941585728	-0.7235791469637698	-0.019071448412291282	0.7256931374929237	0.5563064967361637	-0.1312079301640739	0.48841224501846864
1.130963253095539	-0.4754850908076097	0.01881186512207223	-0.521343811659013	1.1330569188304669	-0.20421540474485864	-0.21324233377959517	-0.512834766445961	-0.0358862481598032	-0.30014694362129574	-0.07181919651334065	0.1812429710000875	0.35679449597477697	-0.5431526300012854	-0.776277735671959	0.9753578550181699	-1.0317761740965126	0.6160162382387919	-0.28767933264865	-0.611460853340326	1.7622105982697036	-0.22814135222270107	-0.0794286077507763	0.3472183249631135	-0.6019451028855157	-0.28984563841689603	-0.3885564286211859	1.6945359995262497	-0.825782254109186	0.3843686431519265	-0.905348677351866	-0.21053505822886617	0.31463971288077647	0.5132983013300285	-0.47506657209408426	-0.42805941433118433	-0.3994547669716187	-0.8076364178048088	-0.7353977514127698	-0.016359076123919992	0.6294280067315791	0.5923616929632749	-0.10736569277906705	0.3185226142263161
1.139404161660925	-0.24052432418505135	0.012158957094882652	-0.4127971816263372	1.0057515661777672	-0.2014328695485989	-0.005587025683186775	-0.5213832547296248	0.13210551264290954	-0.13367033111827412	-0.09901346008243947	0.19066049148812633	0.3700633993233522	-0.5679367263132239	-0.7665463553822238	0.946960348919459	-1.055712389068867	0.6104512662579472	-0.32282825016091443	-0.5569824039267831	1.7811090929999094	-0.14802921374314323	-0.05024627159963726	0.4080099877021385	-0.5700533795297827	-0.22655977539282812	-0.3334846091501698	1.703224081304332	-0.8698842741421103	0.3560025529345256	-0.9499918505816352	-0.1750524955994988	0.27993699187352145	0.4920534294499072	-0.4671807370810953	-0.4943672152434672	-0.3860356250708158	-0.8398522582999007	-0.7365521483813999	-0.009248785910832485	0.36647344029418055	0.6527067055960192	-0.09522556644424886	0.19881651990734955
1.0940015391597953	-0.1301216059805485	-0.0006672696130274769	-0.25391511341460216	0.8190313524187071	-0.23680713644178794	0.0720489564580181	-0.5144187042191916	0.38096659124492244	0.015967420896635214	-0.1247651242811915	0.23797639745530294	0.37414301107812376	-0.6622596497482314	-0.7611716797642073	0.9533388247862735	-1.0867033740308039	0.5146260020769607	-0.3772946694201772	-0.5322805062877166	1.8397140444781468	-0.10656362191335267	-0.01200405984602049	0.5066860555612598	-0.5328002493192361	-0.19151785159894247	-0.22184646358063387	1.7079010878943155	-0.9239224382542293	0.32255060868182095	-0.9876396229498694	-0.13824354761867816	0.24543131819163966	0.43274727274645264	-0.4819681167514379	-0.5893305739844047	-0.3924279037386727	-0.8571988268051862	-0.7327165713565966	-0.0020609993466481997	0.07103501757777328	0.7166206166918718	-0.08356488927233656	0.14036109704782898
0.9954721965536095	-0.08440603425448923	-0.015272438199120877	-0.11345122785927149	0.7505793452695283	-0.2805547731385355	0.006114069217972506	-0.4661364603377187	0.619339271898192	0.07850443701686959	-0.1535411854054976	0.2744634520403654	0.37049259435846194	-0.7314897874724393	-0.7688776670830706	0.9596109927219736	-1.1109059092878188	0.354754845119507	-0.4390801056225361	-0.560357789752252	1.9216118811567302	-0.10687756103567352	0.017788625819391415	0.5683666391984407	-0.4939675218202809	-0.18201553844093352	-0.045184783839882635	1.6763338745413907	-0.9579026831976302	0.28789960772603324	-1.0395184544190073	-0.0959957179057054	0.21933150427625842	0.342787968487637	-0.5272282048588336	-0.6643227785147128	-0.39065828987016993	-0.8665916805556734	-0.7207210835011129	-0.00866110524835181	-0.07692199279128908	0.7749015276015494	-0.08781482135834298	0.20547160262285252
0.8540858293478856	-0.12928014716456798	-0.03311204656373111	-0.042569444788275304	0.6916690344149953	-0.27839057909700077	-0.033072170315294316	-0.3795093912173749	0.8006688157160623	0.09350819490079754	-0.170580308670175	0.2945489736983257	0.37495622272359347	-0.759099176587512	-0.7877285902025906	0.9679428768229993	-1.124857831139325	0.11444090059959348	-0.5001600944086928	-0.5913752241072862	1.9989322277622523	-0.13994367961316834	0.05402812822930292	0.5057269566974603	-0.45498490552753557	-0.16597252356646158	0.13732496531283905	1.6612910520212893	-0.9780338777651625	0.26702907003902204	-1.0776188046385058	0.0037428461940902545	0.21000310475914485	0.24277518261575537	-0.5854394818561757	-0.7087857353946694	-0.36082765608683876	-0.88596512802817	-0.6996254098646939	-0.03069590107674035	-0.1862379423851325	0.8077540369615805	-0.10927757030522414	0.36963410491902915
0.7509064053763378	-0.13447283380528488	-0.05658404143920563	-0.01521401634470192	0.5918576015332644	-0.26806771704174137	0.010362735855961942	-0.3012915193704847	0.9102149213530213	0.09443599817274537	-0.20338046277492436	0.31788782061579035	0.3933393237536752	-0.7721373796716057	-0.8141378157368473	1.0241199741708227	-1.1411251089350238	-0.13593125795367078	-0.5655609486190863	-0.6082012214869239	2.0472051302184395	-0.16405292282322784	0.10767689686271212	0.36199078673115437	-0.4249898519086136	-0.08408796938535262	0.28658569076605045	1.6758795957556092	-0.9908033372651699	0.2706436177816517	-1.0789150770026246	0.1000356155448717	0.21861496854762769	0.1349084808279479	-0.6519740562467887	-0.7098192389074309	-0.3287269636966831	-0.9038500004326059	-0.6803637378639217	-0.06791998172000856	-0.27462246506619475	0.7985920886682283	-0.13243318913594632	0.5121690116324911
0.6897017771286855	0.08550775152752947	-0.08600071356278018	-0.06604654351308323	0.5643596128086525	-0.2701803826537157	-0.02520085942584424	-0.2348815454461406	0.9762441538939767	0.0527053548748088	-0.2583890545547642	0.31412081242057466	0.4129060995121622	-0.7292975695381552	-0.8388064691867614	1.0834331554864955	-1.169751821982116	-0.34714229030187116	-0.6429544089049148	-0.6351904176140308	2.061840019909167	-0.1628292009382633	0.18002715608186853	0.1991018803078691	-0.405596547973566	0.06739445367207432	0.42555981207410404	1.7384771475328091	-0.9837249337397262	0.29375587017442867	-1.0559062425395223	0.12932136195554228	0.24221586410940815	0.028701717952915994	-0.7379181457204662	-0.6681073345434587	-0.3010374079175174	-0.9114796342685285	-0.663047783334469	-0.12318779611020354	-0.26090683179473695	0.7555522385459664	-0.17062338665532595	0.5823234892228571
0.6220642299961456	0.29405667597219703	-0.11248966002476728	-0.15744878142448857	0.5828001107222279	-0.2373310088089846	-0.026632425324452168	-0.15724471609897853	0.9985957503682552	0.007125096896027705	-0.3112970191812891	0.26566857753500656	0.42913870752422467	-0.6176200234587097	-0.8532268451824991	1.1091928960444504	-1.2196135014000042	-0.4587397510753265	-0.7363144957107817	-0.6470760354658557	2.0478982930009324	-0.16935144637749797	0.26890930409775715	-0.00851963104959581	-0.3884573408989834	0.22349653318658338	0.5602353524468635	1.9073397993705108	-0.9613173167823691	0.3256438274231106	-1.0183813925506446	0.15681754082853747	0.2759288701414918	-0.06019592926274468	-0.8222850681915459	-0.6155324903798849	-0.2694835932826418	-0.9187522298039938	-0.6484874860849723	-0.18889824381062875	-0.24318185606063047	0.7032905145964559	-0.22426250164612216	0.608938127114195
0.5080499326456215	0.17625244173502957	-0.13973702684861306	-0.2087939316131069	0.563541753126254	-0.1701379366622723	0.09882522279949688	-0.11353917683864775	0.9711108259338616	0.02544536702829971	-0.3720506996816354	0.21075639057913106	0.4419919693651151	-0.5332327130480579	-0.8548724769713323	1.1478225405128406	-1.2866936024873794	-0.3765317612779537	-0.8384221304775531	-0.6179801170471315	2.0246838790589825	-0.20829271138699484	0.36629819846881395	-0.1849177958593316	-0.3672480765776275	0.35244669622252356	0.6226447496074285	2.117454062312583	-0.942143587426008	0.35684247188113033	-0.9457566158747314	0.19811795243332933	0.3114511288883687	-0.13502222152522736	-0.8819353661766585	-0.5777389770319221	-0.2674869735534567	-0.9356428878640803	-0.6420638255337245	-0.2515346695842333	-0.2382315454689925	0.6508823060085349	-0.26953789235066894	0.5873048385608076
0.40071668105125974	-0.24403409319380823	-0.1609449138791254	-0.21997843387282984	0.5426761588409903	-0.09636640167501972	0.19083210119617616	-0.11926204748664956	0.9427666511389734	0.06091205674435748	-0.44123219755611987	0.1780000231736282	0.4509372974652785	-0.5238307664420719	-0.8329570920911967	1.1634032966666719	-1.364540652226034	-0.08761171236097423	-0.939101234226516	-0.5916530336402461	1.9948255652395634	-0.2668904096062875	0.45705907858332095	-0.25362202422470526	-0.34611375665316646	0.43892803727429397	0.5673929895391204	2.305711320947822	-0.9371364351737098	0.3819299819345432	-0.8057927248352164	0.18910695353773854	0.33236949381608694	-0.1940468338194475	-0.9231604394343419	-0.5714710384617209	-0.30948305777973095	-0.9600972649969275	-0.6441491877996371	-0.31354466651980906	-0.21797516090961672	0.607023473589701	-0.2978076355857211	0.5047226059935882
0.3626108265424177	-0.7724148704964673	-0.11999021433873965	-0.17709933053358523	0.5540407463680463	-0.057793078113292026	0.2022754221734699	-0.10294908031964056	0.8339578377468253	0.08022676795263935	-0.49929049502239603	0.1785240835423842	0.4541720726772562	-0.46351076509515554	-0.7838624103910047	1.0779450085427573	-1.4452248282625013	0.32491261123252063	-1.0317029650599656	-0.5839762302127725	1.9493449317279423	-0.345554583970652	0.5210742522481978	-0.3198056939907021	-0.3257980601409459	0.44968246028886394	0.48807417458308927	2.5445483925727523	-0.9394079725369473	0.3965098163387092	-0.636159841323852	0.15442443286639174	0.32615802471851807	-0.2345950942576816	-0.9575012362865258	-0.6003199134942008	-0.34956506986252134	-0.9889899028493035	-0.6472446474131006	-0.36462121992154495	-0.2004598574216438	0.5781726582153567	-0.30519470416975414	0.3825514553736703
0.33047380177034	-1.3437764783732506	-0.02837191930211208	-0.07143167423072695	0.5580893552435999	-0.050776623621489714	0.21428492516210967	-0.08387815115049975	0.6486701987199684	0.15613235276480597	-0.5490918092504978	0.18575715437451976	0.46484773444527877	-0.34350906929388325	-0.7262969445470104	0.9413060958333578	-1.5090384295318966	0.7770680174702453	-1.1107071969461222	-0.5961211369620262	1.899613771719908	-0.44187623223534117	0.5502327466214357	-0.4163822710443095	-0.29748060802175624	0.4023081120173472	0.42618960416462437	2.7425778073612355	-0.9251827751138322	0.39448821832239883	-0.4969670088457523	0.13544098114320363	0.30020151794886396	-0.2696239111732223	-0.9678506752305802	-0.647072935711787	-0.37030515077033743	-1.0235786748182025	-0.642613095059121	-0.39384380231411764	-0.18120580847793044	0.5596423514563446	-0.2831282044251401	0.26373346447952717
0.28942258940063104	-1.7752566299199244	0.05086627865122952	0.003815171527744926	0.531254605962922	-0.0753513904859858	0.2153482425980532	-0.1410431817401369	0.5185076279818575	0.3269404225318926	-0.593464394269133	0.16479473962428548	0.49561875954134305	-0.2781349330435824	-0.6788584435573745	0.791989962338666	-1.5449753626375293	1.1799238470043314	-1.1530457993751795	-0.6189802313657877	1.8188341504734584	-0.5266654229453914	0.552354664854648	-0.48607483909250127	-0.2656868888773483	0.3650478383406059	0.3507495087502074	2.7849031683229093	-0.8726882794033971	0.36788885416509765	-0.36604350006978775	0.11176254635058343	0.2700308854251989	-0.3041834874067054	-0.9582034785285586	-0.672858476591333	-0.3792151308021277	-1.057041402916429	-0.6281552039923254	-0.414515953969062	-0.12151569977380708	0.5378694074743219	-0.2400665666456167	0.13061473125746076
0.2772965373026162	-1.8931439028560362	0.18752693591385117	0.03263597688775388	0.47207981312154335	-0.15919673345228877	0.16890750835029972	-0.2214459325757283	0.4185740392810094	0.5023465007792943	-0.610788241093748	0.15570929699367692	0.4978912343061818	-0.30005711238642013	-0.6424804869946087	0.6023499017234609	-1.5688137456685793	1.4383483079603638	-1.1421054856955801	-0.6525998150128844	1.7202611713858704	-0.5852054588769108	0.5348357264528036	-0.5561124488051086	-0.23472332305239582	0.3571406788354758	0.2810375223495668	2.805288928834881	-0.7938879155186943	0.32459537687596984	-0.21496072107942937	0.07689755996951249	0.24677930103112616	-0.3319742668015193	-0.937475820220695	-0.6672448424033111	-0.3663789812253496	-1.0812540925843521	-0.6024698714403042	-0.4399993374212362	-0.009233654990759899	0.5065216948543327	-0.19910029928175677	-0.04560548292189319
0.2464552861916373	-1.7765963209295765	0.39898680136481557	0.08179600672748186	0.3946557631878468	-0.26692979755561674	0.09317721200338352	-0.3035002768180791	0.2938663224443604	0.48290876593274257	-0.6051127514656689	0.16408388546072625	0.45067978044421214	-0.35709663486747484	-0.5886387905189353	0.4318851341828638	-1.584787527640367	1.5389132547656137	-1.0644945124564231	-0.6898494432239974	1.6556008544681275	-0.6041250961873824	0.5072126425764062	-0.6333082110133941	-0.20244534780497228	0.34619186433632604	0.2493629788763569	2.822582496248176	-0.7154978938673497	0.2930086319391739	-0.08282475065254431	0.04475552341047393	0.2462374208863493	-0.3546972468301202	-0.9089313999072551	-0.6435411791034283	-0.3444368011007373	-1.095436752457895	-0.5655012394852207	-0.46501774276683294	0.15648924277019058	0.47968837245447016	-0.17460103896980447	-0.1792536624164503
0.14704371470980954	-1.5525080879555981	0.5764460127992046	0.10905305297525221	0.31190952188809634	-0.33855002060872386	0.0020679392344487234	-0.40304957194263863	0.21605704463856287	0.29689702486954034	-0.5823854841924706	0.1448804456115627	0.3933122166988261	-0.370176694141245	-0.48165690086218793	0.3116109986192572	-1.5872007155258638	1.5460313754661394	-0.9706406124592155	-0.7278769381273996	1.6767750156917984	-0.5962061419998633	0.4783688596714647	-0.6588997758182014	-0.16694476349105283	0.3157524448097081	0.2009439631551968	2.7567120723097736	-0.6510497380970387	0.2776989369331313	0.04645606814475246	0.017448828159115436	0.26428964289954393	-0.3739243837773974	-0.8734336301809027	-0.6188560592302763	-0.3324312866050937	-1.098232636995321	-0.5264658645701706	-0.48738189808737964	0.3153645518098577	0.4575691920543842	-0.16575194639518087	-0.1686533510252905
0.05139999571770256	-1.3172373101903097	0.7346268478295754	0.07964713245072953	0.23730525682953324	-0.42966946021463154	-0.053509959993163284	-0.46112994345650427	0.18260171608641212	0.09087856463278995	-0.5419484114911878	0.10995519469972288	0.3239542990252412	-0.33708937620231744	-0.3164555122146019	0.2098676642978834	-1.5821732407644133	1.5582158558279082	-0.9124294431656127	-0.7754055190580493	1.7789772904801704	-0.5776068507325763	0.4523193331365508	-0.6660462319862713	-0.12861358695593544	0.27372957976075246	0.09037046611963453	2.6519440273387804	-0.6055652555398212	0.2702613098473358	0.22792302435957712	-0.010285959718902882	0.2819432919136872	-0.3871804330455023	-0.8343095275653651	-0.584906584127621	-0.33604790270369456	-1.088054298983828	-0.5005710648262613	-0.5145895753514471	0.36928611676670153	0.4354699868322636	-0.16810775833143543	-0.02319225738644941
-0.0035463214433649358	-1.1412284839057008	0.8760220557335083	0.03552530663818234	0.1727187556419381	-0.5485841935325585	-0.11001308348321984	-0.45435244087406523	0.10640006798734658	-0.19109674026540552	-0.49113474682775465	0.09620509591553371	0.234026644563758	-0.29386762833807223	-0.10767652792810475	0.13126623773079335	-1.5786621610931735	1.5488568452772173	-0.8561641329950345	-0.8265409937583014	1.898430163572447	-0.5461552762127311	0.4328072221021613	-0.6947139309518031	-0.099558220775007	0.22391390313877263	-0.04227074583374705	2.598576594527244	-0.5701243876467258	0.27296642810984845	0.3977458788208549	-0.04155777520079794	0.2896863561312048	-0.3995801180688539	-0.7953120587967518	-0.5545186067416037	-0.35323843742629196	-1.069504786050848	-0.49192239721450814	-0.5365339587702236	0.32171608668053353	0.41923682553924435	-0.17642412961394144	0.22706504038153658
-0.036317448219810526	-0.995661644654465	0.9537824493052867	0.009567940977074512	0.12052221829962899	-0.607365249553542	-0.18832572217457008	-0.4232746266249371	0.008074108993229818	-0.4672130443910237	-0.44324424404634116	0.08411538641849213	0.17025729803153813	-0.18066756335915962	0.12253259083925627	0.08317518739329612	-1.5720693752708603	1.53054573767804	-0.8310384475213066	-0.8752456350451497	2.041685985044637	-0.5000062252315849	0.4126752248423391	-0.7217733848713289	-0.09173517872986485	0.1736122478053414	-0.1668646144082639	2.6049519843049813	-0.518274715445855	0.2809369692859044	0.5164386108508914	-0.07379104461469947	0.29008492913025574	-0.42730051136136005	-0.7658696893869428	-0.5537453379262997	-0.3644597498577598	-1.0474727764641787	-0.5070412736423736	-0.5379030609729254	0.20912720446411992	0.4110936113221146	-0.1829233293777788	0.5878513637453143
-0.05943460172686284	-0.7800765744524927	0.9512562403058599	-0.005210100434615494	0.07999544000765817	-0.6404593834386848	-0.24760912155774237	-0.37415265693906374	-0.087036590587425	-0.5185907913232459	-0.4116019657520032	0.05087127965988949	0.15083057538977102	-0.026955938797528455	0.29401586237306065	0.05762806269756846	-1.5672484346077185	1.5780973056750276	-0.8957456117724352	-0.9251865287536724	2.144895307649082	-0.46082149722926713	0.3892864407212058	-0.7398793000074539	-0.09608195374978941	0.1301085770356123	-0.2570748338503499	2.596289713821545	-0.4300364801938928	0.2795293809822842	0.5472306668795847	-0.12186374121500945	0.28804280230365786	-0.4740134212601149	-0.7503973357264219	-0.5770177551561102	-0.3654245247656606	-1.0307084550334848	-0.5430463565147698	-0.5347644587535242	0.03414293017274018	0.4185976198443594	-0.19036367009102428	0.9381512351313713
-0.0708116782689943	-0.47895610842352554	0.7443468970260496	0.0025879830853585027	0.05246083070025154	-0.6954530998869815	-0.29313383775461893	-0.3127531796390838	-0.17746298981570652	-0.4280812754515261	-0.40276288101351254	0.016070557944586845	0.1356461068318692	-0.0034118321047425957	0.3209261616891742	0.042645288656250786	-1.5740423194204891	1.6845195144415794	-0.9985057853991937	-0.9750903811911339	2.1340924310766587	-0.42588455775957546	0.37031315386738484	-0.7564822370460389	-0.10857460821686704	0.08633618862543414	-0.30581374396669353	2.5170542015150765	-0.28695893646944415	0.2644629728435338	0.46421336176720507	-0.19509565202146736	0.2924181485966106	-0.5207321966673952	-0.7171674630767977	-0.6167667463735421	-0.3692939428454772	-1.0221340429255839	-0.5824354982427878	-0.542262230722094	-0.13181520962045773	0.46956095722613417	-0.20036699213190334	1.1077676033312702
-0.07114710903942131	-0.09837314341710121	0.3257378936220389	0.03160555283697418	0.03962328195415104	-0.7256573476809474	-0.32890457279667384	-0.27249011820248115	-0.2700458302712935	-0.34913085559219403	-0.4111843711974286	-0.003490903344616739	0.11487758497507776	-0.09928343455776503	0.2690782114192032	0.03182845666544621	-1.5918749082770496	1.774401549019953	-1.063794943768689	-1.0145671158248124	2.0910247887606936	-0.38227905436131326	0.3518071658604282	-0.7750618534502606	-0.13542199716618925	0.037681143514329524	-0.30913264831673465	2.4185118408128696	-0.10028253045059521	0.24593841566255553	0.32720519521311575	-0.27364714005756474	0.32052874090046146	-0.5702840126925934	-0.6483937720292123	-0.6749998363875583	-0.38043270769124204	-1.0211947575505358	-0.6151309994833449	-0.5432825993448624	-0.20689832956510665	0.6014970076860069	-0.207558729575494	1.093546562592754
-0.07552149388114518	0.27327485758280073	-0.015590305556662987	0.031103285837347762	0.032441578772893234	-0.7161202941764835	-0.3640999196158157	-0.23586852174704798	-0.3515027644461571	-0.19809370969197154	-0.4241551111501173	-0.017785817363650498	0.09091946633105683	-0.1994452964525843	0.21258346113012266	0.020752499092551252	-1.6146969261401103	1.8241825445149313	-1.0869394977485831	-1.0447603818987303	2.0975771388367037	-0.3493346672802281	0.33398782105702823	-0.7923139366710513	-0.16711771209927245	-0.01810921256018953	-0.274059226894687	2.2975239782858847	0.08260309493627001	0.23459082106670331	0.15937144834505418	-0.3450333400310469	0.3829613946057331	-0.6311738566979892	-0.5433567520897796	-0.7418206714176878	-0.4136013594714286	-1.032306888040147	-0.6420498610542649	-0.542042657727321	-0.23238629236337188	0.8112164011422079	-0.21700565382238307	1.049579750093331
-0.09766911461340308	0.45920404043474966	-0.16161410831605855	-0.02328653441086239	0.02440946428008662	-0.7068709410703985	-0.4026095025989367	-0.2068243562469668	-0.4168335095972914	-0.015905953384973893	-0.4372017773854558	-0.05208323357628799	0.06514517501215396	-0.2735726083688921	0.14068728512503856	0.008865943544916292	-1.6362471287662206	1.894996956250593	-1.0726600662989605	-1.0747314003462793	2.084962884049655	-0.3358352850204372	0.3213707521916834	-0.8007469888759257	-0.20004712710432368	-0.07594639661940565	-0.23101843569256983	2.095973902907591	0.22460593281144461	0.22940070123113226	-0.02602902400916447	-0.41910038235508607	0.4793399284548944	-0.6774409879487894	-0.424470594164032	-0.8078236259700912	-0.4811510806968097	-1.0543224189360256	-0.665463638280917	-0.5541708366738954	-0.25008058435414227	1.06077295785359	-0.2294594938070042	1.031851839420898
-0.12715945275855553	0.5503141009176106	-0.21262903089169205	-0.07052552242727714	0.021194990901506575	-0.6931214384493748	-0.44832754923871077	-0.17958301439330016	-0.4703454046285934	0.0819234689637696	-0.45855604438073494	-0.10892043436195027	0.040138916913971895	-0.2818758299958806	0.1007859887066939	-0.00029647126793406336	-1.6514002094526243	1.9458152946173874	-0.9984293619291045	-1.1106892142291256	2.045112563327898	-0.32783304086169085	0.3093211176403883	-0.8044605728912482	-0.23056102654790545	-0.13399512435301814	-0.20325760021044706	1.8809503317237148	0.3101232082541083	0.21656442270922924	-0.14342548367508243	-0.49320953215060026	0.5926466188929604	-0.7036774075842904	-0.3191975747826047	-0.8607330576018247	-0.5708235548905269	-1.0770685051236089	-0.6807919819006711	-0.5652980210854757	-0.2666344638842357	1.3055154966753684	-0.23468016246975928	0.9596934361540084
-0.13202090145870654	0.662648852850909	-0.07564492965121887	-0.10132432772395997	0.03581067238993625	-0.6784057777740942	-0.49514573816069535	-0.1316072107342861	-0.520786172564967	0.1496838637255224	-0.4991386424570967	-0.1674491567338933	0.024254182772470555	-0.24072596352060102	0.11665684143938329	-0.010389080478027737	-1.6573896983035632	1.9798470182242471	-0.858921256646689	-1.152050423528053	2.002175706442592	-0.3232520924441536	0.29870198976316803	-0.8173791667335285	-0.25437028494616587	-0.19088322057575471	-0.18632818901528148	1.7241776902985326	0.29802299739660304	0.1848212790720315	-0.18193930007968856	-0.5508616785114102	0.7104182225900575	-0.7388528622129736	-0.2628915615730734	-0.8833288646182442	-0.6650361462978953	-1.1032146945109296	-0.6817555309833585	-0.5627018933237491	-0.28675277159859613	1.486750286353253	-0.23739704105956042	0.8607496058756217
-0.0888789904514091	0.5284472435286635	0.2362275610617537	-0.14225649918836442	0.07432738758188291	-0.6648752709787028	-0.5325966068136567	-0.07325223694315242	-0.5811665269295112	0.2067104460482779	-0.5608730374416709	-0.18640872690650734	0.019993857318706596	-0.223711422417281	0.10226283774795372	-0.03140482961003964	-1.6429812273926387	2.0655338319066594	-0.6958747225770006	-1.1854060881188375	1.9077944004076208	-0.3285313952358326	0.302926752807271	-0.8387366609444875	-0.2786810943082628	-0.2444323571809961	-0.20102333779407927	1.5843785562330257	0.18737714518728343	0.14226924747370018	-0.21938592673624852	-0.5911585287127218	0.8136531076925559	-0.7684443527251801	-0.2761535789963779	-0.8868160095641808	-0.7473618853640678	-1.1344418135586016	-0.6695226469770681	-0.5663377637960181	-0.2962442762040493	1.545364116895684	-0.24787981226334566	0.7768921478778865
-0.0023332567393583247	0.11773230263159525	0.3941351416970425	-0.14136588141583137	0.08665631712251293	-0.6310683271513082	-0.5650485025859494	-0.013225771029514327	-0.6490805667128412	0.16964957501964675	-0.6372169146461267	-0.15683823144571832	0.01841261245251636	-0.22923643945452143	0.024258836065084815	-0.07990782318060193	-1.5906139632558003	2.17521707986693	-0.582497565336402	-1.2080290444195825	1.7722941549735012	-0.33657208091976115	0.31664054345607423	-0.8612462434247666	-0.30532670988132804	-0.29647781847904364	-0.26903088687037713	1.4449872406229363	0.018746027383058316	0.10001263564279513	-0.240081585515105	-0.605601391428552	0.8839945245025916	-0.7711190246129035	-0.33595929124817	-0.8512679498914263	-0.80461379527303	-1.1562211498864856	-0.6433206286850556	-0.5853308278438758	-0.294485074919418	1.4851189801527656	-0.26659016786761736	0.6464604968129777
0.1417365566297758	-0.1650698264100229	0.3462877394562325	-0.07621615575294324	0.039562247649494384	-0.5011694502654309	-0.5997421108747114	0.07500115483665523	-0.7082524270219807	0.06629434091863914	-0.7304354081695191	-0.12634414444395292	0.013447503572678982	-0.28751595155472964	-0.06409893228919337	-0.1530875452609008	-1.5218761542741084	2.1857968309242324	-0.5296771900482766	-1.2227575798253691	1.6212827574632407	-0.3378919066176807	0.33935698944039216	-0.8914637057982672	-0.3277696742746517	-0.3507359122633419	-0.35179356492456915	1.323952917765587	-0.1775587660399657	0.05547955383936868	-0.258363495753879	-0.5859863276332429	0.9137934541170287	-0.7731074320031193	-0.40607414985635887	-0.7275449394428523	-0.8446854889076076	-1.1632520579570258	-0.5978988318306481	-0.610291110926151	-0.28408328592831184	1.3692229975989147	-0.2918707527413417	0.46176914227377086
0.32097605653100747	-0.363587676022089	0.27739974879414314	-0.022929251699789526	-0.022550329722687494	-0.25997775360076425	-0.6292296065225573	0.18102549206434373	-0.7547406433000811	-0.008990999717252845	-0.8369093652055367	-0.10716664817740088	0.005595493351425276	-0.4290788170628844	-0.15151257214923752	-0.22778879960526197	-1.43040328915496	2.1394373475534194	-0.4995016768202355	-1.2169791415397921	1.501640245496509	-0.3464002975246581	0.37478110304608026	-0.923985344710409	-0.34587162860165793	-0.40167219861996084	-0.4174368944864547	1.219711423205387	-0.3331370928021024	0.005895373267395515	-0.3129354448070901	-0.5447982026190503	0.9047247988015437	-0.7928390026836069	-0.46209235886833594	-0.5577678228212923	-0.8613239866508184	-1.1604342018318794	-0.5419664367699225	-0.6465916933855215	-0.260313612756896	1.214129057484769	-0.3149730994428513	0.3398484823634183
0.47120309226139234	-0.7056739001974404	0.10875717406636479	0.0020805380754251703	-0.10808380426842215	0.04218066330540451	-0.6570461747710631	0.2607198486194452	-0.7862002935956	-0.0724301891847959	-0.9291851073860261	-0.08549856798012836	-0.0015201085464312107	-0.5946932955636467	-0.20183620323019272	-0.2985300835156425	-1.347365711419349	2.0818504902274295	-0.4454232536398844	-1.1982547790182578	1.4273606601538054	-0.36517898257612813	0.40447365324430695	-0.9233128058729887	-0.3608778028415299	-0.4385379719309365	-0.4763024615503649	1.1210606550656634	-0.4222888280259472	-0.036239595129863654	-0.3823474774771055	-0.4996239036385834	0.866887233981528	-0.8104355282607365	-0.49962202622942176	-0.4146387392194251	-0.8540907544536156	-1.1516565525375644	-0.4995982060906006	-0.6937353069691186	-0.23837985022845393	1.0424956700154708	-0.33150521687490814	0.3696568768017168
0.5782974068686013	-0.9474438401335192	-0.15081219477987634	0.0544768243560461	-0.22693794020300634	0.37999675346734524	-0.6967755807867592	0.31357481737891113	-0.7933958224209003	-0.135730977059286	-0.9861108378027754	-0.09455287831160332	-0.008626674759338348	-0.6711645541018135	-0.18169831166043177	-0.3600425101562278	-1.3319626157718347	1.9585614302357197	-0.32180535140742017	-1.1856098151096752	1.3572465907775868	-0.3843548967211469	0.409780833005127	-0.8343856270745658	-0.3595633934190595	-0.4669019764898309	-0.5214525564207302	1.0264570979265442	-0.47947783428707336	-0.07822395737117975	-0.45655907032288745	-0.46507472329357136	0.8169088669095222	-0.8422031224359824	-0.5074733247387033	-0.30477508522975283	-0.8492307653453667	-1.1350570180147737	-0.4820402005838547	-0.7282534733532736	-0.23103620765656235	0.9455294977799358	-0.3408988689925854	0.5290315907627894
0.6474880444176363	-0.921795953985925	-0.2816229773396298	0.11879806837006615	-0.26492569142126343	0.7002845895071689	-0.7421207758580869	0.32098907886516065	-0.7802797814342574	-0.15911572030031165	-1.007408160086067	-0.15192970561558788	-0.011310273189387335	-0.6339125452901176	-0.12154308553336968	-0.394466347099938	-1.3706497134496773	1.8795457055190177	-0.10827817598000981	-1.1726685210326013	1.2597591307644669	-0.39877687558530905	0.3991283266388452	-0.6844504034763832	-0.3372991425875626	-0.4947685675440637	-0.5408861409282006	0.9379863043954837	-0.5105954536501359	-0.12240948650704522	-0.5236970389748168	-0.4658116040443785	0.7642703609449744	-0.9088880888647803	-0.4914023383472691	-0.2545423533432997	-0.8549781409999208	-1.1093832177634422	-0.48016430550983047	-0.7430552764126714	-0.22795760540845705	0.9907466423003999	-0.3388034985769216	0.7155503888876897
0.6533374056608248	-0.8752666030102023	-0.27012398626497325	0.14016771690056543	-0.15827027851070774	0.8908796623793561	-0.7847455354114816	0.2745932332362281	-0.7698135576883652	-0.17015196585005454	-1.0026121498986824	-0.19326821014903367	-0.005653934410900809	-0.5308312141653936	-0.057468934986105315	-0.4143791514466465	-1.4271313542291302	1.8855519780585914	0.1555121278517928	-1.153323717220789	1.1702299642069396	-0.38227264744044853	0.37936349275870207	-0.5682006033872702	-0.30973113443732553	-0.5210628745318389	-0.546619248291902	0.8482197838731581	-0.514513244973398	-0.1544596350005885	-0.5752238654485262	-0.5010555576687235	0.703687265089232	-0.9786465817610503	-0.46413001258701947	-0.3022173499175945	-0.8569076908157223	-1.078254970860512	-0.4625178582998428	-0.7561715338357237	-0.229420197174168	1.1600562507330845	-0.309107246104087	0.8664368835768925
0.6098049245783732	-0.948041718765926	-0.20390162011000554	0.12091587458498665	0.003417732431866649	0.9392390935217559	-0.8320930814985461	0.22912068801782165	-0.77154314551078	-0.18694469247381573	-1.0010999514359056	-0.191000741028773	0.0005987595742634039	-0.40945872815222967	0.016605593354838032	-0.44649079088863697	-1.5072285386177753	1.8448205096055852	0.29663688346300304	-1.1414612501633783	1.1183931587652967	-0.335534159739843	0.3472438495701281	-0.42280355490072646	-0.2959817200838514	-0.5458535062124202	-0.550517961233216	0.7514842137962212	-0.5366375303886747	-0.16745231222289486	-0.6263875121650468	-0.5606235939816324	0.6423965902014654	-1.0263742246347534	-0.4226459155515367	-0.4020136387541798	-0.8588681959761632	-1.0555528278483697	-0.42291924937993636	-0.7629072583518457	-0.24489503173025756	1.4300207809322034	-0.2541540852593992	0.9379804460112127
0.5655142780559173	-1.0578631660778106	-0.07069846743821215	0.048548002556332535	0.167298909388434	0.91991593243662	-0.8870357521280621	0.22252227387707996	-0.7803130427385355	-0.20134358413625333	-1.0039471870352767	-0.18538136103508432	0.0006800807388103955	-0.34489032355319293	0.09845995146670784	-0.48861530859238683	-1.5847114361304648	1.7897725632863044	0.2602416755154483	-1.1355022356813766	1.0836761661969	-0.2975603397807633	0.317289039814988	-0.20822857678071163	-0.29725577483107096	-0.5712501819331637	-0.560724591779578	0.6510937643973098	-0.5691180721696798	-0.1642722053147158	-0.6755005900986731	-0.6230619562667359	0.5873442545010918	-1.0734038719938963	-0.3687977501891187	-0.488121582504477	-0.8630213713818329	-1.0472310889992535	-0.375793786031502	-0.7613508733006613	-0.26774419260157506	1.732797870135424	-0.19295624704599654	0.9005206989898218
0.5181771849472604	-1.0731921099031267	0.11620196217725995	-0.08480647484964605	0.28442374002441506	0.8337732803190837	-0.9411222450818837	0.268130130362546	-0.7942717034335345	-0.22025334253523238	-1.011375308354523	-0.16299204924120708	-0.009028762739598597	-0.406989212961342	0.13556050916751936	-0.523663704631389	-1.6133490193932574	1.795750179945442	0.15370735821200943	-1.13566429124227	1.0489657129000367	-0.28101767011072026	0.29181648430528406	-0.05455637651199141	-0.30183314799528865	-0.5810555171112535	-0.5778139501723352	0.5553132122223013	-0.5869044539751601	-0.1455854568888766	-0.7137015131740088	-0.6664537056214392	0.5393094905929975	-1.1173775894111448	-0.3142530986686206	-0.5469123182987612	-0.8639035987040311	-1.052619620887691	-0.3254145989690657	-0.7661879372149236	-0.2794142429839267	1.9349266959648639	-0.1240221118459508	0.7762830000159876
0.46302409539346423	-0.9621084743672729	0.30546687880323403	-0.2171615962666765	0.3142939287233468	0.7054589026421875	-0.9899381819138224	0.3388541458602096	-0.815376000997418	-0.23664624233461823	-1.0247320069106816	-0.08664527433156438	-0.02843741401146647	-0.5516442044818148	0.16784020964078725	-0.5494101566979548	-1.6256975844289498	1.7563999249294935	-0.007722525528882279	-1.1498557282176665	1.0086249468133093	-0.28904554195292187	0.2697723764577813	0.01594323814110548	-0.30344157005173333	-0.5588434312996626	-0.5954731204565152	0.47310423877253244	-0.6090775896563125	-0.11981442658926149	-0.752371776243249	-0.6815141445855655	0.49903122594733285	-1.1384758235781238	-0.25608787034288805	-0.5797167607326024	-0.8574132947781526	-1.0830173124989169	-0.28371200847730094	-0.7825913315303122	-0.2684090070405346	1.9708820163021492	-0.057899561243193086	0.6274858255633878
0.4100168437819837	-0.7582927557624914	0.37781237405615087	-0.27554366246037054	0.2754394903789664	0.5992158689603138	-1.0250368635115148	0.3815209721586992	-0.8400281710175366	-0.24362270782147388	-1.0198284344895436	-0.0206655550335481	-0.04168824599014174	-0.6551440975032997	0.24106554978300587	-0.5627318693156234	-1.648188060713147	1.7028134285124945	-0.17066912121460914	-1.1682698700940608	0.9545059356066696	-0.4005579995854152	0.28542688782774733	0.09576482589723316	-0.29111033428566047	-0.5139275635684248	-0.6197651010908531	0.4071254073966138	-0.6393794095792439	-0.097594226043223	-0.7917181123989481	-0.6724680561304125	0.47406891250115324	-1.1507581984309607	-0.21388426281351944	-0.5876576366436035	-0.8525739425663283	-1.1361116542253549	-0.2670384200029734	-0.808804472288644	-0.21463063288592873	1.85752953974253	-0.02452161272927739	0.4958985014520752
0.3707990132944676	-0.4469529938499804	0.28152644782190495	-0.2256431771469667	0.2045176283680174	0.553338390508405	-1.040922181569696	0.4136892360306034	-0.8665596047293164	-0.25391568555667343	-0.9902994377289598	0.024689016088185037	-0.040938284139320255	-0.6617939996380848	0.29294514681814726	-0.5687582001606224	-1.675173371189473	1.7924318289908487	-0.17257970796682204	-1.186795135783639	0.8802132717209009	-0.6205075928358326	0.32537140252351404	0.15111184813505224	-0.26445318880538016	-0.4582286858395908	-0.65286417429262	0.3413892021903743	-0.6793291570127008	-0.08113181468977107	-0.8227616005672331	-0.6461438685467985	0.4593933651091315	-1.153702683710868	-0.19651815753309093	-0.5649131240857795	-0.8636972297397731	-1.1942869256121444	-0.28595098001726554	-0.8408298393792004	-0.11556305356650805	1.6609604717800586	-0.021171387714403668	0.4114375885631144
0.3367458976831048	-0.05617287661306427	0.16358650493252336	-0.07345627626014892	0.13528845107287837	0.516237921224944	-1.0451340233614195	0.42755864090423756	-0.9000149332814662	-0.2640138758646132	-0.9485273278910833	0.09327347108041423	-0.033538058165549854	-0.5596492007573636	0.31269272828414657	-0.5630375046175723	-1.7037946491287141	1.916139264836937	0.005998426716246075	-1.2040332173038346	0.7913118752305365	-0.8013044926882505	0.34809261686341275	0.07890456965128685	-0.22786302825967558	-0.3975156512879088	-0.6837839669271908	0.27867291845780007	-0.7297768265829279	-0.06682422987519464	-0.8536654042135225	-0.6179388805706463	0.442805562991326	-1.1347688221898768	-0.18764227608051615	-0.5197140747758713	-0.8911030281930854	-1.2510560153848258	-0.326703985905802	-0.8610434709568249	-0.013902697935145359	1.4848326692685994	-0.02368701603829395	0.3759191445408557
0.29199116201252473	0.2733578962817468	0.08469405743826466	0.09240574984330271	0.11145252062766112	0.4640439161160935	-1.045419415919984	0.367997804939012	-0.9397067563855923	-0.2567195993122287	-0.9151893626175645	0.13037798293163438	0.006711400442707316	-0.40522602097123867	0.3548356705686905	-0.5414769273386024	-1.7379760423987272	1.9761446784718006	0.25780200320108343	-1.2107839889547738	0.7082500482190894	-0.8396691348200157	0.3647007993494296	-0.07432901833215928	-0.19696287692440362	-0.34187394752512706	-0.7064564821859068	0.24121556766649496	-0.7798825442920228	-0.05294529335060895	-0.8918886768123777	-0.595327168388719	0.4237949744410874	-1.1000567427347243	-0.20289014246694484	-0.4562242438732033	-0.9308393722607461	-1.309670718526024	-0.3620434285906414	-0.8759873506598994	0.05683355837015216	1.3852430903269737	-0.03658479043301285	0.34120910235401347
0.24967174563408062	0.3605596020009126	0.01671505588634436	0.19358407121135474	0.11919573941175901	0.4171315750371806	-1.0468647911359414	0.2841883939680317	-0.9740767708053666	-0.24571410967205282	-0.8998649079027304	0.09226686007508138	0.06120561637410173	-0.34701452517925374	0.3538598953092859	-0.5115512447301346	-1.7581022467680796	2.0478244977966575	0.5170715648407249	-1.2090476793737703	0.6411571222910905	-0.7165153019782005	0.3732218507713392	-0.22417067130948434	-0.18798107920418872	-0.2735110363155527	-0.7289540551972558	0.22668380878039737	-0.8350589195990541	-0.03993523849492498	-0.9293632403733365	-0.5703083124208208	0.3999791181607179	-1.0624588330849223	-0.2582291335726939	-0.3901543718271674	-0.9717674970969895	-1.3472036832494616	-0.3879056445491464	-0.8869595423692875	0.08636666133162514	1.3315564703492826	-0.058118568885508995	0.2989103302614694
0.2162481370850256	0.13369787648215872	-0.015004760424346526	0.2369654415502259	0.12608040897702208	0.3512481838084601	-1.0555140269027696	0.22173030499046517	-0.9660607964745604	-0.2419311327952712	-0.9062047525039956	0.05378733834544204	0.07651658452129928	-0.468015537509042	0.2586717001391771	-0.4695197464661097	-1.7288722367496139	2.093416003571762	0.7594280246769237	-1.2084087174479614	0.5853640575720183	-0.42819104927050294	0.3434768486617301	-0.3558420793488433	-0.19137087192529723	-0.1922439609678167	-0.7497721826338852	0.22565135699452848	-0.8965809444433885	-0.030522353748492947	-0.9622226273275633	-0.5440262323086802	0.3679992329222597	-1.018444057107994	-0.32684741035360065	-0.33883608948846267	-1.0103739710853445	-1.3521527833834899	-0.4144847037865585	-0.8564001479203036	0.06082244500390952	1.294395980941432	-0.07247244814535056	0.2589172112910628
0.17831229543242721	-0.2766461582262869	-0.017324634472385865	0.20386759967793427	0.13558955364251762	0.23392653777110758	-1.0736134388427208	0.12861625453754563	-0.9367298696527822	-0.23908108517536544	-0.9493498626197919	0.02871546010951706	0.08325268765127052	-0.6531036082565922	0.18851082175757444	-0.39616062975205785	-1.668732768386965	2.0763027117748463	0.9259018574436599	-1.2091726936636031	0.5388436798866592	0.00787679855384551	0.27762108974287636	-0.46227281241161433	-0.18212388633914506	-0.12226874391554825	-0.7678212242121976	0.2616219772141825	-0.95390184642238	-0.029989439658232885	-0.9768336283282949	-0.5014766323834708	0.3332517284319648	-0.9840017910450245	-0.38266991251124033	-0.3109463651980409	-1.041912308047901	-1.3457096152844716	-0.4273552990214872	-0.7788521325899149	-0.015068680181936172	1.2490989357091071	-0.07840933098972974	0.2325359851972742
0.13458223184136886	-0.7075450388803434	0.02935167750378878	0.10275659244385289	0.13217163258174885	0.10741994916462114	-1.090921116587944	0.012885323769887613	-0.9549182595416985	-0.24565259785291751	-1.0407651069302495	-0.025869837705451183	0.09500811377077747	-0.7806917384366502	0.21728828021870994	-0.2567045568681493	-1.5901628493042317	2.033651299332568	0.9648190399041379	-1.21074231752483	0.5061800185796066	0.4586677505229497	0.17958369901290486	-0.5004496257218938	-0.16643168262000124	-0.0632937979318765	-0.7945773913594432	0.3452712209052382	-1.0047842833589038	-0.03313479129965563	-0.9675865129721917	-0.4361468903904358	0.3039767655690888	-0.9581524949722194	-0.43206286889551543	-0.3086042529209181	-1.0600263438855482	-1.3407934725320239	-0.42327767101939057	-0.6899896499994626	-0.09267298103740834	1.1742452854810022	-0.08344650676297707	0.20474290237684376
0.09227200534704594	-1.0615999075303537	0.11991599130224524	0.03546317051451795	0.15088068143581365	0.024274534033179467	-1.0702163467746428	-0.07005650319465058	-1.006584152185616	-0.28310816972099573	-1.1335596787088464	-0.08690989887420453	0.068944680533485	-0.8755117041240613	0.342567274604504	-0.07948259145614713	-1.4699002179024856	1.952881834733128	0.885132875515653	-1.2105710016461706	0.48578403066835635	0.8185957508032272	0.03902688157383029	-0.44141826028777054	-0.15315499446232692	-0.025398893231947207	-0.82370777472095	0.43689615464212733	-1.062075875178369	-0.03868404889170657	-0.9631110208874558	-0.3774350393308462	0.2740345288089241	-0.935746252404007	-0.4742146716693244	-0.30944443922985426	-1.0686474073673788	-1.3298186644656647	-0.42695963877014254	-0.5874684355282829	-0.14911572690507519	1.0846299787366447	-0.09793060678311438	0.17862355293396479
0.05899084000187025	-1.2269853162632178	0.20513232622553423	0.038368034295862496	0.21325367184119698	-0.036546188991235594	-0.9725522513702828	-0.11141797374032755	-1.0293515149633599	-0.3332403023157416	-1.165309519236938	-0.1343140130222603	0.024597538800557567	-0.9190839975768437	0.5185443867924304	0.12363864367339598	-1.3380281961326754	1.8387110758964393	0.7458187682726941	-1.2004402140108799	0.4778518942988955	1.0688757074223454	-0.12164285970274462	-0.35627484347031324	-0.1342228868158654	-0.0397838630908826	-0.8427914747336882	0.5032982912502516	-1.1171008146611854	-0.044725672762800886	-0.9655750558554569	-0.35471104055832026	0.23973933749732645	-0.9228186716133429	-0.511629217351389	-0.3053476015641592	-1.0814783977200502	-1.320387360436667	-0.44154786497855725	-0.4630545018723919	-0.18685673120908725	1.0099494467175714	-0.11704938204467626	0.16128845723789512
0.044103227725414224	-1.1539444766708693	0.23656773490052832	0.03735314427599814	0.2770752097437622	-0.09191778058964165	-0.8472971399007985	-0.10895053298805979	-1.053848465563518	-0.3792357650736811	-1.1191463393858094	-0.17186475449440103	0.0035850534501248007	-0.8747530606861835	0.6755334398784345	0.37900358269956136	-1.2472999407890075	1.7354008957453346	0.5483052491930696	-1.1829845150231981	0.5313889103391025	1.175064013817115	-0.2880107858977196	-0.32704572077963123	-0.11107659808244708	-0.09478521843386996	-0.860290697820276	0.5474975522032774	-1.152556337634044	-0.04999688822080286	-0.961116325913359	-0.36831877175656824	0.20419020866062568	-0.9264318248651806	-0.5340434082569204	-0.3037638875482006	-1.088871565864553	-1.3261713809040725	-0.4701331544316127	-0.3521507654242935	-0.2170648765239652	0.9563360690590847	-0.12421152386092675	0.14037817595984453
0.039035006632534376	-0.923794418673878	0.24224473437385569	0.015160192106935722	0.32177673447424293	-0.14825982427810155	-0.7246243707757488	-0.0752779262059018	-1.093118978813466	-0.4294140315327771	-1.0578232117655877	-0.2105258813023217	-0.014061639256559877	-0.809703309905872	0.7572770343122102	0.6588724998474026	-1.188502944065362	1.6059164344031682	0.3366239945047216	-1.1619080317892658	0.6973098469444746	1.061699956055016	-0.439139047658211	-0.36014632790833573	-0.09891254597098673	-0.1457615265667256	-0.8811138236068297	0.5649614741612412	-1.1734593664024189	-0.05548822036826019	-0.9617365251910195	-0.4091981086466127	0.16866794991374828	-0.9377815838624294	-0.5471787918333004	-0.3107233068859332	-1.084254060289306	-1.333691156801392	-0.5220810180199702	-0.27708263332898725	-0.24636273745319076	0.9097672708296443	-0.12322302990777496	0.10623743084019699
0.036958092821127324	-0.6339727516147435	0.26939729865246964	0.004110318115153225	0.37414823682323445	-0.200629884854617	-0.5808279492111157	-0.040678039270068536	-1.0452393313064363	-0.47647569915571814	-1.021986006354843	-0.24707520048565162	-0.03743695622132844	-0.8121466649782121	0.7225447095382774	0.8704651482375583	-1.1508648222026114	1.4865474988552263	0.20541077509114863	-1.132548194314229	0.9374580547202868	0.8828635739868862	-0.531130163512423	-0.4057152202664379	-0.09496931770357533	-0.1730963997366663	-0.8972135087144848	0.5438891332116672	-1.1853592911698319	-0.06493006783698894	-0.9609710540104839	-0.4639097499161048	0.12848373058246582	-0.9335525522153933	-0.5616323186344799	-0.3303375677971924	-1.0820717084922897	-1.329533033825299	-0.5837481593119556	-0.22475968028045248	-0.2534404542494985	0.8657353202017799	-0.12285012500329226	0.07079299543667353
0.046345559451004006	-0.3330128270704037	0.2889823891734169	-0.010957691873640287	0.37926291155345576	-0.24911384303512102	-0.4720243378111594	-0.017062243424976226	-0.8799417361501763	-0.5032589704039334	-0.9921469772734394	-0.27094329648839455	-0.05007787946590177	-0.8980878864305885	0.5713628378609441	1.058596965080089	-1.1632514329932557	1.460740012933756	0.13100958759571055	-1.0965857502724998	1.1783778965369867	0.7954731734061793	-0.5369284838980087	-0.4721269684207778	-0.08132943746863994	-0.16689874181652126	-0.9171119397649583	0.49490962049007187	-1.185720783137315	-0.07657887474472644	-0.928960948949989	-0.508248917378989	0.08618125250341914	-0.9084305791997778	-0.5693454711289359	-0.38028775915497703	-1.0807251510005134	-1.3154437531995684	-0.6500934012227846	-0.188646380669565	-0.21117871176056138	0.8269834749493727	-0.09610159701350954	0.03776237959805414
0.06171564064382644	0.003033715734987097	0.31955899832101115	-0.049456198494493044	0.31149041966278646	-0.282220859027654	-0.4357150393924581	-0.004120118705016338	-0.6841158072181597	-0.5160534287839417	-1.0224858543822886	-0.2767235266942764	-0.04470164692085451	-0.9514545282675689	0.39789636904316084	1.2334070693049526	-1.2120369610568018	1.4811143439243903	0.07222230291220912	-1.0531085583641908	1.3802321302158838	0.6727229765787758	-0.459452242430082	-0.5437318860327661	-0.05471264666361088	-0.13429242897649393	-0.9368204335182911	0.44091239208915606	-1.1771573315292378	-0.09354523746614149	-0.8905253558777011	-0.508066451669265	0.0531534337618386	-0.8828569620276813	-0.5796028127297725	-0.44542822156723466	-1.0776141388643414	-1.2965866380385034	-0.7268887285956088	-0.18703833138431608	-0.12232370501500438	0.7864405220727555	-0.0487012402659593	0.006638908934536805
0.09181251114098261	0.3359081802406648	0.4098667875853095	-0.10245313397054279	0.20810237652818034	-0.28136205186831453	-0.3404445589954161	-0.004354923550796362	-0.436563006584384	-0.5198876655100022	-1.1624875923984501	-0.26922064260297973	-0.020793224544056136	-0.9440826068608728	0.27417334061155285	1.280003164361165	-1.2674152749426597	1.4919290732012758	0.05154093616055326	-0.976979486015264	1.4910924005138733	0.5163684798213282	-0.3171978904044386	-0.5535977383695369	-0.02445817013235871	-0.08698097206763478	-0.94541759538888	0.38924850472430267	-1.173127184594461	-0.1112704235117296	-0.8628175340946695	-0.47179086499378997	0.02994215450250129	-0.8646386925468252	-0.5997491065585769	-0.5027170313933318	-1.0838361631366862	-1.2719839526885433	-0.8074358461164813	-0.2186051783975529	-0.03596430939415689	0.7450919036848772	-0.028511103294693883	-0.006175968048008973
0.1526127844872988	0.5116568186019111	0.4995053824126727	-0.17169866578502438	0.07692744896025434	-0.243209543814663	-0.1671698479945046	-0.024890398198702708	-0.1204752884874369	-0.5049659233849207	-1.2747825644376256	-0.24765633673615342	0.021489263177874574	-0.9890780107626405	0.13993831168268514	1.218557180177526	-1.3174780533510064	1.4918144496795283	0.08512023317176798	-0.8579149503473005	1.4885028489868275	0.43173946213286996	-0.15614191232586336	-0.5434570223339935	0.0025448725643601984	-0.04543836833352397	-0.9420537058895153	0.3337232476803016	-1.1776702593209363	-0.12067751571370229	-0.8379257522750668	-0.433606406278128	0.013323003946568258	-0.8496875113147906	-0.6272516756768702	-0.5529497632797838	-1.099592433557698	-1.2442613018822803	-0.8803397385466649	-0.2657681660689243	0.006215609779215617	0.7052880323929713	-0.026972130673020418	-0.011766465247858295
0.23249125726936967	0.5440695907569205	0.4913077505602259	-0.2542206160226216	-0.049791974367741895	-0.18414508143109737	-0.03864192831309198	-0.06417444282069595	0.16357070648914057	-0.4702219975436952	-1.2880759910915756	-0.2001795805567849	0.08001791243929247	-1.0625094635255838	-0.05956289594817865	1.1996742339134794	-1.3555238083025238	1.4460624709739769	0.10840587663490228	-0.7262332317240506	1.4200693723945752	0.29589992598095255	0.01772663719684736	-0.5756336195817201	0.026198477215222487	-0.02792026513488363	-0.9196910883261349	0.28236909585120873	-1.1896971947796267	-0.13152695148605148	-0.8323830704422841	-0.3955973953602772	-0.000568832492263608	-0.8592189626690686	-0.6630602739365814	-0.6028032960356551	-1.0941133375566778	-1.2151269765649797	-0.951926315081194	-0.3284497980473344	0.03608623391739114	0.6594316821776222	-0.020182893761251892	-0.025475138625899563
0.33213257585422934	0.4523948671212305	0.4890101829934171	-0.3395801159075934	-0.12175141955785254	-0.1170378900003192	-0.0038102268508314495	-0.11822731426795655	0.32505433875494827	-0.41671696686639903	-1.2698410288751625	-0.13432957917182645	0.13022469586207439	-1.0294901618948802	-0.26421725184086897	1.1264280693762352	-1.3819493026702774	1.3420760120445618	0.09778301429259366	-0.5930050400339869	1.3337444488881895	0.004634896596820948	0.1929637047710905	-0.6303782809477623	0.027530181498514782	-0.03060744153937439	-0.8764903499264257	0.2578173923832585	-1.2075617370105083	-0.1484295962184135	-0.8473628385810841	-0.36045169250270803	-0.014908503761489542	-0.89409527636294	-0.7019541331940756	-0.6504485515016689	-1.0454566950090138	-1.1879975586271692	-1.0185275724487761	-0.4014578188093304	0.03162686321913934	0.6144475814000844	-0.012073691870124909	-0.04216123566536761
0.44068808203671966	0.17469131419485712	0.615114298013399	-0.4240334639891155	-0.13898750719287062	-0.050445982865143735	-0.07287982912930643	-0.1853337432433432	0.4186461054402769	-0.3516835960862833	-1.2262593426341297	-0.07169658203071586	0.17238971967965952	-0.8914222882246765	-0.37934818352885796	0.9414522692386381	-1.399673189369834	1.2540795343989362	0.08085815503221477	-0.4790383092958471	1.258797857849125	-0.2619891151455651	0.2918355577276058	-0.6824678759469437	-0.0037331619140192228	-0.047982609822881724	-0.8279913606064699	0.26602022182198287	-1.2286943620285005	-0.15096673069160527	-0.8612251305439201	-0.34565793419125485	-0.031541089362334726	-0.926947989615442	-0.7334802049941782	-0.6958037416300527	-0.9824728871178161	-1.1702555015429155	-1.072691133444665	-0.45733268794978077	-0.04100155725858193	0.5759088047126383	0.021754110179356613	-0.06624819457836262
0.5068001084051292	-0.1699635737345375	0.8173504334752846	-0.5012324196327334	-0.13063801431585015	0.003912216285242204	-0.18827508801095352	-0.26251688187154043	0.5383590830846336	-0.2924784701691757	-1.1474225524826684	-0.0293877875075934	0.2209610441265526	-0.7373758141456359	-0.3620110306766305	0.8536751393673093	-1.4133424856131291	1.2098520485326278	0.06850106779174335	-0.43276450142240286	1.2027824578979316	-0.39713670384420496	0.2968327943757097	-0.7262355338535201	-0.05019292303546807	-0.0922352595479051	-0.7879295859595108	0.2990586789697708	-1.2478876314912115	-0.1532953335642614	-0.8555315894273827	-0.34052082267133843	-0.05447023267852384	-0.9297634337077831	-0.7616274555149927	-0.7604014288161843	-0.927877977623661	-1.1573911369325984	-1.1206079172957888	-0.4818344509547353	-0.11788990410286675	0.5450937635050541	0.05574172861647371	-0.10423169490157277
0.5250650030961515	-0.4168653052654415	0.9602680587232427	-0.5615510616806577	-0.09583625380066747	0.048334016602071705	-0.29848724978060076	-0.3389438693014618	0.64008878221645	-0.24091106179462116	-1.0714393251207992	-0.02177075165280548	0.2444538249956659	-0.6143186164980106	-0.21523333381877122	0.8276429847358756	-1.4289195047118504	1.1872654835722654	0.04508609230230495	-0.4499655416715374	1.1349505942867095	-0.39235714087989393	0.2726763050061558	-0.7548155103619968	-0.10574978094927774	-0.14950070394659173	-0.7431643640333526	0.3522247836830626	-1.262557366333798	-0.17787309970525225	-0.8235326591286481	-0.3262534077533198	-0.09180622248849815	-0.910782648118585	-0.7779229291805194	-0.8517140665156407	-0.8776993639646019	-1.144021425804712	-1.17467838176195	-0.48678130136638353	-0.15718555140259904	0.5346067950733453	0.028845222489992006	-0.1344101324335476
0.5201759847436357	-0.6033093280508511	1.0350672669115863	-0.6082308245840867	-0.07025881119591586	0.08762873817764476	-0.395658812866147	-0.4024287320114232	0.6329376017968517	-0.19170160648689497	-1.0266871086889158	-0.050350202257828935	0.23202524034740932	-0.5364870317953718	0.027819097146695747	0.703282638070092	-1.4453824463901568	1.2166778792526967	0.006833206158751057	-0.49398446216911934	1.0440939556079951	-0.2698888485704937	0.27493650555119525	-0.7689563704392415	-0.17227158062422313	-0.2070977573483858	-0.6691887851468906	0.4097529971916488	-1.269293817998109	-0.21117443780201312	-0.7584284971169748	-0.32068118569483195	-0.13349964519820895	-0.884528631957507	-0.7752981548988236	-0.9496069244222471	-0.8516040084343206	-1.1336343577098753	-1.2324075398464307	-0.4770425932452789	-0.2053232307404942	0.5450538131491234	-0.02141407185859075	-0.153134312973571
0.4816887500437601	-0.7466009069509831	1.0574127844848882	-0.6529895456642019	-0.1231470706576665	0.12402069155465098	-0.448829287769091	-0.4474794244560547	0.533525106863013	-0.13495182735024608	-0.9997522599188706	-0.10153689075066777	0.2200348864192115	-0.5447902534223606	0.2794161547080281	0.5714940247177489	-1.4648075218468322	1.2707859126936474	-0.04369446502671772	-0.5335399095038039	0.9535185056051958	-0.10583963985575626	0.31035585080130385	-0.7681142348515143	-0.24043639207725623	-0.2808864779363899	-0.5930289273433084	0.45566612810921525	-1.2533588612693323	-0.2612278144751937	-0.6648007557138154	-0.32593760171725966	-0.17271206294753488	-0.8432002588853547	-0.7725985515257637	-1.047128018475342	-0.8660240398117702	-1.1266254212270554	-1.2798774603548595	-0.4602517171744086	-0.26996365003625505	0.568111826913572	-0.07646193871076615	-0.1776311657749456
0.42246913676630243	-0.8108728599346998	0.9890713026129614	-0.6910323873781774	-0.25157138556240377	0.1622676683958295	-0.4485300858931767	-0.4723090419615371	0.39015225477614146	-0.07701281971032736	-0.9930074751434734	-0.15188300716688857	0.21176271684779793	-0.6918101196595317	0.42671602319119034	0.5160677271334154	-1.4910101767927277	1.2758293476505416	-0.10081219082520679	-0.5565703197862246	0.8833848184143775	0.07122843205399551	0.39948595330736525	-0.7515990202699843	-0.30352227940223486	-0.36711053614092193	-0.5392616772026544	0.4799700431485564	-1.223017961133699	-0.33435868827439574	-0.5751791664014869	-0.34169281396071904	-0.217580634604741	-0.7921879312372541	-0.7778596122570572	-1.1575493182452812	-0.8934040421445506	-1.1244941772181727	-1.3132292921300013	-0.4403351549426529	-0.32430455948536485	0.6179498959366434	-0.17390258216458404	-0.19903673550145531
0.3746955241618851	-0.8422670240493128	0.8462930928726973	-0.7226803863649504	-0.3849679618198302	0.20948059198051103	-0.46582395432104917	-0.480507312848104	0.1374883003851021	-0.04553414626816706	-0.9996130617340139	-0.19790173400348085	0.1868513334415872	-0.8720638004994969	0.45763491276215335	0.46165799914035477	-1.5222566118236243	1.2532714385706156	-0.16665982839919527	-0.5603624199111344	0.8356089005946934	0.23967919540208613	0.5485590538127676	-0.7494761368092563	-0.36935804959790847	-0.44278028021206917	-0.4630268441502003	0.47371854758512316	-1.1890914514827624	-0.40637160099294406	-0.5260772632296208	-0.36789769704182274	-0.2634613129786387	-0.7496864564599596	-0.7852273997144483	-1.2706101413751512	-0.9155525912334188	-1.1337057653699665	-1.330545246659454	-0.41487760360751036	-0.37911595299896994	0.7058939461245817	-0.2656904607964849	-0.21764136365736775
0.3290401798474207	-0.8743421054952775	0.7937222932311918	-0.7620746887686426	-0.5024345845618884	0.2582007221298336	-0.5278738202799864	-0.47581917541879515	-0.17033952714967282	-0.03452353064306339	-1.0039914773668235	-0.23858646025511251	0.15277324765394787	-0.9514179041016023	0.4589113322906714	0.4605151888808849	-1.5619328991302068	1.2170561368744635	-0.24298923883225143	-0.5632608993716881	0.7977465184189512	0.35114680458853453	0.6858400109682085	-0.7808456874520775	-0.4397654280041923	-0.5123724316917826	-0.37460103563125413	0.44588880969704114	-1.151711228034387	-0.46505007636608475	-0.5190315759401665	-0.39540089382672977	-0.3018004528086961	-0.715830741249561	-0.803485698007296	-1.3666218741829912	-0.9325470754399726	-1.1551500349851143	-1.3057629504457968	-0.38079858321290205	-0.42538703795055605	0.8103641268823616	-0.2957300225464622	-0.24406244054586046
0.2877086760120139	-0.9024036498255492	0.9220291732727489	-0.8024010330273113	-0.6142453617391037	0.3011883144905666	-0.5698311294948022	-0.4699291555585431	-0.3869371406028005	0.004664624130640801	-0.9854591372100318	-0.2663564710826518	0.1228199520458281	-0.9405143666909874	0.5141454864338184	0.5050316350346896	-1.6192026305479412	1.130417947961547	-0.3262143977586822	-0.5961072464853776	0.7691960589061196	0.42070033748473373	0.7269623094922972	-0.8236659428224613	-0.4897706355941464	-0.5834225193058478	-0.3560221689609175	0.4037647768336113	-1.1233389936135603	-0.508204532588188	-0.5502538602966058	-0.4260200435007654	-0.33171581947903617	-0.6898817315318196	-0.8368134240840888	-1.4475548650924104	-0.9467349417326325	-1.1725954756351418	-1.2425364422808636	-0.3381755901099236	-0.4612921316115954	0.9438915331867918	-0.30978794553290506	-0.2702842634608351
0.2610074676976669	-0.9209268156036302	1.1310130193070567	-0.8249409118868369	-0.6783842780258842	0.3163462608529064	-0.5401549065098418	-0.4747844422001023	-0.47925389062417034	0.09208829707577221	-0.932298084974672	-0.2810976147226063	0.09094205554343038	-0.8845055528807055	0.5352064086543672	0.550777266641994	-1.6811139440697596	1.0303057640672004	-0.4073055782511027	-0.6714121505531883	0.7533644825248649	0.479932320869531	0.6815532593015614	-0.8644159482063497	-0.5150326623014536	-0.6435523794037896	-0.38855642862118617	0.3490035341111527	-1.118258565962448	-0.5221240169239885	-0.6124805211551714	-0.4617903405185434	-0.3551286244120518	-0.692685444607109	-0.8696806634447946	-1.5067173647402048	-0.9764004803445576	-1.1772754238195948	-1.183476003821269	-0.2995759492346959	-0.47818864627561364	1.0988256718772174	-0.3400110001723894	-0.2888831986460759
0.23474277887908027	-0.9424338386304816	1.2474584279539513	-0.8430018118321675	-0.6980007035425093	0.2543661481633841	-0.43589456051800746	-0.4835677353295457	-0.5221498860403329	0.17872769432693716	-0.8297216771146815	-0.2944637484841422	0.04895774542483889	-0.8553370207001996	0.48247234895963986	0.6116784226786756	-1.730736478742238	0.9505277929308764	-0.4773859003223035	-0.7596027867914813	0.738618425218078	0.4715905099050091	0.6194645012911063	-0.8803404982437103	-0.5206419621613827	-0.6881423555285251	-0.42659886989854134	0.2928794550313485	-1.1298263089219038	-0.5149528468833211	-0.6701814035010821	-0.4900725255257329	-0.3713939854519739	-0.7198251525555703	-0.897557378019908	-1.517595175093946	-1.0213940737766625	-1.1417144090940665	-1.1298198189123991	-0.260162596672957	-0.4643195942874727	1.2034290204880982	-0.36504890090192715	-0.3123667026678444
0.21285706984427843	-0.9758652188258878	1.2644503900317776	-0.8528348534021737	-0.7356100420718954	0.14710113396189653	-0.32182959920773524	-0.4912207814047247	-0.5706448676764904	0.2572834133468218	-0.6757052127593969	-0.282778758875843	0.0027176276949582245	-0.8678572534370517	0.43926396558104336	0.631471630602882	-1.7701573159798598	0.8585424167284346	-0.5310822061522129	-0.8001814992392365	0.721099716781323	0.3712260945753334	0.5716045163321223	-0.8794457291817505	-0.49893114687618967	-0.708959396568424	-0.5058177178560781	0.2404360665681647	-1.1511983002426889	-0.49575635454505973	-0.7039235966343206	-0.5152878830271798	-0.39244222248050686	-0.7522203561430668	-0.9257852137160377	-1.4676672895673726	-1.0688228209869983	-1.0449790012579097	-1.078216412484036	-0.22715560913518046	-0.39478000397230206	1.2596258544967442	-0.37179670393541986	-0.3421864830474878
0.24296772516761617	-1.0102266324494829	1.2612772930766467	-0.8487804713330236	-0.7979789635236353	0.057785189390601774	-0.21105585853252512	-0.5097942426802632	-0.615409039682889	0.3556664420677781	-0.5002648823164038	-0.23406708816415814	-0.03447776940031379	-0.8813454105601635	0.38653518034717776	0.5834270899852463	-1.7943218054819237	0.755799623009981	-0.5496178370129211	-0.7615150424100252	0.7081977340468267	0.2753337100085114	0.5509098531138308	-0.9074701301288794	-0.45033835292003144	-0.698953952509149	-0.6176458007227548	0.18926259380159896	-1.1855351521269841	-0.4565466210997694	-0.727764950848516	-0.5555777153165786	-0.41890030426020264	-0.7867623358509732	-0.9519293470218739	-1.3727262366576451	-1.1206472271360055	-0.9294414072299872	-1.0557242909016935	-0.21017099218656926	-0.2593624167134617	1.2992499491869642	-0.36435636322217413	-0.37007634636934095
0.34197494174810816	-1.0353375350105636	1.2009159548651631	-0.8456891991806834	-0.8398688412862694	-0.02524428677432929	-0.12263940264682263	-0.5301705276022168	-0.6447011616496768	0.46927877200949003	-0.32600140925448257	-0.18382474607838403	-0.05682301828082166	-0.9878537172146149	0.2812833138530505	0.5390501729910284	-1.7953436057577647	0.6436175822756126	-0.4512196799096788	-0.6416819003675387	0.7029336204628075	0.2209645795592531	0.5855710298266794	-0.9474072407440598	-0.39831541156751316	-0.6631516149667588	-0.7084258320562631	0.15990998952936103	-1.2267354663668697	-0.40333630769624723	-0.7587246283036038	-0.6012783576904791	-0.4417980991382643	-0.8126820180260859	-0.9659741918625265	-1.2569292315659326	-1.1708671145879153	-0.8491517328025772	-1.0528755370920098	-0.20663845018242818	-0.10695114960337031	1.2783292794647887	-0.3475282895167183	-0.3890567105896018
0.44380345275383026	-1.060083067296284	1.0699211438352532	-0.8550458638025911	-0.8646406310695542	-0.08718145910588515	-0.1051660130934012	-0.5395149645156438	-0.6626012869015234	0.5625768236819807	-0.1429178330247348	-0.1580264475293328	-0.06961303032706463	-1.1877588791074913	0.22029999737070938	0.5071843706397378	-1.781728660592972	0.5185117394642035	-0.24082586675589934	-0.4851640094976246	0.7034371443708439	0.15710679931087274	0.6775573773253117	-0.9407052450250676	-0.34245877606612224	-0.6100370005035204	-0.7711801153616371	0.1876932670870791	-1.2689030158711012	-0.36187327445627193	-0.8034516122465714	-0.6379258936973138	-0.4586769938958259	-0.8102654285134934	-0.9645179026229013	-1.1294142298115428	-1.1999445016517085	-0.8238020134701219	-1.0333950882463756	-0.21216006519804126	0.03417872787329919	1.1949861786014915	-0.3160977332817664	-0.3915274598612256
[truncated: 148 more rows]
