# Supplementary material for: Obesity dysregulates feeding-evoked response dynamics in hypothalamic satiety neurons
Source: Sci Rep. 2025 Oct 14;15:35837. doi: 10.1038/s41598-025-19800-2 (PMC12521569; doi:10.1038/s41598-025-19800-2)
Supplement: Supplementary file 2 — Supplementary Material 2. [file 41598_2025_19800_MOESM2_ESM.zip › Fig 1/Fig 1ef NCD and HFD/matrix_MPK147_3.csv]

0.37752081005777216	-0.159570236625107	-0.40291065701596	-0.43486375685707745	-1.0142537599550376	-0.4325729640960113	0.5475491097250417	1.2426325361160617	-1.7220624720592919	0.6856816194387715	2.521942946405078	1.6229038729432066	-0.12030869807841076	-0.5979026541422787	-1.1929673664728284	-1.237001927781579	2.487904072890184	0.10715883427294473	-1.4008101812124374	0.25877569385909355	1.8298806074937057	-0.5555133161717485	0.0010725508529661732	-0.9916578275552478	-1.5500196967973743	-0.8424321317706962	0.21454801269090257	0.594838429889082	-0.332086607793297	0.034988063683757537	0.2734427531382296	-0.7370297250569804	1.432688047591074	-2.1163907954823435	1.1678406384563584	0.6540856589528177	-0.9657271810434052
0.35334056521221446	-0.4921961183118885	-0.49086906261049856	-0.46467620393066034	-0.9934894326853241	-0.34010772708212844	0.5323981194503882	1.3352086698848888	-1.6167573639059158	0.6779725430269256	2.2659859329966006	1.625311639243162	-0.1458616336665875	-0.6143854183383981	-1.1808313656198162	-1.1914461416175235	2.5229966994235538	0.07425451601099378	-1.342271027088965	0.17613244041135312	1.772311611462229	-0.5370887286907732	-0.03670307707806961	-0.9893090636624244	-1.5470852778295323	-0.8621950373362833	0.213309265347701	0.6432512369377743	-0.3432436588803224	0.08082405903810295	0.25862693087802774	-0.8327496445163801	1.4078970004193558	-2.059665610036584	1.144834215900485	0.7472006977502437	-0.9350937342698165
0.3122419500819511	-0.5733088183851445	-0.4978038018066256	-0.4972207725730204	-0.9822234336859287	-0.20030555545548837	0.5202088377205666	1.2317445521418535	-1.0086669247504683	0.6948565313933637	1.99315102019479	1.6203997959912566	-0.19424910743994336	-0.6333169617944948	-1.1821047774740274	-1.0964185639576058	2.4370721781855367	0.03637427590709493	-1.2727008571100964	0.1020827751663021	1.5679795498899765	-0.4899940380237123	-0.07345038527359311	-0.9844437670272916	-1.5405573500827556	-0.875454666254754	0.21597526506458894	0.7061304097091453	-0.36763788922313684	0.10841945679216802	0.2580739593908399	-0.9039596214456713	1.3638820610426226	-1.9757036050906411	1.1311196289095051	0.832747774657288	-0.9009750450489317
0.2508944530036178	-0.3685164075352043	-0.49154809728699134	-0.49185410520578027	-0.9742921305928889	-0.13031952224941243	0.5356004668144869	1.0737032031571876	-0.39295291634398527	0.7381398953291464	1.7945788647236491	1.6216096985569834	-0.24957717032733545	-0.6560572869160324	-1.1883705426203164	-0.9877954505454131	2.2684871700441334	0.001394147587780406	-1.2129867444316047	0.030265546575711205	1.3360736165108222	-0.4128058544710578	-0.10704468369184647	-0.9758156547679421	-1.546260366059601	-0.8890440603805666	0.22424255711594976	0.7356732751611419	-0.366907265692784	0.1287543318661374	0.23785474764159958	-0.9762475589604974	1.3135367603637524	-1.8761272404206892	1.1270924905696977	0.8701218633774805	-0.8792839966598478
0.18823895804705687	-0.06355456784906463	-0.4974556989724704	-0.4180831637574207	-0.9703969537236542	-0.1162416155850797	0.5494779224148626	0.9346172850261347	0.026374806729199163	0.705796180319221	1.728470334265097	1.584716699425942	-0.28898352178712844	-0.6880208306300579	-1.199230237501268	-0.8921528513584628	2.0223471923568517	-0.0334602653082961	-1.168418915671466	-0.04060181900591627	1.1528930208912054	-0.3416320342984678	-0.14464035566916772	-0.9672258896741891	-1.5205042277285439	-0.8950994698623622	0.24362087425001738	0.7226906846024399	-0.3192207572023452	0.15178272556517916	0.20379122733120153	-1.0433096230376102	1.246224390882367	-1.7815398891243894	1.1149684710640622	0.8962662609541763	-0.8889463727604401
0.09105028238615738	0.3212642119848983	-0.5357626207221484	-0.25859800657433507	-0.9605112634624235	-0.046631474591945665	0.5906456711880185	0.7283885298161533	0.8062608923887771	0.7133052723220572	1.5413692798077216	1.48381202932748	-0.3579868587588769	-0.7463777201718045	-1.2207586154850387	-0.729423802209791	1.6505765199331432	-0.13007746118220212	-1.0838626833953833	-0.17458421994900997	0.8486646835925254	-0.24713629903917336	-0.19281411080812233	-0.9586025708105389	-1.4355798758660498	-0.8862050120141018	0.28340620739881006	0.7383896978689695	-0.22543276350378436	0.20046953583719596	0.15132948758282277	-1.1604625781760558	1.1229274964038412	-1.6198903418267665	1.0720718398011504	0.9739601220226636	-0.9066385640257861
-0.006202782153388042	0.8661267649424736	-0.5474701151444218	-0.0782779830350688	-0.9653466554380256	-0.0377077509830264	0.6816404640922813	0.4552810599871533	1.6559270388485623	0.8362892327533877	1.4192261233633	1.364767247925165	-0.4277351522955323	-0.8103977992173229	-1.2482488762407984	-0.566626008139934	1.3329422694964008	-0.24572360596998602	-1.0245573786108284	-0.275514491180933	0.5480181766860286	-0.16061154609713896	-0.178865256042875	-0.9597194320085543	-1.3229989400834525	-0.8304777595566358	0.32992386306499777	0.7685090957446328	-0.10796225273668036	0.23361864718815067	0.08985812618972774	-1.2454376647022112	0.9884558035921558	-1.4811307508918858	1.0191570679226376	1.0187158843405522	-0.9587062518502375
-0.08810120547885457	1.3576574467044884	-0.571915363498128	0.02569509871956301	-0.9605749394061348	-0.0913902558345866	0.7800728475797519	0.24049376781940598	2.150688268705172	0.9585205636884438	1.380627101272457	1.2794023015266034	-0.4864294009032326	-0.8826197389234782	-1.2617740536620417	-0.4218983076387889	1.2529524249465784	-0.34365968460744567	-0.9934044692206122	-0.3523758198880881	0.3562441639661298	-0.09447377983601614	-0.13280258083153143	-0.9682037423969142	-1.2172792551750233	-0.7449335971888088	0.3665153824115396	0.7882349934549931	0.09087049437043201	0.26237789319891075	0.004504116944764514	-1.318979414437264	0.8400107542560479	-1.3739525450982533	0.9450313482644352	1.0667666208353306	-1.0389723025804982
-0.13246618281776126	1.6728856956755422	-0.6059279762937158	0.05391401149421421	-0.9392673767416303	-0.07495293533648309	0.8358751387000567	0.10563623218872112	2.212641689461932	0.9763084242404085	1.3561526795086967	1.2189818139955633	-0.5327231302938549	-0.963517796539354	-1.2579885475136143	-0.30592071524764675	1.414857610474583	-0.40654148540948976	-0.9752265980222811	-0.41190688937725917	0.2791590618551828	-0.0732833366343662	-0.08350372292313323	-0.9828907068206068	-1.1106830227980884	-0.6511897845956329	0.3826190978731462	0.8118657488078572	0.43208027861580334	0.2886261708691252	-0.0859010008159364	-1.3700896488725678	0.6690023295028975	-1.2779126017202171	0.8277716294915545	1.1465329391599535	-1.1261033637628646
-0.1501979599039567	1.858203593779677	-0.6285702705063917	0.028530894544297424	-0.8963617299194364	0.03081931075248	0.8720561107108526	0.021877911553901307	2.045293405505426	0.9922641695614406	1.2346259333029885	1.1666851299605672	-0.5723585211944116	-1.0424072352179308	-1.2335313222651576	-0.2272814357631577	1.608197433448589	-0.4414918786436666	-0.9596530564475572	-0.4414681432387913	0.2474420078385921	-0.0730232248111051	0.031504766084520144	-0.9974913901217063	-1.023884672899478	-0.5717056330845876	0.38033549407524603	0.8452692592931804	0.7757518343799148	0.29765699838356835	-0.17405228306678355	-1.3926225024024776	0.4955305905084817	-1.1887169000369129	0.6814556511203274	1.225100026600408	-1.1957210816475752
-0.15979675005507582	1.80450089414976	-0.633276683264145	-0.06755684527187816	-0.8017034598456144	0.13333382432928625	0.8582693574346629	-0.0019221875398663768	1.7415039878098562	0.9765664686391311	1.058919662401252	1.0987475960410713	-0.615020008948688	-1.1223800262400039	-1.1859095777414592	-0.19247686423733526	1.630395137556658	-0.4286960058041188	-0.9379794407880089	-0.44457114399402603	0.23927197174765918	-0.06938743954819275	0.2008387818253417	-1.0013788340341137	-0.9903844391893353	-0.530537131083353	0.3751435269498318	0.8336077414966839	1.0298644173505618	0.288894584726218	-0.26537266397869275	-1.3858268799093296	0.3311201553798675	-1.083716720804746	0.5269170069096856	1.2853410032478458	-1.240767840278858
-0.15940142736953714	1.4950662374713068	-0.6306542045135558	-0.16432151699460326	-0.6558974879854242	0.17652107880595883	0.7666007758364513	0.04298832321190559	1.295421407351911	0.8616463956678903	0.8850684927893562	1.0400221759851984	-0.6800810913036639	-1.201283413661201	-1.1319902327751163	-0.20348096197849933	1.4543121221953081	-0.3740301219435288	-0.9079568221069187	-0.4216968567600238	0.26586516869265125	-0.07464747864080057	0.3627386507723694	-0.9990492437240894	-0.996595835905817	-0.5368870285642636	0.3712710950378265	0.7462736903373925	1.2576126651177266	0.27800217723516385	-0.3113989596951312	-1.3394199315679671	0.20751716859917185	-0.931378926306299	0.36497735480805354	1.3196762641935922	-1.251810555822392
-0.15985005199020536	1.138647136564581	-0.628073872742887	-0.1741425182766525	-0.5496422366631214	0.17527659950209712	0.6590648407093053	0.13603212335469833	0.8236733713845197	0.7416041413820004	0.7053937140650485	1.0441394563581197	-0.7611564262744259	-1.2683443185979084	-1.0856959236388382	-0.2554864948551915	1.088581332436029	-0.3217761675203966	-0.8880602098818222	-0.35528746893008345	0.30290627271816756	-0.08874553946153756	0.5799258278522507	-1.005563468479898	-1.0113057129635037	-0.582380823052495	0.35638458348736396	0.6132963099682487	1.4159980935845478	0.26365935290373976	-0.2646175718789455	-1.2619975237249856	0.17333686152361397	-0.7783932378307066	0.21473567734991175	1.3164162190715805	-1.232669237434224
-0.17128775890326936	0.7752545347104849	-0.6199441886160604	-0.12306526160894468	-0.5055028684315149	0.1192070729141198	0.5588887513160647	0.237561766200238	0.4974541676011352	0.6954184947505815	0.5441760190599199	1.0785512523170593	-0.8290909125226127	-1.3186713819713343	-1.0508931917808657	-0.3387218633560704	0.5987196007598177	-0.29862796833130917	-0.8880135999556729	-0.24061090435247232	0.33092246270416387	-0.12207453441535976	0.8769227142871507	-1.025690937022681	-1.0228015826366685	-0.6359086182665727	0.3375017652905769	0.46935773953197	1.4282656924377073	0.2411818570001018	-0.13319722415467752	-1.1865541919063243	0.21763279039466799	-0.6641226607340749	0.11230231977970566	1.3082952138122865	-1.202031204815309
-0.17533870597306128	0.3722507137319994	-0.6114445476654906	-0.0799940968954562	-0.48554046007791857	0.022702587374733452	0.4360704000975888	0.31329948736444246	0.317360667060116	0.7063724794763686	0.3967541722545604	1.1003367217990405	-0.8722613768119183	-1.3469129361962224	-1.0146974245308624	-0.43841181977780597	0.2418987732468625	-0.29963971401293926	-0.8951740498603996	-0.10333932260882997	0.3740396929085663	-0.20248954964213403	1.065256449376473	-1.0562200742336791	-1.0366953637754008	-0.6677731400457779	0.31103565901019675	0.33883150621559244	1.3930582338456827	0.2202975272159821	0.011608847156026104	-1.1452379993624604	0.3079786056142838	-0.5490594473888084	0.05024584243057791	1.3206659207484872	-1.145226338769731
-0.1727180274958929	0.16197172763738282	-0.6034366214806564	-0.05050547940960065	-0.49732846915753487	0.0030924817572280496	0.3125153238785859	0.331855907529386	0.15384043583128174	0.7213304531223387	0.2429099178191804	1.0953622766233362	-0.8860453867923942	-1.34875417022208	-0.965945044633577	-0.5378120654602604	0.1558236333809983	-0.3158953957459197	-0.9149250060662784	0.024783578574796534	0.44465369358589824	-0.3257016301894254	1.1339542566483356	-1.0824639156892002	-1.0540197703512173	-0.6824331207517053	0.2413318845941038	0.24263194266415136	1.3910021732755626	0.2034567223112921	0.15925795463017361	-1.1672760838862906	0.41858481607271625	-0.4400547319787577	0.00353915282904767	1.33439303931581	-1.0431179067546485
-0.175440868015391	0.2978779408520059	-0.599367096419474	-0.02846677198717772	-0.556117284189299	0.09728215084403864	0.21305374667178628	0.28160963845909687	0.004519452938151619	0.7178726581794519	0.10014343595953097	0.9851202888136525	-0.8543222674818386	-1.3213262926500324	-0.9114738878637425	-0.63051459167866	0.1629579609492836	-0.3421285159196211	-0.9503368974584114	0.11614626414474663	0.5102899239296825	-0.4789248348782788	1.2300658582810402	-1.0907804572280733	-1.0735506584856873	-0.6966927818338357	0.1422320971380609	0.17873234287297743	1.392831310772727	0.18173684616557712	0.291341868139068	-1.2540633364106184	0.4987518475932141	-0.3722602090085863	-0.03276595578095133	1.3023980250469356	-0.9243766137443851
-0.18010922916709168	0.5627168663338817	-0.6122781212683565	-0.017156520510719635	-0.6417574487349613	0.24530298271973178	0.12366938278877548	0.1834723941811885	-0.12460664452177213	0.7032587437317787	-0.023479105057802263	0.7911458201567759	-0.7789104532281299	-1.2816839661236255	-0.8538346367535828	-0.7260700321262499	0.1285942074742917	-0.3619433744254802	-0.9861624519451215	0.15610774220423973	0.5457024313569414	-0.6345410683411323	1.2624639788893075	-1.0758825833935963	-1.1015296506700685	-0.707846514800304	0.062316735927584174	0.1454296371365776	1.3963107978913922	0.15446686413610572	0.344106788806285	-1.3802234718886637	0.5199110853066543	-0.3192569676868491	-0.06713560344577316	1.18712632243813	-0.8172466810980034
-0.18982350684432345	0.8150680238899772	-0.6502572331742107	-0.024416157822041068	-0.694063256747584	0.39986901120720153	0.0679448365177733	0.06570770104769841	-0.2326537693417467	0.6825377785143305	-0.14200011752807154	0.6585453144857213	-0.6832367458208449	-1.2299480797455664	-0.7993711976313502	-0.8118833351715775	0.058381706816587345	-0.31514110320649	-1.0269228323629176	0.13751559601246008	0.5458106437554967	-0.6997250912502997	1.1038365862770578	-1.0458615461267597	-1.1024868002046435	-0.717021656522721	-0.003821600483296839	0.163489603733153	1.3763071851874453	0.12283299230099738	0.334433601376941	-1.5141747289443794	0.5007924629410078	-0.27863263682204725	-0.1166907072685067	1.0035508530140558	-0.7094609725700903
-0.2183844604175286	1.0318244677015913	-0.6998829605313424	-0.052755820612455775	-0.7063009771796631	0.4936849117658898	0.07228003740026995	-0.04603306148641157	-0.32632213573327873	0.6338060938155122	-0.2508405539636946	0.6114590367238252	-0.589011308008689	-1.1196088760394722	-0.769839619085053	-0.8638986887512967	-0.042629654164547184	-0.15775141560786812	-1.0507405046253466	0.06514844673246964	0.4860936316126943	-0.6469570727047838	1.0060675751882915	-1.009321490708415	-1.0268619117149203	-0.7374287545863705	-0.07913743894988869	0.2370080987768503	1.3336937826689328	0.08540224700383793	0.3638593116883202	-1.6379623576221871	0.44873733714036373	-0.2951263632827644	-0.16682401483272474	0.789284387369911	-0.6050917188095918
-0.25514947017264833	1.1068233145616662	-0.7395479516340038	-0.10178764519496741	-0.7452825939706276	0.5114261747427845	0.1162984306478263	-0.13096902905256594	-0.41919168221211933	0.5547326885668604	-0.33706754049910104	0.5971328272390999	-0.49624802096988985	-0.9170963810995651	-0.7631638539099457	-0.8829803147317354	-0.17685128726972213	0.04308461891755013	-0.9708627436865271	-0.02056677746295374	0.36036705635109134	-0.55929938826588	1.1448181522070437	-0.983322112433575	-0.8942261743684025	-0.7625614647608138	-0.15466871173703792	0.32628927324429224	1.3029216386846916	0.0420274335488016	0.47935980097624087	-1.7471692033015382	0.36790467632784674	-0.3746381177544905	-0.19622111032078743	0.5876040245003864	-0.5425224451900017
-0.2816671828992473	1.0155754399416286	-0.7693365004420354	-0.1608600165427338	-0.797695855138264	0.5760583985204726	0.18473240871183588	-0.17155180848877452	-0.5103469073052965	0.4637548350571258	-0.40435605627176063	0.6117190754842208	-0.3961971153613529	-0.657249904410054	-0.7579505829552812	-0.8752023179347683	-0.2933074910641837	0.18520327013406376	-0.7360011520596297	-0.07627598435526088	0.1997203400756568	-0.4783641493925844	1.2984793653907287	-0.986960299769601	-0.7386591492251069	-0.7702089499878229	-0.23320529329595238	0.40377629208770766	1.3035267668792414	-0.010841437786950958	0.6045849612457601	-1.8374198388684264	0.2871108843790981	-0.49198274499800104	-0.21646432762788761	0.44770151669296165	-0.516745408615997
-0.2989059170855003	0.8491601600822631	-0.7898667626609337	-0.21186775047409268	-0.7821668843655899	0.629749398111308	0.2722212791261547	-0.152811229544445	-0.5849916916187468	0.35420638631929974	-0.46293264067060863	0.6197610149260663	-0.29461465308831813	-0.39460902961564376	-0.7421294053726576	-0.8364449134407899	-0.3694145539011586	0.2489567982421556	-0.38451569896574844	-0.07812744147255071	0.04092405581551954	-0.41648065650746063	1.4786530809317782	-1.0203654744003823	-0.5692789450091478	-0.7514399414192481	-0.3232783827206724	0.45367994831784564	1.3261296802370515	-0.0751958246528168	0.6338047373481172	-1.9019901746980516	0.1965124215449939	-0.6302185067598709	-0.23557548287271501	0.36615963807867213	-0.50394631431284
-0.30350320899036276	0.6421512065451493	-0.7932572530456237	-0.2557402562012803	-0.7997096068581447	0.44798746183330584	0.34661569563663763	-0.073380640225189	-0.6395851985731829	0.2296440543157796	-0.5205523215560264	0.5593790516558252	-0.2088613610546955	-0.14217863441916792	-0.6994469553137784	-0.7874641570962522	-0.4388050855646811	0.21746169717961816	0.023554204473707284	-0.019082508768366136	-0.09652733282956263	-0.4402548771535014	1.8014728906072868	-1.0722683630360683	-0.4486378026195993	-0.6991821257013517	-0.37783712440163464	0.43977419847953075	1.3792571851358777	-0.15434760770486097	0.5101240836462635	-1.940766950415528	0.09794098303057759	-0.7737477001647968	-0.2463057270436173	0.29382156542491644	-0.512223765125165
-0.30210403319323015	0.41729914457571227	-0.7883260563949614	-0.3040073306839603	-0.9323903748207745	0.05396747527823389	0.3748889058327343	0.045469620449943106	-0.6645146627023975	0.12588870232928237	-0.5529813706860358	0.4635884771784645	-0.16381231064519075	0.06436969671883083	-0.631253821108868	-0.7528019857643123	-0.5075053449236969	0.05696450498741723	0.4248365374176325	0.09398566708444789	-0.2005627328007345	-0.5516983427639244	2.046848126319455	-1.1396107792202907	-0.4364568153848441	-0.6062941688556028	-0.3241885927250241	0.3637833343306617	1.4663337570403345	-0.24408442108903117	0.22186767456758583	-1.9407669504155276	0.032374068462752745	-0.907393064173705	-0.2541692979277947	0.20569555996599526	-0.5491444058398619
-0.31384378440535776	0.22671259313150705	-0.7928030022620384	-0.37035031661720785	-1.0133901549684512	-0.3502631878859962	0.35723712290553955	0.17497201262743797	-0.6630157534280209	0.0416888150260024	-0.5455433538055644	0.43770498945396125	-0.17545861917854325	0.18982003826339858	-0.5710561698188841	-0.7200499411710213	-0.5685444899557255	-0.17669906352947132	0.7507914034630889	0.24545864895121264	-0.25554545250673877	-0.6585175981830436	2.0445616271428446	-1.2103660931426563	-0.48481805502655406	-0.4862488968414974	-0.16490184196347682	0.270761773126855	1.537587601948649	-0.33257440881444816	-0.1570627108224608	-1.890664137209472	0.006273626442867311	-1.0264470287186183	-0.255648282234958	0.09975573651894372	-0.5854138565183533
-0.33941982961134787	0.06545519967727512	-0.8024593436615287	-0.4548643503770785	-0.9305756104249925	-0.5768391212119309	0.3117674924710162	0.2858501366686373	-0.6657532823422995	-0.04243365895766059	-0.5097328542231861	0.4828409765128939	-0.249024236727918	0.31030927701607347	-0.53594087323306	-0.6786998710780529	-0.6127718713608983	-0.37090003374098357	0.949693437065595	0.4197179996972487	-0.2649978055205537	-0.725002180208515	1.9619996502604244	-1.2608884838168466	-0.5400606960589485	-0.35388574398942396	0.03788109811845157	0.19290867387945543	1.5515536856206023	-0.40072122372568997	-0.47135835655304437	-1.813593432635873	-0.0032492451801746118	-1.1441156029507003	-0.2412783976702968	-0.012040525129434376	-0.5998776126746261
-0.36702134835223393	-0.07280601489319286	-0.8166769248879369	-0.5389466113533122	-0.7833090716059175	-0.49692486147760817	0.24069389166642527	0.3613213122311002	-0.6734093877976443	-0.11946421271642313	-0.41804623414489284	0.5033695919863003	-0.36866148481626626	0.46734887101435996	-0.5358019555762368	-0.6325523875566527	-0.6452737061197873	-0.49271150377620254	1.0361839812768847	0.5728717736397662	-0.2546527002186564	-0.7719147925992925	1.9096763225416946	-1.2917531587268196	-0.603565048863468	-0.22310086275760513	0.23171274218125207	0.13704162092353922	1.5236352711902075	-0.4410222655914383	-0.6493083947269155	-1.7256318488561508	0.010894162623229568	-1.2672981684776325	-0.2265615908607448	-0.1028909968688931	-0.5947873243634456
-0.3971147325603932	-0.17245772870740117	-0.8432435712309594	-0.6073789384683966	-0.5286291752382841	-0.04039208859408792	0.15048765366222333	0.3944698925205273	-0.6835920978082989	-0.20044714651562429	-0.23642242495151047	0.4724731348252934	-0.5013840569142767	0.5713367472474221	-0.5913420065388485	-0.5632231345412604	-0.6632798224840457	-0.5770793501475125	1.0666668729787012	0.6772153457024469	-0.24401542144066019	-0.8046599810164625	1.8628756766966312	-1.310624757596297	-0.666877971761073	-0.12591522167477645	0.36442028364412693	0.10523506988168559	1.4732033373398337	-0.46143037724200636	-0.7086803712669246	-1.6182848577538718	0.04725598467773946	-1.3831057706477028	-0.21701209959350387	-0.15899870202235356	-0.5654195708996628
-0.4191106644568956	-0.22286150005765837	-0.8860368048432521	-0.6595136725468758	-0.14768784198344959	0.6705921045479406	0.056545960755853185	0.39593831647194533	-0.7215539946704085	-0.3084301259011976	0.002504054147379131	0.434387087492624	-0.6105548966186576	0.6055855599607124	-0.692254107749385	-0.47075139484398293	-0.6629301450666313	-0.627377564034279	1.0597627776677967	0.7444056553891217	-0.243928851521816	-0.8190990773388089	1.8074069003751578	-1.3093736813186918	-0.7276065909153238	-0.0768277533223494	0.38539281475031334	0.09051757653888251	1.3852878377111133	-0.46569902342093317	-0.6623337334475631	-1.5142045343061927	0.09714902993131477	-1.4798005004920025	-0.2170912222107595	-0.18984687898937883	-0.4913214821320479
-0.42744797547663166	-0.20669434351047594	-0.9402986999916033	-0.68754963075219	0.13896533762038657	1.3822091557659946	-0.03760675388433628	0.38515533531054535	-0.7763629137361321	-0.4336074637216731	0.25480370013949233	0.384011800964991	-0.6672918990961991	0.6727487556766341	-0.8079725158829774	-0.381633425230247	-0.6589610793157206	-0.6402005372045853	0.9953886434144772	0.7837258466258666	-0.2846437664782889	-0.823139480993461	1.7340453606557653	-1.2805941335380615	-0.8012315406406973	-0.06138093749378757	0.30835888757728197	0.08193856185419897	1.2756358582758716	-0.4555382601532442	-0.5975788654995038	-1.4352203255042593	0.19431633074212948	-1.5583404139980113	-0.23752311652823935	-0.20829524147447062	-0.36537124027027496
-0.4324272645832507	-0.14223761928423512	-0.9827032447890772	-0.6851748804421862	0.2684583286509526	1.7682865610984677	-0.13443241048623605	0.3677717157932684	-0.8234618743186892	-0.5522046693747154	0.5059174902437953	0.32024933380961507	-0.6733024492689547	0.7512243816574805	-0.9275613242886116	-0.3036030293333996	-0.664047296296293	-0.6478834809744655	0.889624894740342	0.7823294962860114	-0.36882760193446995	-0.8116540989308095	1.6506909726830379	-1.2351335687226892	-0.8911683334868897	-0.07446724795444534	0.19222901708123874	0.06653135180823681	1.1616379581706773	-0.43982306174603936	-0.6153750133958298	-1.3683311325256562	0.3505983147353623	-1.6037412398219764	-0.2688617593166522	-0.23529540089569378	-0.22254967345640067
-0.435016850264927	-0.0656109800759482	-0.9959327134862459	-0.6728034924635689	0.3378491883107028	1.6582796874806647	-0.23975817061180188	0.33046017783299125	-0.8705473716442906	-0.6652195145353852	0.7086636236170787	0.26152872928634163	-0.6410055745916386	0.804480680981133	-1.0455178502265747	-0.23378765151819647	-0.6762315107238608	-0.677811279574835	0.779409898118923	0.7565177016703867	-0.4611598310018733	-0.7731055267235527	1.5038469144518392	-1.1837052262612668	-0.9698913638911609	-0.1138780247109642	0.07985847547890801	0.032554845907981154	1.028131550247987	-0.4232896340002778	-0.6654913913192343	-1.3277183465205569	0.5263001547884392	-1.5680588236551827	-0.29684682040445987	-0.2805925635642022	-0.09194021274403448
-0.4350035247811445	0.009007406442385003	-0.9728408514877541	-0.6583500814858878	0.2572115650928856	1.3189785639687654	-0.345531889154773	0.27347757446411947	-0.9135400388554282	-0.7688028369227337	0.8194589610954779	0.19047554577470566	-0.5774112700694287	0.8743173856992467	-1.144762939555235	-0.17445587418375474	-0.7005409031318995	-0.7220661197025773	0.6826651701547288	0.7654388288416856	-0.5444130398304781	-0.7131006192286462	1.2837320505955563	-1.1293672926101639	-0.9946059723997266	-0.1680362082981473	-0.012250468275073057	-0.034697838163167974	0.8670161684489337	-0.4000978108963123	-0.6925431378321643	-1.3347345286911136	0.6885582265859271	-1.4520651242789113	-0.31940285267749535	-0.33061097015047886	0.02046344202654335
-0.437517599388055	0.06066332575280488	-0.9077893294798358	-0.6297725777553346	0.04111531086801867	1.0544481355598703	-0.4314029262764773	0.19841348672977271	-0.9363467961379961	-0.8463838853987719	0.8752998581491809	0.10237537685939675	-0.49882529306090123	0.91507096205439	-1.211181014811851	-0.11963179953846477	-0.744482184831916	-0.7492342012874273	0.6104722207898183	0.8347133207022932	-0.6170235592611576	-0.6504656921874348	1.0887989223800916	-1.077737627529356	-0.9629595862091831	-0.22040905839069724	-0.08176035180266499	-0.13463778845097363	0.6912195514752754	-0.3792914077158645	-0.7115748909826234	-1.3687305243739378	0.8401613711031459	-1.314911483308656	-0.3269255876719557	-0.38107763294103175	0.09668936302513731
-0.43017081599613	0.06537814441818829	-0.7385645221025315	-0.5844474127476051	-0.14040888566791426	0.7881890277084092	-0.500540310119885	0.1122756408139434	-0.9464666776161916	-0.9073726790369282	0.925563710185956	0.012209344458727688	-0.4350782955781831	0.8317690711269788	-1.232045675101911	-0.05674492770843957	-0.7857713676777769	-0.7264292729546076	0.5616949330742969	0.9474349948041064	-0.6732344896907659	-0.607356492679004	0.955589174053865	-1.0493367580089976	-0.9171927255690855	-0.26761456437378184	-0.11729085712046516	-0.24992658814062843	0.5052113962185785	-0.3742738002905346	-0.7510284531944402	-1.3945658119926234	0.9546787609781846	-1.1738773709646497	-0.330437414607072	-0.43127068480170105	0.11185016767086926
-0.4096229200039615	0.03598637903020624	-0.5024665065852025	-0.531130792151204	-0.3257297603476532	0.5353983289782629	-0.5618698898119809	0.03128454815357697	-0.9365173307260983	-0.9676303468787026	1.015706369380616	-0.07477362089340307	-0.36936942490589686	0.6322881029165128	-1.2037219084052138	0.022802766805998225	-0.8130598300315801	-0.6527525070673116	0.5237777581516245	1.1065051568532698	-0.7090311511328962	-0.5962063658552227	0.8237343882026671	-1.035459877458544	-0.8780856106379826	-0.31549647247983403	-0.1199299275472838	-0.367114761520522	0.3316565041474589	-0.38901491615183825	-0.8156345908804277	-1.3916687308244917	1.0001164627224093	-1.0278324190314492	-0.35419854520446264	-0.4645697171193805	0.07952912981753689
-0.3856992347869662	-0.0027049929388325037	-0.409715052774186	-0.48804865016355536	-0.5413842627130203	0.45147455230590133	-0.6055847079336922	-0.04060522377820118	-0.8929906209890597	-1.0151105162437148	1.1546334960391385	-0.16674547801903764	-0.288530069965012	0.36888004727799567	-1.1340778564512628	0.10793353099098635	-0.8384318784873459	-0.5336691369950601	0.47787280713506985	1.3192572319679878	-0.7417491698361246	-0.6204661285713508	0.6685972337515397	-0.9876361685632489	-0.8355126068658905	-0.3636084493351939	-0.10365925048724538	-0.47050329532412577	0.18674893092289682	-0.42244109987140527	-0.8964294455534304	-1.3426210274265813	0.9999707044832815	-0.923810973254119	-0.38742395809666463	-0.4656059457474476	0.024379753934424625
-0.3522433868377629	-0.040515045382064116	-0.38952664939241793	-0.462464283187367	-0.6846312575852984	0.43961589627729436	-0.6368973715239221	-0.10528857189559668	-0.817039900750928	-1.0303007298485352	1.3361927289217985	-0.25774459755949064	-0.22308494167905915	0.12034600085340827	-1.0304645785802782	0.17262741217788222	-0.8557568050774205	-0.3760852303593397	0.42124757310411454	1.5345175660265205	-0.7787632207620028	-0.6737081286614757	0.5366759095645145	-0.8352924664373355	-0.7238031809226699	-0.4106345016938183	-0.07898663492549955	-0.528206055813066	0.06073098440776781	-0.4736691832742846	-0.9794666949468954	-1.2451038446499152	0.9751529349677244	-0.8516603971610166	-0.41318141319096735	-0.43722026714937	-0.03726776477476225
-0.30659916305576446	-0.07345616864173835	-0.2638162572838185	-0.4485816904660198	-0.7343263519057442	0.3953667993911833	-0.6733078759469432	-0.14916197794240776	-0.7245383499622041	-1.0125687789162936	1.5352932360261213	-0.3358910605907908	-0.18682267708792377	-0.027812893676729088	-0.9080009464431672	0.22006140779575062	-0.8554389165161342	-0.23243089373320922	0.3449063403118941	1.681987676919033	-0.8011469554031896	-0.7444585445884255	0.43720109750272246	-0.552295177726373	-0.4214144548046203	-0.4601406951699872	-0.06280751745169791	-0.5145549706036097	-0.042862836625212945	-0.5257761055963546	-1.0512061648176196	-1.113841031229646	0.9018073890384247	-0.7496860206518983	-0.41733839377447673	-0.39958421051758747	-0.09103680121493232
-0.260461896373823	-0.10122977358889358	-0.14971033364657582	-0.449222031458702	-0.7520282642575776	0.3936126357307911	-0.7051351363968372	-0.173727789855727	-0.6411424486276972	-0.9666239737236826	1.678946174514777	-0.3958877812530396	-0.17318210594913785	-0.07620108182595661	-0.7775727019815355	0.2732356043325933	-0.8557295574864524	-0.15872702751515486	0.24722358758394014	1.7402103144230807	-0.803132652916681	-0.8040819547425497	0.32678980260677254	-0.1651613674407621	0.10322943087098979	-0.510880057142449	-0.05782559878882587	-0.4328553743578203	-0.11923276536018079	-0.5588386318321177	-1.1043371907453203	-0.9548651923965327	0.8143961730332558	-0.6268963270047244	-0.38495289789621956	-0.35387954220882867	-0.12661837509461524
-0.21921064041202568	-0.11822045821756769	-0.13282344369188942	-0.46774801114984055	-0.7534490337516433	0.44878596732520304	-0.7295729340273773	-0.19606431128174545	-0.5776183145594654	-0.8952703967368238	1.6994168650137529	-0.4353125466484822	-0.19176900359652693	-0.04959618006849734	-0.6535308109099626	0.3350176470721399	-0.8726230638862104	-0.14415156628916717	0.1439126862734258	1.698392207578373	-0.7953684133203306	-0.8383531325228504	0.20082668394609965	0.29314957558878235	0.774196292237549	-0.5576760407517654	-0.061315634781843	-0.2875426760283247	-0.17804709999643	-0.5825066730696349	-1.143321680592142	-0.7375542994248752	0.7727238924665094	-0.5049061620953037	-0.31192880852442345	-0.2970848989760876	-0.13541861227403407
-0.18873081717418239	-0.12935975910932623	-0.06120167581419174	-0.48508844523167055	-0.7430977131520209	0.5244061363557575	-0.750782469344051	-0.2215266856736533	-0.5476087148057204	-0.8124080395669239	1.5999634759276753	-0.4648317614859157	-0.2506205722241446	0.04644091287109139	-0.5483431329283173	0.38865341665122655	-0.8960423683226495	-0.16356443655544975	0.0547420713085361	1.5482224860288067	-0.7804242810798284	-0.873277479992673	0.07961803182726804	0.7875787552151035	1.4954890686062625	-0.592421023272311	-0.08058623475563201	-0.10612065553187947	-0.23368451161128853	-0.5975681538571461	-1.1768145915317074	-0.4636370632997724	0.783709205088803	-0.3880371166009742	-0.20902071525068386	-0.26396051193280134	-0.12177113658567981
-0.17468575726773233	-0.13904464198581848	0.037361378228040865	-0.4920626734148252	-0.7240705452216893	0.5520607600671679	-0.7578202292737064	-0.2591241543703448	-0.5720669649414934	-0.7337561068361863	1.4351118958009903	-0.4966576164387055	-0.34499407593740106	0.18801600088452847	-0.4654170094525637	0.4306860256045345	-0.9251700430667483	-0.22510025426318153	-0.03296033098264143	1.332476015185287	-0.7736610061701151	-0.9260628393264069	-0.026069041224943735	1.313831288891326	2.113641426180771	-0.5966174772596953	-0.11507726947674642	0.06400592757205334	-0.29718858975530366	-0.5785540625611565	-1.2045356242239595	-0.14777772203275247	0.8580070381804059	-0.3019774974666147	-0.10327638046608723	-0.2781999233050116	-0.09787429659508437
-0.17541421704782595	-0.11071238641028296	0.04011966391392866	-0.5004017426852388	-0.7143002676084362	0.41167245143051756	-0.7458067989887341	-0.3141973219740062	-0.6326336702318399	-0.6651291989958328	1.2286379481269174	-0.5409749629556544	-0.45700593011912805	0.32220755447104377	-0.4139750293662316	0.4618863991196422	-0.9558871606172762	-0.3178872700566296	-0.1292564384076461	1.1343804469711256	-0.781403603286755	-0.9843914706269657	-0.08430218295306001	1.8526329325092026	2.4778620122323973	-0.5682868114698661	-0.16375465420651336	0.18514670821236065	-0.37408112920374753	-0.5302568853074996	-1.2317303806042665	0.25236522136638423	0.9697550215120087	-0.25027004409916687	-0.038919260861371555	-0.30188764402190643	-0.0755825024683754
-0.1857547924628218	-0.019700493521199715	-0.0022895638813136276	-0.5151515400652463	-0.7194341405701866	0.17740877906025007	-0.7184035906776821	-0.3841340415875619	-0.6899198285773697	-0.6082304090774342	1.0131350580991243	-0.6048818960890268	-0.5583755476593326	0.40838753595907473	-0.40737258184333686	0.47180039882486763	-0.9856415299536245	-0.4147980528470795	-0.20944881634797596	0.9919165106303908	-0.7835462087781524	-1.0523153380744803	-0.07215591219477044	2.3378396188094195	2.5940700409881225	-0.511786528014724	-0.23025922896234025	0.22738920352432662	-0.4495364891901337	-0.4846525051362893	-1.2713898770251053	0.7864296164594244	1.0556746448700993	-0.2072609119993424	-0.031110467173756172	-0.3207027615832252	-0.06231565194202922
-0.19185786403507415	0.09758242676284339	-0.007103685587752706	-0.5272850871037246	-0.7226656947135521	0.031142110844949278	-0.6719195750665535	-0.4603951613879165	-0.7403083116093795	-0.5664788253640701	0.8454949554639759	-0.6835243589781173	-0.6342732031510246	0.4223827743879379	-0.43630218387673514	0.45096577735420385	-1.0149326902435276	-0.5146311546375963	-0.2768059858748685	0.9088336654089902	-0.7680826570245836	-1.1391059831025152	-0.0029802386928759585	2.734593774264205	2.5528269713061778	-0.4296933968865219	-0.3011101911353967	0.1856295099045719	-0.5305755320625982	-0.4389528813383687	-1.3201791233792566	1.3922653227958819	1.0963217591549772	-0.15647015968466205	-0.07078741654988033	-0.3514461513856141	-0.056601688666596185
-0.18528840053044374	0.18147152414007592	0.07000187267733785	-0.5364584292103186	-0.7248187375603021	0.004464382150222645	-0.6189346091995201	-0.5235713152845489	-0.7776598741561747	-0.5487081677720205	0.7713613507547501	-0.7567975030183108	-0.6834727258507234	0.38868261221770606	-0.4811687282067762	0.40973846604906683	-1.0406453335863848	-0.6259683468348657	-0.36766038442191074	0.8915292645306334	-0.7180560651724176	-1.2204111587911153	0.08956248856363712	3.0154675886802274	2.420961991216449	-0.3465005371366264	-0.3480533295846836	0.09533498243479553	-0.6152797263861467	-0.3880884554192923	-1.3602447678234437	2.014219768800296	1.0935037665318321	-0.08659410500068496	-0.1567571833757359	-0.37929625114221865	-0.04287625360771086
-0.17532093866134996	0.21509651282414763	0.1765681699066369	-0.5448889757654011	-0.733932357004029	-0.005474462802119528	-0.5684707977312747	-0.5584257874251277	-0.7910154250560022	-0.5661691720856028	0.747614880130042	-0.8223561638334521	-0.6944805001855849	0.31383830889896663	-0.5347948025642701	0.36374320342457656	-1.0603271767951352	-0.7399929884989651	-0.4864632599363875	0.9026845522457012	-0.620524230354426	-1.2823524543036304	0.18028448499433025	3.099644410561581	2.2643219510686023	-0.28562894744462575	-0.3683903294452275	-0.014239779644838024	-0.686175995543135	-0.36021670683924134	-1.3977362346548554	2.628973239390919	1.067150676897458	0.017062038853361376	-0.27911118142884594	-0.3977970072096289	-0.0300037857793476
-0.16718350989834688	0.1759668890690518	0.23457178027234668	-0.5524523176618229	-0.7586664813895161	0.004073624143549203	-0.5092884567341818	-0.5731681823433201	-0.7873175171455664	-0.6116365951405767	0.7781183810857863	-0.8868554074766142	-0.6695915476226512	0.2071025303697383	-0.5945332538219781	0.31983975054472497	-1.0729473526781803	-0.839478302711421	-0.6083948267436536	0.8886383021603408	-0.5020641176558185	-1.3375250621486248	0.2357472123761825	2.99314953830271	2.125127220595677	-0.25509422303642293	-0.3565306700985861	-0.12935880291525328	-0.7562058311488353	-0.3616583490071752	-1.4316295732230757	3.1211253347038532	1.08572999377833	0.13297992084932939	-0.3990915009642865	-0.4223754188259294	-0.03043944108525944
-0.15563475728709802	0.04178478727649977	0.2367353252415823	-0.5584532275361009	-0.7980938297864614	0.07923507725322632	-0.4487363255351042	-0.5743119052889785	-0.7753397062075157	-0.6476939991221224	0.9466097169077287	-0.9348614519650933	-0.6219883604191809	0.1116094383923347	-0.6522110931701439	0.27059383521847147	-1.0647957817137805	-0.9112173949495238	-0.7327034997845475	0.8423311875563932	-0.39301848363153163	-1.3809637366331855	0.21430977036055499	2.841754928525325	2.006692559764782	-0.2553703055355926	-0.3227451827772951	-0.21836409070143104	-0.8495124728744596	-0.37220874529322423	-1.4437453691872084	3.397248167603049	1.1482068336766382	0.2348853724672611	-0.4771672651300974	-0.461548353872374	-0.021180619373301696
-0.15375142224587926	-0.1508726242556679	0.2668891478755887	-0.5645675692433677	-0.8566518195222705	0.09300504961882108	-0.39859089773542794	-0.5572336016427877	-0.7632272626999107	-0.6315834271618563	1.1166039195973916	-0.965839773180299	-0.5549191342805437	0.05638171677837008	-0.6579028582760874	0.22393567513969437	-1.0316263809761914	-0.9428931648837814	-0.8332993728968493	0.7675747276948723	-0.28585033472218113	-1.4030212192457046	0.10973570219854475	2.7268812005834873	1.9201511289517672	-0.2712956643627161	-0.2946040746545877	-0.27762136652903113	-0.9645280885795809	-0.3884564421588549	-1.4377732771255682	3.4692161942344257	1.1907245120303283	0.32544578699604054	-0.49418471419523746	-0.5008144330651623	0.004004843153727533
-0.17067478664928748	-0.3323811029886904	0.3295663900146698	-0.5770048208669462	-0.9369710630215293	-0.13941526432866183	-0.34991151566544276	-0.529750326961305	-0.7468783810036503	-0.5963216600763732	1.1622652418517752	-1.0057798005639325	-0.46934167050447656	0.0365419551916734	-0.5504539095472666	0.2387993091702621	-0.9849875877704083	-0.9364613530505601	-0.840925922063073	0.6536066816230393	-0.16791505215656727	-1.4242521242865283	-0.03811248000968405	2.631933618565046	1.8833361352745162	-0.2841012909492183	-0.28640679875740815	-0.32078702112061147	-1.090594170292004	-0.4169083110106867	-1.4220135897406831	3.362739519697058	1.1931586746237692	0.4060327697702615	-0.453801747618986	-0.5233378519527676	0.02402664384437025
-0.1937323154204389	-0.4714369499184926	0.34970796341874794	-0.6003388466402804	-1.0229654250040872	-0.3984028753602894	-0.3021761781941229	-0.5143294523295865	-0.7208000522809025	-0.6116580988404704	1.1770062524175708	-1.0592851832815051	-0.3660101797747046	0.03583521889892024	-0.31933351683173433	0.35081915824173554	-0.9351426613608	-0.9044152119292767	-0.7472399705024444	0.5092085414782084	-0.026205505628329552	-1.4475870449643953	-0.20491199004944766	2.546654315672776	1.8923635666743024	-0.2931061817971468	-0.29800793691938227	-0.3079901235204529	-1.2137171285127497	-0.4417798853493619	-1.3838985998875102	3.1306272840495364	1.1414873788528297	0.45466617299083245	-0.3681058667759386	-0.5449996874866984	0.04228747993006402
-0.22439869543123286	-0.5726538486829057	0.34295976363374986	-0.6324949417470801	-1.0932198896504257	-0.3990569702845038	-0.26332596635729744	-0.5206635450837211	-0.6927156982717895	-0.6856179242544305	1.223788854249042	-1.1110136344697126	-0.2540307150088432	0.03802982107115373	-0.005483800654281801	0.5327182196980838	-0.9097524478443889	-0.8595144805851371	-0.6009255860781865	0.3500297744026113	0.17325699800893082	-1.4448067385868737	-0.3720441917683483	2.4635847681980394	1.9344126570169429	-0.3036019181405939	-0.3180756438792308	-0.19040403665796715	-1.3205772665049538	-0.4408534246168155	-1.3146303405250503	2.890080131009204	1.0149595100736288	0.48577886887201915	-0.2615703058187856	-0.5994191549876893	0.06864691886039245
-0.26886583481246923	-0.6203125264281898	0.4120386637229306	-0.6674721963130674	-1.1456013128462066	-0.3252206965018051	-0.23166900414873132	-0.552004461564967	-0.6545742913169394	-0.7430586074101468	1.181227194909331	-1.1631369593311116	-0.13740568259598682	0.028479581957238542	0.33751547051320563	0.7480322232020093	-0.9231855101912936	-0.8152325401266373	-0.4290048734755104	0.18573105608087762	0.4388372771635466	-1.4200614338006585	-0.5050059335701269	2.3518746814179616	1.9828343482082047	-0.3073704442542646	-0.3242047502990666	-0.0006046109746856044	-1.4063266822554534	-0.3947814848235726	-1.2266621109044453	2.6842204580457354	0.833184410056878	0.5347637890376356	-0.1492709665123167	-0.6790515786019434	0.07772230675933475
-0.3140925267692922	-0.6117593926695369	0.5130368766049969	-0.7133169522977157	-1.1723332699656455	-0.32110499532282205	-0.22122157725683858	-0.6220429531355511	-0.5896365152683833	-0.7657407100578888	1.099191797997174	-1.2085137230200407	-0.02629610499908479	-0.005308922249587339	0.6434661743707488	0.9609254234099079	-0.9652376255842396	-0.7825088907364055	-0.23150113765749086	0.015702129697811595	0.7112078843275143	-1.4055934361646165	-0.5616603020572505	2.206241733271541	2.013432907539845	-0.30663882563146416	-0.2981856702338415	0.20941943065047228	-1.4193506913517997	-0.3108328863899354	-1.1281626346502374	2.5064016694750437	0.6389324047707545	0.591530329418108	-0.029576705670030297	-0.7714389287560643	0.06136459648367645
-0.35533045724730683	-0.5664653481874847	0.5918704610468155	-0.7701463006254016	-1.1560481473613957	-0.15383083687919466	-0.23796263480649835	-0.7326884555606836	-0.5265791074412749	-0.7898506583785647	1.096790733353044	-1.211821993916177	0.06370482757232784	-0.09093095403281315	0.8409106117780956	1.1083931000554388	-1.0230660961472826	-0.7594148922088337	-0.022164306838249527	-0.13880144957323148	0.9362355671234901	-1.382882783862575	-0.5196988079087166	2.0615530840779503	2.018994450098642	-0.3130025272373326	-0.23729315952851443	0.4150611184540162	-1.3217600170670292	-0.22544264578836418	-1.0093099940710129	2.3360282602850027	0.4717817147465304	0.6403980772687097	0.0835260325193419	-0.8792358136208319	0.03679822307557447
-0.39978427114476206	-0.5054616627590786	0.710387768582371	-0.822562784740661	-1.0966703298503	0.13038190243104827	-0.2674427412346136	-0.8547663411587335	-0.48213689623126416	-0.7762087111660814	1.074840658281157	-1.146061080731839	0.12148291841697498	-0.16786756874457184	0.9044615809508356	1.1560775236004825	-1.0660446296331183	-0.7344058036410336	0.17131349660860135	-0.19794981563592376	1.0979265330449839	-1.338166671312666	-0.4049383254255111	1.9472401834329691	1.995151351429453	-0.3249615008263805	-0.14899201739037113	0.5547658894355161	-1.1648667797163148	-0.1496893285075748	-0.8510724360163129	2.1448805139119624	0.3383400468246835	0.6740334241672897	0.17263027225955724	-0.9776018536683541	0.007416712075815346
-0.4441003883764676	-0.44275312972337283	0.8186024810263257	-0.8525929477517558	-1.0122041905168209	0.23671480131219558	-0.3037680965369701	-0.9734615207564884	-0.4364560653813503	-0.7149532716492446	0.9286105379373094	-1.0204382817980502	0.1341147906045212	-0.14968770752967026	0.8712216727321227	1.1243959356370776	-1.0698865399595157	-0.7029603865182186	0.3868436213649657	-0.14814148184648743	1.1837768394389179	-1.306352105196496	-0.26065901759347226	1.8609830278179724	1.9315009073801819	-0.3282468825665033	-0.04906280780018535	0.5681570045030122	-0.9882999995859544	-0.08821389672181613	-0.6328508191892325	1.9192777692841922	0.2126041311447464	0.6743780486232186	0.22820478134889485	-1.0414405229682973	-0.024757578727104792
-0.49121485720243746	-0.41467611969356194	0.7804875621851732	-0.8501816065278843	-0.918115024189922	0.237636480523588	-0.3391308965622563	-1.0815336465538894	-0.3914439096268922	-0.7034143862863527	0.711951144890216	-0.8649688118100347	0.09073610864179445	-0.07749831488962904	0.7942149849665505	1.048516273703028	-1.034673569899374	-0.638633234742417	0.6519841862667758	-0.070478544610897	1.2026382605071266	-1.2795952689770642	-0.12450948461160402	1.7628526310549717	1.8393122943131721	-0.3265949889464698	0.04610530330569921	0.48939135700220177	-0.8014460401482383	-0.06107812162089092	-0.36048566657342584	1.66463268010676	0.09600239845017418	0.6393779888791636	0.23614747485032778	-1.0674801333803572	-0.05257990231623204
-0.5413097925676951	-0.4379275441230515	0.4715267843813854	-0.8163789202970462	-0.8200779493529021	0.30151691987539364	-0.3520402436820403	-1.1371835219140487	-0.361914499371226	-0.7231203768688241	0.5211281467057539	-0.7064800028818766	0.0032569234484812527	0.011587654644261864	0.6989020370907421	0.9618731212519634	-0.9618816306300936	-0.5391659874171331	0.8990983622302409	8.886423105739366e-05	1.1955449377818195	-1.2255093505270263	-0.03713860073075694	1.6280671373768345	1.7363481925384943	-0.33137121618211024	0.12223979219040668	0.38808788984738046	-0.6620190029584133	-0.058419958584520794	-0.07559856997013707	1.407233575497894	0.007755501874003884	0.5806815515454938	0.18434041961339295	-1.0564716595844252	-0.07459195987809286
-0.5838092021770922	-0.4979824866739495	-0.027053256083306644	-0.7616059813287164	-0.7286392941829997	0.3657116645803929	-0.3159444207919077	-1.1132864971469194	-0.3430435008719739	-0.6669054046070413	0.3256145601333698	-0.5744525455902112	-0.10863000012919258	0.13281617675580337	0.5940462179559509	0.8778815586180455	-0.8626686106528044	-0.4404439991876921	1.0609163733399982	0.058083948346386416	1.1859627298897375	-1.1505566835887298	-0.03249301510208781	1.4968479300992281	1.6609197715848147	-0.3364879451667279	0.17795110748634715	0.2892780138501364	-0.6164899827752492	-0.037063739922608606	0.1836382768205107	1.1872580831802384	-0.0701279839001526	0.506993950378953	0.09442669463510131	-1.0289533858491675	-0.09686082477817579
-0.6181134392604303	-0.5813225653301879	-0.5596880563235069	-0.7156770662421728	-0.6425613575243203	0.2933577228012699	-0.2181895281340671	-1.0244298860933172	-0.32102210024514166	-0.5885158170150048	0.12589764279033352	-0.48686282313049334	-0.21761113039778918	0.22647733386909685	0.49274437554154976	0.7860874474295954	-0.7677834163741631	-0.36043027262482735	1.1508502258455873	0.051521101749065525	1.1743461289048147	-1.0590204428518697	-0.10024718779312683	1.3873667723194822	1.6073546610524918	-0.3378131411627434	0.22098949887554414	0.20875093599971856	-0.6252230828556932	0.005579429309062284	0.4065734988763194	1.0123542589947652	-0.16408860345014784	0.4297291473598781	0.0013967558079713504	-1.0022734094309993	-0.11773100685401457
-0.6380039447193437	-0.6719877095533804	-0.9360137570330537	-0.6834734029473457	-0.5452565560399842	0.003423776588973171	-0.08245442552444558	-0.8787069824788762	-0.30316533376986865	-0.5054771295059781	-0.045558332751133856	-0.4331455569785243	-0.291186002065983	0.22294830198620494	0.42490625312629915	0.6771856715690274	-0.6834793699211763	-0.3186370458742665	1.15950801962787	-0.02262510129725912	1.1383817382449242	-0.9416059658319252	-0.19787102433099646	1.2908565433029588	1.5635524757728394	-0.34108932015289406	0.2517265905609588	0.15369032103518876	-0.6427580475841438	0.04554278922556517	0.6163460927387993	0.8572113896906817	-0.2604833855935832	0.3442898522461886	-0.06393418062450561	-0.9821368092934367	-0.12852150090465156
-0.6345792953873157	-0.7463364026649097	-0.9734168602133313	-0.6261464181910613	-0.4287693765125189	-0.3590764798843339	0.04690559944242638	-0.6821901797396571	-0.3061048115384794	-0.31541882836660917	-0.17441742551067746	-0.3949198592004583	-0.31641272996580055	0.1525257500780463	0.4013095455853858	0.5633686338437088	-0.598943718944968	-0.34248985366306034	1.065851199271084	-0.10759043364350145	1.0484680562852335	-0.8134055185407645	-0.26142118398567493	1.2300283518745452	1.5564191929256874	-0.3498135271266663	0.271918172255128	0.11245056769935409	-0.6571504715749844	0.07492111880994218	0.7369491740947117	0.7049179129758302	-0.3580685266898983	0.23586410592209725	-0.09515109630944854	-0.9950547380894033	-0.13276799367596062
-0.6158036887381806	-0.788273727422987	-0.6377723611222991	-0.5287084736531726	-0.29528469976053	-0.48196137824380425	0.14976943934010106	-0.4727095681884183	-0.3336461475170542	-0.09218031829145543	-0.288494413688511	-0.3679721387713756	-0.2995933690127856	0.05242957303599962	0.39901740424780574	0.45395127107425026	-0.5095262079204423	-0.40505096721780126	0.904388588848217	-0.180614384750017	0.9084033382150378	-0.6918870549760384	-0.25223889364150953	1.2155714704444351	1.5634567608193823	-0.359310765098115	0.29455493348761486	0.06941755093530486	-0.6588902151343163	0.0877400451140008	0.6699576318208853	0.5347889077526475	-0.4655603694389587	0.12011853615409392	-0.09695265744080703	-1.0552724287002557	-0.12901677219979374
-0.5822367950907916	-0.7969279962091909	-0.030757507318513833	-0.3976581156365567	-0.1518227985782245	-0.4113531053857985	0.2122059576008269	-0.2918704931153243	-0.37946609868884107	0.02923817278762349	-0.3978162371677002	-0.35589959854340725	-0.2549422457124854	-0.0595509327183963	0.4445553839191588	0.3448334397470996	-0.40797443638512243	-0.4426571928662585	0.7057370835987655	-0.24766505940270572	0.746977492670005	-0.5789118197397469	-0.18805359532666138	1.2244919798414622	1.5294527641963058	-0.3681822160714441	0.3217319730258321	0.016967248416578568	-0.6439545510597301	0.08429828678514932	0.4878031035461472	0.35917571595604736	-0.5734554766496072	0.012499211056873915	-0.06998401766697579	-1.1354637171925694	-0.09579232281735994
-0.544507908675425	-0.7937639146329325	0.7472616930147619	-0.2203348879430421	-0.017295428247957045	-0.14706477704625506	0.21098795496176512	-0.14937521442380114	-0.4483979743008536	0.10720198712176705	-0.4815658416008503	-0.352653929571069	-0.2112628048881508	-0.17133615607611039	0.5640207099631724	0.23619682286824614	-0.29763985802799287	-0.4606834295420924	0.4921179658145327	-0.3235592862078126	0.5940300885517878	-0.4799190400694098	-0.08937724329479622	1.236964395451922	1.4495912296088034	-0.3772515261691793	0.35314229696298705	-0.04693235137459513	-0.6250855537205663	0.06403304057464632	0.22861774030775459	0.1994666652223581	-0.6559935088599231	-0.09851811117579691	-0.03117741708066395	-1.2045883167974865	-0.03644231261619298
-0.52595439342266	-0.7963982413029677	1.4906220268603398	0.0003046635868733993	0.08234548442129999	0.45361947397296537	0.15064684549650717	-0.046890853695655973	-0.4937377359745619	0.17980277870245367	-0.5498934489187693	-0.35430084172023746	-0.18768331013806483	-0.2756727508746761	0.6990062253333603	0.13792595803383578	-0.1944305247088261	-0.4791658551190179	0.289294872174693	-0.41124491588281026	0.4704515294015093	-0.3967063776768963	0.019673040186504325	1.243075974968962	1.331222057956589	-0.39576285773852843	0.3917481272067326	-0.11582974450712427	-0.6075574654488717	0.03760293416252959	-0.12293483607174271	0.051465160608442084	-0.6606820655518797	-0.19364824599018288	0.006411912470945838	-1.2416655085512105	0.0378116948924849
-0.5239422453715462	-0.8067091981595411	2.1270788876372566	0.23338878492314116	0.14021099826924494	1.134273200531799	0.07080658739921543	0.0026914745121112706	-0.45418717479170645	0.15650997097773384	-0.634617568586456	-0.37155971055830606	-0.1912183835268137	-0.34638822637785693	0.8071034564606888	0.039041299260270515	-0.10702025288556136	-0.49822642108544724	0.11269568823475443	-0.49865127548983634	0.3792663517587932	-0.30559209611999316	0.08846763049229703	1.222723216828296	1.161640348575456	-0.4348745451209455	0.42522123476321616	-0.19240952061022928	-0.5772460440672995	0.006769974642940285	-0.4536079718142778	-0.0779258760900301	-0.5629463076084653	-0.2548397643847723	0.055662698535004565	-1.2244280199685806	0.13799865771623027
-0.5300941770510003	-0.8322289367784033	2.5250400380391644	0.46053420093870623	0.15883621180489715	1.5304805824503132	-0.004994640670062928	0.00556047444359368	-0.37186384626131896	0.03587851531475962	-0.7232749726345022	-0.397871780684201	-0.22824873997990175	-0.3887877543621755	0.9330284535469735	-0.08163549952903937	-0.03531367598981428	-0.5266320844415782	-0.026353373950940544	-0.5721355050417112	0.31145505220404573	-0.14190661587331452	0.0827453336111504	1.1611520490664387	0.9723363211529383	-0.5034534379147753	0.4482888646368156	-0.26951984802345774	-0.543131942099518	-0.03689922820374587	-0.6282573422491009	-0.15949122922488623	-0.40865149427534686	-0.3060578510248039	0.12955105034143907	-1.1454126763238492	0.256547345222828
-0.552076783463721	-0.8736942980745726	2.505263738461061	0.6190021307162741	0.15347549329367396	1.6450236468412367	-0.08543464474768296	-0.01376650482456937	-0.30107404118945186	-0.025196293122970927	-0.7856498182185633	-0.41367635867709734	-0.28271385628744927	-0.43869635545699753	1.0592390035945058	-0.21518232963454328	0.01093002714694285	-0.5611985563233508	-0.11812831853943764	-0.6335645766595002	0.2629813082711494	0.034535904238623474	0.030022775877458108	1.0474574964667112	0.7843622278205669	-0.5802549878088857	0.45480036697563947	-0.2835051805582918	-0.5246617792522174	-0.0836725074300366	-0.6834763122404978	-0.19579415991196297	-0.26066315408850776	-0.34723358101909063	0.2295620385525873	-1.0302050103156548	0.37861337609399776
-0.5808420611215868	-0.9138737997347285	2.305369978695169	0.7002193231366792	0.1447837269770363	1.5234214541123685	-0.16470847608577585	-0.03226476958549619	-0.21035861582348742	-0.009567404040320937	-0.8367942563106425	-0.43402679944430683	-0.31612585228242024	-0.49700674919001087	1.126617925977481	-0.3490728843459744	0.02849564079056282	-0.5756023821212038	-0.16363125894295133	-0.6863207611664095	0.21237036946678406	0.11699713247504992	-0.03312210482263697	0.8940736274739753	0.6054306787753695	-0.6083095710995442	0.42797879406634065	-0.16983986787761254	-0.5125798447314777	-0.12361855032350082	-0.6739747366520065	-0.21829720808006137	-0.18049126396003903	-0.3274107823141068	0.34208657300047624	-0.9147994129964809	0.5353988419236777
-0.5976810307943741	-0.9374575249690309	2.1015893307810836	0.7345379412530506	0.14558365601991383	1.206283105370264	-0.21895957235572464	-0.034731527972531415	-0.09176976080737924	0.018430413221112614	-0.8888486333265359	-0.47657202996449044	-0.30461372847193885	-0.5298513884795418	1.192985836524688	-0.4796342207314307	0.024898958782872453	-0.5669393097222443	-0.17644316239331342	-0.7403905493263683	0.15632716825493748	0.153100653543654	-0.08638301818256913	0.7245216347863581	0.4467302483136219	-0.5501942050242576	0.37356008469374014	0.04883216010254447	-0.5018388192782078	-0.1601444811669131	-0.6325876810332607	-0.24460938148773986	-0.21100332201753752	-0.22274144255963146	0.4453902793604943	-0.8130627191531653	0.7614305721667121
-0.6105667736117717	-0.9559074435666645	1.7188666551192064	0.7432026696568855	0.17332646874577512	0.9078586672520998	-0.24493375629389544	-0.009748935663760306	0.007297371623296078	0.05706826118988665	-0.9137222541020336	-0.5245877055181689	-0.2571400989319307	-0.5150564221404588	1.3115134683851464	-0.5902104264580126	0.0013252513309519709	-0.5035426026357993	-0.18284620099811044	-0.7920917135764987	0.11073187412361499	0.2348682502513845	-0.1094899675334988	0.5560385693397613	0.2998128323854114	-0.42111183253732076	0.31805343200232833	0.30478602864502036	-0.515688003185306	-0.18921543359236223	-0.5835638984966118	-0.28494795816416846	-0.33027728909612575	-0.05588117348837499	0.5317130547864142	-0.7315848771394861	1.0292622825506554
-0.6265795632900615	-0.9874326764406163	1.2927747371194611	0.7668916272947346	0.22189131506533988	0.7597146616569129	-0.2574617834385317	0.025725860786327735	0.07856736619324182	0.08025785115511724	-0.9202914260746043	-0.5701426439132945	-0.18194112941105267	-0.4548815464772214	1.4235312644939246	-0.6816755440950766	-0.041875804147783774	-0.39171308776309466	-0.21333491894069567	-0.8312981281188849	0.07932322544290688	0.3768893057518044	-0.11749876359125641	0.3965862613912832	0.14721297079929996	-0.2636113681358176	0.269494536148867	0.5675097319046619	-0.5529790281744769	-0.20115985023298982	-0.4874498268302439	-0.34664505711511223	-0.48396477643287705	0.15873715268539462	0.5916332214696395	-0.6655456773821855	1.313098593120202
-0.6387723809507839	-1.029716749864585	1.0260452331956975	0.8836861652685541	0.26700572118503063	0.7634013785024827	-0.2633926047995563	0.04357472353573723	0.14748129079598007	0.0994907603399313	-0.9376800653800148	-0.6262821229630169	-0.08615174551853334	-0.36728344282281083	1.5086299057694383	-0.7661188590682119	-0.07991344113820664	-0.33560185292874767	-0.2692610040794075	-0.8513228263259972	0.05258935237979277	0.5533780679656559	-0.1232513051705065	0.2714211128823205	-0.010328804962698512	-0.11592563657980812	0.214574941980972	0.7826907322642115	-0.5891835729961588	-0.20935513138583822	-0.3689976138796738	-0.4162703823080614	-0.625588340177786	0.4188045521069578	0.6103487636281887	-0.6018350812834645	1.5971917110279699
-0.6468565077786584	-1.0664432127269066	0.6595163638187086	1.0338077075929346	0.30523914563738286	0.8325528035747395	-0.2637702226390224	0.03846189426595007	0.20567397510984517	0.09703073707210672	-0.954575576494455	-0.6807409811353714	0.0016235714769789467	-0.2702745874806863	1.5852892993929524	-0.819273414199001	-0.09187967483803491	-0.38761642109685135	-0.3269233089671901	-0.8580615096327813	0.026093546593500876	0.8609631891029711	-0.12232581740854431	0.18521668462002044	-0.16130654996916088	-0.02235207486112044	0.15472190187233092	0.8836228135019472	-0.6299815909310192	-0.21382292332970496	-0.2569408021981777	-0.4623971602483895	-0.7146709173249578	0.6909200225077665	0.6059239834170451	-0.5468392843769755	1.8256539392934599
-0.6553048644965797	-1.0907734107836138	0.2973379993690367	1.141128857966447	0.3416100487361703	0.9190972073135951	-0.2620413252759768	0.030848382623451916	0.21083040252379082	-0.03283870806514723	-0.969293104765443	-0.715080544105312	0.06759618453559854	-0.19429578642884276	1.6047030419339723	-0.8287503926195482	-0.0778971194066223	-0.4893329958750462	-0.35821604813585484	-0.8569651160325982	-0.0019659283519169223	1.281286554704275	-0.1352161077401755	0.10845524588600827	-0.29888420149156664	-0.01577671000588861	0.086089913201007	0.8850659130654803	-0.6840580468622081	-0.214714750016174	-0.15165121744093563	-0.4652823192717957	-0.7638497472068055	0.9189580249953752	0.5985168891708808	-0.5221793716326238	1.9445052925915327
-0.6583119820034317	-1.1056739715095545	0.15091002513078305	1.2080609576129617	0.378175959412575	1.0053527899170835	-0.26438107502639385	0.031173083629211413	0.1848373410950948	-0.2377689680509118	-1.0069704467850673	-0.7343426745049417	0.11837353449388807	-0.17553007802389545	1.5663270392366078	-0.8148786495946535	-0.050149989271535356	-0.6398843666790772	-0.3389020599876284	-0.8529053567111662	-0.03798442521108569	1.602547777482372	-0.17571980744013088	0.042105062611610705	-0.4284570603274439	-0.08003491168770804	-0.0015918552655346586	0.857206663770939	-0.7251104936970505	-0.21712614547424852	-0.05863187930459433	-0.42428802463550197	-0.8257581299725134	1.0953574990067199	0.5722360075316566	-0.5332518820291671	1.9822467996194728
-0.6612569139193003	-1.095285959393894	0.16592371597790606	1.2290751194470937	0.4176789229926787	1.0338908665131457	-0.26585822716312885	0.03069814782974367	0.16227292243772512	-0.3752077155507035	-1.0654589725783847	-0.7403524591896259	0.15367799778728633	-0.2146748993968516	1.5216225655061941	-0.7866244869874882	-0.025672570052530753	-0.8269489164576607	-0.28270214153278866	-0.8635589926374708	-0.06696911616415242	1.7649153578245294	-0.22619820857455736	0.003570954582215763	-0.5441512509119761	-0.1670791223010252	-0.11180805366229882	0.81759039744408	-0.7467438266522294	-0.2037703914560042	-0.003338544182160916	-0.3611423851004919	-0.9210354322826323	1.2383146158148048	0.5220540091260503	-0.5779727152921769	1.974693912368559
-0.6754529959752821	-1.0533101070062731	0.3130822378681105	1.2679127154261067	0.4833686184241904	0.9346553222966836	-0.2535004982598202	0.0400805530110782	0.1350008515982593	-0.4636868391328057	-1.1227557719101906	-0.7160051263644933	0.16637464880656339	-0.2732131225926599	1.5059248702851906	-0.7490504772081992	-0.021794329604844353	-0.910146931884585	-0.20589480947907163	-0.8918738745289849	-0.07130843334622414	1.890584050035951	-0.27371262929486084	-0.028055870244000143	-0.6417049390017373	-0.25425217141395506	-0.22911204120537604	0.7471384889728918	-0.7549405631056856	-0.1630017899682229	0.01547583396988549	-0.29595805881753784	-1.027492391533883	1.333603277878919	0.4567352454039204	-0.6544207734033249	1.9180770659813227
-0.6894314284628211	-1.0035468574971766	0.5136690813038005	1.374908206666198	0.6094430072267383	0.8141149719772528	-0.22598622587833708	0.054222008754432685	0.0963927184022867	-0.5104315819614585	-1.1705657241395169	-0.6575108518734163	0.16248329184329363	-0.3221918075128066	1.5326395074570212	-0.7291979260401826	-0.027420957139602888	-0.8488640505972602	-0.1115155352669683	-0.9151618951970184	-0.042567220289907455	1.906601158086079	-0.30019488695412067	-0.07823313642781674	-0.7357826629922514	-0.3428378426476376	-0.3396083042188639	0.6477184789690054	-0.7548236633408296	-0.10550494422550045	0.014960998447329862	-0.24288067050263903	-1.1105940222688284	1.3724010991273017	0.37830038628287305	-0.730013069669945	1.8392417989925824
-0.6999763279624773	-0.9604248081306374	0.5038066880024772	1.5317039316800194	0.7705988612679132	0.8035050426221455	-0.18759507886596086	0.04271693132649422	0.09472776229212712	-0.4546208792576748	-1.1933787735456023	-0.5936087342726427	0.15418234726290608	-0.3636428209989575	1.5872534407074785	-0.7396127815997581	0.021420349669375432	-0.7758693097007062	-0.002302652057765364	-0.9126174345777265	0.017777423764516843	1.7630252119088332	-0.23766699809533395	-0.13008329771080712	-0.8414116705763528	-0.4278344413921097	-0.4508693590703271	0.5368597827188755	-0.746551285863055	-0.03585154830993163	-0.003418629707892323	-0.20675657198643424	-1.1714820973606395	1.3769018945217222	0.29115595290852914	-0.7662577856157272	1.760168068046923
-0.7172150621487304	-0.9141531250489189	0.3575613506772105	1.5824701655798532	0.8540660842344157	0.782276689172656	-0.13781616249870726	0.0009613512426194348	0.07491882355831049	-0.3399029410654336	-1.1796651133776621	-0.5407149241952581	0.1604103692279009	-0.4003280140898967	1.6258146669472737	-0.7556598103450167	0.18323925115931644	-0.7190760498756166	0.14605674287630532	-0.895049278635175	0.09412668156528728	1.5882936495676785	-0.08862112584221435	-0.1800256875053409	-0.948813923613983	-0.5027632316668497	-0.5638054157641192	0.4294708920369473	-0.7331078129045754	0.04427431728801294	-0.04343851099451929	-0.17310631850062982	-1.2049821993202656	1.3672937646904475	0.20881974012125962	-0.7493404800361514	1.6630444499005375
-0.7304828021678845	-0.8704146336096837	0.2825116284326712	1.4827233343769226	0.8290016408909242	0.6203202375154961	-0.08376868369121557	-0.053995505553009526	-0.008122545343035659	-0.23138236918252053	-1.139310789749913	-0.4846380470693349	0.19068984600273614	-0.4305688880903361	1.6295191377958882	-0.7570739915808291	0.4001981942368548	-0.6138499822642665	0.33219348295459994	-0.8644795495281908	0.16122377928956919	1.3661465919774405	0.07728919007331225	-0.24971686758238607	-1.0356777626912745	-0.5634783746093203	-0.6590920157463094	0.3300986316509723	-0.7199875334136405	0.12640462830263438	-0.0969299217880087	-0.13702990856332525	-1.1879527783821235	1.3382143530992363	0.14013522198817815	-0.6725780604310949	1.5447525697321622
-0.723478039526369	-0.8326479247496879	0.22785167847396184	1.3104313573401962	0.7427087979222182	0.4660472775330316	-0.04559596268402008	-0.12053498031526547	-0.07154794886026054	-0.14597397394522135	-1.0766306743333467	-0.43539441070268026	0.24044924289096672	-0.4548536489919811	1.6336828086767787	-0.7336958080263081	0.5873846029174002	-0.5303357963118321	0.516483304709218	-0.8199256303509506	0.21153172337797904	1.0828096730307748	0.24527429227872707	-0.33954510299361285	-1.054004657463831	-0.5884546380342334	-0.7213686919612129	0.24955563726125085	-0.7073829881794256	0.19628314551770035	-0.14545602998618765	-0.11380557063937571	-1.1332351354134051	1.2829779453030832	0.08177924858454505	-0.5384563112060919	1.425859943826161
-0.7018685466595509	-0.787064923046059	0.2375642158466794	1.1270669697671503	0.6067606580978857	0.3781394681404574	-0.03660717725045651	-0.19266706643044526	-0.0478346656093575	-0.05916353747486057	-0.9932978806330418	-0.4161804356290494	0.29683458885339714	-0.4813004649997462	1.661408457684378	-0.676323260945648	0.7986715058085678	-0.5466050282101916	0.6636308415634	-0.7958618594941086	0.2407707134676511	0.8291659637750192	0.402492281959362	-0.42482919928158297	-0.9580227096624251	-0.5123847067629244	-0.7294959517042113	0.18819207273246435	-0.6903087460536452	0.23977051962248544	-0.18505832246007586	-0.10154364478989848	-1.080961372254069	1.201515616410805	0.021177410121885266	-0.37049995082193626	1.3136718237858769
-0.6781980456344172	-0.7313973143094246	0.4664878787820392	0.8954830758994516	0.46614029590371164	0.23516875876405297	-0.04996078065196492	-0.2640043620240658	-0.0006459499804315483	0.06791902815618586	-0.890973781006671	-0.41675348400843887	0.33763599872511146	-0.5118854079848152	1.6841099181035433	-0.5838662523029103	0.981557336381433	-0.5340214412949137	0.7562738960264324	-0.8060138436316503	0.24054887805061256	0.6353017317673435	0.4817878314466249	-0.5003539419250886	-0.7634039835084483	-0.33951564990762445	-0.6533076042393647	0.14171577796571871	-0.679196391935537	0.262286978827959	-0.1934844638458967	-0.09508184234904592	-1.038229915149658	1.106399266574655	-0.051171093825651194	-0.19599439264802698	1.2055467627038854
-0.6545630792327033	-0.6812487885048937	0.7087908663431725	0.6768926155461188	0.4311702635665801	0.062457967184102084	-0.07964080240685675	-0.3324532725515317	0.014993866849507353	0.18803439502171443	-0.772587791731548	-0.40979503940157214	0.35469133970800276	-0.5437908319379238	1.6770328352531696	-0.47885347484082486	0.985026862964609	-0.42124341484568006	0.7813267313318241	-0.806753392144981	0.22470658290210027	0.4839571124687068	0.47475896360741554	-0.5604966777684544	-0.5291844547686925	-0.14295411324855184	-0.5042809129943266	0.10861468172716611	-0.6865335712944611	0.2772835207790771	-0.09290276392268751	-0.12849365294035428	-0.959292111445808	1.0103317532401443	-0.11800535998598578	-0.046369964566034136	1.1147653686425105
-0.637613063861732	-0.6399712494027491	0.7953701290947662	0.6706611829144762	0.5002109055359166	-0.057164951293574004	-0.12069008283821955	-0.37483402322858406	0.04453225260981136	0.25676882136153606	-0.6379461838755065	-0.39702424694661764	0.3624509183374951	-0.5792717835826589	1.6391005972928785	-0.3764922871958884	0.889192544267271	-0.3336461123923806	0.7791069335989502	-0.7831085263900952	0.20607781849078669	0.38654234452615144	0.45728962598294265	-0.5853264674925821	-0.3144504755012424	0.05063033379447072	-0.3284380346980042	0.07876055950656373	-0.7017924288365911	0.2913839067879656	0.14109570147336314	-0.22165925289246072	-0.8433025633555747	0.9117071264426473	-0.16670837408442835	0.04740872627408728	1.0477019666040404
-0.6397318157831036	-0.58834904176818	0.8821460777526546	0.7840088568019727	0.5898069380846634	-0.16576169819164327	-0.15372053738445154	-0.38559761925531155	0.037149900045894746	0.2650391443406047	-0.4954908424220636	-0.388096249506389	0.3734818279694031	-0.6137019299500103	1.5213794596067538	-0.2964093643665082	0.8141390549477002	-0.2939350943883893	0.8048414390742797	-0.7627838714433102	0.1789435595530176	0.3093353751195943	0.45372680054637177	-0.5767750495644273	-0.17099894841402108	0.2148211974258598	-0.16115867064380646	0.0427785696540457	-0.7279092115968473	0.30955379321084064	0.41321487711728244	-0.35481768732397717	-0.742816833300609	0.813082499645151	-0.19128507627506922	0.08059132840883806	0.9989865317124466
-0.6568239696477525	-0.5226594333965486	0.9791169125534589	0.8415700234070087	0.6286253852698669	-0.33500663614718773	-0.16651141616244197	-0.38071256531792164	0.02296860271946525	0.22610454531329824	-0.36519345910552287	-0.37694829153760245	0.3787474215772522	-0.6385074439094727	1.329676952014759	-0.2504091913905046	0.6799219631076866	-0.2605384534510019	0.8499074114201418	-0.7426247098701373	0.17003767915190698	0.23534223179599315	0.45128907787924477	-0.5556505547161199	-0.12196770409810834	0.27685233361437456	-0.029862223980576863	-0.006769617198309969	-0.748985551554768	0.3404430330553052	0.623565230843963	-0.5111229657387313	-0.6730277884060369	0.7304002001788866	-0.17294688813727782	0.06875620031411042	0.9925296614943008
-0.6771186814480594	-0.43984429369284034	0.9297487500736172	0.8993580536780241	0.5516451490689867	-0.5718994303232243	-0.1639014105073092	-0.3726580418616307	0.10210113935140655	0.16581247155169393	-0.26643279771628403	-0.35922231603734256	0.40479776605193507	-0.6641126857791567	1.1795841414650658	-0.24453641098067297	0.48455219460661275	-0.16573246301608632	0.8901142989649115	-0.7109689304988213	0.2117914331345115	0.16927382868773969	0.4571928429490115	-0.5422626005270289	-0.1277962410007603	0.24427459871231322	0.03460649644599013	-0.08213443080123427	-0.7443989548983467	0.3766009771591547	0.7565815686881513	-0.6691211887044092	-0.6038800797636292	0.6663482988000948	-0.11457874202329899	0.030305132401824596	1.058038461967464
-0.6919277357580226	-0.3652307231281998	0.7614464932567877	1.10546369421975	0.405126802588523	-0.7046042472851796	-0.1413702127525041	-0.384269737530266	0.26859226261508157	0.09869942418384783	-0.19002141041067075	-0.35281765767946544	0.5235512457930961	-0.6917962902992394	1.1113369837269471	-0.288719753896779	0.3466475954556838	0.03613790079992733	0.925508711634739	-0.6936852162921657	0.2847103579010746	0.10215341776096476	0.5133693452061026	-0.5609520503599199	-0.13356432635386023	0.1997839039710667	0.02457264296606585	-0.18624981989970582	-0.735734619385466	0.4068538164069631	0.8118920649946691	-0.80140334549865	-0.5575192425049268	0.5984848509387388	-0.043380559203556275	-0.003401405556106605	1.1693690289319005
-0.6978797851807432	-0.36590977259890334	0.417639529054547	1.3277169050512239	0.26290260256211273	-0.6195039492231603	-0.09331278947693393	-0.3929785092817427	0.3916374556834508	0.01652088467056324	-0.12183469686160035	-0.37287916649068	0.6985512597144063	-0.6973664881855447	1.0930461589119136	-0.35595719716753177	0.2587105368737169	0.3252984299873166	0.9573899011210429	-0.6976105122475373	0.3574777853096604	0.01905058036049505	0.6262969989842475	-0.6211379267645822	-0.11564044191165188	0.1823492941484809	-0.02699694751717341	-0.29813778569147387	-0.7276685356103796	0.4125641047538234	0.7938613809158463	-0.8985569028612088	-0.5579079311426021	0.5161333909501653	0.032254576537676875	-0.011656305525768542	1.2829650034870785
-0.6924296623138193	-0.4752704490580689	-0.07630434361892444	1.4145581209330707	0.1258122754974526	-0.3819273285354452	-0.04422987461771589	-0.36819946088702965	0.4436639683117101	-0.09805942984235919	-0.06637538709853018	-0.4043727496940751	0.8150513615232102	-0.6858215788769515	1.1311713380622368	-0.4060967964691936	0.1879122130102147	0.6183523733602658	0.9526589936168619	-0.6882653083063566	0.4019206173963674	-0.06626031740632257	0.7732620360078603	-0.7100122764315815	-0.0916562896268414	0.2135650220546368	-0.07100479334887588	-0.3804209883783981	-0.7012148064690665	0.3849910748211828	0.773382367907538	-0.9740061957522321	-0.5623535574360115	0.4183358628468957	0.11597239194933388	0.0006503648098213632	1.4007661982056376
-0.6771986343507524	-0.6657269697525653	-0.351289972609276	1.4204785307968397	0.012003465352356728	-0.025870331802609493	-0.02149135726477299	-0.2943760217717026	0.3105213325267375	-0.23625940831838324	-0.02211713195893156	-0.44306555413433235	0.8479960245178357	-0.6697293794741956	1.1783184472584562	-0.43287294327087505	0.14561941056372377	0.9243105908957956	0.94132112908098	-0.6471143466240246	0.3877123294660428	-0.1428487986997923	0.9232696896606661	-0.8218805452697469	-0.07980274828549265	0.31117859101117873	-0.09652298861880743	-0.3617933318799914	-0.6764045504924987	0.35094580752799925	0.7911041506728282	-1.0547608430458006	-0.5389059153682587	0.29735200134878614	0.19673223874666412	0.015396247477772301	1.495509762628147
-0.6570993629792514	-0.902527412834174	-0.3384538757246962	1.3842169351541016	-0.0375324391088101	0.3777741943516105	-0.03206465676982102	-0.2076566218157081	0.030768316249002135	-0.3729756315017506	0.00036716531984048865	-0.48548076527431794	0.8796034673431571	-0.6368196460524373	1.1422538800176747	-0.43210692843481036	0.12329000976597926	1.1714565739647678	0.9510334724423959	-0.5782380731936725	0.3068289721658019	-0.22476090197600151	1.031575953568625	-0.9468923051163219	-0.08091102669394788	0.4766072245138477	-0.09928054792193201	-0.22926692012445096	-0.6788869513815055	0.32513045543373975	0.8061602295102217	-1.160724865360002	-0.49730651392107655	0.15395376523711296	0.2765608732024471	0.01601914895644225	1.5411205802344532
-0.6383726164373182	-1.1236326628305082	-0.2437308798529684	1.259068691544321	-0.08240806043958222	0.6366046527066417	-0.07738620177710304	-0.20703145122253042	-0.1004131717727906	-0.4948155950987436	-0.009559974810291156	-0.5121732624756062	0.9311026385693063	-0.587436447596307	1.0681837571643895	-0.3791929805281692	0.102322988516602	1.2492571068490654	0.9371611931721311	-0.4884217163334138	0.19585174682730078	-0.31357463896273213	1.0834395618761838	-1.069804557646455	-0.0895001843594809	0.6778069471589767	-0.07643373822690257	-0.02328567948242819	-0.6833566482730707	0.2979513877752193	0.7894452362112608	-1.2938654165744303	-0.4747431385040343	0.0022638647158106707	0.3447219647906072	-0.003418870083545783	1.589675510539659
-0.6195703588206191	-1.174874410123336	0.009909645306694293	1.0385132991163013	-0.15602939060967422	0.7264067889576541	-0.1377754390062146	-0.24979021202569002	0.00841930970291993	-0.6118387299195757	-0.044689487843234794	-0.5182408335514898	1.0002401602639268	-0.541205664972326	1.0278822013905053	-0.28908803026027174	0.08315884953623194	1.2159643505129167	0.9007238834047074	-0.37282976653300876	0.08449036747392796	-0.39809942099702755	1.0849759925398328	-1.1815961321534256	-0.06744544403120925	0.8719021468254642	-0.059075117848053596	0.2858506523867438	-0.6731863687305693	0.2844181342708335	0.7258058452287377	-1.450188578206271	-0.4830659339582529	-0.13370426812605157	0.38026627900391663	-0.04435572240136513	1.6594583188560836
-0.6037974278504088	-0.9842589629569728	0.39480054893557587	0.832704044976903	-0.2252292224382897	0.7731321023425747	-0.1632387282204023	-0.22997375810705417	0.2812118221346762	-0.7333217320983352	-0.08989290534886	-0.5047188180109498	1.108647535165764	-0.49373809383602685	0.9634552792150195	-0.17975414346653837	0.07042514202415628	1.1743517926340754	0.8868166466898302	-0.24389491348509615	-0.0029019655994210526	-0.4731387918764101	1.0205971281571231	-1.282918930452386	0.005781532992946192	1.0397511035708564	-0.06866194511282338	0.7120425198082786	-0.6644601451068816	0.2908557375852995	0.7147426018884955	-1.594696894415815	-0.48879423275599054	-0.22988206128645944	0.4218786893252172	-0.09337282941445302	1.6843319439009865
-0.6055297407420962	-0.7004355480175479	0.5671442328269742	0.705576232926888	-0.27353538523652565	0.7345022754872106	-0.09872531184261342	-0.19801251731629846	0.6291831614057837	-0.8469988912157274	-0.10905445791228459	-0.4511460178369783	1.228678083303907	-0.40647476000449967	0.8778279790788177	-0.04381106182257375	0.05217379734119156	1.2223284115192432	0.8916699052501539	-0.11382746516152235	-0.036280079933837375	-0.542652231577186	0.9452031447251874	-1.35993441915848	0.09301815662580903	1.1683135206843562	-0.08195962854918035	1.1614566180738826	-0.6576249470911646	0.3059128891170501	0.8314729760358542	-1.6877313507759488	-0.49967751461089477	-0.2709475114548497	0.5158276677835472	-0.13288341199139153	1.6495849938705238
-0.6155682718580284	-0.4892607945360455	0.6399414331446687	0.6470454071043613	-0.24676363065226697	0.6218195589976231	0.041652268911031645	-0.1818453149997012	0.8818840067076588	-0.9385745475825035	-0.0635692528689618	-0.3309069843498865	1.2818800123926994	-0.2749985616480365	0.8482500946469116	0.10324905564735887	0.03845463528912974	1.4084308995559194	0.8857154871845466	0.02116341102702247	0.017019936974629713	-0.6163216801873957	0.9755990663190156	-1.396690177383308	0.17232555200908325	1.2633411168986728	-0.05939826932888903	1.5403339196586778	-0.6491325229971903	0.3405166304032173	0.9044080083978464	-1.7259835521255336	-0.526467878962654	-0.25559793818781273	0.632478751039077	-0.15823026281502378	1.538341557967269
-0.628200830483564	-0.42563723029868256	0.7802440463011889	0.5915406498586806	-0.11187410339213985	0.5207279142494633	0.24099006252090716	-0.10103838111872114	0.8866993649453996	-1.004573703295862	0.03026599718427416	-0.16772784666941876	1.2759758845863594	-0.15861490280655294	0.834215552483984	0.23619682286824778	0.059367161356572606	1.734818249761155	0.8346193556430842	0.14566614466287559	0.16601217792564624	-0.67966179928278	1.0714566124876517	-1.4017663834292247	0.23219777421134605	1.3422454951614609	-0.014792593257641873	1.8305720138612809	-0.6618814738232874	0.3986931693001912	0.9023715478864054	-1.7211312392225318	-0.5106385341933343	-0.1898435919967363	0.7404689508826993	-0.18256417104717362	1.351362886515236
-0.6588627686664303	-0.5097430455920972	0.8805491755134558	0.5418904388318071	0.03867174652808466	0.41270031488285336	0.47721223392097667	0.0151755012409945	0.8065256697755687	-1.041805209291597	0.10949525986686133	-0.023728975334382608	1.262802646447918	-0.10435894359512396	0.7224022740366396	0.3366282423684822	0.11590591261382724	2.065907507352896	0.6793267341942663	0.2447604737812851	0.36713574188073156	-0.6967309151514304	1.1435841685244292	-1.3853106559923658	0.2250695289933232	1.4024636896054261	0.021912029107191772	2.020169830046716	-0.7097072305630407	0.46338523811530363	0.9430549949576594	-1.6675888872633646	-0.42512217529683183	-0.0651584638419596	0.8375524022553877	-0.2095352229226634	1.1569138730281474
-0.7079893855435131	-0.661407059290003	0.9048960809140155	0.5380740065154219	0.16383875313274215	0.2647049672249874	0.655373811435308	0.06968649993916297	0.7489657585386114	-1.0306963979265766	0.19087315252439158	0.10045879488463332	1.3014385925160528	-0.09852371959903672	0.49177581076758975	0.3901608945657908	0.21547315127369196	2.3046343209997295	0.44608483750106664	0.3235508346246114	0.5891334775171553	-0.6352173590816117	1.217707874636026	-1.3297791668120533	0.1554041557636147	1.4354969606311174	0.02728172954706586	2.106432167559559	-0.7601322879566592	0.5377791690875913	0.8927555644040123	-1.5673236501276278	-0.32140547094119076	0.13368295473942166	0.9069794557196381	-0.22913624421875153	1.0296612510939647
-0.7342228212827586	-0.7301114546734119	0.9077527095530502	0.557906281831632	0.29402819979765443	0.13105298683381342	0.7100469511728954	0.040972269205996996	0.6831124810170828	-0.9816464584693335	0.27322556041645935	0.2306178255275344	1.4488474511793643	-0.15046418753552432	0.18201258899501466	0.361631752273884	0.38545724752351623	2.4122316675524007	0.1849410737665817	0.3935803900023265	0.8356954276256575	-0.4970286177772345	1.2934647944452007	-1.2516755772821415	0.08693773826669018	1.424444457914345	-0.02045313003026613	2.1201416134131286	-0.7804384647578797	0.602440933112387	0.7358508583132599	-1.4203176445982337	-0.2155849893341335	0.373065994316182	0.9282025762096744	-0.23671584912742594	1.0061863088733054
-0.6855092944029237	-0.6183331694603933	0.8125848288932769	0.5664502602197041	0.3607048723566966	0.043361793292764884	0.6737327022775818	0.02595848240239389	0.5778702013961647	-0.9632822987602216	0.2682238316223301	0.31996521738621964	1.6227277167236103	-0.2756355542276897	-0.11891778509789527	0.2402969663817994	0.5729751685608312	2.337123100856726	-0.1184778929855593	0.4717294640229042	1.059278474900919	-0.2811820465726485	1.2694807488492745	-1.172177109603636	0.025327534014803737	1.3444035400299732	-0.1309601647597815	2.1234257260227882	-0.7539847356165666	0.6213294759913495	0.7638178679773995	-1.2258078534127936	-0.10471155543729933	0.6214437321926657	0.9157194617488011	-0.22560840967600368	1.0810364762742837
-0.5681650842167765	-0.33057030440014684	0.6231903501252807	0.6102569023019304	0.2816750667175981	-0.02213264652138659	0.578143558993149	0.0850879894362096	0.42632778110538067	-0.9402819413540549	0.2344269388197479	0.3370507270506919	1.7118865244825205	-0.39193552061345266	-0.3130513516842929	0.11149844618959501	0.7199668392993713	2.072691623485971	-0.3895146135452892	0.5638006680986332	1.1663816963711373	-0.011740879250850522	1.1335973692107157	-1.0983492290378023	-0.031355868948583186	1.2259825533859847	-0.25814181590037993	2.131834964288232	-0.6723611939198199	0.6071728096575866	0.8439148344976051	-0.9676516926139019	-0.051164836989577425	0.8993764634095406	0.9080384815198294	-0.18962566164181227	1.1927660117820291
-0.4527486273511231	0.055866635874641336	0.48721482690723195	0.7344135321459011	0.07756580889644589	-0.11372292538989318	0.4821805000049313	0.061413893717810766	0.21661062751000623	-0.840698307146911	0.26056273294118304	0.3383798140482662	1.6996479523447703	-0.41340728508670443	-0.3187932814996453	0.07021712101781236	0.813653139575449	1.801819300838409	-0.5098206591780896	0.6356403072502337	1.1760180104624964	0.222284618268299	0.9724838624143743	-1.0387864940740927	-0.06871492657180392	1.1546520383504273	-0.333737718983696	2.1029199178865476	-0.5087496583182451	0.5844009243622988	0.7547853647539032	-0.610100611244186	-0.09685518634829046	1.229561154634231	0.9361330970007605	-0.13299984217431787	1.2817680978571535
-0.33158888697533684	0.3734643340626187	0.41730235321518555	0.8822920514502013	-0.18365679068755747	-0.15078547284892635	0.4671091056474205	-0.06349422154237769	-0.0561190563892915	-0.6935054813753931	0.28726210213801223	0.31793306262905885	1.6217005095347339	-0.36421936902725577	-0.08205058250658097	0.11205822626210389	0.8371587280499515	1.64535554120735	-0.5056665495100097	0.6372331809712535	1.1802545258659407	0.34609784614046035	0.8150481109073947	-0.9758300349550388	-0.10629060224758691	1.137893830650808	-0.347040788278067	2.0093943329381245	-0.28819418431812166	0.5548450952917793	0.6654442404064843	-0.22066971488030057	-0.19505737065691525	1.5513990415363434	0.9808738938812468	-0.07399302546592654	1.3446721381854962
-0.1657177066823052	0.4386916108797285	0.30794030631784775	0.9907036110569664	-0.4466344584701126	-0.028877469506139473	0.5072402564298859	-0.06402731274586243	-0.2748476166401945	-0.541650653466949	0.267313892698517	0.23156166991711685	1.5479359284307566	-0.30133843729571375	0.2539835117007513	0.2235133849095551	0.7877906344822716	1.5374781579035133	-0.45564244626998657	0.523011723171076	1.1879646592630138	0.35981440962041567	0.6477888814564612	-0.8828908857347461	-0.1723439953915556	1.1501334881140113	-0.3143540159916151	1.8472684635908412	-0.09233894298646719	0.5206309870239726	0.6083432605604135	0.06304156313624254	-0.29119464657789	1.8301381939800905	1.0475925192932842	-0.04155557650192117	1.356366043765234
-0.01255459608957582	0.25247794538870805	0.1890577249563173	1.0489783004824202	-0.6910585481536916	0.20119829640130354	0.5761258950469825	0.013329067163469821	-0.33940393374167915	-0.4064009826163228	0.2747401684315848	0.12888006828928775	1.5465570647267677	-0.2780951825097051	0.4851424926542901	0.41441312068966657	0.7121422394265808	1.458205173714699	-0.38014019214845723	0.2932965772610762	1.1681076841280957	0.2880408871886408	0.4901535149420006	-0.7592068964969714	-0.28185197740525225	1.175855174286684	-0.2532137558176478	1.6199219216901786	0.039331450982303104	0.4960711190999859	0.4746233141687327	0.19418515510926287	-0.3827502551822695	2.1030187306730594	1.1958256995441674	-0.037189444642086164	1.3136718237858749
0.10636202118287233	-0.0673880669886419	0.23290463306661416	1.023781797193228	-0.9498455428907253	0.4407754281884001	0.6782752227582167	0.010668457429713025	-0.28624650752916014	-0.37144026732934965	0.28866516925279806	0.0607980683917948	1.5019707202581987	-0.3908754161743218	0.6532675868243741	0.5987673579026328	0.5931247620811885	1.3808066290699774	-0.3319338760282682	0.006910294224646729	1.1529417164705547	0.12744784750739666	0.3739775805875595	-0.5826181989222862	-0.42858803868480705	1.173743143168034	-0.1869300012403909	1.3625461756365729	0.11248319795534316	0.48190579425470403	0.42824235398120064	0.19441763693139635	-0.463335126988268	2.4045513446318885	1.3752149319282576	-0.038359567980521515	1.2379870325356763
0.19079228642695995	-0.5031692688012412	0.45458369845347074	0.8664737993852608	-1.1738415938823157	0.621747353713781	0.7146079823319352	-0.031019274682808972	-0.22827372307890129	-0.5079328520338249	0.19100817571954112	-0.020160665677851113	1.3579997667360397	-0.6368289452141853	0.8285507991446455	0.6582120733218788	0.42015705462043973	1.2471026305538087	-0.36620965047050574	-0.27133061182929247	1.1375485027760477	-0.07013309344153931	0.28345519916434736	-0.3662155566664026	-0.5918324106212245	1.0951056446544427	-0.16270441189379983	1.114083691593028	0.10750464326381488	0.4577095838145199	0.5463513432500681	0.03184131039138778	-0.5272889837097418	2.7197173020672327	1.5068019307795857	-0.04479815709649283	1.1525940067316331
0.20233215538235477	-1.0129716788742502	0.8062861968940928	0.5719681700309305	-1.3541957449525475	0.6404570169680837	0.6107149487149319	-0.10365537429946517	-0.23300830177490903	-0.7892958629213112	-0.028240140330147122	-0.12138316092790805	1.165726940039597	-0.9049237783730659	0.8790473673998207	0.5726393775006993	0.2374664984495069	1.0531681469280827	-0.4864108237694694	-0.5123613671600464	1.0435768558705296	-0.2395699351136516	0.17906864813057732	-0.24684083016260336	-0.7526990216085905	0.9169358038150779	-0.19888122017326948	0.8752135752365013	0.02157643963765138	0.41512269490772347	0.6430431747806369	-0.26415573776408263	-0.5844796581356683	3.0383984289530437	1.599472774651478	-0.047214083392269186	1.0726214501021971
0.08357544391529337	-1.4723173421063802	1.2207455484358678	0.2148993961458699	-1.5598292456762968	0.4847272091998692	0.43020621717882157	-0.3359765207782	-0.33070666974844426	-1.1361978503444332	-0.3062294168423406	-0.19828240101583178	0.8977230319902013	-1.1781610479779006	0.853748918562825	0.40643870983216973	0.06031174451010744	0.8323320683032929	-0.6668902840613603	-0.7060713609734763	0.8517054519919312	-0.354406414951944	0.06363068440985616	-0.2584839883170261	-0.9100191416888984	0.680733421650178	-0.27376080414073417	0.6548437830639524	-0.08452041165460716	0.366262714405324	0.6844588323728585	-0.5736724980374988	-0.6729208990306762	3.36175266346124	1.6471776265014655	-0.026716549687628675	1.0007566680080466
-0.16655277033265553	-1.844031911941867	1.5067174901920803	-0.11011939628260689	-1.779722178044969	0.2773239024187516	0.20902952518649567	-0.6994429495978964	-0.5302096990669336	-1.4523194417398926	-0.6195125824511337	-0.28738901624452107	0.5699930410848185	-1.4233613449162763	0.9095938166056865	0.21154194792028336	-0.11433623106029493	0.5822366659034962	-0.8451324678980718	-0.8543482520623501	0.6259202824060675	-0.4359196800991524	-0.02971655181620502	-0.3527365279590204	-1.0551179735014158	0.46241658405650893	-0.38256590773785276	0.4784460834743701	-0.17603917462360422	0.3211994912040592	0.6976786645131383	-0.8561975226539221	-0.8191795747798611	3.611205629640218	1.6210306446760576	0.00509217628856045	0.9334043577140771
-0.47581948160605575	-2.1325219860097464	1.5346047419059345	-0.39289763774238884	-1.9494862237266595	0.08897854320223211	-0.058716331537622256	-1.033981911203034	-0.8068392397309998	-1.6889031479689982	-0.965776631117927	-0.40094890601554145	0.3148708664310728	-1.5694325776342684	0.9242457705767162	0.007585587466475352	-0.26591003834651106	0.3272135200275446	-0.9739739562570111	-0.9697953951608451	0.4255109202814474	-0.48099416893888625	-0.09186940641851019	-0.5281077030259976	-1.1816430667140387	0.31052059438815693	-0.5255173511431944	0.3460363930070574	-0.25127448799378993	0.2823011282044082	0.6580248884869948	-1.143157585107979	-0.9890510852678108	3.6697573247024	1.6145791081921357	0.03059038634999941	0.8684137577626831
-0.7303628728138442	-2.327553662712531	1.3583929018574175	-0.6753282655204291	-2.0440091824200937	-0.08291250603763263	-0.3189172357437823	-1.2638169141600617	-1.1166467332856655	-1.8300706370303357	-1.233281062998296	-0.4642779752369256	0.18317087446252991	-1.661931339529217	0.8017319737301968	-0.17036555137323023	-0.35808409732390095	0.0970820279527759	-1.061029645822864	-1.0621717276441722	0.2809607982911304	-0.4737688405149735	-0.11413555316216795	-0.7417157955889924	-1.292642186950021	0.23691239873444717	-0.6661905766086504	0.22368064986656896	-0.30573602550333023	0.25479303710816115	0.5985156224743038	-1.4119184936395974	-1.1339153405293363	3.5285233301739565	1.7159534399621499	0.03509041292020294	0.8121041630122467
-0.8855781079090341	-2.4361486025345203	1.0452595730415317	-0.9181309335799167	-2.0809054120545016	-0.26406282108779877	-0.49280654868219465	-1.39345984856393	-1.3676063306879667	-1.8720286562626782	-1.3642594328642714	-0.4570932005978632	0.1259480307470061	-1.7720892095812502	0.6938701308547073	-0.28076989479684905	-0.413196891320531	-0.10356430425733618	-1.1209234009250566	-1.1327391364861268	0.20491453520631647	-0.45267088151714974	-0.06158236573785312	-0.8862510561201942	-1.3950168861165655	0.2762633576161459	-0.7707570099488177	0.10889587392153155	-0.3144141139297233	0.244030507289894	0.5610813595898423	-1.6156202584078732	-1.2702770318417178	3.285349421581987	1.8928655257906215	0.00738002938311379	0.7586102772915992
-0.940403590016977	-2.4297819117524613	0.7291853216267707	-1.0762805224068372	-2.0957737449111673	-0.4577980923746269	-0.5731169780109783	-1.4724348872183897	-1.5144770008152013	-1.8459446682917722	-1.406997209415044	-0.4311278488191618	0.11215939370712062	-1.8630350114644927	0.6474600570044097	-0.35362969055025795	-0.47588451560608436	-0.27984743911604604	-1.1491806686532313	-1.1675703199636327	0.1819572748527864	-0.43915084697032486	0.05522265833713742	-0.9525580988332939	-1.4946561526658757	0.4495189299702842	-0.8376008937595214	0.014717710861657357	-0.18484103927161072	0.2442296530548334	0.5488282741530275	-1.748248157399134	-1.3910474501753556	3.0167835830772365	2.130373363726578	-0.0468764358617752	0.7055749761034912
-0.8842100249073945	-2.3284494300994174	0.5482530198271932	-1.1835943545975762	-2.1168664012656455	-0.6581167865999725	-0.5993614178538651	-1.5088983255367592	-1.584324377900186	-1.7928606347344942	-1.3971287750219328	-0.40217686682851833	0.11161802775622523	-1.910479334696425	0.5682229690820682	-0.4199488980880357	-0.5598161783158504	-0.41416571179606143	-1.1436632186452766	-1.1841920606758378	0.18771417445593366	-0.4167985709581101	0.19601172800805275	-1.0041206563743057	-1.5668554533476453	0.7160719815439396	-0.8728782637506676	-0.05630719302446343	0.09335289525943988	0.2459916601489743	0.557780691850793	-1.8116143566115528	-1.4793040639674675	2.8110703528446495	2.399871084454513	-0.11636779054291843	0.6699154428532762
-0.773883902846545	-2.1968920230695153	0.48650301124635653	-1.2476833402365828	-2.1216062793256807	-0.8395729122640571	-0.6054662395918994	-1.516274369279523	-1.6169323862463376	-1.739320722739473	-1.3524419680020865	-0.3646012659514394	0.11302465381667048	-1.9225449970628365	0.4538628669263015	-0.4777879285624532	-0.6284165298413201	-0.4982083541982753	-1.1103662526521796	-1.2124552258880965	0.20716535309626893	-0.40379297979506895	0.32503561011678017	-1.0534446981235868	-1.6020886314782827	0.9575337353180282	-0.8803269053839127	-0.1088370782397077	0.4648122127755784	0.2433767896701994	0.557288737907018	-1.8256407598803033	-1.549773313977971	2.7276367720644616	2.609612970088907	-0.2032596360627929	0.6606612069866433
-0.6430187684493812	-2.0738010626317918	0.4834965266787168	-1.2648993652112632	-2.1139134293760193	-0.9798805208775903	-0.6004165265229622	-1.502733852711006	-1.6316477260986673	-1.693775886364882	-1.2973407632348395	-0.32791172307274363	0.1047746068897861	-1.8835396631160823	0.3342779173444681	-0.5297443579240133	-0.6775575601509392	-0.5620160829678824	-1.0669374539623215	-1.264021926772166	0.23725922113452916	-0.41100674769350337	0.4115293977526312	-1.1009184891328072	-1.6012120840097765	1.0896990290456967	-0.8722265749309834	-0.14449543179305185	0.9209757246152656	0.23412084085625878	0.5319645505919958	-1.8151731168119123	-1.5971593175185421	2.721281897097147	2.7501773428211647	-0.2955480205614239	0.6562496237836208
-0.5093552824579533	-1.9892329157838549	0.5113041674305	-1.2544453411193057	-2.1067021287506775	-1.0731739949708354	-0.6040483216260613	-1.4840805068727014	-1.6462957496662198	-1.65800663196191	-1.2509338781202977	-0.3100605437248868	0.10279885252198998	-1.831687537216189	0.2073534848938175	-0.5718162496894267	-0.7078023861246996	-0.6387235691782764	-1.007515624362393	-1.3107531181459957	0.2627865259537499	-0.37230788865502895	0.44081231445625735	-1.1491160828926739	-1.5731927907923613	1.1769595042833636	-0.8609647458238857	-0.1714739659127895	1.4012274644721134	0.21284254879801892	0.5036257152726775	-1.793790750247948	-1.6012162551742766	2.7170705862457063	2.845574873810791	-0.36560988313891934	0.628748309367271
-0.39668387525143417	-1.9550300126566313	0.533365769919832	-1.2332409065330632	-2.0950016740936652	-1.1278249000998029	-0.6351647720251961	-1.443473496018153	-1.6631741861360627	-1.6415950082031343	-1.2129982308577845	-0.3160992216051707	0.12695672969824512	-1.7999913444023818	0.08729389998450574	-0.6005074335812701	-0.7159221682329704	-0.7192386518601637	-0.9072984569000562	-1.3246545615294463	0.26687695461914457	-0.29458647586468967	0.4110333847037365	-1.189955814253595	-1.5404985777429137	1.2621217525273392	-0.8629467415730071	-0.2024157183191429	1.7690285069939242	0.18208318662634204	0.46426367937598173	-1.7699047332917708	-1.5561866764996117	2.6857924706256746	2.8669075486939493	-0.41364315510625815	0.5856963934525306
-0.31010820711841186	-1.9398404947091152	0.5132850754867493	-1.2234125870682404	-2.065551550127036	-1.1623092941887192	-0.6802938059770639	-1.3852260126119225	-1.6720868622405844	-1.6413197608444965	-1.1612197708058862	-0.3244589861986095	0.1622750741698709	-1.7628830394519646	-0.012066954058173518	-0.6201979431493501	-0.6827573087605421	-0.7856886628786719	-0.7584671364637218	-1.3012320774953523	0.2562288546012932	-0.21536219476217586	0.37512687911548565	-1.1838729951107538	-1.5161617914190484	1.291805222563101	-0.8808439477532474	-0.24842512793298016	2.0501793179301657	0.1517091282172663	0.40675083111186705	-1.7373155506864753	-1.4676579806611276	2.63795170365374	2.8452096925003785	-0.44075392320126444	0.5502661524685857
-0.23151006194300608	-1.9324191100683024	0.4687825476888047	-1.2292817696525944	-2.0259013359270996	-1.1866552169523192	-0.7227684086456269	-1.3276812403375575	-1.6765701268067563	-1.6376168237228232	-1.088260280837066	-0.3293467517875161	0.20859656591694886	-1.6941157383347285	-0.09413641865018503	-0.6264684620317533	-0.6048110335332713	-0.8316237235134075	-0.5321468138037326	-1.2444316486707874	0.2323301463803304	-0.06789613176149535	0.3635673555004003	-1.1080702355166694	-1.5008776246406161	1.308476004137983	-0.900491557788011	-0.3060642222647061	2.3422293128250704	0.12959096054167216	0.3428940651309321	-1.6843752670359122	-1.3436128605550768	2.6015248986621424	2.8375165395610593	-0.40744324786529224	0.5340368458620388
-0.16241742853224353	-1.934538129693194	0.39433224915868614	-1.2407383847845233	-1.9967616321860642	-1.206023222500473	-0.7583200175906462	-1.2673401623867306	-1.6856712885086544	-1.6226416471169371	-0.9998846643267172	-0.3406632533972992	0.27617939565002453	-1.6206849076014955	-0.16942592982447194	-0.6225843739847824	-0.5322597813175357	-0.8548216066422173	-0.22149748225763943	-1.1743245182741926	0.20423820771534493	0.19157986259804266	0.3631681254854364	-0.9759690434303293	-1.5070739084697102	1.3816424677930215	-0.912232728258347	-0.3654912745115456	2.5132261629828627	0.11339088548939694	0.2808563846630253	-1.5743457933705471	-1.222288560912752	2.5733001557216335	2.8183871252507124	-0.29886628077490124	0.535687750179178
-0.10397185666346771	-1.931056195173202	0.28126126802837265	-1.2544599774848533	-1.9775195579457054	-1.2213137531963838	-0.7715181312935512	-1.224818869483305	-1.691900288726719	-1.6001917844280453	-0.9173502686498878	-0.36033951960052124	0.3424990381643458	-1.532421913882192	-0.24990941783442033	-0.6252654259110101	-0.48799606979107263	-0.8343698903635468	0.08884305852771243	-1.101631553914902	0.18711359564395144	0.42787122311093073	0.3752176132097954	-0.8187983918348791	-1.5230180046640864	1.446406820723319	-0.9109239647609655	-0.41790443843856373	2.4763133431152853	0.11179339011411922	0.26776240120603706	-1.3794246881921013	-1.1519699277493474	2.5607627180149697	2.7746749223945493	-0.15328198004054341	0.5473724840682656
-0.05803891406618709	-1.921347232528245	0.16086139538971572	-1.2621074784831698	-1.9534739297016006	-1.234472104334143	-0.7516080456009219	-1.2006795305327735	-1.6920035070300443	-1.5766581352645175	-0.8633586023123249	-0.36161563573949673	0.39359565522188095	-1.407078512697712	-0.3144405282525229	-0.6147769150787361	-0.4475742685910067	-0.7589406364205697	0.3320420006946138	-1.0147320177645631	0.18287166962057927	0.5758517294953931	0.390944856223517	-0.6623946835513717	-1.5147462176337019	1.4312268846439546	-0.8908831870911863	-0.45495283642442885	2.3299342081448855	0.12889827962014266	0.28999757538572873	-1.1194504003226755	-1.1606376843695028	2.5727074016574365	2.7338050474044175	0.024931879459652872	0.5644455862146841
-0.025484757186245637	-1.912447350103701	0.04949970844505362	-1.2469624992333923	-1.9285129597666408	-1.2448314388806228	-0.7222427053789193	-1.1842893991674455	-1.6947948889721451	-1.5468712101719382	-0.8112337784120065	-0.33761983679415686	0.45448312998961715	-1.2740540039104142	-0.3251140348850931	-0.5963827383101503	-0.41078093825475903	-0.6579828709035976	0.4924209303345043	-0.9292857203012599	0.19741000536649822	0.7404389307293752	0.40211724770288015	-0.5191632266504709	-1.4946914160697802	1.3804921240464794	-0.8650202969083646	-0.485109372891801	2.1274500625002015	0.15785234214008234	0.28603334186205365	-0.8351012875633547	-1.2064689333593728	2.5863269601557133	2.698692864408428	0.22827719394506238	0.5753002820998766
-0.000614962620712782	-1.8998199195208252	-0.07354605793303645	-1.217887359074241	-1.8985016915460526	-1.2545664100903529	-0.6803974657761327	-1.1954843144406295	-1.6730966065122446	-1.5097730271155432	-0.7581050864086418	-0.3169756485383529	0.5255593895767579	-1.1458232130035673	-0.2776620786086231	-0.5965496902616003	-0.3795097863545617	-0.5343014780460801	0.5274541160766719	-0.8568927126816421	0.2320433835241574	0.8796623390640563	0.4279462198831084	-0.40819611620383744	-1.4816590695121652	1.3657401158408284	-0.8428521053230884	-0.5064375355587326	1.8512365475149521	0.1952571119026847	0.2632204078181614	-0.5174476635152485	-1.254549717839788	2.5921028660370666	2.6740431259557043	0.4204219248327072	0.5738052965238003
0.01682365382227368	-1.8831567197432697	-0.18560551154526606	-1.1930238331012435	-1.8479390124925357	-1.256957679196408	-0.6253911338272522	-1.2382866917968018	-1.6214784793449677	-1.4763691797008658	-0.7254529554779553	-0.3071230688389425	0.6046635972391338	-1.0331406205372917	-0.18034254235648278	-0.5857076341203736	-0.329928253324304	-0.3751186518956404	0.44296197244904495	-0.7788625870233488	0.26925221676743577	0.9313725695283119	0.45085960316617707	-0.34906478685309583	-1.4691103353509685	1.3860045712799067	-0.8322204216036194	-0.4845363774768692	1.588184570761174	0.23056219262190045	0.22885799688494673	-0.23935767673645775	-1.2964940804529064	2.6140692288579217	2.652059211068979	0.5942754739822145	0.56723378017252
0.024277041084457184	-1.8654532739680412	-0.2500716588320712	-1.1661661023224643	-1.7936791489572617	-1.2602961117316824	-0.5934417028998834	-1.2785883867802625	-1.55877560395102	-1.4540139332915056	-0.69352877568632	-0.2971452852919341	0.6883763560732298	-0.9488995142734588	-0.04348163861918408	-0.5487670596862927	-0.2685348896096993	-0.19670362435063782	0.3485302620700232	-0.6832436187508019	0.3033607647921011	1.0989077047592513	0.44499818067375535	-0.32674194307987886	-1.468102809525099	1.418453467682355	-0.8394751723483637	-0.4248811881666767	1.423321520029961	0.24680556023177164	0.13926517517094536	-0.13806117408202367	-1.3025867748484647	2.655761895536101	2.6303370094547143	0.7579937757077564	0.5631386202969486
0.028283569874975413	-1.8355702813033805	-0.2778090546173205	-1.1410940081404224	-1.7379467792236567	-1.2904736730079172	-0.5888621610624378	-1.3147319703765408	-1.5009868173458192	-1.4296459405721074	-0.6396427796753935	-0.2957632274357604	0.7666384389231027	-0.8885758520222741	0.11347216064804726	-0.512710348524594	-0.2065284550983292	-0.015908284420727514	0.2876984822040695	-0.5612025990474349	0.33916824747408647	1.3796839673124826	0.4946902196574963	-0.30221413728482827	-1.4804953771832872	1.4925540104595845	-0.8395721177926145	-0.38903183614168824	1.3461951810518047	0.2626679533348012	0.02425091943210528	-0.22185000720805884	-1.245420393462393	2.6940496725897107	2.6285841391647424	0.9072281626769367	0.5512566950588688
0.03217461113937971	-1.7983911187939232	-0.28382670675036903	-1.118528391558307	-1.6714173572844484	-1.3391485290565668	-0.5771597101746726	-1.349756062445501	-1.4371305896060194	-1.3996181740407194	-0.5998813839915498	-0.2985562363437071	0.8368725736977403	-0.8547733990728279	0.25071894676541007	-0.47953110334965243	-0.14070281658636916	0.15604331423850343	0.22763576611958403	-0.40512683272707195	0.3753328310713041	1.5854150787235919	0.6731036937689319	-0.2816888168989756	-1.4731908149457382	1.6055407732449105	-0.824082390144594	-0.367231482808748	1.3031485617576486	0.29160036957594454	-0.04160226429740556	-0.4089859518811968	-1.1475728875356475	2.6994395990804265	2.6295153515062895	1.0428926118257489	0.5241405916498517
0.014656041793700326	-1.7830667541430052	-0.2634228854712318	-1.0899618651019134	-1.598938214354684	-1.3986286934636598	-0.5569423472205174	-1.3648861600571374	-1.372699929569452	-1.3750222421024492	-0.5830680609089377	-0.2867822591369334	0.9104381912471157	-0.8605900247454222	0.3257885049830608	-0.4364918723361312	-0.07318782743443292	0.28930015729716585	0.18420114118895692	-0.20281635515371738	0.4094305578561146	1.7131993470975353	0.929627125201981	-0.27982418597181596	-1.4309654075835703	1.6963213003469952	-0.8139192760723353	-0.3400142005994554	1.2600331778959302	0.32059772465348063	-0.06468977728666032	-0.6426838327771194	-1.047981141347334	2.6506407761210107	2.615255021334751	1.1590782913705477	0.4911041619257592
-0.03606074948139382	-1.784420037130721	-0.2127153856294825	-1.0537551558299765	-1.5250860588886375	-1.4833467282582815	-0.5423263155517748	-1.3594631686325953	-1.3177384269249002	-1.3353393143188466	-0.5680863568213586	-0.26466933343815746	0.9898477848305094	-0.8687453895973241	0.34361241211821786	-0.41096295481881195	-0.009024291971480964	0.3668161367085061	0.18063548183851555	0.05138663838300692	0.4430359182274966	1.7220142477747078	1.1619608470920006	-0.2699641710176598	-1.3624889148283865	1.761854082899983	-0.8073593010113866	-0.34016806047939097	1.2396788658974152	0.3570543874047393	-0.0787333462630285	-0.8683104216943398	-0.9462175973960114	2.5543527031347066	2.6131004516033283	1.2435774966312318	0.46186022628576184
-0.09241866222429082	-1.777793284849243	-0.1623591106204012	-1.006900490622584	-1.4624766872341757	-1.5763513812161585	-0.5168593242019062	-1.3449582416141364	-1.2627993630419412	-1.2551047092759415	-0.5392677105180966	-0.24023532102622588	1.073361580110003	-0.8645514676495386	0.34515980046227446	-0.40394115215488346	0.05516649108243864	0.3942371547137646	0.20971424951507647	0.27141007860082417	0.48770058573124153	1.5352423981479444	1.3602269410384502	-0.24560413407209677	-1.2877103480323928	1.8181611086057057	-0.8003145987291853	-0.36481747434768963	1.2498835277236977	0.40516973591649447	-0.08535184292521059	-1.0113940416092682	-0.8415728989179216	2.4252839519005236	2.6266243327988716	1.298625687120039	0.4518814268577184
-0.13569539172098372	-1.766389106504373	-0.13126868843261286	-0.956053756712242	-1.4169881849451793	-1.6429289002879373	-0.47560642630808686	-1.3213810715690983	-1.2069268466767356	-1.1469453995512406	-0.4970582856005061	-0.215088609789509	1.1728757468270552	-0.8834427147380666	0.33957222359894745	-0.3930450821470111	0.12151891635310179	0.38664002865795044	0.2663977459537189	0.36390018777850974	0.5392367405432561	1.2763906721642326	1.4780663337885738	-0.22836228974049652	-1.2300697955344297	1.847370637017893	-0.8171023181585593	-0.3657936887583161	1.2547658120206393	0.44373041696689947	-0.0872738955427502	-1.0234890574325979	-0.7392943425216792	2.2773987053726668	2.6250540531641056	1.334177643477394	0.46698720135954586
-0.173912879208363	-1.7645397802862857	-0.08998806309967763	-0.9230853433175834	-1.38399608660959	-1.6856234598866302	-0.4289410060485877	-1.2908543307440845	-1.171958280611059	-1.034842311266058	-0.4540680743805451	-0.19196442224475305	1.28864014618977	-0.9096105558934287	0.31055772744193555	-0.3854684097620864	0.19469232189592506	0.3616580404209076	0.38585316043428936	0.3618780656196816	0.5683350545148064	1.0573071538257333	1.3791238284133998	-0.20546903187902302	-1.2110174821672473	1.8559844109919972	-0.8500422257716659	-0.3261827279445587	1.261202175544494	0.4528608173638119	-0.1058308559335193	-0.9569158012892023	-0.6294023474349746	2.1234342834422386	2.598517544607594	1.3524280746515063	0.505902684790785
-0.1895125788894048	-1.7602391336384948	-0.04209972791481144	-0.9050935909689113	-1.3631899720018146	-1.7188548799324095	-0.3895984101661838	-1.2644808550225837	-1.1776128485323571	-0.9035020130560835	-0.40788427106668024	-0.17122392333695083	1.416388629422722	-0.9181192888917075	0.279922525288654	-0.39056044428131276	0.2754223926670273	0.32967965012652	0.626779868701399	0.27408900258617613	0.579334844827963	0.8883038318590553	1.1221648733276632	-0.16956649808873	-1.2345079467973818	1.8662914909610104	-0.8770092168473406	-0.22130334495951023	1.2702928513762626	0.4447910846279918	-0.14964335890296984	-0.9288212672451637	-0.5142970659954518	1.9716134256276838	2.556199117086165	1.3404881593921423	0.5547923818047426
-0.17387290275701686	-1.7460128064295648	-0.009187619594916749	-0.8912256346131112	-1.3483057201592215	-1.7319282836774135	-0.35359514066807696	-1.2568237268270728	-1.1953529334473503	-0.7679813955867985	-0.36529325885845826	-0.12793710079638174	1.5367847152542038	-0.9092897348131659	0.2545816293898504	-0.39378163487399603	0.34277843753832066	0.3073399441383782	0.9820174208503205	0.10287059258026962	0.5887871978417791	0.8320792161955396	0.8766626098834621	-0.14629935536268415	-1.2908840543838793	1.9003554699836027	-0.8961559420868097	-0.06643011202160334	1.2543463481585078	0.43357831221073007	-0.20868927294536016	-0.9560812511584643	-0.4184950340244706	1.8216190774295473	2.5157005097616167	1.2991321584157793	0.6047735100061427
-0.14401493542900995	-1.7349939043801288	0.021542211764665593	-0.884738065584395	-1.3112940778768363	-1.7187954167574813	-0.3144746729265359	-1.2569497302024426	-1.2114056234905897	-0.6684493702594001	-0.32647702554064045	-0.06237362444864082	1.6247867581607747	-0.8771006864267814	0.1927324015131928	-0.3876584265369896	0.3745672936668979	0.3043905248075541	1.3532246989462375	-0.03921064033398604	0.581683053876617	0.828859609849844	0.6676535991707159	-0.14202364639860612	-1.368040382128924	1.9922863408322289	-0.9035130241338178	0.08709021507549017	1.2235466983472416	0.4259718098411821	-0.27751706191630143	-1.003459854294899	-0.355517757505155	1.6710319751672145	2.493838321978362	1.2372262301524573	0.6555158885315577
-0.09944563400544336	-1.7173819617250659	0.048385154976053654	-0.8725167003526346	-1.2494607567863603	-1.6939695412248157	-0.2912363672566527	-1.2463412152530924	-1.222629492039134	-0.6062778731270981	-0.28605812560216826	-0.01126637696582111	1.6810055299844684	-0.807938170935308	0.09386933574079619	-0.39042786479045494	0.3726145496475711	0.3098738250642475	1.660512289568792	-0.09870550814767928	0.5745518568118149	0.8146459437743235	0.47445046768676064	-0.14648150439927002	-1.4343960330206538	2.0952098965228076	-0.8846409776530585	0.24092887295865767	1.1759134823966626	0.42075072739515307	-0.33764985095075395	-1.1003153580393372	-0.3305347953185846	1.5419080840200832	2.4814830209761327	1.1470394104556925	0.7113531412134783
-0.042941140940942764	-1.6787387492929569	0.04496188360698057	-0.854140743408353	-1.1922916985727614	-1.67057927662971	-0.28142570770189845	-1.222075872927191	-1.2215524314826962	-0.5724224480146546	-0.24353756027837056	0.015642819202462084	1.7064589837953434	-0.7149698013721479	-0.006517965432853501	-0.3856648238226151	0.33960409319062446	0.3154474597568002	1.8647919434008053	-0.11632020910155942	0.5894851678124606	0.8005710040045427	0.3578027160419082	-0.1590977218807184	-1.4667275367727886	2.1869521109970007	-0.8430136810635064	0.37432008334969746	1.078425954963236	0.41479800072575745	-0.3541474692513012	-1.2346719680156975	-0.3680918349339448	1.4426562407127976	2.4859138875424494	1.0200024378619161	0.7685799050289923
-0.004932419366149983	-1.6264567560024552	0.030889475311407916	-0.8302249221045248	-1.1368976072901238	-1.6504000234807457	-0.25913514876636173	-1.1522457715543326	-1.2014652521051334	-0.5782757551256854	-0.18981594033110055	0.022668681265727395	1.6724639783147932	-0.6236892296660235	-0.09719646592409281	-0.37102706596165635	0.27647596618443204	0.32905634251908744	1.9014156928728276	-0.08101323217491822	0.5996625438965976	0.8272122349691919	0.31796439970022605	-0.16447591185571311	-1.4730799871048927	2.284165360329746	-0.7909485916429863	0.4429628118533671	0.9312353980955981	0.39642896853794146	-0.32715864708001735	-1.3249583700167606	-0.47137612318017225	1.357334117914125	2.5079769250464308	0.8666638869444911	0.8079081145395174
0.02068804411911363	-1.5902937597222073	0.015566706611536224	-0.7932973718293971	-1.070889532140054	-1.6283944013875469	-0.22002208529618267	-1.032484409549608	-1.178115476792028	-0.6269386279848448	-0.11592889971735945	-0.001341564277411808	1.5932626024048215	-0.5481660875397713	-0.17848644810837472	-0.3565513497006342	0.21884731128848353	0.3541422153573689	1.780387193384709	0.0037710917939350885	0.5849456576930606	0.8784138023124042	0.3455596622496879	-0.14012546170154935	-1.4646369206841112	2.3346378425530103	-0.7219395929106887	0.47169747080961033	0.7674932098156546	0.3531234231750579	-0.27391893365311065	-1.3692789430312802	-0.6078738555157408	1.2775328788994194	2.5154144510684615	0.7116254553563031	0.8184188720253062
0.04780984544383972	-1.5873704758305958	-0.017855848465168526	-0.7782036198590345	-1.005418722765051	-1.6123138599390145	-0.17400824091654588	-0.9163480677285805	-1.1622378090892092	-0.6954795210256238	-0.026226533550352378	-0.03153976921143263	1.5147136418715688	-0.4786455543210478	-0.24596569991016679	-0.3431460900694968	0.20614539263253567	0.38279178169032135	1.6139955832715251	0.10255512083682036	0.5639740948530213	0.8949164524326199	0.4622618543511267	-0.07556800841881714	-1.4283609533236994	2.313476118991629	-0.6215687429633628	0.5089103397016139	0.6161492730672384	0.29369140010781125	-0.19805505920724797	-1.3998711663951688	-0.7496820463635456	1.2257840705972602	2.491927206453878	0.5630256128840853	0.8065140175605994
0.06699410026229537	-1.6284312970165586	-0.04733531942045192	-0.8186365796826729	-0.9545734817113132	-1.6122416546551726	-0.10915422805610038	-0.8340097082084977	-1.1399336800663122	-0.7596164563281986	0.06979256992003888	-0.05265587966202836	1.4228942749522786	-0.407646454384591	-0.2960416563710718	-0.3291368572022323	0.23811589936756147	0.42377651523993654	1.5404800772521214	0.23705986024037848	0.5597267582097217	0.881731673124665	0.6152092926595738	0.04736341769411351	-1.3560810505758603	2.2612413101486633	-0.5392889900847778	0.5504259797187125	0.48782083708200813	0.24017746966388342	-0.11304999403868243	-1.424788448870043	-0.8773711224478008	1.2102828625696156	2.455086498588611	0.42819946105236256	0.7683001684641437
0.07464736978121103	-1.714020426047398	-0.061351531742796936	-0.8846612246652725	-0.9161410699348617	-1.6160770294380633	-0.028051541691574183	-0.7740369478164428	-1.102456460454599	-0.8100684370185032	0.1812571528004698	-0.07195171878985751	1.3097580453340791	-0.3567846892107266	-0.3271553526756322	-0.31329115286901665	0.2886193092255483	0.48597177432944544	1.6331639154005355	0.4353778101753315	0.5716301220508176	0.8590614826617979	0.7207814358589937	0.26630176627510577	-1.2708242151908298	2.175204800657317	-0.509467494261728	0.591862037039293	0.3645259674423567	0.2079634775569942	-0.05738483326107104	-1.4514761698365528	-0.9745967265542671	1.2203252192153606	2.4181423226853953	0.31550086548628703	0.7078403836942315
0.0901271401082121	-1.8128871394096584	-0.08143222617587963	-0.9602287799845282	-0.8973924842582679	-1.607973048169231	0.04610223599964163	-0.7441062998825977	-1.0710242432158918	-0.8612859494250189	0.30001298821881994	-0.08397610369182695	1.2054594991877519	-0.32181054188118957	-0.3417339889944499	-0.27735720049514845	0.3525194513091491	0.5501634244514568	1.8521490009327366	0.6467955949652998	0.6058847568135318	0.7892937114005005	0.7652834846482064	0.5573375795743627	-1.1763787442738736	2.064072391991417	-0.5091982013610322	0.6144051622064047	0.2509681605695628	0.19913612506325123	-0.03998911299339859	-1.502228739930111	-1.035669428748974	1.2484327898408547	2.3700601168146513	0.22259540101813208	0.6475135884387566
0.1266700584669616	-1.8981728633578432	-0.10455218616098447	-1.049521587095501	-0.9087944579291317	-1.5933578492457225	0.11505081092331593	-0.7365897139134601	-1.0749285877329786	-0.9283000797733546	0.4029358863627973	-0.09762813861256436	1.10946652468122	-0.2892774245101744	-0.34031008301201365	-0.21354718258063515	0.43039760755900147	0.5901996464245436	2.121734987541061	0.8225599010776244	0.6734092935121085	0.6747809262755992	0.7489513476724177	0.8355366791899874	-1.0777218154047854	1.965736407162046	-0.5451595753199447	0.6039161628052796	0.16426979378669931	0.2134486446043582	-0.03073351437679427	-1.5766765726642493	-1.0778470045446977	1.2977761194406363	2.313049227904365	0.15567715337971816	0.5896127053604113
0.1788260019905343	-1.9630630234164481	-0.11448950742661043	-1.1136361863742152	-0.9376555794164283	-1.573998338436844	0.17807967089300827	-0.714883209364287	-1.1042336103727208	-1.0047027254952243	0.4700482849243966	-0.12083900574411828	1.0204696640016375	-0.2713858373094221	-0.32159864640271035	-0.12761112074747616	0.5185481056035458	0.6104842439968732	2.377413737434509	0.9633275303388315	0.7593191167252494	0.5989323186127385	0.6331202028763548	1.064454877617628	-0.9533276393138752	1.8552205827442922	-0.6205723592307871	0.5706081515557789	0.09901909562659583	0.24331185083380685	0.004281021551656975	-1.6527696613704133	-1.1117600881818537	1.3488563562982956	2.2613030362191675	0.10994919903437358	0.5209029848501274
0.24114484781200654	-1.9988022157717176	-0.1306692647181921	-1.126245415292971	-0.9658481034947531	-1.5387791494005962	0.22588164680658646	-0.6682764993287	-1.1641226650629748	-1.0765164816598056	0.5215332162911926	-0.12863053749076842	0.9612479306212703	-0.2695678511879323	-0.28407544376528726	0.010718391731921717	0.6090464377364431	0.6131265262457735	2.5555393964558464	1.0554349360900384	0.8234241416294745	0.5602565806252209	0.4793501087794983	1.2185146154040134	-0.8247169676417039	1.7442538235778937	-0.6821381021878533	0.5252354035140889	0.021342640107939327	0.28175997123446395	0.06071843561310082	-1.7062702858230434	-1.1441427103081643	1.3685275202426699	2.211668809779178	0.060344119597495124	0.4486575775939691
0.3038012725559618	-1.9964183186937141	-0.16091674730757707	-1.0932038200705778	-0.981627798295792	-1.4806029274722927	0.2563280106474526	-0.5933141835513823	-1.261668449457682	-1.1387008810120443	0.5641946753838393	-0.11458362889683864	0.9250874613371405	-0.2677126684194556	-0.23886160529318862	0.20350370249311575	0.7077644598111584	0.5914959455791318	2.6041710281521495	1.0761733244708542	0.8377568738181381	0.5138815326691827	0.37371142724425094	1.244384571994963	-0.7505832173742663	1.6647374624419455	-0.7027713242391629	0.4821917757238373	-0.06247449129405266	0.3273340466153568	0.11981011281305239	-1.734478080241967	-1.1956099445443238	1.3720771521387287	2.151949492816678	0.011833483880148241	0.3871889068524728
0.3621091477589888	-1.955039644564018	-0.18697762989155703	-1.0154993553814575	-0.9747070191636347	-1.405577390191023	0.2752829453343734	-0.4695885615061971	-1.3648643140213685	-1.1681910550460923	0.6112297118844982	-0.07476398982820306	0.9115671937429981	-0.24597122825554746	-0.2091255090854566	0.42195051026248526	0.8275403284384755	0.5532076949399327	2.550697790377059	1.0563192913052797	0.8141503390732758	0.4655816572210142	0.32172684014427905	1.1809871204715425	-0.7282866708477865	1.5955465867749559	-0.6890266145876505	0.4596327340174214	-0.12238905901130315	0.37941066414710933	0.17223180979856606	-1.749261539700744	-1.2664678831925016	1.3922101128540465	2.089619129484742	-0.00028689816275546677	0.34058754665588287
0.4145138336464961	-1.871025332390768	-0.20437496660305463	-0.902920090685179	-0.9269540411263932	-1.3207149448287179	0.2839311342852812	-0.2831084122434989	-1.4443783096003817	-1.13774181599679	0.6958246789307403	0.005424259025457334	0.9321761163522767	-0.21510266083720225	-0.2059998618069386	0.632408176119819	0.9884237293052044	0.5193051811617297	2.4454933608167195	1.0296903731574436	0.7674350466169055	0.4927084302557507	0.321273169672729	1.1267258811516332	-0.7372939517310544	1.5547047823977398	-0.6251826536906977	0.4599828978821029	-0.14987425666605322	0.44429322021564205	0.1971612898796296	-1.7346449902681147	-1.3359168255291074	1.42818201356382	2.044975714287032	0.008462830084354967	0.308986486518636
0.4485737701938269	-1.7491094646541208	-0.2092827482648716	-0.784482620678706	-0.8238029920600329	-1.2248730489528212	0.2998503177137505	-0.04637714762684368	-1.5065830444869763	-1.0561739815604838	0.8200518890393823	0.10688753090550981	0.9560795052610175	-0.1748930854442438	-0.23176522832381172	0.8124707661102161	1.1832349221914473	0.49575951045485916	2.3242492904201586	0.9921130340115549	0.7081021884889739	0.6543823790692114	0.3673842364010386	1.0931673178584629	-0.7970150450594364	1.5774171693294587	-0.536913826700639	0.4708273666610096	-0.14623661104199362	0.5125958883342274	0.17614455976998594	-1.6816987455451886	-1.394739992233269	1.4524711452176313	2.0212571881758565	0.026043787706626353	0.28635992568317364
0.4507324985665454	-1.608425825376107	-0.2044124305852062	-0.6774944476213888	-0.6911620215622231	-1.1091577105418782	0.3348243934925278	0.21767746431024868	-1.5527799668535163	-0.9554807564388319	0.9742248956020759	0.21608454814101438	0.9646904628218319	-0.06967771986061007	-0.2857617497661673	0.9364522314679341	1.389603634913009	0.4796212634884968	2.203325663265877	0.9593453460362804	0.6520535766571987	0.9841116867601336	0.4238813324580247	1.1007696434380894	-0.8952185873068832	1.589546393792995	-0.45563045755462894	0.48856369695840984	-0.10032250928047907	0.5629494620736751	0.1288082936683797	-1.6096472639007389	-1.4408870507412503	1.4717701147496027	2.011257306625775	0.06459382127440126	0.2732260646712645
0.4365453001664187	-1.442530668515578	-0.19428310641105564	-0.5832252762244302	-0.5509475935092109	-0.9985562051747898	0.3703056618596076	0.463461586818812	-1.5830229297278229	-0.8539660899812456	1.1583319574714164	0.3407635026852209	0.9876360504328361	0.13809810062795963	-0.34573944809951473	1.007765266494674	1.6010812709409485	0.4723041741838484	2.1298392884503166	0.9739139345821062	0.633976695478518	1.5051619108535135	0.46068308111013395	1.1898596959115726	-0.9688183488866098	1.5725121035942056	-0.39335378133972604	0.5255802618656673	-0.011437429249127311	0.5965401575121051	0.07636371510408568	-1.5122433414989593	-1.4503078915969012	1.4962315586313768	2.0178731746993828	0.10829006892763529	0.2600280018247984
0.43520386813234246	-1.2585901331676221	-0.18793764443418343	-0.5058391524859569	-0.4010225840401751	-0.9194914193680177	0.3958059724306054	0.6749776375106304	-1.6063547540316545	-0.7673405853299702	1.3407365529671682	0.4683125146589724	1.0324167313965982	0.4091826142884213	-0.39366218087966276	1.0710056836336528	1.7779408426448673	0.47267002864908064	2.152439276392088	1.0204486025747708	0.6608891189992487	2.174591479460356	0.46033224261213546	1.3004720950764337	-1.0176581632956072	1.586017139178605	-0.36442095208897335	0.5822166142212625	0.09210138012980412	0.6143550449626963	0.026012800998182824	-1.3853082666138001	-1.421127092123441	1.5404882312616603	2.048718822718741	0.1369377154373025	0.24315209102737176
0.4378156629536557	-1.0742691374779247	-0.19068656412453328	-0.44960989514569916	-0.2473884508499368	-0.8680175467280888	0.4160085268420362	0.8464924628064064	-1.6185165628147633	-0.7001458239025283	1.493189481435167	0.5835578408399605	1.1003512176447852	0.6935277325997523	-0.42471027717961185	1.1424120153391446	1.8792882572479317	0.48306300549475695	2.2219987649295474	1.0525129437121925	0.7045690536761396	2.8483042227568935	0.4231857044016484	1.3592774735196005	-1.0406650155293247	1.5963242191476188	-0.3752195974068736	0.6290218508002837	0.18180475851514927	0.6132164506979322	-0.005289198773175815	-1.280035728693639	-1.3797366108190094	1.6194761565603748	2.062157494941855	0.14101277183981548	0.23379238071825545
0.4231220961698048	-0.8923657505420806	-0.19087856703305786	-0.41339220859960174	-0.11506983981716681	-0.8405073335843622	0.4337380546185326	0.9689095882612204	-1.6235652841730654	-0.6609316767766057	1.6205926719166062	0.6914305866104902	1.2092583149628333	0.9625013365437015	-0.42039225334669583	1.1986158987596547	1.9115494049532764	0.5236818845791399	2.2842113638576818	1.0522750469876239	0.7874597509695844	3.358886391029709	0.36536993950735647	1.3942980225011605	-1.0228368460405737	1.5567569956415706	-0.41792406559920847	0.6570455710009631	0.2226371587337908	0.6108267015186554	-0.019756076956978248	-1.220836319062545	-1.340002914832668	1.7268266745819703	2.033624661888432	0.12381021231206354	0.2324624855738929
0.411195788184726	-0.7087382521841659	-0.17749924240728449	-0.3978337520231213	-0.015866699260927188	-0.8408258863071932	0.450194047720752	1.0866548962600386	-1.6249340486302049	-0.6452339758542965	1.7119211869990756	0.785477938286684	1.3335642659952227	1.16005737827259	-0.3931489573141778	1.2272579791363658	1.893002878034832	0.6320786908891705	2.344559565739833	1.0474912541566375	0.9273729716818021	3.6634368742289807	0.3101854633480534	1.4219223619181771	-0.9853770358347657	1.515988813264133	-0.48346995762855816	0.677132243602207	0.21242562045075308	0.6301092066717374	-0.04946208660841587	-1.1925569917752714	-1.306483378441158	1.8425308894152628	1.978403161399159	0.09336371947614303	0.22833063893571798
0.43548814511969586	-0.5593907122125623	-0.1582380725837606	-0.39853263847799153	0.06422569868885931	-0.876571749178523	0.4902067301614242	1.2453076847008235	-1.600480286246751	-0.6450662469951266	1.741526490178409	0.8519130260350088	1.4507630537748386	1.25803799601725	-0.36488693179829024	1.2424064135547015	1.827322560008031	0.7977294626471764	2.3926377045631115	1.0442744767070447	1.0872189162079264	3.8042325140287048	0.2696817636480994	1.4085296143333863	-0.9564660822614564	1.486415776228039	-0.5571969679810456	0.6759544196937354	0.1719164136996547	0.6440191054272052	-0.10437787568097465	-1.1941187927342223	-1.277890470532181	1.925709448098064	1.8948618502875334	0.053719242188835746	0.22010821826729748
0.48304679673840545	-0.47873793571698203	-0.1558169627372345	-0.39655672912914414	0.12936618910585823	-0.9337455918723162	0.5627167596102585	1.4059959122821866	-1.551146425009586	-0.6586823897677381	1.7134710184564113	0.909318990158507	1.538103427185871	1.285623959338992	-0.3320251883120401	1.2211544122054117	1.7316063142048854	0.9901101939761133	2.394373924312182	1.0219897596165364	1.2354644916089108	3.8299026608531803	0.23718686000590136	1.3746067529670434	-0.9419022964485212	1.4232573031679137	-0.6327066973361386	0.6540161230201627	0.10361944519652991	0.6318538967428408	-0.1666443719366828	-1.2311489742495132	-1.231374157818408	1.9351176957449003	1.7841388769710043	0.004265521989764353	0.21007438869534875
0.5367484963807145	-0.44069190154279675	-0.1733220083974169	-0.372812885120493	0.15260790856060374	-0.9907155608234973	0.6294107339041799	1.5593323275391267	-1.4860919674007493	-0.6811451546765662	1.6656669368007868	0.9563234038662044	1.5687067981193608	1.3004282248398227	-0.29942198602043285	1.1497382597968937	1.6302498170714983	1.1870528143159718	2.3860307475314095	0.9924336774229289	1.3644644919268152	3.799931998550793	0.21415854687003932	1.3452807580766548	-0.9503201747236568	1.3380536425490628	-0.7064229359725985	0.6371870354630713	0.0050248082253466445	0.6020556293497861	-0.23301811158344288	-1.2854066548921699	-1.1610846763028295	1.8617747190342873	1.6676703843706804	-0.047429479230688375	0.21360548959589742
0.6251897322432471	-0.41695406579032107	-0.20470277644687812	-0.31653240050082077	0.12710569310409572	-1.0447166183978893	0.6503574175874995	1.7457591676814765	-1.3842289652756548	-0.713985605154033	1.616823763599903	0.9710396714915213	1.5853318225771824	1.308537093882991	-0.2845655143879689	1.0721301541301844	1.532680735082573	1.3421705908527186	2.411514724653684	0.9894858267054569	1.4511155700700598	3.858457158784482	0.20466776060522035	1.2868492644980605	-0.9964447070319375	1.2783323966036035	-0.7724050825010755	0.6330275131917098	-0.0971730920861151	0.5514509587762833	-0.3130578741566976	-1.3321295400687396	-1.1031263418174948	1.7401016086243204	1.560282733689236	-0.09389094372848565	0.2555568026325437
0.7471267925063299	-0.40681648326669373	-0.25454860469914803	-0.2252490476754533	0.09860274880017683	-1.0877679570461543	0.6211956948279533	1.9429835278362302	-1.239947728236189	-0.7505720001529604	1.5949265236913341	0.9752195537882417	1.6519614780719305	1.2884183574438917	-0.26665671312919814	1.0185140259571508	1.4309473129408041	1.4169358866921267	2.4607115017045516	0.9893823933469491	1.4526900604690414	4.05861609691507	0.19739693518118437	1.1716639658357455	-1.0745380337950396	1.2608793812810726	-0.8280140664947515	0.6274408078961184	-0.18651201826338074	0.4744681328597788	-0.39967037023457425	-1.3693564369719906	-1.0830991597612836	1.5920854048032116	1.4728765870424305	-0.13182389732673722	0.3244591286464942
0.8463394610928161	-0.3963995754288757	-0.3223162654130337	-0.12560467103135176	0.07579084196548454	-1.0879463465709394	0.5651194456672524	2.1130493143152607	-1.09567546670136	-0.7600422295860907	1.649569823709823	0.9691182739841595	1.7485235808858124	1.2474323020450788	-0.20525510881341452	0.9709474508484247	1.344685981203329	1.4391581579136503	2.4984189319595504	0.945816262743459	1.3821463978507693	4.353796774214213	0.18981761383649348	1.0376933494265466	-1.17202623270612	1.2672890966368027	-0.862812095122659	0.6216418820764776	-0.26984092123567816	0.39452842525949444	-0.46043812308017734	-1.3930457385402089	-1.1166381305846769	1.4354742670512572	1.4061823070510873	-0.16118176795227118	0.40404647426859785
0.889140915001277	-0.3942131324522832	-0.3841646169470178	-0.04496195595866749	0.051999917496226254	-1.0530372155182472	0.491720903654969	2.2258562592563407	-0.9614647458645866	-0.7416135587772972	1.7779240471309916	0.9346775848296207	1.839894123042395	1.1801854138734365	-0.09643627763536666	0.9339970557113174	1.2943642219517915	1.4477173457113708	2.479413734572065	0.9116729111000303	1.2927142610646505	4.5392391634109766	0.19287837728454826	0.9168758108171557	-1.276698090755645	1.2790594138514177	-0.8760451482628493	0.6212121355152787	-0.34828753991103595	0.34519655587930276	-0.4883822511655369	-1.3550140968680326	-1.2237364260880912	1.3012912888911012	1.3451422510159365	-0.1936425029528618	0.47071549360908466
0.8789868963592319	-0.42808373477469414	-0.4354340765210364	0.008479073744882624	0.06035340536189585	-1.0220314171626501	0.4203289191818088	2.2646846840047155	-0.8357224136528041	-0.6941935997719872	1.877882305555444	0.9275554121143574	1.9370577435794942	1.0771693000429101	0.04908768553436904	0.9408568167753095	1.2587425380271395	1.4495059675413953	2.4134257316258156	0.926019117925064	1.2133891623036075	4.501147231960111	0.19477774432543654	0.8350381660372262	-1.3798888858411427	1.2761743517350912	-0.8795351842558663	0.5997831680994242	-0.4196170258436691	0.32518240650285424	-0.5109949713951023	-1.2367583433425418	-1.3835700525080807	1.2402100503224085	1.2841204540463056	-0.23592994539265666	0.4956487346432178
0.849386555051014	-0.4708879311974993	-0.5026069965182705	0.009518255698721122	0.12099280250777855	-0.9868079807567645	0.3832113068437103	2.2107794707650528	-0.738347163846199	-0.602802875224296	1.927418206453168	1.0002121679817633	2.003016475459886	0.9771289179713442	0.23754878113382616	0.9738445582412346	1.2419943521125412	1.4448040601548893	2.3271332796006616	0.9582386091002469	1.1291836843677152	4.2389891956896175	0.18941233488190878	0.8285047676986185	-1.469740038992136	1.2396532384698857	-0.8770846188595346	0.5235111117561905	-0.4879346237170624	0.32950300375089564	-0.5298322311259289	-1.0845244773513139	-1.5327195999999748	1.2683382984152587	1.2431958018596112	-0.29315538030223537	0.4692892957128896
0.8302822531352513	-0.4953048164206785	-0.597025597535018	-0.04411670584832771	0.21518544224320904	-0.945090316174754	0.40490211979891944	2.042846049099962	-0.6709635627840657	-0.5048320185091708	1.9668332382885922	1.102585575523198	1.9916385363722753	0.9144339694747373	0.43885590116561335	1.0086835022276506	1.252530087286584	1.4256667099179794	2.217518385778418	0.98813602137693	1.04767810577578	3.6956676192623705	0.17908679494943786	0.8994374372618704	-1.527436005410522	1.1800148172741785	-0.876998445131312	0.3885866080788961	-0.548591848763987	0.34990245688994487	-0.5197586160679317	-0.9314679833740737	-1.6362662530766325	1.3591468425523072	1.2243098417562037	-0.36090610374859083	0.41285129729334313
0.8212831097543315	-0.5155029262088469	-0.7087993882833433	-0.11479205598349278	0.3360105454360295	-0.9153502339712075	0.4649248455956079	1.798486733989804	-0.6213200466369255	-0.4396844093115977	1.9879790447633021	1.2107279911193218	1.9452337575558292	0.8920741350546708	0.6253644319219466	1.060315848389337	1.2590468027929425	1.3830198227485428	2.1085502046815003	1.0054507655911373	0.9711394762775385	2.917598012473583	0.18550471988696088	1.0187738166000733	-1.539203907056671	1.1310147750464883	-0.8953480633847211	0.24334818693281735	-0.5961906824307843	0.38060986799250673	-0.4887311952419367	-0.8022855842082851	-1.68161649987738	1.5044611906389398	1.2130561710403804	-0.43022863466448713	0.36022872218451957
0.821660665128161	-0.5064441173124362	-0.8033163322532388	-0.14988274238246937	0.4739167205294951	-0.8856568728336762	0.5337031222779541	1.5668634523592682	-0.566044401330079	-0.4053946094613036	2.0046045094874487	1.3332688491891698	1.9633857116187392	0.9274341975966983	0.8028471738085823	1.1250342813337992	1.2737060067333776	1.3307071509421022	2.0255437524498916	0.9713746456307384	0.8791859906050787	2.2390587497898715	0.20628887642355678	1.1505202974046402	-1.5018599623208384	1.1051044324993833	-0.9230636887243296	0.10858815416166119	-0.639924947400565	0.41488891509670633	-0.44396338635841126	-0.7339418895732546	-1.6720158905268039	1.6907720640027761	1.2058864446459832	-0.511101039726935	0.3294255991338906
0.853068830402832	-0.45394059015206006	-0.8493548833193861	-0.1361977405960066	0.5964491349630832	-0.8404521177790711	0.6360967909441368	1.38776903940667	-0.513878768379947	-0.40884380292423284	2.0680830229274916	1.4140445930200192	2.065116239792873	1.012112364462629	0.943674948412939	1.1766666274954853	1.3347814818866968	1.2792662064417093	1.9522379910981613	0.8810100919703882	0.7975126827953822	1.8941389116205154	0.2302366283817589	1.2454343256531837	-1.4252225103761167	1.0968403630242278	-0.9476016578357281	0.01966244907200161	-0.6822701681055833	0.45742818219014814	-0.379574623670836	-0.712976798074659	-1.6391668420352836	1.8616506542301536	1.199727053210389	-0.6011772507499157	0.32223040781835705
0.8934583717467126	-0.4011240260016432	-0.8615306775185504	-0.07415784613358248	0.6605747900271774	-0.7662633123164392	0.7803653162985542	1.2545350088047809	-0.4779004580426099	-0.4212815429426763	2.1609554988935944	1.452486989765081	2.2098136416423015	1.1161746339896654	1.011844929675045	1.2192639268728154	1.3992629059109345	1.2363437992429007	1.8642442767685483	0.7656094938832223	0.7358262049988703	1.706615627837666	0.2588723085459751	1.2850038071537004	-1.3204146363400986	1.0912542937910215	-0.969403611076058	0.08823620590535501	-0.7291125915291921	0.5154531971355373	-0.31645578860556356	-0.6044256703551725	-1.607600466048091	1.95581584056794	1.1792951588929095	-0.6855774903551106	0.3347772806286176
0.9200738046877145	-0.3637859370203194	-0.8678620905021157	0.033931713431148036	0.6420251916746824	-0.6518221847968222	0.9437294574957719	1.1502623694031278	-0.4317529009515727	-0.4019540174783316	2.2156751163702095	1.509522157878386	2.3738891682981182	1.2059719893971825	1.0316059663581227	1.2600493065417602	1.4371098097645858	1.2404720829616953	1.7438508375242179	0.6379572144808064	0.691745884447324	1.657020973535932	0.29305486634233857	1.2918535696084839	-1.2026247920377595	1.0821297671934524	-0.9881302393904423	0.37281862314204967	-0.7803972060173419	0.6153724200661933	-0.2658131343702125	-0.3075165781282532	-1.5839876313093257	1.9837166365198773	1.1260821556108949	-0.770676311057879	0.3537443368944211
0.9825747654542102	-0.3147113688893128	-0.8845148305683577	0.1554830702077487	0.5731755775364814	-0.4959012453949091	1.117385535886278	1.0364473974590938	-0.3365811375333468	-0.39458254915481455	2.2267294066511303	1.6069789066353148	2.500684477292741	1.2571592252321828	0.9940287401874904	1.2717064810341852	1.4408745185832417	1.3223466989032733	1.5938659214156805	0.5019940647222876	0.686670722955075	1.8216948787110017	0.31597429856502796	1.2726368462486324	-1.0953736678740096	1.0731386804704826	-0.9934514671081907	0.8002572861423729	-0.8443069951099764	0.7706801411846664	-0.23486007867525252	0.13998708519023073	-1.587427525752751	1.9681258261336914	1.0510008781904516	-0.8472058702970775	0.352694178314907
1.0902402325865446	-0.2630217379030428	-0.93739992437265	0.20694087237967915	0.48905567614693446	-0.3280451973109101	1.280220271681107	0.915387231431333	-0.22137156001306227	-0.4229330270945031	2.2131625108257404	1.6814848270210851	2.5593324553063477	1.295457822886184	0.8828483088434508	1.2433344699907023	1.3910613810297616	1.4684310318540343	1.4593671532703365	0.3899447074507752	0.7123441145123454	2.0748414853711923	0.324243199026474	1.2213379254711	-1.018378544261104	1.0632641297501682	-0.9799760503573742	1.2936646990433478	-0.9109054787943063	0.9442832971430418	-0.24511674636349207	0.6909749647201534	-1.6165305874986775	1.9268604937808642	0.978275020222157	-0.8936032981942639	0.3362080643701384
1.2062652198782526	-0.24076239993429796	-1.014065280847463	0.1781145504348262	0.3630171050627249	-0.18417829294093996	1.3896294874628592	0.8231188366754271	-0.11104465701529449	-0.4565519115081177	2.208636298501476	1.6859584568063997	2.634582322480729	1.345324577753145	0.7668906536342193	1.1789253891915739	1.2914305646576398	1.6511279116587936	1.370697595011555	0.313750523905996	0.7295877602221507	2.2977746586939523	0.3174925824098149	1.1481379797419193	-0.9801731649441532	1.054208623777392	-0.959078921263383	1.8087769660414417	-0.9547085083316501	1.0750484673605656	-0.2586225982385241	1.3802418398409018	-1.647606244080805	1.8735126280031984	0.939316260756508	-0.9165458657404131	0.32190481280025474
1.4082839958444942	-0.2797523610322985	-1.0541470587515576	0.14685859180916835	0.22016012534568058	-0.13753792694877415	1.460443938769777	0.7588280375351438	0.00510734849187382	-0.48872574728888374	2.236644805633858	1.6591840955509138	2.777340986437636	1.3814611203010254	0.7351711219929584	1.0934558107521721	1.1863956427436602	1.8392132405625936	1.3299896507606777	0.2496683866424813	0.741929384277396	2.6299432372607856	0.2938654242515072	1.0768314253140954	-0.995739438953829	1.0549724520250963	-0.930657748523951	2.2468160442180163	-0.9722090907763189	1.132844031750698	-0.20614941770075484	2.1807959748954824	-1.6747415695985013	1.829221492927323	0.9263827560127952	-0.9357917749785681	0.3004476425227659
1.7184879328105764	-0.38730223890292015	-1.0252576455151572	0.1455669325496442	0.17877076193312033	-0.22180998793143186	1.489898130248125	0.7323915601259585	0.10318717541248139	-0.5285075920919964	2.308077946440151	1.6920308434148836	2.9923234207152047	1.4303933094124388	0.8101403507917915	1.0153370285280865	1.1549746290931424	1.9836986539986357	1.3255558815357	0.1948125049578631	0.7634690622098506	3.0222323285773096	0.26016073268517625	1.0327034245032225	-1.0483574752098346	1.0556902665229384	-0.8845655756408636	2.593419909608051	-0.9617637529635668	1.1080027622023398	-0.10846223749324561	2.9639497397241885	-1.7002638372698449	1.8024993126146598	0.9294320199547241	-0.9482206970062338	0.27543644211810137
2.0328805135122012	-0.5358936741447333	-0.916607414278694	0.18327386929015033	0.2648685973242096	-0.35533879460311113	1.4654566304819046	0.7656564512234185	0.16746973962253758	-0.5084575423112271	2.3917805862836854	1.8460026827643283	3.3356419747707142	1.5086876017392232	0.9557646433803442	0.9678441086920595	1.2334567736094377	2.035889374316666	1.33511674263713	0.1535115649056944	0.7807181185395831	3.2257495993593324	0.23403536246353554	1.0169667064213095	-1.1113379145849023	1.0268120371097553	-0.8357050717386236	2.886793562053478	-0.9243351988392703	0.995095771993002	-0.03532699131692586	3.6809057959683313	-1.7164430018130723	1.788803936736078	0.9422803157260073	-0.9637990554821266	0.2741753346536203
2.3831452965555364	-0.634519589822347	-0.772422595971747	0.27031267610688137	0.4053138506731764	-0.46651369487129646	1.4545612451726062	0.7946856903950075	0.20471808386600804	-0.39662540064470375	2.4426432368380673	2.160692922635687	3.8218718857436387	1.565249753063846	1.1176461606409924	0.9505989541775716	1.3782550132751066	1.9858079630759633	1.3552464044929742	0.11530845394083436	0.8089886076621837	3.187212587677554	0.2821607260855249	1.0345968158045795	-1.1576488391709692	0.9611228078072387	-0.8002553542910329	3.180342296431246	-0.8710907941755875	0.8279691826509291	0.002044347225888821	4.3289995442819125	-1.7264711686650909	1.7890727438117016	0.9528827464382656	-0.995310884491847	0.3124900723472339
2.7418140180375197	-0.6129344853706127	-0.6686660974037939	0.3868071685869875	0.5994021068527102	-0.5399507159080461	1.4895316188157028	0.7477591256373288	0.22973730304159226	-0.2665280162885777	2.467869092035687	2.618274461344103	4.345062747278511	1.6040040096434374	1.22369049750638	0.9484875030268796	1.502385955192039	1.8784319358911492	1.3685710171309808	0.08421121470546056	0.8517270944716422	2.9288059419247543	0.3994194206320647	1.1138364401153047	-1.1678349252705043	0.8847077734119665	-0.7645201863687037	3.4916114445671105	-0.8193385806280125	0.6652021538587338	-0.007514432309553709	4.831595438373791	-1.7288081590991122	1.7976401077860735	0.9527853647554887	-1.0265432810625383	0.40133165383596925
2.9205664993200204	-0.4823787967088407	-0.6612575949333791	0.4779661123052049	0.8597929394219799	-0.5308783343618055	1.5280190213557863	0.6674465126904894	0.24950585200454226	-0.1731804550505712	2.499646507484772	2.958925237461564	4.748241568912877	1.6788576121239238	1.2300691332488376	0.9375619709099274	1.566254308419511	1.8061643872032664	1.3462739937091823	0.08242698927120098	0.8677479400777699	2.4952226535998876	0.49587581182314694	1.2237490035080179	-1.1620819528047925	0.8279037992077374	-0.7080063782286896	3.6942820450339675	-0.7772959240202696	0.5379350222949344	-0.10104860596845044	5.102412916870442	-1.7183815863934768	1.8129965735422289	0.9352505755006005	-1.0497419950111317	0.5400901616915502
2.906250487909999	-0.26142284127698806	-0.7710130136433048	0.5081170253320624	1.099457252313114	-0.4294299105640748	1.5600647078108614	0.6117094042243052	0.26141634665781477	-0.10285045417864688	2.5540784668499863	3.0107644458995697	4.896751667715616	1.7707937747331943	1.1636896462302286	0.8586133392801045	1.5408686361682615	1.8381156771668974	1.3170379175318676	0.09392360706934452	0.8410952263135723	2.02125266951672	0.5609079616848881	1.3012246582012768	-1.1710539702841554	0.7953536725555932	-0.6300245400452081	3.7038744127209844	-0.7421709829093197	0.4570645247063451	-0.2674949304105595	5.179835324713423	-1.7015465097741729	1.8350111837869147	0.8945389457449796	-1.0620952374198933	0.717920071719434
2.791966697165832	0.0014848867740202554	-0.9680314127790852	0.4636371104346737	1.2013109040263497	-0.3137995195458866	1.599973730452464	0.5827237816057291	0.2573504430572623	-0.07796207192182407	2.6344994559940846	2.8435354453025803	4.776896947835029	1.8878423236395705	1.1212232903041852	0.7044528535220315	1.4116923486572084	2.0110970883949304	1.3142762794075058	0.10662005182617815	0.7739277905302293	1.632894156862804	0.6004196352870551	1.3277081694417803	-1.191657873423176	0.778208949357136	-0.5275208903243709	3.6080886791914404	-0.689724247229363	0.4350069666113846	-0.4287013733119954	5.166786537312108	-1.6796098947853821	1.8508087688466568	0.8493842767126951	-1.043361620986626	0.9285020890612368
2.5850441431677376	0.2206685712468733	-1.183533604108751	0.37867666752561896	1.164645499687896	-0.2343184915146142	1.6251445509478502	0.5925908151538681	0.22616953994839148	-0.11919326609776418	2.7387021392051047	2.478441025707988	4.41089654855485	2.100016647634354	1.148292939265675	0.5312843970562187	1.2546326930562315	2.2627372096479306	1.3184012578717426	0.13993593660154374	0.6546452636026008	1.3687419299473094	0.5704410905270516	1.3164676565261284	-1.2161558638791792	0.7865236339571398	-0.4141593508474798	3.4347947047660745	-0.6197700526479808	0.43230984027317865	-0.5370742508098718	5.115813407541139	-1.6545783465191028	1.8251756018147254	0.8257144414429071	-0.9835456145068783	1.1071574512476912
2.3683007076221534	0.32346028686887573	-1.3376604266790917	0.29505911115550304	1.1042369278379685	-0.17413751111729198	1.6251519552192115	0.6375691738769926	0.17259475277025277	-0.1850289936919322	2.8152661614269703	2.0160969252582635	3.893359953618212	2.3104148317355078	1.2328088981472922	0.39236073204372024	1.2559360361575032	2.496391744721233	1.3157736232850612	0.18634131289607367	0.5188711671351276	1.2229348023527593	0.5186258737364569	1.2885029860144368	-1.257650815017592	0.8188298877350167	-0.31823183376163344	3.148758576939643	-0.5293859050437657	0.425434982126997	-0.5765621353898587	5.035994648608468	-1.6346046091505717	1.7562369256508734	0.8082283430294073	-0.9005076080419518	1.146187580812066
2.1594770512711303	0.33213863542354416	-1.4091604366147976	0.21809378292650675	1.0332382505994997	-0.13039809858771162	1.6087403877451654	0.6588007426266971	0.1096001734756034	-0.2444179120580062	2.840216099660595	1.7005687827145202	3.4716821484652334	2.328004196179491	1.3520812830012743	0.3142959636862805	1.4930400314902372	2.632448955291551	1.3192227578201283	0.21611977681047315	0.4370138982478874	1.137074779625725	0.5212087709544793	1.289754062292042	-1.2966672526243677	0.8318517789458688	-0.26785790375748325	2.8585894544073573	-0.39828625698576403	0.42254736853537017	-0.5396999119749044	4.925619432746084	-1.6141110007291495	1.6674409883364452	0.7841568083181677	-0.8064261987262148	1.0881445365286337
1.936266314263247	0.28396946658680955	-1.3994572652376176	0.15543916111110803	0.9160108382263864	-0.11697216316277412	1.5700271549285385	0.6282352315323381	0.07284548198716752	-0.317246642857564	2.799216012925622	1.5683968594448567	3.307305862947808	2.18738692182597	1.4427404893735103	0.31801309978180087	1.8330808842324646	2.6156603003869967	1.3140257510544509	0.2265148293405077	0.4227515041182842	1.0587059774086023	0.5763932471137814	1.28805240681867	-1.309659298148948	0.8206290253546081	-0.27056699033848286	2.7045863256180516	-0.2556479144907668	0.409040090565541	-0.4469208304157557	4.795399806989236	-1.5678181839820398	1.565397686936141	0.7647169898939701	-0.708671417139069	1.03238982906257
1.6501459683195467	0.23770259945878486	-1.3089676993489836	0.14239815940871425	0.8202183404052015	-0.12506340232269392	1.5006639408085878	0.5848900704053448	0.05931939649923692	-0.44209712443965676	2.6605706738047963	1.516432447159254	3.378123007208024	1.939131850253786	1.4672015734457673	0.3982335124535522	2.0773282896638063	2.4619201239971122	1.2863394549216085	0.23422061454933907	0.4689473770615885	0.9715858574044376	0.6659115045599632	1.2312986017349485	-1.3062790490031573	0.8118634060059607	-0.30580665932353046	2.694054882112117	-0.12649430369478615	0.36616747077861367	-0.3047060979019132	4.65971387787606	-1.4877483246209606	1.4651464327066634	0.7446259314662076	-0.5635935877004515	0.9547331243224552
1.2408581757768729	0.24341432053860626	-1.1800026237909922	0.19609166641795103	0.8055848125909719	-0.13350292579290932	1.4007840222698307	0.563929893541051	0.06843402145809072	-0.5924638963154655	2.48648468124482	1.54840276809004	3.613237776975707	1.5006949722178884	1.5087611057786599	0.5001871409228899	2.116542114330986	2.2193269964954765	1.2290442032022537	0.22194824656238743	0.5555497596254833	0.8860495293907944	0.7727539250797226	1.143689708532654	-1.3045964808739563	0.7931128029373304	-0.34494030365263995	2.746595378353564	-0.005922510930611746	0.3299748926286879	-0.17787922711777798	4.53104413093344	-1.3788280511284443	1.3905283455091166	0.7169877926232897	-0.34004181496772307	0.848144321424469
0.8479163100070439	0.241362724265416	-1.05997270797608	0.30320058949103135	0.7813959134735153	-0.13109041983866582	1.2895755685470942	0.6038681172494091	0.11227936160974177	-0.7232967072079513	2.392878383565963	1.643413226286216	3.8316812516914753	1.0295482927377886	1.6853601770149496	0.5998181731264661	1.9465761831418067	1.922090568742216	1.161803558490735	0.18889094518329147	0.6283117764141414	0.8198944223414542	0.8707406979948328	1.0327465650645196	-1.2935892612263382	0.7630612229026753	-0.37043695549051536	2.870611747094737	0.0851424058924729	0.3243598479085375	-0.13265950705334384	4.434468797590034	-1.2085338417470228	1.3358571218206865	0.7369266921717149	-0.0909860106644074	0.8320709335589846
0.6467992251100652	0.20226199623247787	-0.9221895476192327	0.45723735959923956	0.7224160706106166	-0.10900834509198776	1.2351245569503693	0.737863014387182	0.1882480328571471	-0.7935406932803015	2.3877533727240916	1.8056340729793017	3.8322133635235516	0.7048076157985637	2.016956623851546	0.686667560341087	1.5789516858102963	1.6173066988728646	1.1299573264490437	0.1663993613757676	0.6757412707009782	0.7672420090507202	0.9602710533202566	0.873960539118292	-1.2651216190164107	0.7597896452875108	-0.3810093947718312	3.0674621996895484	0.13666081991033424	0.32373210582340095	-0.1448954313060729	4.393659296196975	-0.950026746045228	1.2703784751943519	0.8526039585994827	0.15811054420293263	0.9091865085507049
0.6228799817209971	0.19384852513092077	-0.7384380811627713	0.612423084402889	0.681647547649245	-0.04350965790819864	1.2760220498188093	0.9137201098495261	0.25626889474850567	-0.7569370953214591	2.502534829746169	2.0271533881076493	3.6640660245874996	0.48608668193406557	2.4551685134760244	0.7138610870213931	1.105443049979658	1.3727894478874145	1.1308429150458852	0.1620913619939173	0.7139240155312546	0.7160635627584649	1.0316001493271074	0.7368071079645327	-1.2335407220045482	0.7856125617098787	-0.35368693706723864	3.283582275868015	0.1759666467290871	0.3134847574405213	-0.18398860865210054	4.395757593668544	-0.6848682160312165	1.1931067796861583	1.0451336318031856	0.39048772480167565	0.9695958490220372
0.773879922113081	0.22328363410213825	-0.5386286153567207	0.6476381799090154	0.656861686559493	0.028831541762010776	1.3778381853187498	1.042636101703188	0.25911861747074727	-0.5853633746106077	2.8665045286982833	2.2050343468156357	3.4530397261049317	0.3783279956126953	2.905740215733954	0.685523448438503	0.7671642081199861	1.1463300506303493	1.1540604845091387	0.15003620405983226	0.7354636934637098	0.6761219472310777	1.072394198128854	0.7201260909297902	-1.210191310990036	0.8037511819053474	-0.2451295829387611	3.4287888639354867	0.20330743879195765	0.3015403407998939	-0.2557223581281304	4.403179128759744	-0.45487629051086403	1.1282691345478508	1.289579914636945	0.49557760791334465	1.0851224644592035
1.1380520683971167	0.3185624619631614	-0.29537029625072997	0.5775738980354386	0.6440031256762253	0.07766355048725695	1.4949256305029768	1.112219042608976	0.22390322502755344	-0.23685291043544635	3.3550243193126503	2.2891568858034206	3.26825810859224	0.44739286990582805	3.316299774003047	0.6646888269678392	0.6468570114688056	0.9062211201148603	1.212328718436866	0.1257500514821979	0.7593948654042391	0.6409490484634729	1.0892646907308823	0.7978222418252324	-1.199058150614183	0.8182271076118285	-0.06736395333147063	3.5060106071238395	0.21433039897223435	0.2816517398404733	-0.3171365155742758	4.379990557269968	-0.21083812934652646	1.0867074251629245	1.542261036020467	0.46316926649507223	1.3358168708621723
1.5482815284604003	0.5384059320919462	-0.0880024720456601	0.4583863142946815	0.6297317547918561	0.09326838653636152	1.6041608459077192	1.1339740099948288	0.18207737341922314	0.23493396448959922	3.7628178509504124	2.281273858937371	3.1265544141806663	0.6758407269574284	3.5994911350844148	0.660392269393757	0.5936697139005356	0.7016091061705004	1.278602207180781	0.10751992204519616	0.8167149729190399	0.5950884438912167	1.0862341719809305	0.8854167548404277	-1.2082971624374013	0.8779299480573425	0.1493252721423867	3.519274389876906	0.22135813777712715	0.24762811882608812	-0.335144318074318	4.304487614727683	0.03475964497648341	1.0886097521596472	1.7290756217162417	0.40032025375002583	1.6241014513973446
1.916184810203455	0.8089999222368794	-0.04409468496436693	0.29778879333002234	0.6151101662170729	0.03829043394528649	1.6566571298648554	1.1199294799248345	0.10303907958597007	0.6909543266526758	4.001421448495691	2.16465610596541	3.1569958380348297	1.060644689618929	3.7355918505329875	0.6739301085157515	0.5654366683931982	0.5180088820071427	1.3074770564304377	0.08119613230495784	0.8580899835067008	0.5552219717794389	1.0817277119635371	0.9641866263725886	-1.2359990850196685	0.9995810999416197	0.4232769400201928	3.48560029822342	0.2256903055335681	0.21456559259032537	-0.349370939680928	4.179734292327166	0.20769693709409628	1.1511177359758822	1.8302308447000097	0.296720676979847	1.9056402534588712
2.3052001000854596	1.0194426507570555	-0.1479776244720809	0.2925379971900291	0.595247251525526	-0.12158055921973654	1.634522060627922	1.0605237347219405	-0.011726210454784492	1.058826722212012	3.90618313132767	1.9753382573326443	3.3279888185076367	1.526741924270543	3.811321267620548	0.744413294136754	0.5699098145770048	0.32253871297179937	1.3348720405248453	0.05611354286681373	0.8441576371926915	0.5571178979578728	1.0947147853290997	1.0508512206220548	-1.269831802252348	1.1690359365571839	0.7326244667654502	3.4240510407360896	0.23534485081934978	0.1723769952134084	-0.3671384856037788	4.036096292682534	0.33082378029363935	1.241685042993781	1.882597844612906	0.14192674877580885	2.1441913414402136
2.6159459400586846	1.1195229844499353	-0.2854329749851054	0.560690850376953	0.5644678922339159	-0.3057040330163301	1.5786531310653593	1.0151576733053722	-0.09009582919258183	1.2697479129881266	3.4598199304675745	1.796446036778678	3.423357139993904	1.8988618303094733	3.792833642791682	0.9047951952620977	0.5571579420042839	0.1921545049734798	1.3707966411046235	0.08100995225964427	0.7949967445289682	0.6070304667102586	1.1207796661545337	1.1370460620929563	-1.3159412216732407	1.383009076163912	0.9878602780449001	3.2735973002115046	0.2607052233364179	0.11215271834216223	-0.3731506204282845	3.8993254483993973	0.4752653366616931	1.3049925555477695	1.8999135250815478	0.010675003560004226	2.2001890987085226
2.6939932985710926	1.1211363289370686	-0.4283861648788288	0.9027683268504795	0.5140723625326415	-0.4585838557576115	1.5326948187209386	1.06221024143842	-0.13714093674731723	1.189203654666754	2.937062954022973	1.6734910429052388	3.3934617091500443	2.094255816932242	3.618040501094091	1.0681871418650561	0.5367903677561885	0.1670234649172686	1.3759062542587692	0.17789080750598657	0.7881685421801219	0.6602666865376448	1.1774037899435532	1.2725841188959366	-1.3672393990973584	1.6204400254501183	1.06147957123711	3.0093296926394073	0.3013313298523725	0.05117082171299323	-0.364587189569782	3.79196057408003	0.5382669062208633	1.3143939107054874	1.884581996399471	-0.12415114827171903	2.088409118902198
2.5971747752374768	1.1231012380437864	-0.5488000865107917	1.3040389246875352	0.4728063712610231	-0.6273148619869872	1.552260605795231	1.1558598270397198	-0.15906360682314266	0.8759635590570328	2.4796043688660427	1.5898645037752444	3.3362296113157015	2.0844219533850508	3.4541794072237146	1.2194750719878857	0.5320856170491588	0.18375791916030598	1.3689613752624838	0.3153433976270176	0.9302135471438817	0.6879946068972512	1.2876517634697442	1.57427565083549	-1.4009965518930974	1.7983291824153267	0.9364630350181059	2.7025118699954715	0.35399123569177293	-0.013244174733507186	-0.33655153516930136	3.7352648148411483	0.3794924563385385	1.2635411259887401	1.8461710088994372	-0.33511099672068256	1.9194528195789389
2.3406636542578485	1.197257293007598	-0.5810331601541942	1.827010902048049	0.44343982197051535	-0.7862896601584449	1.6181401102393242	1.1676992980407532	-0.1288206439488356	0.48723687534090826	2.130322845316406	1.4984994037571984	3.2256197561350106	1.9045110710706257	3.4178640164358924	1.361251651229574	0.5170812769564703	0.23294501948599575	1.3769316726340604	0.47260347590229446	1.2277489475919101	0.69039341593399	1.4247509799720557	1.9645251683258667	-1.4285826090053892	1.8622330782232113	0.7596291588472219	2.484879722583156	0.40762759839056206	-0.09065559697020863	-0.27583526587595353	3.714448750151612	0.0564727639986121	1.1692932297815304	1.778606380118282	-0.59429040542967	1.681974819403737
1.8621588571224446	1.3246055565098753	-0.5540965569874282	2.2307440683883906	0.40519445827871675	-0.8576624595512466	1.720870673252481	1.1124710493597139	-0.054871461244750494	0.07735055092950646	2.026865724965544	1.3948017247507882	3.0539188355725724	1.6556701523083963	3.4612680665454905	1.3618458037626757	0.5162184365758374	0.28968859537136255	1.3749682294950105	0.6458129780594764	1.6314894066021455	0.6616308285440804	1.5492442063049068	2.2706937318488825	-1.448148760543764	1.835996038052088	0.5816050080552627	2.3888340189116497	0.43884671206396053	-0.17524059600050138	-0.17826821395704015	3.6956654111376572	-0.3111878183783053	1.076175701789764	1.6781876061105088	-0.841896653955519	1.4288636725142883
1.300303158929313	1.4716607025236428	-0.5482521757718292	2.4086271370640793	0.3647244163034931	-0.8123642623646103	1.9371124183819817	1.067104987943146	0.0221832460637295	-0.25313981273483965	2.101991456630413	1.284535659278104	2.941370242499361	1.4695334812045207	3.643250196983672	1.1778500222101758	0.5564040919875197	0.27192884528131595	1.3513078657333373	0.7967274197902992	2.165609574011868	0.59800169631174	1.650291742668071	2.3966354104611858	-1.4407585586110154	1.7595902064067885	0.3786604922329177	2.4526487304932036	0.4231202554624051	-0.258544135325964	-0.060811349683410176	3.6694545759601405	-0.6522766737621554	1.0110899270431868	1.5706356238393797	-1.0766606533043048	1.25979731290322
0.8507191034292338	1.3766804637915813	-0.6006034078304655	2.5660192939739415	0.324696126187769	-0.6596033659731859	2.2083901125458114	1.0662568883012382	0.06114591169286323	-0.4031926305922024	2.170289711079821	1.1683994595661336	2.8779563932941157	1.4271293036393282	3.824989221522414	0.9285269241255717	0.6475382012429892	0.20234874606026448	1.3101513009432701	0.8971353525617574	2.734866307232532	0.5314304103451815	1.6863192270487368	2.3078856890823776	-1.4054699665599553	1.663421469195903	0.3290351964927013	2.6226267592303025	0.36694648022055804	-0.33063490223416536	0.04208711009129655	3.6181714704263266	-0.7865637394709464	0.9923285716624619	1.4849640884170254	-1.2688752423017073	1.1381761090286133
0.5889755091511243	1.0290119507449176	-0.6787673235913294	2.6329330981635226	0.290151926724209	-0.34730701861811947	2.396602988434164	1.2507888315293818	0.06040094480799322	-0.42420604612820306	2.210056977337368	1.0521091628109656	2.8366552610061913	1.46659959567342	3.8239550567438423	0.6492163093496299	0.7611788206374909	0.1577325681890828	1.2447750532777342	0.9655410042108983	3.022110708577941	0.48554668472196816	1.6431963364930362	2.047225624331731	-1.3659951047024106	1.573547412966093	0.5466400178289247	2.7269384523135187	0.2897720060451091	-0.38006201524106786	0.11609757665595948	3.52100002984668	-0.6551383938570384	1.0097045367303565	1.434362131504447	-1.3295761181717143	1.0160229470962614
0.5183726542450451	0.7660560631569795	-0.7642226668783854	2.4167832517651555	0.25712003092380037	0.1125641868006749	2.5534809879182014	1.6253193259632255	0.025961933515897883	-0.4082244963672981	2.2609724630550683	0.9531355212850652	2.8081803374010046	1.4844772341315524	3.6507363151569123	0.33723221560461003	0.8504237635858901	0.17901084455587063	1.154439190159105	1.0084917063312673	2.999618761538199	0.45170324638436277	1.5545793710503333	1.708950896412535	-1.3097499754732762	1.5085115789116115	0.8228268167825051	2.7220839078258963	0.20386443178921584	-0.3910626541261112	0.15490473426723442	3.4320131416206237	-0.3336685974598409	1.058682564406854	1.4168273422495592	-1.2246143082612666	0.9171108492729738
0.6160440085407222	0.64945219234364	-0.8457536580350957	2.061734296325583	0.2199651177680637	0.5430223574780293	2.677509937504377	1.936043649623589	-0.042983405353070485	-0.3756291880686178	2.314330107432813	0.8877791128391209	2.783490348392673	1.4618942198295632	3.323982692190119	0.13752330920975137	0.9090832856734373	0.2589206865174963	1.0608231534876997	1.021389846137191	2.870710741759067	0.42225858799123533	1.4341933747199107	1.3131170729320796	-1.262905062199499	1.4569945845664882	1.044131722574288	2.5562760123863617	0.11837632139545329	-0.35996993926094767	0.14297771132803766	3.414267029197729	0.08997286595823917	1.149828840510711	1.4339543457078219	-0.9727059644761926	0.8559815310855565
0.8300468362550987	0.5994048015666605	-0.9372313364529689	1.7314537304829536	0.18038255925832114	0.7960636510168028	2.6203563668604932	2.0122756917219347	-0.10673192703722659	-0.3411200504794095	2.357883893728168	0.8476898039448907	2.744104818700221	1.4035931252582967	2.9076734864580738	0.06207084785735321	0.9185699885952374	0.3808044241014032	0.9861016156291746	1.0074263427386358	2.619181842556871	0.39912597650923765	1.2831936949693166	0.9899415414667463	-1.2337623776862396	1.4126281269498677	1.1945910520510283	2.2130093147369996	0.06525569295338353	-0.297784509530621	0.09186598472769217	3.436919104174887	0.4364644934057737	1.292882452166456	1.4780378162295686	-0.5745147388591867	0.8061609074705448
1.021907151751369	0.7215903627101111	-1.0384917972100933	1.4037235513368915	0.13966975274769688	0.8727838887835357	2.5085925927856003	1.88517705624379	-0.08024521285349609	-0.3358344410455686	2.381548176321048	0.8254275967355179	2.7122058711321104	1.2936491359264397	2.68058170579041	0.031999855190290215	0.8527125612271476	0.5642555964455926	0.9905062536503081	0.9689853350492079	2.2408496547274455	0.38302216451802196	1.1134120576965663	0.8532578630915513	-1.1673361999867002	1.376153027434523	1.1722558988673208	1.844483069212696	0.05529170711357008	-0.22630416768451797	0.027700317433224188	3.4525669191262147	0.4851185936267597	1.4695989806772556	1.531421237456442	-0.09122469253941161	0.7564320007620398
1.080077330288646	0.9517785013713205	-1.1381600387257889	1.0950096701277932	0.09508067316362659	0.8057688906390682	2.4663808417503907	1.4745853650360246	0.03354174718182804	-0.36114859656028414	2.371039849394416	0.8201642196038186	2.708943794248513	1.165009181902736	2.7344624625187466	0.016645186008397858	0.7708971280825129	0.7813563461475777	1.0800730529874687	0.9309528891258854	1.9008084241268512	0.36213807524154606	0.922568012664669	0.8058511796221257	-1.032206836221156	1.3427976601598004	0.9701192617470629	1.6133483909577584	0.06416921278589503	-0.16417501827906564	-0.051807448433389934	3.437223118865372	0.3586101592794425	1.658087880602557	1.5942567682677793	0.34761813144723613	0.7091611071479431
1.0690305042331922	1.031130970369809	-1.2190869231703094	0.9209210792201695	0.052059613693455395	0.6035516221856477	2.3974137561483113	0.9052245745794419	0.17767040064246506	-0.3816760284786904	2.3015557390571955	0.8110484163921932	2.699587880122792	1.0720501115013221	2.8746728253150016	0.01862405766823271	0.7300711542830978	0.9486602380818189	1.1845958123778721	0.923469485637845	1.634838580337436	0.3247802371585501	0.7120286202278958	0.9182227550087532	-0.8584993085830893	1.2988223194170048	0.6400846543703566	1.4625657086208979	0.07987504001718164	-0.1301081047070838	-0.14310494776651922	3.3403616540485714	0.2923533223797433	1.825458193868587	1.655838509913373	0.710792979548361	0.6565018452765168
1.01627491393942	0.972260752427373	-1.263514523003951	0.8563673889750447	0.015207161270348723	0.39242337223222157	2.312294252569857	0.5275439957613701	0.338255641855007	-0.37762473141874076	2.2173482298752867	0.7752256693814802	2.658606014934112	1.0524707264435338	3.0192166472393747	0.0479143044446913	0.7283681798476381	1.0291211201021904	1.2937446069386196	0.9671442212677686	1.3588482684417893	0.27564800387594673	0.5045560401787992	1.3151590595001255	-0.6656639031409014	1.2428281872103404	0.28310998520804553	1.3827071254212346	0.1113898413310986	-0.1314545032483073	-0.22343645046922173	3.13605185989933	0.3126623036982693	1.936916635404846	1.6845052427806138	1.0051110174653044	0.5815874760409832
0.9362864766227366	0.85279620512043	-1.2882641662126366	0.8453535239009129	-0.01671836500807065	0.30401862059203016	2.2671578143466276	0.36798979855832925	0.4949679528166911	-0.34592397703563343	2.139093482427236	0.7128741532778766	2.5723530004842794	1.1057363249289334	3.1128625832333063	0.08512003786048698	0.7869732067532503	1.0286423475921331	1.4434615159717972	1.065333508499235	1.0951779381216764	0.21714596469321373	0.31045161669136523	1.7814557997652678	-0.444103936403189	1.1619268122035562	0.09769105136298106	1.3950159158160793	0.16759112239997082	-0.15495803276696116	-0.2852853579121905	2.8541885143151333	0.40302269474179797	1.999011069873967	1.663263863225057	1.1853798696941962	0.48684391161847296
0.9257104843275888	0.7297196925437855	-1.317322167368719	0.8413980461118312	-0.044290048635206844	0.28411969383915736	2.1864771714497397	0.26121163050029717	0.5918450621159426	-0.2972051945567516	2.0513049232870904	0.646612424703149	2.4365858232949114	1.1712628681774264	3.06586210934151	0.10911692570567637	0.8885794734705051	0.9357740308064117	1.5974024495622785	1.218823440856902	0.8913003686233555	0.15860924393404607	0.14154102672398935	2.0711159084987285	-0.27023520463298306	1.0570982872687051	0.10820963206415808	1.4212835111802524	0.23388016553026897	-0.17465181721720158	-0.3160896833450785	2.5642419546075077	0.600306471401787	2.0166351645501286	1.6147616988473406	1.2725569691622463	0.3729590288077954
0.9631284427880367	0.6359049146054141	-1.3447411193056826	0.8178920430433202	-0.06703429977970492	0.26039813441230664	2.0692157258885038	0.20293991567572617	0.6192876675435116	-0.23866782270646328	2.001909916158216	0.6009419135256261	2.2732968967386853	1.2418760529013932	2.8689772013852566	0.1280807032497978	0.9863074997400734	0.7762072833035678	1.7273043137411208	1.3830135541522024	0.7923780044839277	0.12562706474457114	-0.005708310461794097	2.2114425676056477	-0.1719157969155612	1.0014768664359208	0.19155039897148424	1.4556897636417077	0.302397180649594	-0.17596791096810743	-0.3062677656536638	2.33016256508039	0.9072878988296432	2.0227488023982927	1.5484082547457136	1.3366168558097544	0.24947138588575543
0.9692670489837087	0.5623460378995266	-1.3612861504232394	0.7874557208882956	-0.08177130100246556	0.25428616950357963	1.944927626804655	0.1736344383350579	0.629555644848218	-0.19671840495407852	1.9761322270326063	0.5922835859109918	2.156264683097805	1.3780250800355993	2.610007677300506	0.14994649853824144	1.0622419945009216	0.6145176765580167	1.9261772161397843	1.4788549041455408	0.7818651699642698	0.13802572832000487	-0.14217843724355766	2.173411766124716	-0.09684001000093649	1.0423094680631642	0.3734146665273648	1.4850982227618068	0.37389170154437695	-0.15931759331683798	-0.2739246540478045	2.1622093512694867	1.0633318110322993	2.0553502759290887	1.4890967235798398	1.3738512283104325	0.14656960262937985
0.9642122488023233	0.46909954249692126	-1.3779061095050984	0.7410181920989934	-0.09248079878546547	0.250510257895617	1.7734632127373238	0.15215086283461515	0.6429874875374598	-0.20202981882779197	1.8939911597938122	0.6033641264233793	2.1421058813051723	1.5217808214786495	2.355163235858639	0.14689717024852114	1.1033767743313003	0.49558335830493405	2.16690000597999	1.4783429090209275	0.7886879616931883	0.18715218133986955	-0.27976761785514437	1.950863990581896	-0.005764712971512031	1.1512148112357603	0.6296414756813744	1.4696008189931242	0.4422436817015514	-0.12003825581034519	-0.2349973681479333	2.051416860341734	0.9268583717365857	2.1055482741795712	1.4638626950304594	1.359413885627243	0.09977105108379833
0.967010600396588	0.348219104804255	-1.4053156954465242	0.6762010472740231	-0.09624961870389721	0.17871696890867822	1.5907294976569089	0.2541409026286196	0.6496607752350554	-0.26048117587850594	1.7535729074149735	0.6122680462006093	2.2345452741853165	1.6070262372111315	2.1524939510252254	0.09357566316628176	1.0855613911038136	0.4369472759883033	2.346493877675039	1.4206219233056427	0.7671969793400841	0.2554748869163837	-0.416104667965253	1.6954526941223533	0.07162334571348239	1.273022409869568	0.8227837299183933	1.3949787772243716	0.4741023058532806	-0.05870136020889227	-0.2028430295670114	2.0131408147027003	0.6583231091827717	2.120063856263262	1.475530237898082	1.3853196013289337	0.13097772852306222
0.9652338692256265	0.265639946831501	-1.4331888981670713	0.6123462434837684	-0.06282372800177323	0.0794007246690995	1.4045527963931275	0.43811552323493885	0.6522681593320991	-0.34406605736482937	1.5849876424137983	0.597941836715884	2.372894350525106	1.717621167865262	2.0404259902070385	0.0008093023782086761	1.0224196403021373	0.43030769495260374	2.361642103673648	1.4197996281055056	0.7010142763835951	0.33267029579746243	-0.5469976724167652	1.5383779104408968	0.09297785559277433	1.351466650633739	0.9320897183108061	1.314860223882749	0.4583552198814565	0.0010856618306382849	-0.18858780598692676	2.040031212129533	0.39112882242893776	2.102281234337373	1.4981410473676788	1.49733125881573	0.23043095609474545
0.9616048958089374	0.1802193761799144	-1.4642512223682467	0.5676943512912019	0.02795428925212113	-0.0020086091777121893	1.2015906119515143	0.5552695846262553	0.6646139659602663	-0.4305367353768713	1.3765353114021424	0.5551702761635051	2.486534929618927	1.8414488056850211	2.017346365055411	-0.12220973408291538	0.9355134489117691	0.45428697095160164	2.193403575236787	1.5225037814358375	0.6141305415834559	0.3996635409439767	-0.680171127105268	1.4846295644608496	0.003333245236084292	1.337450862425875	0.9655897551573599	1.2250644146444885	0.4213942648165851	0.045083888115051186	-0.18458352970038577	2.0976092100780517	0.06656895136222281	2.0538683907685975	1.5039291711376888	1.5785529544269647	0.3632416225632988
0.9755566773289122	0.040455584057250096	-1.496493662007187	0.5502185308280617	0.15205870354609025	-0.08064865802070906	1.0219037545365952	0.5567622399960135	0.6857019141048525	-0.5095972384055877	1.1676837813787488	0.5128898999363168	2.543461641532253	1.8747212064149028	2.0450758728868093	-0.2717152066064396	0.8285394067739459	0.4840250672366656	1.8957758918087297	1.614823225571985	0.5448529640282828	0.4425704312565375	-0.811747661733915	1.48064145923875	-0.1728225701588433	1.2229456458951147	0.9177148632716662	1.1306103649033505	0.3925268993538267	0.08313371698582826	-0.17509911529597927	2.1808734688361953	-0.2652059525413365	1.9641143974666893	1.486157014031034	1.5649422660425707	0.4993999561193859
1.0256249617266051	-0.07951945434114435	-1.5008394839367345	0.5544777132022439	0.2820770211122775	-0.13556290006721802	0.905316097669308	0.4376163560171301	0.6987253713331111	-0.5727708079529304	1.0121194488486749	0.5092445417581863	2.526036135796612	1.828025465703584	2.0351934251333703	-0.4199636291425752	0.7118697635169068	0.5109085953485581	1.4992827287766723	1.621287810478723	0.5144993862334901	0.4630325613530566	-0.9236832894142715	1.4745826070744066	-0.33674702202772216	1.0318505427196079	0.8490828746003425	1.0528580704048742	0.37083167828784214	0.118590321656629	-0.16792574034837618	2.2956002675231373	-0.5056098749434119	1.8893653529758894	1.4434186280026329	1.4949910121388577	0.6011644497350643
1.1265699432047784	-0.13275982241653925	-1.461071466883157	0.5602846912330233	0.41033231098694856	-0.17172500516304745	0.8357936917150729	0.19142999196411897	0.7045774003564228	-0.6099894117287293	0.9172627189712852	0.5643390502337283	2.4381034987811825	1.7348943608098562	1.9373606653157442	-0.5421429954949364	0.5958495211779229	0.5462609768223113	1.1173726463886609	1.5964793194406248	0.515787113776299	0.47618265908457696	-1.015911471810511	1.4535204263701949	-0.43435108640877695	0.8325005728189179	0.8358552073181661	1.0304104444735849	0.3559303964970374	0.1446351243061451	-0.17397219754105295	2.4198111323386753	-0.681744131105902	1.8960924223556055	1.3822872766398788	1.3883991796674047	0.6436889934373835
1.2603133820988996	-0.17799125950058403	-1.4075260703934496	0.5643536008550945	0.507040150498989	-0.2133364855041134	0.8126775565226643	-0.1227303468168895	0.7246556042293484	-0.6284094810575651	0.8767440192798788	0.665243720332192	2.32540683980687	1.56923444387233	1.748351616736596	-0.6327242498596164	0.48946584351105915	0.6097706019535809	0.8541139572551403	1.4682891865739687	0.5363258270221157	0.4789976470385331	-1.0878696575379105	1.4217881468385867	-0.392342297099171	0.7276720478840663	0.9021658911854917	1.0785526703541148	0.3609777157561282	0.1547093024586425	-0.1910018125482412	2.4985449761013863	-0.8346688169912155	1.9931248841667148	1.311460361485721	1.2860977994368838	0.6461791074490687
1.4040687011413886	-0.19872875610236188	-1.3617076202224407	0.5733256929354164	0.5349660315630211	-0.2658764479231185	0.8256831591701553	-0.4079680646670063	0.7463538866892492	-0.6540805979905142	0.8635939341873332	0.7941988678251168	2.2271558603085726	1.3767092486484354	1.4682588911671421	-0.6946388720900212	0.39271418925115414	0.697982178570727	0.7156009092201658	1.2280755547754265	0.546027068552608	0.4746162078822726	-1.1051212333360392	1.3620001222769942	-0.17956795556303634	0.72098164865418	1.1123328426044976	1.1906528566699321	0.3697108158365724	0.15161388459055697	-0.22252118731801174	2.509650453912556	-0.9768122517890147	2.146365594739694	1.2327211846059967	1.2529792339027441	0.6268772844745124
1.5286797418167688	-0.16448250939190215	-1.3205955828091862	0.5813317848896355	0.5084370415141631	-0.33690521037526233	0.8530530482600778	-0.6060502170310041	0.7503524740050245	-0.6966192171199828	0.8656897289989572	0.9124779795440464	2.112918390550945	1.216642777501581	1.1453872449437934	-0.7525024543220049	0.2957990494454456	0.7881088452281015	0.6502130090730927	1.1325186465179848	0.5153650854219316	0.48337908619479364	-1.063637605417537	1.2893945576145684	0.13297159325064195	0.7359637256091391	1.4287843160701097	1.333843349758938	0.36732468534215157	0.14598152284736876	-0.2693712198705383	2.460495451212123	-1.0749221225461916	2.3180643911721797	1.1267455683248067	1.3249098009162488	0.5919973449296129
1.5930951304199754	-0.10977809139385449	-1.2951434899351646	0.5873583084036202	0.45700677772757475	-0.43354136437341884	0.8737998166166214	-0.7239748375255393	0.7511961714409007	-0.7590530593909868	0.8783525564742339	0.9854429294978463	1.9724501210016694	1.09008583570915	0.884442003073115	-0.8193814419322912	0.20255325189000692	0.8655706239779251	0.6451325271227901	1.2240933704728763	0.44086625963645937	0.5104307158139213	-1.0081809269753041	1.239950680972796	0.3806567046531355	0.7444578638336028	1.7127213647057142	1.4152829758627665	0.37405673650652543	0.1531680874082388	-0.3068283643337793	2.3292564820813046	-1.0959064503726779	2.4909418032439405	1.0057305684098687	1.5206871535112767	0.5612263227962615
1.5973859361978469	-0.018120860709917187	-1.3030015601913945	0.5953314685353581	0.3944650617633065	-0.5400866317364533	0.8596243390939222	-0.8081596311231474	0.7609076674581132	-0.8343504149383267	0.8883794963573004	1.0284119268868217	1.8373584944860677	1.0096155395336253	0.731181098183096	-0.8761156433162306	0.1199930512589312	0.9374994185313332	0.6084563414838502	1.352873073483027	0.37242191755016335	0.540615247837657	-0.9614952109830318	1.2069673251635828	0.4335518105112552	0.7487739535706271	1.8968638502014812	1.3795450396129043	0.4041687406421664	0.1685888964237929	-0.2721341705082511	2.12711651827198	-1.0707582955150965	2.6449613650873163	0.8804490335182992	1.757360607860098	0.5447126937795412
1.57375541162406	-0.014552239023452576	-1.3217756982469513	0.6108643114721313	0.326542728555406	-0.6407195605637364	0.8100009124252725	-0.8464985812210504	0.761441709984014	-0.9155483857364646	0.8827907101929695	1.0610082670555956	1.7135245035134328	0.9981031772911451	0.6668545054264279	-0.9260342767997969	0.04739184512642238	0.9975718183781357	0.5708421310811496	1.5048942521498831	0.3764690612561357	0.5561872756568728	-0.9262238440549497	1.1686489199406727	0.28500724037426617	0.7112451391834507	1.9731814582586626	1.2426574960881562	0.46126396108935197	0.18840390003530072	-0.13831125701205912	1.9254295959621992	-1.0164001895362287	2.7875256100156434	0.7587949663101433	1.899824579691959	0.5351053478228536
1.536430731550088	-0.15225480296553992	-1.3064669785403873	0.6424605655967575	0.2696204146236895	-0.7288737173953005	0.7264770293253464	-0.8349353483890953	0.7470090985277491	-0.9884373268957246	0.8472678687219904	1.056722443041677	1.5921659893248035	1.0327518539595453	0.7182578972747533	-0.9801856332877739	-0.009414840775344824	1.0328835493557527	0.5681445816052427	1.5772148564185453	0.5147320428903833	0.5609097503147422	-0.9320247771511649	1.1072311408412034	-0.0001376812340354583	0.6186102579619407	1.974479450040016	1.0231631135773096	0.5465664071506954	0.21879527546741534	0.048030600179462334	1.7579651900850137	-0.9296108753513405	2.9817008134637586	0.674200715753501	1.9738334254707453	0.5249385287364687
1.4829333559924394	-0.31296317769877663	-1.2682583997438568	0.7016463687775134	0.218090657175052	-0.8042263021386764	0.6162126202012748	-0.7938485554514111	0.746928318986016	-1.048738002137286	0.7740618146576851	1.0118753879387377	1.493530963895529	1.1069498655368855	0.8743627553058436	-1.026804510554445	-0.041966629451008375	1.0264562542443252	0.5179631698644653	1.402474540555448	0.7883957882170887	0.564533975052177	-0.9866164572276425	1.0293624277005742	-0.3659148946866294	0.5260213904902926	1.991218696747265	0.7721911218368855	0.6384289929575055	0.24422099454331433	0.26235662821920835	1.5958120996827365	-0.8269873577891607	3.2540023810707694	0.6414196067889664	2.085746117302052	0.5105022876521489
1.4268996966882423	-0.3916173334117898	-1.2437288574303103	0.7900866075953714	0.18521397148744007	-0.8605506709049189	0.5085285996468872	-0.747799168037649	0.8025360579644303	-1.0933882845963043	0.6518482113288393	0.967076488161798	1.4203632734553593	1.1880478551303164	1.0648034275150287	-1.0736001604755925	-0.062138929297171484	0.9673910833573608	0.4257687359406228	1.0639578448310811	1.0892749517804794	0.5527133377506569	-1.049700848531531	0.9670530770009726	-0.7282967461060447	0.4666866600436717	2.0387973664421937	0.5839090729005549	0.7399254946798288	0.25049841539467677	0.46352002806562487	1.4332715395769018	-0.7284353537066288	3.5165303991076584	0.6377921391055535	2.1157327109154025	0.496721822449359
1.3666729518205776	-0.34649184730898996	-1.2318106281084364	0.9112940097816175	0.1913507405626489	-0.894941622861805	0.4207546647851287	-0.7284867276204899	0.8992516081802169	-1.1214850188772485	0.48385000369786707	0.9225279960800534	1.356866137180746	1.2063486054479253	1.213329555601662	-1.1262243976429525	-0.07763372602727206	0.8528154016345164	0.32562148336751023	0.7097606519569304	1.3173001180164396	0.5172687666343128	-1.0935496118417114	0.9235913581923496	-0.9819867114307173	0.429024405781896	2.098004103589166	0.49412387468849667	0.8782110400481166	0.25406572214055434	0.5870576719001016	1.2861284293831727	-0.6692575086205885	3.7046677820879146	0.6529532498427713	1.9042547481524061	0.4824506717967518
1.3072635032915543	-0.13449356574599597	-1.2252450652364257	1.0720488716759071	0.23130341549521524	-0.9096332744387918	0.34193619613580406	-0.7443583066333367	1.010390794347631	-1.1345033587928186	0.29414828509049207	0.8612455282136307	1.2956177517790808	1.1768191173211124	1.2499227817031309	-1.1726075780369885	-0.09765616412311356	0.6755521381467264	0.22599859246358062	0.35872851985311816	1.4128624871807225	0.49530954848835834	-1.1199411354066608	0.8779055037790944	-1.1274381772822886	0.39169345051912496	2.203620779242046	0.47715153827767276	0.9961010146773516	0.27179402447595485	0.6410810794002313	1.153291892859227	-0.6741889957110914	3.7850273127212235	0.6675118114178116	1.5983053349608607	0.4746088762903392
1.2526112524727806	0.19749901803016393	-1.2404882229742251	1.2677846472275704	0.3094855351336528	-0.9093656901516134	0.2781965261153518	-0.7795956351836909	1.1338309096200274	-1.143324176489163	0.11351660285275278	0.7999486137494072	1.2439057358201018	1.1205963854002456	1.1294734555899533	-1.2132603782150766	-0.12997634827555368	0.4613872576101866	0.12795461280796797	0.08688496702288669	1.3121329759854192	0.5052053582977489	-1.1242963719335382	0.8338158501338185	-1.1980153613844096	0.3433283980395255	2.31158030313098	0.5050797592425298	1.0454670977305056	0.29941467622195117	0.6568007240222504	1.046177383579081	-0.7348535748362391	3.7746954715324987	0.639934536126629	1.3748932784476473	0.5128960989120013
1.2025252007633778	0.5183426690071798	-1.2900437053648226	1.438038510361875	0.41590395606171643	-0.8971545024430737	0.2344631973152357	-0.801772229248664	1.2311478186464915	-1.1613657806998716	-0.041554601486351185	0.7387672720675817	1.202451910571668	1.0218299884879847	0.8785495791295366	-1.2303140290205485	-0.15857723626095024	0.27028927527046015	0.05653655346529487	-0.013791892480691497	1.0404441069323502	0.5231646346282248	-1.0982798826250701	0.7832263519198326	-1.1963579814008551	0.28438938584171497	2.314041640243339	0.5573125357241052	1.0726222254609568	0.33204427688175836	0.6026915106016942	1.0026257888993126	-0.8329391525535612	3.8017760612793268	0.5893508382795709	1.1781262692977232	0.6157199227978445
1.1610518534052119	0.7238345971310196	-1.3657818282813916	1.5259372036544938	0.5481588911507748	-0.878937534066751	0.19537234665914222	-0.7836713597485165	1.229325791205185	-1.194743823674678	-0.1569289864523324	0.648904618220706	1.1645100234149366	0.9305680151053537	0.5727493694002187	-1.1785540137195185	-0.16459895386473494	0.1459123072568217	0.006326010520673636	0.018494830377522108	0.7192588867800367	0.5409331622883091	-1.0352317849589059	0.6996678780837329	-1.1016908548022077	0.2233613494001851	2.2201176623386676	0.6355104933230841	1.1017302669101843	0.3601368175055466	0.5047526330276033	1.0185478131793098	-0.9413104033453614	3.892667315285798	0.5486209494584287	1.0036789262152792	0.7549003284233615
1.1357067832514474	0.7583746170167485	-1.4473549664180214	1.5313270452671839	0.7259819234584691	-0.8525316370288403	0.1765284760426526	-0.7308614066178322	1.1347149968267707	-1.2376308027424234	-0.21485393717025522	0.533591874583319	1.137515758820744	0.9149082267238222	0.2909394672394806	-1.0646584103699885	-0.13397266161743165	0.07917774276535476	-0.03325164302107687	0.08449565644135709	0.43059690301355175	0.5663431972895241	-0.9057663302578703	0.5947308594272448	-0.9109964417399912	0.1682506811908661	2.169695259612392	0.7361826044188591	1.11828189832249	0.36610686119798086	0.4102173902970721	1.0461118117830932	-0.9945947569626521	3.925806402967841	0.5085240415753324	0.9246577610614015	0.8950300040312328
1.1258370415967571	0.7243547201298564	-1.5148650622546171	1.4522723758563512	0.9599114216690742	-0.8185569272964542	0.20152529616102913	-0.6897164582761315	1.0102786005396687	-1.2775158653050254	-0.20444540999655722	0.4099241818850922	1.127785052882865	0.9454048276722979	0.08493229981851358	-0.9251258617698488	-0.06724331133838837	0.05452095849740759	-0.09550502563459143	0.12364001096863889	0.22955449835738304	0.5954988425456946	-0.7079720536018332	0.5018300573725487	-0.6681222661560217	0.11694535009510651	2.100659331590026	0.8240206793227667	1.1415311986153884	0.3554222579833853	0.2857358813379099	1.0651932044151677	-0.9436085249156154	3.8535524395379612	0.48753828893706297	0.7596878348693729	0.9922453390841264
1.1341121670255099	0.7274032188174838	-1.531241505452493	1.3024289244773637	1.1675706133521495	-0.7899254085683614	0.2507674028545321	-0.6945045865401598	0.8752466210286117	-1.300120554633151	-0.11173731009411073	0.28729664422844675	1.136622736354738	1.0051751897995505	-0.0654499225162276	-0.7637520696388318	0.01086644943468651	0.09000432490315756	-0.16764553883258337	0.1309837794226934	0.1672890842285998	0.6501685675323843	-0.480550070683791	0.4348806996356962	-0.4562345473466509	0.0705358819846283	1.912175844535043	0.8779565255098358	1.2326098683519853	0.34816642533036185	0.15106062903215461	1.084978003586007	-0.8316467628332903	3.686995439987922	0.5097900034514233	0.5135835357033067	1.010414458263312
1.1529188664701366	0.7882672415887952	-1.4719594366958706	1.153123359532229	1.3100296184209965	-0.7560653778161943	0.30810608028246744	-0.7564837083707857	0.7448145876440074	-1.2908610614589775	0.04186625081948575	0.1858141102179951	1.1624185925619064	1.081344623667202	-0.18495383679824756	-0.5917522768331696	0.08458026553169531	0.17204154282928324	-0.23268969077430324	0.1044169212899616	0.21051993745148656	0.7713980179601544	-0.26463921986386846	0.3836632665850583	-0.3236894873244605	0.0229162522527885	1.8156181820615687	0.8821266588074004	1.3977204715264235	0.3517900124011141	0.05856756720775861	1.1051979610393015	-0.742398993015107	3.341350895670298	0.5491748077792196	0.33807667795620905	0.9624465161597564
1.177877497594217	0.8687659075662018	-1.346057041678746	1.0581406653148533	1.3928760009363106	-0.7114510071412372	0.3749037143754582	-0.8752079656705483	0.6288017024587118	-1.2552853403550484	0.20226206550633014	0.12228760416001445	1.2006288491643804	1.1648371474104213	-0.28910735000132165	-0.4392907726986766	0.166940650495677	0.24950783830090023	-0.29330007349104525	0.05913896860316653	0.31549678529009056	0.983256207874741	-0.0883973150762512	0.3373159235652526	-0.29130256965190326	-0.040163997432571666	1.8706239499576864	0.8167627374002887	1.5697556666544108	0.38252339903823374	0.011992113600594432	1.1460134235047228	-0.7002602860831513	2.873654154041188	0.5870258506032904	0.2098113669325324	0.8861747367079074
1.2025829445264353	0.9300296544940266	-1.1805318025388798	1.0091417725548224	1.431893435445612	-0.6689773107637074	0.4384730861545827	-1.013889219115319	0.5405769796295099	-1.2146261445962776	0.33403883339578117	0.07966050958563281	1.2329442320793338	1.2546345028179384	-0.39428345151156613	-0.31446472688068133	0.2455363266410025	0.2892866071317869	-0.35380558387395106	0.015324597939257145	0.42775632755147275	1.2633330586365379	0.01640661279134461	0.3044380224614313	-0.34082750162249215	-0.13135864828341126	1.7501315344703705	0.6935421956243001	1.5772372516052164	0.4741477679335716	-0.01689015921475431	1.3220021628601546	-0.7164880367060885	2.5593221877891894	0.6257533285723473	0.2455787191283055	0.819033375298907
1.2387349820275728	0.954504331161522	-1.053861395887654	1.0012454533422057	1.4011857115906785	-0.6346670588299387	0.48320599158857946	-1.1186658720184492	0.4767342151466657	-1.1851574742621234	0.40511386920625	0.04325026759773208	1.2422168591356866	1.309374018440198	-0.47617926903254854	-0.20966800488517903	0.29415057019191915	0.3036497824335039	-0.43675377369787344	-0.028019150943441495	0.46411028284616257	1.517641498107294	0.037874299505075766	0.27764294050045185	-0.41958579543066865	-0.24340673057155868	1.497475549179586	0.548638021803598	1.3777993763035528	0.6107574334265026	-0.03649395183471834	1.6081992080518233	-0.8032967853228605	2.5102407727759117	0.669021227500844	0.6497311701112739	0.8218857710912983
1.28941179685132	0.9430038337427937	-1.0519647817912456	1.0056912493771124	1.2801417223413494	-0.6115613680005619	0.5082065138426369	-1.1653210448907172	0.42042638680656674	-1.1690296993419422	0.38728493687318705	0.015840256039058278	1.2266745665796543	1.3142281808720035	-0.4824459988847877	-0.129923896310211	0.3064346924530338	0.3047202454984431	-0.5548866315239496	-0.06403981804378725	0.38735522855081045	1.626102348144326	0.0048410402366386605	0.22538534058299248	-0.4719066115680435	-0.3627387894628081	1.3087712419460331	0.4086732806801388	1.1331625507430263	0.7377345048544113	-0.0548163760429898	1.8957792220315703	-0.9061875263234418	2.5047336739701813	0.7178337959924092	1.2280864607925353	0.9400354900545868
1.3403506795227838	0.88574696028749	-1.1481114089847213	0.9973448619239249	1.1077828819534097	-0.6125382630172453	0.5136819725148938	-1.1646667965955313	0.36419485025588216	-1.1685738209041987	0.3068874300238964	-0.012051308779605804	1.1988566854105973	1.288288169179437	-0.34039111831182794	-0.07721127281561264	0.28890540893070504	0.25847804778178407	-0.6939823036357942	-0.07343156699629624	0.23266560481585113	1.5433058646690296	-0.05455349789864461	0.14868142259737538	-0.47781071290763555	-0.46421291203274473	1.1010117690592478	0.32584891565688967	0.9216427409206226	0.8437969417078829	-0.07841872455479974	2.194548168835562	-0.9142090880834626	2.4591605359182527	0.7674497633668781	1.7118887999171974	1.1336865664550586
1.396815196135938	0.7920814769135994	-1.290245074268886	0.9850320194074957	0.863724928946173	-0.6341149007770304	0.503319694743665	-1.1336699662547165	0.3316317194329158	-1.1712789863508104	0.21325177947652904	-0.04861083227810368	1.1697571087851473	1.2346041084154329	-0.04313048565332629	-0.0458095748884626	0.22211248093940372	0.1710388305912386	-0.8476552301509155	-0.044796041693408256	0.05636055446944847	1.3184074020149668	-0.11481303439968153	0.07067370098145648	-0.4415649713219995	-0.5269526599691293	0.9516780839074166	0.3193549676209878	0.6887715328700471	0.9249704871996423	-0.10290773424434389	2.4813413212634714	-0.7591709077307901	2.4937056913804825	0.8026471553352976	2.1234636750618856	1.3451261368727099
1.448975581487438	0.7040795550826002	-1.4798737029253284	0.9740949952524861	0.5609497963438485	-0.6683147211002176	0.4835836094280446	-1.0833316177947347	0.3159874148506582	-1.1646472453036316	0.11713287625320368	-0.09139683942828244	1.1434383948647215	1.1469176627244282	0.337990105840684	-0.026320389732425075	0.11208216734807641	0.0880169673142408	-1.0124213190896334	0.017977663584983095	-0.09627844431288526	1.0482148005370822	-0.16820702443126784	-0.01492196602698977	-0.38543066993371045	-0.5248314261005061	1.0353850891596896	0.3193868006995954	0.5246648923820219	0.9555913131870138	-0.11763775058411943	2.6401562111428	-0.49497438209502553	2.5545388003409073	0.8137912716579979	2.402290677140133	1.561761470044025
1.4626608533317687	0.6280452781785442	-1.645043034234757	0.9615662663442383	0.2882973648636074	-0.7111876702236964	0.4582498949626935	-1.0297898758301747	0.27583549485712494	-1.1617743509978498	0.028774871463960718	-0.13726960297500207	1.1375203858801537	1.0387591124479478	0.74332481668371	-0.003477434492847445	0.012937266348205839	0.0072624983773252275	-1.1572034021917248	0.08659535361906526	-0.19799268833504352	0.8391080156863214	-0.2053172690040313	-0.10417978734995974	-0.34237909139432987	-0.41972681866648437	1.2140501570553044	0.29253559889428776	0.5341681556191669	0.953846623115911	-0.15169126020380116	2.683213036816487	-0.22999076196796858	2.6314865488605284	0.787236504035965	2.534794046822424	1.7351247667249805
1.4315591741840894	0.553937382751662	-1.7403748198164426	0.9488655601408131	0.10103039415418202	-0.7474432174515562	0.4376475098977105	-0.9908693716921061	0.20416609033083347	-1.1813427179010023	-0.045165004313098035	-0.18501560870308592	1.152377873643601	0.9195066622075906	1.1099941130443232	0.02424641015088793	-0.023306570903533573	-0.10283259532687077	-1.251413715421537	0.12669646671254367	-0.24794353150822168	0.7408377688583755	-0.21471127223491968	-0.18282023719823087	-0.30078338767333	-0.21842126439667373	1.335915966336168	0.258198318103149	0.5727313251082443	0.9582408177118646	-0.2572954666692709	2.6498846812382526	-0.006193561610563042	2.789455506968841	0.7323375803708874	2.490341002980151	1.8235444504437808
1.3903567783294943	0.49269289963860874	-1.8121183456361316	0.9281331483434624	-0.00858774294539109	-0.7715342980368911	0.4413792626641982	-0.9861054748464181	0.10554773313200654	-1.2095555721613722	-0.10108221882492723	-0.22368915101294404	1.1738428022436107	0.8020117535373702	1.350989235865693	0.040047921320484556	0.004890144482513436	-0.20700175003865992	-1.2987111379818095	0.12621550159548167	-0.24817618816511575	0.7149653128380304	-0.18552513856522418	-0.2524203427569831	-0.2700991886464911	-0.005451224536929833	1.3442963614058199	0.2009359152016105	0.5241697874955713	0.9678344484750513	-0.4047500807237861	2.507885976493283	0.14916042826022052	2.9116179841062246	0.677396052219595	2.220176406511817	1.844359602375715
1.3373346783600777	0.44327158284171003	-1.8760365821839737	0.8879197340030289	-0.03550674814948334	-0.7919301670373815	0.4706816665796233	-1.0115630029546574	-0.00962145461741184	-1.2196838148112457	-0.13348191508642687	-0.2510895315064182	1.208036771278763	0.7013901738566326	1.4533483960014695	0.03911004418145633	0.07150142186736588	-0.2786595412844879	-1.2969050033435134	0.08126853565591227	-0.21681623506375738	0.7346182061510715	-0.1182790768023213	-0.32389466603429373	-0.2621397346221269	0.14777916387741036	1.1789128193725205	0.11444544062541422	0.44940894964156675	0.9823158089907806	-0.561208596028323	2.32328348757417	0.17846755154092636	2.8594763039243065	0.6327830687977527	1.8297627171144644	1.8453914175739263
1.2408581757768726	0.39481345678339896	-1.9033618741655585	0.8552952751987251	-0.036445968319229846	-0.8156517264642318	0.4940384405912999	-1.0649690489765118	-0.11123314261267139	-1.2182559691383124	-0.15668242235684673	-0.2596515484690537	1.2727138077027624	0.602321554187602	1.4833237392848413	0.029539769082157476	0.15067837995332914	-0.3301004857848814	-1.2319249400502499	-0.019434182187293918	-0.16459834214084423	0.7625021936046341	-0.039334365813057146	-0.399079077583125	-0.27447688835989237	0.22815598213577135	0.9082896117473146	0.042057019872278126	0.402924101969283	0.9988795415268591	-0.7500445453068897	2.131491945385988	0.1383403083089389	2.6430521456014744	0.6154734746842847	1.4754482059342326	1.8411495106479425
1.1143904510278382	0.3515999042966945	-1.9081806788697662	0.8242771575132062	-0.06588415304641329	-0.8379546644320728	0.485949274128229	-1.1536124235487202	-0.16429632602650196	-1.210523238656583	-0.16983250744939266	-0.24565279520112257	1.3623168131649703	0.49556717733488054	1.4807499038098144	0.011484406567986244	0.20224898712420375	-0.3504392840187274	-1.1173752202969216	-0.1562972021648305	-0.10574161856655631	0.7572074729355918	0.027554808512227257	-0.4717613365767451	-0.28141370367099994	0.21743017704301648	0.6777102584555694	0.01963061599339326	0.36077142205344026	1.0002908789044755	-0.9460081063754984	1.9283803267815909	0.17983767898873107	2.2628969082672135	0.629374709900586	1.2247507360516199	1.830322329834703
0.943708771089429	0.3203539967369333	-1.8917901866785833	0.7498988068946456	-0.09302602405349643	-0.8606993288422402	0.4496942594038119	-1.2493459111272784	-0.16632927782677814	-1.186628327334843	-0.13719211766611006	-0.22517715058631552	1.460771383277279	0.3941551689056687	1.45805230221445	-0.021100686073853587	0.21753034439172697	-0.34988824395998214	-0.9901068169455295	-0.29151046007416637	-0.06083888378598841	0.7612536568529826	0.06737497803504758	-0.5497786449840627	-0.2546084790737563	0.10783462762249633	0.5054974484606248	0.04425350229618632	0.3028235209684798	0.9979184467482364	-1.0666283489154957	1.7532440207739846	0.2688376598003962	1.8185725972391438	0.6599282128716165	1.1339817654402107	1.8153633023832891
0.7167446894828888	0.32386964293277604	-1.842660857084957	0.6542867489587478	-0.10198443338442656	-0.8824203771697092	0.40252534869169115	-1.3205426644945255	-0.14125171787105345	-1.1588412463323663	-0.04502411054425022	-0.19208962609235075	1.555519678802692	0.31088117546349797	1.4127149813807311	-0.06696336920748631	0.20644057486801487	-0.35697498045318815	-0.8769612212174565	-0.41761641076689077	-0.0593726057855624	0.8154494002950647	0.07150035485633921	-0.6375936542014417	-0.19929027360442148	-0.04161803192820139	0.31665310891871024	0.09230553445399589	0.23073762479265958	1.0079796371334546	-1.1067225953331588	1.6096835150700635	0.25752196183607867	1.4814885244067735	0.6886862410664609	1.2234816470576946	1.7922873287059384
0.5033148575711476	0.3779913305339791	-1.7676532818203377	0.5884048085402316	-0.0912948343338366	-0.8864936046523141	0.37340434942463707	-1.3701346852696297	-0.111982597249859	-1.1575897309985603	0.07606821320750763	-0.13511224437024422	1.6150791875199417	0.3140521896191408	1.350804012323263	-0.11596376695807775	0.18936995912696908	-0.3823183064336703	-0.7937100668735623	-0.5555292793332823	-0.11701193987610248	0.8629978415871469	0.033083539325512334	-0.7335095021512099	-0.13646600073236256	-0.16835370317219342	0.15974152154129953	0.15326587998709001	0.15676757946562506	1.018603630767416	-1.1162699340792113	1.4570383350858296	0.12084446100558595	1.2472817441580526	0.7051011409694221	1.4586007584644145	1.7613558019861988
0.33341049752003393	0.48795881715845413	-1.6766626351704317	0.5459483711797184	-0.06935847172517955	-0.8639698034633101	0.37192719728790247	-1.3986889886417502	-0.10555164817746247	-1.1791536412518369	0.21400908348408992	-0.061136032570464426	1.61487559690593	0.49267048845076716	1.2889817962132093	-0.16564670356900915	0.18488773041283968	-0.42819916640688993	-0.7600518739528062	-0.6949833049414391	-0.20778591040430822	0.8629169179087984	-0.03731401997975599	-0.826429477788704	-0.06048344057445534	-0.2810505793333907	0.0964900050258776	0.22868905423412814	0.09340790691349161	1.033344746628719	-1.1014426710296201	1.3086732050578076	-0.09134066630127369	1.060515966512391	0.7118691679223674	1.6789681656940367	1.7220321783209998
0.23395797022546877	0.7018882961523151	-1.593576888754444	0.541539166058679	-0.05085265058398704	-0.8222096651849222	0.3791426597302479	-1.4007050426476568	-0.14565869064781053	-1.201655112820473	0.34988351181755845	0.04824879043643583	1.5510638205914808	0.8169136602365409	1.2267196741898827	-0.21010993652136917	0.20662222547446435	-0.4983393391302727	-0.7651148771808023	-0.8077101507111776	-0.302763932616391	0.8362063237912787	-0.12282183045743952	-0.8999745480082588	0.011957666305522998	-0.39429962049292777	0.0598715563892668	0.30089178202872163	0.03680091489600075	1.066775259604045	-1.063476411438519	1.1986198871029934	-0.39511541246830983	0.896688392653302	0.7302803923222413	1.7603761495979569	1.6854279609337546
0.2679024192466864	0.9852638273982972	-1.5216600920173047	0.6206194491092196	-0.03078676882185921	-0.767180744158194	0.3919261342368766	-1.3856185615890335	-0.21931168169887502	-1.2239716525700248	0.4419517191864834	0.20417092048884303	1.4358361601202505	1.1847977980998254	1.1451750096347582	-0.2301981845620215	0.22713512020771875	-0.5677071524270538	-0.7848133972197633	-0.8907723092608766	-0.40329325087436735	0.7810337159462843	-0.20822680896157153	-0.9315007115247814	0.022415784378042907	-0.49916955780265554	0.00697704483460416	0.3660381773986829	-0.034246636309625225	1.1085049558704483	-1.039216217536777	1.12678300406359	-0.7405138531223832	0.7638356648930296	0.7617042440830826	1.8532466850112335	1.6506855967486171
0.36054118250061507	1.2517160973673065	-1.4701096525771515	0.6712978648157709	0.005556276051554171	-0.7062734635528158	0.4118954541004022	-1.37709879490061	-0.2922959976544846	-1.2453936384040039	0.46423641695938694	0.3694929701762698	1.2934569150349111	1.5312845647838318	1.0406163199326168	-0.22057389559607737	0.20934244330603793	-0.6030053332392911	-0.8174461717652288	-0.9534942978600134	-0.49196790087059883	0.7022660756001615	-0.2865847728076317	-0.9097386950484221	-0.02978412866022757	-0.5528399956413044	0.006460002465268538	0.4267969134339304	-0.11919838307639949	1.1367749959803788	-1.056594776620364	1.0810675401162675	-0.9865683365946613	0.6622196978180779	0.7951244203408364	2.035459921295039	1.616154181448448
0.4302867646167064	1.481408192798143	-1.4508157017692453	0.583424785162859	0.05673581580977809	-0.6630692195975925	0.4063348463074812	-1.3783830600726414	-0.34123044893530424	-1.2502233694001006	0.4312085693117706	0.519650907706587	1.161692144234637	1.779014233717324	0.9257429942113646	-0.20523395746872466	0.1513323221365462	-0.6069348811991941	-0.8656408354038808	-1.00635391572543	-0.5489038543705274	0.6294174242989088	-0.35672827664883194	-0.8509045562310579	-0.11901565342831173	-0.5190520991178814	-0.0062883234536688535	0.46338373177998926	-0.21437542103972412	1.1608066947016986	-1.1020204308938217	1.0572232506666264	-1.1036122026145885	0.6031717435393615	0.8300966171678358	2.105609106509731	1.5637287976886163
0.5555640794811958	1.6893080977684491	-1.456543008040621	0.43793931162549604	0.09995188285756613	-0.6570464494512591	0.3704241302014005	-1.3738857088286962	-0.3567401209480069	-1.2315323534526055	0.38573510541585143	0.6492272589048993	1.058064521702666	1.8626183474015043	0.8020715502246535	-0.20432063208726214	0.06425810393521245	-0.593447949925318	-0.9250393600407355	-1.056038129484658	-0.596246778738519	0.6473362387902115	-0.41312858967188787	-0.779363125413952	-0.24929881797142625	-0.44233797534850866	-0.12281136158472852	0.4741433123492764	-0.3269842768801553	1.1973672595911873	-1.1559294305000507	1.0556137611287753	-1.1681296578606915	0.5958105651607377	0.8475948882916823	2.113992079680615	1.483788341976458
0.7350405787158639	1.7662429580130834	-1.4551755726920996	0.27723567701062096	0.12999100930352817	-0.6991846036274072	0.35786278383563475	-1.3627586415268653	-0.34342944757136434	-1.1943997644763815	0.3608497434929493	0.7444351539376722	0.9777665327126754	1.8160853420207541	0.6598507402282661	-0.22792960216290575	-0.03871508359557097	-0.5740034626064846	-1.0094208050937576	-1.1036226460661775	-0.6504341373151419	0.8275243691571056	-0.4435850006619225	-0.7043129289447109	-0.39753105510239684	-0.3661714152024899	-0.24769325135338435	0.48173019608403	-0.4559453468869618	1.224316876694451	-1.1967158446758153	1.0783552521913697	-1.2338180376277905	0.6195758676415368	0.8353308826170551	2.2767789399427265	1.4011789242849235
0.8689794580387915	1.7142499219441578	-1.4433088563456844	0.17823164135920172	0.1478680305005688	-0.7839918331844217	0.3775396349803582	-1.360141648346121	-0.3185628119746091	-1.1162080109233656	0.36521157975355745	0.8035554476667379	0.9227507963354149	1.7304679598184012	0.5158664477549857	-0.27464177610832835	-0.15239657437652365	-0.5709275750654565	-1.1207311349796911	-1.1506951675230828	-0.7032363771902544	1.1094624645209017	-0.4414739207343114	-0.6278390939526771	-0.5200461955280616	-0.27849681621606726	-0.29728084608750344	0.48874938991695255	-0.5788757643185325	1.2294080814676944	-1.2136024498156273	1.1374712068093902	-1.290828943558792	0.6451263248040439	0.7954896016512465	2.3729036989688663	1.3413290569432887
0.9339234241653591	1.6707811239117274	-1.4311658431309027	0.2861711781770755	0.14938033416372015	-0.8963262653637137	0.39501001325918206	-1.362724717541189	-0.2888179896076545	-0.98958992521002	0.40849531965861885	0.8328964877979746	0.8890611767758833	1.6679310970714893	0.38699716810881213	-0.3149901344925958	-0.26515164706458616	-0.5839086334985175	-1.239440790641868	-1.210071086974492	-0.7442110019032601	1.4140013871946961	-0.42546237755841815	-0.563789740614106	-0.6027791787192901	-0.21773565952373497	-0.3114618102381425	0.48271171600775675	-0.6985948764449315	1.2308280773568299	-1.2266449497203593	1.2420880267696863	-1.3362763625189582	0.6489723337322015	0.7329462158882382	2.2532309354453455	1.313910287742796
0.9450057848442304	1.539825711093442	-1.4226287381981817	0.5620886232866932	0.13960209705750265	-1.0279267662198532	0.3969351238133229	-1.360054415240096	-0.26621318117941833	-0.8667478891979862	0.4770753616457254	0.8394022723404501	0.8524102391943625	1.6418004525631145	0.27191932472612657	-0.3392620020225264	-0.36388329293478516	-0.5911489385326849	-1.355289762086616	-1.2801316723597584	-0.7774430294996264	1.6883384370565366	-0.41505820141087907	-0.5063936205066335	-0.6415336596113393	-0.20032865795106622	-0.2557451090841877	0.4701323444447489	-0.8296463893056387	1.2276850376753896	-1.2552583639850396	1.3743105728403044	-1.3567699709403802	0.6132072076959854	0.6540001029326152	2.193770041023531	1.3085494345574176
0.9388849459602684	1.2619981585017215	-1.4179551064248108	0.8265238396246742	0.12340452887585547	-1.1680305010907737	0.4012814311028631	-1.3635825097504328	-0.2640321335526321	-0.7825953100344721	0.5205587010566567	0.8387955152328622	0.7921150280310254	1.6529454979165976	0.17355790604781282	-0.3573762887548574	-0.443500753741387	-0.5671922461426516	-1.4587754506201907	-1.3497578376392914	-0.7928957600133397	1.7864410562650483	-0.41260838086451035	-0.4568059419938718	-0.6396445486878356	-0.15681345470688673	-0.07336379915897126	0.4503268640378698	-0.9425509327865896	1.2105844774251258	-1.2983958603804733	1.5080591534356986	-1.3297658278378999	0.5364248789152101	0.5712256725728533	2.2818087238452565	1.315125536754023
0.9382986246738507	0.9675122220861384	-1.4237011446872625	1.0015089079220527	0.09551048578367949	-1.3036192820367631	0.4016072190427941	-1.3639459810255365	-0.27557912026810866	-0.7292618335584287	0.5156509014417598	0.8374905058982872	0.72647556324988	1.69744198687481	0.0969486771337063	-0.3713953423251487	-0.5022374773366749	-0.5007377184023507	-1.5295526234783074	-1.420087349756678	-0.7810086280320278	1.6242411035423259	-0.4348805765477886	-0.43178920983745755	-0.6259875361181816	-0.10183622637216598	0.23110952608369248	0.40511328138921676	-1.012828320835516	1.216827264230412	-1.3465501429234734	1.6286874137614284	-1.2363736654205049	0.4334235215274271	0.49101968409631286	2.2390439176554526	1.3242009246529653
1.0101851678509497	0.7338903084418673	-1.4403866657378857	0.9694589264654692	0.05582047411892321	-1.4188206887215382	0.38954936312964905	-1.3448176993877639	-0.30377118033286515	-0.7221312066737194	0.48339796952281067	0.8267952079938923	0.6858499816357211	1.769524439154764	0.04091855554841327	-0.3974643985089237	-0.5268647583059995	-0.40962188967231034	-1.5511679767301694	-1.4928578891348487	-0.736803863222142	1.3065405226115334	-0.5021266383106914	-0.4046010694291079	-0.6132272215335514	-0.08813333166336197	0.596696182210255	0.33612038902086583	-1.0599458025293753	1.2690597349695096	-1.3975360208405279	1.734824307174139	-1.1056333835305001	0.3266106176570789	0.4080809221468648	2.0421313707768682	1.3126400085876626
1.2653148803451555	0.5232067822370446	-1.4411312623831425	0.688890776203287	0.003988255937655644	-1.5085208881012437	0.37421511713878475	-1.307263847244084	-0.32940522157608176	-0.7633236941898509	0.4225788259697878	0.8065170002156815	0.6898801503812714	1.8562763190902196	-0.0027864828176352996	-0.4593986621453813	-0.5217921651209113	-0.31909775149715186	-1.5287893859376092	-1.5562987395756158	-0.6594969256941567	0.9318870129120947	-0.5945544357144121	-0.33318426690019287	-0.5830669359361645	-0.08736950341565826	0.9254974281017745	0.2568135791837296	-1.1002968507750797	1.348960479267958	-1.4517939645231561	1.8381356522870678	-0.981432787969379	0.2470230458050473	0.32351710336608974	1.8810618557129601	1.2686846811438217
1.5904255918356047	0.40716637800577804	-1.3947368034865582	0.33371375256517855	-0.05642827540523645	-1.5777360237180669	0.37109051462398723	-1.2604778247127792	-0.32281720117253737	-0.8042280321274082	0.34433581966914123	0.7746237278064939	0.74015777792335	1.9344962181230305	-0.0509137332592175	-0.5126759760640018	-0.5080457554778824	-0.24460345896532396	-1.4771514140046569	-1.6030195876135942	-0.5537084848663885	0.5613721713338731	-0.6719385202815455	-0.2399239601680248	-0.5538386117277063	-0.1340918650251955	1.1595829749605777	0.17528375935717963	-1.1335582721050852	1.4344589512635175	-1.4922829181747792	1.9657026008426421	-0.9034472714278328	0.2180676990179704	0.24205123936863243	1.7493851403294642	1.2088485713381634
1.800244217642367	0.3954491626708675	-1.2907742530167727	0.010257392158845802	-0.11267801218149831	-1.6118593913877746	0.4044134378890213	-1.2051817280603871	-0.28464437995145797	-0.8197451019706115	0.2941541556641954	0.7330223416758923	0.8367013724995941	1.9853533337160212	-0.11629378491346085	-0.4818684306699537	-0.5039177454463288	-0.20822126492276788	-1.401072362047027	-1.637535299347651	-0.4414381213651497	0.29689046944224845	-0.6841150357379389	-0.15888681246993558	-0.5558133623464085	-0.27785722509299	1.2490259189976702	0.13937074117497703	-1.1670534929648029	1.5019130852532296	-1.4588529315768586	2.087374048831793	-0.9102104537233803	0.2186397756148108	0.16238085014736087	1.5696285809054598	1.1504478311193513
1.8570951732852055	0.42834212639361297	-1.0943271796087983	-0.24694014141613502	-0.15428228190408572	-1.5795114242266475	0.4756425283922159	-1.1457808291411609	-0.2250829311804538	-0.8241232552689428	0.2814443635993019	0.6740031741314247	0.9633023449990242	2.014255128424928	-0.19597849639667672	-0.3685866212595785	-0.5123145447294345	-0.22681209182272594	-1.3159917681017617	-1.6564894622942077	-0.3653431627009852	0.15326828116308988	-0.5927760474659377	-0.09366307718495345	-0.5696265414190717	-0.4294771322621715	1.156906203527662	0.19082360723067243	-1.2057473151322493	1.53234342398718	-1.295032268299781	2.1674252895865975	-1.002421974403837	0.21797809665942847	0.07345920106235207	1.3331763439042033	1.1022414250588761
1.7288551591931374	0.465087853070706	-0.7987878734107049	-0.3914486375532344	-0.18111771243205602	-1.4798936167427879	0.5686512831069643	-1.095805951956282	-0.14300194127526447	-0.8235082494519865	0.2661104250896007	0.6015871948940145	1.0815052046704712	2.0263533378574534	-0.29413925623735687	-0.22073102684450227	-0.5315195550962566	-0.2787905262164848	-1.262268001973617	-1.6610146717289247	-0.34050300661259125	0.07443705792683744	-0.39848410685026325	-0.08561017240956065	-0.5860139489768305	-0.5343884819467738	0.9475094298046459	0.32563669513284144	-1.2306125827628676	1.5152125589465992	-1.0147214874525385	2.223489175155065	-1.139322971200992	0.2067915868200035	-0.020100250664872643	1.1128496872386062	1.064825513049038
1.3766537391734543	0.45383296929031697	-0.4817817054399313	-0.4286872105962356	-0.19355442018823452	-1.3328454325141408	0.6708968663459054	-1.0684680657848407	-0.05249744026826956	-0.8206482573661417	0.22487551540654635	0.5316608460107567	1.1704326594589132	2.01055406204972	-0.4091707937344359	-0.07519802869518659	-0.5668505980505891	-0.33406616751912893	-1.248972520539453	-1.659742441419278	-0.36602490081188516	0.060286974741447286	-0.15897634257013768	-0.17279724679028713	-0.6301637306664081	-0.6334330785240143	0.7309386932070947	0.4995248870255442	-1.2398820464702998	1.4583737600793296	-0.668780618268893	2.3007446729718977	-1.273716926285143	0.16779388338718274	-0.11262502201260091	1.0033238141573444	1.0332978264369972
0.9688894936098794	0.4122423931981312	-0.26413470113210497	-0.43799959817552614	-0.20019263732017226	-1.1524808808469589	0.7670561385252181	-1.0636023969821236	0.027667279396923337	-0.8227212140358823	0.1548395711413366	0.47457270703885257	1.2468022750103593	1.9558424439127013	-0.5186224720157888	0.037253931309452676	-0.6134757674608886	-0.3842559800828633	-1.2595995837015548	-1.6668431414808396	-0.43350074193111093	0.10687011215609483	0.05534968606917044	-0.313981923727442	-0.7070429888093381	-0.7113527625397628	0.5228560688394744	0.6337013133555655	-1.2448124659645352	1.3856898851320687	-0.30902499589668225	2.4181122267153894	-1.3756408042995074	0.09199718055036148	-0.20407250849461858	0.9676961781810867	1.0079381017876032
0.6311595489776771	0.360735768452192	-0.22533138161892233	-0.45554494137501444	-0.20964055546838503	-0.9746944825498932	0.8350495624431842	-1.076701901736849	0.0925736411792496	-0.8198956278698665	0.04387398702557849	0.43680930039037735	1.3297608231607296	1.8666588331804697	-0.6146029964091075	0.06809584916409432	-0.6583616323144394	-0.4126164762210648	-1.300534751342411	-1.7032361686718134	-0.5220130733295092	0.18052800024082646	0.2144549449114516	-0.44820659010872144	-0.7941486340848387	-0.7348335790941721	0.3110518165842387	0.6790952834496601	-1.2588335612905386	1.3113046126712997	-0.008189438883571449	2.6167888074821533	-1.4361401907536435	-0.006165649476191371	-0.28146051452582227	0.9121531594148321	0.9822436104294556
0.3128270669044456	0.30049300370726917	-0.3209816110488942	-0.4827978540235624	-0.2246123617335824	-0.8376743380359806	0.8624120472617453	-1.1071074854701621	0.14276017535692867	-0.8050623756832789	-0.10406447026555929	0.42242048898185347	1.4205067122970494	1.7601694824375307	-0.7115636620477884	0.006102661309478475	-0.7073573421388993	-0.40169955964740156	-1.3817991575841808	-1.7782667269333803	-0.5996284161933769	0.27436478554786037	0.2781018876000604	-0.5260944768321485	-0.8918383381610926	-0.7307613622314144	0.09870359266959754	0.636502624273013	-1.2944467308311831	1.2326896573334412	0.17046420783779118	2.9148901141815546	-1.4672741506314222	-0.10636176379271978	-0.3320320396625333	0.8580189458620175	0.9411911230765846
0.10136496476454422	0.23702354998808034	-0.4845774551079696	-0.5138306080746281	-0.2418804817188807	-0.7587921891236317	0.8466298428534753	-1.1428391349546572	0.18289863209350696	-0.7850725362622122	-0.2636384046341184	0.4658325153700201	1.5204141790638965	1.640758946447479	-0.7986341622854292	-0.09108301584050607	-0.7599860640923393	-0.3684022865894597	-1.470934815104458	-1.8841255976982	-0.6347379289046795	0.3854267538175004	0.22394573117627062	-0.49792848370107146	-1.012010981041612	-0.7291738878611871	-0.10510266043497447	0.510655853511917	-1.355777848640221	1.1475028917525691	0.22892664162128643	3.3339296569695307	-1.4650586253966742	-0.2047382609819485	-0.3545332947390073	0.8510855284685988	0.8865278467979631
0.03730492239552978	0.19030879916661192	-0.6787298596091781	-0.5494006354452697	-0.25744924995637397	-0.7302116388311918	0.7921232992215347	-1.1777226847972442	0.20089003113833495	-0.7655299737989315	-0.4100857362049407	0.5525650730269551	1.6219226083863814	1.5174939079133984	-0.8561653663291701	-0.17128869745771738	-0.7937367467705658	-0.3306876596179711	-1.5186459007593083	-2.0085145546396945	-0.5866916239460774	0.4973846628117056	0.10566476583383988	-0.3778491280294249	-1.1460119158821827	-0.7301401766082819	-0.27582897361807823	0.3486148723742538	-1.4091804118092972	1.061229482976048	0.232879434355572	3.8278819961359134	-1.428755106637816	-0.27688883707505096	-0.35633485587036645	0.8154054989100222	0.835748781509945
0.014416183085619741	0.16654688364567183	-0.7660022060305708	-0.5906093226429	-0.2715693904744279	-0.7225748682225116	0.708040393633772	-1.2148258325597958	0.19764538621206745	-0.7586014816932215	-0.5286537132648268	0.6206759661200477	1.729085304307101	1.4194202985512703	-0.8287484232256231	-0.24298965025400374	-0.8109118116103206	-0.28482938325371643	-1.5020178096054508	-2.130193557588284	-0.45494302870486497	0.6031403498868249	-0.012761374059487619	-0.2150941704438964	-1.269363302743319	-0.7383168199587004	-0.4094036382211937	0.23238699686568243	-1.414406518944051	0.9779086266275467	0.2315065396287584	4.253776772140662	-1.3558808456816975	-0.3284997955948392	-0.34880603452073167	0.7142858850362294	0.7930866624478635
0.06084661041076926	0.17746465066755515	-0.6655565868852367	-0.6351111920886094	-0.28601189045752234	-0.7072461111998615	0.5979796019721572	-1.2525541509155247	0.18152089213173164	-0.7740497396967655	-0.6046013252479796	0.6356330103753609	1.8371040062185529	1.3539077040453966	-0.6908302017669489	-0.3173176411098713	-0.8231051085682104	-0.2502267775975996	-1.3721217716673775	-2.2204133045467236	-0.30983561286198735	0.6892662646998589	-0.13320181084649554	-0.0472630068124504	-1.3650732185717405	-0.7592300692708285	-0.4916833910997789	0.1652404230565579	-1.3574350747184791	0.8979775775387815	0.217216993680503	4.590344878794694	-1.2397358221363939	-0.3871824479502725	-0.33942087484317657	0.607007114485495	0.7531164345917848
0.163332906179752	0.21043466964938734	-0.5384693934325775	-0.6926613814194861	-0.30271886618886146	-0.6882603689191059	0.4690601311513287	-1.3002367359254183	0.14654335056141726	-0.7964049861061258	-0.626921246463095	0.6200403158168599	1.92915935316772	1.2959088322309005	-0.5067720241240222	-0.3698780437075591	-0.8234093733340127	-0.24860979119570828	-1.127664361494438	-2.2703095566908913	-0.18233435426407527	0.7492538314065487	-0.2405825869924934	0.08449785417921493	-1.4356806284486372	-0.7967312754080882	-0.5080833287521518	0.09875173287198624	-1.240260251591894	0.8139640402687508	0.18133295775840275	4.823351275296576	-1.0969607683023725	-0.4358158511708428	-0.3284532628205079	0.5066908688739125	0.7283253547627392
0.1718212393490197	0.22558565996735996	-0.48036275711595167	-0.8116330787684252	-0.3248940135864369	-0.6730972593123274	0.3391595943750246	-1.3624727107904513	0.10111832159365722	-0.8221707193186063	-0.6017951910184103	0.5582570325600458	2.0029331883905166	1.2267370175776804	-0.3361695650739275	-0.3986232414660476	-0.8105030977458106	-0.27029908924565904	-0.8601466903590008	-2.2945181342496452	-0.0899588402372493	0.7865538668621539	-0.3125710174179964	0.16994971931667174	-1.475760005801704	-0.8376513031600694	-0.48418627674440895	0.016940720851071615	-1.08153100028726	0.7210971749704193	0.13638209624463551	4.855773547875726	-0.9464945380503542	-0.46350297996010514	-0.31711438313225565	0.4105370023020402	0.7273164687911539
0.1279981650172561	0.20211751762168778	-0.4328350127592914	-0.997935716725036	-0.3632110127149114	-0.6664034047632283	0.21747039453926545	-1.4233662650794348	0.06643697167636381	-0.8647179399280327	-0.5454376834789294	0.45203119893868565	2.0641815737921823	1.1435792636573439	-0.20123035558934782	-0.43115923059275546	-0.7926014304802609	-0.3088673766360232	-0.6317697047076617	-2.3057251386439668	-0.07945682695744664	0.7979641055091969	-0.3755102341709887	0.24450140263315037	-1.4834020891909208	-0.8608928482151977	-0.43195422572545716	-0.08024036262409705	-0.9139861314211066	0.6249054412487457	0.08695216568463782	4.703581409391035	-0.7965530374591973	-0.4866617433984713	-0.30730317859255474	0.32186959649249886	0.7380152459352826
0.11103926599042935	0.14208665483925337	-0.4250518704673639	-1.1788119221550892	-0.4194209520263543	-0.6866930895227744	0.11104880225211196	-1.4796558498837755	0.026217735398052576	-0.9039277863139766	-0.4726601812948714	0.37428924064577807	2.098296882817375	1.0582176084030275	-0.15330376398539902	-0.4813430230580361	-0.7669341997890154	-0.3766724041924289	-0.4476838013799485	-2.317956133287516	-0.12645888226998897	0.8347265765300627	-0.44444999902767685	0.3356526152574779	-1.4757700810599634	-0.8597655113435867	-0.3321919777337029	-0.17764958316261756	-0.7790975556904085	0.5252026811060684	0.06171950468473664	4.464649706960915	-0.6824534878696595	-0.5039205361513497	-0.29000575718943367	0.23920416661294572	0.7557395381179064
0.034617616499451075	0.054792678201115906	-0.4752442405545329	-1.285529322449787	-0.48049414153877323	-0.7390504150473555	0.02217903522876584	-1.542861081482417	-0.02198970000717109	-0.9294311743877557	-0.3961959588259402	0.34223705566079277	2.1093231653898736	0.993983648637333	-0.2005859320146411	-0.5425456443190209	-0.7261400148457284	-0.4677430657045395	-0.3160573699335727	-2.3478328588924966	-0.15554637500168303	0.9971230581859155	-0.5066391472677065	0.4490308037410293	-1.4718457679682038	-0.8430901283937186	-0.21145719863576176	-0.2472419985114061	-0.6960987226424109	0.42199755305390624	0.12471821146141275	4.105214926724679	-0.626268545293718	-0.5039481061078241	-0.2535606624104444	0.15787768383707504	0.7911239206485977
-0.05693289891226394	-0.04078473878887007	-0.4967485663093642	-1.2962358238474307	-0.5280282335195058	-0.8056364288584092	-0.05718364736567229	-1.6002168486937278	-0.05940857883874452	-0.9718235683579486	-0.3255846983379322	0.33303938839496955	2.100823257254885	0.9592745274175778	-0.2718545487886615	-0.6158670131146743	-0.6743695920077598	-0.5629194273264803	-0.20203201184942698	-2.3863514416008056	-0.1511421303804779	1.2233162996935436	-0.5655739659918197	0.5701982602364928	-1.4758456454969031	-0.8234146489528695	-0.08039234386713075	-0.2875904256462342	-0.6635386999015439	0.32435118939702	0.25168809211292487	3.6434523783153097	-0.6157885279004018	-0.49354734002791467	-0.20079804941126977	0.0848061010308668	0.8324561445663168
-0.06548785950044317	-0.12271374301307784	-0.46660410967089583	-1.1407720080983879	-0.553773213511415	-0.8495924572395153	-0.1268023088476148	-1.647206415139091	-0.09047280038733448	-1.0381151743898605	-0.2588010519036469	0.3605697882686413	2.109133455954091	0.9547504852277827	-0.3269894232522055	-0.692335917230313	-0.6210097263633622	-0.6553812391508327	-0.03911284123438592	-2.4192329062704387	-0.130749503872711	1.3830249591757007	-0.6283317145561911	0.6661236949776604	-1.4964999249272162	-0.8015719218935355	0.11355778907197596	-0.31489790157824693	-0.6650583968446762	0.24853726253559688	0.37572341028587114	3.1845869110740717	-0.6371032410689124	-0.4892326418396948	-0.12157196411766413	0.022440273544975176	0.8648138691822533
-0.017551652507903904	-0.17423963157378727	-0.43479718882446433	-0.814717692807459	-0.5521176389749124	-0.8210246490559884	-0.17636279920968678	-1.6856568297613592	-0.12808465256860246	-1.1112836636477372	-0.1724918773364119	0.45559950859521664	2.168679083493113	0.9879391935019438	-0.3663146966045273	-0.7554437548784338	-0.5706879671118246	-0.7240263769607351	0.18165507397303632	-2.4383318759189065	-0.11241291293749667	1.4687057937578216	-0.6754711010200123	0.7120827729457957	-1.552845806738937	-0.7837507965721118	0.3079495623682232	-0.33380144475791707	-0.6781649234220988	0.20504555917505224	0.47960577794812786	2.789427424169911	-0.6820842336638681	-0.49572536658937966	0.0038617296532430954	-0.027269593056539754	0.8875780053774784
0.09735843597402602	-0.17117668502508054	-0.41921217224953444	-0.4838260587032403	-0.5194439203578811	-0.7137658235938118	-0.21416160451309763	-1.6934448076159074	-0.17715373641897608	-1.1990703680932657	-0.028064023119087088	0.5886430432654624	2.2285023345966968	1.0567855374940276	-0.4065969582594084	-0.7950113673720971	-0.5356793539839388	-0.7486921946722684	0.4193890022989013	-2.413244114812837	-0.1403858179640701	1.4773646273410375	-0.7161199752708644	0.7073756583687503	-1.6293371674389079	-0.7734161083531815	0.3872240064750442	-0.35181366173658196	-0.6891672542321073	0.18345556070212346	0.5210843598819952	2.4516969084052085	-0.7393186355615324	-0.48619305413840913	0.1541460115975999	-0.06922520947498738	0.8944521875202339
0.2731037997496757	-0.13853896684806116	-0.41753097605049644	-0.3105936951801174	-0.4680415147966663	-0.5617609589979071	-0.24715873983820041	-1.6570201395668822	-0.24206907370593952	-1.3127862338704666	0.20348314483635202	0.7310142645817299	2.263584699038445	1.1350937785634323	-0.4552991734472858	-0.8111173203355143	-0.52938061920532	-0.7396813346952487	0.6138863978802742	-2.3238932080658636	-0.22389873654920817	1.3630194698355709	-0.7849387613351402	0.6905460460673201	-1.702221585682268	-0.761098227515213	0.3779711024071375	-0.3870687962942333	-0.7107455755332353	0.17376235705646806	0.46765587343015175	2.1937613072837254	-0.7855288559731356	-0.4409714330315266	0.2820264201482595	-0.10885804374400176	0.8890454758816017
0.44024534282994415	-0.11908251392860333	-0.44217291031049627	-0.2724440083818144	-0.41940503304042664	-0.39235462099612795	-0.2663135898518972	-1.5813599589413656	-0.3167587355425748	-1.438096894630282	0.43736680112519866	0.8597719752380593	2.3010361178977847	1.206469494550633	-0.49581296453020485	-0.8212964790224546	-0.5593665930648907	-0.6950425732151027	0.7749936076162512	-2.1997421478489376	-0.3370834948182398	1.2033801735062837	-0.8939104086013723	0.6807531386529595	-1.7694537840425035	-0.7344976787201822	0.32052015497270164	-0.4224512631663145	-0.7411051321121007	0.16765810643548756	0.36579280509525025	2.040818073681371	-0.8075675017293161	-0.372597940975396	0.37821517731044296	-0.13248754936943197	0.8723438272065401
0.5695425119687345	-0.09672685688600013	-0.4898458275979922	-0.3202500373497633	-0.3752616850623379	-0.23841295584540742	-0.2847983533073261	-1.4806396454683886	-0.40134837899380066	-1.5553264649700917	0.6084000953601206	0.9320771972256716	2.3222234229332326	1.2720146361226194	-0.5160949424263688	-0.8403044497301944	-0.6267044728755385	-0.5749293905740493	0.944816873542198	-2.057826408308294	-0.45459133840955934	1.1317280365920308	-1.030731373881134	0.6717559349247377	-1.8254873328482053	-0.6944887232154622	0.1765346268286873	-0.4300646744665757	-0.765413406745462	0.14754005492080996	0.26092652954544415	1.9420490657085991	-0.8118916628234519	-0.3008540217402892	0.44223146102544153	-0.139746971275052	0.846021075038814
0.6606133099642897	-0.07273859154149184	-0.5390969151336111	-0.46464144256248624	-0.32953837773090455	-0.13556290006721852	-0.31546684528905483	-1.3757660668918976	-0.5068509482491913	-1.6685950537895056	0.7256530639107512	0.9307095859672975	2.2884366351261036	1.3192218307300092	-0.5269652490727715	-0.8618658032248178	-0.721026550274188	-0.4281223821364092	1.093933679776199	-1.903726219135431	-0.571163144753375	1.1624096712113325	-1.1827230797295172	0.6807339650701605	-1.8633954920465245	-0.6582943075742748	-0.009503680687978045	-0.4089381212974918	-0.7795514018363217	0.10927809251781406	0.1558428789972252	1.8874217985794737	-0.8074217434901879	-0.24035175225755578	0.4716894200652394	-0.13031030494866028	0.8199872311265878
0.6714691374188643	-0.07772310361367915	-0.5860720657535403	-0.6141116666200251	-0.29524888204219146	-0.07332619276522326	-0.32562920773350745	-1.2851502548667946	-0.6043159531021656	-1.7732406589515963	0.769341873401253	0.8820004737192321	2.23459154477941	1.3250570547260958	-0.5293075551197595	-0.8705718564577865	-0.8152214722483231	-0.3450689018068597	1.2270574551001292	-1.7714194386001634	-0.6872642271634758	1.252391021271367	-1.3432679862015156	0.705185076534017	-1.8933794606243843	-0.6447662651149444	-0.15734548316995528	-0.37223988717630785	-0.7733213320151542	0.06937101292618554	0.05999766588152463	1.9371132977925236	-0.799439050593935	-0.19348971874045595	0.4831561132121359	-0.06909131476461841	0.7909863452888365
0.61592852101461	-0.10273235114109018	-0.6317500259914812	-0.6580756496318816	-0.27218227143265317	0.03643008604395254	-0.2976521683918941	-1.2024581166389454	-0.6738536752771742	-1.8555912280640292	0.71242666136008	0.8141159106583349	2.1890705343101513	1.2889251617590876	-0.5366277438695738	-0.849422972490275	-0.8956109481323324	-0.32171745013708736	1.385583640175574	-1.6810290266001864	-0.7955848381174419	1.3623142777813986	-1.494902804612279	0.7204520418373654	-1.9215801084904562	-0.6663237069251355	-0.26442711220262044	-0.32374749743109676	-0.7492055981709675	0.038542382662355455	-0.03899948471115351	2.037652744256931	-0.7822395783768095	-0.16505820112638991	0.49713038469051885	0.05828912686879832	0.7526670217498971
0.5729183011935618	-0.1270288375219472	-0.6535072336258338	-0.6397801926981084	-0.254747002095112	0.21465821078334427	-0.23433454183908062	-1.1116726846854612	-0.731391147752539	-1.9152424915688055	0.6223838019183553	0.7389695244367771	2.1538447310267133	1.225532776131475	-0.5703345697681642	-0.7796321464326386	-0.9638570809752258	-0.3528331465690136	1.541738545258159	-1.6176295495028234	-0.8882362937605841	1.472283776393343	-1.617539006481588	0.7558704426619947	-1.9493172944766286	-0.7241169767513908	-0.34637832774235644	-0.26418780735672626	-0.7089164380360695	0.015610314903963873	-0.15073595428972553	2.152707401923807	-0.7131015869503432	-0.14688959980986174	0.5179092012528888	0.2104924835026667	0.7234964596351059
0.5426605693520887	-0.16436692650327103	-0.6578109085754615	-0.6416390111225798	-0.25048071386643267	0.39280138812998133	-0.1396339111180977	-0.9967915303344581	-0.7892203241286055	-1.9580821624967846	0.5650576497180385	0.672813737579247	2.1239493001828538	1.12912836630289	-0.6311380563948484	-0.6729154769954614	-1.0182614376067058	-0.47405292604934984	1.6476829073961234	-1.5706397747327245	-0.973680803659936	1.5529820244943346	-1.7045711497436773	0.8105199470335744	-1.97375483338308	-0.8110461529900539	-0.41133716124818936	-0.20447425740241973	-0.6594609610450843	0.002678827950156612	-0.24935555883252963	2.3212626840433135	-0.5941288535659532	-0.10470756640426526	0.5409034510984171	0.38105687998443066	0.7041854649698985
0.4989840753419294	-0.21849824601185927	-0.6688861982989318	-0.6589428542905426	-0.2542137160665273	0.5379552455001908	-0.034556194083162003	-0.8749268812178024	-0.8364045520052134	-1.98560689836056	0.5313018509313706	0.6071539505795078	2.1011101349382653	1.008239263595105	-0.7023989555212679	-0.5568887810891862	-1.0654043112453848	-0.6481906180563886	1.7292327994355587	-1.5426558795884358	-1.0528598156829296	1.5899236836601134	-1.7354933290845032	0.8405266041133125	-1.985109649440623	-0.9194177366642536	-0.45678303116960695	-0.14144476175984677	-0.6163318242698531	-0.0020833533853598834	-0.3274103444465997	2.447005544455991	-0.48919749721757755	-0.02990338200051707	0.5811951223470663	0.6115653561471639	0.6742903392936963
0.4498352493252087	-0.27693502812193127	-0.6889949907186279	-0.7251614311166403	-0.24695863822988312	0.6626112969986035	0.05627200271545457	-0.7829880337513228	-0.8843741365375573	-2.0033130448529293	0.5376772939717738	0.5196509077065882	2.0923326032387135	0.8815149368912332	-0.7753963253579743	-0.45561278112867465	-1.1038597446306404	-0.7907564247304089	1.811085655994967	-1.530357653261857	-1.1021559738448465	1.5832012380945053	-1.7024237761783425	0.8449557017397783	-1.9787370485920022	-1.0332281455721033	-0.48325990916601497	-0.06872209368133339	-0.5750318249917858	-0.0032738987192384877	-0.39128999200631454	2.481621491664505	-0.4294657708228497	0.054977621494568016	0.6758196862296562	0.9218285076162275	0.6486050196261998
0.39442344593084916	-0.3368888356452774	-0.7178563059684155	-0.8266719443679864	-0.21865468125006307	0.7215690349402529	0.11558762059706548	-0.7371034199822735	-0.9408390362088035	-2.0231179524549114	0.5945044474074166	0.41355027793282506	2.0819032113300215	0.7484253339717094	-0.8424472477178947	-0.3974349363998438	-1.1278376246819104	-0.8832272699983473	1.854310536257922	-1.5367084614742366	-1.1270502361325185	1.5469474301946828	-1.643603887307022	0.826961294283335	-1.9558309489408714	-1.1280670854119872	-0.5093490053854215	0.04274143106233667	-0.5279005903844148	0.004730895180188438	-0.4531617810280634	2.565297064415655	-0.42268315409541907	0.1414301125086854	0.8387392415142237	1.2693434961134082	0.6383327260973315
0.3287776709917519	-0.3931873343156864	-0.7696455782947833	-0.8537784933610645	-0.17393824977856998	0.7191522816163716	0.13927018254867382	-0.7280699472250374	-0.987291760457498	-2.0475676592339047	0.6909990673476719	0.3196088679738278	2.04403535712384	0.6127924103144473	-0.8969145456639287	-0.37814707565584915	-1.1445267741494138	-0.9408470899115547	1.819259871793448	-1.55780886660983	-1.1475348431790575	1.4902141514101233	-1.5838887553718426	0.7519494449796902	-1.9209957435114517	-1.1937149023396285	-0.5460697853242966	0.20969001181863484	-0.4929475606923706	0.028178144373967567	-0.5228876719661281	2.6994509979316925	-0.5024955072340387	0.20634357502729803	1.0398019846711901	1.5812192056160375	0.6314998165625042
0.2617460457393053	-0.43764340285516834	-0.8376801698814965	-0.8221053983173165	-0.12080863424417773	0.7587929824455202	0.13728213568795616	-0.7454293353239738	-1.0039861990822825	-2.0602935488309226	0.8051817258521423	0.25679506074063296	1.968609661691903	0.489350687707178	-0.9376135602892788	-0.356192894040167	-1.1520561917867251	-0.9734216874826181	1.7002064679259177	-1.5877373088940652	-1.1733326789946676	1.429428908445433	-1.5248511046741782	0.6215882555323191	-1.8845686472771603	-1.2315059951010163	-0.585876661905145	0.4151141735850289	-0.47889895953934153	0.0660504737586028	-0.5974472964215163	2.6199124094000554	-0.66632290940614	0.22472584350650177	1.2572674550207708	1.826479385955868	0.6235021023150279
0.19086779750172608	-0.4664187261704546	-0.9016077724248766	-0.7817822112352807	-0.07529625347628924	0.8749373051898764	0.13118842035696618	-0.7619939329013512	-0.9803447198684753	-2.0365921708082246	0.9497152503961036	0.23229363087230329	1.8718671035610566	0.38610674441385584	-0.966041515228593	-0.30842008416788536	-1.124754105637439	-0.9901290413948981	1.5217254082176903	-1.608051620505	-1.1998609485005267	1.3905219599483496	-1.4882852646672744	0.4755334885643309	-1.8501364521780892	-1.249709034546292	-0.6186926947839312	0.5932892200635226	-0.4756051367530958	0.10498780006008976	-0.6641528189605901	2.327509887879118	-0.8351546777883089	0.19577738920854298	1.4585249615432894	1.9752538737024792	0.6138213828331344
0.10773898784036864	-0.49525665688374865	-0.9606791062818978	-0.5809859122957354	-0.05223362261323304	1.0222658158146156	0.12249580577788592	-0.7459139636907789	-0.9144286138144885	-1.9837575801697127	1.1311277189362134	0.2526729648351119	1.7824676887128603	0.29131108956745877	-0.9890285286090063	-0.2430338434176229	-1.0638330334996018	-0.9929971597334488	1.3041327942292071	-1.5981582197637276	-1.2285696978372769	1.3712390034506128	-1.4705255779410096	0.32973277156842395	-1.8184245768088636	-1.26058668501359	-0.63404239012359	0.6943698556680925	-0.5020176071538702	0.13118845591694944	-0.7083829107427809	2.0155490879371136	-0.9525192119343181	0.11798875701645792	1.5955409892093904	2.0127036420415765	0.6081395204749789
0.026760022895874525	-0.5293343452149563	-1.0153812032205267	-0.18390131500512696	-0.061052740817294074	1.1327696316800362	0.10513278943381196	-0.6831109736365859	-0.816393664417066	-1.9150704619696568	1.3134853498423493	0.30013485413980134	1.7074491745089464	0.20595873347488833	-1.0094957300476008	-0.16245988543691842	-0.9930937460831952	-0.9906981483408155	1.0765248723593355	-1.5554040410245236	-1.2596591199422464	1.3574646373432664	-1.442700455685963	0.21803706497544528	-1.8042587636971459	-1.2790013877082294	-0.6266691505025397	0.7013943550141167	-0.5563759978120658	0.13778624169452006	-0.7207904468363628	1.6756248975430434	-1.0262485878933219	0.003401125420372775	1.6552846515925832	2.003808376065804	0.6152567524199801
-0.03770422581453345	-0.5612737501065005	-1.0633585153630012	0.24076185406745143	-0.09451046949127415	1.1842095253628628	0.08829917849212626	-0.6008840786408689	-0.7166578568909355	-1.8356357945627928	1.457760569143422	0.3458968604367228	1.6420780791735443	0.14711363794143717	-1.0373873084786263	-0.08266667334681845	-0.9261509563415729	-0.9945373618648589	0.8655450416433226	-1.4728228475918865	-1.2840069096172138	1.354562945448223	-1.4138046711180594	0.15480258890581428	-1.8113164821073582	-1.3248678935703393	-0.6051418760209198	0.611858515917816	-0.6158848545806965	0.12249963960751213	-0.6914905852082743	1.3544244354393034	-1.078862453610624	-0.10410102736183187	1.6517971700781608	2.0336727179870797	0.6388967850723531
-0.0803013556383345	-0.6058116898587625	-1.1049388525531465	0.6222001765882977	-0.1286089373488526	1.1801150610320685	0.10123444056167741	-0.5196749032154412	-0.6395223700407229	-1.7736019211098089	1.5468876190876304	0.3714914162052317	1.5913007292152543	0.11558947961994503	-1.0869384649026448	-0.04064879544804946	-0.8776774920106541	-1.0082275456194192	0.684523740959943	-1.353858970304127	-1.2873723152122873	1.3612218081237009	-1.4074653823956058	0.11094781164982082	-1.8295930005886205	-1.4004224708431978	-0.585020310480932	0.46325639946555874	-0.6789625924058232	0.0801508597674915	-0.6232920396537908	1.3005721077172914	-1.1157587225419365	-0.17845719997287401	1.5960035522025773	2.0768799588720133	0.6810452894579915
-0.10707225255679483	-0.6782677131689683	-1.1450018984661652	0.9379504905341249	-0.1580948790338202	1.1216924916647757	0.14451240667302587	-0.4283369949237998	-0.6057610093487197	-1.7548721985025058	1.5470167717090744	0.3679327376139	1.5432209548926203	0.12040179582388948	-1.1595653876544907	-0.0512256926075619	-0.8619056781057186	-1.0270306584436477	0.5376034274957392	-1.2366896617864778	-1.2695984287495614	1.3619616817543094	-1.433983933692589	0.0717809753880741	-1.8626650358227692	-1.484057062591766	-0.5793813171403626	0.3149407807207681	-0.7415658547147684	0.02071450744448535	-0.5260338890484106	1.4228933125939454	-1.1415627894755953	-0.2046969060472373	1.5112510564114234	2.1130955672720626	0.7412757819616337
-0.1245508454511279	-0.7654894505017126	-1.184067465854406	1.1146516726918914	-0.17592016352659456	1.017916509305556	0.22075418888834752	-0.3323999634311837	-0.6317854850436454	-1.7733997863308093	1.4305328483134088	0.343662453310366	1.47516616509979	0.18828567657518352	-1.229969627897167	-0.09700981011698304	-0.8720644882713794	-1.0660415845697249	0.41899864416739857	-1.1650310310122654	-1.2421503538559817	1.3678402089600048	-1.503964116164032	0.052664913337915356	-1.920149421817723	-1.560706767111332	-0.5921835016394394	0.21167957923159456	-0.7937787908650138	-0.028292667753739044	-0.41043615305067405	1.4885366414488046	-1.1664437208947755	-0.17638945323730568	1.4141006551318265	2.2086323538744113	0.8100588759971235
-0.12690057242472474	-0.854387139719598	-1.215195352024346	1.148897108980528	-0.1746904218636633	0.9061172457006206	0.33320656019991357	-0.27404586178425505	-0.7097377428158237	-1.8040038520193449	1.2310801067869632	0.3216554693287881	1.3842351935870962	0.3084866413137096	-1.253153441291412	-0.16299511375186074	-0.8647712164224519	-1.1322341424460323	0.33920827684010957	-1.1301584741913564	-1.2014679026190747	1.3766666701626564	-1.6190572903263742	0.025922558729631305	-2.00051975694729	-1.6247901165436764	-0.6281125604502689	0.13283965454736674	-0.8445889298369819	-0.05672721958253248	-0.2985738347888109	1.500643579416859	-1.1917230581675724	-0.1269909837245755	1.296201869065727	2.2920371154155648	0.873228895354339
-0.11689313410428484	-0.9550839154851742	-1.2355991733034837	1.081321009249944	-0.1703684171842362	0.8209022686583815	0.4353892071322772	-0.2768227823260442	-0.8066193398673944	-1.8240668040200496	0.9980300719638041	0.3208079355912047	1.29230940430139	0.43744741641767615	-1.1997550375381558	-0.23848685791636526	-0.7797451088088309	-1.209628170368962	0.30932548793746883	-1.0849942981989207	-1.159081106104921	1.3883196798447421	-1.7439618445534304	-0.0344742270858156	-2.0863156186491603	-1.6669617182918959	-0.674684074696595	0.04859871752608985	-0.8976751759952706	-0.06542036514773002	-0.21285372028336366	1.491278734735513	-1.2067070051499489	-0.08926149828957004	1.1631054541313677	2.2577600695612814	0.9320790484150392
-0.1104213908140573	-1.0278000002947978	-1.2351589715132065	0.9708274266441151	-0.1723264524533693	0.7594046036733559	0.49068430566427834	-0.31981416474527063	-0.8999960023582233	-1.8238861729409444	0.7567905868263145	0.375632774241152	1.2091056220023233	0.5676496296148349	-1.0827940881407576	-0.29830476005061735	-0.6135166388473401	-1.2949851788129374	0.3176162285513236	-1.0210155942939139	-1.1169053237679494	1.4112268610799135	-1.8427228817399839	-0.09413282996351756	-2.1523488612766117	-1.7024475221852147	-0.7108285678279813	-0.05300185836239992	-0.9345261077520408	-0.04287360115193885	-0.1772328225172361	1.4980147465050362	-1.2024654403913189	-0.06238079072717995	1.03141498724209	2.19672154616078	1.0170639339851237
-0.049994763689659674	-1.009499376261645	-1.2093275558199033	0.8860353019388507	-0.1732696523695979	0.7133121483644602	0.5073439162289548	-0.40354825396174976	-0.9905005033652191	-1.8062187331083834	0.5205117364670396	0.5141178607492931	1.1338973983626262	0.6751293410838025	-0.9462650432503137	-0.3242657885011008	-0.444191026045894	-1.391096501846028	0.33467546152206584	-0.9486381016780723	-1.002725011432208	1.4166256264782606	-1.9074041931037269	-0.14036992488223152	-2.163073973692986	-1.7369716387064233	-0.7331152482895632	-0.15239003528767797	-0.9530856645371731	0.008138019462962281	-0.2034322302206025	1.6139456818091868	-1.1856255051640432	-0.046638345580385945	0.9055917667400779	2.2307016950485936	1.1418035126809944
0.12542634664728905	-0.9049113099121779	-1.1664687602388457	0.7992416542450314	-0.17504063955407764	0.7016573660784664	0.4853828473690303	-0.4857945340921388	-1.0800850151469241	-1.7761995680569538	0.2935553571465871	0.7135290657114657	1.0620993175076259	0.7206766353193977	-0.8319821175705597	-0.31371835345066823	-0.3154189111341893	-1.4832466598666645	0.3393306278962533	-0.8427844025811776	-0.8065305222313206	1.3848804235149594	-1.9382235404710013	-0.20401183958633268	-2.0731674066215695	-1.7451666875567864	-0.7396859950665399	-0.21610394212030837	-0.886659092271749	0.061331584980681655	-0.286315028957301	1.807090387423635	-1.1772346891982308	-0.04696229256895828	0.7864878823496221	2.2967234302784543	1.290916859281301
0.36247781947696195	-0.7751647014708186	-1.122223797318191	0.667810750724193	-0.1759281230195592	0.7557348763063382	0.43347150084949826	-0.511702766581507	-1.1591726742556805	-1.741053920950895	0.07733625712714702	0.9490760273033445	0.9885568352552978	0.7242196159449104	-0.77813994908023	-0.2544798727949781	-0.2218007298355298	-1.5628629149117457	0.30666289590617557	-0.6954797850622774	-0.6423939561024745	1.336505404651182	-1.9054624834854939	-0.29662024450335	-1.90010469551206	-1.713407997402263	-0.7228605746310686	-0.22556367197979563	-0.7273384656860772	0.10958114042098321	-0.4052134326940857	1.964629607817408	-1.185494322748828	-0.028290539546774608	0.6820825457031983	2.2850454829306805	1.4481700813341707
0.603882283675491	-0.6273052911903314	-1.0840199015194294	0.520704299702498	-0.16236912675546408	0.8475927394620228	0.39452503348496576	-0.4825378314672134	-1.2209959501952041	-1.7108498240803804	-0.1103577252741336	1.1884320751817494	0.9239815941383045	0.7185378281176448	-0.7899132204959827	-0.14639321528560675	-0.21771813245558844	-1.6290916065623968	0.20463959380554236	-0.5249595502262981	-0.5512250103195413	1.2601885957064503	-1.7498837564420584	-0.398815440819645	-1.6975819292541423	-1.6394777054995209	-0.6890320004456665	-0.19314168141819943	-0.5565272798607035	0.16166208720849584	-0.5246495535322065	2.120952769449249	-1.2016832045079977	0.009466515844706319	0.6043719628477984	2.189107012197227	1.5667829706753236
0.8568132913456322	-0.44899460570941707	-1.0545357475663764	0.39138103282043063	-0.1486907380969093	0.9428060246315322	0.3729341781931452	-0.43149192559169647	-1.2729371955294118	-1.692920039109118	-0.25611232914811743	1.3833889124890077	0.8776508482724074	0.6980982705982818	-0.817256845947318	-0.020555637055885013	-0.3135342860922812	-1.6741684900564635	0.04427814288795821	-0.33798823971965175	-0.5226623477208406	1.1511034772935924	-1.4775242010821155	-0.5134590857679008	-1.4920970370681688	-1.5201226397333407	-0.6323727741392766	-0.13687671497969095	-0.39233812189160333	0.21441839789449935	-0.6218791021641112	2.333071568393248	-1.2301060611379926	0.018247546981754195	0.5661435660029701	2.0472135482617166	1.6062579272362612
1.0670538908054978	-0.3257495347535196	-1.043465140840675	0.2911585197372223	-0.14882604947729644	1.0440123483599109	0.3598730435104386	-0.3733607529934983	-1.3086956060031434	-1.6809338767884394	-0.3618765849638771	1.514775903944886	0.842374147335466	0.6684385942070141	-0.782747384698194	0.10723626107610536	-0.4201132381610771	-1.7120908862304298	-0.1413691929657654	-0.1456849395819278	-0.6161308069730762	1.0399490248201255	-1.159858087963412	-0.641126386832075	-1.3153165556612025	-1.382076788773351	-0.5429298301021843	-0.04114934209425927	-0.23622192415434617	0.2466843410705037	-0.6951573582078063	2.5669542425324057	-1.2726771841793627	0.0016573256733771967	0.547342814871992	1.8087528906049362	1.5855757648187627
1.1682964747548068	-0.3024643986481793	-1.0414514518000442	0.2094363727054454	-0.14879819125192298	1.1384526122553489	0.3649005437652897	-0.3435318770166817	-1.3131250175414935	-1.6449882920463406	-0.4163907323609207	1.589243300069856	0.8109610410053376	0.6615479153526709	-0.6316474211365336	0.22636138878723325	-0.4927689394755209	-1.742099985823073	-0.3197279016178501	0.03935733878854777	-0.8401629357023428	0.9279390934612677	-0.8498317855856046	-0.7592356568711703	-1.2141811132604772	-1.2672218677436424	-0.41476256694504	0.07057945830447221	-0.1652706433433079	0.25996649774083547	-0.7322884401734292	2.699075450372862	-1.3144174852577017	-0.006586091312421607	0.5244033422230258	1.4690387243639944	1.5262074112362936
1.1861970413022438	-0.2981926477225461	-1.0346751540284322	0.12010331558921869	-0.11793923703067347	1.2125012545199347	0.3809122805857843	-0.3706516804230605	-1.3033551807441395	-1.5337754569367525	-0.4126159534705158	1.6152905159027555	0.792276975110352	0.6655977002933819	-0.3999713577937094	0.30594836611377724	-0.5544347790997993	-1.7619058108853458	-0.4593887190842575	0.20394567051410323	-1.0870819867260777	0.7991721804216724	-0.5981051632717415	-0.8669240846592506	-1.1747918910981299	-1.1962916723318817	-0.2676478552949412	0.16181306159316552	-0.17847344031531778	0.2669798920713231	-0.7210650257817255	2.7149199807121476	-1.3524409512382722	-0.012734191606179196	0.5183595915357284	1.2313465059145448	1.432605722299805
1.1478773917725333	-0.28884488160455907	-1.0235108873473524	-6.3591810011587315e-06	-0.03262541169653316	1.2785775839744584	0.3971202305973737	-0.4252789899292623	-1.3055362283709262	-1.3318772186359817	-0.36539892918509376	1.6210498928922452	0.7994720524919029	0.6638587570467391	-0.14864616365802613	0.3389753903918081	-0.5952652941643756	-1.7871136352120374	-0.5550847237100858	0.30498971844038436	-1.2907701845269266	0.668942860909078	-0.47566252747029497	-0.9725609390878859	-1.1501377341391168	-1.1757971481434952	-0.1463691045375945	0.23864750232512932	-0.19444057290334182	0.26604477282725814	-0.6788084701693304	2.608800970516524	-1.3917179380753455	-0.03006880173936144	0.5707387641589722	1.2431001328812212	1.3599154880470852
1.0739298404371191	-0.3109308452403585	-0.985672265374566	-0.16665235820796595	0.1279493993582733	1.3338825840276407	0.42794421227770674	-0.4732329668245659	-1.3183263224786237	-1.0661430968311458	-0.27401757893930534	1.6273871337937238	0.8536919346507539	0.671005162849118	0.07611874625785216	0.3549831363249603	-0.5976676234346632	-1.8198553514894407	-0.6175361985097363	0.3366403261437746	-1.4598195935501885	0.5513780970579173	-0.49892674925136216	-1.0654042203941865	-1.1287429232267896	-1.1969174593300003	-0.08575127259097694	0.3012419458934012	-0.20762961696183924	0.242792340142659	-0.5878255925444293	2.3453215720980003	-1.4332833292667313	-0.037381732694155456	0.675533627536501	1.4338302370462794	1.35062456541785
0.9798830177302037	-0.3308255499458732	-0.8936419932199617	-0.34456104052336095	0.3835486171632434	1.3576168855634045	0.47400248228551584	-0.49383451869742456	-1.3262786195869882	-0.7532298574598078	-0.12970713619602162	1.6591407557575149	0.9974407893212636	0.6836985186334354	0.21268252056250198	0.34942952876348915	-0.574706986779508	-1.8404787031962457	-0.6680788371781732	0.3381711398496903	-1.5969517556195325	0.4505934359384504	-0.6106143704072713	-1.144236406070443	-1.10913647065538	-1.2399311127006876	-0.09061470237754182	0.332470196007222	-0.23499791485173444	0.21188145401939712	-0.4141258076289874	1.9478670723343108	-1.4829091510819048	-0.03299810961475085	0.8122270783784051	1.7745398813512634	1.3823907159868103
0.8662610593472202	-0.3050650136423644	-0.7977857118881587	-0.4500636224776563	0.6774369758713139	1.3502604413508166	0.5153516357070429	-0.49748377029946306	-1.3256593097670364	-0.37816662465606005	0.03876658790481413	1.7336900159366841	1.2553021831453481	0.67519443521603	0.2147701442386481	0.31486556446181446	-0.5475093497289296	-1.8551444988580925	-0.6492367745322117	0.31161462505280946	-1.6882721987604434	0.3946867347255868	-0.7481067679849265	-1.2176472612104081	-1.096114199356024	-1.2926996810420472	-0.15172803326143947	0.34663061047439553	-0.2795436017187541	0.1973957642479077	-0.2273606412300318	1.5320822750562104	-1.5374227325158443	-0.041282881535262585	0.9977574431325692	2.156721956815539	1.42006343533487
0.7540738113847881	-0.24545795478490912	-0.7190130064173366	-0.43607857519748006	0.8946395996181703	1.3147396890702883	0.551040223672261	-0.5032750792827769	-1.3130038482288937	0.0809631725116275	0.21267646325372894	1.811215275262596	1.596404375743774	0.6419917781992491	0.11141926638610689	0.2801444689117162	-0.5465647665753947	-1.8726061453098022	-0.514172861032305	0.264630021950636	-1.7319629546771906	0.3891723640724569	-0.8669321378932178	-1.2691954385643218	-1.0951973508544834	-1.3461078405064852	-0.24554967986384552	0.37148693935364274	-0.31328637502169665	0.18559421304734627	-0.09275975405531134	1.205212833135818	-1.58840410595491	-0.07395327995724384	1.2320821173127787	2.4415567563329206	1.466146595009691
0.6711004657008893	-0.17287671667868712	-0.618080355504036	-0.36863786184820607	1.0048865366618955	1.253084871408665	0.5825231855038191	-0.5147753104270477	-1.2821819653055015	0.5863689318502874	0.39874429673954637	1.8278577559278761	1.9495924475194424	0.5875730836572524	-0.038777732406203615	0.25200324438935584	-0.5754835431220775	-1.8783875492048334	-0.31859761090872357	0.214289006364884	-1.7390779198822088	0.4153453937552364	-0.9484174035231602	-1.2940012613099516	-1.1000737758516885	-1.3937780853631732	-0.32028384566493584	0.3961894083529548	-0.3280570041341323	0.16686152337572777	-0.006667813894685182	0.9521653113515123	-1.6453226983344635	-0.11397796426873089	1.4849153975756377	2.631733817129067	1.5102761845758965
0.6049172295825761	-0.0842776165897641	-0.5139398511190321	-0.30768837661903475	1.0166267887837277	1.1763009230973656	0.5992161152896245	-0.5293965482535391	-1.2365011344555885	1.0832635267710706	0.5772860547393631	1.771800140932352	2.236780143880035	0.5261474707390779	-0.19776899064017306	0.21697770704543712	-0.6361003504941125	-1.8763776080069516	-0.06449194602282424	0.15415802339636775	-1.7147084877275307	0.4557783316154488	-0.9799444768260523	-1.302600613195103	-1.109720835634384	-1.4309341883764704	-0.339403641614335	0.4131033841196648	-0.34085409015752355	0.17761972393823558	-0.0022230672166247078	0.6915531887393074	-1.7145189930565805	-0.15661490195615252	1.761911507877339	2.740759040423735	1.5121334519326783
0.5563502830243454	0.0011140583396649418	-0.43236671298240126	-0.25868216567623065	0.8788041883663841	1.0930312413492174	0.5958767889053272	-0.5468189380401605	-1.1839764813199773	1.567599960954006	0.7675630895695368	1.6474101183441399	2.4022206530616135	0.4722169821887857	-0.3267810467669705	0.18501131869426501	-0.7316803583424212	-1.8818834918726086	0.28848502470784354	0.08582994676610732	-1.601637352476983	0.5136503221596154	-0.9545691751173733	-1.309536656772479	-1.1319569306113122	-1.441268876595401	-0.2866222330779645	0.41067345911930264	-0.35570723675103444	0.23143670228533222	-0.11512649731298837	0.4452834062310614	-1.7848133331801304	-0.21948818769567063	2.06251050354192	2.771461679662099	1.479234597568347
0.543504516658295	0.0551586906817801	-0.33393478287769723	-0.2645220755294912	0.6496464061876688	1.011418033759793	0.5696915832333366	-0.5603788397433498	-1.1211658998703855	1.997149268548092	1.0030435419053363	1.45880496853616	2.4388206929896317	0.42983605252796037	-0.41140119389120516	0.1739728484925084	-0.8604842621102543	-1.893116578971782	0.6280965991151236	0.015986571433707315	-1.3314634570036898	0.5775222254270004	-0.8912186304701777	-1.3294532159044767	-1.1441832565082315	-1.3840001635175696	-0.18593900336583052	0.37669164770594643	-0.3406340435413235	0.3240351537265712	-0.28277410464105956	0.33055064647175525	-1.8511284733754798	-0.30815316771684576	2.370534852518185	2.755632996292908	1.4422680984003966
0.5518595949897411	0.05367056099066321	-0.223832822332872	-0.37466438536219143	0.42387140851863386	0.9417696664399191	0.524458889482399	-0.5563128077458593	-1.0445150902705698	2.2745340949552664	1.2157402977035603	1.2699927508263842	2.394636902689677	0.4533443334237509	-0.46119931503846434	0.16310133024220183	-1.0109272943713261	-1.902253907159006	0.8176533425246418	-0.05737870975588395	-0.9704777166626964	0.6308104676190385	-0.8148689145781773	-1.3659932713228213	-1.1228488971454562	-1.2204764992591743	-0.05848805932453691	0.33475687215385086	-0.30066120041721367	0.48351194814150045	-0.4344846923486986	0.34584079708133686	-1.9136587579614683	-0.40916948823848315	2.787596254427916	2.71025433249635	1.3916495376987676
0.5492344746846456	0.006792067743634872	-0.17624888200298558	-0.5360815427974838	0.2063543847997018	0.8853815871291104	0.46850110866349093	-0.5401068351599168	-0.968685539345038	2.3958708719747497	1.3644301884285586	1.1483716594831188	2.3334856855356083	0.5628791596387507	-0.5030444003326047	0.12381360778479289	-1.15934038110533	-1.9109937638284464	0.909707946670036	-0.13808775939952925	-0.633336578343388	0.6944164788004235	-0.7541073160886238	-1.418835665515637	-1.0845629157624361	-0.9780116457381014	0.07060018555298711	0.320447903319842	-0.26944896320057204	0.695160603714893	-0.5709218262205319	0.4256834003034566	-1.9675747306149816	-0.49131417355349977	3.2770365920610507	2.6158934907415827	1.312039262850038
0.5253552077469241	-0.03590136174423281	-0.2206343348567076	-0.6303068050978016	0.010602594590701637	0.8316013927758823	0.4037100321096238	-0.5268134790584703	-0.8969308675246946	2.4539394631673574	1.4577781808645263	1.100856799319831	2.302840671067434	0.671409676385102	-0.5546947569041707	0.060229466039888914	-1.2813187633358418	-1.9124300813586186	0.9477358201673137	-0.21540936655204385	-0.35082105881485026	0.8142413253825846	-0.7250724059094449	-1.4706378928416306	-1.0233254960661213	-0.7113389584148054	0.1707286718896874	0.3446463485745367	-0.24719674913733156	0.9113030267667097	-0.6841169964463442	0.5018301386608831	-2.004082310908619	-0.5073323182650368	3.6069474742412644	2.449875692903194	1.2230509343108895
0.48907435723589154	-0.03347412108299354	-0.33309184327929453	-0.6987354731214991	-0.11389581460498359	0.7698276487644027	0.33299553846609337	-0.5148576972494034	-0.8212135104071244	2.517306566013743	1.4553888573677998	1.1051618854641483	2.364024277637368	0.7345463350646796	-0.61848111432875	-0.019416435504814183	-1.3743738277545094	-1.8884327384724489	0.9223450628973382	-0.2770659915585507	-0.17359079246079906	0.9860133932013065	-0.7350410584042972	-1.4718745889321379	-0.9205074855361941	-0.4627312692872003	0.23175044318734822	0.39091572833033394	-0.22268905725803884	1.1218477221214145	-0.7664563576870123	0.5329409753203014	-2.028423936843025	-0.4287855122699097	3.746258057807779	2.179379270413513	1.1294538312197264
0.44220863077385647	0.0017882918566758331	-0.4723220499467353	-0.8171839204021321	-0.17231849296040538	0.6956430906714084	0.27334302623750883	-0.5088143815153516	-0.747663737659386	2.5741236418725455	1.344176709156557	1.1425689427002308	2.5316533859195713	0.7820697011714591	-0.6953720373803027	-0.117535079442314	-1.443619038932873	-1.8419918049968977	0.8585302477578128	-0.32089070555831045	-0.17894730618929194	1.2182527895340642	-0.7821320533511529	-1.3838294967211762	-0.7878012213818646	-0.28895574155962506	0.25964380184141606	0.4364476417650603	-0.21326831150196876	1.2934291156400746	-0.8217382520200548	0.5198027718335494	-2.0515800624325213	-0.2909357298986794	3.7423019269449957	1.889718439813727	1.029849270752305
0.39218476465543756	0.046451446404953925	-0.5994560733770837	-0.9279007075825527	-0.18532828420998787	0.6092048711734969	0.23108314743844693	-0.5074331906699594	-0.6713674604927308	2.601364528897726	1.1975708720957794	1.1750786032822065	2.7142695396286842	0.7725101628957973	-0.7766079960313761	-0.21817764405761758	-1.4842633621258394	-1.791390970750001	0.8084245771470281	-0.29708034642981185	-0.302374367981593	1.5060058292134255	-0.8619236158873088	-1.2661516322950488	-0.6644699850372462	-0.23374844447559573	0.2679110938927763	0.45393991845980486	-0.23108521095742524	1.3705591362524039	-0.8476459195939736	0.46200421420762294	-2.0702905617286085	-0.11713472428503235	3.5046175847090084	1.656287566059477	0.935591805934286
0.3601991617502044	0.0998170292763653	-0.6865691978743329	-0.9403745501199993	-0.1581107980197473	0.5062273943061748	0.19738260633394694	-0.4932723497919326	-0.5742569880729164	2.6228166199115557	1.0574872424179564	1.1732487008942418	2.84162934987125	0.6910495059942435	-0.8533561426023046	-0.29016339724167073	-1.4979961479733845	-1.7378407171722803	0.7953504928620747	-0.12015241503427483	-0.42704046173735355	1.7843196998397879	-0.9408985715746765	-1.18046009737261	-0.567737430495568	-0.2712220423629381	0.2689074776253503	0.4311315176376323	-0.25813719183653305	1.3889065221614216	-0.8460785314475275	0.35326829324490094	-2.08364201643275	0.10098498636096606	3.1188157029704344	1.4654643177480753	0.8637132663041589
0.35280351825107736	0.12858272068426602	-0.7077176157987266	-0.8996634993509677	-0.12866465379960007	0.3998817533161144	0.1698794403595064	-0.4675822000676261	-0.4615695273556232	2.635267262149936	0.9518873626658537	1.1194447551554745	2.913117417745823	0.5897769849912329	-0.9272333242655577	-0.34016550670096246	-1.4944448786173061	-1.6799950611694232	0.7784776995959319	0.18959946368906938	-0.52213210696792	2.0248306521522412	-1.0067352304059656	-1.138939703822341	-0.5016991502389875	-0.3571343147296587	0.25626148300867696	0.36797468968063024	-0.2804856762943603	1.3701262106764482	-0.8350839328436257	0.24579015855064731	-2.097625090173113	0.31657515350045096	2.805818801817411	1.318657500092964	0.8212666819723708
0.3658091904225151	0.01602906692668442	-0.6491379967074413	-0.849636401911259	-0.11912520148230135	0.3201628725851279	0.14446798104485342	-0.4537605990463627	-0.34422377973173685	2.572652788799826	0.9011127707170029	1.002759584727114	2.902211438717967	0.5226277380179309	-1.0040509296648978	-0.3838823662233096	-1.4839454735645536	-1.634714925194671	0.718548987049126	0.5457567187069434	-0.6004454198024701	2.195596954254353	-1.0756870931418956	-1.1700584287043954	-0.48608249993801883	-0.4640978776580912	0.2189321011142297	0.2717751261291888	-0.2961021095878151	1.327227615354963	-0.8160006961409119	0.17593235153556427	-2.102930690077379	0.46719671820837644	2.5828634391013217	1.231556080243817	0.8024830595195835
0.39202485885005056	-0.21072529675146226	-0.49943660702871984	-0.7778999152739349	-0.1415391336687954	0.26738930483604684	0.10343721129189573	-0.45735169524438374	-0.2235570953921667	2.4573370477505434	0.8771843123075314	0.8451520182647391	2.796603434758792	0.5444110244096991	-1.085850276590864	-0.40886623472265937	-1.457170174173969	-1.6129894933703774	0.631190332963301	0.9159705671460283	-0.6675749812463186	2.2609948468848686	-1.1306477585352332	-1.2962110167274838	-0.5244692339036262	-0.5686319145938284	0.16684008240363984	0.1782813742593738	-0.32963858918807104	1.2914766212925126	-0.7913057522423455	0.11233367050101162	-2.092941392089128	0.573003318667415	2.4094266620769256	1.2007602968591093	0.8052391525601419
0.416383843203932	-0.5373336442989208	-0.24619881967718324	-0.726603113123022	-0.1943026125268456	0.2320724262981298	0.04455844542064759	-0.4706692827641711	-0.11756984888637949	2.357942646102463	0.8816518188947754	0.6762472123229818	2.6733154367964613	0.6461206060148075	-1.1676727764596344	-0.42695105934591127	-1.4223568354480158	-1.6033237087333727	0.5567950645878239	1.236913935259918	-0.7223629186349232	2.2497695766454777	-1.163305983547189	-1.4634382125007752	-0.5882506563102603	-0.6636871190580618	0.097136307987547	0.11567631966489893	-0.39223497504026045	1.2626307901665614	-0.790493456195647	0.035066250539451956	-2.0726081177307467	0.6486483867436279	2.2811749858606825	1.22861621812486	0.8283426413094455
0.4421686543225098	-1.056926888229667	0.007624342395466677	-0.7438301153718625	-0.260235072493758	0.2207234546260536	-0.017211688417492065	-0.4877815103960373	-0.03377902534784625	2.2654380299002845	0.9184779277276057	0.5135881521633042	2.584660978513171	0.7890301237389034	-1.2385053461441828	-0.4548909594562289	-1.408310702304346	-1.6144348443441352	0.5074468052769701	1.4215838535397658	-0.7723732786273054	2.2069262692230467	-1.1885542575238337	-1.5902906362960108	-0.6564853428672353	-0.7391128578313074	0.012998434094161303	0.07240455481129424	-0.47930467048796005	1.2370102545814823	-0.8255308737028788	-0.05981613825302891	-2.0491216067992264	0.6662104490177224	2.156362100317473	1.3005700711749506	0.8632592676169475
0.47039647080116004	-1.5806185087531013	0.2069748744201645	-0.8290430355866032	-0.31358357408465953	0.21993769124306967	-0.08143633821216051	-0.5073362649965989	0.037185802064442434	2.1616525727339364	0.9611159045254448	0.3706775911958472	2.5178184782855926	0.9738556130364868	-1.2835764081356582	-0.4711442229650434	-1.4263622313202164	-1.6508125216648977	0.5000474795007264	1.48784326299987	-0.8177088630020947	2.1422682502231405	-1.2096832036188074	-1.6631694245133155	-0.7283622352847263	-0.7969383372824647	-0.06586129894558744	0.046455290233195355	-0.5899056009555657	1.2069219270525369	-0.8779182483202224	-0.17158028397585484	-2.0245516262901866	0.6461326282153539	2.026229740352614	1.3400515462061573	0.8997717680976836
0.47666833183465396	-1.7599260966484533	0.37074398939669023	-0.9291191850143414	-0.35012162653569034	0.20195008082718613	-0.15126972356360333	-0.5171063728713767	0.08144401542939446	2.063776332298342	0.9891713762474424	0.2361556880174292	2.452433501771962	1.1767726215123784	-1.2963568325633783	-0.46422062733137937	-1.4541729391675606	-1.702813539667623	0.5393338210040423	1.4918357906382709	-0.8519959614843765	2.0970203535012333	-1.2187082215328355	-1.7049534548270646	-0.7881790435665661	-0.8433800150178461	-0.13379312607510183	0.0470017580826217	-0.6976390489558122	1.1373984088097555	-0.938554432087839	-0.28305233715292266	-1.9733856257482256	0.6297905365152447	1.9168275061087374	1.2919542376382087	0.9296210353206316
0.4499240858837575	-1.614253129344558	0.41558837603176524	-0.9999518760791372	-0.3758029305838876	0.17161536687435439	-0.21597565099680677	-0.4921043954279334	0.092941636869366	1.9861651786424535	0.9998088557955193	0.09745390254229111	2.3841427319492547	1.3455431080541933	-1.2871419613274504	-0.4606851742418482	-1.4797947572071937	-1.7682924555006376	0.5989129591047256	1.449303993619859	-0.8716040481026169	2.0772287338824524	-1.214292495609752	-1.727381753305674	-0.8341927480340015	-0.8527944282395431	-0.19500878826126428	0.05082172751550469	-0.7670843857372315	1.0853953886259151	-0.9978062803392522	-0.37692730471615565	-1.8768207923258076	0.6319134231637611	1.8423305187849515	1.1658894570718892	0.963602149181755
0.41624170471025634	-1.3363774172159075	0.28149073491904864	-1.0204501060277367	-0.3836629298857921	0.1254592010208932	-0.26318528520141904	-0.4382864152942953	0.07534516002856531	1.899135404433179	0.9812226194548949	-0.04847599736530776	2.310040375508394	1.4565797488912935	-1.2785252077806208	-0.4480508397982897	-1.5020378739668754	-1.837547350752594	0.6461521192573116	1.3752663955999676	-0.8845678934495549	2.0856505766933644	-1.184670838287369	-1.7326544885752764	-0.8650129630473327	-0.8141566824807009	-0.19815951519940483	0.04015234066893826	-0.791482054308424	1.122665951459971	-1.0448336451273257	-0.4480846255062444	-1.7602676457109456	0.6701047053697101	1.8041082082952962	0.9708514361384614	1.0268776429814537
0.39126530627446615	-0.9990246769795113	0.11767947296260292	-1.0120744458434554	-0.3770048140214451	0.0493633265909104	-0.2914473889904722	-0.3824039183180702	0.022331341890238464	1.792558767020645	0.9277710458979177	-0.20301125402894157	2.2269198802786963	1.5249704339577863	-1.2877285025451473	-0.40834573746225605	-1.5084864704958152	-1.8922538851093205	0.6575365937193435	1.281054121003127	-0.9033914401782688	2.1992905421446576	-1.1380274648724418	-1.7488753396228536	-0.8835464006141915	-0.7520427215424358	-0.09626446743413994	0.052673351587832686	-0.7871705159222528	1.1902932556800656	-1.0809121744690577	-0.5002261254602438	-1.629172685439062	0.750064471634143	1.7897991872823695	0.7256960429632653	1.1116469938212448
0.37072629393815176	-0.7856586645677228	0.026014474633973217	-0.957301506875126	-0.3658734631113553	-0.04271539978593736	-0.2938500750474666	-0.34081311187890817	-0.05756411263584599	1.695147006502753	0.8474205036382427	-0.35412266701404105	2.1321206870997798	1.5896833005534385	-1.3184408811744412	-0.37010883022868024	-1.4960161563630905	-1.9356369979310144	0.6340859746253423	1.178556834389811	-0.9237516029664701	2.369941238991987	-1.08577672442916	-1.7983863238044209	-0.9059991136436814	-0.6682930954192144	0.07937374825765434	0.14043714930832332	-0.7735138728043303	1.2813418335593818	-1.1068084012535861	-0.5225741857469186	-1.4820443188630787	0.8307272717886687	1.7945526306728823	0.49845925494083493	1.1568817721108693
0.3614028971185318	-0.7309446146622894	-0.0870424575030338	-0.8282051036590368	-0.33607710120079354	-0.13383422062465328	-0.26992687427659123	-0.21932162660469184	-0.1480327116242937	1.624266510913553	0.771801643782404	-0.4776025539408706	2.0318893261742774	1.6457246988202443	-1.3633305784472856	-0.3463967427712593	-1.4866339025399984	-1.9735187436088435	0.5895618426709691	1.0946620373041251	-0.931564538142171	2.512106801060885	-1.021918068853828	-1.8685520500557307	-0.939161826202158	-0.5600457488696405	0.26175505818287065	0.2992470729673402	-0.7799296069579162	1.4809291825866389	-1.1206746379944068	-0.49322186543441154	-1.3632999400533228	0.8935316326370011	1.8356842189354754	0.31973310263575166	1.1254733174772884
0.3686519602960539	-0.7233450397348389	-0.18885551199688957	-0.6340427374036779	-0.2750397294067129	-0.21958861361088672	-0.21384692298020944	0.026598191846576903	-0.24385519912870005	1.5312630088738435	0.7244965608914522	-0.5723385267788517	1.9308158404362714	1.6328453598009915	-1.420726723658005	-0.31878092586081563	-1.5073511542055087	-2.002719350000541	0.5524661676966829	1.0383942902758758	-0.9200074539764531	2.589475617824138	-0.9607693382285533	-1.9564006130430065	-0.9696294071764349	-0.4595241109218409	0.4102539353425462	0.4955669742520293	-0.8165329862714614	1.6853826150876425	-1.12054306891642	-0.412622206022266	-1.2914751384189271	0.9801219734334898	1.9292193252420073	0.1585238713523292	1.0123405132999739
0.3796899026956513	-0.6304501089518176	-0.24004067761106743	-0.4100734127118157	-0.19399617204773395	-0.29712434634806895	-0.10944299463922195	0.3551326079870072	-0.33723634937184743	1.4110874316486126	0.6980026617741942	-0.6346515186216556	1.8239168869018845	1.5747395476264079	-1.4870367518482026	-0.2614525719437749	-1.553962699820325	-2.038198199684498	0.5505726394468569	0.9946626662987729	-0.8844759129107846	2.5195402189434057	-0.9160616254922381	-2.0460083522520507	-0.9915985078095078	-0.38017339928539473	0.4796507158518454	0.6724262534814189	-0.8925728450821293	1.7278656018562093	-1.0996636282794572	-0.294282997483702	-1.250458769928257	1.086845274945297	2.057684023889324	0.020129134413833655	0.8216564788250281
0.3780020080832379	-0.3604051375278786	-0.28920747118684526	-0.19996106710159328	-0.10734117214916727	-0.3720139678009305	0.034347955212341394	0.7519172370245131	-0.4143179831942382	1.3097662984900684	0.6982492258696794	-0.6557531824744508	1.7469550077460405	1.5487948863529675	-1.5490904973862942	-0.1605202965891904	-1.6181080702226325	-2.0852534073238957	0.5812594495755776	0.9461007044793555	-0.8239418971588879	2.2896649500709514	-0.8885389502182244	-2.1013049650430817	-1.0172047766739674	-0.3018625983958217	0.4471416768798521	0.7696338645220936	-1.0103459199465081	1.7029637227272172	-1.0491353819380085	-0.15389974334894624	-1.2411545356639082	1.1519517271592288	2.1907317479822943	-0.08714963613689934	0.6189208428349634
0.36591579429277254	-0.01317969222096545	-0.34157275223878836	-0.03022313585282115	-0.015532400556440645	-0.44993196380550965	0.1906706343442227	1.1557629013663593	-0.4762265264278131	1.2097826954649047	0.7217667441200085	-0.6570870850046248	1.7764895279559696	1.5549230339440776	-1.6135405725045833	-0.0314762588213245	-1.694287793302187	-2.140452264356059	0.6183434720683266	0.873821473554097	-0.7587114633096859	2.040749495735804	-0.8763987283995551	-2.103275050675633	-1.0480904808659797	-0.21736754952484083	0.35300765051263905	0.7819744879955468	-1.1426970831341483	1.6909457087386777	-0.9787802475834873	-0.01810055386088296	-1.2625081176961863	1.1796112859920167	2.3375650665432697	-0.14339705750987405	0.5046048905636995
0.3420143182154143	0.22395305166545568	-0.36309112698692647	0.07252780937863494	0.08703362577706966	-0.5333885298177184	0.34349109312184084	1.4328830940725008	-0.5274228048771514	1.0866439083943398	0.7376818694262097	-0.6552379204862602	1.8508186103078887	1.5503524959455486	-1.6967676842367871	0.1226253027185894	-1.7561443660632368	-2.1895083797497525	0.6422601904238221	0.7743030676658061	-0.7066937633241002	1.8599370969930846	-0.872194715363195	-2.06975483454806	-1.0736111100352397	-0.14049697900593833	0.24417023176743688	0.7717348477101796	-1.2804600177889607	1.6033821817458072	-0.9170800704025895	0.0779084776080931	-1.2949053156464092	1.2386385628033776	2.4419095396379586	-0.13040927060414975	0.4818636835951021
0.3068483665141606	0.31410770479719724	-0.36953024891917646	0.11154104174421246	0.21123753373308812	-0.6339917270575365	0.47565733693494083	1.6178172788450929	-0.5661880094042714	0.972665697478438	0.7710443397748421	-0.6411813808271299	1.8542287530925852	1.5865169359786697	-1.7714552188981743	0.31572978632814425	-1.7769660668274543	-2.212606894999117	0.659977788601426	0.6724780978827904	-0.6747115889310484	1.7421815844715318	-0.8657223499690854	-2.0270600590513794	-1.103957787910413	-0.07093799334005549	0.1574148308792873	0.7738570529506702	-1.4201346074220123	1.5100044642678472	-0.8841591989325304	0.0984324497518714	-1.329338270336456	1.2965147939319384	2.429669879384026	-0.06394510067915955	0.48812336246425636
0.27186897158585777	0.2770296773152918	-0.365423259875843	0.14299459130475475	0.35454820454907765	-0.7406814049882537	0.5829637396498623	1.7339390818151152	-0.588788330080189	0.886229425386226	0.8703392233709646	-0.6102897391987233	1.8184708379770704	1.7261345504444148	-1.8087816215217658	0.5432803858030562	-1.7613895273244515	-2.200696299630996	0.6725158587356601	0.5838822546529239	-0.6594428194948799	1.7638055473786167	-0.8696723075413779	-1.9953613332896694	-1.1464552272455655	0.002996899937672498	0.09092102783948872	0.7649490964537108	-1.5513442787881138	1.5717742854452565	-0.8871338041739604	0.03169228358232877	-1.363193050677961	1.2904907584423153	2.351101120449161	0.014563771669830689	0.5084340714103988
0.23923930363115115	0.15742065139756078	-0.32690092022879547	0.25140249182013363	0.4875234737513736	-0.8320678101141471	0.6638183829237588	1.6980668901042466	-0.5984325098126244	0.7971740026469767	0.9583860877539998	-0.5556238131245729	1.7643342428875883	1.8896835576654283	-1.8103946098704327	0.7836764648365959	-1.7185971857102254	-2.1610168986795557	0.6555673243395241	0.506364124119244	-0.6561531625787953	1.8398853655510437	-0.8693396158622411	-1.9922504194806039	-1.1786406397529496	0.05880697714488946	0.03057248879356722	0.7629595290407503	-1.6569253958236527	1.6693816858003072	-0.9398243597101412	-0.087022472515067	-1.394900326296311	1.2860726729173177	2.25335425636256	0.0838979456040197	0.524484530049256
0.21089599962638897	0.011415383288852842	-0.2803285074169931	0.42625583282758894	0.59380658329905	-0.899231466195935	0.7030758296854985	1.630790780224448	-0.6008110185414244	0.7128407924043562	0.9587265810287177	-0.4663871785156859	1.6285948280546763	2.0419480321067573	-1.7707220423760532	0.962418170269933	-1.658888631370435	-2.1025298681820934	0.6041390970742462	0.4390548660702847	-0.6614772125877217	1.8325444318723476	-0.8303542000070726	-2.017032275247735	-1.1896025207384042	0.07435042184816072	-0.023054499450988482	0.772546591214667	-1.7269827372563786	1.6699531475605691	-1.0282902636692166	-0.23636521841052588	-1.4183819786198604	1.333906547400134	2.1028326065664364	0.12722161667188162	0.5000511461555899
0.1877940525759622	-0.19417286390884497	-0.21810551606149634	0.6119839934364781	0.6746630925733756	-0.9265717845541517	0.7337813430240375	1.7160078322433487	-0.5992986460100929	0.6481834675643566	0.8984064362403664	-0.3494323382617307	1.4708537457302697	2.2314091535350973	-1.6996888138538715	1.055876890621371	-1.5990165914848409	-2.0442280232781447	0.5503395898161099	0.3850057645820276	-0.6753013465031753	1.8527926922475193	-0.7533149049983164	-2.0587971319786873	-1.191214562059795	0.0769179890904411	-0.0680533431572514	0.7332009060559707	-1.7597077949593962	1.6162357420959428	-1.1203542958914836	-0.40375809141936203	-1.4098502630228913	1.3623932049271492	1.941093804185531	0.11952558158027768	0.46197487241889607
0.1712215925788198	-0.44816626167423124	-0.1265435436837832	0.7908879486090707	0.7203466024399894	-0.9164842816644887	0.7930414288704327	1.8872851896393903	-0.5904443106857115	0.625196012378125	0.7815878901436853	-0.212661581359156	1.4256103588255726	2.353958156614678	-1.629585561867645	1.1166277595431382	-1.547804744261703	-1.9895034220342456	0.49444846212201055	0.3385848732837219	-0.6977391873436392	1.9142715667409036	-0.6533017373102854	-2.0991431435825456	-1.1931993879367562	0.09237860904396215	-0.1266568642066639	0.6366193455612413	-1.771748470739599	1.518797182715515	-1.2084312130112944	-0.5467999838277539	-1.3635525876678107	1.351723631771616	1.8413323565364965	0.06487907522257516	0.46421276493768493
0.15221501087745987	-0.675069919916859	-0.024412045341641524	0.9278696937636159	0.7352985099727773	-0.8915989429568935	0.8385369742547237	1.9981342359785805	-0.5685844691423455	0.6702032562553766	0.5852759055478265	-0.0653977789213828	1.465842640389936	2.3018224062815085	-1.575091252155007	1.132841740239846	-1.5004438898952845	-1.9093045098778678	0.4218884595886722	0.28957297635479484	-0.727156727890927	1.8574978261171704	-0.543767538659332	-2.1308945966969515	-1.2068463252481507	0.13747208390839694	-0.20303371670199807	0.554659779173492	-1.7788037153715162	1.3565410061029473	-1.2924466498976153	-0.6249496424989499	-1.3138393109091608	1.343142482819007	1.7732869056966336	-0.012203527385535418	0.4798504974972572
0.1329818959518021	-0.840353450658385	0.06057031517075444	0.9507024240169646	0.7545206854807261	-0.8543749954516262	0.8479478031559253	1.997189210663311	-0.5397237339821344	0.7503776509385798	0.37084733050750507	0.07061212383040683	1.5177906363787923	2.1577830404051825	-1.5398023084981545	1.1213367866443316	-1.421857296280281	-1.7879176116911897	0.3708505904548967	0.23672370182522845	-0.7434210513938061	1.7241298239372278	-0.44414755204664474	-2.1577711663848254	-1.2291277588872422	0.22379848002387176	-0.2898591337443276	0.4902561556377025	-1.7803096594011358	1.1889252108600439	-1.3581110606021882	-0.5764384356136572	-1.2844787429407742	1.317964220068902	1.7228614530840871	-0.1099932380275594	0.46320387896609994
0.11490809811519717	-0.9271850957420013	0.10971369375768772	0.8675605495271267	0.7844523587716746	-0.8084311980800519	0.8601315316822253	1.8759012693031525	-0.5053026736993131	0.8373085081283442	0.21674477082923604	0.18513030458880864	1.5580876967748871	1.9589344151934962	-1.52729200173648	1.2138036159900958	-1.2272322952656487	-1.6283011802486222	0.3576366763914941	0.19318860122929096	-0.7499246165469862	1.5741898084842008	-0.36785832555085124	-2.1960224640679407	-1.2392735439537426	0.3302374862038822	-0.3924435713353735	0.3980993930693959	-1.7793263260849919	1.0856984365290834	-1.4037483694793627	-0.4027029816112164	-1.2857516982291597	1.2728046313640868	1.7111573920854233	-0.2402727912159067	0.42190834181098397
0.08436164745844357	-0.9376646109778275	0.12097162039414597	0.7573560351408525	0.8022298863066659	-0.7762191467473327	0.8676246543006488	1.6968407803362315	-0.46326140997969556	0.8909903445426636	0.11011754067927784	0.2864683726212633	1.5734078904792699	1.6977256113080856	-1.5213339777882915	1.4073451208843286	-0.8420376430253584	-1.442121907941465	0.35460703119177206	0.1599502914728051	-0.767747198589062	1.2939915722048818	-0.2794107304175261	-2.2465160943679328	-1.2318531162462178	0.42042903730773756	-0.4958843603506321	0.28970776041133506	-1.7392297067392697	1.0627577102591725	-1.4377217935733135	-0.22590353641449684	-1.3284248520379194	1.239665543682043	1.7432142247843103	-0.38693989265150247	0.37318373522873943
0.04735677899524472	-0.9252538983111339	0.09856347606991558	0.6114534251853999	0.7966980386967177	-0.7566600095654797	0.8370005879470931	1.4909512649830137	-0.41964045744396844	0.8798385257778563	0.017338993892406628	0.36959891189346744	1.5444193632796448	1.4698357039612904	-1.5125898830560411	1.533737568835047	-0.3066451868427027	-1.243833304507295	0.3314535503769754	0.12143170876449605	-0.7952439690619916	0.9508000325945266	-0.18573080251232887	-2.2918040969381184	-1.2023275719191284	0.45283652133530977	-0.5703600049670545	0.1717237600662574	-1.6173651401049178	1.1509576378486983	-1.469058115712843	-0.11972491549524907	-1.3901729007405872	1.2229788275260052	1.798265307328726	-0.5304808436754573	0.3156634773124013
0.018844685529241508	-0.9019206026688644	0.062251511369793386	0.42724012841062675	0.7725210788187075	-0.7391735887668507	0.7890172073851435	1.30622062412448	-0.37918337029277716	0.8136286338055404	-0.06409760450214382	0.422401226851454	1.4781089748841427	1.3366438102625504	-1.5083181651087325	1.5285424169340425	0.2816530084682284	-1.0707841424523674	0.31477884929696803	0.08093237724076321	-0.8382205231482729	0.705202449071639	-0.11993043731876322	-2.3266856374443883	-1.143165655424104	0.38875317190296454	-0.6140716286079915	0.03992420360558549	-1.420622835851706	1.3151879550876253	-1.496018335910652	-0.09177344718790807	-1.4271760590472606	1.2366052785134012	1.8454649916993104	-0.6678801025499106	0.25657027444945485
-0.002249555297997729	-0.8722687757814646	0.02999033973977764	0.2511646508799953	0.7277170929246106	-0.7336392661288589	0.7556350499492129	1.2543508500253953	-0.3324524054003368	0.7289814695444735	-0.09677321772763903	0.4449860747450212	1.398801176607755	1.2450889132848961	-1.5043512942416741	1.4411234289438861	0.8508415599807231	-0.9621253662783434	0.41535724368696414	0.038504013580859295	-0.9126273683949722	0.5512971733795684	-0.08439291704737117	-2.347599222881911	-1.0751123235157858	0.25992387504026654	-0.6429344417045642	-0.09452810940570025	-1.196140905043762	1.4312856067917588	-1.5108627601443285	-0.17577687891898988	-1.4149663772162904	1.2846528201588931	1.848909868727518	-0.7927980458143802	0.2033056809950768
-0.022744149355038042	-0.849441155276953	-0.009257864561450405	0.10684642749500713	0.6643595289315377	-0.7403246259386822	0.7270212432704609	1.3262212368225001	-0.2791334201043524	0.6469835611102953	-0.04031591043522329	0.43926040648373066	1.3354659874124688	1.1728530248361204	-1.5039538353902078	1.314185931975199	1.3155265176031012	-0.9082453920097345	0.6913113114554734	-0.01610879971126579	-1.0079083853230109	0.4670325031685342	-0.08080589585231869	-2.3464392211225986	-1.0290734309027043	0.1496933358716551	-0.6591189450363797	-0.223987934588731	-0.9532919582398603	1.455473158720424	-1.5246317501753337	-0.3436049102102831	-1.3468924209354611	1.3260697872723295	1.798819165649515	-0.8854473638800917	0.14797287129894834
-0.03793964269468579	-0.8250868774517809	-0.05468294291987017	0.0024305956825777463	0.5925131656924073	-0.7342466399870575	0.6955975156097995	1.3535251990082648	-0.22117858666336693	0.6100014980333258	0.12072566735884446	0.4007409612170699	1.2945535281149296	1.1279985181506593	-1.5209828248224322	1.1915106201200012	1.5901504456978781	-0.8890402909459297	1.0820073649226785	-0.0715077065280497	-1.1012091153574854	0.4423276602214938	-0.1485419217244958	-2.3262398516443215	-1.0084947159093303	0.09421455766344225	-0.6668314937123065	-0.34085247166944954	-0.669266788379504	1.4042147705272283	-1.5461461546234474	-0.45779521238461046	-1.2542290497137074	1.3313494339371474	1.695618927327447	-0.9369327907712737	0.08858617433517738
-0.054387731509861426	-0.7999283353598889	-0.10593367050281292	-0.04980293386334393	0.5157637547874823	-0.667380299779912	0.6674834972479875	1.3215058028134927	-0.17385075071256775	0.6234585134267248	0.3538050550505141	0.34109577443461503	1.259290708356216	1.0942053643629603	-1.5572904979626536	1.1575457187029414	1.6973015971769894	-0.9094513567284632	1.5258736916450015	-0.10383063106174042	-1.1903490786675053	0.4422293957549289	-0.2575317158095899	-2.3014771694599894	-1.01541641833305	0.0999202626462887	-0.6802207367349	-0.428573825285131	-0.37016842530943794	1.271735215028918	-1.5554589571870021	-0.4454498315220589	-1.186786712469099	1.300608932468363	1.5284024052903802	-0.9559283751161315	0.04654314439202312
-0.07502002223265114	-0.8076868367592075	-0.17128958736571012	-0.06608954962578896	0.45119236811740615	-0.5061628904397206	0.6419202503704116	1.2727521891129618	-0.1616889419294587	0.6135539092557438	0.6006333263523356	0.28667062499045926	1.2284559844522573	1.0545769865791736	-1.596164288930301	1.2343632577760197	1.726402024330121	-0.9643566268440822	1.9609948309735121	-0.11612368572039437	-1.2773247940064165	0.45746038807253636	-0.3361013925423735	-2.2879070662343124	-1.050040043339036	0.15629170760181813	-0.6953226826059185	-0.48958192043613585	-0.08633579623825742	1.131800681112645	-1.5422791678095882	-0.3737202477851791	-1.1493317036211277	1.2457378265954948	1.315690378331312	-0.9501185089879763	0.06078677997267758
-0.0958521952121735	-0.8507125670518876	-0.2352312389023973	-0.06568339048185937	0.4174998344009893	-0.28225005787665725	0.6129917621587706	1.2279676817365595	-0.1758253617327029	0.5724990454189313	0.8076238845121866	0.27896095729800663	1.1943915730805676	1.0195144972130423	-1.6278027852717485	1.3277876056668652	1.7087546679135996	-1.0345871340033248	2.248519812908651	-0.10866096890405696	-1.3633211871384012	0.5277426027176155	-0.3876141623519339	-2.3098224713730606	-1.0893134000314082	0.23151958725065916	-0.6769730643525089	-0.5310232832698162	0.19081291686584392	1.079585527396586	-1.5265938455557386	-0.33226098950461713	-1.1319038768293688	1.179052994373412	1.1052607345623113	-0.9223149813045435	0.1508344387819906
-0.0856626419467095	-0.9064620470013018	-0.28281049623451504	-0.061848662708540635	0.40310907112216066	-0.060040420538332785	0.581679098568541	1.2993873641525366	-0.20283714293769606	0.5117553939595624	0.9330663033771482	0.3493110730500568	1.1351513314625639	1.0422927939117133	-1.6570025049711916	1.3592236760546073	1.654068752842124	-1.1122386150684542	2.334934615989947	-0.0727540784980698	-1.4416074468733129	0.657023959140993	-0.42222014592174306	-2.37454290010958	-1.1264004256816442	0.28759194283208694	-0.6003215330984653	-0.5527811924979469	0.43553225990744615	1.0835467964165832	-1.5193461054770998	-0.33957522529329365	-1.131170227025756	1.1229412404592023	0.9291459612615707	-0.8609970254650128	0.3164338993270663
-0.039902930638598275	-0.9795923038285185	-0.3308861513301375	-0.0761447327565907	0.39667780080728615	0.11769925669271712	0.5576411315915537	1.360469923504574	-0.2550027758878289	0.43128854895780633	0.95343719412319	0.48958753768536434	1.0452151777228813	1.1137196552885205	-1.6772613299245513	1.3105719132614562	1.5832613464482996	-1.184456479816614	2.3087340112531214	-0.021223579289477604	-1.5156409593449973	0.7614328449978951	-0.41788305621372823	-2.4416600266959203	-1.164696482322923	0.3287420393333764	-0.49686458650916504	-0.5687295648802346	0.5866630264964183	1.0997079081670218	-1.5087118917389866	-0.40607694856834026	-1.1375787309394245	1.0934413870317592	0.7955991560443719	-0.7720094366524172	0.5269150280717112
-0.00702452031995736	-1.0582416435878388	-0.38202916996439573	-0.11069387363032787	0.4036463368972275	0.21429293699449667	0.5570450877469065	1.265332528817185	-0.3208111758861718	0.3323672287073848	0.9052280428821252	0.6526511025834341	0.9295340654295348	1.1955801761451845	-1.6746141767973128	1.2065412061020189	1.5146655361879913	-1.234948912740479	2.230685689915672	0.024064716733167388	-1.5821374782572968	0.8167615199368458	-0.3796598067507627	-2.4379259714459014	-1.2027960714281574	0.412454854456709	-0.4112994602420913	-0.5837600834960093	0.6489499717945756	1.0856941072733248	-1.4940333589514665	-0.5454348982567624	-1.1027668048276447	1.1518138773768563	0.721156945917147	-0.686718506147816	0.7179338292554103
0.012372942239013843	-1.0688897172029175	-0.42060302258690124	-0.15763269793961565	0.41326936389064794	0.20538195549449084	0.5768181944193369	1.2223169149796183	-0.37205233185869535	0.23468452157083414	0.8695290842000857	0.7811728521423674	0.7824953715189719	1.2942024360503708	-1.6403401038000287	1.0953904892483879	1.4575409617249382	-1.2663988465850862	2.111876988160427	0.06976157452191885	-1.6276029175103528	0.8427033391100608	-0.3412792848576598	-2.3677075178418954	-1.2476309706793258	0.5802393919522952	-0.32283135650551753	-0.5893733163571068	0.6718279434226352	0.9843548884535329	-1.4953318885472446	-0.6936927289822623	-0.9908244771772032	1.3222306708332894	0.6868359890937129	-0.6108875280061916	0.8416461785983943
0.03502626466877236	-1.0291195716066615	-0.45651224947889685	-0.20578999968069267	0.41359968284865173	0.1173467250127842	0.6001601598882894	1.2610484140546327	-0.4207175180004056	0.14693222304513534	0.896686358145673	0.8312399445836067	0.622736891292085	1.3861664961448819	-1.5513942151952769	1.0200902487928998	1.4091492401669212	-1.2832688024819137	1.9627368769633509	0.11986986505102896	-1.650024526491034	0.8508477293094947	-0.308627108785324	-2.2886069020064594	-1.3044151262253	0.8066868591465216	-0.2585134401033402	-0.5770539149360585	0.7054813227877463	0.8386581151212843	-1.508980750289654	-0.7892964075305956	-0.8669591255660771	1.4612314988873203	0.6597943130577992	-0.5406568416634492	0.8817998402674891
0.02268242485851805	-1.0068987612674598	-0.4944632633981378	-0.25525725613822836	0.415760685188365	0.011179473547509634	0.6175564954534927	1.1466325029357622	-0.4776356806558196	0.0679835392558662	0.9460285301112293	0.7905342475165877	0.4662080985329296	1.4124319784985853	-1.3629408372434215	1.0389018054401107	1.3495178873348732	-1.29948835044055	1.7872097213248523	0.15803160267248603	-1.655537948197432	0.829738209786193	-0.28357240087654	-2.1939229567514986	-1.3705239332896915	1.070166192229418	-0.27895815712416294	-0.5497888831088551	0.7429167533687984	0.7635238814141128	-1.5199867896829464	-0.8256649100136595	-0.7753743653138725	1.4908898795644911	0.6235013771581477	-0.4950045669370079	0.8387525101980744
-0.027776740396785828	-0.9810274580290137	-0.517630053360931	-0.3146991957160573	0.418216188767745	-0.07525874595040169	0.6115072057506747	0.9727623837773166	-0.5245730821549105	-0.004638756024713003	0.9608341169877473	0.684212103243229	0.3160831559963254	1.3637229692690949	-1.0378272143919003	1.1652991637423413	1.2614082606767798	-1.3284450538554256	1.571598029197726	0.19437291318420574	-1.6389976830782373	0.7789701621484157	-0.2912606031344017	-2.0975900833758616	-1.4351768655357022	1.3623350983510645	-0.3322889231779529	-0.5137060885074131	0.7385708326988447	0.7879841764556306	-1.533704296161696	-0.8114060249227736	-0.7153948499126274	1.4876710871461225	0.5773059413911922	-0.47587508788178123	0.740051361259755
-0.0653323955229823	-0.915010364806262	-0.5240457603043367	-0.3847305457671537	0.4104517033814082	-0.15384357898810794	0.5652564246874514	0.8971991288251611	-0.5647698796716285	-0.06703819237588722	0.9352384156468997	0.5511011511165841	0.18116273067886918	1.2699409230530936	-0.585789159089728	1.2675179511933943	1.1445206366920015	-1.3693439696909742	1.3162338963057878	0.25443149280176625	-1.6023731967871586	0.7369707730858989	-0.3563108998150041	-2.0733115341571926	-1.492288466975084	1.617637788083543	-0.3425166675463784	-0.48597417152730193	0.6961499709695076	0.8522476489505462	-1.5562312104708356	-0.7690228004260378	-0.7472721768099596	1.421813353618268	0.5288281224341697	-0.4686331305036	0.6448262830780794
-0.08647549645742333	-0.8746093292762307	-0.5329013090853444	-0.45324337289274685	0.39674147675099775	-0.24834330605847477	0.48567161395215175	0.7849882767752503	-0.6203462043838139	-0.08868811742873875	0.910270865692169	0.4371126789441714	0.06243238623475542	1.1372325857651862	-0.08896945358112877	1.2789148770556173	1.0154215506886888	-1.4157803864447325	1.044684466558413	0.32512819334185583	-1.553547762558957	0.7135029063650309	-0.44439555857108903	-2.111553245048909	-1.5455009434683529	1.768024526756432	-0.32319220899245005	-0.4691026398654016	0.653502186167215	0.8990079404095589	-1.581984427387988	-0.7084225387897778	-0.896795837115616	1.2508382685432315	0.5023281320086986	-0.4757819437354378	0.5813673554653647
-0.11027036866452485	-0.8794589946450166	-0.5600767451383255	-0.5039766749700992	0.3736430281696036	-0.30577623830017125	0.39207792179979933	0.6165217639066751	-0.6910956196848149	-0.06359760039291582	0.8920309931999644	0.35391472221556775	-0.05393353085117673	0.976180403473176	0.33263019958159534	1.2515298466662947	0.8911543708169202	-1.4546783945259851	0.7893203336664751	0.39133588612270614	-1.486634625912219	0.6499200162346027	-0.49210354535925405	-2.146324537454087	-1.5985774039751286	1.8217501810949153	-0.2830298657826832	-0.44337620683755385	0.6208115107479794	0.9102553468728971	-1.6053980028748611	-0.65522592902763	-1.0868937325865862	1.087382889096545	0.5191690767738059	-0.48635962585453313	0.5581354630469505
-0.12801547123450224	-0.8669086193212288	-0.6107140000135414	-0.5350423608436451	0.3396838514388944	-0.28828132276226637	0.2978474623103081	0.4959559188130549	-0.7532061117727216	-0.011386617051317322	0.823128069659246	0.2914091090687675	-0.1696007619662956	0.7979573190157867	0.608431913084738	1.14821605082779	0.7903927794196528	-1.462424572400968	0.5703002906896618	0.45151858577047665	-1.3577320167530142	0.5381123940716139	-0.47097459926428026	-2.1888275771227823	-1.6542532811126471	1.8150873901149467	-0.20782713033438288	-0.39988161043369796	0.6167612777185457	0.8690408320418808	-1.6158663251668173	-0.6186845554460567	-1.2758207035365603	0.9884687777560677	0.5907202681936117	-0.4932231851381944	0.5873793986869483
-0.12439093964574124	-0.860903125066139	-0.6769690524480698	-0.5515777948203887	0.318630992549236	-0.22710645786970937	0.22084674228037326	0.41327347315254154	-0.7995286912041792	0.05452652386246661	0.7091450106606454	0.22930800066035886	-0.2665098942358791	0.6451348948696527	0.7021010020214735	0.9596536423679798	0.7312246356340494	-1.437356766449859	0.38388389105446985	0.4703331136830474	-1.1329478118537888	0.4673966597210991	-0.41050939881613957	-2.246899566023904	-1.7087654659212874	1.7186701786548082	-0.114894150304273	-0.33903268067572956	0.67097526278486	0.7540081772545983	-1.605746946951259	-0.5388300300792117	-1.460428372000369	0.8910227665978454	0.6993982261718411	-0.4897128151228861	0.6531495923436589
-0.10410511150128987	-0.9072855750827955	-0.7479492496314271	-0.5527706586124704	0.31138785395203755	-0.11351905164728074	0.1704458671187054	0.31367749749055174	-0.8342549186446581	0.12806487675851277	0.5416692840891544	0.16156308804485925	-0.33988580234947074	0.5587875284701804	0.6102918661566467	0.8101383491414292	0.6956665294216557	-1.4007126025433094	0.22316703944999555	0.43043369563865985	-0.8609830011844035	0.43944330911466645	-0.34978409396431065	-2.3012279128836077	-1.7549706002956373	1.528127240477641	-0.018201841380450147	-0.26184807607908456	0.7579349349244606	0.594708882325811	-1.587207147744575	-0.4425348671368405	-1.592587367417888	0.7883246787312789	0.7932133048163548	-0.46836534108286293	0.7296644215977525
-0.08220245799126277	-0.9894553769916508	-0.8121110020632528	-0.5511569993109117	0.29552458447487717	0.07639358696556979	0.15082454800919773	0.21009787665342844	-0.838980521836028	0.1783104219298394	0.25071191026917883	0.09339440856056871	-0.3923335207545383	0.5377993204077594	0.40966775793757293	0.7561932274170083	0.6614480964318228	-1.353350257821988	0.082917771665949	0.3643604662238695	-0.6171480035194974	0.4334549569169286	-0.3106656014374879	-2.351050467785651	-1.7875388726168508	1.314218520120719	0.06402943877600989	-0.17603670717984496	0.8274284069031733	0.45242356253209615	-1.579776355035694	-0.41432707271791613	-1.6698343755478522	0.6948900962400583	0.825355346487671	-0.44135353864334714	0.8091050201694433
-0.054285569467531235	-1.0611360317572927	-0.8620832712552833	-0.5724492520904366	0.2719485663156459	0.25037858943684654	0.16478159952671542	0.12662064047135496	-0.7949825981055474	0.1808865651770895	-0.09318629719569749	0.02659334033465146	-0.42014677486418633	0.5635394001227712	0.20148421389304474	0.7519015801944394	0.633542022016093	-1.2718776301199868	-0.0277691504577345	0.2927018354496575	-0.45054419470358836	0.4823559796899673	-0.3388294643112917	-2.395130534639528	-1.8114273099482048	1.1356161500326554	0.13732558048738422	-0.09949937518154925	0.8596858655467651	0.359734196719906	-1.584753098420395	-0.4239124770766714	-1.714582154960203	0.6221881210174706	0.7854227701942587	-0.4180209299843856	0.8629153292175424
-0.01637900993506946	-1.1048167317522124	-0.904604890996979	-0.5906093226429001	0.24674881159176767	0.3420580630677458	0.20491645244486145	0.052894127029388116	-0.7108372421338528	0.13981879912034084	-0.3378248445066616	-0.04522069732777003	-0.4318578622292703	0.6085473429770545	0.029990366545001767	0.7684494647940479	0.6083198353106478	-1.139433796984063	-0.10723324830197652	0.21717996873517845	-0.4059011696795542	0.5689327549966541	-0.4661656922658546	-2.425817853908614	-1.8322830945436923	1.0263196899862355	0.21575983074403368	-0.04111750901565159	0.8711833012432233	0.2956871870129686	-1.5953930325532037	-0.45895762149527924	-1.7116572729616972	0.5770698872473675	0.6910538332289563	-0.394018847773583	0.8584395441799639
0.004884020353411613	-1.119307936414253	-0.9513224767396175	-0.47940587630804127	0.2133826170868729	0.4260370555453985	0.2514263830057571	-0.01704743886783532	-0.614749977242655	0.059033699360160244	-0.4505633418804321	-0.11656762832800016	-0.43922876786837695	0.64411198707751	-0.10210874862230764	0.7810837992376063	0.5665174895015685	-0.9857342710903161	-0.17615767659564785	0.1611190884239443	-0.49826045184659706	0.6430646246259941	-0.6386088629716957	-2.447680531694665	-1.862811127067521	1.0174758472628227	0.2575002303518776	-0.001936294763092722	0.8693266579190355	0.24074027291262778	-1.6065821245767382	-0.5718186045327888	-1.6718555564637625	0.5319240835207895	0.5602519741950112	-0.33963430932747113	0.8200927055690723
0.005354854113716302	-1.1252315594565632	-1.009396332071861	-0.2308035484005469	0.19015681661805578	0.4888726419663163	0.28918446481667615	-0.07068126022208784	-0.5153731899020041	-0.04693223297539579	-0.4409414715828067	-0.18651323934165753	-0.43854859013520137	0.644102687915763	-0.19582028462085022	0.7598907221064758	0.5227896472641304	-0.8536201586452808	-0.24223889939419596	0.12560524478028673	-0.6367344476580282	0.6741219763233387	-0.7895238575676008	-2.4762923106258077	-1.9086535521445582	1.0657120612428093	0.29247599229424415	0.03319150748012949	0.8560344670091947	0.195231136368128	-1.604459858144871	-0.7119216882665118	-1.6395603892809294	0.4483250830017565	0.4275694314124512	-0.2611487230150672	0.7729777306960394
0.00870399237097865	-1.1195439181452072	-1.0818329415613488	0.05619728451954955	0.18956781413872328	0.46585614589933233	0.3127078349339992	-0.1035342172077637	-0.4308014974600531	-0.15813216586504836	-0.3395742754698676	-0.26751049767210344	-0.42581029558124045	0.6007406966906549	-0.27088598401470004	0.682002726403512	0.4980851647870651	-0.7488186628824728	-0.308028810154309	0.07334036872628949	-0.6862416199971284	0.6435270456451249	-0.9154748783490325	-2.5170889014254323	-1.964641762288096	1.0885578880491278	0.3951519894715266	0.07462225928760842	0.8536414600580178	0.15442790083427083	-1.572231154432913	-0.8077161211304407	-1.6276762341840123	0.3122191003775215	0.33931119504135493	-0.18285524650449494	0.7101012054396486
0.023091073027838686	-1.0995625262732207	-1.166286123325858	0.3466632769829029	0.2014672561198343	0.4230808862775217	0.3269055252707843	-0.13145850370303808	-0.38525978693201257	-0.2603435521991863	-0.2447292867398823	-0.35189789095288393	-0.40107403597881464	0.5604241809376082	-0.3380140828506333	0.5286770004026896	0.4891615787452577	-0.6871925107388809	-0.39641870885619335	0.0023488831144530377	-0.622390894229508	0.5446787725432655	-1.0039164245427363	-2.5635416991506297	-2.023959845286131	1.0709760342269845	0.5823320988871411	0.10960150716399523	0.8674700145948462	0.10141616405845318	-1.5153704311640332	-0.871243269296645	-1.6257910942912872	0.14880507586554664	0.30889159188414245	-0.1077694215336155	0.6369294574277629
0.0526603215405647	-1.0999044589854186	-1.252556308224704	0.5089659345337896	0.22393690475707598	0.39872646877464546	0.35692614350833124	-0.14917651679341	-0.3803097961247174	-0.34099962976000503	-0.20985220837612664	-0.4337234208905132	-0.36935091666825937	0.5696257014860195	-0.4033632639144716	0.3203160546415078	0.492349546888438	-0.6940985783603664	-0.5207565131009316	-0.05680465461616443	-0.5043419886454106	0.39725317138175925	-1.0341913673441518	-2.6071999471829383	-2.0713286719893595	0.9981546736959089	0.8711379631673252	0.13027709171947607	0.8447226956451541	0.041382374440627964	-1.454310938188981	-0.9008161492865616	-1.6461778133373486	-0.01933030369264368	0.31441800238169143	-0.03794041932197853	0.5854074851970321
0.11608518251596005	-1.1259346886957318	-1.3377213056500878	0.38808053238957824	0.23990364764276748	0.3382524198723179	0.41199911389947064	-0.13561661509022055	-0.4047994605267197	-0.3979328255982329	-0.21892811531946427	-0.5211205220462359	-0.3398672941118336	0.6095423532839555	-0.47053380981221193	0.10566003824035639	0.5138342723661947	-0.7193244695742305	-0.6621011141494931	-0.1053924747752091	-0.3966598308429214	0.2483593834845143	-1.032316196061747	-2.6452163684767718	-2.1080278001966355	0.8594140151130081	1.2770808533921556	0.13743422889303056	0.7652583613698709	-0.01575947232981124	-1.4036225207960698	-0.9104552032965796	-1.6825493526078001	-0.16323858399909058	0.35764329682397317	0.002606391883028075	0.566899013463767
0.21863810570385342	-1.1475197931474654	-1.4123963880731139	0.0954812896477468	0.22701324878764387	0.26715145213633285	0.4785857262586422	-0.11769505808579037	-0.4354104190911429	-0.4384070895379194	-0.25535502514055564	-0.6026811976908703	-0.3077092312167985	0.6243605675274058	-0.5454374386064349	-0.08089894680205385	0.5763584111059448	-0.7343064357615872	-0.8093476970967423	-0.1431715089701871	-0.3512917827485658	0.14054592287426484	-1.0219483135519312	-2.681516754110135	-2.142948645321254	0.7212623325283355	1.6981041460559478	0.1253323535091317	0.6727975238252661	-0.06522554863854957	-1.3781553236136708	-0.9084880494169839	-1.7166470633478519	-0.2646822388460788	0.4257070067293567	0.009050802508145994	0.5588737841443387
0.33093639936446984	-1.1512762370279546	-1.4733502870332371	-0.23281970775464922	0.19316948470491171	0.23889370193636253	0.5422587578368356	-0.10900567146898585	-0.4399699754467292	-0.46907566632613473	-0.30889465730306276	-0.6706331782081655	-0.2700125782087622	0.6045580025876959	-0.6316667152555366	-0.20578882718972138	0.686829227417911	-0.7635702762583862	-0.9701286373496723	-0.15241327955285994	-0.3954640838388842	0.08852933848483455	-0.9959378731830828	-2.717620610519813	-2.1776024961020166	0.6401124832722979	2.069480599547468	0.08711143712789451	0.5739553344108571	-0.09324449191442512	-1.3779894321675141	-0.8904975330272308	-1.753693949126264	-0.337466923938088	0.5227600263261778	0.01616468668510526	0.5629184997213309
0.4008418872859473	-1.1452803746802505	-1.5292652803940139	-0.5994350510677524	0.14993351892471402	0.28109556665707697	0.5825046748254131	-0.08369353187078767	-0.4070208979243729	-0.49501342913776425	-0.39887294043406596	-0.7475853891546884	-0.24975531211459567	0.5613122508844217	-0.7261538748380076	-0.26911763065593775	0.8068821132200628	-0.7891981557118268	-1.12645250341455	-0.1445937176496696	-0.49951571566983893	0.06662792296627174	-0.9689354067164462	-2.756375214751391	-2.2026395128748595	0.5882917981780873	2.3488935274513847	0.046821370637179206	0.4694675739995623	-0.07284503877537646	-1.3843047479108583	-0.8818837834635478	-1.787495284780088	-0.4133739066008066	0.6842797199208379	0.030374990511583676	0.5848938705205884
0.4184848278135934	-1.1368524557176138	-1.5857609654781346	-0.865231449401606	0.0887568560037644	0.39667498923961225	0.5877172818643167	-0.0546061372951825	-0.3507085818319558	-0.5089091200089924	-0.5208399796674266	-0.8333548402916424	-0.24183841346518525	0.47706184545884245	-0.8293349644433207	-0.3089945952949345	0.8888474081150181	-0.7908919263841995	-1.2517225061822788	-0.1368879324408378	-0.6093999957829299	0.06502100992479336	-0.9498449532736363	-2.8049754537500275	-2.2186944369100816	0.5306365696014174	2.5347702592276327	0.033446172108986136	0.4268060362837562	0.017549821484246074	-1.3837498696254384	-0.8712432692966458	-1.8019059160218938	-0.5018458969266628	0.8754825676967147	0.04439900604537559	0.5925751614406123
0.41524673525451644	-1.1207623544295184	-1.6397418807603514	-0.9539351427993109	0.019135171048059806	0.522176267295938	0.5650379986822702	-0.03987828122799434	-0.2679409658220373	-0.5120744646333264	-0.6675162636126288	-0.9096665854023775	-0.2111887719376006	0.3780397215985462	-0.9388483839054838	-0.3489304841520897	0.9392554514046185	-0.7709234993373791	-1.3393200361396196	-0.14269571552105145	-0.6941627675713826	0.07336192905735762	-0.9149183759039321	-2.865362652774075	-2.225182903228677	0.4640684776765429	2.694751785672975	0.09212514700855297	0.45631978868160183	0.16504323595671216	-1.3679844618458588	-0.8106251244432979	-1.7888751294438348	-0.6053435135309828	1.036515352877493	0.04013183984102935	0.5809362860047784
0.39034140606556467	-1.0989990596911459	-1.6891381412268067	-0.9839360330793122	-0.043553795536041565	0.6083469025066711	0.5300120930039579	-0.0199649016359978	-0.17595101879762126	-0.5267141835208716	-0.8448017188402115	-0.9671255203844744	-0.14682174849402846	0.32261671758789995	-1.0454059443363568	-0.38753075739764475	0.9662759791139088	-0.6821879829922455	-1.375582558683983	-0.17302237623554212	-0.7574399676266584	0.07163363049835818	-0.8674402488213531	-2.9130473531940786	-2.2137726732507113	0.3814922021747943	2.8295167248971653	0.2376925099669085	0.497262212208344	0.3350228048443353	-1.327072198986803	-0.7292147591898641	-1.7561232531117335	-0.7115774483153722	1.1630263315141125	0.030642779932319935	0.5764971877298031
0.3436888873440455	-1.0955363889859262	-1.7371295023625888	-0.9761019184202702	-0.09894390707219688	0.6549447948024592	0.5017573934862668	0.011148239512850428	-0.09737496345317292	-0.5624576334839714	-1.0311806927322373	-1.0081971979290862	-0.06064739405415463	0.3163909287984487	-1.1383032685129642	-0.4388783031715631	0.9484378895606161	-0.49939173530803993	-1.3477273015688485	-0.21347516274794795	-0.8296122268431898	0.08366235725848833	-0.8174336649773368	-2.9225574502621616	-2.1928413242182834	0.2880106679558295	2.8707077669875902	0.4261814739141874	0.5321602302463375	0.4885165677995523	-1.2683752290208108	-0.6635416249731925	-1.7274040213955115	-0.8118218100557316	1.2269391471911617	0.020990717767509475	0.5601165482275181
0.31532337419964607	-1.1086117032622442	-1.7777685570011825	-0.8690039726213497	-0.14126055141505775	0.6610907386682879	0.49191711684606465	0.04003693645806617	-0.03708201105425552	-0.604639291195207	-1.1926155989643399	-1.0271511342423223	0.04762579612481148	0.31753937527417325	-1.2249647334277374	-0.5107412975677847	0.9091922760373077	-0.28431899369110897	-1.30063379743548	-0.24780469443669045	-0.922793923239254	0.11293360776944177	-0.70275786764882	-2.91527628219441	-2.1868213574087156	0.1886439751295577	2.7638308005594534	0.6088927340942303	0.5513111623125079	0.5920723655682385	-1.2132363445551444	-0.601564355621215	-1.7222636141622576	-0.9014103836187941	1.177280575330477	-0.003302439900616241	0.5287035077486124
0.3063908582376377	-1.114058546888954	-1.8084047284053866	-0.6893864946283399	-0.1521610770291927	0.5674999487004002	0.49646333946238064	0.07043767390771158	0.042297351955202525	-0.6520033405807941	-1.321075492712144	-1.0311143175720456	0.18430913107723218	0.32297473531514986	-1.3061891156074086	-0.5818039046673495	0.8838883465589602	-0.09067809698192768	-1.274759462181702	-0.28098094417807074	-1.040285534970791	0.13539570877369983	-0.488135440968099	-2.907558915117991	-2.199672349317675	0.09385565041452174	2.5207023980952856	0.7329303248878075	0.5177196710582037	0.6255937929145159	-1.1805442888728868	-0.5845395329541722	-1.7408040621793621	-0.9652968652587404	1.0547318139118147	-0.05177232505393794	0.5145470032291409
0.2842616715033127	-1.1229295335913396	-1.8369101358247373	-0.5152174037102081	-0.12860893734885304	0.39746499999223395	0.5111460095733824	0.09785794690150895	0.18928021589039962	-0.6939484575932006	-1.4178460296163944	-1.0285861629570943	0.3276137880444437	0.33197167430513297	-1.3581018721974185	-0.6406053640383622	0.8579985938748151	0.04989131865958999	-1.251908945886877	-0.31556905926308265	-1.170145823857211	0.15309487328091548	-0.24946243035562476	-2.8962225342883463	-2.222779954133979	0.03489363134178061	2.231266388427473	0.7682119870109647	0.4514925160387124	0.6032505039394241	-1.1834845717461462	-0.6387614471626536	-1.7951767439821438	-1.0175901802012661	0.9324873702518275	-0.12817381109191484	0.5061319770570545
0.24600864939251327	-1.147433105980992	-1.8752357895654908	-0.4158072089148592	-0.08390842486328709	0.255985117358681	0.5313411597134514	0.12454158477776345	0.39104058462509084	-0.7051389830178172	-1.4823577640279944	-1.0378319855489164	0.40558436615152715	0.32849378781184774	-1.372093967298539	-0.6892325750739479	0.8080946310181103	0.11471530983262021	-1.246642024231976	-0.3368970177873936	-1.2987941338798108	0.16729697883095693	-0.041451494680288546	-2.8920139328640637	-2.259962694737673	0.01631327914763921	2.053953170893351	0.7246059748319831	0.3873833097001472	0.5534034531238446	-1.21731498597272	-0.7358375105845012	-1.8854010940024861	-1.0772722434788906	0.8527926356098614	-0.2269997503620075	0.4963962274312566
0.1899438972928253	-1.177600239913536	-1.9180758531554722	-0.32766701559071454	-0.029517229694108277	0.1798977376679739	0.5429140358523795	0.15733638635942268	0.6346357804727493	-0.681162357636482	-1.5102429891126334	-1.0655068514005852	0.41058621737304196	0.3296236359640787	-1.3621536371880905	-0.7306219279790211	0.7323190805379042	0.12019861008931362	-1.2824734049594544	-0.35393249193363024	-1.4304561592021785	0.14346495555752456	0.13061664176907223	-2.9066050293737637	-2.3017800541403646	0.01398038202965295	2.001731891590427	0.6350436081701762	0.30418505940621887	0.5059807855336182	-1.2629923376127596	-0.8462365707363352	-1.9634643482715668	-1.1246305362125273	0.8360673315930504	-0.3409325058671308	0.5083469403492165
0.11648050520149793	-1.2222007870638065	-1.9553852963803728	-0.18013245087676916	0.018613824258920907	0.16698573396920444	0.5412184577104637	0.17478785384805243	0.9492002914850153	-0.6292309223934999	-1.4878115269971801	-1.0948382604666222	0.4175869582593997	0.3434096432536394	-1.3292494466400333	-0.7598876229979133	0.6388825498456935	0.1395888967466313	-1.3238105832133513	-0.38567618965967837	-1.57305304739857	0.07595148676448822	0.21751570835950754	-2.9249014207592845	-2.338146698825105	0.017978976892631882	2.085832064477716	0.5351354909609773	0.20357562060545256	0.4803515914370206	-1.3151737780210813	-0.9377330704269677	-2.0138238198903524	-1.1588379597079481	0.8722994039409674	-0.4462785353812434	0.5287126794392629
0.0345110126291928	-1.280377507674461	-1.9761778064743296	-0.0173431341714436	0.03987760971212391	0.2939481071809175	0.5209492648567742	0.16433926625974787	1.3279486361563302	-0.5569182803913877	-1.4083122179243	-1.121785980895705	0.4163006357435986	0.34972842366055756	-1.2821177727390167	-0.7786746278875576	0.5461726215792793	0.21771463360002485	-1.345088014500629	-0.4157028936344965	-1.7047475364405045	0.00095257772427918	0.18035707226977857	-2.9238948076623608	-2.3775056952126756	0.024660173372546338	2.2837785040631475	0.45660859154972294	0.11757177595497097	0.47128612987650076	-1.3744771098247495	-0.9970218961434988	-2.06735110390619	-1.213522968374615	0.9314952943585446	-0.5326871956419628	0.5216367201021896
-0.052602116683045944	-1.3271933935234812	-1.952107197942136	0.1666872080339919	0.03562326072289022	0.6034114589876023	0.46998936720726936	0.1373793902144143	1.6272503015334094	-0.47676538940807867	-1.2939417010613656	-1.149427138019174	0.3780024650123461	0.3574281295868687	-1.244189393602526	-0.8104937056933323	0.4636033384178811	0.3372180587990246	-1.3679793144808352	-0.42288634038286466	-1.757939340950416	-0.08376295298040744	0.09528478544478307	-2.9071994104405197	-2.4223002934308093	0.009102924544316248	2.4836369232435196	0.38988115327559597	0.044798234103525056	0.4716974091736591	-1.4340607409684765	-1.05294867704763	-2.108571533931639	-1.2853358125009082	0.9731746545867545	-0.6117141823049868	0.4951672208840517
-0.15047779506338316	-1.3582900065187622	-1.8700001980598497	0.4226223550805421	0.019656517837197844	0.9537557435576598	0.39228894353361826	0.09710192664929336	1.7540293045307631	-0.40932978654182905	-1.1898388176032804	-1.1753539655370768	0.37048812053154917	0.39127242876417573	-1.2104825677039355	-0.8692067787371058	0.3844536279228856	0.47601691949768926	-1.3913774974079172	-0.4295888220141711	-1.733234450360215	-0.17985404075570105	0.039223213040484144	-2.8912613697392215	-2.4630194496833027	-0.04023301805736464	2.5464737286918706	0.3086219146172088	-0.01969605381338966	0.48053774943468214	-1.4806419149703356	-1.0987058685014894	-2.1003459106368383	-1.3567902471930355	0.9697602093344149	-0.6798025532818353	0.4624793154046876
-0.2576546611237037	-1.3808334857553908	-1.74252899879014	0.6650335003616472	-0.00821762652256804	1.3091628927359185	0.29534852072560686	0.02893894685824201	1.7837696391453985	-0.35688226250140054	-1.1231725826430359	-1.1918423491591605	0.4504575883034754	0.41910017029133273	-1.1764979064916985	-0.9556977102912612	0.3144908968490497	0.6096396170215838	-1.3997614578740707	-0.45144946233479655	-1.694716247094417	-0.2795809137939078	0.008815193567413874	-2.889003680364692	-2.4856232915866725	-0.11090093509491439	2.4740662535527926	0.2249433619846622	-0.064227987766897	0.48976339345830616	-1.512298579212788	-1.1118559941329653	-2.064003523014213	-1.4286099838084458	0.920576373177265	-0.7407362895177004	0.4371241766006196
-0.3553704336986546	-1.3890976622924665	-1.570695761655553	0.7285992359323477	-0.043617471479752826	1.653216822872464	0.18270734049430726	-0.059268262183843234	1.7118982857647744	-0.31771542351524384	-1.1143197575003758	-1.1999661526552046	0.5684707385391388	0.4106100356165478	-1.1596888700161105	-1.058348608675479	0.2621210270097991	0.6842919948161665	-1.4094213650685685	-0.4801418759848636	-1.654628964049565	-0.36930793229342057	-0.015822137507543847	-2.9020896506247054	-2.4709889789659254	-0.18378211350080978	2.346523749925263	0.1423577450509686	-0.09881656525085894	0.47958531316758013	-1.523653562682479	-1.0998623165397963	-2.0155048982482975	-1.4825712811176643	0.838319283007251	-0.8203919991685413	0.4456721922871424
-0.4341284846794472	-1.3842142852478303	-1.3197011302353236	0.5948191957412121	-0.07107772220539407	1.8765222815773288	0.06613449216974418	-0.15801613820392557	1.4691782016192214	-0.2944011120906306	-1.1783794577369189	-1.1947075910561056	0.6757074674104082	0.38855242395325024	-1.1536420931205076	-1.1640193732403372	0.22333862253293485	0.6740164527371089	-1.4179160241093265	-0.5298364330799418	-1.6231878516492908	-0.4267984254968059	-0.04073167086543157	-2.9334576320831407	-2.4115953315309504	-0.25149134642225435	2.172625166371964	0.060201874678473544	-0.13317134320510962	0.4455443751301563	-1.4931752997472088	-1.0449608400819994	-1.9362221333785103	-1.4960460973444527	0.7310898775603174	-0.9101771347342001	0.49182872548716955
-0.49240082525905465	-1.378854128787594	-1.0109323553400615	0.3399634806537543	-0.08720365495036406	1.9265647906493342	-0.037677094462276586	-0.24932496879355842	1.1839635907698836	-0.2865135549696673	-1.2944230881049321	-1.173013616693522	0.7757861353754021	0.34653881118142166	-1.1466499043937481	-1.255155497326014	0.18942445430890423	0.6079322961838334	-1.4009208797870407	-0.6096300975007928	-1.6541690613557052	-0.4372953826310657	-0.08342508670806599	-2.980313075047108	-2.321829818075156	-0.3079686230024656	1.949106672936462	-0.007586666215899457	-0.1767543261262541	0.39161483613331133	-1.4249252706404685	-0.9154982705151774	-1.8420720281176493	-1.4719775253424354	0.6275609760588793	-0.994524980757077	0.5748095966500599
-0.5230405543022842	-1.3744234513900935	-0.6990353379351683	0.03397196343640128	-0.10586866595083548	1.9005029305520815	-0.12309647103089413	-0.28481430409465053	0.9850664080143897	-0.29274962793880344	-1.397944784766517	-1.1367333940858184	0.8643526795299143	0.26225585868972817	-1.1212935731997427	-1.312960155339838	0.15975182774545788	0.5130675883656084	-1.3444587804976096	-0.714051244582354	-1.7374276808042386	-0.41155009239098134	-0.16150479933157527	-3.0156979221018396	-2.2271727667347685	-0.3447198050169794	1.7223782081246657	-0.06071076889848147	-0.23703334605158521	0.325442161848429	-1.3418823008523084	-0.74006391088945	-1.7648444544195698	-1.420800793637116	0.540045275018951	-1.0448461058189693	0.6912625528429557
-0.5204198758251154	-1.3519811071810173	-0.4023205992970788	-0.2628425525829712	-0.09128687484087224	1.7991437015167435	-0.18509243514557724	-0.2602000293446504	0.7712609120568714	-0.3054626153158851	-1.4390740241229338	-1.07670778022797	0.911525550208314	0.1532557342751664	-1.0716034991189014	-1.3124985822975943	0.1391344839134942	0.3951133987416052	-1.2397787126064514	-0.8267780903520933	-1.8030043943288174	-0.3636085932326393	-0.262503944177774	-3.008848159647056	-2.1447420412912996	-0.36399036345904595	1.5471331600678866	-0.1099300139385612	-0.30097751742800016	0.25706156712617084	-1.2534106764985375	-0.5737261476887604	-1.7043547851813756	-1.3582514548861706	0.4676115620989855	-1.0446016024348188	0.8052941827040463
-0.49160129623212134	-1.3092684138783777	-0.15903418220447477	-0.4566207142427213	0.005807000079919367	1.5615500913504774	-0.21477986117183034	-0.19706749200102985	0.5342268100988466	-0.31302761693844494	-1.42167951424382	-0.9909575912214166	0.916934582657853	0.03975481557517618	-0.9961750702877911	-1.2580133219067182	0.12233180281696117	0.26084481000131227	-1.0957016046373727	-0.9228987104134024	-1.8323948817764664	-0.3012222174892103	-0.36649731413620124	-2.957113039860856	-2.0842098896730934	-0.3754017734247395	1.4101007746198377	-0.14979563938117843	-0.3430270504925003	0.19659918118814856	-1.1554946805032256	-0.4316380268583542	-1.6597673398320658	-1.298617639032376	0.424088036253202	-0.9901821349338279	0.8619706450805131
-0.4548540537887118	-1.2432802163777836	-0.0494239364253855	-0.5707514336869839	0.1318893483754317	1.26354614282645	-0.22586405540086182	-0.1121169855838711	0.3849282659673083	-0.31535001652695105	-1.3670714376675444	-0.8973725306748127	0.9213395432155614	-0.08587685962345218	-0.8912150629103828	-1.1881046474127643	0.09699154321732437	0.12888878281903163	-0.9483559755970553	-0.9764978767921504	-1.828520877908182	-0.24539065969195475	-0.4618104557389778	-2.8897083095325384	-2.050452736877354	-0.39971543885164496	1.3021520224469318	-0.17288523239771664	-0.34713229517598426	0.14372598059663616	-1.0652954969515478	-0.3306157335325907	-1.6412706192867	-1.2523759295359471	0.42377763213935254	-0.9199572701002323	0.8812311954471413
-0.4296600057844784	-1.1073354755336176	0.009979890273227902	-0.6796789251792805	0.23171332938285905	0.968850895250233	-0.2301104050270138	-0.03704805156585646	0.3016849482116296	-0.3118320112243621	-1.274228314569951	-0.8113237786470642	0.9261424308824742	-0.218720034756688	-0.784240749509041	-1.1093720712495243	0.04870427075801577	0.004159510505539027	-0.8410074894338347	-0.9747808830409206	-1.8040432333549483	-0.20766288479365472	-0.5414991863015841	-2.8275283805168265	-2.0334860019697207	-0.4484025875802759	1.20173269977748	-0.20621977121272356	-0.3193307805104453	0.1057713953525697	-0.9851241653003072	-0.2899314146591423	-1.6421694617613238	-1.2277077109806158	0.4578003575592847	-0.8716038151298402	0.8851796082723
-0.4070288924943572	-0.9425768837446211	0.02627672250903178	-0.7756788468021745	0.29964362208372364	0.6815885445400837	-0.2196777866778453	-0.005038347938420394	0.24276973577448785	-0.28898648045742836	-1.1466196540089402	-0.7265607738234909	0.9587909620749006	-0.34597906326099925	-0.7314674752114882	-1.0188153686424095	-0.03238910122598439	-0.11256161406897694	-0.7914378329737707	-0.9378965473970347	-1.7919126234768865	-0.19016024921956962	-0.5971252350531945	-2.794156759655943	-2.0207659884181255	-0.5011343449217474	1.0962237412848783	-0.2542399702919257	-0.27228893984090524	0.100017814448114	-0.8492133077404189	-0.2796724091234352	-1.6637271053283815	-1.2047557222158058	0.49896846395291883	-0.8593670029040075	0.8561970658158499
-0.377175366994278	-0.8484442528625152	-0.07397689372777723	-0.903823886257707	0.29030713683700593	0.41076776169767604	-0.2034143046310397	0.01388638978529538	0.24136058154648107	-0.25129479528397114	-0.992217695071868	-0.6553823864642575	1.0227091607557655	-0.4597217601664051	-0.7428394289519746	-0.9410648627818162	-0.14431312238954233	-0.20653652769398176	-0.7930342229443934	-0.8657414365019853	-1.812932881896275	-0.20202134836026425	-0.6444702854641182	-2.8104590984304143	-2.01565783248097	-0.5413825719257481	0.9852642944821944	-0.29975596718734837	-0.21555817160180196	0.12446512172235243	-0.5803204347045126	-0.2613182673195745	-1.710899330118231	-1.1532274735654393	0.5290898357066298	-0.88495835711179	0.8025059887462106
-0.3572582105678004	-0.8215904950707102	-0.17939117350592404	-1.082387545931331	0.15703338664856178	0.1969679162421025	-0.19477351995149433	0.07631136971338144	0.28621117821747394	-0.20901852129320372	-0.815296215413811	-0.6140747478222501	1.0926934343222972	-0.5428609157632478	-0.7925372206804173	-0.8879790525722114	-0.26654127420392104	-0.27215546190257867	-0.8333692877860743	-0.7550056828835222	-1.8552655722111524	-0.24770854505034676	-0.7184972085417838	-2.862074383324122	-2.0266952779033645	-0.5739787123277539	0.8654235678145629	-0.3552728562785835	-0.17387996720214	0.15958837369966689	-0.23004350634201237	-0.22942653018068068	-1.7610110127304985	-1.0822830830680856	0.5365334480838351	-0.929533652646138	0.7611691789831656
-0.3413031646525669	-0.8197941443432452	-0.2605287928500454	-1.224715223601924	-0.03537541651557809	0.048637026382854213	-0.18515166931647326	0.20262006095363425	0.300944469079078	-0.16182220076678594	-0.6220956348800268	-0.5773177874871558	1.241499664927234	-0.6002506924833328	-0.8800823562455371	-0.8327032255877034	-0.37664424803782814	-0.31873189703191845	-0.8981920425785841	-0.6414979152570495	-1.9098424954225741	-0.32606578674199055	-0.8292411951168696	-2.9173709961151526	-2.037007304731133	-0.5957386146373367	0.7372563046574181	-0.4235441988651676	-0.16905957101600438	0.20411043993098626	0.11527383981987152	-0.18848588519564904	-1.8063369664913906	-1.0116074996463555	0.506412076330125	-0.9839996922203007	0.7341539641713066
-0.31318639387210256	-0.8660802752860427	-0.42441029977302425	-1.3025843474034489	-0.23480051272744298	-0.04587119542678816	-0.16525639216656846	0.3793494874762257	0.27587588462799095	-0.12053939771110189	-0.42598912036373815	-0.520730463905642	1.4941556169157921	-0.6534279489321382	-0.9856674930786484	-0.7729393373200967	-0.43242006674799727	-0.33800474892261806	-0.963142974668005	-0.5442757299276321	-1.9804564960999074	-0.4281799082914578	-0.965735517657115	-2.9450720298633644	-1.966601400019411	-0.6110335850913551	0.6053781853286859	-0.4751721468532038	-0.1875778690605988	0.25299206671218333	0.4544532024739583	-0.16096957517076432	-1.8568907824290133	-0.9254720631316914	0.4353356206138524	-1.0338842040962086	0.705033846355095
-0.27200620715714413	-0.9417870673389801	-0.6037831633155548	-1.33410741970034	-0.36831702745128747	-0.11736292116944731	-0.12537698661041413	0.5505686894682504	0.24470844477607545	-0.10415357839219863	-0.2556779066941666	-0.47327339013355363	1.7866690586565555	-0.7021602060659962	-1.0796182761528308	-0.724729506163137	-0.3681293758605305	-0.3433977147434515	-1.0229551623994364	-0.4356758751623553	-2.03981099670755	-0.5246756144584912	-1.1084421011877819	-2.9315211002204857	-1.7515047114546483	-0.6444441688659118	0.47679082524645644	-0.5107615287362322	-0.22369989640120655	0.28077290092128276	0.7367604010697753	-0.15525290677521242	-1.8924606513842597	-0.8414595132655451	0.3632244845180838	-1.0860973196306958	0.69350503120707
-0.19987536344403806	-0.9570921681751274	-0.6887093278547239	-1.2671533655055045	-0.3632030532219474	-0.17816826490351959	-0.055484367088074735	0.6808367944652958	0.20914749540435812	-0.11376573224462602	-0.13702187102875074	-0.469050168043435	2.1526046791050044	-0.7416397972618345	-1.1463064690754912	-0.6865367920931799	-0.1716288323343122	-0.35232727372819833	-1.082190552294767	-0.3220026141622696	-2.0589645912518573	-0.5910734925428752	-1.2387181137979877	-2.884886153458702	-1.4319880462968275	-0.7038939336871866	0.36230364144465754	-0.5375384533581229	-0.28416458065895667	0.2845263656648212	0.8499670120849769	-0.1413218806642606	-1.8849638192851006	-0.7844448432768047	0.3332004944471496	-1.139020659281049	0.6868188687226546
-0.05646650697988652	-0.8956020714237345	-0.7669950015575802	-1.1033724350343685	-0.2666623630621504	-0.23619158152486355	0.03240803611547717	0.7578151642485207	0.16456616387247444	-0.14814154689449385	-0.05914284029763052	-0.5025759060039915	2.5566487608489212	-0.7725316125845468	-1.1922033193603032	-0.652900884227507	0.10405775180819132	-0.3401772921050483	-1.1139144332803164	-0.23321541921916386	-2.0570329999376424	-0.6310208883330015	-1.3332872358274228	-2.8185407635800046	-1.0616366655947886	-0.7864610064389637	0.2720151176993805	-0.5385465008473557	-0.36262495224782587	0.27713632608325167	0.8193800616505001	-0.08780933406690596	-1.8399876852981158	-0.737389820064385	0.35211079997125105	-1.2007344777425377	0.6732310090235312
0.12115330818112705	-0.7991914944448706	-0.8398858618306526	-0.8696735863451265	-0.09696199332417078	-0.30093848428277026	0.12218482638067826	0.8021780449458035	0.10742810135345467	-0.19704526119246105	-0.0049398333067947	-0.5689146831003178	2.774319516643327	-0.7815657482215173	-1.2202415330957535	-0.6183712923864254	0.4507197691554847	-0.2830046276493474	-1.0997217107677735	-0.13338154158742388	-2.058282853140958	-0.6477431884373047	-1.3797672878725922	-2.740926100411456	-0.680766715270677	-0.8759899595448111	0.2420535895679694	-0.519473181248446	-0.4489588668226081	0.2511261574798127	0.7259602958855045	0.01825006540509333	-1.7776906138947322	-0.6827185963759547	0.4268755869226718	-1.2608240951521683	0.6794173143674795
0.24890027937325354	-0.6735528945035849	-0.8643638911687409	-0.5613658642799579	0.1758297292829397	-0.37043819366532305	0.20997356978516132	0.8854275057954787	0.022811531388318596	-0.24371689144147446	0.03593697138043526	-0.6654805583262642	2.778696714844579	-0.7655200446274952	-1.2342027576064694	-0.5742468736884787	0.8416046266427909	-0.17876772211066289	-1.0363147324820567	0.024566368521930282	-2.039545876331089	-0.6396797219162182	-1.4014406385334255	-2.6724668230292172	-0.3876925654127866	-0.9472790622054934	0.2993968198421269	-0.5091062086486497	-0.5129924321368547	0.206552140179378	0.5740151719953682	0.20794927119406809	-1.7051030108088994	-0.6301702593360416	0.5581886997911917	-1.3021742746193847	0.7037222945920341
0.32769830680539264	-0.512858967631426	-0.8705126672393189	-0.2194054787308061	0.44712904695930816	-0.4398104819587427	0.28240215224901233	1.0371064920379474	-0.09441304692296873	-0.2828020163680353	0.08519695531416334	-0.7677287620201014	2.6532756424945347	-0.7372552424982398	-1.239821205060201	-0.5313009393537084	1.191772500694551	-0.023880298385359166	-0.9373909904703707	0.2267061810537469	-1.9879989002792193	-0.6122234739053516	-1.4197507787651698	-2.63317535847928	-0.22904251124233185	-0.9943097159391041	0.41882283544268617	-0.5180300816849126	-0.5113970941694033	0.15968794658213575	0.32352480869346556	0.46815007981326584	-1.6361690809172131	-0.6030552071436212	0.7260016846352622	-1.335263732607792	0.7163425409275014
0.3753990969177791	-0.3639978389828083	-0.873893791628471	0.049647510937259796	0.5791929542172316	-0.5152607562037874	0.3470636540540434	1.2562166692375922	-0.22995214244601564	-0.3146575973903764	0.13728068519856787	-0.8318572096530705	2.3357159281709188	-0.6941024824124342	-1.2339326399404247	-0.5211365117213085	1.4430179957393403	0.1667885953840329	-0.8481504606162567	0.41567375537959406	-1.9303216918491857	-0.5756575318176164	-1.4273361490494807	-2.61539665382932	-0.13484388415271298	-1.0345855511930224	0.5660560359690902	-0.5537627124216743	-0.46044942606230965	0.1124038151762166	0.042590504824461674	0.7221990617544568	-1.5859505089295844	-0.6082107890043051	0.8954032081796196	-1.3714211259163782	0.7535796049696495
0.34380881669808494	-0.24790445926091956	-0.8577655473123474	0.20697380420216	0.6176810824444308	-0.5935100470401111	0.45626555023765736	1.551088799019782	-0.36769921210975964	-0.340290007663517	0.18374040547642795	-0.8485911854377495	1.8969411385003645	-0.6390328465481648	-1.2238688274683553	-0.5494495985466323	1.5943193271158838	0.3579091613327239	-0.8009113004636703	0.5636196597212428	-1.8783689193027329	-0.5426059894752724	-1.4201802534782373	-2.61898211381265	-0.029869768355426908	-1.0733659395764357	0.6824174983597316	-0.6244109248776084	-0.4138614315386825	0.0698645480827753	-0.14138882935800057	0.8947184569949658	-1.5622793708951679	-0.6286539117299585	1.031774082197328	-1.4111412828225898	0.8313142690802966
0.2543592858960323	-0.15455682883076233	-0.8143728899856344	0.3301497975544797	0.5775572784131384	-0.633719895400719	0.6258825986001502	1.8962556607089414	-0.4647468559971143	-0.35992718640632926	0.22786363742088028	-0.8316501417512748	1.54552523047848	-0.5863577448336839	-1.2164367328283225	-0.6092675006808842	1.6557172320956504	0.514526489504744	-0.8027174351019657	0.6621554487037096	-1.8363987405230169	-0.5092423129450155	-1.4128973301749599	-2.654088943916803	0.094801477337597	-1.1186756790652197	0.7274863582201758	-0.7223772242917577	-0.39961341313972193	0.048123025658262326	-0.2683815915882929	0.96650765145547	-1.5578386032097298	-0.6532600978832234	1.111627062073804	-1.4322791825333403	0.89014149291437
0.19645117520647198	-0.1327790862313105	-0.764213300882848	0.41726544529033305	0.5073784289499569	-0.5680088397350423	0.7996386346540445	2.1682727167126323	-0.5022420266181016	-0.3843424872654939	0.25932404189005503	-0.7721734986098167	1.314894081278464	-0.5379649071035832	-1.2072064262971915	-0.7084958840603749	1.6275386817702475	0.5967985769641049	-0.8457791806233969	0.6664117314063067	-1.827552376941112	-0.4779653112635841	-1.400672423201601	-2.7123862224158075	0.244454325883042	-1.183435430620531	0.7148295918874743	-0.8314691846791794	-0.4423093331393087	0.04994997158879688	-0.4360806824686196	0.9388184703320752	-1.5711220374022778	-0.6828357686909712	1.128802756373455	-1.4129634151854278	0.911763753623573
0.17603209222419752	-0.18216669135235794	-0.7176362050732765	0.43584265226088525	0.5199305493541123	-0.4073350937084834	0.9613405169304752	2.380254010636583	-0.49860694724012455	-0.40938139542157187	0.2581851505918611	-0.6626731028205183	1.1510499075931144	-0.495342199237342	-1.2076308969152618	-0.8272920182201154	1.545636964587549	0.6096531671869625	-0.8905596671715929	0.5651504734271595	-1.849059591153999	-0.4595956362786298	-1.3827796598036823	-2.7787459924816043	0.4243984383832372	-1.2352653184647135	0.6667015646751262	-0.9378341113325709	-0.5638163240223344	0.05956957788654051	-0.5295805337593464	0.815346778489476	-1.612983803679891	-0.695049259409062	1.092741101970397	-1.364819534544308	0.9251498361283794
0.15858015029742895	-0.22873696356303821	-0.6846866327712314	0.4489458585168533	0.6292382662280909	-0.18292107152816506	1.1174262593787696	2.6433199807053933	-0.44151824999660816	-0.4305711412967003	0.21586418477393163	-0.5292972964008781	1.0817134223438927	-0.4703042062342108	-1.2400141462502325	-0.911308132611599	1.4773681254188495	0.6205791172042119	-0.9042105492926471	0.4257378211624053	-1.8777034130516168	-0.45157841185945624	-1.3683589877480227	-2.850785936451473	0.6264023288408327	-1.2219811488796506	0.6008432928809692	-1.032367743770227	-0.7233157384836689	0.06557858488081027	-0.4171461760279766	0.6503979451492282	-1.6759902318470314	-0.6933399221076584	1.0015857605367084	-1.3132758925616617	0.9213389986629823
0.14728902370596922	-0.19829532026999677	-0.6871358406043713	0.4849366813969719	0.8061379973519666	0.11908389919462532	1.1868376012625736	2.873106520825741	-0.35842302806744003	-0.4642932434698044	0.1422882845663987	-0.3953147328736496	1.0942527533432516	-0.4632182449831853	-1.2887703849713192	-0.9168813815791234	1.449661866670214	0.6538989738711184	-0.8973355851855868	0.29683916978997005	-1.9086359271786812	-0.42644582946971904	-1.3643061982021787	-2.9103678449979804	0.8560728784767908	-1.1235669406755158	0.5595822346363633	-1.0721166479246171	-0.8557631720658957	0.07010698640531003	-0.2916921999706548	0.4895026410154192	-1.752012870768319	-0.7076762994742664	0.882390580818651	-1.2736430582926475	0.8922876685266512
0.15468910903302352	-0.11123732536281299	-0.7225252547440183	0.4847647041017947	1.014708550979415	0.447235677407423	1.1719846329102441	2.9934639757216357	-0.3299617028635736	-0.5257551185056192	0.057904658173430136	-0.26843026439868556	1.1570373224688233	-0.4639249812759384	-1.324753916912288	-0.8826807832894286	1.4244805513512193	0.6473723108802438	-0.8762445936029076	0.17231057781448966	-1.9269346437744008	-0.3744986082331588	-1.3678811215179905	-2.9291100221835675	1.1284524478713331	-0.9648655174026232	0.5498661467792595	-1.0357526611288097	-0.9361076928059777	0.07344484259593101	-0.22849899977434637	0.3430927427222662	-1.8316891828837516	-0.7438136199228843	0.7830369189662422	-1.2531920966611778	0.8510517473607647
0.17699596888444433	-0.047055110497070084	-0.7787071789776225	0.45947306443654706	1.080621112213917	0.6973632753746981	1.1779783905778465	3.0062581646052737	-0.34572717675843034	-0.603955473538592	-0.02192927360046588	-0.17098796223955573	1.2356001641803047	-0.4516965835789585	-1.3494851186505896	-0.8542940411914071	1.3893311590033353	0.5912384924369309	-0.8560741480616822	0.06684475381199868	-1.9266370596783737	-0.3077943762236006	-1.3707059763208402	-2.889468639747556	1.4314003508227395	-0.7819884699524108	0.5353728028638133	-0.9679906477999429	-0.9797869461217097	0.06698126374690713	-0.03905096826340828	0.19745182276386425	-1.900404475416746	-0.7946732971287498	0.7146688913021828	-1.253896499267898	0.7991445641227012
0.20286073290571557	-0.028667799297444462	-0.8396329799511321	0.4546064728921634	1.0139563788943218	0.8586953636951087	1.2163510269118183	2.9032213275389713	-0.3702841574452103	-0.6913336076861423	-0.08778536938983024	-0.11422727948444529	1.2795294662127445	-0.3678506916893626	-1.3669694492912898	-0.8468990518124722	1.3327560776247906	0.5159628070349157	-0.8565344210824095	0.006822375869915262	-1.9214049902082206	-0.24098609948473756	-1.370439822977531	-2.8042852047692794	1.7052307574065328	-0.6158696302018176	0.5353081725676467	-0.8973371298309077	-1.0057180645495472	0.06251347180304079	0.2782936478396416	0.06682684408637399	-1.9533487264760718	-0.8523634310511097	0.6566537537882677	-1.2754884766920713	0.731104377029924
0.22552293899132897	-0.04280262338620855	-0.8800378847012803	0.455616382114907	0.9891347000862313	0.9699084902900333	1.2982200553623193	2.69629955376446	-0.44274789413187465	-0.786276743456252	-0.12198733177785344	-0.08449136568001672	1.272278864118281	-0.19945682119829047	-1.3311209761833438	-0.8921577617099764	1.2291652780320799	0.39400680190232124	-0.8544311481649108	-0.008671941234554805	-1.9127101239842932	-0.17155358346231045	-1.3709237381471837	-2.700000087927942	1.8645407409929315	-0.5019855992941891	0.5446957230859011	-0.8211075175924835	-1.021678320680815	0.06465645340402293	0.48434798515033284	-0.03008827038168869	-2.000044807684769	-0.9048497356889559	0.6166237958120789	-1.2985591174394417	0.6589552725255992
0.2549500490103775	-0.14978903467475752	-0.8731164139988323	0.48840915912300187	1.0028329874771953	1.0347530825496085	1.4962472929411073	2.4540338331988965	-0.5467470663605711	-0.8732334050858883	-0.12528659419839436	-0.07233696139785	1.2097672914978612	-0.03468032462670577	-1.172997953304519	-1.010546336694118	1.073517955896244	0.22517625800204918	-0.8360784897435188	0.016570969909277165	-1.8856894880650068	-0.10435224885718697	-1.3696111182494999	-2.588702233178034	1.872595909970753	-0.4575685265527209	0.5415719254378302	-0.7870089848909003	-1.037989276106653	0.0589461650571631	0.5856104120422533	-0.09884924008208865	-2.0398465241827037	-0.9494854952207603	0.6030999146165353	-1.299647739649828	0.5928961706133892
0.2894586101783756	-0.36775428286329814	-0.8290306730023207	0.5594577365796158	1.0226163072391032	1.0652364544397617	1.7470891981456007	2.2264620447148458	-0.6345275017102436	-0.9265496786020169	-0.12508112411882333	-0.0654170410517828	1.0969364478006791	0.09435949335210855	-0.8794803797326379	-1.168507434523436	0.8954004537426661	0.13210920545743546	-0.8105886863804749	0.06270741947168687	-1.83459700408707	-0.053509057803801253	-1.3585959992002739	-2.4914346476409674	1.782019338225134	-0.4666700462753589	0.5191236692358313	-0.8262803928661807	-1.0613004645103579	0.04869015816276441	0.7478007628312384	-0.1527492563829998	-2.042270969560202	-0.9886210484359534	0.5952972072840934	-1.2749587193597443	0.5272176938631868
0.321999441574534	-0.551526259832001	-0.7622651738109816	0.6420983155494685	0.9446490939106923	1.073280972533666	1.9401222546906662	2.0860264365822414	-0.7095761837323585	-0.9439805777357485	-0.13858344363349093	-0.025212159375155075	0.9706639965193122	0.22569620428237033	-0.4782784691800973	-1.3204926345611443	0.7403707436687569	0.21785465197560833	-0.7647186928085331	0.11049363110229551	-1.76574686550619	-0.01650959601063182	-1.3532668833944699	-2.430802985436239	1.6176314244763552	-0.49843333780486787	0.47707088986317936	-0.887675790473575	-1.0772469677281131	0.04837845174807605	0.9429119850902842	-0.18132067621603093	-1.9965806202014889	-1.0334360126848405	0.5829236472163432	-1.230651213246133	0.4637129077972178
0.3339257495596125	-0.5258186990191149	-0.6916549334513677	0.7279918267621464	0.6178283330642629	1.0688127396747498	2.0937016512828976	2.034180893901498	-0.7499928811126825	-0.9485178584132932	-0.1498314628465791	0.06177562150957485	0.8762719845684197	0.3196549345715595	-0.01990808402107467	-1.4503026871650748	0.6168120011621391	0.44823004702719815	-0.6940813497288654	0.16527193776803262	-1.6953655214857508	0.015842534540277564	-1.3795132324085233	-2.38861630988372	1.3949178406680232	-0.533311760200012	0.3951412177554988	-0.9326771525981796	-1.0752665481823123	0.04365523371439521	1.0789258097546823	-0.18220291492566748	-1.9364116190893763	-1.1021816991533728	0.5659001117960296	-1.1789794980622657	0.3931917783834049
0.311543378633426	-0.3033023745907511	-0.6513343226610593	0.7748245374212186	0.24432116623776207	1.0604921425543914	2.1894573906729775	1.9698416319245347	-0.7087773638196667	-0.9411678937896696	-0.15016021497389262	0.18040626710829802	0.8214135682110768	0.353522481653233	0.41297476993472043	-1.5528946613311334	0.5213546074731836	0.7630049055026482	-0.6258968540128176	0.21058092046237914	-1.6425362285109995	0.057090489446708484	-1.447908592699353	-2.3431797120468456	1.149867409300177	-0.5665474917250946	0.2765392384310685	-0.9598944348074717	-1.060186478515845	0.030143626488807203	1.1478908881983039	-0.17717176985179328	-1.877282360083046	-1.1999171948545753	0.5227174218399625	-1.1441319443116311	0.30704208810067163
0.26903508536817405	-0.10183658375420537	-0.647316310575335	0.7390496009329186	0.14874755447308585	1.0361334776818782	2.1616321388942863	1.8935853584078486	-0.5917637098673485	-0.92316069549879	-0.1623827494215172	0.32212257599097766	0.8230746825390363	0.39472241777222117	0.7490628876752614	-1.6585212327323728	0.4742162750996652	1.1406118808404195	-0.5691725738887936	0.21733511877293926	-1.6149150137797315	0.09963322320670367	-1.5606184846511542	-2.294560299465411	0.8732864572117617	-0.6055993612326921	0.16813807418499407	-0.965836609480845	-1.0358025628581644	0.026429125047103798	1.2072342627648371	-0.1665610610467034	-1.8062932390196522	-1.317130864804832	0.4403751226975201	-1.133053612405942	0.21135383954113202
0.21199313112445828	0.11399038099467221	-0.6574269027584103	0.6169713349966245	0.40813947067537965	0.991000927911115	2.0570394016335665	1.8277873650468035	-0.42691959170455973	-0.8890730304274955	-0.19069065581270234	0.4735373675298712	0.8787752237088817	0.45775213609171106	0.9718945268670188	-1.7669712562537228	0.4631673769624037	1.5360373236515472	-0.5138757227531013	0.18385891229188617	-1.6209532656191228	0.12730912120165713	-1.6937314499434493	-2.229959705621382	0.5067183359858607	-0.6571945789525803	0.08509891532644709	-0.9600058505825968	-1.0177106051324578	0.030684783458751853	1.2569959762171485	-0.13789426405587424	-1.7572941776327304	-1.4497768178915487	0.3265237628218052	-1.1591805454551987	0.12073295006614526
0.14033312117165672	0.48801179264907546	-0.6757936200080727	0.43799785708768313	1.0160139078255035	0.9515810903031298	1.9540422848513745	1.7595856149864084	-0.25171774119069507	-0.7584165498741375	-0.22796879882058785	0.6046787668231545	0.9604567034622699	0.4928239246195892	1.0960753355954151	-1.8604103351991081	0.43925307462339147	1.8694120424705418	-0.4721481863677014	0.12329868088556292	-1.6525025904179522	0.1369563797132651	-1.8039370808922963	-2.146640901570264	0.142956174185005	-0.7172609280220015	0.03867820510451134	-0.959958100964686	-1.0318554766800738	0.030524600995648337	1.2168845686154002	-0.08857831240165599	-1.7561864150153563	-1.5837943763128586	0.18690277514144085	-1.2395290146944664	0.03727056514408923
0.07056532991592893	0.7718689192643522	-0.6766037786220938	0.182893323785926	1.8650450627975026	0.9436257669716188	1.8409938696951607	1.682011152312014	-0.12028942679138539	-0.5027590618394304	-0.29653709966029035	0.7440113870688807	1.0577683899004673	0.47827073648592117	1.1945255072211431	-1.9498523880127188	0.3815699245455079	2.1291235455676194	-0.4531196840171402	0.04411527327990755	-1.690928813144978	0.12690450280991833	-1.8676566108563541	-2.048246868043783	-0.10640646771756139	-0.7795129302098516	0.04702089916806549	-0.9616876982356859	-1.0920175968405479	0.035130929123821084	1.047366392222045	-0.01485176942336931	-1.7669871005347546	-1.6776218306838362	0.02862710885426295	-1.3446014332786962	-0.03189773989873271
0.01659267877004812	0.8548670652083926	-0.6328739454560195	-0.10259264530005414	2.653938268680348	0.9635714147905073	1.7110044816625116	1.5912935683298817	-0.0623884463782224	-0.17412661784588923	-0.41901487880572735	0.8992497114921004	1.1540574962091976	0.42357771667239524	1.3104175624257637	-2.0413273263528096	0.2859399627804257	2.3565540380101786	-0.45420336480011797	-0.043513468047910564	-1.730112522661893	0.08402073354831349	-1.858565054606498	-1.9396429016770718	-0.2653537420066484	-0.8317017253029555	0.10345391943787066	-0.9645579808234501	-1.1983001124652248	0.06214981431923798	0.8660470415727852	0.07393840341472836	-1.7751447033179608	-1.7214373840105317	-0.1256863402149584	-1.4366162068474446	-0.0720330581865265
-0.03299144638355787	1.0080240245511074	-0.5662255212089031	-0.33023569774421774	3.1421377493709426	0.9916592702049678	1.60380544088234	1.4855718901114834	-0.0875019083524945	0.28350222106922623	-0.5516370093082714	1.0038767882902917	1.216920725344729	0.36926596249048593	1.4056301808827552	-2.1159843107600635	0.1420726824728087	2.5479049567703136	-0.4770480548541756	-0.12276927900452266	-1.7597032030468696	0.01084260727092981	-1.7674438281608402	-1.8289442213896177	-0.33642461376344446	-0.8512667717441366	0.17402481699420422	-0.9770842972554459	-1.3302593176177586	0.10076677569451749	0.7408733648555221	0.15604025306220184	-1.7940446883249141	-1.7455128485016682	-0.2516373741756147	-1.51162635219942	-0.0718633819094869
-0.08998009869214589	1.1731438128670733	-0.4865255821798364	-0.5253018595721046	3.342510025245518	1.0254046219769157	1.5373854246288157	1.3718877678264865	-0.1588840967304022	0.9393822707831625	-0.6406642594995461	1.0640035283327376	1.2365070678245391	0.3369978712292537	1.471554326692889	-2.1701111154904744	-0.02680788634283763	2.6797345157423904	-0.5300493671270018	-0.17717005391170634	-1.7680247364957815	-0.05934712317032317	-1.6311067780507318	-1.7307850642524187	-0.2971462194419433	-0.8160892599748912	0.23296226124048017	-0.983832909920206	-1.450872369122471	0.12927492487122358	0.5790147969588499	0.22160012690398817	-1.8128717942123036	-1.759325396695266	-0.3398469197053225	-1.5634494266210952	-0.03594704132104979
-0.14139425695184174	1.162659481677554	-0.3863375279117913	-0.7297023635276029	3.4008212706994443	1.0595237422769848	1.5136769477274405	1.2714436925225887	-0.2276364622496751	1.5769712733676249	-0.6856798186467072	1.1196855317854684	1.2334023109608603	0.31533082435931997	1.5373742842604055	-2.217864283956703	-0.17573867730522133	2.748275768951054	-0.6224244145146741	-0.17808026746657526	-1.7708112057585836	-0.041410967890803244	-1.4860955485245944	-1.6570051176435814	-0.24901167311105404	-0.7256032208719216	0.2506494189581777	-0.943988506529994	-1.5356865867541205	0.155995091419231	0.38556820955606624	0.2736820161343643	-1.8239542789940164	-1.7600008606288848	-0.365013998347794	-1.5861358477648015	0.015483214003173363
-0.16994632686919256	1.1025082200527963	-0.2813587669261532	-0.9123568873716186	3.4236053193087628	1.072452735454305	1.5226657331610036	1.2014148935193405	-0.2738333846162154	1.9696761415640602	-0.6852864902086716	1.1458338738029668	1.2177026983849104	0.30153086832713943	1.6147822897012438	-2.2504444662470298	-0.27250849662577115	2.7792107965112605	-0.7575407641814991	-0.11499626211266109	-1.7770604717751588	0.10063898892331216	-1.351210243923445	-1.6212128319543795	-0.28488463014111814	-0.6074583167271042	0.2156521135837564	-0.8544791949991994	-1.5840555835776189	0.20547415549524786	0.24942281581368092	0.3134542909363639	-1.8249405764121167	-1.7762671349486912	-0.2694886538995246	-1.5947283952649582	0.07261367506685303
-0.17909205057171668	1.0216820692242696	-0.1847906699334754	-1.0607586567442246	3.435548538501176	1.055938962302721	1.550068941472056	1.164146972112076	-0.3093000911892447	2.1677940294235407	-0.6391320397633178	1.1285509273018992	1.1972048252014564	0.2898883178202048	1.7156712379689765	-2.2636827739267167	-0.29279886936612587	2.8045225054391913	-0.9389990329225306	-0.01985308728925004	-1.7782724506389793	0.27132436734707677	-1.2418272687630074	-1.6191372916164355	-0.3375883060923228	-0.48415066984780586	0.14806498136713217	-0.7627840120706993	-1.6091408978244375	0.28107594882445214	0.16396011906951158	0.34237145296641514	-1.8111955744623294	-1.8003150294833525	-0.02870635688021883	-1.5917594256002705	0.12236551100198492
-0.16618854044260942	0.8773623849080894	-0.0965676749649938	-1.2220477459809804	3.376771662708859	1.020358746847264	1.5921400113513857	1.16483029810927	-0.34023865567291767	2.1404585261188296	-0.6033039284598328	1.1115087574308262	1.1747404517690256	0.26135848958116753	1.8620634364938566	-2.2681511938037615	-0.23209577795602776	2.8373455227088686	-1.152006395426049	0.05643418627818751	-1.7835694475482662	0.37090095355406694	-1.1457943033453724	-1.632376650538837	-0.38894693506599304	-0.3835278016503105	0.0572432576784766	-0.6816521057267424	-1.6208927624208769	0.37396013114582227	0.11568570823791473	0.3612680523552552	-1.800030493345112	-1.7794376799432292	0.30976194067395324	-1.5849016878257551	0.14775275072333074
-0.09664728241117977	0.7747729393411902	-0.031815864814285874	-1.3715801745920935	3.1166116554355434	0.9714417907292621	1.6368173847501666	1.1970241605160923	-0.37152726483743265	1.830792345431421	-0.6348993561241543	1.0841131924699525	1.1400097438423882	0.2135933452689726	2.026723306890966	-2.2716866468932926	-0.12726975423946404	2.8725624025288328	-1.3767011969115717	0.08749522383808353	-1.7905220941554512	0.3843516249480221	-1.0546307343223704	-1.6422462522843932	-0.46647604736660897	-0.32961349093739434	-0.040849374328964745	-0.6036982017304194	-1.624241596861173	0.48462023761594797	0.15076888890270684	0.3567257152150985	-1.7978538369741308	-1.6974032744541094	0.7226176711587878	-1.5856759485422327	0.1550304872547207
0.01951540154627754	0.7183684896895361	-0.0030341605265704783	-1.4798343932692284	2.744974969455572	0.9071578512618708	1.6624361636629579	1.2608884866935879	-0.42583355564348446	1.410321899932402	-0.7239148651680247	1.0031592739329065	1.0977184208408608	0.15724507466452442	2.1686701403975084	-2.2822831854588586	-0.02229841003774133	2.904170421636195	-1.601902881343971	0.047663037476724804	-1.7878167841915655	0.2878154569418153	-0.9657839091740816	-1.617167205983884	-0.5535615421255926	-0.3264063325720357	-0.13622753389739223	-0.5574606550532295	-1.629330174860802	0.5910593197205016	0.2421636349456521	0.3310334933331116	-1.7840505317286923	-1.5689272772841225	1.1795690448757175	-1.5996417489845598	0.17575392228014772
0.13303075605900375	0.6896509578185659	-0.008569463889421376	-1.5557861531840935	2.4091042651091263	0.8396798898268887	1.6559722347638637	1.3709475887948868	-0.5058456917298495	1.0729202471222614	-0.851617454908267	0.8669085945511215	1.065199447311896	0.09846972284417368	2.269516641603434	-2.296479011683627	0.057909415239819795	2.9166004400105114	-1.8157084388328013	-0.05786484654087024	-1.789737554265924	0.05051833071231815	-0.8754248491206272	-1.5471980089562596	-0.6322090080929229	-0.36132616734205525	-0.22629523746409957	-0.5568611320727914	-1.6403531350410787	0.6583186372010333	0.32318158501176175	0.2883581762906185	-1.7577508867819986	-1.4089594973314268	1.5719381038465117	-1.6210590811343397	0.21762269010093824
0.24335243629192668	0.7421544849789422	-0.04199201896612696	-1.5864456799137103	2.078204264118671	0.7824210997403401	1.615848488252761	1.4867059204898059	-0.5906148452738147	0.7817515490833055	-1.0128175381922886	0.7321410992101078	1.0844896579895074	0.033696411697167646	2.323200598317938	-2.2995479813793995	0.08396265346976908	2.872205581507187	-1.9970676614807643	-0.15877443110109146	-1.7987029514862392	-0.23841966282856458	-0.7960627612975376	-1.4502563743267687	-0.7234052082214515	-0.4249907916506593	-0.2710463317017221	-0.571764318374137	-1.6493200346512356	0.6779821168609577	0.36926508467515085	0.23607361059991955	-1.7382435757786774	-1.2432709514103266	1.8286970831962859	-1.6473140873848178	0.25850091533144426
0.3496498204226214	0.829212479886127	-0.08332884027228954	-1.5575827670549902	1.758594803897584	0.7318604115725288	1.5486917469987094	1.5357890814797646	-0.6666687838152712	0.5255650700312164	-1.1686225642441457	0.6463138616819555	1.2024380293934396	-0.045039590812587606	2.325674104374148	-2.2894081055045645	0.040430085634263216	2.7614420129776276	-2.1382025178616524	-0.2140647328914424	-1.7764977673026696	-0.4555147707848028	-0.7489475705921984	-1.3492930807052814	-0.835840052759297	-0.5025377642925284	-0.21768325049984796	-0.5769478046740346	-1.6484811069269718	0.6598425352283996	0.3561482196393827	0.19882883047958125	-1.7163555468695957	-1.0990318316261896	1.9742522671708234	-1.6798563235134598	0.2983519112090634
0.37980539022176474	0.8801845337721501	-0.12013720273591626	-1.462351254623315	1.546939946746603	0.689042678254341	1.4595813411560956	1.5758096920104792	-0.7447915761755517	0.29304126234201666	-1.2806859456421826	0.6033159710973807	1.4020956429072153	-0.13404186789075814	2.2954440787199344	-2.2571323650080584	-0.04396932738710886	2.604232994250725	-2.247916457776964	-0.2304072035356765	-1.6706389884158397	-0.5725824320403998	-0.7469998120343452	-1.271227838340967	-0.950279873690622	-0.5783040048147505	-0.09421784138885117	-0.5657266444649401	-1.6331191025334977	0.6157317482942377	0.31137469036116167	0.22974891282340199	-1.690269680673623	-0.9723134191814353	2.021190238268948	-1.7143545867153065	0.34879162394300295
0.32759170293513573	0.9219725639657466	-0.16502841934867946	-1.2938830280857465	1.4142472395445274	0.6586569958658556	1.3531523445975808	1.6503600736760127	-0.8278015308106689	0.03243362259180886	-1.3393916826624757	0.5896494895788432	1.5700949159421678	-0.22381597539390868	2.2484204518853352	-2.1992294999639688	-0.13079377600457529	2.4262515719978497	-2.330730644063206	-0.22550446234240584	-1.4641156257728398	-0.6104373727189609	-0.7888040337527429	-1.249504169030205	-1.07192350427691	-0.6454840796127856	0.029931571689912107	-0.5537202683168639	-1.5900174715852917	0.5665081103080347	0.2988241444002039	0.3463415271597799	-1.6847405848026942	-0.8617165387849974	1.9900402724909134	-1.7400798356334577	0.3961267193916553
0.3185126066515227	0.9792053576525843	-0.20951221515554827	-1.1046604352025062	1.2922719896184158	0.6453287499425865	1.2839446201762332	1.6922271182842525	-0.9105287570497207	-0.21743937017152656	-1.327145665920043	0.5896880138396421	1.6226351755354227	-0.2950289560505409	2.1628394576347416	-2.1492617629652693	-0.21423952334209	2.2517660924127503	-2.386371243404251	-0.22492523553476232	-1.1880008696188544	-0.5420742053032723	-0.8396151265663068	-1.2811357872521199	-1.2059194014883516	-0.7064062844296339	0.13844583895427912	-0.55024515723556	-1.4985537202703436	0.5192326374136342	0.362606545250103	0.4873387717478644	-1.7045977155799228	-0.7857819861658057	1.9481844079626724	-1.7726744653444169	0.42612731951034155
0.3016736369787355	1.0199049823115776	-0.23781157067306674	-0.9620619847692925	1.18305182716704	0.6495676248410642	1.296702179733094	1.6986387515770764	-0.991604490435568	-0.4068826654939389	-1.2379540396651119	0.5800328709768274	1.5623307102532664	-0.31458509320396205	2.0463068376792144	-2.1297774881607454	-0.2822722167224059	2.101350223262508	-2.3990025333907834	-0.2565861865740038	-0.880217755027628	-0.35885143699833544	-0.8621111330155502	-1.3363844660861541	-1.3125559348983216	-0.7784730194629779	0.21188201297401502	-0.5436291823983308	-1.353274818380944	0.463935053596768	0.47498941942921685	0.5663110584050727	-1.7418243698532596	-0.7415804534484701	1.9292741024385704	-1.831786069217444	0.45373410836917516
0.1641502025183932	1.0221925603157218	-0.2693515606466699	-0.8639910174214958	1.1029395304848437	0.6632186708568019	1.3818105769045044	1.7231561006537148	-1.0711005350053067	-0.5379907237450621	-1.101797823793947	0.5628703127907574	1.3872936798566813	-0.2622029150845039	1.9102678634114518	-2.1342409976862777	-0.3153462508916095	1.9805911494050563	-2.353365589449589	-0.31183511502095157	-0.5836779086463092	-0.0961616165558419	-0.8524993679583179	-1.4099007759315116	-1.3773549583890832	-0.8661430170744133	0.2155497822814909	-0.5524098065808614	-1.157667129492515	0.4139451373411228	0.6006779316690359	0.5423356253634595	-1.790016902317006	-0.7075729121374874	1.9292984478592647	-1.9037632083041196	0.4829413572465695
0.027928223640780958	1.022481517537298	-0.3074243325079021	-0.8140810109061629	1.0460052773136819	0.6813294549921804	1.5099859184534445	1.7301783656887122	-1.1399202168093567	-0.6267751998656521	-0.94171314951331	0.5162318795606529	1.1248931407520175	-0.15882878352672727	1.7589942527787628	-2.162401863614692	-0.3235795646289107	1.8815620240936926	-2.264789251043106	-0.3634949059276785	-0.3403947942140354	0.24809349139851342	-0.8182502718261274	-1.4870552731128943	-1.429222387904817	-0.9675527203945435	0.18603528036523448	-0.6049025532043977	-0.9381362475490747	0.37558360205565755	0.6719654903588513	0.41855395775801496	-1.8430874771835757	-0.6942290532039527	1.9354213211638176	-1.9767707545097175	0.5003354685657646
-0.00640266441012047	1.0170924653549036	-0.32912066117125904	-0.8216663073509052	0.955860039750422	0.6948998009848013	1.661506927607017	1.6794959310882995	-1.1638533999238647	-0.6605059035187135	-0.7835892468491503	0.42314763440443925	0.8966171647913646	-0.024121126463267417	1.621469631347754	-2.213975285558219	-0.31763504853286684	1.796760572430255	-2.1402650070937703	-0.39350609489872	-0.1537338173258797	0.618544750086605	-0.7864147026025812	-1.5430325480932743	-1.476989187309264	-1.0791636720590057	0.19346776442443805	-0.6940086457394992	-0.7121483727115108	0.33181482632650117	0.6371225662712516	0.1971954966522806	-1.8972172285878095	-0.7198139728120536	1.9283976672935843	-2.0517226847702297	0.4978361828634278
-0.04163524353028562	0.9509790530582938	-0.33248305356933583	-0.8202465798928447	0.7753188405955368	0.6834149134843177	1.852115085281002	1.6544987999285248	-1.1127782907871262	-0.6584200446290367	-0.645695341162185	0.3445148025805491	0.8317781812880375	0.15048923365550823	1.5093322117011554	-2.276970185121535	-0.3010594306943949	1.7059789811128965	-1.9433380691118525	-0.3938991416610494	0.0020920365939111505	0.8718011817388398	-0.7856948787877226	-1.5833450059272347	-1.5191239173471036	-1.1899233693510265	0.24425101963764667	-0.7993389973381516	-0.49250059100321486	0.2887690363091912	0.5131959355975108	-0.07016455987417133	-1.9464592203732791	-0.779241013992291	1.9068215382034843	-2.124049114405693	0.49066392077452115
-0.09492385317534634	0.9099278637797166	-0.32285012715868944	-0.7938498946287973	0.5382453426641697	0.633661225547679	2.0572541255030665	1.7728111231165038	-1.0001850728685207	-0.5929713836329535	-0.5214857427746493	0.3121736856395704	0.9115810749212262	0.3509745113346237	1.4152154992035455	-2.314681684743195	-0.29196327657646065	1.5941584996837777	-1.6652982071481515	-0.37626375403546775	0.16135904478776314	0.9438001344174411	-0.8180083142413009	-1.6256706899550433	-1.5722406788869148	-1.29059685267337	0.31097641457204456	-0.9052900939696469	-0.2955519930473163	0.26390179122627605	0.3347768250586448	-0.2940326324444805	-1.980075928924208	-0.8615717965135083	1.8770592614050112	-2.18796346332454	0.49790955638863366
-0.07305673428873778	0.9818300524152349	-0.29168009400882955	-0.7901944623334296	0.393107968212952	0.5581939618240837	2.1826380567485026	2.0365458803315053	-0.8571828452398244	-0.47624069913067446	-0.4120465078214194	0.3043099209039209	1.0415135301953948	0.5648366331864425	1.3532157771986626	-2.29715172984094	-0.2995698957215124	1.4727761182188939	-1.3535477160967753	-0.3522930732012826	0.3319017849110901	0.8799860337774484	-0.8711724445673017	-1.6629009943541362	-1.611262154122819	-1.3699521656848026	0.3802762496370933	-1.004879880392772	-0.15076131958761158	0.2513599372908296	0.1480345402384695	-0.4197695317847959	-2.0001711314920128	-0.9453844641952174	1.83362703088683	-2.246172733279868	0.509305382022222
0.021145552395636525	1.1430874458694664	-0.2558879420610559	-0.8013693274285784	0.40153707126177907	0.4735141533562019	2.203251548220529	2.3515107022014092	-0.7184709088276057	-0.37201656648649795	-0.3175478829398542	0.32496374022492414	1.179788573584635	0.8079074220848115	1.328750834302605	-2.230145073091309	-0.31964682899928937	1.3531010575917604	-1.0493888167670098	-0.32217327920380734	0.4711224462725533	0.6814513494765564	-0.9048892340128735	-1.6835844967980769	-1.595192117200209	-1.4189153969126034	0.432993027877297	-1.091556047927512	-0.07248661233116144	0.25516535310348315	-0.0024862053725964563	-0.4767037339181738	-2.0211068732387902	-1.0161703274428435	1.7817165076119472	-2.315990092473212	0.5103280255297837
0.11559213961601807	1.3467300477752182	-0.24667180245184278	-0.8174437158905912	0.5366892617897163	0.38858375007969326	2.181094266169509	2.6838736824395935	-0.6358917784150646	-0.29545049264543605	-0.22429381968311937	0.37009972728385754	1.3101467183244642	1.0677864458404362	1.3076430681131046	-2.101267987274893	-0.35394700476202434	1.2433763350745897	-0.7445832047119192	-0.2890746044813079	0.5596347776709507	0.378964420075153	-0.8657404967879465	-1.6918770713584514	-1.5382316446347077	-1.4491510319467047	0.4570301121934019	-1.1594878376756177	-0.06021901347800222	0.2924315866817799	-0.10989805656170488	-0.5187233330008026	-2.041391561517462	-1.0646658808810419	1.7235674702842148	-2.402660720645521	0.5040500032793281
0.1348519055092397	1.4533311827683317	-0.2735990396230704	-0.8549420844220521	0.8060265644504708	0.30862276927935445	2.133384843647957	2.989388251156809	-0.6329119108755867	-0.22628169156776443	-0.14746562164466098	0.40168480560665126	1.3705529789136268	1.2991867867466307	1.2748970893408735	-1.9215049287268027	-0.39557224122981505	1.1504222005748006	-0.46021604527341287	-0.2736578623957185	0.6119987573319137	0.09421133675739979	-0.7518268658516334	-1.6887134301966902	-1.46986597972037	-1.462922947280302	0.4527645126463806	-1.2198062161234635	-0.10699267233404801	0.35519713668388786	-0.21648617091472427	-0.5577981623364009	-2.0679730057264707	-1.0756042611121992	1.6470254676221292	-2.4743584272931676	0.48161604794753127
0.10476740495693511	1.4358829825388286	-0.3154837716681949	-0.8943907486626534	1.0754633607732749	0.2411023341479941	2.0300138111619797	3.146698619021545	-0.682164992571019	-0.20218034472704635	-0.10553211369106578	0.3950345550861788	1.2952105705510584	1.468333889339189	1.2424173694108869	-1.7552649782461671	-0.42677527415259375	1.0746993597152787	-0.256833632519779	-0.2723132287351163	0.6039802185989578	-0.10702851050540522	-0.6113946836183362	-1.6842507788003271	-1.4090819466456959	-1.4485574545734896	0.4212572432649752	-1.2922742195731183	-0.15904744997889786	0.41532184067266353	-0.32670673589910615	-0.5871624047936324	-2.1031153171802743	-1.0582765434681352	1.5424314539653263	-2.513607041958516	0.4330657034876519
0.08256714897577208	1.3414613944351472	-0.3091148947024789	-0.9216290249456544	1.192229122554479	0.1951670315156952	1.9321404501623458	3.1362839554189166	-0.7563026608724799	-0.24038381795797076	-0.09037429239242609	0.34933996624565533	1.1313895321627554	1.5392818438860387	1.2193879089686672	-1.6442222891258276	-0.41910961856044615	1.0113839536211076	-0.1086490248087697	-0.2616078761295574	0.5315536602458214	-0.2474657740153039	-0.46903893858566886	-1.6919297987111477	-1.385848401101158	-1.413504179928871	0.359933863918535	-1.3742390914739684	-0.14759814947973296	0.4677621156882193	-0.45047891591608114	-0.6158530460739117	-2.139695776593476	-1.040135512108081	1.426242933702983	-2.527112943178275	0.3730461598689783
0.02082129895693526	1.1060046024338672	-0.20610299277978253	-0.9516189379514952	1.1763578935843548	0.15756931548230516	1.9035784733831285	3.042459903605568	-0.831539828491971	-0.2873306955656219	-0.11098000608654848	0.282317383520142	0.9505085257321515	1.4994488845438232	1.1935723777423854	-1.5858971338515997	-0.3478117555292096	0.9588996463865337	0.05801059237977476	-0.2488752296972463	0.4253107273441197	-0.35433127153633603	-0.3487618231684188	-1.7261306770280687	-1.415101913455263	-1.3733019666747317	0.28057863194150584	-1.4592228003294168	-0.07320864029056633	0.5102537609683054	-0.5847937833560486	-0.6582183873535599	-2.169542205358956	-1.0212500919232226	1.3193604505009393	-2.5085539720194	0.3085141444501223
-0.10574858783442886	0.7672985792097566	-0.030823069287278092	-0.990006465689938	1.0806927476505932	0.11920282554448162	1.9372308867237749	2.8967515388421314	-0.8848273995217253	-0.3221580879132556	-0.17760514703087837	0.22317782766067723	0.766999349557033	1.394349758482024	1.2185389677325262	-1.5766214798430949	-0.21983436202071935	0.9109907783282611	0.2308401985423673	-0.23946279407303503	0.3033824072718115	-0.43527807093510995	-0.28018499468896974	-1.8040089769600969	-1.4623246489137411	-1.3322116880482626	0.2141063723337618	-1.559884300398989	0.02508343258334178	0.5263845679284278	-0.6620076709499441	-0.7016567216584415	-2.1863189786826096	-0.9646076163468837	1.2155028858201313	-2.46093402720146	0.24170296390454826
-0.21080226014544987	0.5223302786649311	0.16452349964500193	-1.0472017231562993	0.94786472906813	0.10799401707045113	2.0213656222110723	2.7053039488196875	-0.9247504441470162	-0.3537857297167252	-0.2820896177795966	0.2057985705076109	0.5870807714835753	1.2534535092761003	1.3363527171898661	-1.5846400838642105	-0.055545012283071946	0.8705390179502188	0.36539722909539696	-0.22869020978444662	0.1763194088880486	-0.5016239266548418	-0.2557654254403554	-1.913092282896772	-1.4885455085319805	-1.2993992830219074	0.166102219855734	-1.6634054720301226	0.12938552866221725	0.5189901990910981	-0.6420606546482764	-0.7459892168176855	-2.187786278289834	-0.8641358024656125	1.1137877181603992	-2.3997557875814435	0.18090841242588335
-0.25143610202533734	0.3501262224666578	0.3025595418813707	-1.1200139826613291	0.9067778263881996	0.15009394491985933	2.2073757273692074	2.516109880702884	-0.9757761880082517	-0.3812631574407346	-0.40631682788823864	0.2037278914896504	0.45149404961117207	1.0925547631529113	1.4461092425514692	-1.5845173250763802	0.1134854182828949	0.8369075074795955	0.4794517183833866	-0.23727517854059585	0.05778895813038001	-0.5533688386955318	-0.2599694384767159	-2.0218688115086705	-1.4318318797938172	-1.2757666210929546	0.12421640208151494	-1.7521083455695305	0.19825324307611053	0.5076995000701642	-0.5661052538872937	-0.8055105243563497	-2.178792994935625	-0.753035770363519	1.0260346492687042	-2.3263582002630345	0.12257187404162626
-0.2753464617585513	0.16197172763738393	0.25795398813251014	-1.1887134234476464	0.9364030592000361	0.2424742345409876	2.486961014001289	2.3640044214976283	-1.0432585196213917	-0.40011760150742026	-0.5248437109322103	0.1318608829686303	0.37213072662187213	0.937584232643278	1.4492773368917948	-1.5836629239130768	0.23025496937348167	0.7818622189883941	0.5613162274243317	-0.27673500481132607	-0.04684702065277412	-0.5936341489363102	-0.2889196635012056	-2.1166869718432215	-1.2380796258500883	-1.2578902792716964	0.09067866422886402	-1.8348478223831601	0.19743494472211517	0.49510136580984343	-0.45550714285303745	-0.8778183321123834	-2.168157502087239	-0.6510338238979273	0.9400222779566336	-2.2478027558408717	0.06937606826712849
-0.3022506135148345	0.016245784842867227	-0.0061296220518200165	-1.2537025455677946	0.9188881949328558	0.40677948160782584	2.7452738290101193	2.23498181140327	-1.119514407017181	-0.421776128040229	-0.5976094719688636	0.02003940046617688	0.3077081784653875	0.8007935633485458	1.4154393109839822	-1.5817527971744276	0.2639784044607407	0.7052676508228244	0.5801349851072187	-0.3335250903000399	-0.15143430385657825	-0.633916799965306	-0.3373293272853666	-2.198515029831752	-0.9619671732707019	-1.2454941750589632	0.07175814502597894	-1.9236037510535802	0.15198156556327053	0.47987970255922885	-0.3169992261015919	-0.9492796675929555	-2.1588921366866574	-0.5556417744970358	0.8416789510630286	-2.1675416092388007	0.03981112345435404
-0.31918730340202456	-0.09151599499024406	-0.38674494871768755	-1.3164120537539947	0.8785057073802358	0.6625051127576596	2.914646536417664	2.1175805895448825	-1.1931539348112896	-0.42491566822469096	-0.5834848716417813	-0.037077631701326344	0.23043628632911672	0.6841960237868869	1.3747711669490374	-1.5830540403254356	0.23784342345788861	0.6249016199601063	0.5405398528431623	-0.39986207477902524	-0.2711442697585008	-0.6961066467756037	-0.39134030915826035	-2.252215441854804	-0.7086600677598586	-1.230102575730235	0.06086794012184167	-2.005526178849621	0.09613098378896776	0.47606129897929617	-0.17067725019669747	-1.0180525594380803	-2.158799823135209	-0.4945605359283438	0.7412175725690411	-2.084812142758636	0.034725420988499386
-0.3306960795619276	-0.17455266856382795	-0.7904380883887403	-1.363186218950878	0.8261242841844554	0.9346298380788578	2.948413715964422	1.9964913458151137	-1.2683911024307806	-0.3611399950803277	-0.4730124157169936	-0.08369680280103144	0.1371501415770603	0.5995736518914373	1.257123346915125	-1.5942987452907484	0.1971627701436322	0.5427198669366052	0.4615243755381102	-0.4194109795370016	-0.3963081405476161	-0.7822845839532901	-0.43200733022797316	-2.27533398931416	-0.5184593423523179	-1.2033133705607721	0.043331586428533055	-2.064390846707731	0.052334830708379985	0.5266702988085583	-0.046218622816315634	-1.0800238677176948	-2.1639305131525206	-0.48853650043872043	0.6290521330763903	-2.0154896118427397	0.04541044059665284
-0.33489360695332393	-0.24548685050706584	-1.1333178190327369	-1.3906916089051127	0.7301606572645452	1.1668590203926414	2.8131969123501457	1.8652733692191308	-1.352029342390486	-0.22931371325275843	-0.29907318749956746	-0.20381544797312565	0.04202242718007899	0.5537566819651867	1.150866774740702	-1.6239769098367518	0.17213585784011953	0.46735836382052265	0.3586679210075544	-0.3272466854386156	-0.49822257750710114	-0.8898263722148005	-0.4448310822237769	-2.288429546365573	-0.4148252359034371	-1.1755670793941864	0.028315814285736006	-2.093804611340931	0.030729003580226816	0.674168042536784	0.01779259382138587	-1.1395511363287212	-2.1673947006358008	-0.4847111689779191	0.5050304737057383	-1.9649414479241372	0.05992005520617967
-0.33032740784395326	-0.32408803072945636	-1.2943661123055252	-1.408240611195988	0.6081933668313975	1.3455246242047216	2.584412331533284	1.7385139735977493	-1.4392218821864362	-0.10038182943086482	-0.10587260696578352	-0.31474605694459623	-0.0506714539675802	0.5446481530342419	1.170423293762346	-1.6754766765075808	0.1768406085471483	0.441978904065697	0.23787247115018414	-0.1492533904504474	-0.5730189873886008	-1.0136222592987443	-0.4347777445742363	-2.303078163623669	-0.42226581412747877	-1.1561262700776316	0.06527357197722346	-2.0773044655961157	0.012671428138302387	0.8935530781525115	0.006620662981936842	-1.2102792599087162	-2.1664618479053805	-0.45672077066744016	0.3907469826127047	-1.9165414208805729	0.07437463967180147
-0.33068275407814585	-0.41274010630900226	-1.2401978771125521	-1.4144537483706974	0.5254345387386867	1.4195010611854655	2.4273566295365567	1.6197751774469817	-1.5296321403947435	-0.03268818216589225	0.06332906827410437	-0.34478053377022	-0.13709566961555936	0.5661989603823413	1.221135956150357	-1.7452969646742964	0.20773937670412543	0.5323765740306516	0.13703189592559706	0.057442661523638375	-0.6176836548923464	-1.1257362353869063	-0.41349757498874623	-2.324327286760167	-0.4859565592097851	-1.1463667537319722	0.16109875776080607	-2.0116169078898296	-0.0065413920386747145	1.1334501275570363	-0.046132816895890674	-1.2958504536711124	-2.1617684326054536	-0.4299020955071168	0.27540446571947963	-1.8604686447819905	0.09251624377903493
-0.3350046526515097	-0.5071520625052984	-1.099848433978342	-1.3984269280967123	0.48038380856270724	1.3845282195882074	2.3669192645435913	1.4969170401783762	-1.6312438283900028	-0.02883901988494192	0.16405050127982032	-0.3917127144889193	-0.21124429665051356	0.5998991225525734	1.2011086606250347	-1.8371008965657736	0.2558767874131139	0.7429506607417613	0.08227688518139378	0.2707429334384477	-0.6204647135352205	-1.2105211292444626	-0.39460068761379735	-2.3573346095478778	-0.5285698640149129	-1.1462195097324146	0.2672486333570644	-1.922924645376624	-0.024268897556300607	1.3898243243824486	-0.14586789840423126	-1.3935703129081003	-2.1550441191736738	-0.4264834209043098	0.15477290618047265	-1.800221846625406	0.11104764473892703
-0.32716926818756953	-0.6061969661541975	-1.0238386971911762	-1.342164738933974	0.4767542797711443	1.3104031246701418	2.3400121424137987	1.3725323235543367	-1.7351846598385585	-0.1146043765404742	0.18486168505351394	-0.4917987440453979	-0.27875772049244935	0.6269224865886367	1.1539654102526162	-1.9596288978755745	0.29827858022347437	1.000710940024266	0.04434223153641469	0.45600242186178985	-0.5894023445298899	-1.277814948053412	-0.3972622210468894	-2.4062272456841916	-0.5431185369404604	-1.1588640881944006	0.3695314628993314	-1.837887881390164	-0.06500502738035466	1.6393279923174382	-0.29492422297336346	-1.4923393208808724	-2.1459050775803368	-0.44738834040090725	0.06823710832347976	-1.7389155338041675	0.11923337864474433
-0.31151626657139986	-0.6968332146552321	-1.0424910773047418	-1.2331164974259134	0.5144504384484296	1.2581604781257802	2.312956934856764	1.2359688960725006	-1.829907648024935	-0.28562330179407225	0.16676857690385977	-0.5330437807636065	-0.3482283904645428	0.644651338458821	1.0810683698347259	-2.0871212645652575	0.32378686663407663	1.2901289223538561	-0.009189268646362608	0.5591927119771082	-0.5536381468073274	-1.3269703023869723	-0.4324670496391443	-2.474720076836328	-0.5661354644324367	-1.1856210837389605	0.4584250494190051	-1.7796864026697077	-0.11803626188459256	1.8142862053285562	-0.41534997209372915	-1.581654068086862	-2.138646317271754	-0.5067878116246705	0.035693367210711	-1.6818007075683714	0.12103561585762164
-0.29862164009814685	-0.7587278515168313	-1.1590274767840487	-1.0861966600649429	0.5905869683951306	1.2584280624129587	2.3017172509291295	1.0679870115707295	-1.921789888993707	-0.45561865093273585	0.13524946669766483	-0.4858082214911133	-0.4128776645320856	0.6642725697444695	0.9479273722412435	-2.198070657006846	0.35540315468652717	1.590843225887721	-0.0882804870814092	0.5792225818521458	-0.5266986701869582	-1.354212680676491	-0.4915712386726357	-2.5594385524317405	-0.6275340882608906	-1.2147339832764374	0.4802593178074176	-1.7693724852009225	-0.1013677307074313	1.9399731585401156	-0.4779940143993119	-1.655380611065149	-2.126140260354556	-0.6239325566837421	0.03554729468654678	-1.6428082393054666	0.12534172461816043
-0.28781911457870113	-0.795772167322886	-1.3626489027739914	-0.9048996591254135	0.7178751798746819	1.301445422104121	2.284946576294022	0.8912139684951257	-2.0128867733067435	-0.5475770731576179	0.08987580255468038	-0.473673079339346	-0.4711462236741252	0.6823780376653973	0.7690477361387759	-2.2749274788920295	0.39158341422600956	1.7846376911378639	-0.21067232690940277	0.5617061425888475	-0.5044988966233154	-1.3733337898175333	-0.5616542531176301	-2.6487059605461094	-0.7231029504736892	-1.2348788029658755	0.41773489212387405	-1.7993433287097509	-0.019634165702585527	2.077292821977614	-0.5211429515841361	-1.710991455134072	-2.0744835404075292	-0.7776902039406133	0.07491992630399598	-1.6234808289392615	0.12771260665138612
-0.2872638860877756	-0.8205069054897993	-1.566078325855409	-0.7118789293827212	0.8942058072516346	1.3612059129073053	2.2302512237423486	0.7361425836850264	-2.093634900773341	-0.5580665779657036	0.04075671238980144	-0.5481212133339172	-0.5314090454215972	0.6841076817502927	0.6059738423237301	-2.2705769074513014	0.41517982800373626	1.841647753609017	-0.3641413349976198	0.5481149992809213	-0.5023454698920633	-1.3796862985678373	-0.6400848042391385	-2.733208733335038	-0.8352355372637744	-1.2349524249656543	0.31123493575671146	-1.8379462420342763	0.029690658610032384	2.216149371209757	-0.575194961057741	-1.7420367199975029	-1.9655729841309544	-0.9261819895109035	0.16202784154729888	-1.6205700743660376	0.12520873510372438
-0.30802054799253276	-0.8444807229732291	-1.7080340372243543	-0.6180415307693992	1.081146438749538	1.4343583601783254	2.2123328870461187	0.6115252454449206	-2.1691996743120834	-0.5024322056010474	-0.0098006683320744	-0.6531383482727018	-0.5941565980718947	0.6662300432921605	0.5012646584933638	-2.1890847137376213	0.4171779846746754	1.8712684151274632	-0.5474581745438656	0.5227841697823579	-0.5308215625719193	-1.3614784709395789	-0.7268205494598152	-2.8009010674053347	-0.9554787069521045	-1.2083242679207071	0.18822732457689778	-1.8579161933472932	0.033300798407066075	2.3393166975692523	-0.6080643489755456	-1.7534164071373435	-1.8280889543772858	-1.0579732739469185	0.2599999007753201	-1.6245112360581833	0.12617634846738068
-0.3419072532506942	-0.8823967263977053	-1.7974277816350637	-0.6048212335890548	1.2204136871398397	1.4843838797717797	2.3390495871367287	0.5220580026491437	-2.2406446912224496	-0.3856628144389595	-0.07946676645405573	-0.7408147503192186	-0.6573529754848998	0.6373747443919867	0.44583651342097097	-2.0753855244486203	0.39036181389763935	1.8575782313729026	-0.7215112912678848	0.472422467524905	-0.5711847872330863	-1.3304442402931904	-0.8265070744083308	-2.8500046129524326	-1.0632839703200823	-1.1477057538529458	0.06295765303124046	-1.8080496757088642	0.012678304595057022	2.441651645213743	-0.6031734115112699	-1.749517865812328	-1.6908235619823095	-1.1771857657415592	0.36103948301079225	-1.628958869046069	0.15812593284935686
-0.3745369212054007	-0.9300216924671385	-1.840469214129108	-0.5800747985404333	1.2883439798407046	1.4959537146650193	2.519106658119752	0.4685259532519194	-2.2955478530868603	-0.16393816483631327	-0.14909177056012357	-0.7769697690793245	-0.7234690273852091	0.6010289707048037	0.4281708180616416	-1.9410775898585642	0.3264162591624262	1.7531922740150496	-0.8139562535447811	0.4231933605431122	-0.5868106575844872	-1.2746647048605877	-0.9423684639024975	-2.887345165452617	-1.1529285806767726	-1.0611308834882183	-0.04697309489078631	-1.651478678578566	-0.07769209009564561	2.497265264701057	-0.5873736813635189	-1.7288091004253154	-1.5691300081341932	-1.2799527784993117	0.47019217669255503	-1.622881213497178	0.23008243185001565
-0.40580738981432196	-0.967393493124314	-1.8562040866326428	-0.5780440028207845	1.2636098554552175	1.5156954887412954	2.568178466571927	0.43549853005419353	-2.332921854395249	0.15070397200646865	-0.1938372833169905	-0.695630607934286	-0.781455335903277	0.5675287405121263	0.4436408426784076	-1.817999629179281	0.24144010546557831	1.6333094441854388	-0.8511917582975155	0.38806222032593435	-0.5055593781291574	-1.1555219292816434	-1.0613390083616838	-2.912304376860636	-1.243001389509457	-0.9724715902547567	-0.11805026310042761	-1.4225776213392443	-0.23240549065462512	2.440331222207077	-0.5773458294630819	-1.6965477767999524	-1.4921842336984277	-1.377729629135225	0.571164809021117	-1.5969463902497538	0.3271189189352196
-0.4279010419252273	-0.9840855886240268	-1.8837026495316782	-0.6289017140052868	1.1620706037140578	1.5509444093650084	2.5288432749608853	0.4039346845242172	-2.354979157040629	0.4163262745718573	-0.22717040079711254	-0.45375122097352855	-0.8157742355424817	0.5425232945751081	0.4718951505466932	-1.7638089898791993	0.16434304682345696	1.511398606270774	-0.869602679126594	0.34178613572953986	-0.3036945592439668	-1.015367898645962	-1.1721011417556317	-2.934349203683274	-1.3307720018300306	-0.8881375895082911	-0.14169417978151616	-1.1701996686269942	-0.35631924140234017	2.2920542124421304	-0.5715110268741226	-1.66987793905053	-1.4775598237059007	-1.4799452427634918	0.6651503056104886	-1.5526796347001661	0.44354436005616255
-0.42981102793401094	-0.9732785885370812	-1.8743413369916286	-0.6491401484654264	1.0174306975730878	1.5731751420490077	2.5579790827706637	0.3699913137132316	-2.335340752894915	0.5774061897346454	-0.2582785708441667	-0.05672982024154942	-0.8169078650977738	0.5158811961706611	0.47999096288043586	-1.768326513271377	0.16887068818919881	1.3406213552777217	-0.8296521461756464	0.2787383320511033	-0.029230042167951886	-0.9160514242622332	-1.2653576438873837	-2.9569740313855677	-1.4085882589910192	-0.803219214138583	-0.1314987505611742	-0.9101605549965734	-0.41954138481934855	2.155202108626664	-0.5904970168670205	-1.651774162285891	-1.5093399784438148	-1.5703884849772567	0.7420209714519447	-1.4702703512230562	0.5717462519727013
-0.42888712772511123	-0.9291066612654827	-1.8058618606168686	-0.7021567235681136	0.8921880757852731	1.574224242349533	2.6120672850706463	0.32866705287581316	-2.2471160300657127	0.6534002651585377	-0.27203332502802124	0.4398864257217179	-0.7836531891227215	0.4823158718457569	0.4580419731023958	-1.7825959947688435	0.30321947671888844	1.15476728693966	-0.7527807254734735	0.2234997469400059	0.30263033110185206	-0.85721991010337	-1.318739536039729	-2.9280410949425484	-1.4935226861117723	-0.731575805603966	-0.09303833848380486	-0.6927618501607113	-0.4536761161573984	2.083942558824299	-0.6467799802716987	-1.612270135740199	-1.5511968861134566	-1.6309252169055832	0.7682592486049538	-1.3218917260984029	0.6717406092927805
-0.4387080092726004	-0.8409506289163093	-1.666781509878033	-0.8333058770521721	0.8097436476646385	1.5416086909012268	2.5816764532649956	0.27177652889663506	-2.101865438525453	0.5876118457041363	-0.2722622774024	0.9249405779126068	-0.7258843523968932	0.44339423035472353	0.41758992320028643	-1.8010294543495349	0.5078170960275711	1.009631465565427	-0.7059494021746962	0.18816174000581234	0.6775646496166381	-0.8596591809792826	-1.3254841037167675	-2.8140733187879405	-1.5752078424440978	-0.6844899353705209	-0.024481751824675834	-0.5709101307648391	-0.4993151596486626	2.0562223341958337	-0.7240167494443749	-1.5445881201373957	-1.5893563931172134	-1.6618173531349754	0.7460805703526768	-1.1229707585642932	0.7043001111030333
-0.44840451963812206	-0.6603571813849431	-1.434916924343799	-0.9308828670627569	0.7418810106539669	1.4739778241592858	2.5655499502383883	0.20495112339796387	-1.9191555783827536	0.38547276596455704	-0.2708885631561251	1.3014092855081802	-0.6432820878210432	0.3974191746787782	0.3752779202262685	-1.8276975734179246	0.7249849373025253	0.8852815978825458	-0.6851555488712211	0.1545976151700272	1.020175924682922	-0.9577618001877933	-1.2952636013719383	-2.6396895832350884	-1.640581155655605	-0.6526622245912056	0.06546746286572538	-0.5068301435282236	-0.5728038530027593	2.0606208580475474	-0.799811979153896	-1.469866078074586	-1.6316019894245304	-1.6349504305508227	0.6927701853878869	-0.8810579459836696	0.6711719644724327
-0.4594557875215021	-0.43491275711127475	-1.2364140149152736	-0.9850776695919794	0.6777434163504259	1.3764072488408232	2.660739262869269	0.1396522972547276	-1.7155911332160296	0.17723523693516077	-0.2691626144877287	1.5480223410146465	-0.537109582613926	0.36038526302233614	0.32276318712335866	-1.856624454182403	0.9153683966565728	0.7623590142862506	-0.6841767404220804	0.10966099256630826	1.2986280686457032	-1.097707741364866	-1.2319372524832237	-2.426733392487245	-1.7105538242622036	-0.625937438671549	0.17306074840971278	-0.463319630585064	-0.6568822897614892	2.066101695839152	-0.8466448505223377	-1.3932722592899793	-1.6625221705515876	-1.5115679828394533	0.617500230957065	-0.6200971554758696	0.5941297630059191
-0.48001700899745325	-0.2831187126636601	-1.1824611976196702	-1.0552956333038002	0.6074730327181588	1.2607895999315484	2.777015940339348	0.0716298596900489	-1.5212400435591662	0.01075359235910689	-0.27060090504472567	1.6249312121677701	-0.41307200102727953	0.36022252769176843	0.2630478888084547	-1.9008912730742344	1.0049448519617417	0.6401862065075925	-0.6944309241749848	0.05454135581749566	1.5322424052670511	-1.203001007420855	-1.1515407959850001	-2.186104928365389	-1.7793678381690534	-0.6120366848383392	0.2850435082350416	-0.4567301833133408	-0.7443164374172718	2.0132198367361207	-0.8700469852198214	-1.321232699790254	-1.6640380562385206	-1.3046761369675919	0.5466915748684271	-0.36440483074560376	0.4912004646775925
-0.497713251460229	-0.17200021310657307	-1.2595105599115342	-1.1118907997827336	0.5209175264816422	1.146412182956497	2.687479788893415	-0.008673060689454743	-1.3632980884622157	-0.1368865103701963	-0.2942475759165001	1.5146410690320873	-0.26611196712667484	0.3867902328022411	0.2256481685326519	-1.9702647192532452	0.9591734404017517	0.5152807820441736	-0.6730486205538705	-0.029777518038072538	1.7063453333028513	-1.2547863813007192	-1.0705696902228148	-1.9550344952686107	-1.8271547880900183	-0.613002973585434	0.40064017878770725	-0.4814538743650563	-0.8409444077561661	1.8968061493615387	-0.889725142970822	-1.2776512997486742	-1.6483884799641249	-1.0688702992433643	0.5037766845399946	-0.1360561344762033	0.3786133760939988
-0.4932047961139149	-0.008710487193922145	-1.447031839571967	-1.1174013914111858	0.42259390989791956	1.0449340275713026	2.3527585955636168	-0.10532249588127329	-1.228126988629285	-0.2441813713591759	-0.35784937140428597	1.3297246171956372	-0.0951467490103243	0.4171752438097556	0.21596252079304584	-2.0316146510596274	0.8414910950137597	0.3880673127445358	-0.6139064505108396	-0.14741744833693277	1.8335003122253855	-1.254664995783197	-1.000039054245892	-1.7714042994111563	-1.874825872541009	-0.616550633699769	0.5096984177114801	-0.5081299942380233	-0.9484371797699438	1.7254585356538943	-0.8983286165921897	-1.2587070117809358	-1.6314027864977212	-0.8501371570658149	0.510155184761835	0.03195844099941651	0.27623437920471794
-0.465634370168521	0.1443260733064695	-1.725557814875613	-1.0944003429540463	0.32825401954265654	0.9553187755843521	2.146531127451327	-0.21365147471307983	-1.0895182705203905	-0.308197885942347	-0.457819370976143	1.2110891560643153	0.07732689047347692	0.453981326003403	0.2303713688646359	-2.066070587628011	0.7093675264130711	0.266748165384753	-0.562064560150984	-0.2808206224723834	1.9832338081065075	-1.205313112516507	-0.9486351653495033	-1.6231781241912315	-1.9186129449332736	-0.616937149198607	0.5708656071755163	-0.5458574979008461	-1.0563219098188286	1.581077856072552	-0.888684031136321	-1.244662725295098	-1.6055938609560922	-0.6955524111147172	0.5663687611443906	0.1082085677995857	0.1946292616394435
-0.4283940848251692	0.2606217230834617	-1.9029966003395842	-1.04406588183785	0.23889677178282778	0.867831455785916	2.2035106977182015	-0.32542616123286683	-0.9564115367539661	-0.34487459648082747	-0.578970400464921	1.1924819380982725	0.23473482452041053	0.48263204334514764	0.24945711138260135	-2.081312318725098	0.5723530152337427	0.16553294672558108	-0.5312262677622774	-0.4100244022524165	2.1339033412351336	-1.1127884468512554	-0.9092686662982323	-1.465997885804382	-1.9368491623815018	-0.6305894287825639	0.5753358693270664	-0.6016874122650541	-1.172946616404913	1.5363479855647728	-0.8824659621027923	-1.2372471512762597	-1.5782884841594134	-0.6438587427255058	0.6547669836844779	0.07250525220442272	0.1359900574637108
-0.3991535315790715	0.44938784403173815	-1.8733344924713133	-0.9745577818550599	0.15804424225498398	0.7723293494810392	2.26581023695873	-0.4303724340643777	-0.8531438681531839	-0.3595358190682666	-0.6976381772777402	1.2500323681997676	0.3591240626221683	0.49039684340368606	0.2373596987675953	-2.059171543751913	0.4370142308989067	0.0943087607718801	-0.47727527824415417	-0.5106598884125927	2.2404817325723565	-1.0301017883680035	-0.8713539127559209	-1.2933733264732976	-1.9441033483277579	-0.656610204329337	0.5547241907078122	-0.6675978015215923	-1.3044932341520705	1.5324906186830045	-0.8980654784362159	-1.2373127230722458	-1.5594662368799947	-0.6978958574150276	0.7687461570188358	0.03590542420070733	0.09787251111908801
-0.38200807577929374	0.6867421217880342	-1.761659044676134	-0.8904828390615996	0.07797572278408882	0.6640511553058018	2.370054973465432	-0.5154198661548965	-0.7582323943694307	-0.3570456906205913	-0.801705837293613	1.3581169974046927	0.4368170171646897	0.5050616214783151	0.18007160062329358	-1.9989657238481147	0.329985693579149	0.04912347595478242	-0.39657601735694875	-0.5363785930055598	2.3575350840897435	-0.9742586700452703	-0.8290657758678703	-1.1390835056933304	-1.958828338272832	-0.6765663676443425	0.5209925619666602	-0.7341289358109746	-1.444793581349941	1.5144203051425993	-0.9330399716018007	-1.2451574943011778	-1.5510997139540377	-0.8168740045796371	0.8780753550006308	0.08374658636621318	0.08807255965873403
-0.3675632513593771	0.860053847335682	-1.6361266064827533	-0.8560288345639183	-0.01720389407887183	0.5361246291863191	2.757861090325652	-0.5752957008735912	-0.6555974988455556	-0.34923984755922344	-0.8829017421663801	1.4503970486167215	0.4815606816531767	0.5339494674446026	0.08963620603149428	-1.9431988617122837	0.2723797450090058	0.011097195179577284	-0.33630355660479044	-0.4899835600468808	2.460510002555072	-0.9254096696368842	-0.7751697238477689	-1.0246795305300562	-1.96491379426108	-0.6970746959576875	0.47923061892676044	-0.7980762852200597	-1.5682191036679618	1.502107901762409	-0.9690898989700572	-1.28439327259056	-1.5099958905198916	-0.9352593976800492	0.9322986932414483	0.17521413807519542	0.16488088301365292
-0.3472152376239416	0.9786996825148264	-1.4829129684773497	-0.9041532044825142	-0.12211399109026658	0.3828158221116237	3.209266196050445	-0.618955870439007	-0.5750513202332899	-0.3500182814953707	-0.9491922604096944	1.4653781705350337	0.5175268144421129	0.5819098941534797	-0.02254751950071206	-1.91437018797807	0.2518623090105899	-0.046432290297769914	-0.2792646594792582	-0.41458581336261136	2.512311277743548	-0.9107913851696253	-0.6975376327561884	-0.9577972803329992	-1.9660271102986653	-0.7259713308708144	0.4538524559651913	-0.8448549942335749	-1.6489555824431519	1.4836349674363647	-0.9820866357172294	-1.3594014461267656	-1.372264071759705	-1.03750258126479	0.932882983338105	0.21560376853324703	0.3631178047395126
-0.3206308974784312	1.1083499718823269	-1.352454016631076	-1.0002043533848226	-0.22794738928547936	0.21475590028501196	3.359713585856517	-0.6554871567287294	-0.5202648399291591	-0.3728423085624105	-1.000724156366108	1.4333500632130485	0.5493008314061708	0.6611015555888262	-0.12089350288382276	-1.9038964082003353	0.2615397450691613	-0.12909733255312167	-0.20008604743268182	-0.3382002781045924	2.567331871789046	-0.9441492814371436	-0.5988249870866005	-0.9456939561914123	-1.980515331674661	-0.760817543641056	0.44103411389207237	-0.845719792869075	-1.6926898474129342	1.4133365124126214	-0.9712464877700946	-1.4443765326529205	-1.169538654172264	-1.1445567222542874	0.8820497449289324	0.32241681835226527	0.6335038309696964
-0.2919233635836218	1.1835510887975051	-1.3303128031796725	-1.0945686611578367	-0.3261794717001164	0.049308110785618454	3.2825795889420646	-0.6795392625732364	-0.47510458834819025	-0.40994909309876243	-1.0366638085699322	1.5198948150985874	0.5828007415299192	0.7667772296789239	-0.08034498238669793	-1.9164963701833013	0.2963440012647919	-0.23144624838233502	-0.13080621845211965	-0.28441493168052995	2.6744350932592633	-0.9859116797273563	-0.4738538945237164	-0.9834419473260662	-2.0026960127311666	-0.8101212766178332	0.41423947027284314	-0.8090799193920034	-1.7191435765542469	1.330621751870459	-0.9360431788167063	-1.534883494331392	-0.955191446318336	-1.2465517762307619	0.7820448430729579	0.5431393376398201	0.9317763826235632
-0.26560997494168326	1.147696313553605	-1.4258834216475726	-1.1965621744722341	-0.4037686091127382	-0.1017453430114295	3.189063641639014	-0.6891494430869696	-0.46669454050333903	-0.4583152148993901	-1.0662104060122464	1.8683323074300986	0.614810738523855	0.8923112636792124	0.15314086931862642	-1.94695528061991	0.3278694640140182	-0.34429654238025675	-0.08833292324832713	-0.28006555895527696	2.7910068996030795	-1.035529455080047	-0.2945028347710775	-1.037703186645975	-2.0131893942075925	-0.8772599390409926	0.34982999428442907	-0.7624444592322215	-1.72967830830483	1.2836753024137852	-0.8722607779668076	-1.6236438618076783	-0.7345329067101578	-1.3395934868422241	0.6826790085102026	0.7303707148078631	1.2453702435095508
-0.25680627198956957	1.0344491624642411	-1.5658629079580382	-1.2915778005120908	-0.45638881709743745	-0.21901946607942838	3.0978763376793372	-0.6881850326370277	-0.5132594585599957	-0.5327094150512004	-1.0989095015325492	2.4178038392099515	0.6176147365259258	1.0065700640615631	0.48670145746974836	-1.9708539614348335	0.3301945917765655	-0.4433121175262416	0.032392611719818845	-0.3097561045149448	2.82896239839639	-1.101592077925562	-0.08376382732682217	-1.0677673644741081	-2.0035927107161897	-0.94251663909481	0.25250753997297737	-0.719841189029372	-1.7175619915003093	1.2345685543330909	-0.8078205317269773	-1.6946163893545318	-0.5585687018266505	-1.4550426795781302	0.6049623392996291	0.8375854487579858	1.5082079683341472
-0.2688303001890509	0.8632275608193266	-1.717629499652849	-1.3787849255326132	-0.49538237312784766	-0.29374768748605484	2.8639939160296843	-0.6760257069139033	-0.5841031166596852	-0.6155545692611849	-1.1362228679826476	2.9945553631682804	0.5913839367342782	1.0662985799609552	0.8517809184244978	-1.9852511120716438	0.30707046957560646	-0.4866048959120758	0.26732411823593993	-0.3302255661636407	2.720089904209791	-1.1597646421321648	0.1025677087480605	-1.0425541030940089	-1.9808175894224216	-0.9963297195580305	0.12931142376267685	-0.6966773188294157	-1.6852013860053732	1.1524901943875834	-0.7711642425210445	-1.7589423212172985	-0.5104684829143518	-1.588908603238833	0.5329972757280244	1.0563810485180674	1.6680613646865112
-0.30428941253351416	0.635481110680435	-1.8635704421231367	-1.4804674160791362	-0.5118863817886066	-0.33359226205781545	2.563406413679067	-0.6618357883338675	-0.6546281443447615	-0.6880349401224674	-1.1257262822034193	3.410752214713091	0.5749393675934218	1.0726778049192278	1.2155136498728243	-2.0028007083799526	0.26831985395487074	-0.45561566769035355	0.5233524425755097	-0.338184763100817	2.5158714656560206	-1.2085905214895947	0.25618053041478117	-0.9734045767310227	-1.9390808320858006	-1.0423664762946288	-0.018207227238465185	-0.7215867028396743	-1.6283055828041193	1.0016242896784198	-0.7659529629538462	-1.8294141186857096	-0.5741745506293073	-1.6928886940814536	0.4726754096033489	1.289328737013162	1.7555684651855596
-0.34971154491914336	0.41988049575512604	-1.9295679296803752	-1.5469896974903345	-0.4932810669853641	-0.3460540445749819	2.372946341432324	-0.6513241990578785	-0.7297845324225201	-0.7523008976244043	-0.9498732469591309	3.5241146676475155	0.6277942672265124	1.0429995302044666	1.4650946556506184	-2.0213274646393953	0.22648117802450188	-0.3680770826203633	0.7313375855364133	-0.3417687289731135	2.228908416546856	-1.240312603401939	0.3654243799639434	-0.8783563334028892	-1.8729972131670558	-1.0907223260242564	-0.16788022144517306	-0.7936939313984457	-1.5528914815582706	0.8065869884544604	-0.786025827938805	-1.8498844411782265	-0.6702340888227478	-1.6996777958632354	0.4370884909038251	1.311456293278809	1.796093580326011
-0.3807199456803477	0.2695167895543126	-1.8359969512597996	-1.5558995850170825	-0.4532846148414956	-0.3242353067458449	2.264703298390099	-0.6317791370246539	-0.8103755885579709	-0.804511880966003	-0.5962064048540784	3.301786343042383	0.7409073615476659	0.965807188544672	1.5381190372539297	-2.0439887368729837	0.20165408138808288	-0.24202441082152465	0.8591827867239056	-0.3543979420469171	1.8607914791410607	-1.2411565217618514	0.380486239619393	-0.7600697077229077	-1.800052343374143	-1.136372567262017	-0.3011694355735509	-0.8811765369245717	-1.478997077255554	0.6022547751147248	-0.8246956960773986	-1.7550735852540946	-0.7573343539177765	-1.529846863981879	0.4180686309866001	1.262602188521822	1.7886966118161598
-0.39887369641964576	0.1464450929313613	-1.7331161732746332	-1.5593281536464718	-0.3983720728831775	-0.2806318100446726	2.1380643431487902	-0.6022701157699293	-0.8817128994126936	-0.8417863943615256	-0.12752915335256962	2.856888917202123	0.8485188822310938	0.8684589137987915	1.508170705737163	-2.082034140397543	0.20229894104097684	-0.11251644685104636	0.8285192815582594	-0.3954040970273392	1.562606804301699	-1.2222435020794191	0.3285379461571445	-0.6270817374321347	-1.7322105918892574	-1.1720884399046436	-0.4151341911479999	-0.9600801277660137	-1.4259452133810466	0.42615796783884274	-0.872020521389615	-1.6020707409281159	-0.786957286716593	-1.1974910386848423	0.4280867716022015	1.19581201408463	1.7481164665318036
-0.41806239306602944	0.030515455635032263	-1.773783325899841	-1.564857040731858	-0.3301910561539484	-0.2435904994338284	2.028236786035081	-0.5680650456408692	-0.944927378570949	-0.8780201286821991	0.4526185516030708	2.3765491714265434	0.9392832796050504	0.7954279470206698	1.4287020883867827	-2.124768929617244	0.22424687556517905	-0.023469276702196566	0.6307067549794991	-0.4668817194241625	1.3598979287077764	-1.2037813428906383	0.2598340899456612	-0.5068106459325029	-1.645568408493657	-1.2102108316650362	-0.5020350102025241	-1.0214065537030927	-1.4123779642009562	0.3323343370176487	-0.9348933794830001	-1.4153699545374336	-0.6517130752375271	-0.7875947108039874	0.4699487224856164	0.9972403370993078	1.6949206607573069
-0.4368779761665106	-0.0739136842425682	-1.8118186337789215	-1.5515745389979394	-0.25679657153332897	-0.21341718552723132	1.9933663700553725	-0.5235131598805328	-1.0066564117117844	-0.9135657446062776	1.0457637067350043	2.008271684783413	1.0266791777289952	0.7592402590831814	1.3101165741693146	-2.1606930612880855	0.2624752456923738	0.006341087131554954	0.3617383498926566	-0.5531244537479761	1.1675990858548844	-1.1986600301037695	0.18135514730718846	-0.4047784250699956	-1.5260456197708228	-1.254259794407611	-0.5550103096273954	-1.0690447558390066	-1.4348433484236407	0.30162259665932695	-0.9899865007911061	-1.1411367815771223	-0.3214686328448132	-0.38437720487901855	0.5249632868989907	0.7419613395184408	1.6274170175675995
-0.4502567618838498	-0.10381112476830878	-1.7603197073142265	-1.573115609991764	-0.19417128089294017	-0.18506174582559282	1.9652412452865178	-0.46767427945731904	-1.0495548361242337	-0.9506682284026511	1.5508326446153915	1.7815130701863648	1.0818152176509002	0.7817070338633363	1.1805797180056303	-2.1966564757710323	0.29422323043449994	-0.023690596070053443	0.07076423342244972	-0.6570387773728491	1.017081050084236	-1.2102667976839419	0.10411623729095085	-0.3253806187011812	-1.3861456212197896	-1.2852730618143746	-0.5672362073189838	-1.1068093980935376	-1.4719968442776863	0.26091460475217987	-0.9758628462890071	-0.8702358480673977	0.12966283447284088	-0.08272741860517384	0.5840739683441385	0.5255176294535244	1.549132052017906
-0.4602775256880719	-0.03502485817211966	-1.665503051487121	-1.632385572274415	-0.13926271868110468	-0.17137672085275266	1.9292231672456872	-0.4272853513678335	-1.065930644334405	-0.9710752396016529	1.9413549484217847	1.636064723538757	1.1248931407520186	0.8650554205994808	1.052671285485816	-2.2328801388841817	0.2943503858590144	-0.09952635497439993	-0.21405154655524533	-0.7773731466608371	0.9292396355568815	-1.2365843339352005	0.04552620812521511	-0.2897752754442656	-1.2254956282849854	-1.3083167477450979	-0.5398760486082937	-1.1344458158378272	-1.5123410160666344	0.19319205690537505	-0.8935006034695594	-0.7502573446291712	0.6023325109256683	0.037939388393483264	0.6405796897750232	0.27789973790938216	1.4689256172768752
-0.46467493533620124	0.080485791152924	-1.498881990869329	-1.6778168509323597	-0.0886085054585022	-0.1800413549137689	1.9095574225080068	-0.4171178482322757	-1.076436472511991	-0.9644779044743041	2.1345144349396543	1.5295692200918016	1.199934790252978	0.9662163516615303	0.9228874645988914	-2.262391351478736	0.2848318940810869	-0.198031540557777	-0.46240671180244225	-0.9062666263653465	0.8810797075797968	-1.2790345834913697	0.010805294702613127	-0.29237329591347005	-1.015607848239965	-1.3396475100259078	-0.4849672261564265	-1.1723696234853958	-1.541462810429374	0.1474448112940991	-0.7999893113894431	-0.7091974781968909	0.9548828225129643	0.0012713462827361355	0.7060871305075309	0.08406676936926814	1.3764016019918537
-0.469174507026661	0.17258127362291803	-1.2536942766825478	-1.721883288503045	-0.052412711204921705	-0.18912223119928523	1.8880776312866172	-0.4352138714487551	-1.0912954204385126	-0.9471803282799126	2.1353715387001513	1.4380789162261576	1.2741111796443882	1.044547840635302	0.7994282559212154	-2.278232145460438	0.29301979516677573	-0.30417901941489706	-0.6498601822944621	-1.046889448924642	0.9570339901258402	-1.3159068795042783	-0.014322000481617459	-0.3163977951600584	-0.7845066119312736	-1.3579333742209343	-0.40469101245901823	-1.2314942614854654	-1.548573066715342	0.1789574639679395	-0.7116092133507932	-0.6565373649473605	1.0427215960195755	-0.10812624100707313	0.7864209324427149	-0.08661405729542493	1.2579859039996921
-0.47335870893427534	0.2506238032169285	-1.070481354969512	-1.7719469768566214	-0.028629746228627358	-0.17746320154365294	1.8535589181966077	-0.4821792064757776	-1.1128276560626296	-0.9054244438265696	2.0671965662984846	1.3687159846570889	1.3301680043887543	1.0800148435374168	0.680985518184371	-2.276488970673239	0.3238459030811729	-0.3993192472624942	-0.7748913091906748	-1.1922288326318937	1.1519461624038456	-1.3273517997277549	-0.0372111880062038	-0.31192555697229574	-0.5973989908091506	-1.3517813358644293	-0.29746396525997737	-1.2825492140585695	-1.539681808129505	0.3671069192784381	-0.6364661086365084	-0.6774666900117821	0.872126152943955	-0.23581649441754332	0.8660061126915559	-0.3340980541291992	1.129238296489433
-0.4700806399238517	0.22939989529216484	-1.0173948922611566	-1.7974727983706213	-0.01140938320111276	-0.15274351025193084	1.8019955724310939	-0.5611300137118971	-1.1421955072348309	-0.8194225464722077	1.851728899712904	1.3061525851190898	1.3961591256850103	1.0391264293369447	0.5761489931685839	-2.237417303682413	0.3825553790854937	-0.47628418661508914	-0.839970418577008	-1.3468927336086245	1.4034912934658244	-1.3119994218926265	-0.054898287457021355	-0.20634622329205668	-0.4599120166110729	-1.3356443137879428	-0.17512420047388913	-1.3210884612258798	-1.508490200283132	0.7084037970833885	-0.610403990405824	-0.7650765705221224	0.5353566000462697	-0.35495316883187933	0.932566492869082	-0.5937431835699021	1.003856699448008
[truncated: 57 more rows]
