# Supplementary material for: Obesity dysregulates feeding-evoked response dynamics in hypothalamic satiety neurons
Source: Sci Rep. 2025 Oct 14;15:35837. doi: 10.1038/s41598-025-19800-2 (PMC12521569; doi:10.1038/s41598-025-19800-2)
Supplement: Supplementary file 2 — Supplementary Material 2. [file 41598_2025_19800_MOESM2_ESM.zip › Fig 1/Fig 1ef NCD and HFD/matrix_MPK147_4.csv]

0.07777589703421953	0.17819401194386986	0.7499744634096427	0.6218084316064901	-0.034409454052714596	-0.639334489955684	0.5731246004122836	-0.4432968311947893	0.8470637071638322	-1.2645292266579844	0.038190700771273504	-0.0923022125418032	-0.4792679306491393	0.3038591686798861	-1.001418302870891	-0.034960632261250194	1.1763258809724697	-0.6645802525878238	0.6072910291274736	-0.40084076631905124	0.6653272290804957	-0.5858509649856687	0.043480911722345264	-1.8614214244150606	0.46257095288016925	-2.42317284370787	0.6568936091430825	-0.007827725876498845	0.3242643488056145	-0.8676613656733588	0.3608397496112643	-0.5356686228154887	-0.7962344802289258	-1.2832962501284486	2.2129110034084505	-0.2909624774099062	0.23946491992112273	0.5342297296665374	1.0862648709864098	0.017125223143463365	1.8951164679054926
0.06856664311737398	0.20170691112799605	0.5607978191380085	0.7343825939421882	0.01171642505069384	-0.6290449832737217	0.5923212666033401	-0.40639048448028164	0.8002416844414004	-1.2376605685123336	0.05057121245875104	0.03473126968921061	-0.4149448743028488	0.33531020645771314	-1.041086858961485	-0.037028519001981994	1.1762846450328832	-0.7189536053138593	0.6429536128784816	-0.4222170692062897	0.7099359087629842	-0.611108308607119	0.3970516822739128	-1.797062030724001	0.42617009237876835	-2.282607075117081	0.587310046445519	0.024847498026582673	0.2747349508678509	-0.9057095887801645	0.47282756277011545	-0.5082086216495854	-0.8479805966459277	-1.2436648810752498	2.3360659589177777	-0.3627684501163677	0.1902263909767387	0.4225957357519948	0.8134916647340373	0.00991681547397239	1.8544891104323864
0.06716014164592927	0.2186600020641671	0.469588120878343	0.864027861646162	0.09105397883918653	-0.6261830012827122	0.5595011598896004	-0.3808466380356594	0.6106612056582765	-1.2304866813457502	0.05686045148326338	0.17022159822307803	-0.3771363540328004	0.34460246642737585	-1.057608878032881	-0.03906593963971753	1.1798721717769214	-0.772033254475613	0.6533211152638798	-0.42043441131902376	0.7475096402495011	-0.605247430614429	0.5676353754559879	-1.69493794687006	0.3989478006384836	-2.0235817082947176	0.5284653988391378	0.055205122976025596	0.25565293815976514	-0.8944658239243527	0.5791917454846255	-0.5004753481202019	-0.8838927069612561	-1.2009838489593447	2.4041589501159475	-0.4148595609183941	0.15367370982093984	0.3151538984616545	0.5339820844959363	-0.02215626238737498	1.7868208884731158
0.06838237698726778	0.23032649647983444	0.4845487199875248	0.9102004450126049	0.11993107747612472	-0.618982618019618	0.5570363128075104	-0.350354254712819	0.358577338219516	-1.2297494439294212	0.06242635187904835	0.2917134356232125	-0.3517667267264759	0.3375289209511233	-1.0649730901784116	-0.03862227701486428	1.1689858837260467	-0.8216266245518028	0.6448072317996533	-0.3971221315717084	0.7685073403812404	-0.594083978301877	0.6326313382343589	-1.5707906190463752	0.4119656975521151	-1.7525084786265814	0.4810095955569854	0.05965530247944086	0.24270374905668715	-0.8649244894098362	0.626854820212521	-0.5111230475099473	-0.9037715577424245	-1.1632959275705224	2.4293135325787034	-0.4312837697488756	0.10584862622328808	0.2568772177707954	0.355457076058701	-0.06059855254550883	1.7158540333704992
0.06917103602411952	0.23874353313891966	0.507880944327573	0.901927829632513	0.13622602333342643	-0.610069588390475	0.5920419982147278	-0.31743816172123795	0.1509056207302672	-1.2216317308397358	0.05682542666545196	0.3798067563833421	-0.3296681507150251	0.3298321091934343	-1.0773567493223368	-0.04065931682631302	1.161184043956253	-0.8624866555018468	0.6122966704582646	-0.37691053315250606	0.7783839686174444	-0.5848067012145218	0.6634387185398097	-1.4882192906248224	0.4738001482230361	-1.5374463896699315	0.43822779811788964	0.04607689919812526	0.22805213575444	-0.8373130758893913	0.5918086818826176	-0.5202461086309105	-0.917723283085199	-1.144013577810847	2.369573194586569	-0.4625471531918766	0.0564736751907121	0.26167680933442256	0.28189520626563136	-0.08299665153552785	1.6431026573737793
0.06917883725684457	0.25777528061273386	0.4526555623083735	0.9224290115902678	0.1959992247868459	-0.5988306305400669	0.646749461333271	-0.2603667994675239	-0.11946433838555534	-1.1865359892184604	0.041402324282824234	0.5812765560962099	-0.2818587196854311	0.32847048714816335	-1.1097409540568886	-0.04576391238298845	1.205015098674218	-0.9372761625932859	0.5526397294797623	-0.36919573033076614	0.7879862025146526	-0.5818248877957002	0.7289949806637978	-1.372106329369199	0.5306553372748172	-1.1720402361002673	0.33631231281434026	0.02672007902988103	0.18958897144708772	-0.7880718753213545	0.5514655123356311	-0.5046320514436113	-0.9479380735876018	-1.1095680610404448	2.234995851982296	-0.5164789957575666	-0.021104081352338915	0.24827331536588643	0.12608853586164542	-0.10044987469112572	1.4963421088172704
0.08704447071418557	0.2712159678920879	0.43120064337499625	0.859260636555702	0.22954425327390635	-0.5877733858319455	0.6870126777086899	-0.21574689561470856	-0.2744985316153331	-1.1435558579975025	0.006430805106575022	0.7262502032514041	-0.25170659824109315	0.3083184808781501	-1.1343485507657596	-0.056983054810595436	1.282043833822072	-0.9970049440350938	0.4448617970152734	-0.3840328490962623	0.7612053150286454	-0.5671800320171864	0.5653594948421042	-1.2466625229455701	0.5404822264050109	-0.8716792781955542	0.23654899823692999	0.0007551805005483886	0.16625042190526607	-0.7003169005295217	0.4476192055387588	-0.47427578797794956	-0.9476033278210227	-1.0926894585569464	1.9092384598046082	-0.5342180129906648	-0.0727869565779381	0.27560503583279095	0.10549320992636915	-0.10461881364902195	1.333468023618745
0.1881314259554217	0.30098144379863123	0.4122961253442381	0.7177871540485689	0.21201973973099833	-0.5810863421958101	0.7284949613109164	-0.18794672792262715	-0.2556780270106235	-1.0951752601641846	-0.04110853239153734	0.7772865676259049	-0.21950221252041063	0.27730753879709935	-1.1824116541056235	-0.07831542012712127	1.2712015307734235	-1.0423685755098844	0.30438359009915433	-0.4355417872569339	0.7270549795810316	-0.5381671132669692	0.37058342195599653	-1.1281614227705032	0.5041780766768984	-0.7140062812361142	0.15054772949547218	-0.01810501132048805	0.1360126244337403	-0.6133745240509823	0.28430530319380204	-0.45135007203162425	-0.9346040338855397	-1.0775808007107757	1.4924936851024102	-0.535577859029172	-0.10709781496489008	0.32382339243279273	0.17002256771452426	-0.09926836923022488	1.1782305604102858
0.3694249824486386	0.35986471834166667	0.36721976134989626	0.596127781146907	0.17488464705625822	-0.5880641268596037	0.7360376362241885	-0.19331186906868134	-0.16001094924984055	-1.0544408675345047	-0.10846582549860757	0.8040491717334911	-0.18307574611665153	0.24681693085477757	-1.2613821921711224	-0.10972444900897331	1.1922759424045841	-1.0667389264188423	0.16590346254595062	-0.5126898154743333	0.6888342001103698	-0.4903134114168169	0.21007933645645266	-1.130872625575599	0.4183418925631905	-0.6793968609217288	0.08017108859454539	-0.014108613797071573	0.09844687679992815	-0.5317986822664842	0.10586577413648093	-0.4530805639872383	-0.9192057286229071	-1.0499970258314613	1.1047044266573667	-0.5375653263162217	-0.11000627762861377	0.3643019442177723	0.2708550994435536	-0.08254363907901742	1.0218832767050008
0.5223277254475996	0.419578348359127	0.33206629736224175	0.51379537265557	0.11464266681881122	-0.5928477253302906	0.6815147330842055	-0.22233291439107555	-0.02368264123010184	-1.0361930262538577	-0.17786521776593692	0.8440213295910954	-0.1435390462630622	0.21264994339022358	-1.3433376908929429	-0.14071304566950477	1.1001328608669056	-1.0623940986042564	0.05990082707638724	-0.6015316636519286	0.6392487911023197	-0.42828036896324184	0.05551103827642658	-1.230895738408458	0.26328228605833315	-0.7096086270793214	0.01530321496511174	0.012376283825220456	0.05974363924232949	-0.4449804527524762	-0.024931092644648333	-0.47376720828107033	-0.8917406354888312	-0.9999854017554821	0.8071504594054784	-0.5103596885842807	-0.08887069885180163	0.35451454181351305	0.38609037607979346	-0.06806560584050848	0.8743828478172748
0.5891176248189763	0.47665698367108006	0.330751657721717	0.4460394683765255	0.002307644206267101	-0.5946239712961395	0.5761649832169891	-0.25838800697802544	0.0989543800963809	-1.0529874566280277	-0.26588563056395115	0.863299323407842	-0.04420259808037589	0.19069865084610207	-1.4122431510962474	-0.1713360490941065	0.943199871050689	-1.032171839235051	0.0011698253148457508	-0.7043063085180988	0.6012224396204311	-0.3388008034161733	-0.03929309742611918	-1.3222721413605782	0.08785431613490542	-0.7525299674487709	-0.031109959226727	0.04437083475830493	0.0015887523849950568	-0.36905894089797747	-0.10103075384082257	-0.5178947531492362	-0.8498336535680625	-0.9277468642266898	0.6420585778884297	-0.4755528601755528	-0.07202749340655903	0.30273712979378054	0.47290636687970666	-0.08182738965453315	0.7487141735599744
0.547871798200299	0.5472261275908525	0.36240292170701116	0.40227295953606	-0.12967311594691072	-0.5768569688090969	0.45657011710983175	-0.298688169490559	-0.00423172995471266	-1.0954328881843955	-0.3723488941672584	0.8828123412192281	0.14350366412095	0.2350243113555543	-1.469140690624208	-0.21026715880522065	0.7431230921762847	-0.9839502989773479	-0.01219711676459411	-0.7892065597811111	0.5707599640889236	-0.22823465858663913	-0.10752987786384596	-1.4261276787193315	-0.027124047662875773	-0.7778606911910487	-0.033334527133256034	0.06086473857205591	-0.07301686814399355	-0.31589582485953216	-0.1469955125869785	-0.5773589480973109	-0.792934843386935	-0.8480865298611816	0.6376478756014232	-0.43328431247860255	-0.07555477791362886	0.2531898310258339	0.5340198170685089	-0.11475037602100288	0.6319293481367931
0.36976539987662627	0.5841548033900997	0.3957421829907405	0.36786120503053327	-0.2281986968799667	-0.5032222607261321	0.3440322417618408	-0.32562588234287804	-0.20376117219513717	-1.1373533418882569	-0.3973566140850626	0.943255691635598	0.3459333306532832	0.3328811699876672	-1.5084740932376008	-0.2475942281936918	0.6324623247015626	-0.9252295982349793	0.00910644717451447	-0.8052411257105314	0.5430884709769176	-0.15239972026620038	-0.23997522914767383	-1.5610987024767564	-0.08398998235613322	-0.7754083800258669	-0.0037372434774566752	0.04815689556996437	-0.14705660172597254	-0.27927811336675346	-0.1684653292888203	-0.6024378715914617	-0.7241924091787512	-0.7851423392926538	0.7394152338753502	-0.38532358873584727	-0.09943567541364721	0.22805400212398771	0.644121244271804	-0.14903239975700683	0.5212908143222266
0.1197075229296983	0.5811821307916595	0.39398056587243674	0.3266791452690424	-0.30009764288024054	-0.4135877104648589	0.23350024197030858	-0.33801760361201894	-0.14317909114264588	-1.1539776405509665	-0.27091093051089754	0.995647963671483	0.5177798512631913	0.41533711070058776	-1.5325527758652646	-0.26389968651617723	0.6175074239448055	-0.8697902001692878	0.03322263850950484	-0.7626070173116519	0.5380709744924195	-0.11290012858523588	-0.40957127602561083	-1.6070244509275629	-0.11420672618784937	-0.7440294080733079	0.03717374500474285	-0.0020084101845023903	-0.22617216974173507	-0.24919504664337477	-0.1707984725185413	-0.5718504355363098	-0.6623999346957304	-0.7486489880264072	0.8355497414488186	-0.3499501578110746	-0.13574364065866926	0.22699312983541375	0.8127791849813448	-0.18759355467005898	0.4282931415476899
-0.08497696608418967	0.5666010886607615	0.3520172685468607	0.28701921502645705	-0.34615515841097844	-0.29845426351226134	0.12575606922334714	-0.34513378943274253	0.05862554608196526	-1.145077321588563	-0.0593595081079473	1.0193853871301162	0.6599640509720421	0.4561128280205824	-1.555159925257092	-0.28779120448421425	0.6411658570169838	-0.8294367297707128	0.042120009331132906	-0.6979635805716887	0.5538760884185877	-0.06695252265471084	-0.5565835845042483	-1.4934960007571703	-0.11806978429862622	-0.660037750665819	0.09297222639986695	-0.07276334294557893	-0.30014902699626866	-0.18857746968923203	-0.14910207760278935	-0.521996415379909	-0.628208045680877	-0.732407394603203	0.8981848476381991	-0.34753555939654457	-0.17498819683302166	0.2610836334311334	0.9946279891495935	-0.23383755597394806	0.3424036048123499
-0.20183375867700035	0.5404282841068954	0.2944045009404665	0.2547902365324166	-0.341147038401614	-0.12698519962235505	0.023810965276415914	-0.34098205877553145	0.05531304557602118	-1.1182791465805169	0.1668932008670701	1.0442497205117651	0.7035709933402914	0.42329773672954757	-1.5917963897336327	-0.3449288573446512	0.6940798146945669	-0.7946730668505316	0.03582640743539645	-0.6013632726445018	0.5795719422898223	-0.029962938471866978	-0.6880578053084223	-1.2979853386625944	-0.08721367479906299	-0.4814493690571813	0.1585114193383717	-0.1360396370663437	-0.33442234148384253	-0.05118628126040131	-0.10934678666486701	-0.4856362695186231	-0.6231549786329947	-0.7384867696618491	0.9289500836614264	-0.38850527978748395	-0.19791273330241482	0.305628862322311	1.1550025203979377	-0.2778715911048554	0.2790909878981627
-0.22252688308086185	0.4810523319823676	0.25019579910887185	0.2278939965264848	-0.32741572651946516	0.02620352215354991	-0.07457407382091494	-0.31831928441467516	-0.012002924913294955	-1.0764413282793646	0.4078471964141535	1.1771768813775956	0.6452749326790647	0.27868861258587346	-1.645996991124741	-0.4083684236094355	0.7341611479727869	-0.7399191636604595	0.00880012141852778	-0.4854666026069975	0.6145752521398004	-0.008058562260189061	-0.766877926075439	-1.0806773661653672	-0.038799187127015744	-0.23348298239318713	0.20922235342063492	-0.20361614840528727	-0.3354340787527386	0.16338481779976385	-0.06291050028435796	-0.46417684828278005	-0.6465154510578281	-0.761128380288143	0.9231213758434273	-0.4640813384660893	-0.19933602354210925	0.3272113394188819	1.288875468321871	-0.315900150292009	0.26763341248330813
-0.18478735597046778	0.3592557909937548	0.20901076845048555	0.21310080026462477	-0.33928754922497095	0.09901143543911184	-0.15926767661398716	-0.28579614974294254	0.03367863483217921	-1.0356291611530168	0.6213539173419155	1.4138279652111776	0.6256976049641493	0.07395901220760247	-1.6997734138962666	-0.4763184964225081	0.7304279209088762	-0.6244334387326358	-0.03523420600462913	-0.41468624915192365	0.6483492753510768	0.05498729023648702	-0.7731506362144283	-0.827306595608769	0.020753157935349015	0.02356756654375407	0.23195506806309316	-0.2669099705853646	-0.32715155161923326	0.4190880634265602	-0.01931562718098844	-0.4273345424491287	-0.6909170859533401	-0.7894346687996027	0.8651633376209087	-0.5644310025385352	-0.1980702515898116	0.35730931289631374	1.3286478193763178	-0.3519636149042952	0.2868227373593862
-0.1552986962709491	0.2164623279085232	0.16545412788059097	0.2200138051629855	-0.34863187298659304	0.1574458391698273	-0.22218805877846984	-0.2490615472822403	0.020485942505735922	-1.0150772504085912	0.7639125399277892	1.6532631794428017	0.6560358506149339	-0.11652704898995694	-1.719652204512754	-0.5662544324613319	0.6886751575460781	-0.4170611580508747	-0.0810159826267123	-0.4026494104728952	0.6627055871673465	0.10247612884129773	-0.7642816384665683	-0.548306090123625	0.13320092316543133	0.3005726185916131	0.2407019637665751	-0.30449012975293227	-0.3107293980964183	0.6728726741469695	0.016747051243753825	-0.36435652414079844	-0.7057176309185114	-0.8218109749311966	0.7785709888140027	-0.6881421241956011	-0.20505168711337438	0.4039306574490009	1.2531782351052478	-0.38286028879636885	0.3050977815404595
-0.15083071752859759	0.14902085627575085	0.12912800533358715	0.23858061419046422	-0.349503020226911	0.19592359704895052	-0.28030502465884	-0.1969521005352111	-0.030651500425999356	-1.0059970779226433	0.9234201286983634	1.9129707197761867	0.5908727863369169	-0.27583196535080695	-1.682827216205288	-0.6444091264723053	0.6166717089025161	-0.1561345902113747	-0.10994288072050147	-0.40739554220074015	0.6375114829445614	0.12377030272887075	-0.789620216389784	-0.2999143041576935	0.2782294733520444	0.6348297043804538	0.2615918410900145	-0.32614312569121	-0.30214392138522167	0.878663196988494	0.03522236128067814	-0.27514371939086557	-0.6642330662746168	-0.8624128208749111	0.7159828883328311	-0.8192277955230362	-0.21966713392257295	0.4305551297235225	1.1427039213024135	-0.39960338431743525	0.32135929424871945
-0.1594305128031615	0.12788000589689785	0.09402186837299133	0.25698358288778256	-0.340084473157818	0.15305292395505607	-0.3406804218558051	-0.10544974896422969	0.08670156680622637	-0.9921580784218438	1.1908254757843735	2.1768785607317267	0.430100656010577	-0.39003315146205003	-1.5940010712008452	-0.6858856790885842	0.5320335683696069	0.08142466701511127	-0.1318799820185841	-0.411193694923812	0.5813782410242416	0.21684817476447513	-0.8216179747449136	-0.09974138677211264	0.3778738067629628	0.9456070897584281	0.2924198768124439	-0.33273951867942225	-0.32201855688777264	0.9933919213465897	0.04026831934180719	-0.17371839698470753	-0.581343638359821	-0.900842850693596	0.6773520304691866	-0.9330974673244914	-0.2493312028313121	0.4485956622437265	1.0219619086336895	-0.4093860046621021	0.338291984114584
-0.1763747902812979	0.0884049066427485	0.05068082870414342	0.2836208494686228	-0.3236303378384397	0.060510963417202426	-0.3983311309482336	-0.022564478649402735	0.25589125527767076	-0.9816099123112947	1.498995142349114	2.298922302768847	0.23573800442607204	-0.4631230776778555	-1.469245426085833	-0.7135839366257444	0.4694099214506876	0.25595367850912354	-0.15537655989260063	-0.40978419982460945	0.5084238421396421	0.41235196681114383	-0.8457376848212178	0.07653113766107042	0.42068981522579046	1.1589935310018507	0.31413903092944206	-0.31356966447718526	-0.3679640041611415	1.014621052281377	0.040788836860248756	-0.1088645782359408	-0.4217814896238397	-0.9296835427791278	0.6549694790766845	-1.032348794211988	-0.2905334862918855	0.4797602116241865	0.8688919595227521	-0.4204052265772461	0.3477518826351512
-0.19996997325876278	0.11426771181949573	0.01653174940185092	0.3094494847425455	-0.2862960141804872	-0.033402931344912526	-0.46436474854053866	0.06301269616528878	0.29200209556825296	-0.9723255817715941	1.7388207296353837	2.277541145512887	-0.007310821160499947	-0.5135906261986558	-1.3224534398448515	-0.730794238207157	0.4284213975015619	0.3438431942897823	-0.17063715209996125	-0.3828166918204031	0.41901832665649563	0.683634080467768	-0.8784340625520164	0.22185920951740043	0.4089770660164838	1.3078594296901793	0.33996507964310807	-0.2826267971028952	-0.427845132008344	0.980085623966412	0.05043984402570856	-0.12713381773681554	-0.19711128928824678	-0.9529450615513457	0.6418157150626798	-1.0910662487978111	-0.32459119028837813	0.48114048632222284	0.8104819371806109	-0.41580776232264965	0.3717979933997213
-0.21563768538194167	0.19690468863424032	-0.007436760524211636	0.2957767449321017	-0.22363591671542968	-0.13215948134895766	-0.5369696727379023	0.2239519962639802	0.3370475176733118	-0.9496640378050586	1.8790722827001598	2.2349776974579703	-0.24198895546241025	-0.5452775163664663	-1.175478166546026	-0.7310044543178167	0.3802688163149166	0.3174566819819461	-0.17970160969758148	-0.3193020985005974	0.3159464051236974	0.9780158120018403	-0.9179085346510117	0.30576080099752856	0.3175370298728183	1.3761114938019068	0.37805257809009796	-0.26232346173173604	-0.5072807976911013	0.9293828750432163	0.07143813309319705	-0.2272117341928006	0.03266776905632578	-0.9741288192275703	0.6284817625005374	-1.0856617324909208	-0.34539485553103244	0.45044363332704734	0.9219417369965137	-0.39533649672029314	0.4361200184800694
-0.2186971870159895	0.2569559965446332	-0.05049909658926831	0.2556570047306805	-0.18993462863369365	-0.2585137148377338	-0.5853680986946042	0.3785964961036259	0.4151835590194146	-0.9170619409831893	1.8501539657327324	2.15460551754739	-0.3310395922362095	-0.5516868658509921	-1.0472400673319715	-0.7157180871404868	0.3160562111905927	0.21022713798253587	-0.19836659496580022	-0.23205684654156727	0.2151511726207406	1.14995447099597	-0.9536173987676758	0.3308140886006923	0.17008533753327124	1.2990287515040186	0.40707726586463144	-0.26803760906784957	-0.6073341827462204	0.8935777618637306	0.09851729152318664	-0.3754792281608542	0.2741310486819652	-0.9961419712507548	0.6003331775676497	-1.0167628665398607	-0.35075047730253256	0.4207278020180804	1.093349716377658	-0.37577737782091203	0.5191240219236607
-0.21490578791176582	0.38450413311942766	-0.1310339209678661	0.21935844384234487	-0.19471617223077747	-0.37279311002158544	-0.5913128727408663	0.45790127208368164	0.4151778280496806	-0.8835022456710997	1.5806836772139772	2.034586597617937	-0.24721512725921208	-0.5229517777598945	-0.9337225372493583	-0.6934351794105424	0.23970374545195966	0.09074437308143403	-0.21998344660989547	-0.1496388034621059	0.1328328709219476	1.1616426763380996	-0.9860412653944894	0.30741412794175826	0.023428822662979954	1.117516460429203	0.42141190758185	-0.31526404354413173	-0.7118975152881134	0.9004848475267238	0.1290318655748917	-0.5331059095377076	0.5242498974148606	-1.0297025157024928	0.5521993323609518	-0.8984562611896845	-0.3421657306393931	0.39488472492385174	1.2582388389561396	-0.35739364259247963	0.5754183454102989
-0.20018698936910528	0.628257750488376	-0.2476529741996108	0.1792756998445082	-0.18194976334575205	-0.45491382184932017	-0.5595005606468975	0.5468946641208088	0.42360808452761234	-0.8156342755164943	1.192456414039884	1.9327669716323956	-0.06895221953233187	-0.44898652308641446	-0.8180526934303443	-0.6736565853467196	0.17259362830601416	-0.004660384313548471	-0.22497516404268625	-0.07575880812958218	0.06112030241726194	1.093130165906917	-1.0331311841630164	0.2962145799057555	-0.1071951951244805	0.9462968022736366	0.43903733022588626	-0.4005146813572499	-0.8216624349186811	0.9485353658440318	0.14342876776143854	-0.6663207654643686	0.7126240924885325	-1.0812489468432074	0.4849028267741128	-0.7439219626597757	-0.32639702494032374	0.38126449360603704	1.38824974709913	-0.34006285523593915	0.5780079265695602
-0.16710267058645606	0.8980900654574221	-0.40031418781600553	0.1372797236041582	-0.14881882278458286	-0.5122443182406471	-0.4769633954980573	0.6574232921568514	0.5408006846073009	-0.6373508246240394	0.8061341963911332	1.8495925825549548	0.15773726790867645	-0.3291783719101806	-0.6920768801873975	-0.6481290376478952	0.14443223063097413	-0.07269071031524377	-0.2296884035154898	-0.01447695483417585	-0.023493503923189746	0.9781227546771971	-1.088386526556389	0.40514412064507377	-0.2162258463650586	0.8109952497177222	0.448639828970341	-0.4968372099698922	-0.9360173264527715	1.0467638300072002	0.13172018546425585	-0.7771184851415832	0.8374045620494979	-1.1308715251172612	0.4074452539292845	-0.5772972381336471	-0.3068816342624527	0.3659788068674513	1.4073002571220283	-0.3311678944344366	0.5292762370398674
-0.10178082137327979	1.1090833915087346	-0.5733786086533574	0.11094899699587513	-0.14261141038608025	-0.5503223072067399	-0.3358478645224465	0.7095178046209405	0.6196760210490215	-0.32605354080574156	0.3940139161965587	1.8181415510671148	0.3518501212161092	-0.17422578315832202	-0.5753020772482362	-0.5695539114156024	0.15717688502588678	-0.11530732188406181	-0.2511520922815918	0.010476097784887627	-0.11182025766216915	0.8643797833149536	-1.1086861264295644	0.6012375646510245	-0.30858463485495824	0.7117473872729954	0.42519630564769084	-0.5770105532686111	-1.0290171307744578	1.2250953015120225	0.11402258983723865	-0.8499444557622071	0.9262158019778216	-1.1551804748946604	0.3197874424029589	-0.42109799990274543	-0.28223002228481325	0.32543181170901603	1.2537442236938343	-0.32376665038143126	0.4562236240511524
0.028730965299726262	1.1808537830148418	-0.7318242366880647	0.09650462208209779	-0.0930458669548675	-0.57309550676377	-0.16054016909774563	0.7685679593641526	0.6468923963132612	0.007346282784293478	0.024019354920886825	1.875867059904443	0.4171699216679755	-0.013841295033007062	-0.47721731743611473	-0.4070888472836808	0.18263320506404268	-0.1412200362631622	-0.28545361500315586	-0.0009682540161575048	-0.1782519111169216	0.8015792698970408	-1.0954272225338806	0.7499989821156767	-0.3902461372550742	0.659040382157866	0.3700296541905165	-0.6202990170858537	-1.088875394502589	1.370742263082159	0.11671703346211386	-0.8415694030915242	0.9774478445390045	-1.1536071907725918	0.21974362676338663	-0.2724476505779187	-0.26082441215817737	0.26742034909030066	0.99503416919552	-0.30836422686004084	0.38178637787115866
0.19950562326809287	1.0734113203274505	-0.8468183953241203	0.08655264331786584	-0.01161899216922766	-0.591153250278471	0.02330585375614589	0.9202144019036727	0.785919991077464	0.27748141424123973	-0.1754713476093922	1.9428006883266378	0.38245285916026506	0.11431165410638915	-0.4070864523317934	-0.18834070448030854	0.20748473132159448	-0.15419403486495228	-0.27738471611249216	-0.034322146894625684	-0.23571478960563352	0.7338593934126343	-1.082188137627578	0.8462023395946268	-0.4487561550942255	0.6220729703384975	0.29415082757995026	-0.6169336296977133	-1.1188273904857262	1.3675370141797238	0.10863370258749001	-0.7486182073229738	1.002227001403148	-1.1221415083312167	0.12705620445862637	-0.13628870749143607	-0.24516821952153375	0.20068805997035474	0.7319626732204499	-0.24136123582601104	0.3243188155735901
0.34143841465011987	0.8445985657949834	-0.9046257295973114	0.07253108215934004	-0.07720505054459208	-0.6051951333486443	0.19982775956611296	1.0395430561618795	0.8675118071728487	0.48556221916948683	-0.2488955482887759	1.9174000181367075	0.29480305194024753	0.18865621777819466	-0.3724033042145659	0.05375513635265394	0.22497976595688848	-0.1554642165462461	-0.1656175868711709	-0.08876857262929774	-0.2799502929870882	0.6186443875778076	-1.0996486672719687	0.8814099685449127	-0.4857802628012585	0.5764753096108917	0.20410189829850603	-0.5767184189467235	-1.126732659654558	1.3168004069934742	0.0689212777981441	-0.6109119982290695	1.0290385432786648	-1.0531777959043396	0.05283419119556361	-0.014992184248899938	-0.21596545416874316	0.13322000458575284	0.5485091249363261	-0.10059067586004322	0.2904745752798962
0.4357382974208316	0.5644643072399084	-0.9137703629368072	0.05584050917078972	-0.22212019864707208	-0.629040440445163	0.3406810210985068	1.0327143552877431	0.695955228201482	0.5932847579602196	-0.3115519017182026	1.799020239913461	0.12357368001487275	0.19271190629875315	-0.35498579694627325	0.2935431698838077	0.21335672911873282	-0.1518603280457488	0.01794116045514562	-0.1681992345029283	-0.28928910831885923	0.48674003364143664	-1.1753175687274557	0.8139149547872112	-0.5057564103059383	0.5202548971533376	0.11752803367578143	-0.5204708766105656	-1.1245205561344291	1.2417648530222185	0.009698631670502333	-0.46573561202905844	1.062991328174533	-0.9667754260483357	-0.003995710029922059	0.08792898355021048	-0.17299671562807395	0.09565599978712339	0.45508105568386564	0.04726279508138113	0.2598382447079813
0.47338846495637854	0.2997469819933191	-0.8956598872489268	0.046512180695554455	-0.23943766822703472	-0.6798701491711976	0.4199592455732928	0.9443706045584893	0.35308850195728864	0.5525892525788735	-0.3429783002046061	1.5801405858284205	-0.07132285416180888	0.1348721469899845	-0.35230456912866404	0.4745620907391861	0.1581720457012443	-0.1465175003387173	0.15905986667923855	-0.2648556727659242	-0.26735010494039224	0.369505698466016	-1.3052359988652449	0.7440761442120207	-0.5041123271600447	0.46178849778728753	0.04133987365809436	-0.4501833587645086	-1.1132599774919139	1.0648554285656597	-0.0745272265488736	-0.34418506447497343	1.0884798272583325	-0.8830407988341007	-0.026127564311972468	0.16353119311417105	-0.14440152081238622	0.08036460943408263	0.40270380582713033	0.14167916152430884	0.20602780519043074
0.42738530478155934	0.11609449386322979	-0.8656861034449429	0.048626249471811454	-0.31235230159270144	-0.7544406799369372	0.43222762730602027	0.8326771024531574	-0.09681554599888816	0.4112535485095926	-0.3327815097668024	1.2458460716063608	-0.1726380965393475	0.06217125564425624	-0.3783418048887215	0.5753104467306449	0.06980617622970209	-0.14351341985438673	0.23009959427226442	-0.35329213518489955	-0.23377678158849538	0.30921519254622376	-1.4641793389510593	0.7931945240034064	-0.4902988050420961	0.4069121404875752	-0.03330161932398846	-0.37042484620286953	-1.0882866434365084	0.9017714615227719	-0.1908659537883461	-0.2900576538785638	1.0807806746270159	-0.795402887914842	-0.002044973139220621	0.21299123428399866	-0.13293081409800717	0.06189630582977599	0.35278361231378874	0.1779385234150865	0.13521597263340285
0.3341790129982611	-0.017642558847610085	-0.8428218908169214	0.057241079735059916	-0.534002630150676	-0.8344398908284788	0.38691329572789435	0.7131393682337961	-0.5162365659427491	0.24856874510504187	-0.3155036148583015	0.8908513670871689	-0.21393807834874573	0.005610448470866991	-0.4189372698146994	0.6718270610162114	-0.04184975192037751	-0.16673455876598292	0.22216297241259592	-0.4150791615025854	-0.20097489832109092	0.3115427684216745	-1.6032145042039674	0.9462317870134782	-0.48638739154467636	0.35350363289971376	-0.07833266552656401	-0.3025036163640994	-1.0603981341995383	0.8550244863330395	-0.29726585829333796	-0.31584990993457096	1.028663946825588	-0.707209197278548	0.03314663374041564	0.23640499363933154	-0.1280477471886985	0.053962578123293484	0.30545364892939014	0.13348208477743256	0.04848614323618009
0.2553383366760844	-0.13848695889221524	-0.8297438556729733	0.06294378025901326	-0.5837595915853669	-0.9035999127826433	0.30847044799817125	0.6216631516579593	-0.561098597016337	0.05718029152408839	-0.2895273825870861	0.6238701354324908	-0.2648675388390356	-0.037013184481996086	-0.4622558567429347	0.8098887766497939	-0.16616236446091887	-0.2318666527567884	0.09166820036205833	-0.4602079514929738	-0.18009584107497406	0.3347493289744826	-1.6804045130944218	1.1405705506993098	-0.5005340285483946	0.31256890037321206	-0.07459433839369899	-0.2656537930012499	-1.033807163719853	0.8171088747565282	-0.35873591535354543	-0.3873416844672791	0.9314840627327904	-0.6290922204349604	0.06532987529463372	0.21943306904333992	-0.1463254941798785	0.08213272991503859	0.26637380155980195	0.009313819163615334	-0.05776595718616813
0.20407147202099027	-0.23579908479162595	-0.8160873790871932	0.07331328760655481	-0.4112450925732464	-0.9607259818888976	0.21699669441377364	0.5998964342734802	-0.28249323439352036	-0.14594725014763824	-0.20829569317194715	0.4407984961205379	-0.3048058751381149	-0.06525711604962162	-0.5227144019661563	0.9652978913282635	-0.2986616855407286	-0.3316111975628594	-0.11098021112145891	-0.49147878524253164	-0.18389032279137613	0.3364226673065633	-1.6832931307966574	1.3260662323386128	-0.5293753302711279	0.3077055428941852	-0.03963308182718579	-0.25403853236301527	-1.0103085653445334	0.7445054726813096	-0.3750066806064814	-0.4723207283639736	0.7970437867648316	-0.5645918466587343	0.1027542533142292	0.1744361123075894	-0.18878229828650742	0.14554551542235158	0.22468374799343777	-0.1270551738262474	-0.16854189734796082
0.16677023234913166	-0.32093266373280854	-0.8017893583568373	0.07783210961580495	-0.2737639946874751	-1.006435922831015	0.1295541193084595	0.670737205397513	0.01987845971398803	-0.2733078493469511	-0.03860045087256281	0.2798311648172833	-0.3320730713825319	-0.08332778576472115	-0.5853043138334539	1.1212965250996696	-0.4258608138523342	-0.45745999208092447	-0.271745537422729	-0.49586942484358676	-0.21346846456749152	0.3470351551494979	-1.643110129827302	1.4697536464226995	-0.5848604500346648	0.3257854427586411	0.021055500025189022	-0.2657180625520648	-1.0106915393389742	0.6867997063498013	-0.3484112972818664	-0.5647567395045167	0.659423426014372	-0.5212666801015476	0.10653821282510734	0.13497442630550843	-0.23575087619643736	0.25807782861350903	0.19517243711560267	-0.21708221687297616	-0.275253780547566
0.1382815488443302	-0.3984823293409114	-0.778651700683587	0.05146967197587712	-0.13934167836748582	-1.0329206133192426	0.07049492616912309	0.784095880050611	0.2534555931409461	-0.25394686058274896	0.17444028769648248	0.1198220082614068	-0.3582137263774031	-0.10682549191740072	-0.6439666458898013	1.2635168637919576	-0.5201261717474059	-0.5977344214079726	-0.36181923358095824	-0.49193406463298234	-0.26106569059356	0.39017708853826444	-1.5708600040399847	1.602824294382159	-0.6652163569953947	0.3633010876029176	0.11077535121395102	-0.28679847521944435	-1.044227485986505	0.6328917085241705	-0.28183404480541896	-0.675310076729984	0.5497383964986596	-0.49801798701510797	0.048345146061541236	0.09084044878650313	-0.2683627873407503	0.38577034902524876	0.184245528011242	-0.25643920447989943	-0.383931631484406
0.133005078710506	-0.4568452477866414	-0.7483939547172499	0.00026692621492732107	0.06847967606166627	-1.0404435374098948	0.04799803615091497	0.8219916230098668	0.41122345893358847	-0.07993614610097177	0.38433336111694005	-0.049479635467156016	-0.38199354275366415	-0.13182584525575466	-0.7062632984645477	1.356098780875826	-0.5863950757257844	-0.7266477812523344	-0.4197008775645356	-0.5092471548780516	-0.30971659088137177	0.46726388523495954	-1.4761599180316876	1.7368007881386476	-0.7190950033582051	0.44821825667611187	0.19734263427482185	-0.2924016115132403	-1.0964834301234965	0.5690745257114356	-0.18867365647537934	-0.7879307573986084	0.48003954581453606	-0.46387173624618666	0.013435573431163092	0.033203897462058186	-0.2852341210515997	0.4559989538059234	0.17849242047549116	-0.2652117294823449	-0.49562185234120326
0.20162472175732232	-0.5009149806659404	-0.7218908195642539	-0.034160683806420865	0.2264268743601212	-1.0262880836257928	0.05643436990774224	0.8218236123267962	0.49833992985203696	0.2135264734502274	0.5572265215643808	-0.23304542779348	-0.38831196976198107	-0.15030500158443466	-0.7550176558511396	1.3962637677582044	-0.6571779405575809	-0.8283933662467934	-0.4518650819431894	-0.5308323873485787	-0.3519764550220549	0.5479867328938455	-1.3714809708702111	1.8580130911188086	-0.7252791200278891	0.5615374334268239	0.2465529722544566	-0.2674825538562632	-1.159679855236008	0.5270564212615623	-0.09083473421487553	-0.8843165173538745	0.4408902313993942	-0.4146040019453164	0.0369384275359957	-0.01016298741983962	-0.295410927548074	0.44862418031600076	0.1731987624998871	-0.2557841729549433	-0.5894545329181143
0.3515445570435333	-0.5559177272918306	-0.6944306267529554	-0.05700848210582131	0.2981226828873159	-0.9786974116610118	0.09326379931362987	0.8431348340816174	0.5177851101576942	0.5385947040847404	0.6712368719971026	-0.42596999611149144	-0.37133058492645143	-0.16094510528105332	-0.780651660083939	1.4034248252669865	-0.7392594528361187	-0.9165097001848267	-0.4588548787388972	-0.5305766824854492	-0.3826459022835477	0.6226515925309501	-1.2505157691851505	1.9588913730607522	-0.7072533064511808	0.6402766647569629	0.2578337692715885	-0.21987050207508987	-1.2331708499602811	0.5355548452880884	-0.006210833187279385	-0.9639719867611598	0.4384832499349461	-0.36912412017747065	0.07168348018764012	-0.051202443505061646	-0.29810561539318775	0.3702565177084741	0.1665334145331197	-0.241465306255209	-0.6621689148982731
0.5662117871331893	-0.6279040112212876	-0.6669336240317219	-0.07848742087259505	0.4289041506513563	-0.8997385085090593	0.14998685167171558	0.8486978544766215	0.5819433163238694	0.782305950298853	0.7000227037841106	-0.616128512800279	-0.3501418134241435	-0.16701891219013792	-0.7977287771019489	1.3820330510496226	-0.8223196314141792	-1.00163707484902	-0.43261529295899637	-0.5092533915820308	-0.39612415221503	0.6840933048972483	-1.1232580383717192	2.0140212749596995	-0.679250164763609	0.6738544637879189	0.24456534057465906	-0.17269080909030973	-1.3010658515419031	0.5636741327543415	0.04661250933128523	-1.0138524266420739	0.488663234372596	-0.34038175834956824	0.10325564753513197	-0.10405338280937271	-0.2828769723937654	0.2331017009163933	0.15496061256884192	-0.22905643802076567	-0.7228813809341813
0.7881299084390039	-0.6981908342797558	-0.6518836294269849	-0.0793013373514537	0.7192305710694125	-0.8009183589052137	0.21475769046334295	0.8223239108052729	0.8283062432261946	0.8186217793366023	0.64334645729155	-0.7674538340670244	-0.3380731280377166	-0.17506220812898893	-0.8055525160853607	1.3371519114237445	-0.9095748795795213	-1.079218965477907	-0.36484071944683405	-0.454326739640993	-0.3812974501033386	0.6823318961266364	-0.9981209394220221	1.9997557873029799	-0.6392548871883434	0.6587868980710789	0.2176994050881183	-0.14540546342604657	-1.3609355473295697	0.5681998539158777	0.06217904500044685	-1.0268377212403095	0.5998386795633149	-0.348603022933096	0.1246197419164243	-0.15785447094828245	-0.24702468505157055	0.07983987690425018	0.1402582266441444	-0.21845349782241633	-0.7683787364445519
0.9409688231702168	-0.7673040882677037	-0.6323112744588395	-0.07588183110585743	1.001025217618162	-0.7001039075647763	0.2712087596951284	0.8111978700152651	1.272295930417433	0.6409945507597798	0.52671838243192	-0.8653925510128705	-0.32771874455276984	-0.19025401980551387	-0.7951575215190472	1.2774368262499993	-1.0024217211528126	-1.147128321795669	-0.2559976087853898	-0.35424011418967344	-0.3425561053724101	0.6094347360057535	-0.868014228885116	1.932735867494769	-0.6124445117046552	0.5707394952750204	0.1815995383209263	-0.15419286382841327	-1.4189361013831738	0.5372421153969409	0.05796591496882446	-1.0189712482665059	0.7518531082766705	-0.4018809216538042	0.0915512261909243	-0.20710530503526278	-0.19781709719935356	-0.03691881459783668	0.13474483192238296	-0.21051353625355967	-0.7916479728613439
0.970197914580894	-0.8476271411603861	-0.6129440032746165	-0.10721761554193061	1.2171986473827439	-0.6219490850674403	0.3083101722273163	0.8225404579078974	1.6510901059207383	0.4259918156281116	0.38438818257090795	-0.9261733717805175	-0.32072929080015905	-0.21697585244396084	-0.7812748360806097	1.2157703871794776	-1.090364234977931	-1.2040546388930342	-0.1308496135666286	-0.23149554318347812	-0.30507540663321137	0.5027373997259557	-0.7252976863547445	1.8185359512090957	-0.6230074772759838	0.4325317181892151	0.15376611324190065	-0.20740220921694555	-1.4510316085292256	0.4635608919478405	0.062277024768623804	-0.9386684956086467	0.9036603134202383	-0.47683850456747623	-0.019084542365226265	-0.24356835618319933	-0.1438164528877692	-0.11553173262691485	0.13325994421350215	-0.19457851700627055	-0.8027038989535373
0.8577154859377372	-0.9242468086371336	-0.615473369942988	-0.16794424113991882	1.4483847177058178	-0.5755758911559771	0.32656218273863385	0.8259790765547423	1.8596572874308415	0.2484569442660834	0.25343343440798327	-0.9650366984839238	-0.32326155960891834	-0.250564150539275	-0.7805992923531258	1.1642811498141612	-1.1513164518122712	-1.2347658174014675	-0.006606671717829371	-0.09880966603512176	-0.2921741687974466	0.35766022448365264	-0.5708284831216208	1.6423014342918716	-0.6472335259845913	0.2954086171957012	0.13981320211219272	-0.3041921527446074	-1.4033199080576142	0.3367955550740878	0.07713320711850051	-0.7513262290855758	1.0001707059798783	-0.5393979245626717	-0.17424255088063179	-0.26160375011699777	-0.0986649609360265	-0.17087390368083216	0.12015564371540173	-0.14996903361979477	-0.8114027777048527
0.6440099350821488	-0.9873815032092239	-0.6318800726567474	-0.24624934861248632	1.6141956801063397	-0.5523620372289025	0.3183929752665636	0.8039659435017594	1.8982725614949492	0.08777483415072529	0.1914669176076379	-0.9881353387776374	-0.333033080447361	-0.28960379975154993	-0.7842440864176881	1.1212234064524842	-1.1785321719394575	-1.2244178690217182	0.10947686590331193	0.04830794412011128	-0.31051939031889186	0.18406709939426996	-0.4086100550406469	1.4298457546654468	-0.6554754329970116	0.17265747442505783	0.1308951858005162	-0.4253753121498488	-1.2641174351230096	0.18746932891876184	0.10984620221868246	-0.5282182605027663	1.0040601329820338	-0.5740657532198876	-0.33862151248983413	-0.2606536012824	-0.07644363110679865	-0.21397611811497189	0.10525349711237975	-0.07829511685173447	-0.8212167618125028
0.402505046013436	-1.0594563583892869	-0.6416294402308852	-0.3473863988686316	1.5329680363039122	-0.550031566179081	0.28850882926439747	0.7563591830610227	1.6947429023805636	0.01746668916317261	0.2855313957054794	-1.0129936459030136	-0.3499801792448608	-0.3372313937207859	-0.7816518837424613	1.0741669870728214	-1.168877463950904	-1.1749967127316823	0.174069828722608	0.18698105708808815	-0.30298687372153943	0.0506529665116594	-0.24412235267558388	1.2135893234430934	-0.6480125849916318	0.054970118411364	0.11894965103616731	-0.5496667807399702	-1.0687035254521136	0.053001237200250115	0.1656518039311424	-0.32679428081416234	0.9133201198272314	-0.5685378826496839	-0.4882563502906036	-0.25024554891074435	-0.09351748833001562	-0.23198813256290235	0.0874415032950939	0.021734930977964705	-0.8336044725008881
0.19892265842266216	-1.1458077920262915	-0.6348458996857729	-0.45112903889151423	1.3453002630980908	-0.5563733548448733	0.2512665683275199	0.6887516841934146	1.2736942870323982	0.023236584634704117	0.47572072487941003	-1.0519594189630574	-0.36170600425099236	-0.39498848311966295	-0.7807511587724836	1.0155623913532141	-1.1007336992526522	-1.0911949641872516	0.15617761979335604	0.30554703642850656	-0.21404547666320886	-0.04051880960431908	0.0009047677852715985	1.0081586996831438	-0.6320230704747065	-0.04067001703074072	0.10543112298879935	-0.657429289397715	-0.8459098331935792	-0.055102553686968356	0.21309850667098001	-0.15395644304883632	0.7572807717776288	-0.5408472270555558	-0.634585119947294	-0.24218235925933523	-0.15189489076998966	-0.21755228437806604	0.05147792250737075	0.14593992733149913	-0.8510920726151655
0.04850070743016852	-1.2226765661453656	-0.6092787879568311	-0.5398670757749108	1.1719771206835221	-0.5549196497065828	0.20057571316343603	0.6086217890809456	0.8524737425922282	0.01741321919671407	0.6371150853573383	-1.074636221317673	-0.34097764525936847	-0.4564170891048963	-0.7717439090727053	0.9363657566198389	-0.9759317535623511	-0.9790812691990542	0.08464359382135092	0.41321125721403273	-0.042509815599436986	-0.11663683147717756	0.4512962562088704	0.8307649535291619	-0.6140187481809515	-0.11974526215034116	0.0936632903944981	-0.7398988084664666	-0.6133988903298293	-0.13621566587639658	0.24454388852036896	-0.07258369154819423	0.5755775816236377	-0.5124896358009856	-0.7742782504617196	-0.23882632897199202	-0.22393700464165836	-0.19654016872696506	0.00880904161721582	0.258648202153566	-0.8761845855624577
-0.04901612003503619	-1.2927087468583436	-0.5707020023452479	-0.6026337777419875	0.8727907812473392	-0.5501451368930106	0.14661620364221725	0.5237614598473551	0.6580276705053902	-0.005019862185861021	0.751769587874168	-1.0567985027501303	-0.2850669132439172	-0.5300322123953065	-0.7255660440420975	0.8437564200432763	-0.8656283642307135	-0.8507576365638643	-0.021247650464215916	0.4925857887518531	0.192597525922923	-0.16288010245134088	1.0510386938580278	0.6944763358851496	-0.5972018192703418	-0.1948178166902319	0.09173489277138258	-0.7898713055684876	-0.4171504403128382	-0.19495410923104842	0.2977530263761319	-0.09436014947819586	0.42263861698354066	-0.48323852177056603	-0.8932810350791914	-0.24939128665578275	-0.26848655170941954	-0.1738625976550931	-0.02938520007846577	0.33181583567012374	-0.9012718136502407
-0.11898466714025717	-1.3722568013082286	-0.5346598419605979	-0.6327381171158907	0.4935487449687982	-0.5470196708456866	0.14316784614806194	0.44167144009906245	0.5177793791879601	-0.019962287358132557	0.78135489919819	-0.9867914836287974	-0.1800291867374475	-0.6146618854447847	-0.6379967245771588	0.7679917918121966	-0.8123515302847671	-0.708638419556841	-0.1299863318906634	0.533885242499276	0.49309539037950145	-0.18719383423138988	1.6667701011900593	0.6066282973312495	-0.5874823865549123	-0.26477352966431045	0.09591418454844121	-0.7693634761720073	-0.28192632409660445	-0.2389585651134163	0.3631790165764962	-0.10856075140403856	0.31806244547680607	-0.42280816561447415	-0.9808134980502914	-0.2821147611978218	-0.27431472834311077	-0.14866402899424475	-0.06875137108698574	0.36223500994587476	-0.9166666093990743
-0.1719110667567953	-1.4522144977921625	-0.4957622842767263	-0.6183677346092824	0.24740081845550094	-0.5436579777133904	0.17950673455830188	0.3666752047470837	0.4035554214302085	0.02092765426488317	0.6458956549010025	-0.8528880692467707	-0.04150379708690104	-0.6874405837645278	-0.5579421744838382	0.7337676950136822	-0.8062815999776125	-0.5645030411509384	-0.1775921391506692	0.5566305019098546	0.7338599591881325	-0.2165401624989011	2.2421351819009643	0.5989634482794595	-0.5991521531983135	-0.3340572150594684	0.10043571754188926	-0.6275965324465949	-0.17030369479151103	-0.26594924381120644	0.4125914384153896	-0.05066192513336979	0.22958595131506074	-0.3202026793925994	-1.0179480075359282	-0.3268240581946576	-0.25827036564109596	-0.14646813742918677	-0.1053142339096829	0.34677136852495544	-0.9202444592864619
-0.21864612440179015	-1.517203652923801	-0.4463633851443366	-0.5509395109905584	0.18031076148138014	-0.5478464656430897	0.21402916423218327	0.2950765187638658	0.4448355964203792	0.06965823733320478	0.40956493530511	-0.6702141628488242	0.10327144749590292	-0.7233971316314387	-0.48940328839622166	0.7366924409011233	-0.8598663289391393	-0.4334475098202676	-0.15179811810674865	0.5638089481894205	0.8678584746772536	-0.25054793326292335	2.6660336362699213	0.6314725435966372	-0.6104834321352073	-0.4184084661714664	0.09461761686327544	-0.36632912301001086	-0.06331676562808186	-0.2795151212081309	0.450625959674699	0.051496544628030196	0.14250423118072872	-0.20271512243996015	-0.9987383414475779	-0.36882238007626367	-0.23002396131893083	-0.17686840247271757	-0.1478432823250107	0.3043963384712727	-0.9139237673140608
-0.2626365665336259	-1.5732138975253278	-0.3680897409474428	-0.4516628412575196	0.1850962115683318	-0.5630694841381242	0.27401115726432196	0.2174331817608409	0.40815739012618446	0.028889818361232767	0.19552370520117252	-0.48946865845818	0.2301689722489743	-0.7143180303510054	-0.34996373156133814	0.7416599389943245	-0.9604160440272157	-0.3199829866948208	-0.06996736956417447	0.5394421457443623	1.0359132475549044	-0.2937024481429077	2.809022689904277	0.6158767928813436	-0.5550305492960999	-0.5327651591843707	0.058609891962034824	-0.03451711752411006	0.017622215883601484	-0.2940911034528292	0.462634605011924	0.16311988069628242	0.06300211161822089	-0.08049916266392951	-0.935445155343263	-0.42520368890362403	-0.19320406163986856	-0.22484720726562216	-0.20719883854455542	0.25927874651870986	-0.9043634564628282
-0.30517597937866037	-1.6224761199713629	-0.2525644678966158	-0.3641033977168858	0.18249448931697718	-0.5769569110373545	0.3571360002396302	0.1212153303516785	0.07959516433672646	-0.028220966723028807	0.010021610341393284	-0.33328014837927	0.29630673960811893	-0.6638261671508249	-0.1368113568345481	0.7303174088495901	-1.0533398593544014	-0.22898354195639037	0.061293216876330825	0.49174383371472075	1.2235111692396745	-0.3651590275192544	2.7353901896076556	0.554925406454633	-0.42050049083195773	-0.6737966310973944	-0.008443060202805441	0.31579283322368756	0.0768059880991353	-0.3064211542482859	0.43271403330479324	0.2706481594649895	-0.015695024077037923	0.031225386145914448	-0.8558644913442979	-0.4957413436703222	-0.17524697687660368	-0.28390243132954696	-0.2673734135452314	0.2211399951124052	-0.9000562959632404
-0.3596980856888961	-1.6451725029389714	-0.08140890381730731	-0.3027372663140794	0.1520551202741009	-0.5901765421386822	0.3943636906518847	0.013042585449358856	-0.21097073211983836	-0.04074266068651947	-0.15594120463375877	-0.21062172820232253	0.29482754196741257	-0.5718534609286337	0.12988178587511173	0.6947497569090327	-1.1065067307947836	-0.16997049781118473	0.2117966303520296	0.4375032192113479	1.2938878293053633	-0.4454415229854871	2.619032902953607	0.46124954878697516	-0.258515318395542	-0.8243131238392112	-0.09248302351188016	0.6217801646547619	0.12636968221550532	-0.30845265003151934	0.39166663417403313	0.33199475978462906	-0.09822579581335515	0.09589249383725082	-0.7830683178969282	-0.5646314926595971	-0.18378109266165077	-0.33465889636188906	-0.3151828025576092	0.19074530799646583	-0.9058379322657547
-0.4227944559665965	-1.6306800320586787	0.12230239631997694	-0.2767500758819376	0.08972707444772986	-0.6013564432178466	0.3854853843148202	-0.08771528797344533	-0.3458491047970095	-0.050887371595606065	-0.2904136627595466	-0.1450018236476018	0.26611053611488655	-0.4578613810600577	0.4421767485764394	0.6392892630184251	-1.123462949152812	-0.12909786585239819	0.32782447238117207	0.3746559532172708	1.2710143172066588	-0.49310021172174956	2.548274156117187	0.3182652737481349	-0.09922192914897107	-0.9694592909284292	-0.19453672161435595	0.8042589474783736	0.15599586450187944	-0.31698493232109876	0.36205224924245677	0.3431108588735555	-0.1775764827671725	0.1164135910816257	-0.7460434883971144	-0.6272279952398814	-0.20096183729417275	-0.31134252047109096	-0.3565931911743182	0.16535824506196398	-0.9207465209397881
-0.49766075881700544	-1.572040328454808	0.2889881856214983	-0.2797309128564606	-0.0008956774845898963	-0.6000163087934844	0.36829702210099635	-0.18006889367198425	-0.5848935833496965	0.13978652879721423	-0.3781782421057164	-0.13057496613047412	0.21835008513962	-0.3679748743286572	0.7336241176412445	0.5793365422413255	-1.099161235423082	-0.09449045544063002	0.3957173990263303	0.30574037425185	1.180065921554529	-0.49727097606073356	2.493464740984881	0.18801985114164937	0.02994605421843325	-1.1107088770556632	-0.3065285781158217	0.8564341373674248	0.17340117514475184	-0.33910566418297133	0.3336381164710522	0.3546694883480785	-0.264650232764205	0.12479731435167127	-0.7581161211222975	-0.6731402329630889	-0.22268810964872396	-0.20416019763843934	-0.38824194131022777	0.12931926760948936	-0.936854772722296
-0.6033986671681364	-1.4523086047459308	0.37178944874036346	-0.2780238023196325	-0.09079963528140052	-0.58899540671382	0.31860667629437167	-0.2694468434948058	-0.798217469738579	0.6149741207184107	-0.43771434111353996	-0.13211166148004244	0.1303427235230083	-0.32571596156649196	0.899734559779018	0.5322846927771115	-1.047242438420856	-0.06832572088667012	0.4290024771939368	0.24640437259782147	0.9478060092871219	-0.4592811633260069	2.387101179726045	0.14515370772556616	0.09184632194339724	-1.2294396443103115	-0.4076345313113733	0.8538575126483801	0.1816379740401139	-0.33965303943567565	0.3067916599904835	0.39429907511787177	-0.36135987875633313	0.12636632324514754	-0.812000331299978	-0.7089756628624828	-0.22613663501209538	-0.0756862820464064	-0.39899572449337395	0.08033882619667301	-0.9120106481719124
-0.7301403308261677	-1.2717561103870272	0.37507604784167825	-0.2634631536231612	-0.12948951092316666	-0.5760983164400503	0.2290853730094819	-0.35157046537971304	-0.8380362474467147	1.1104657171759056	-0.4978077915700242	-0.12933355733827295	0.03528223408315888	-0.3097120395986798	0.9414925883290369	0.4914799177318547	-0.9831782826790434	-0.05129419746963454	0.43074992639286397	0.18847786604299432	0.6480984005268522	-0.3913411107452741	2.2509298584386475	0.17094180730394268	0.08688720840202571	-1.3009280517626283	-0.49823631178852323	0.8394377625200283	0.1666219638401712	-0.28629805990659224	0.28031875137608986	0.45398783772430884	-0.46774527143005357	0.11773036148813994	-0.89035101260079	-0.738020579531123	-0.20420221349205483	0.03380030102594276	-0.38822862393167296	0.0473485001407217	-0.7798415967189147
-0.8635456656370776	-1.0592681444817504	0.3050057550016636	-0.22565831873174091	-0.14134570766920435	-0.5670081164971783	0.1696813441207296	-0.42324382277762923	-0.8230669545028956	1.575197500201345	-0.5668599812955646	-0.11057382156098865	-0.049203461627267776	-0.32439810594410445	0.9239493985067939	0.44411731401710075	-0.9173767193493132	-0.05336076290348625	0.4123077234926365	0.10867923863461681	0.40464947109901434	-0.31713547553765153	2.0994731415913894	0.22786439703896896	0.055644255809311	-1.2850587689340938	-0.5806440477578961	0.821033300241135	0.12257995447947134	-0.19838507988717516	0.24951636175536374	0.5241388112379723	-0.5971085699382307	0.09011666000867806	-0.9743110417479552	-0.7747364225708337	-0.17839734262454424	0.1082552841175473	-0.36777313047122445	0.039824820288659336	-0.4902048713447889
-1.0045933717063333	-0.8348562739637346	0.17118595671328213	-0.14924530281392345	-0.173507838743383	-0.5692023026902852	0.18140575960085797	-0.49112760587961946	-0.8326032881393868	2.045378358899562	-0.6514768954931468	-0.06810076735016382	-0.13214138762092856	-0.37566317594856363	0.8746294696274262	0.3732333554856885	-0.8706261601086132	-0.05791224726145707	0.39025923101055915	0.012652707473476743	0.24289165630940887	-0.265847026584807	1.8974780018233637	0.28026409237483996	0.04153522855076068	-1.1426007121605561	-0.6539099943125688	0.8257541908828312	0.047345570676027335	-0.11059060378844661	0.2020206691314379	0.5883453467361665	-0.7519523973929079	0.038865219640851455	-1.049120626363639	-0.8350752320487226	-0.1551915234990848	0.1027855178554939	-0.3536100983780041	0.050458369436773245	-0.06934508436972227
-1.1359476915136117	-0.6183715303748929	0.024666739497423356	-0.08059091930496982	-0.23163250147297115	-0.5848568898982498	0.25827013382973446	-0.5712575009920886	-0.8469135195638566	2.1600714369541327	-0.7566427180192425	-0.02414525409622566	-0.21888506383587725	-0.417829692929086	0.7543931596815481	0.25437899448478785	-0.8498157559305536	-0.005481970083592696	0.3838542379308273	-0.07404371453542138	0.12789690875532353	-0.2523848309808468	1.6855882316070272	0.2981402940476917	0.06383780743508784	-0.9094660920629034	-0.7143682215000663	0.8528993120725893	-0.060281553821392775	-0.050057672491939334	0.14321443701854936	0.6250951835340215	-0.909721265236502	0.006300803451184098	-1.1193941601370894	-0.9170931254866688	-0.13799952756032022	0.012896554049481378	-0.35185886309802394	0.09312112361824036	0.3993849600351194
-1.2367155054161085	-0.43118726362691745	-0.10370519212062065	-0.031618516102971346	-0.2806902012214871	-0.5980447211996779	0.39091047631618947	-0.6640479344666115	-0.8605073797716429	1.7967430148651793	-0.8598852212020063	0.013868370472712754	-0.2971992727009717	-0.42694283476065065	0.535433203607633	0.12354688509172558	-0.8366917308914438	0.13955060014481094	0.3844460035958021	-0.14799231361171178	0.012839442495181142	-0.2715149883788103	1.5309852501955845	0.30417081991323147	0.10062551102964006	-0.6444691117541704	-0.7560558342809951	0.8652916500070438	-0.18452517685373207	-0.050605047744644215	0.0908381271922936	0.6393684397022755	-1.0486487285040784	0.034589991048273726	-1.186627991446315	-1.004872930664702	-0.14581918539895994	-0.09501583143337197	-0.37336642946431614	0.16508888630403817	0.8347411166425406
-1.3136626097950976	-0.2761045395201997	-0.2203032111181174	0.08059096936882118	-0.25694655581047543	-0.5939561754982362	0.5412054378044117	-0.7622669797896823	-0.8884401262525662	1.350808355503101	-0.9460279992016616	0.04937507243215937	-0.3594284317247388	-0.47441481478185493	0.2024110930506527	0.018009257709581776	-0.8152050573041627	0.3476890221581464	0.37956567734700586	-0.1986218765113761	-0.10864669113572409	-0.3085045725616538	1.4133347744844444	0.3332148966921198	0.13043929330598975	-0.3850959411848212	-0.7874235580754225	0.858607616722265	-0.31749717734146266	-0.13069676899861374	0.03369755113841959	0.6370765286007555	-1.1618964093926671	0.10693968452047284	-1.2372296363340205	-1.0724206675390395	-0.17699092934421404	-0.1786878554837659	-0.4192447985862218	0.22929421932961191	1.1511033765521457
-1.3636358882238346	-0.15578049557290036	-0.3123437616305954	0.32112442955942677	-0.14558034268492295	-0.5623562600546492	0.6721507425930353	-0.869599671276648	-0.9212728518556048	0.8643434615650957	-1.0079579683660298	0.06344638082918988	-0.41281669094229656	-0.5647535745497205	-0.21654646376991096	-0.052161794011767126	-0.7837667769633047	0.5766241490009245	0.35645896861697285	-0.2103468799914653	-0.2019658538767785	-0.3621520511179955	1.284105054227634	0.3934251365576246	0.15327378144339934	-0.19881461229117758	-0.8154478484482036	0.8329582232605706	-0.4461135631461495	-0.2679299521998592	-0.030393464720529118	0.624157283313803	-1.236839610419862	0.20916895062620106	-1.2740272715774872	-1.1058938007946146	-0.2124044157429453	-0.232649751839647	-0.4853056549081985	0.2841270919373605	1.2898785023910144
-1.345700144986682	-0.06709853090434445	-0.38703106888813626	0.558756330354619	0.1119589082802511	-0.5065521540585279	0.7694041376112983	-0.9732846641556151	-0.9624899861787067	0.19867154458670638	-1.0291327549606628	0.032121900723078925	-0.45784895289149113	-0.6285504303065511	-0.5921173556121815	-0.08349770424643242	-0.7361750045550381	0.8118900226361848	0.3177714180255925	-0.19393811182331827	-0.24353581225084403	-0.42650637870141184	1.147477896184481	0.4828504870238353	0.1687098954242882	-0.14083160118364982	-0.8290519367996689	0.7684900211065069	-0.5485276684953593	-0.419112739779307	-0.08270241345616347	0.6132921716077512	-1.2634758092747895	0.32243258172937334	-1.2920304578217887	-1.1064429693870894	-0.24837484180068783	-0.2541866000205806	-0.5703171409139115	0.339088522134119	1.2774537976860678
-1.2700083298734006	0.004173647317106846	-0.4526210698332395	0.5854940152023322	0.46211322100986296	-0.4030937764978254	0.8291238612002202	-1.049210558620585	-1.0293761339380127	-0.28459973408188455	-0.9947231556875717	-0.002908726990814808	-0.4993056708747391	-0.6681736318239415	-0.8358996160913001	-0.07079333929785851	-0.6749808702084555	1.0931394973763924	0.258253716027084	-0.16945904870664147	-0.24210582575276338	-0.4866459067265792	1.0211219293878717	0.6004013992999183	0.16932239698844428	-0.1612812825106133	-0.8251161628111949	0.6736924336541155	-0.6266372152719936	-0.543750649124507	-0.12007557128027671	0.6150028487699801	-1.2531943321584353	0.4136616846663972	-1.2768632826394701	-1.0769273367820422	-0.2791246617618418	-0.2453174795435284	-0.6583250370944955	0.37747826692849074	1.1875371980051015
-1.2061332547291763	0.0606322838748223	-0.44888223469558514	0.6464584735376502	0.705815684866481	-0.2184777667635056	0.8612955795682276	-1.0948982637035822	-1.101907286884785	-0.3446902545697256	-0.8920699831349491	0.001610965213799266	-0.5432603716287165	-0.6992040256484955	-0.9125973946395295	-0.03816414299109018	-0.6285492022338925	1.340068864704172	0.16142692933913758	-0.1453042941968608	-0.19832816892551877	-0.5626003692135958	0.9026935583435396	0.7053021433475521	0.15845855345577492	-0.20634250017083441	-0.8212067150701353	0.5745245167462917	-0.6972701951123798	-0.6379104786773659	-0.14130656229718586	0.6355970240280167	-1.2058198360502104	0.45117681556626976	-1.2321843569861826	-1.0066686247924754	-0.306217807194136	-0.2232844169050364	-0.7246522409875726	0.3935908180844131	1.0704088567138554
-1.1621938752115388	0.09043650970350561	-0.3853903986167605	0.7853950735132751	0.722972988361901	0.010680676973742531	0.8965853902055972	-1.1189424592363515	-1.1572741854798203	-0.30840359096822645	-0.7256548911645713	0.020641882523360116	-0.5818321644120436	-0.7026275325051765	-0.8508872606498856	0.0008583650290072076	-0.6059409110898542	1.4412045608754696	0.052952801974678124	-0.1270744084669128	-0.12260160323323485	-0.6702224450979644	0.7843791464881466	0.7537997337116035	0.15569155077559507	-0.2547933306194699	-0.8042197039259016	0.4774541242696184	-0.7565682879232695	-0.7186455069293592	-0.13409280186513567	0.6532454000028312	-1.107181416831604	0.5149717766247204	-1.1907018194911525	-0.9084458993956449	-0.33313093172654745	-0.1898270145137883	-0.7635523037466679	0.40435904661149025	0.9619952487524502
-1.1261777113303377	0.09583382028726703	-0.3204261661405476	0.7256197788646022	0.5107607393223543	0.23410607107185816	0.9135940492824031	-1.1305165285145486	-1.2061765502155033	-0.2613646032024251	-0.5433552829073456	0.0381300782270798	-0.6129296009049126	-0.6860692358475042	-0.7247176868029328	0.0367550508819013	-0.5731280994294405	1.4505343477487849	-0.056816247903727024	-0.13970373402392416	-0.0548465850806973	-0.788859616544265	0.6651530611212415	0.7492641701404619	0.16871526824502645	-0.28984487434103995	-0.7650725740204762	0.3928111258460258	-0.808046852011844	-0.7947588822744971	-0.08752179330338253	0.6475783690947504	-0.9945155559658787	0.6702096020498234	-1.1714373134098914	-0.8028573412902306	-0.3622999431606101	-0.1438729928523	-0.7789938041811664	0.4231529417667638	0.869885432375374
-1.1392625062186519	0.08859865625344732	-0.20511649399076592	0.6031253487963187	0.16979058426982138	0.4286299898893387	0.8852592357318372	-1.1423108784661042	-1.248929584427176	-0.04634728535263137	-0.3938754517581774	0.07239537139432603	-0.6401282250732703	-0.6700896285590714	-0.6142793792921035	0.0556699309258387	-0.5272077571057516	1.318611867016596	-0.17475862590779007	-0.18726483856603274	-0.006452831487715506	-0.896267807077917	0.5663752180478663	0.685702934284547	0.18118021235768345	-0.29738455217822224	-0.7148289308298211	0.33000224664028066	-0.8526833284683928	-0.8772996845560306	0.0503479879930433	0.6105313103961224	-0.9000455185549102	0.8843087747375427	-1.1812301692869054	-0.694906486540999	-0.40070065136676447	-0.11451078563952373	-0.7069867383343904	0.4519131109652907	0.7862472457907392
-1.1957079709970229	0.06435781210340971	-0.05253415875280343	0.6234309793922697	-0.12932543834875687	0.5069165544148324	0.8143444923907632	-1.1510474339857752	-1.2636982934303223	0.22187264912387344	-0.30548042569139106	0.10767307561540532	-0.6563798070993123	-0.6608840909458632	-0.506124304844706	0.08985746840075928	-0.4950272298523334	0.9736063284403189	-0.2858434841471395	-0.1919610766620475	0.023351097630202527	-0.9924595981901383	0.4994365814145752	0.544612700457678	0.18300697140867628	-0.26955435744066225	-0.6234176182446741	0.27572368963364113	-0.8750501529496928	-0.9657826120035218	0.282155872029415	0.5454991585068918	-0.8122624263382221	1.0952955810098657	-1.2220311240128958	-0.5968842512652306	-0.43848253772957346	-0.11502411094044615	-0.5588042671531307	0.48768885144979296	0.7218670872557953
-1.2363665775524193	0.015715588411611688	0.024309157515199124	0.554628611068978	-0.35570261964567873	0.4046438551075478	0.7030693958434482	-1.1449878486830287	-1.2562365708373464	0.45681482083870917	-0.3020266740914895	0.11800207886701641	-0.6521185423727739	-0.6715241946424826	-0.3754353958286195	0.14616796656490436	-0.4666953902936689	0.6039380955522462	-0.3772121028193146	-0.06460758141554046	0.040303963877199776	-1.079592715624928	0.4541551454270361	0.35740034601421355	0.1722935668566776	-0.21256759774398998	-0.4763328739396231	0.22125232397455688	-0.8506255577519932	-1.0562236756642966	0.5197690573302882	0.4566232052445004	-0.7476724336630775	1.1900902245931004	-1.283953310294429	-0.5330848079585738	-0.4698061743091027	-0.13227754466590264	-0.4732001578017206	0.5318269570098983	0.681358639121634
-1.2502130564358587	-0.038689302272694084	0.05726980258245684	0.36805147122039683	-0.4939532960352297	0.2763770907962091	0.558636642095291	-1.1342202306835705	-1.2550731839814524	0.6090583980656274	-0.3704621224599052	0.12589044832813556	-0.6293428171102384	-0.6765087039153507	-0.18943045275511447	0.1958840767359597	-0.41518895268730915	0.4166266207893371	-0.4513568596662106	0.15398265633641067	0.06180393631327362	-1.1488978600028852	0.42197406142013527	0.1676984992754159	0.12823643680332258	-0.13910437240624965	-0.2977882639741932	0.17178229790618135	-0.7749110274480565	-1.1432394117127855	0.6703333423411797	0.3763865018979253	-0.7293650282861271	1.0890067197501838	-1.3442773024968335	-0.5270613873649276	-0.48604743487036395	-0.1663167157315296	-0.4668544269202731	0.5733082057304639	0.6572702494809942
-1.2470386639198636	-0.08157439467514835	0.0890945990003008	0.24553061529240958	-0.39886151969517775	0.24857498002640624	0.3981131723215881	-1.1242254618262375	-1.2464824603509839	0.5942131910141901	-0.45605668591989373	0.1445537640050546	-0.5931710469889848	-0.6808367168449626	0.15987278531152394	0.24151011258004623	-0.3561335890739547	0.36485159606610995	-0.5023392121910761	0.4327071938516728	0.10040729989087918	-1.2009286169376303	0.40427074915583094	0.02718471277392993	0.05800829693412614	-0.04710143886058145	-0.10789704137309504	0.12048351098279171	-0.6653290207700573	-1.215724309867315	0.7086985453180874	0.33656537212541154	-0.7008000562047209	0.8545275323616451	-1.3871073369605407	-0.5676824292844549	-0.46457431690627204	-0.22938728437156092	-0.4827753529827518	0.5820011474635219	0.640733924078282
-1.2278391209813033	-0.12360145308736344	0.06810243322038759	0.12918284019109322	-0.2257493277334214	0.28137874503764015	0.23388393245205324	-1.1041649862676084	-1.2120507941923078	0.4692392966813642	-0.5265707810845459	0.16254816523569068	-0.5531935266464431	-0.7242481454097331	0.7257637212462623	0.2765796437366488	-0.3016141788151313	0.38768966431191776	-0.5309667464778777	0.7484091492570697	0.15225685418755946	-1.262684866584395	0.3810329841069681	-0.023669343579596925	-0.02253565875244144	0.08417973817933758	0.07447803759115086	0.05455463721929284	-0.5375929035496078	-1.2695081607284144	0.6100941561186988	0.3958446290018938	-0.6292601038044128	0.6181031159634829	-1.4201993555401458	-0.6270536560041753	-0.41716693805287886	-0.30368826987288833	-0.5384553127211222	0.5563018732414244	0.6304707269123934
-1.199192994416057	-0.1657945825944628	0.016747350302895918	0.07430161475945572	-0.21468224194049673	0.38967069218315864	0.09672187049086794	-1.0439238224599623	-1.169486881981841	0.24815070718545335	-0.5852114630109128	0.17255777690484184	-0.5149645942434122	-0.7819760571933545	1.3838637575959418	0.2603153146532048	-0.23538925983897846	0.5007761571750736	-0.537030604056624	0.9781069567952114	0.2161609437882462	-1.3411682088063606	0.336965461218996	-0.037941165822309476	-0.1144323846588546	0.22129694419408885	0.2104662686109715	-0.005823684428349985	-0.40958241690030545	-1.317445818168876	0.3894069757704464	0.6116475437568039	-0.5419153691391968	0.46016762129646194	-1.449679768872308	-0.6970072743312578	-0.376560973823166	-0.37140728429349673	-0.6313506868313834	0.5079825851435167	0.6108533284161108
-1.1628661996318164	-0.20672557178043682	-0.034087135316947466	0.08193868821368534	-0.25136418179067704	0.5371536212912733	0.013004492847549464	-0.9460370649322989	-1.138803270028853	-0.14803743974558092	-0.6295985669059411	0.15924577679818594	-0.4732678739939563	-0.818900329299583	2.0157746917662083	0.1966518225314135	-0.15328025693405004	0.60044005552519	-0.5221738048912457	1.0654083390900506	0.30048624408083874	-1.4062837166085056	0.2790097815225038	-0.0601248859705474	-0.19173652944027825	0.3252313147549696	0.2939665438480478	-0.022376015106477957	-0.2910548236357401	-1.3559708784803568	0.13423704075930995	0.8711024483386428	-0.4504978943139367	0.4963189542753021	-1.4763476739965924	-0.7529440181075681	-0.34893901699746727	-0.44031835413513687	-0.6410191036622988	0.44401600192610424	0.5705139957862289
-1.1151481866635045	-0.2593368946399848	-0.09438176779001364	0.06642670856789809	-0.27704935266553693	0.6310766017105024	-0.026913887778454586	-0.8390702633773535	-1.1187563379011816	-0.5579527853384552	-0.6582747557850154	0.10546746581955366	-0.4288821487618911	-0.8590244132121988	2.5915631288245407	0.11371699696065281	-0.07771952123548134	0.5759789773532832	-0.502555032610067	1.0970284282624214	0.41154852876519926	-1.439857425925485	0.20694298138695832	-0.09588362390224384	-0.2381200908732807	0.44122681186383783	0.3493898762175142	0.002911131796076427	-0.1929963329695738	-1.3900379341564097	-0.059579188166330274	1.0722556258509868	-0.33846167429487145	0.7351118473137529	-1.501652413582796	-0.7484024810174235	-0.3418281914521141	-0.5127770721675982	-0.5425037958018357	0.3800616622885974	0.516148646020265
-1.0565070294746066	-0.31958748786423996	-0.08243958129547965	0.030519250403169572	-0.3289626965067559	0.665879211286885	-0.024990578528193263	-0.729915589371755	-1.1072256267974436	-0.8283844320639469	-0.6794449739251511	0.02413108490532161	-0.377506969777216	-0.8699319783819958	2.879622305705767	0.016935327579036773	-0.02817591435344568	0.48206113898997344	-0.463853558120687	1.0710525561908397	0.5082294141508683	-1.452313102231953	0.11872865965349262	-0.20165220623094832	-0.2778950827982797	0.6069877196853681	0.41144742293544495	0.04570296726611092	-0.11082840505782039	-1.4012450192272463	-0.17190686864604637	1.307477038123096	-0.20202886400203743	1.0439458103844106	-1.5220920623692993	-0.7050966148680224	-0.3735512494032571	-0.5828687902013605	-0.38583149579177667	0.32701023055713085	0.45987546197166174
-0.9943978697380735	-0.384189143774481	0.04650027464727195	-0.0018207167016248583	-0.3335957934888984	0.665956439372357	0.02176137814608777	-0.6491771222294966	-1.0979471867989585	-0.9998334490617322	-0.6980568575468415	-0.05677140555726697	-0.31152593859192085	-0.8053521899491345	2.682326879869052	-0.0807557549769555	-0.0050013163057506015	0.4428820826062462	-0.3955359525865464	0.9565653812525376	0.5271453758974256	-1.4527094192053398	0.01213718001677917	-0.3986831689638958	-0.31953444351943866	0.7530770833765793	0.5064785945400914	0.10474915640594844	-0.04405374531068243	-1.3112271838546454	-0.25476101011094066	1.5829885302778288	-0.07410019020776995	1.2825035658502695	-1.5309761412209255	-0.6653472691270258	-0.427821925064665	-0.6413023202897239	-0.2662081429216712	0.289489779936064	0.4051190326020541
-0.9410416931186993	-0.4519682933001873	0.1989774387139934	-0.049561674841453865	-0.1890634813933744	0.6506607356204083	0.08376867410085075	-0.6285080746410785	-1.0795851597729267	-1.0103961978904068	-0.7128038286638805	-0.08813806945728711	-0.2452706191023887	-0.6969281716585425	2.3328560650638144	-0.17398660005459923	-0.006914663902571412	0.416162903667595	-0.31207610797803975	0.8418661583789575	0.48283461006870293	-1.4500043985933289	-0.10928385842403807	-0.6120320252153629	-0.3442494189152237	0.8602477972780495	0.6236435586585151	0.15719310987113633	0.0012800867775349862	-1.1022370551545282	-0.3237510143787532	1.7488911903584412	0.03367997649336196	1.4045399660254112	-1.5275055530981116	-0.5809932299306176	-0.4689679519940252	-0.6859388070121768	-0.22072263646713788	0.2731690879217446	0.35673085894042633
-0.9041446991425772	-0.5082276445440412	0.2732230270523167	-0.11833233213310164	0.06672956860129617	0.6779540495918105	0.13824786566696434	-0.6492144579368455	-1.0455890473139944	-0.7969100654437582	-0.7352623509722337	-0.08464886707532553	-0.20420084354833185	-0.5526934935773183	2.061229882111602	-0.26821368670015255	-0.021270269004002022	0.3428300731868468	-0.2040057736555639	0.7417670595196799	0.39978877137965724	-1.4630073697678085	-0.22437768450506818	-0.7951839100371767	-0.3289959808394344	0.9956967243030256	0.7542546536439163	0.1553994051347488	0.01836529975341155	-0.8308122893830439	-0.37605383937887615	1.7719357950650765	0.13135400909872885	1.3741601916465511	-1.5090714811952206	-0.3701212073822751	-0.4905142034486943	-0.7048633997728587	-0.22947881286703714	0.2762789572177966	0.30906142617198146
-0.8880599756701123	-0.531344740952024	0.18249711618036393	-0.2169007888260949	0.3193466423341777	0.6711488924131886	0.1984484165684503	-0.6606205165319714	-0.98017575877619	-0.40082399753959946	-0.770855179960105	-0.08728234106654784	-0.18867906433177745	-0.3582635913843477	1.663345100170055	-0.36536094931769864	-0.04068964748667321	0.27564653497268166	-0.080208396542746	0.6269243924545869	0.25818874871652164	-1.5102886137675113	-0.316288247758033	-0.9649888221712881	-0.2486078369542756	1.1159307111421	0.884878911753025	0.10327679942363761	0.01566161767325435	-0.5385139044388387	-0.4210388004432598	1.691487733922396	0.22061954685312482	1.206708038132451	-1.433494136678779	-0.039112017508842856	-0.49226378156942613	-0.6910264311057659	-0.3625660354562277	0.2832639195540072	0.2511763599732263
-0.9017022040967577	-0.5190444085242129	-0.0449145073963159	-0.31865091902735515	0.47505151544903274	0.5383529280303627	0.2670804443852244	-0.6309871656090531	-0.8091521599900355	-0.010308527959260605	-0.8118890382541706	-0.10578294782410022	-0.18849783813076404	-0.16329876624502065	1.2163446234993092	-0.47338004078871876	-0.07209493907586309	0.2237404597585269	0.01625636879721658	0.5419804842637229	0.09637448709146444	-1.5816634134509369	-0.40266435822643915	-1.1270148627057317	-0.13089470740074294	1.1314875600962242	0.9871892907677926	0.03161625026471145	0.003743695607445298	-0.2805760134504859	-0.47915305044339596	1.4849119079537187	0.27159654502072383	0.9656278977969709	-1.287956629776951	0.364492030112621	-0.4649906152372501	-0.6441826455893456	-0.6435494055877459	0.2920915406660284	0.1884239381669613
-0.9420246484420154	-0.5121579937896508	-0.2490517507771311	-0.39633766138286697	0.5614240064061666	0.3436563817277102	0.3414581157450766	-0.5437149496807159	-0.5374239610473813	0.23348535365756207	-0.855197986887854	-0.1687934834126901	-0.19551178191053856	-0.0278757279710519	1.0746113600548317	-0.5992492220040295	-0.10724995210479829	0.1352763379791874	0.0812670485564942	0.5262577535332407	-0.02745732614594326	-1.6544410494052433	-0.4878414198373139	-1.2742749832899922	-0.017581918031808245	1.0773186002480064	1.0546766260149731	-0.054218656192181455	-0.011586696229724608	-0.1404140904950789	-0.5462753153803293	1.185847231395472	0.2853689422742588	0.6938815427669283	-1.1146700864620174	0.7957637144406468	-0.40895348449574637	-0.5691630046667258	-0.920577514288435	0.3005518543808785	0.12798099996599646
-0.9978403409786077	-0.5583146867613372	-0.3714289256343781	-0.4575716634871575	0.6052782616519732	0.1512494210178648	0.4350008838259667	-0.4213509024150338	-0.23829026483928226	0.3079495733107921	-0.9035870569224501	-0.3019436157606145	-0.1842512674205237	0.010453932603331533	1.0568848831747442	-0.7319321471539897	-0.13532337977538633	0.019730128209397384	0.12111724463082474	0.5361242192276567	-0.12212494106720691	-1.7216702477321224	-0.5425021925492657	-1.3904956325075015	0.07246118471992127	1.0005600817820524	1.0888415135971958	-0.11069406329941223	-0.013844527987995237	-0.1283436197163684	-0.619417212324653	0.9057981515555976	0.2912509036012897	0.4935828079760515	-0.9465698396195498	1.1617889398056551	-0.34168192447095935	-0.48043757820947064	-1.0843546357575762	0.2866492693979378	0.07169196133886743
-1.063996212890356	-0.6041503089495801	-0.3914587751974262	-0.5077332303758004	0.5604239450002405	-0.026043549082317465	0.5478495970325862	-0.2873119794613129	-0.004936639231929174	0.17664191840559562	-0.9498792063428209	-0.47054018750525745	-0.13731368135796865	0.04377476922546693	0.8818090855218428	-0.8395947852199781	-0.1793138801264198	-0.07810410367123535	0.12931842055248136	0.5288148021645362	-0.21712496513056861	-1.7586409596781376	-0.5853954403164315	-1.4690508334093562	0.09702034831429807	0.8647220861587538	1.0788770289507912	-0.11161720775657527	0.0035493505953412496	-0.19433901745223556	-0.6921488189897342	0.747973322244895	0.2921276187042352	0.4845492499599343	-0.7872204887887816	1.38537900959876	-0.2781739263843381	-0.40345589391443515	-1.177143470839398	0.24884721643903956	0.02529089485250987
-1.1325307515801755	-0.5220392239353049	-0.2846364165668781	-0.5382815241927171	0.434717007573302	-0.1655038429584931	0.667216191587314	-0.13334698949541904	0.197097236782021	-0.12354819510735475	-0.9908491062739259	-0.6422402812304016	-0.07158734645517965	0.22468570968324464	0.7690823081745001	-0.8914907450602669	-0.2559137615025723	-0.20291457506887678	0.1290329806434934	0.4953860688383225	-0.3082489731596566	-1.736478662896478	-0.6445650331124912	-1.507774157585877	0.02801721157341493	0.6772263916400441	1.0309040245996406	-0.12584999191891894	0.03557054935441195	-0.2975164310651134	-0.7482544837422369	0.7457210407301446	0.27164436584452056	0.6320318107181018	-0.6437747359022838	1.4730716451589405	-0.20040489763516164	-0.34995028671492956	-1.1678013297830796	0.20726189728927577	-0.004404730726857248
-1.1922867758457367	-0.34788046672947137	-0.253221787716878	-0.5586082954764305	0.25328008570518457	-0.25412534245151913	0.781473388840842	-0.00026012707909769397	0.34312234559078697	-0.40320098059400455	-1.030178931040527	-0.8173271309808696	0.031045459383783273	0.45292274208594707	0.7976489053328093	-0.9084359915456304	-0.34148658333277887	-0.30728621028537695	0.1631465307420646	0.449708448897803	-0.3872619990492871	-1.6742757703114506	-0.6933494754730674	-1.487471809477624	-0.08302287462325572	0.48782072400229853	0.961475128605637	-0.1828629261784215	0.12215696827665579	-0.40130329341296145	-0.7790446258919407	0.8268163851233987	0.23520489811120857	0.8465841576366347	-0.5328961045203833	1.4901743241817111	-0.10936495317278297	-0.3128653855304945	-1.030645648045343	0.17319413620162144	-0.03128881104759773
-1.2447748880237401	-0.17109225052129293	-0.45875780767521224	-0.5757111118763522	0.01398414241842778	-0.31445410569056964	0.879508735347217	0.0860898968777188	0.2884259704545683	-0.5600429749363978	-1.062985002785092	-0.9731299606583186	0.18010156071485656	0.663507317258885	0.7334513041295632	-0.917539263120292	-0.4150350051795197	-0.21384721025430203	0.2818338372890965	0.41037355690369265	-0.448914487102555	-1.5963019784838404	-0.7314366183154144	-1.4109880181955503	-0.1516928964783697	0.3125689003732124	0.8621461971105665	-0.25591403470953006	0.3007771824898308	-0.4896959321589753	-0.7788302951490533	0.8649004180091705	0.1997696676776338	1.157376175402693	-0.4425824704802115	1.55705085499858	-0.030375157696279503	-0.2914882385542934	-0.8138387251702721	0.14836415615283	-0.06148121342078261
-1.2929056571234885	0.04163375061998592	-0.7188250799225481	-0.5771222527845039	-0.2730569200215668	-0.3730838510492428	0.9563148274776012	0.14319112769731168	0.008531139641720965	-0.662175471779143	-1.0834882265686336	-1.1127703710120687	0.307400721913418	0.8896532872349214	0.5437125418491151	-0.8940133383881849	-0.4685097716354818	0.03293094496856108	0.47380958095606057	0.37767451794299545	-0.4954831263493009	-1.4813637654558245	-0.8035034184509596	-1.3010386091113246	-0.15372919553815267	0.14918366899295205	0.732667130763991	-0.3677839519330089	0.5287667458072713	-0.55624434819139	-0.7492649001015651	0.816156026282324	0.14906365417821787	1.5140371207385224	-0.361450618110328	1.7284699085066269	0.03230586938150712	-0.27977301446434716	-0.5609084129648187	0.14781931684702582	-0.08599767668162692
-1.3290835192829848	0.25124868658375415	-0.7594264105805402	-0.5748813398816713	-0.519583776051953	-0.44759986787229566	1.0076225015174003	0.1650773193453082	-0.25546025016075247	-0.7481794823754357	-1.0986326532269313	-1.2386046282447913	0.331978913175225	0.8251561687119524	0.3693227614698591	-0.846819821545048	-0.47823045712737383	0.35542604152634794	0.6887249465770646	0.3485802938820287	-0.5393799487180517	-1.3275990705270417	-0.903287075235405	-1.179591926449414	-0.11308380665356363	0.004550365056067684	0.6000618225369386	-0.5224398619400847	0.7618778717966388	-0.5900123225438002	-0.7069927538685885	0.7378215431006989	0.07023899628616695	1.7439802905903363	-0.3087572192072923	1.9332051899581142	0.08086088147165035	-0.2619834409801501	-0.23898742115529256	0.17853845883046748	-0.10365967715969164
-1.3632316425280981	0.314167488732494	-0.49242309958979097	-0.5815829379024066	-0.6574555229244142	-0.5157695532009996	1.0307604946190285	0.12052835333645592	-0.4199046956928852	-0.8317238745146136	-1.1133567820714845	-1.3364830826279097	0.27458898351906685	0.42101215686784343	0.20707705786606018	-0.8099040445469988	-0.4195544641582165	0.8022275691320555	0.9108389674637667	0.31289387371550037	-0.5850830698212213	-1.1658702916568506	-1.0073962264521867	-1.069116746727751	-0.041915423155179855	-0.1230051854059783	0.48239007815578505	-0.6577331090924774	0.9888385497558814	-0.5858759714073835	-0.6676844956229744	0.6455440503072352	-0.02712420096451961	1.7870275672890052	-0.3080129621606392	2.1342183287272762	0.10305970868839295	-0.24066333014849559	0.06321719170358649	0.22795354732993695	-0.13433828660767647
-1.397005306602424	0.25564957059820526	0.07904549358812396	-0.5822964361143932	-0.7104079930702285	-0.5501814795214673	1.0342768478947588	0.005142349774305189	-0.6149467886320037	-0.9079526030609906	-1.1301184416217995	-1.4066648631811542	0.16292915366744765	0.16566911989249206	0.03000081289611447	-0.769437443244977	-0.310796048029759	1.2342808761049595	1.050467816601922	0.2735776918333271	-0.6244390578715013	-1.0022605798494713	-1.1095829356990408	-0.9635191982208642	0.0379354386561578	-0.2339192108216087	0.3902021412719096	-0.7432057689902296	1.1513281279643979	-0.5646806987356501	-0.6291172093742015	0.5296869533857439	-0.13896913768839675	1.7457203086275157	-0.3476074370425814	2.3422050369246827	0.10055066739628235	-0.22191554943590885	0.2605541071312769	0.2795296276827647	-0.1799149150106772
-1.390175681953401	0.21497875946088468	0.8222060238186831	-0.5716679553417595	-0.7330265693995724	-0.5441758601689056	1.0289537495657524	-0.13394436081300382	-0.7498022374302409	-0.9696326398244768	-1.1404568541490172	-1.4499876195264472	-0.02500241678378612	0.1444764453450213	-0.15138529631971376	-0.6992206923691372	-0.19584124471274805	1.4368143694294098	1.00535438708381	0.24573080856811408	-0.6560869169474723	-0.8272268740155528	-1.182462314399195	-0.8373722527519887	0.0872418145707482	-0.3205282387996289	0.3364044546802919	-0.7863014241550272	1.1932895024896275	-0.5434289956254942	-0.5785596489947362	0.42813613728814764	-0.25281457887444875	1.6612075898094312	-0.40555764098039804	2.5020915499907694	0.09799662087920162	-0.18019360969980575	0.35476790171848094	0.3246778285850914	-0.2387459710614895
-1.3399811321964719	0.2137719761713873	1.4323565737794235	-0.5604633908275959	-0.7403903027986767	-0.5196900142458273	1.0148786227797495	-0.23648314747635565	-0.7816492362391221	-1.013448846884613	-1.116696322308955	-1.4758161539117474	-0.23536685211726055	0.17852672234855238	-0.309546316920125	-0.6177847990656898	-0.10172433620018792	1.473427860433063	0.8284791107972141	0.22299802256549323	-0.653703606117336	-0.6656113285663283	-1.213389847327767	-0.7316416779392435	0.10872235188212817	-0.3815058991184851	0.33119185769221293	-0.8097714955754434	1.1480414108479275	-0.5206593137217554	-0.46359263850974575	0.34767486628321054	-0.33608657337961995	1.5392267676059919	-0.4641189191249401	2.5631800181821953	0.10663762407355429	-0.08966584107486741	0.3719473200544045	0.35916187138954025	-0.3231980260104637
-1.284301606631074	0.22288927928056962	1.6842310117870034	-0.5522185226001932	-0.7350813830695613	-0.47312147870640714	1.007675926774352	-0.27961709017668007	-0.7855348337184134	-1.0459926128339816	-1.039009753583661	-1.4923642536369068	-0.38574541491519077	0.4449669789928629	-0.42097437454331316	-0.5348819629030732	-0.04907428853595915	1.4372881673581452	0.6053625692545539	0.19158998132840238	-0.6280892865639747	-0.5308635576145406	-1.2054374778387633	-0.6600291832859525	0.12744663215480484	-0.4344074385327751	0.3816461108621843	-0.8336622404193772	1.0658734829361738	-0.5004910750293234	-0.29044401693399713	0.2621608229651246	-0.35619522978625745	1.4146508816468586	-0.5153316382193711	2.543819646057031	0.12658619004176747	0.04368466487593107	0.281868571508521	0.3865323942687676	-0.42033902863981903
-1.2020397351576118	0.2460949469391581	1.5528301504371884	-0.5412095094478343	-0.7092282331304252	-0.4212378337551117	1.0169719214839485	-0.2690958878457256	-0.7247693616344516	-1.0547276609909666	-0.9082103328736413	-1.5092859812509811	-0.48649738666795717	0.8218445093804171	-0.4648690065104885	-0.45053503345853213	-0.060543377866324334	1.3283146437487032	0.3444356826944774	0.1581550112982098	-0.6336712514029786	-0.4209076151091112	-1.1507618408847755	-0.6142427957269965	0.13620432995809342	-0.49178326682777007	0.47291262908655085	-0.8547484957731942	0.9808075279321578	-0.5099939608597813	-0.17414815584310173	0.20648125355356434	-0.31938116559986934	1.2974369393241445	-0.5769874588210497	2.454741013572986	0.1489875407708779	0.20396193466735096	0.06612038022857109	0.4172760234120199	-0.49779392959927904
-1.0920976715708215	0.2943552071127207	1.1673830663936455	-0.5111844476530412	-0.6718548445738035	-0.35834237238126726	1.0285069201439752	-0.17893388816857386	-0.5168898964923646	-1.0041936817811628	-0.7393100016567739	-1.5440936374827807	-0.592524510271853	0.8892642523648439	-0.44665550973384355	-0.3755975599237448	-0.09699045033564048	1.2450169355539924	0.12104066319182949	0.11731707364521568	-0.6560806450768675	-0.33355432157799364	-1.0603971588035048	-0.6458650490051225	0.13437757090710006	-0.5422737599282147	0.5593548624722029	-0.8844819270548717	0.905464539563126	-0.5479603598308735	-0.13025321969968942	0.18017381286954928	-0.25600263379424876	1.1601892758166097	-0.6472374897403959	2.3224872693663197	0.17068568485982297	0.36936105023908733	-0.1848456186400225	0.45265384754958615	-0.533207773167056
-1.0038019011862602	0.3275804974960337	0.7167877003242158	-0.49303516720887286	-0.6566078146232972	-0.2101553048467922	1.0171710519871326	-0.046578805616293496	-0.2674551698128999	-0.9152196575933751	-0.5958468250804497	-1.6089421812345805	-0.6654949952097593	0.6885660258277505	-0.3847987460979234	-0.3113034194699738	-0.12147910032482967	1.2161606255325277	-0.019500201265287398	0.054070658596496866	-0.6624277781297575	-0.28790867143671667	-0.9766024717019341	-0.8008723682590837	0.12623774748870611	-0.5990129305168639	0.620806905499599	-0.9191349003171295	0.8460921383652558	-0.5789914579197607	-0.11712393076393672	0.1592427861239704	-0.17897125679458506	0.9998639283663382	-0.715027555263436	2.169705080155257	0.19447657190990011	0.500236187516548	-0.3961458054826089	0.486801191906628	-0.536066882161261
-0.9026851594200753	0.3515500921910931	0.3708008397306891	-0.522124753570172	-0.6781091348507085	0.013774343221168373	0.9634301003352602	0.030963724976889227	-0.06410890172998619	-0.8580262371064047	-0.5402121862132567	-1.6823058250998735	-0.6967393718656129	0.46313490742548175	-0.2959097598165055	-0.25862143417243555	-0.1668936151229225	1.1420162900887303	-0.14409820251307137	-0.022328965143449907	-0.6509690705332856	-0.2838700127555292	-0.9081873203597809	-1.0223358291678597	0.11043090887688038	-0.6631031396222973	0.6692011298093822	-0.9327425170306348	0.8219762087750164	-0.6013435545791679	-0.1815088859274177	0.1659269764258094	-0.10762258768946487	0.8022329362172302	-0.7692251368291811	2.0232078203914003	0.203410109066562	0.5628390597712944	-0.5577189008009003	0.5165408474976119	-0.5149432987049997
-0.7192086761698816	0.383911812881005	0.16093176751718247	-0.5580639227665442	-0.745710941997393	0.17942404372935622	0.8618201184546628	0.032800641778461245	0.04766793195157541	-0.8955378490304188	-0.5584631619296665	-1.7484078301564192	-0.7459349384326908	0.2575980596917996	-0.1991341932747011	-0.21977715285485452	-0.22559709871847095	0.9656122484937602	-0.2466755590747777	-0.09983248548763947	-0.5993641191902239	-0.28429149271135384	-0.8498550798650555	-1.2425006999480261	0.10017419408762951	-0.7217935481813198	0.6823642535166536	-0.9422836239834705	0.8227192926448268	-0.611060876075634	-0.31480423679706665	0.219565622118725	-0.05987349512816329	0.5845169201401893	-0.7896412827615793	1.9372760111118505	0.20509217934983776	0.5577001031476133	-0.6997487430897591	0.533859391274247	-0.48811206697934584
-0.47855908588899077	0.3725248714750614	0.07666336655949238	-0.5941933581527795	-0.8515338460018163	0.22983581222813135	0.7363387603997358	-0.013099876836425762	0.012525625545948882	-0.9987980760748447	-0.6069070534182294	-1.7988596476724552	-0.8143698703398197	0.0915920176938649	-0.1401209974219088	-0.19931307147366298	-0.2651451138447033	0.7228563352616624	-0.3178266778518	-0.18105931810715564	-0.48642027332417703	-0.3035977909863796	-0.8055249553677903	-1.4486344627532237	0.09954557406125861	-0.7892203152663041	0.6366684695668606	-0.9557743869682209	0.8086864395649412	-0.5733879153843429	-0.39324928869398484	0.28854091789155045	-0.02470924936277124	0.4029223104418409	-0.7850503919264354	1.8988952283711478	0.2240843842874254	0.517090368230176	-0.7789938041811666	0.5292680488096035	-0.48177023556890913
-0.2411392059561419	0.32355050559349385	0.0774731845780561	-0.6665526471921236	-0.9596850179669116	0.2008343947192383	0.6150828544855347	-0.10184311963431421	-0.18257950806023798	-1.1162667314792425	-0.6547570458221531	-1.7812750318683706	-0.8806349858402175	0.025349105191422465	-0.1148849879432855	-0.18986705624031686	-0.2896117713327797	0.44892048599589146	-0.3956055720765437	-0.2745662208608718	-0.36406862154969566	-0.37285890014507206	-0.7576026390452746	-1.6079112929666128	0.11824836305098223	-0.8829622675468964	0.5470868311770243	-0.9669865022422517	0.784016055087228	-0.47964002803197187	-0.4107815434622034	0.3637116390627206	0.01091726436599231	0.30358737409328806	-0.7557188300036033	1.8560949460052947	0.2481002974623557	0.4775243947579482	-0.8119809508618523	0.5123351777999983	-0.5021803629914958
-0.04790550817622273	0.3192160500169967	0.0819377007972806	-0.7702952872150062	-1.0603083839584926	0.09323295751440788	0.5393306969695615	-0.2154519435266513	-0.4025398574004761	-1.2185985254696992	-0.6908661101682113	-1.7073388936571596	-0.9646210849964975	0.009787710388323097	-0.10561589958944409	-0.1718752991171034	-0.30611164529271606	0.20138122984495163	-0.4240242478933539	-0.39159173431853367	-0.26522394080508666	-0.447228094738537	-0.6770780851915184	-1.69733030884683	0.17508206081981031	-0.9940885121979749	0.4302180373420151	-1.001919924453521	0.7649187996330946	-0.361192537781791	-0.4200528790259762	0.4520327781103338	0.024338975578349263	0.22841602974998718	-0.6835180621935563	1.803034799618136	0.26535980123857617	0.45493808151735077	-0.8428373169737409	0.4839668031584547	-0.5363099856986592
0.07539368424127414	0.31752766055233295	0.0666247782644381	-0.8670350744165376	-1.1483762915178608	-0.04411037825413226	0.5060661892548154	-0.295283152980329	-0.4603481491019682	-1.2776293684404425	-0.7083815647105679	-1.6229050170186992	-1.031620901311815	-0.006177308092481615	-0.10580966019345095	-0.13187482919089305	-0.2742829980571036	0.03768404546641986	-0.35556044143022014	-0.5380669639639534	-0.20216028186555382	-0.5035743031612806	-0.583274808452697	-1.741260662709773	0.2519456343007006	-1.1167689152234692	0.31329659101217655	-1.0672703722596835	0.7440610070104863	-0.24620987645079176	-0.4032860911966426	0.5260542412651792	0.019142446059075013	0.09117691669963711	-0.5970667305112787	1.7580901446530977	0.2962277599152786	0.45460156826452386	-0.881024899980145	0.45098259889245584	-0.5664865334933178
0.10948223443648937	0.2799623788893604	0.041120769238241886	-0.9572265335836112	-1.2018483248159726	-0.11263894703885172	0.4767891484452818	-0.3328018052953608	-0.35967793476386845	-1.2644077040069426	-0.7229777768291988	-1.5222364059812665	-1.016304838323438	-0.004280763100853724	-0.09338279767160516	-0.03906898625001738	-0.17556415868667427	-0.02902569481900912	-0.3225538412226017	-0.6922382863191769	-0.18324432011899705	-0.5663119091231006	-0.5148150643844377	-1.809845225258308	0.3093166141433506	-1.2307719095106273	0.22237231400419882	-1.1381713721817028	0.7170756304768249	-0.1505546402797185	-0.3641676687518721	0.5478174893329235	0.0003727727187543328	-0.004075176343003223	-0.5250226483952642	1.7188289487720791	0.3307411418145982	0.4828971995742717	-0.9233874811635356	0.42292031374855493	-0.5814056918863687
0.04676032332957662	0.3083660718178477	0.016531749401850537	-1.0331110323073638	-1.2190798516188628	-0.07997600971288979	0.43837153185546684	-0.35296308726383235	-0.22211746825143425	-1.1907212293203888	-0.7561630302970341	-1.3963599649546339	-0.9573426489233505	0.03053785777108059	-0.05617552492920676	0.10970918111176817	-0.052598586839297745	-0.04340092559302109	-0.38476581748399696	-0.8326327295852943	-0.17703516821943047	-0.6110894363702906	-0.5080567890056212	-1.9140428302606953	0.3513374451369229	-1.3143214435109318	0.17689372159557634	-1.2201676336489977	0.698224164302706	-0.08231895413845094	-0.33908484809849365	0.5065564845744401	-0.038162841124326094	0.009421720323766128	-0.4505186008829433	1.705561732934843	0.33816700393474575	0.5275565007545431	-0.9131996865689758	0.41179702140421215	-0.5742288526735587
-0.021748684053143588	0.37927842933371614	-0.0294753794579831	-1.0926432090467675	-1.2540312164580067	-0.02888281693054038	0.37259532686483815	-0.362707706881927	-0.09504467635124694	-1.117749307821969	-0.8218345636946285	-1.2873811465169844	-0.8953926762092523	0.06583790929473574	-0.00346740386625925	0.31888335104921905	0.03404087129488366	-0.0751605080288722	-0.4619250982477675	-0.943471432696015	-0.16802249015915133	-0.6166881999625915	-0.5749409234181153	-2.0287558480118184	0.3910157262886341	-1.3796024383263819	0.19009633467396994	-1.2874929094711176	0.7085187339144667	-0.04930150461706895	-0.3271374401163788	0.42092355249604463	-0.08643796274739562	0.018549333368920125	-0.37484724495008265	1.7552135472639467	0.33143872280164277	0.5625082501329214	-0.8426974844989126	0.4197798355027391	-0.5576291089567418
-0.003927831697936912	0.3953153613964383	-0.11259741464913561	-1.1127585734528551	-1.3036006663790867	-0.045950223819781054	0.2815004069206435	-0.39113511445747146	0.007207285633289738	-1.0872617051282507	-0.8777021937411806	-1.2201040214872392	-0.8524469645744317	0.05337420464462894	0.05049754273619258	0.6018982148136672	0.10242655350537652	-0.14775239919553215	-0.5562664691428177	-1.028596205302263	-0.17336612391514183	-0.6181728159263932	-0.7007270942700297	-2.153882925135787	0.4067957007967687	-1.4437103323681022	0.23433101189225541	-1.3112025310354816	0.772526835254002	-0.03703352730387719	-0.3092500086885181	0.31694212174323455	-0.13181992453074512	0.04769784191311725	-0.3097365047949939	1.8349127288670022	0.3221732721108231	0.5845641272292317	-0.8363517536174643	0.46206916049708147	-0.5390792520812165
0.05644094393800372	0.41037247399933935	-0.22812268769996322	-1.1091963675648606	-1.3245082001467292	-0.15220244094313587	0.20232417611821968	-0.476902701379643	0.0770334208658647	-1.1138751657067112	-0.8978764888009214	-1.1987590217689157	-0.8797876309003408	-0.0010371848715820641	0.10578739292820472	0.8936233374241519	0.17019644568470896	-0.2534597413387899	-0.6930269952930928	-1.0791758745700974	-0.2197905101379581	-0.6431030407761564	-0.86711741961564	-2.2873209790828533	0.38614795069981184	-1.5175803112404513	0.2693646656391581	-1.311073991933852	0.8855899040605756	-0.013592323182902193	-0.30933574098567307	0.22382580269647628	-0.15820107899208852	0.1522485571446152	-0.2514180894762018	1.8764316178504152	0.3031698158669919	0.6139320380564619	-0.9438229985561513	0.5644560974586307	-0.5170149636324076
0.13875813324351433	0.4415606256187301	-0.3437636490391568	-1.125273860608297	-1.3515645489648702	-0.3177113137660517	0.164703081541139	-0.5910155573211915	0.11067421320132236	-1.1766732108597941	-0.9014124725817723	-1.2328375009917036	-0.9759648655788695	-0.09672031116713668	0.14926308304887934	1.1067002151551568	0.1921999430481434	-0.3946616049093227	-0.8002967054806023	-1.0845706235117347	-0.30595974038860385	-0.6796900172400029	-1.040379979529005	-2.4112571540400967	0.35378207857281074	-1.5977225475160552	0.2925515080495166	-1.2781037123656642	0.9775951192026684	0.0012601682100696482	-0.33319993827234684	0.18669287989318012	-0.1624013413489255	0.21077216134841673	-0.18707510922187093	1.8667645072305095	0.277184924099599	0.6649907946549029	-1.0812516865542654	0.71396857347728	-0.4996964790224082
0.2533766812472999	0.4316904668794018	-0.4539251923566393	-1.1604043984977515	-1.4314600797226855	-0.48250696250549374	0.12710627117176349	-0.7059535323951533	0.09513182328415663	-1.2696817870622166	-0.8944684217459921	-1.3121611123108134	-1.0811789202809199	-0.24133916118256266	0.23459630040811702	1.2081294885485352	0.18356238823606094	-0.5513173456022674	-0.8361368189311019	-1.0644011228443886	-0.39959876853054577	-0.7104391817783939	-1.1736924115982377	-2.499979365461061	0.3313989073774112	-1.6738267233393767	0.2893462874267957	-1.1676594106329952	0.9817106606354654	-0.020279330136044948	-0.3427835843471858	0.2187532155899433	-0.1394473459263661	0.18633067948464727	-0.1231865174802331	1.8316874530064378	0.26201253763138993	0.732504478955142	-1.2223892644799412	0.8690886090927469	-0.48825475818607955
0.3199623301618843	0.3913075123065474	-0.5624881338712436	-1.2195824687171315	-1.5337437039076989	-0.6305577451832536	0.0727679280103409	-0.817997990149566	0.07379542296645557	-1.39411612082441	-0.8845046224875466	-1.4119920737263254	-1.178933312708811	-0.388900087402949	0.36006414666218106	1.168860205094185	0.1662652861107829	-0.6801399781836789	-0.8496012282965388	-1.0225278923309193	-0.46542205053655233	-0.7127856298906727	-1.264304831046767	-2.559226748255597	0.3218997603122483	-1.7352524020441789	0.26390196930063975	-0.9845087188690439	0.9239273157130364	-0.06444179124599812	-0.3339837764177661	0.2866519075888562	-0.10506417361632495	0.14053870602954316	-0.0656828677704083	1.7756984074594175	0.24749272692525376	0.7945426933788733	-1.30165430163918	1.0128527243456626	-0.46437247806627946
0.3098774638577202	0.3626325699230818	-0.6472403222166483	-1.3127653352026087	-1.6202529220101738	-0.7517649539167703	0.009813547955070811	-0.881491094067312	0.07581845528237012	-1.5163922123040758	-0.8891233299842399	-1.494587942201575	-1.2711872450356638	-0.47430783019258316	0.43398643547733873	0.9737430950782494	0.12455100962493246	-0.7719458874816615	-0.8674168557867924	-0.9331060306832983	-0.498035777685789	-0.6751166451820209	-1.3359752513946987	-2.605716274859799	0.31969690380958116	-1.778869349907599	0.25734673369441874	-0.7701989803326056	0.8347858314845981	-0.12268364674252627	-0.32586370313007573	0.34519141217896954	-0.07509645737020822	0.06943310407778426	-0.026707301379892717	1.7442388923762473	0.22170473301710664	0.8447630186524737	-1.2395553654373095	1.123724462181873	-0.42778011082806316
0.2884524419836832	0.3288426378171602	-0.6947198474738705	-1.4380820470871971	-1.7162041261209438	-0.8195757557894587	-0.05829394097526823	-0.8945249895028555	0.07197870556094577	-1.5813922478940614	-0.9240994176149868	-1.535476091012649	-1.3396662589916881	-0.5204522287196479	0.5021849313146719	0.6918250110215916	0.05955767071110096	-0.8307018710485101	-0.8835198438231183	-0.8069250357847999	-0.4892300713554955	-0.5824413808654139	-1.3719863550994185	-2.6357548816396217	0.3357079096094596	-1.8010521549907257	0.27489317759621146	-0.5236609834055729	0.7085244499442341	-0.19157392596950168	-0.31147904841455276	0.37444465214620565	-0.06259131194729388	-0.01829886187051136	0.0022560491619629487	1.8152559800411356	0.19659744313663968	0.8697676644218625	-1.0680341883384472	1.1542538286767754	-0.38806967647971613
0.26093394814864845	0.28828254074309545	-0.7379872673228489	-1.5667284172943894	-1.7952128836789736	-0.8309146558681239	-0.1393157715632964	-0.8957645349868425	0.06331347932394224	-1.586330928432457	-0.9905704305495963	-1.5395136827154379	-1.383449529555518	-0.5775528217752701	0.6343296632473504	0.38623019502300615	-0.016761806275862275	-0.8547093129056688	-0.8948608587436434	-0.6661563902799557	-0.43162293984285405	-0.4014566296850724	-1.3651785322471506	-2.6437364599910724	0.3630555671669685	-1.7863382879996323	0.2945062319200462	-0.2627675059010043	0.6148387220504157	-0.22828756920760007	-0.27936005565894495	0.3825158779849868	-0.06157113437295734	-0.07766896133564342	0.039304381515882	1.9710978228388405	0.18304524476737108	0.8674519969532559	-0.8314642756877861	1.0812698488588033	-0.3425723209693461
0.22786239501954864	0.25411618082210097	-0.7890110610509288	-1.6753334155026642	-1.8212613581114556	-0.7985742593697205	-0.21209068521459812	-0.8771564184440901	0.0522068599804814	-1.5691135992326564	-1.0989387396782457	-1.5345962575968177	-1.410804889897725	-0.6321927692776518	0.6946677626897027	0.10868552005116365	-0.09479669834963012	-0.8656671501085796	-0.8877387849169424	-0.4802527180807446	-0.35954033097243643	-0.11707718366982922	-1.3140653586343434	-2.6373068552079593	0.3686809104798784	-1.714130693138295	0.3124475695330575	-0.06626043294037184	0.6120321514344386	-0.19187865033698728	-0.23469965257664732	0.35791911446320185	-0.053282191581477734	-0.10791192839954078	0.09606377417905378	2.1472240357109524	0.20875447953181964	0.8557310692488558	-0.5215622180241295	0.9585095949341437	-0.30410911346505143
0.24297692882224572	0.2393579961899932	-0.8000645511484678	-1.7439296621202711	-1.822663787973672	-0.7163899479421862	-0.2621598646614259	-0.8395742954265654	0.03897978183563662	-1.5342171547590917	-1.2386375097488573	-1.540966010477187	-1.4241176686640844	-0.6814932131882199	0.6453164131718467	-0.0938028635842138	-0.14892024358842185	-0.8857834004659013	-0.8600580756941005	-0.2912306938921485	-0.29395538004944355	0.23180127707784465	-1.202439855694934	-2.625524525260581	0.3442292033002664	-1.61978155804517	0.3307574746098723	-0.011146371773136298	0.6542393152396832	-0.1148228866701831	-0.18434417546904697	0.30038355940459	-0.016093530942012425	-0.11894629339698481	0.16313308550954525	2.273593830712536	0.31066318582459534	0.874598625864991	-0.22991162767007314	0.8511517645308737	-0.28083987704825947
0.30040534892393467	0.27300400001368125	-0.7710057565342892	-1.7771575381110947	-1.8214215241959983	-0.5960231624917436	-0.32692584661151247	-0.819368210609275	0.05766847413647621	-1.4889523976985213	-1.3910320148672546	-1.5447143418788802	-1.4153061568904708	-0.736439525650787	0.6354660430059847	-0.22329598775068255	-0.17522327491942352	-0.9189492554774704	-0.8458348138876959	-0.1367537730419653	-0.18520114374795205	0.5646068827936871	-1.0721745932429827	-2.5767862206287875	0.328583549310587	-1.5503151283083756	0.3600520064204046	-0.06426807686510148	0.6864262788620198	-0.05975242181303562	-0.12682392781348512	0.2445917061638491	0.08564527168610023	-0.12185344883993787	0.23256051653522175	2.306099381209942	0.47695749209091876	0.9341158426997467	-0.017173163943548553	0.7488750197884761	-0.2673634853010824
0.36714844089896304	0.3332656646442619	-0.7228689114568032	-1.756365671696604	-1.8032485333351846	-0.47880910005996824	-0.4098272748759322	-0.8120504119688668	0.12637133930129174	-1.4441251221817064	-1.519455839238717	-1.5356990624947435	-1.3815344094312914	-0.7872766572981609	0.6352984662673842	-0.2979821159357681	-0.1729140623025715	-0.9432137579129865	-0.8697421467526946	-0.0014983738543546288	-0.018871135286847075	0.787047647539495	-0.9795158631408964	-2.475553201871225	0.36043900346745755	-1.483189005140277	0.40798552140043387	-0.1306526801707451	0.7084387094977179	-0.040041269671831456	-0.04827477241287885	0.21136229765737732	0.21845963964496126	-0.11410245940159378	0.30849823814793736	2.228387666893938	0.677483897600496	1.0121641028978106	0.2477893997863288	0.6533200004143167	-0.266068694721451
0.4526995957703662	0.383491099440631	-0.6706829762864995	-1.6922301101969008	-1.7834230972606728	-0.3866850797493731	-0.49373892618089277	-0.8155413006060004	0.2314372074249615	-1.3704143429649445	-1.595972883612721	-1.5269670171554297	-1.3390736003343187	-0.8135656886436454	0.5654242030440455	-0.333083636500514	-0.0981505547693445	-0.9484860199710561	-0.916742264449727	0.09358641500599048	0.1365207308380525	0.8514397195965678	-0.9082467773279242	-2.3683656722800412	0.44130532839831743	-1.4199771478704497	0.46273753446082944	-0.15400589786240598	0.7205395445160957	-0.04713457578162057	0.036979873372357926	0.17405764664474505	0.2993565332348817	-0.10701413039509933	0.378599417657952	2.0666008561586553	0.9186837751772419	1.1135344426011267	0.5435550601138737	0.6310305631959611	-0.2561754377211705
0.5688330013287018	0.4086397989093732	-0.6180816149897899	-1.6182007068243134	-1.7867436136475365	-0.33111265800966583	-0.5813223496908981	-0.8436289532446695	0.3873195841752933	-1.271645593103075	-1.6248866321256519	-1.5022232088992369	-1.295275635754191	-0.8115378443833665	0.5005929522979669	-0.3443073488435707	0.015550675984232543	-0.9452904041538325	-0.9741992295443224	0.08602752978371961	0.2921195686929379	0.7596388689196565	-0.869044816332913	-2.276900585124015	0.5305048982941478	-1.398094986704209	0.5439474261728402	-0.11388417009441947	0.7233518311618405	-0.07446948015379162	0.08615959326183065	0.14004885626513336	0.381807603598204	-0.11314908342544887	0.4166270355995721	1.8658579432048383	1.2022616977169176	1.2578472955338509	0.663717766815456	0.6708528068393013	-0.2044842268666074
0.6930130238411185	0.40748283694834103	-0.5811192068567725	-1.5538907346505684	-1.7955761872365952	-0.30573641768938475	-0.6603674457717128	-0.8864567431447318	0.5913592995959571	-1.179439066397538	-1.6132644838847146	-1.4459500278236574	-1.2367885528810851	-0.7777647547247656	0.467025236847049	-0.33744790575443095	0.10714944311936772	-0.9053905700700051	-1.041778868484493	0.014268013803979518	0.4953846231505531	0.5814786625179023	-0.8951166968632144	-2.1886281293085688	0.5970257918539763	-1.3828682565607822	0.6455733227548289	-0.0035625647769429226	0.7149149712246058	-0.11629572111302648	0.1051431733461746	0.13084158227228454	0.4714397676683754	-0.07722006233342202	0.4264668971847961	1.672611617386385	1.4699977810669467	1.4187348520719225	0.5893535249644493	0.695327723070827	-0.10547238397117382
0.8067422313142831	0.35958793318352517	-0.5825022077586056	-1.508612666635079	-1.797427863433505	-0.2994128003378216	-0.7107328925525458	-0.9281196589755041	0.8031129002778687	-1.085667327946565	-1.564834297759643	-1.3715137103418036	-1.1629707130033045	-0.7120810798480598	0.42222987990989524	-0.31962066558738594	0.19938049466149838	-0.7925107337502337	-1.115213506533419	-0.029613435390654523	0.6568476600216953	0.4732715472918665	-0.9225907708922005	-2.117870803764361	0.6728953934982972	-1.2794467491522357	0.7301924635070236	0.11156172879235829	0.7148463788673928	-0.13920083606898115	0.1084622379931794	0.13864861086593386	0.4607757239616458	0.02622764392119046	0.4552813963173213	1.5186264874489506	1.6850383716295383	1.52730885683152	0.4603480789023596	0.7250306479220938	0.025079500472162064
0.9114291008564994	0.28053809201829455	-0.6104093780476836	-1.4774512928730477	-1.8084090064493572	-0.31316394238033707	-0.7557121020643381	-0.9622967654827977	0.9903207575913375	-0.9841132789227853	-1.5045398353052815	-1.3028324676004919	-1.058907689577963	-0.6324553678149525	0.36290247767222744	-0.3060982857734185	0.2917325049597495	-0.6132739853898374	-1.1726843955260142	0.0018070792543946502	0.7104909693115835	0.5619773511289885	-0.8553796231549248	-2.092418437243625	0.690888970150576	-1.1440921417874583	0.7604149955389184	0.15110503060300778	0.7532238027282288	-0.1329427004478541	0.07026849961058178	0.1456630477241878	0.3700277406695438	0.1289913136009903	0.5041751671400757	1.3990384887163347	1.8661112686455783	1.5898718037850827	0.24124390822655467	0.8067810309525585	0.16741133676038294
0.9915591081871826	0.20481520845392534	-0.6334997086938755	-1.4436314776248724	-1.829750160592226	-0.32560220696983394	-0.8125614323024912	-0.9711863974025998	1.1331995640164303	-0.8887228587599163	-1.4666445052508084	-1.251356186518077	-0.9034058130973198	-0.5409884069238624	0.2987834280651995	-0.2964968934148023	0.3153799417813712	-0.42294330893210585	-1.1981372810689492	0.12967822093113957	0.7599823002605497	0.7057020160652854	-0.6912288436093326	-2.0678782511059115	0.594973374331978	-1.0507923129140493	0.7340426771914002	0.10912532854781895	0.8259202693147806	-0.14861907624180376	0.007549200506114332	0.15092057290231362	0.2793674288877355	0.20643707955554264	0.5448272704567357	1.2987149755292455	2.0253003750196705	1.6175913700349067	-0.029032289546758887	0.8638361133131938	0.2937406184562704
1.0314390098760546	0.14672353946317465	-0.6533823186171838	-1.4022697220173999	-1.8377623713092361	-0.3184336235066401	-0.8659526913634068	-0.9402724317176101	1.2385118638386392	-0.7973669906116809	-1.4399967101685005	-1.211275556047561	-0.7541978735978285	-0.42653921108294507	0.22258837973277124	-0.31264697461201774	0.29649937957596595	-0.26139837684687744	-1.2185845252810927	0.3140289538396363	0.8449159720018871	0.7726355493485257	-0.4425847575865002	-2.016644119592792	0.4867647646643462	-0.9653445957522339	0.6727222654010762	-0.0005418958886301561	0.8995827449320866	-0.19459295442513996	-0.021507924493954347	0.1499562529575823	0.1362317331260236	0.2857810470051998	0.5895218646794262	1.211449471096545	2.113212456346593	1.5780539146349524	-0.10677914555073068	0.8489173111980792	0.37394364636025224
1.038532458031769	0.1088980797515485	-0.6743534501628485	-1.35895773796383	-1.8268945164995234	-0.29088136830747974	-0.909683692599146	-0.8776679176347717	1.3629426786916983	-0.7130983234722853	-1.422293948991757	-1.188894040250312	-0.6619243492492453	-0.30454760169840084	0.1442462544370242	-0.37634245614195255	0.3020414898564111	-0.13053942125259702	-1.255698675398539	0.46784478406806923	0.8976059569597205	0.7919292661323322	-0.12144280840909291	-1.979662806564405	0.4063712479584486	-0.8318351167401064	0.6012267589850315	-0.13495874007536077	0.9674205862160307	-0.19958704822558823	0.005491625374391245	0.14101978114099398	-0.03409010096428167	0.3039935208095824	0.6524546736874672	1.154301069632077	2.1098820696987692	1.4935035339585352	-0.02909221775025662	0.8297193779059169	0.41895479479582265
1.030719878059429	0.08446902169397447	-0.694588383509819	-1.306941075724021	-1.8115576372820787	-0.25119976086070994	-0.9473387850670143	-0.8030674407806924	1.6209795909410978	-0.6173773616985787	-1.4274654394826143	-1.1818131891297505	-0.5948167768144057	-0.198627995383933	0.08656319894687396	-0.4740975175142319	0.2807142619021977	-0.037186108080974334	-1.2938988895599401	0.5226217551136162	0.9506346229302579	0.7224228178948764	0.19744968547360647	-1.9681148562987745	0.28375810589166534	-0.6699000501354105	0.5414266879828975	-0.2184565719571557	1.025598337192436	-0.13715241115422078	0.09057480656531822	0.12419041662608787	-0.10651473860483476	0.22989098361442575	0.6936630112179412	1.1125119548333187	2.0889040092093536	1.4401234062770336	0.017998032820152166	0.8115070527961645	0.43728268757198274
1.009154433996347	0.06688762844882305	-0.7172212195611077	-1.2596652127149688	-1.8017367217566953	-0.19834849342674044	-0.9582666785344083	-0.7309684563189977	1.9595882066733246	-0.4725272225611281	-1.4258116589546195	-1.1323376251299107	-0.5367754124356845	-0.10424327296726188	0.04220249417546516	-0.5740050090630513	0.2239296240287476	-0.016172665901151146	-1.31204869060218	0.49729450025582633	1.0923851704879288	0.5477288123238616	0.45517086863279593	-1.9491871133510492	0.17427076488833904	-0.5302892681041391	0.542729837229918	-0.25591987739596866	1.0766539150781955	-0.05154743606631042	0.21751984370997887	0.11107962833641363	-0.08553733723255172	0.12376698426085948	0.7174714024261372	1.0997590397414154	2.0638979810850704	1.4345281604969773	0.025076219522124153	0.7578740510191764	0.43225678617921204
0.9739595271601683	0.07175904723211474	-0.7421047186769758	-1.2356229655569837	-1.7938417057356926	-0.1340629265144061	-0.9362651863533887	-0.6703016654475734	2.3439758086364946	-0.24498821074784422	-1.393060408664021	-1.0017124941602957	-0.5052322574484308	-0.022570264930371925	-0.016753097173432204	-0.6485814592773586	0.15096400346149785	-0.02424739230366412	-1.3372579079301243	0.39933459086126777	1.276489660245367	0.4141951552746754	0.6023516385211689	-1.937240084167847	0.14107210554691474	-0.4370365990608308	0.6281321838426955	-0.2970348618583711	1.13480880193553	0.041325779490501084	0.3455304108335674	0.10189877406807812	0.013555379812126178	-0.00023174583827594296	0.7510491466572418	1.1461681442863851	2.0041479192834926	1.4567095171112907	0.02614826849579942	0.7186272556314046	0.40460111637020174
0.9381433585179109	0.09490382215591184	-0.756260758326156	-1.2281972989803804	-1.7803955676138266	-0.0825654219904695	-0.9037340617113427	-0.6304644657061675	2.84203146429327	0.05148817054922521	-1.3497149123943597	-0.8443729691332779	-0.4659012738230194	0.02511568426937475	-0.06836149588931344	-0.7000432771499796	0.0553571029985402	0.029846218028275216	-1.3722277777556608	0.2577115169113325	1.4207928591395271	0.3996824051539583	0.5866599536790048	-1.9644851385246636	0.1334427000986512	-0.4255531804315643	0.7491276169599353	-0.3226083003963751	1.2172282351570662	0.10026172937963343	0.45105462116047496	0.07983169916843111	0.15613316596287383	-0.14539713269926574	0.7976709749165295	1.2206545827418267	1.9321395593305517	1.5155594110548463	-0.0670534053212263	0.7356948060199723	0.364478462980176
0.903671838716208	0.11439503299224123	-0.7571231619303401	-1.20435588835614	-1.77120750344688	-0.0460637945337102	-0.8602556162357387	-0.6053263339480714	3.3784445003761476	0.36721373977153726	-1.30312581343167	-0.6890160824200183	-0.3887331982292014	0.036874263217466355	-0.10003873625789458	-0.7299533737645175	-0.04038175247109382	0.1002152912526714	-1.355150116859376	0.15385168555285572	1.5442734476230195	0.42531719351196606	0.4790973435626376	-1.9971716022496513	0.14894328792839867	-0.5017634658726096	0.8740061715708201	-0.32367166932804536	1.3189106886960011	0.11532301339477051	0.5166520759551495	0.04868284396737315	0.28524142007746717	-0.26888283536729213	0.8526754878065406	1.2805662610922368	1.8870949547881146	1.5951533507701328	-0.20105286834143232	0.7664445569531779	0.3310411568686519
0.8735108545964119	0.1296458952058412	-0.7434403925517493	-1.1555367551404199	-1.767480712113858	0.0066103025865301675	-0.8015703998950638	-0.5778061840611082	3.7274204403562194	0.6597770917050163	-1.2470663082962354	-0.5422104533578864	-0.2941869993597968	0.03626153329709471	-0.14318974644753082	-0.7300539119043985	-0.07836280189303318	0.17263076829692978	-1.2915875224920361	0.10620326715504416	1.6745088407487672	0.47083073799544783	0.4307191904843656	-2.0247017129761615	0.18226014932606385	-0.6149529530905473	0.9834970345679043	-0.32788424624965884	1.3909669599485628	0.09040333178711027	0.5083605380731486	0.009984552486670028	0.3564785072603937	-0.35047984828523787	0.9035670012282058	1.3366076084099707	1.8277949452362432	1.6577562230248784	-0.26700052694569215	0.8096582722304019	0.299548679056328
0.8547070469178871	0.14654639696196475	-0.7235314898356296	-1.0932932851954675	-1.750057767307489	0.07657440519531149	-0.7515400751805648	-0.5461081685217889	3.7934469426555055	0.8944519135875574	-1.1972610173675	-0.4530580180578099	-0.20725230093296884	0.027586055694367322	-0.19852672759727405	-0.7063726100470211	0.0034218116204806303	0.2601876174467736	-1.2366507829353357	0.049418077428332985	1.7693457961763825	0.5186278231351149	0.4062823765779708	-2.0696456005980193	0.21397053732300364	-0.6624782718734765	1.0442316873532538	-0.32529009347130083	1.3840048356914139	0.020660952939945697	0.45370007490125996	-0.04893803810888409	0.38266040828924963	-0.39412138175827505	0.9424172190634945	1.3884909649561137	1.7377282387638542	1.6898504615614534	-0.3498279628683889	0.8750389889269241	0.29197019052085693
0.8516432900659888	0.15538137920984313	-0.7037961195520592	-1.02427422482261	-1.7194504192003364	0.13806613254499403	-0.7134381532909186	-0.5181997272783953	3.6535711643707502	1.0240825559083575	-1.1614717448362468	-0.3983697423819831	-0.1246768273413359	0.009369497902990015	-0.24532253185147157	-0.6942577641913847	0.14989736715752427	0.3579311220644563	-1.1549871211687543	-0.01931040041772509	1.8215528470975844	0.5473639490785208	0.3537174619930271	-2.1189793563131745	0.23550480284176561	-0.6280987557308271	1.0545120869686322	-0.3044842870664952	1.3133947199700993	-0.04276121680382669	0.39271379294642716	-0.11130179782228203	0.37442725645886743	-0.38809330944274006	0.9843619793559197	1.4000845241305708	1.6458050667614283	1.6897820181879974	-0.502924546736436	0.9371261826288094	0.33548043885595735
0.8606941384326371	0.13270713905488643	-0.6930949528781805	-0.9390402569358592	-1.6988671240916464	0.2065538158726989	-0.6749331135533637	-0.49975215427724384	3.312125718620456	1.0612879307517429	-1.1528602081089798	-0.3277661238896422	0.01076771689197733	-0.0232121724659985	-0.2747584333412705	-0.6651154133723007	0.23879105665577635	0.47350757425522944	-1.0382352364436416	-0.049302709851635346	1.8784700728436063	0.5868949944875324	0.3573889297758003	-2.138781272127962	0.23977082250790724	-0.5585497962913586	1.039525870627903	-0.30318136799087814	1.2249105791649548	-0.05084205558602094	0.31861659326237535	-0.16304482828137545	0.32769037133460144	-0.35074918768657054	1.047600325467324	1.3694967052259306	1.544262027921539	1.6528967435094775	-0.6579654678735105	0.978221758582345	0.4021753658557106
0.8676812061421046	0.08177866995683891	-0.7063780718060513	-0.8506034748530793	-1.6803698945718804	0.2782487361617575	-0.6471179820476907	-0.4996961507162204	2.8012212288212446	1.0650745765582492	-1.174016720885624	-0.23292490266802396	0.19412455026897374	-0.06286941453452106	-0.29419209824585074	-0.5790821851270321	0.28054931814385237	0.6005660656126208	-0.937551530009857	-0.057815810782657386	1.9506279441612926	0.6749528515268939	0.42283123271084966	-2.150804316343084	0.22686530709471753	-0.5277956920876197	1.0171748865729557	-0.335251873847653	1.1329510922610038	-0.04240570504176072	0.2634417363075566	-0.2085197790997134	0.25513821149725696	-0.309659965683302	1.117920864948984	1.3343935001165022	1.4441310280151012	1.5825084375240706	-0.7903868215349521	1.0054882110323742	0.4049499170977759
0.8504560842858779	0.02747342192946465	-0.7348005808342146	-0.7870598526107282	-1.6420980133458727	0.31472764947573156	-0.6472394030862171	-0.513219143918036	2.244268397213617	1.0397200906445963	-1.213063301473397	-0.10205872144749809	0.3237698560698473	-0.09441527956192848	-0.2951451909466406	-0.4864042998187326	0.2800544868688121	0.7394745455919274	-0.8239534081816133	-0.06864272888980409	2.059175208732799	0.774906508513493	0.5127450327837091	-2.177137190316877	0.21429290656729671	-0.5986061769822537	1.0000233363823803	-0.3764135998015568	1.0729727919077487	-0.036356362042800426	0.25661989494821524	-0.2341997513265397	0.1620549779764019	-0.27190542198224465	1.2036279395846086	1.318066630692624	1.3794753966917301	1.5044487700970972	-0.9417521461908519	1.015552433714873	0.34114580824928037
0.8075890196664052	-0.030900567922590206	-0.7706271403178178	-0.7432722030824997	-1.5855711049718462	0.312719719253468	-0.6587355470139149	-0.5283102368285106	1.8014420968782723	0.9947761533827805	-1.2679898298935204	0.017978277250773878	0.36727394032400684	-0.11400318527032934	-0.26934360997523993	-0.43723200958612374	0.16186678588820766	0.9341752518817301	-0.6796948629586521	-0.07432436621446484	2.200267209876879	0.8468160215737119	0.6472416494684385	-2.1804691825493085	0.1858653120414059	-0.7410996036283667	0.9837866232894619	-0.426730815403405	1.0592257403162513	7.412477074444923e-06	0.2552910443423122	-0.22669654956479252	0.06128056196152957	-0.2536159940631957	1.30342105811373	1.3071704284609922	1.3638810862394213	1.4412812400113357	-1.0781753721080645	1.0162992920891218	0.21521289101654503
0.758747629185731	-0.0853940298575007	-0.8046973412416794	-0.699653679056372	-1.51334792031262	0.28797947493118886	-0.6688134932116221	-0.5351800069807308	1.4763986865051644	0.9519612929672411	-1.3212762831491411	0.021148088050277136	0.3721670477513782	-0.10189447493916833	-0.2029936950355939	-0.4159453434240895	0.0018053627886843282	1.1789926901441825	-0.56414043346149	-0.0914565920441496	2.323597273465837	0.9005138260949291	0.7585649128197927	-2.148561872901487	0.13170727900020807	-0.8930898410607979	0.9873604113759864	-0.48901385282975307	1.0681827589623534	0.05704729963518938	0.2329210385203418	-0.19799812381233406	-0.028479124305435005	-0.26467601043219513	1.390593143988556	1.3036313419761576	1.3727471155586268	1.3840226545006402	-1.1795605750471254	1.0334403039571238	0.029249254624523012
0.7019702574150711	-0.11727968007540923	-0.8248218448588457	-0.673555500013477	-1.426799637311476	0.23783573331728594	-0.6837677083165576	-0.5478778810501327	1.198813436494906	0.8989579734882399	-1.3313314514975312	-0.01757060850258112	0.32056656051679455	-0.0344261025959826	-0.11249701941822732	-0.40093317117370686	-0.0691424458014592	1.3962693636979395	-0.48738494573970287	-0.10966776766216198	2.391051241829305	0.9162406901182469	0.7651002245680762	-2.1258080400138604	0.0671582106513045	-1.020822240885718	1.0077303453129889	-0.5253728905318322	1.076996876864261	0.1250798361981326	0.20479472131795737	-0.15887051180829143	-0.05715567830903433	-0.2809774570556954	1.4426362972613576	1.3500491634829133	1.3915030430651198	1.3317718424811678	-1.2666429134181378	1.075239885755238	-0.17030704042386682
0.6333165726254562	-0.13248072096054384	-0.8256211457602853	-0.6677788070823538	-1.3351455720542948	0.16558204511569755	-0.6936513808526231	-0.5803188771656969	0.9727037566306569	0.8346676301803466	-1.2597803171620097	-0.030515006976595694	0.21388800219033605	0.05613148928630192	-0.016559336569424647	-0.39405087850732123	-0.08752267860654656	1.5914489083199768	-0.4305545560550822	-0.09720683311257686	2.385080421012753	0.8690789702851218	0.6784615124903759	-2.1195684728105437	-0.01606140976289334	-1.0818116911620987	1.0115476511880979	-0.5296614223771361	1.0673767987650966	0.20354071778167362	0.1485604581197218	-0.11009970035693242	-0.011167986090921723	-0.30860398422093527	1.4869940172418787	1.4339499206664865	1.451106837885542	1.2924910497316753	-1.3376045650483475	1.1260323769941003	-0.289401349452348
0.5661437036475918	-0.15729174253635364	-0.8234546196326994	-0.6578321134900641	-1.252140475362428	0.08310699266050495	-0.6781434858120067	-0.6245243546669373	0.8530583015050442	0.7753159674108481	-1.111310114456728	-0.0939714855293747	0.1397958740083181	0.1234782882325891	0.07435104412136137	-0.38040968089167626	-0.11123059480622781	1.7400904074523758	-0.4210375717724804	-0.0833738236876624	2.276445350252768	0.8084865085760831	0.464634436062077	-2.0960291512597586	-0.1138951025850334	-1.071389368710075	1.003149578262859	-0.5302398483344729	1.0136232548289485	0.29840028477098024	0.0669126925505097	-0.07194961815987735	0.08857828221231569	-0.3646736072125972	1.5397500904225276	1.5021252787893669	1.562809806262542	1.251493469031319	-1.3787885582296222	1.1734395183890318	-0.2901676540811092
0.5196639590735883	-0.19241577910451862	-0.815840226834775	-0.6413740880669019	-1.1863825314329195	0.01665903935496301	-0.646370028450367	-0.6729338328156783	0.826369175456283	0.7016537972545025	-0.943305200321317	-0.15261901157644417	0.12060548872259422	0.17701921222700157	0.14045483072618783	-0.3436949801733882	-0.13466360474199884	1.7933120279793002	-0.44751386381837166	-0.07669431372639873	2.0892237408043357	0.7972701091546524	0.1335483089629061	-2.0755874422596547	-0.19828599792016183	-1.0596760459090726	0.9919675046735315	-0.529877601775333	0.915919158008385	0.4252051229516286	-0.0009505443832642485	-0.05981635967719197	0.22474010783696663	-0.4192169735967088	1.569630052274473	1.5442979399066772	1.6701022625924247	1.20547670761083	-1.3973063731103221	1.2058360308195557	-0.2351522665955757
0.47315868319248605	-0.22599535449025315	-0.7851723133005934	-0.613917619835262	-1.1441533759717428	-0.025452981369886395	-0.6170007076515541	-0.7329248473840853	0.806878147392758	0.6196746168607612	-0.8074530689373673	-0.1485271835672007	0.09910324487258731	0.18489716834607012	0.15926008286101606	-0.29021325967225226	-0.13887516870511568	1.7864923620475905	-0.4835071401468647	-0.044930780362517124	1.9145897756613866	0.7929294946842161	-0.14502245102477299	-2.069822969005829	-0.2521162888963285	-1.0680940755818606	0.9486608276766082	-0.5399503931940032	0.8108813949957666	0.567020457752834	-0.058440173361270095	-0.07233270416531815	0.3619460214478524	-0.45493650848769873	1.5783496111473658	1.573517195811024	1.741750580745601	1.165477259440045	-1.3988178955763124	1.222162844623828	-0.14950054853812703
0.42334284782419385	-0.2682050911068403	-0.7243044979442579	-0.5675666619158221	-1.1116630997487449	-0.05801143363903385	-0.5881802099468809	-0.7850716298384632	0.7846591777361023	0.5469651842885945	-0.7127124595739367	-0.15384234159982674	0.05191586053295869	0.1310936458143557	0.1298189445981363	-0.2477998743889021	-0.10858599654740561	1.76808480847582	-0.537719837007595	-0.008071859847979434	1.7813313409037286	0.7409176099862997	-0.2610923623328027	-2.055430789629246	-0.28468632821138207	-1.0677403768561131	0.8713603837056573	-0.5710217996699238	0.7242263837163102	0.6742495768444942	-0.11475404512114902	-0.09707477617192668	0.4612937828861143	-0.4973040238401477	1.5810837765082284	1.5731162155689007	1.7928652650059462	1.130211811266658	-1.3860332121635317	1.229606941206503	-0.025332774381296597
0.4009135945375899	-0.3380712007249326	-0.6194435816573741	-0.473670297218357	-1.0603513553470285	-0.06600681189963083	-0.5737408200452982	-0.8047923504602164	0.7589156616933627	0.4744647706762225	-0.6723181849094819	-0.16056764360029233	-0.005160596775500087	0.08787187174874837	0.07630959725375483	-0.23238097966354632	-0.051559441161714424	1.7490320832564072	-0.596255904197144	0.004420258221498682	1.6955321510188142	0.6352456652408227	-0.28828401576311424	-2.031105979415301	-0.3016429504611859	-1.077349192238919	0.8050643111539848	-0.6156482386814102	0.6447678539144814	0.7455381497044524	-0.16856943279250802	-0.12776789112513148	0.5121910796807184	-0.544130602614656	1.5618584418504748	1.5454660127859094	1.786277625200876	1.1011404883910707	-1.3647586999219512	1.2354716159813406	0.13298576192073266
0.393424411121839	-0.42039817816255837	-0.4681233004743158	-0.314539055257535	-0.9961481943845454	-0.04184804963266803	-0.5908563296360072	-0.796925716921778	0.677828170934523	0.4006276079023756	-0.6861880127630537	-0.1020406426786794	-0.06412768418101997	0.08859644919426782	-0.00010539554808582375	-0.2305255939912004	0.026970282187092402	1.7230286416143579	-0.6195923572441673	0.036464443264425016	1.6799904556580825	0.4683458934797641	-0.28333917791263097	-2.0185444953907563	-0.32017380918728605	-1.1139216404812025	0.7876824062985326	-0.6772827379131681	0.5725229536795837	0.804654676996539	-0.22210925236586893	-0.14608997007503305	0.5408676336843178	-0.5931631993429339	1.500179118394691	1.5239438341379876	1.701797192277961	1.0759476233446772	-1.338749859604076	1.248431445311541	0.3008593242144849
0.38090130498970576	-0.501130873089289	-0.29470655621330344	-0.1210753363702961	-0.9181902826007116	-0.007994891224730544	-0.6289533946841125	-0.76594454696356	0.5451103738468703	0.3392878345618107	-0.7091490650661009	0.006757388070785774	-0.12643521129171192	0.0983806761767165	-0.10715551087533552	-0.22434706830398038	0.10459831299027207	1.6887740594473928	-0.5989362545620321	0.14737175011891296	1.7077811143115955	0.23568895786440938	-0.2371014756874735	-2.0299974268664887	-0.35169077563764956	-1.1534415781047154	0.8342798642222735	-0.7526533929600614	0.5116243725337173	0.8574453521413915	-0.27299749446293287	-0.14655231525401385	0.5531177347136488	-0.6525461244938439	1.424836802419297	1.503581011407512	1.597947635658328	1.0435625004709121	-1.2937970482917414	1.2630196707692019	0.5224904774307001
0.3775609589775669	-0.5919053335533956	-0.13643971916970812	0.06491514939287338	-0.8249814343765047	0.04326638621423386	-0.6582935744336788	-0.7170945074681008	0.4180490438861499	0.2763196576972672	-0.6952883741215236	0.17170807477037345	-0.182703497703758	0.13393360036592222	-0.22342758359869594	-0.2124927076289445	0.18771347282111503	1.6321602473668535	-0.5441526778833251	0.35450516266186105	1.729375164806753	-0.01177010216969272	-0.16928089402674124	-2.051256297459717	-0.3928358368508934	-1.1815370468865865	0.9345762853098284	-0.8118690200065938	0.43494383319902646	0.8799554540283836	-0.31782936213954016	-0.15104366842125744	0.5582265927226275	-0.7170807000988108	1.3530825888372418	1.4688177678077114	1.5111888132212767	1.012089955909898	-1.2143056156970669	1.272777803954058	0.7806558644305369
0.39155211526790157	-0.6614725152006959	-0.011249215481736435	0.23414635493226324	-0.7321007313011173	0.11341220196530118	-0.677036125940644	-0.6507825576455045	0.3137453947370307	0.20307066455447007	-0.6442450320240404	0.37152668026448926	-0.23811953117049595	0.2026809248444877	-0.31728103076115477	-0.2083889235556286	0.2895882361012428	1.5406769238926916	-0.4554365617800392	0.6412251546779076	1.7422952182543359	-0.15841367306871795	-0.14324865147520066	-2.0674411646723803	-0.44628465755464725	-1.2035547925643635	1.082167809877609	-0.8568693909500957	0.3227038726790127	0.8641154299630063	-0.36826444780878403	-0.16064723828180338	0.5626500189238495	-0.7812476060448155	1.2807799753260736	1.444645632777057	1.4427189890816485	0.9817638378542778	-1.116882332878113	1.2810605857602746	0.9776648571957347
0.4153217621772104	-0.6807533693168379	0.0928544683722046	0.368976376310008	-0.6458063701413216	0.16661781002672818	-0.6858318659715106	-0.5773058855826311	0.23457777883890416	0.13921780279033222	-0.5784684241730098	0.5235992573090642	-0.2921543271051829	0.2592757725690083	-0.3720262565527147	-0.22568148361512647	0.3713948421158694	1.412338170047011	-0.36206986374494743	0.9790798826158994	1.748585904471776	-0.18621876866194362	-0.1503488044208335	-2.076905036146243	-0.5183073195504068	-1.209974424436679	1.2553484469323255	-0.8983583073445134	0.2041819954442151	0.8295348572973037	-0.43464574074887646	-0.16460359202765446	0.5493956805947816	-0.8393223112463964	1.205829373585761	1.4302452119077302	1.4113503472771487	0.9498235969079788	-1.0460139028977884	1.2953182345604808	1.0798476157963859
0.47486502555027854	-0.6691007141590782	0.19501774411673	0.45873445137794927	-0.5566368324394885	0.2202277298297428	-0.6657196851499649	-0.5166726968478202	0.1746490283360292	0.09977155026171	-0.5098593745337002	0.6122876708761342	-0.3445825772579113	0.288993173707051	-0.3728641402457174	-0.26862040917512603	0.42217552718550355	1.281872365925512	-0.28427704562220346	1.3231713145326627	1.7412101846395636	-0.17558740858218086	-0.1528113138513847	-2.097277064700421	-0.5947088304478106	-1.1891120945963438	1.383623087459686	-0.9223542205443266	0.09891559124088573	0.7604752867550595	-0.5280939446479362	-0.18464295307091333	0.5462315360868801	-0.88778202734327	1.1337304514768347	1.3933027278616033	1.426466477214145	0.9369391318548198	-1.010216789342003	1.3303409948807814	1.133108429925032
0.56825854691897	-0.6444889778971303	0.30992776581579184	0.5250210778574944	-0.48685129745720757	0.2955796271073126	-0.6050431637774536	-0.47176530804841726	0.12179802545398641	0.08216048767252945	-0.4379107846569198	0.6558213461909752	-0.4097603355522269	0.2865422540255624	-0.32160136855319965	-0.34338879583829623	0.4598926665940885	1.1980353345566013	-0.221494189542832	1.6012659449460689	1.7326365375216768	-0.15994232425178434	-0.12660565514276284	-2.1297671562596188	-0.6743125425051906	-1.1672240384513402	1.4511959830109635	-0.9416818272803831	0.0035607826548768873	0.6488615225979211	-0.6369555908283815	-0.22223161612206316	0.5556044175510915	-0.9342580373731867	1.0371415553906727	1.3462137002973797	1.4641189735551636	0.9328211222185285	-1.0026591770120525	1.3904447286379402	1.1502472293117367
0.6600648720296641	-0.5957138973294249	0.4559894884367478	0.5871588443636354	-0.4363052250694029	0.3839103855726814	-0.5177317233937482	-0.44274052915528805	0.06862035729713555	0.08071679857813611	-0.38765778518745614	0.6485717598947747	-0.4897839483133698	0.24825635987406244	-0.25447641119752523	-0.4476239973174387	0.44853353976928717	1.109742586496166	-0.15268228562971226	1.774465451140523	1.7274371567896154	-0.12994175844090325	-0.057353151499275425	-2.1741409311420865	-0.7659083904502635	-1.1816431565043097	1.4855912252580636	-0.9759199698055607	-0.07752681563076753	0.5495778092362402	-0.7239861199118316	-0.2497147345469147	0.5521134974139106	-0.9793574237962929	0.9132031714111868	1.2925520835470343	1.5054225187719208	0.9163547872878208	-1.0482645398735815	1.4531502231250628	1.1767032360122727
0.7449607233521887	-0.5201792276725931	0.6519233804606824	0.6582338366214031	-0.3787391903907814	0.4741037037464853	-0.4287835274107046	-0.4352173841244603	0.011648787176729325	0.10333945529633722	-0.3685936245705407	0.5965651682603508	-0.5671822301625296	0.18788301097391424	-0.19203836574958452	-0.5714458564115408	0.36556682932095697	0.9870591653743427	-0.05936432123761844	1.8591536544682572	1.7313947071417626	-0.13014935304601122	0.030212098331972213	-2.2356624303081865	-0.8492247216377489	-1.211666283341504	1.4676235613976378	-1.0190039395974821	-0.10548963325471852	0.4964316223293227	-0.7528656565820786	-0.2682349614306648	0.5307296190393533	-1.0184971415613457	0.7886067075167653	1.2041097892733172	1.534957197658869	0.8945213511552434	-1.136092651443673	1.5117112658141014	1.3013255080868507
0.8346266738844049	-0.4251976328047351	0.864327077901122	0.731169209402277	-0.3196379051944683	0.5597042222490027	-0.34375965939284	-0.43181236761422925	-0.06551872028441899	0.14250377527453878	-0.3479167995161048	0.5431303538892694	-0.6487781026676023	0.10997877824089983	-0.13436054703251507	-0.7021591480029266	0.252486886723819	0.8833679846299651	0.04913765392283966	1.8907924537525638	1.7404011133314357	-0.1757698402048522	0.09885516805200312	-2.295720640109855	-0.9012013894592321	-1.2228785329476968	1.4006824957843094	-1.0665926206329046	-0.05143313974087841	0.4487479018617653	-0.7241208420930756	-0.28802994002217697	0.4926881537088425	-1.052865704217081	0.6661176662070774	1.0959584444030224	1.5352384803149355	0.8731042788778595	-1.2151845626816977	1.5549311028812787	1.479885056307188
0.9247096357659071	-0.33243585490517297	1.0669603735331756	0.8001724142593124	-0.2587435411492486	0.6306495758261301	-0.2660890494681462	-0.4221498865523025	-0.1669912703852051	0.16851448350382534	-0.3163305051222985	0.5215322514074883	-0.7491186419640128	0.02804803460258375	-0.09127761489293612	-0.8216807166593998	0.13144565872381916	0.7830337126147219	0.12900513284749587	1.8908797676082656	1.7244831057343664	-0.20125365066823658	0.13861701549701913	-2.3106512592958617	-0.9327398471925488	-1.2172724081446002	1.3365978280154582	-1.1108275996530623	0.059349233188352925	0.4062219234660832	-0.6667291928832468	-0.3100045458860277	0.4290864580588359	-1.0797739929787675	0.5609893997961592	0.9975526628087004	1.4976028609332814	0.8534154017802482	-1.2784221347500189	1.5758125284104767	1.6385946722128601
1.0110352402859841	-0.24168907295688058	1.2738793943933424	0.8646567971070981	-0.1731992260438973	0.684377609171631	-0.2203813137251939	-0.4119647055874899	-0.28093441062601715	0.18067160951418754	-0.28613302089564835	0.5152830236525757	-0.8456779210662994	-0.027297038601812464	-0.04640894313264487	-0.902814995543204	-0.000685287962349379	0.6438883336710466	0.18635766870709478	1.8813064270008522	1.6814078984149519	-0.18301048840118758	0.13000070986376283	-2.2849138364054307	-0.9300803009271326	-1.1757658626781395	1.2726908624166555	-1.1308095872701458	0.19593376448931704	0.4125252034379482	-0.6053326206491721	-0.35055882301378294	0.35296367671131534	-1.0887220464230338	0.507410726721842	0.9119782489623487	1.4339429702123845	0.8453048620256706	-1.342485384288749	1.5933147258856977	1.748942538754448
1.108841422564979	-0.14476444627886784	1.4707808611927045	0.9197018628688957	-0.05852421600108158	0.7137560814507677	-0.21626756893991264	-0.38957074831954686	-0.39914139234852863	0.19189544156453717	-0.2558487360335505	0.4910634996921185	-0.9382404277354187	-0.06301043967492433	0.0216115024199262	-0.9472482834550681	-0.13171660959287418	0.5277019926571127	0.265431485445785	1.8587607421175947	1.6381758943303972	-0.13860411514494717	0.04662717628653138	-2.272878123018323	-0.8619797980702695	-1.074171798685954	1.1653324254601496	-1.1275668962971985	0.34158963503173867	0.4658181094847662	-0.5610396416975402	-0.3998580289554064	0.27793280417382665	-1.0836772766837917	0.5128007145965503	0.850419064834516	1.362553432102789	0.8563299487665983	-1.396873558307286	1.6155184580447137	1.7791719351441935
1.2117240797388553	-0.0583964055323747	1.649130133384969	0.9792657506399433	0.07977724475673854	0.7341942671294188	-0.19667021332171955	-0.34742620186397166	-0.5086373000761694	0.19380091673289473	-0.23947539511549926	0.427932438978072	-1.0436455046493487	-0.10052312702214469	0.10170794669789687	-0.9651532121847485	-0.24543433472228635	0.4724490895208172	0.3013829900802793	1.8103015522025427	1.5936895161247184	-0.09393353057311496	-0.08009544181362085	-2.2778507730229967	-0.755194985898265	-0.946350974179597	1.0372289055409845	-1.1041318809954084	0.45754501490080546	0.538252220244715	-0.550378218172752	-0.4245010269950895	0.20598637477124485	-1.078029699712996	0.5594382114252403	0.8260638736063715	1.304884861956101	0.889296840314743	-1.431059269057919	1.633400206497012	1.739778592366368
1.3085047545160347	0.04001178959327633	1.8195337235898972	1.0359122234997558	0.24707657979654832	0.7764244013967543	-0.14818922105881946	-0.2988337787492207	-0.6017483653358251	0.19090381673202445	-0.2664475504671098	0.338412402045353	-1.1405280521102006	-0.135103464036156	0.17067101140509505	-0.9462703215489545	-0.35086088693214335	0.4404576485240952	0.2429235043297268	1.7326234041469486	1.53288373060321	-0.04341255258460892	-0.2040731298845473	-2.3034361658495905	-0.643768056608443	-0.8428882019197129	0.9078617257459205	-1.0491931004213046	0.503176080536947	0.6181069336573068	-0.5735075671980958	-0.4301944776276829	0.15736853724429728	-1.0775380484248496	0.6198013750511524	0.8251573095807	1.2654602848818655	0.9455572932958665	-1.4412404049632008	1.6620073309467167	1.698308299801625
1.3789456308025907	0.18748845755426408	1.9620827290913685	1.0724750429851246	0.42406400970626795	0.8547927368362764	-0.09635700813258555	-0.25297432941241765	-0.674451447374601	0.22035604643885315	-0.3171528269317986	0.22598053876337865	-1.1949301984523486	-0.1656427013372378	0.21258614314755234	-0.9010098789407989	-0.44670420678206374	0.44193448674877445	0.14070816911600562	1.6328423771905887	1.4740535843224716	0.02917636100141723	-0.31333521834030914	-2.3839677575813276	-0.5384553973187092	-0.7627518606228711	0.7613100879510138	-0.9746404214756952	0.49020069296409996	0.6807616494385245	-0.5879105931201527	-0.40548543027671624	0.09861268507238637	-1.086165459724672	0.6698311171556404	0.82047630110199	1.2369494748629979	1.0088674137429947	-1.4446097017376112	1.7091451135837226	1.7076202222559491
1.4124341952809767	0.36472506571863217	2.056084721947511	1.1225203360910736	0.6020866594307155	0.9645838174056565	-0.04390797633063663	-0.20301168583795745	-0.7218580290098489	0.29436334092416083	-0.368305811937215	0.07943403872097861	-1.188562791389704	-0.1958123555117461	0.2227035887405596	-0.8616766166701615	-0.5204450630135422	0.47265070566070466	0.01442537621029164	1.499520356236397	1.448959830029377	0.11503874782312332	-0.4028873218569716	-2.489413276024378	-0.4796498743389563	-0.6862350362861782	0.6141529464655731	-0.9063102035862824	0.4446725158637781	0.6865796276399513	-0.5806600902750352	-0.3361666780852188	0.019907579239828256	-1.096096815745231	0.7194221393168382	0.8097108532971374	1.2253718807393141	1.0629205679301512	-1.4394558762368332	1.7637269928034036	1.7882143297635746
1.426867894227696	0.5178315437962184	2.1129612913552096	1.2074266233175037	0.7749488360409905	1.0835105262034803	0.018094462782584777	-0.14517494158358887	-0.740409178037085	0.3901037463220342	-0.4314190108163644	-0.040283568394833616	-1.1126045231377881	-0.22040422223651848	0.21120887182717912	-0.8361627787176845	-0.5759156489454977	0.4997983188966181	-0.1689523604420325	1.33709787451726	1.4533062363590734	0.2068521799912535	-0.45543241745253427	-2.5612031390854795	-0.49846549256418216	-0.6069298869948433	0.511046198466516	-0.8414446987544515	0.37784641184873013	0.6380833088591003	-0.5589514478882613	-0.26713193793223816	-0.05070783723373815	-1.0926552567282057	0.7417811878552361	0.7758454567612227	1.22514122896134	1.1090799197120078	-1.4167430871113158	1.8338949492430614	1.9307734150106703
1.405353512778812	0.6252518636709583	2.130992888664659	1.2934956483708757	0.88698696542365	1.1937558896285765	0.0953862390670761	-0.09633610280033354	-0.7359218287357799	0.5069842320953821	-0.49535909995951144	-0.08950000337494199	-0.9685345913373077	-0.23127288391930817	0.17990867912044956	-0.7936717048716992	-0.6284887228558319	0.5150455394756455	-0.347275722120567	1.1745257119026316	1.4776661817913102	0.31497751552436815	-0.46502976306013516	-2.5982668017317785	-0.5736688644369642	-0.5375695668757734	0.4699114368812921	-0.7819135666402811	0.29373503381593297	0.5745257060631124	-0.5179346674350571	-0.23299765386118945	-0.1126995651492461	-1.0646867112755596	0.726535669825901	0.6929122823358191	1.22437614013684	1.1401132859600103	-1.3984050568411084	1.909578638430244	2.106214896120876
1.3581674020417325	0.6685465981074616	2.1179358877549594	1.3820592745802311	0.9480727474723476	1.2923806976044634	0.18984209335768645	-0.04592916430841993	-0.7078973867391211	0.6432500111631414	-0.5306184317690861	-0.12593474880040315	-0.786475729400004	-0.22603063904501391	0.13768981453927914	-0.7516513323169748	-0.6836459156469294	0.5073135605109418	-0.46386052006968664	1.0196621154057641	1.5460860182280445	0.44619617818932256	-0.4430505038369466	-2.619101255063461	-0.6841985326635039	-0.49197780112693035	0.4825941065732479	-0.7415172326097215	0.2014611652747546	0.5308541897674408	-0.4679833568711887	-0.22964234884801393	-0.1558737989006352	-1.0181209214451985	0.7127865001745742	0.5893024745556696	1.2193355549401343	1.1393718160808999	-1.395295448948521	1.9501722276076445	2.259771774005569
1.340959301056905	0.6534784140982348	2.088403822870192	1.4890998618940752	1.0327381023576467	1.3653430670609685	0.29165606258300875	0.05006840642738284	-0.6718897039037415	0.7667899382136574	-0.5445522179856189	-0.16871514208114236	-0.6027515456155468	-0.20578137405748126	0.10984065529310398	-0.7316351026497976	-0.7427837511394578	0.4766225436164965	-0.5469583433302077	0.8802405979603354	1.648085449887282	0.5824977633066137	-0.4048494018056609	-2.636857099602442	-0.8074188034737055	-0.4673544748361471	0.5433221777967444	-0.7218273793145253	0.11787566198059293	0.5228862118620926	-0.4291649974664612	-0.24859850118623186	-0.1570772896328603	-0.952564566206606	0.710522391895809	0.504591039926064	1.2162639483358917	1.1192038353690938	-1.3799738049210168	1.9338821445430896	2.3333687275236805
1.3782222437681149	0.5926687148545333	2.0367279678804113	1.5893225774044892	1.1563941326044638	1.389006661015202	0.409939581474079	0.19792154110024174	-0.6286896540528595	0.8823433966376136	-0.5424233181899127	-0.19025900825646921	-0.4525786990457936	-0.1722465682568034	0.09021846655759881	-0.7028263556584993	-0.8008164634510637	0.47328579650135066	-0.6065804745637111	0.7757945164278545	1.7384317459612717	0.7204097792998927	-0.35925086198803136	-2.6665599733246252	-0.9053814439935632	-0.45924298405900654	0.6462248973783385	-0.7270624263627437	0.04636241355597043	0.5289750561679496	-0.399734324600217	-0.2730895858099641	-0.13175616343235017	-0.8777608915222661	0.7095509405928091	0.44501932308528086	1.219779981536719	1.097102329357146	-1.35314594582201	1.864295758148954	2.3312600685797102
1.4590118098655265	0.535169366102205	1.9591274191794672	1.6529031958504263	1.3192517886656103	1.4081910260120776	0.5679472073295105	0.3758373873305327	-0.5671906178430149	0.9804121760294748	-0.510631443343731	-0.20682518675044737	-0.3562839122368784	-0.1204708899853674	0.05754100253049571	-0.6642928285914579	-0.8207196769582173	0.5169659332080774	-0.6380275981953943	0.719714074250744	1.8034522285297583	0.8777161640067266	-0.3053878035986523	-2.700126944502669	-0.9643803885198918	-0.4624026926756838	0.7856487036857573	-0.7569185540596138	-0.009346012560756622	0.5289524839925808	-0.3596361044736739	-0.2829507479845143	-0.08902825736973255	-0.8221230666184546	0.7091748949271313	0.42735875850825006	1.2446678709454542	1.0690975823845874	-1.3279761003530983	1.74429030970308	2.290365825701414
1.5928511768971219	0.542105602165233	1.8521104938821207	1.6848097788560885	1.5405935045240995	1.4801085449004365	0.7251340269645016	0.5680192073388842	-0.4945906932594418	1.0064423278829278	-0.4478928577333544	-0.235359510202243	-0.31258390776540657	-0.052127189184506914	0.02432415087602201	-0.6416351877946853	-0.7769381053677558	0.5711603516099608	-0.6407149105092821	0.6849195027531798	1.851306601250657	1.0764659807878088	-0.2338858446604562	-2.71894699948851	-0.9949033831336859	-0.4652028075878502	0.9459228979454952	-0.7877971518830893	-0.04666597091455406	0.5249289937330105	-0.30614527478440146	-0.274899336939118	-0.05354520611236049	-0.7897724118584165	0.7078979065207689	0.449665463716848	1.2718454011745681	1.0432316908325396	-1.29239872354347	1.6006669956190802	2.2203361523516736
1.7384051586693772	0.5922203228983448	1.7254475937967608	1.7039579567970378	1.7393322700127118	1.6068943471021426	0.844520048885393	0.7309447670685433	-0.4167297384605445	0.9570749661231387	-0.3773376464782273	-0.26118201833126975	-0.3154247509164322	0.025908342817158186	0.014850828372011144	-0.6181184028934764	-0.6729795526071831	0.6341301125004679	-0.6121639576614772	0.6605215167882263	1.8733083233351806	1.2791600950659392	-0.14828762952524208	-2.7090713799250885	-1.0044132758403248	-0.4578105042197291	1.1075989648800575	-0.8036425175022501	-0.052764974676768786	0.5070913321474546	-0.24775545668626622	-0.24330134642133583	-0.06878410862900414	-0.7642450219321327	0.6954100567064007	0.47740283611769235	1.2699664330320464	1.023149264337554	-1.2563219450380294	1.4859017993728523	2.1494978954971016
1.797156951522372	0.6500684209499314	1.5843183991070573	1.7119438515993495	1.8384867958143392	1.739049772658409	0.9257652941843094	0.8300860043631344	-0.3260829901862796	0.8642997134107192	-0.32319689223162634	-0.2587956208472332	-0.34607646891491617	0.15451354499301964	0.06026936130583578	-0.5738679115995773	-0.5251954432539241	0.7007944891544224	-0.5433311679013585	0.6645130073346397	1.858406358776222	1.4531117926550532	-0.058586883588224725	-2.63553317112986	-1.00223191062061	-0.4668416116838138	1.2461408418990898	-0.8050681329930593	0.020234441487474785	0.47301299038371747	-0.19617523247645047	-0.2006599110570381	-0.10693715588170774	-0.7416247874488019	0.6657572891108026	0.4868781735783198	1.242181332265829	0.9990971221820997	-1.2278160962410951	1.4141054468057352	2.1359475157168033
1.753153743736986	0.7096768726072984	1.4630718143406622	1.7214360204047447	1.9019555366818444	1.8366342728947074	0.982828325450269	0.8671790296143872	-0.23776874659353647	0.7189780663872204	-0.2931867146393624	-0.2224814005472285	-0.38517234827955343	0.3375106849415882	0.186795035722315	-0.5344158315272621	-0.3589101423394564	0.7238543351541082	-0.4419651904656024	0.6727142730667233	1.8104453642550271	1.585286648652626	0.029558071682408482	-2.511147240567097	-0.9962519611389771	-0.5146675743836274	1.3478193909759082	-0.7809378380051781	0.1961624056800284	0.44177874271650663	-0.15027783482091614	-0.16455735750975573	-0.10888983952008542	-0.7229762403279762	0.6341851217633099	0.4630111322101517	1.194188885487818	0.9745544691835418	-1.2034586108640373	1.3658718637671672	2.1389863099343045
1.6452669503716764	0.7249221991177361	1.3939112521318913	1.7454148454994414	1.8919549226225834	1.8855014796840504	1.0094923855107099	0.8594430710516701	-0.19304998976328447	0.5488317722086169	-0.2859320088977708	-0.18869820788180786	-0.42239229156342706	0.5087249312626851	0.35103071309699524	-0.509747427932874	-0.2185869889887412	0.6928004092078651	-0.30081863644551177	0.6557067813166138	1.718443294341153	1.6329893726081548	0.10161991707060922	-2.4136579621315244	-0.9803269204709103	-0.6001152915454431	1.3945616432604289	-0.7276583803793938	0.4268613671073937	0.45618543364593533	-0.07971403052675685	-0.13019850578034514	-0.07143019421243826	-0.6981884649482082	0.6199658950298863	0.39942089598634356	1.117117437725686	0.9515517920877519	-1.1843481726376415	1.34038685219342	2.1076312384692066
1.524261320375254	0.6435252198114656	1.3558603223765193	1.7646423010195007	1.7086624180676886	1.8697878357048427	0.9898221772694008	0.8315420969497469	-0.1922247301216648	0.4320630872742289	-0.2829488081110834	-0.17019157486798178	-0.4522015526274684	0.6358518009322527	0.4937851472923202	-0.5063839701623162	-0.11599197129716769	0.643974020530498	-0.17234979155388905	0.6337286364954242	1.5702139044478742	1.5802917966388208	0.13205693001200852	-2.3678399016426024	-0.937344354565198	-0.7117131344975182	1.382912278779493	-0.6548643500515454	0.6705471481671428	0.5322649507280193	0.01650210182331129	-0.09379212540116161	-0.03224899924809805	-0.6721095705334815	0.6252697057728768	0.30600121653321655	1.033475227117848	0.9268551414989172	-1.174619827603228	1.3371178163585937	2.0985782741308094
1.4475439977601574	0.5301650904430066	1.3285578863220833	1.7641137838254366	1.4504825027643429	1.8100541830067798	0.9394955852208966	0.8286859153375469	-0.21786508870920115	0.3863997359182365	-0.27239567822249605	-0.16561764635691253	-0.4883635267378564	0.7299593360039941	0.5814277815803964	-0.543377435723001	-0.022045504668232702	0.5821181888128724	-0.11739912809918987	0.6324189286598831	1.3985339903601726	1.4646867645762165	0.11028081542997177	-2.362531518580289	-0.8709524087030868	-0.830326002176917	1.3212430442109258	-0.5600959760313433	0.9011718012075274	0.6406057494566152	0.10773963720287197	-0.06057592675694597	0.006246763908485287	-0.6526017024655479	0.6467983201329043	0.20294057734554055	0.9907540173145166	0.9101834764478405	-1.1679944317721258	1.3347548054367908	2.1026634705310316
1.4815644644697752	0.4706839599583848	1.3759322404080638	1.7422014609595304	1.2203589976850644	1.7582931944265279	0.917882640363163	0.8700800140754069	-0.24583795197825875	0.3768918037006169	-0.2516777370775853	-0.19993717583061432	-0.5366823503324623	0.752717875903526	0.5738292238394781	-0.6134388094735703	0.07771797850505949	0.5025655004165808	-0.12816926320173946	0.6319574125654539	1.252104627330707	1.3298383416946797	0.04306966769269564	-2.449226662483424	-0.7831336537369774	-0.9407684292915505	1.2543612126542798	-0.45721795323555287	1.0509660773018177	0.7465482545522271	0.17519258385740286	0.007071777859091638	0.037218717454340085	-0.6418153007264735	0.6866199892711929	0.12301475473606864	0.9943713122715279	0.9094134884964564	-1.1730017661087981	1.3202828939882347	2.019728170261053
1.6070593492977987	0.4684032502552987	1.5118133936527898	1.6933717573999296	0.9630033517436345	1.7224275629677699	0.937839402255395	0.9349284041699223	-0.26066397067874086	0.3795750238356514	-0.23005524194222388	-0.2776216454435175	-0.591530215168995	0.6928648611421062	0.4575047833853051	-0.7006419360738159	0.17557911033208667	0.42574975111926827	-0.20524500057751238	0.6199081004784689	1.1279090455981735	1.2197251305490167	-0.062496179243566444	-2.610872627858275	-0.6520260820830778	-1.0316336319360644	1.2205385662884454	-0.34650488792674794	1.1042337587077051	0.82379588170967	0.20276776486379	0.11683252334916298	0.026180077294533154	-0.6383138885091519	0.7367359085073983	0.10218993303097205	1.0178584140530536	0.9223606933086173	-1.187950523536763	1.2965732015008162	1.8622446417613987
1.7081803462818335	0.48716374827413345	1.6710793568231845	1.6387547905653244	0.7157342626385373	1.6794887474455173	0.9598506081194962	0.9997991956888468	-0.2489097517553979	0.39088149128871147	-0.20912258343594375	-0.3308756721264155	-0.6526573229703814	0.6121303997292782	0.2936252065801511	-0.7791439436589231	0.26053064400585507	0.3675179695161284	-0.3538338780782924	0.6184986053792672	1.0116160208287233	1.176356730318315	-0.19305872653622833	-2.748029083783358	-0.4666422753317396	-1.0872763364748965	1.2147336287335389	-0.24796213846776277	1.1144768840515564	0.8444494221725412	0.15706020300909912	0.2280529586185886	-0.009470346846128136	-0.641926456669881	0.8181184579877332	0.13462574783409686	1.0414467775907628	0.9545690041342866	-1.2115955291611296	1.2759488911496377	1.739022857456625
1.6753726166594247	0.5185345780978979	1.8349728515282293	1.5890001819161108	0.6079659266803985	1.6936669153724053	0.9840036811032078	1.0536148842617261	-0.21084465078570322	0.39198005605414243	-0.18548539986730672	-0.28472057533289874	-0.7112815499956062	0.5379852164283874	0.16313005816807144	-0.8150223498500211	0.3228628902850288	0.3379711242155479	-0.5171333538154574	0.6396160850513862	0.9207052564002272	1.2309478207160556	-0.3283926955222919	-2.8597585115316777	-0.25161124374693633	-1.1067002914971926	1.2406715639987174	-0.19879593209414953	1.1090523718019385	0.8137456206265077	0.03674717142293611	0.3347820407207709	0.008574043999938486	-0.6525803263225856	0.9343557401055363	0.2022345034409327	1.0630549112297663	0.9962053896535693	-1.2435638963823583	1.2629033567600974	1.6310267533964073
1.4540629915061403	0.6084676116812547	2.001269507496155	1.5312491081207042	0.6353582336270931	1.7585521356542853	1.009822650735504	1.0896139732876524	-0.17212621926639274	0.3778007931304223	-0.15835791706279126	-0.13730026813094004	-0.74236919047761	0.4687613242339762	0.09049077875782367	-0.7949604210283525	0.35278918617437705	0.3687528683729423	-0.6347624441145333	0.6752775584019997	0.8547878963351365	1.3918902563850808	-0.45133979614542225	-2.9638040864702275	0.0005943345255703392	-1.1005459336691878	1.289065788308501	-0.2055208641839923	1.0990836158869406	0.7780872265869223	-0.10422734377760552	0.3981761696901838	0.0952174065827986	-0.6674794979677195	1.0637232833832393	0.27555286901714376	1.0721965975519177	1.0312255824054044	-1.2619751722346177	1.254553235264399	1.4907507274570695
1.167882570231765	0.7638271209461134	2.12191661658647	1.4764947268156425	0.6796695481873269	1.776941505653659	1.0150631827583112	1.0979659710216285	-0.17114622344196959	0.3675734468186268	-0.1103480287514644	0.04672954592839118	-0.7532574565547318	0.40144370290294507	0.057750473453745545	-0.7471134062759908	0.3523163474004501	0.44911706173228244	-0.6974547948569085	0.7008854649388347	0.7897987731196779	1.6039512908754994	-0.5493694723696755	-3.019048010917052	0.28981864768437193	-1.075244684820722	1.3338796429699067	-0.23392800564430205	1.1249772307349581	0.7661183305973737	-0.22258078000022255	0.36688861093543157	0.1969402689363115	-0.6724601392780731	1.2034790881752784	0.3198960536189959	1.0761514316962084	1.0692059510592267	-1.2668027219607976	1.2714065230046168	1.4079898275508782
1.0408047443635944	1.019825713711244	2.1602725427384453	1.4235320187984581	0.7120152842852493	1.825295372816043	0.9923574485538371	1.0952367308144153	-0.20956091356540582	0.3588432595676837	-0.006909082025319613	0.23451974390196115	-0.7606044647039367	0.3472705972446579	0.033588002456782604	-0.6891303190574648	0.359507895264361	0.5147481556693105	-0.7075217731104879	0.7248593550332306	0.72008065946758	1.7946112088029875	-0.5896614777806256	-3.0486051891613917	0.5467469353857686	-1.0589332785850032	1.3752513407818614	-0.275042990106704	1.1865445873636538	0.7955637333665704	-0.29600436877805586	0.26720038541601565	0.2912429334639903	-0.6515029687172553	1.3529024002891057	0.3106473571647854	1.1097478321367524	1.1088859968205484	-1.2809191432290767	1.3351037474641032	1.4503532613725918
1.1699080539282973	1.4053929747056024	2.1406423436261175	1.3601416665423853	0.778277165407588	1.9430227748747775	0.9736391812545776	1.1084461040744986	-0.2534486797843038	0.34622920838939975	0.18067622808519418	0.42634753357831984	-0.7446271709821317	0.3088728555680115	0.006482464988147224	-0.6272765134535276	0.412438347317779	0.5636602312061301	-0.7021471484827126	0.7624167863933897	0.6689586421611524	1.9257732547574584	-0.5711208132149874	-3.1016193393386047	0.7669412476999958	-1.0813047229885278	1.4329058226197102	-0.3477669081972993	1.234827890812043	0.8583764543753727	-0.3315893958329336	0.1484767483848425	0.34994299467480483	-0.6167838373169281	1.4899318740049845	0.24643821665421858	1.1845633929972337	1.1326244401809948	-1.2911135965129132	1.4344359112391765	1.5405129645909585
1.5371035678461271	1.7265578651035824	2.1000725643194977	1.297343253543665	0.8181311750296902	1.9459165566656864	0.995766951315664	1.1308997984741997	-0.293238802643772	0.3364539263394846	0.4562454033577438	0.5359892402059792	-0.7107623614197287	0.2814458972275492	-0.03296614663303321	-0.567853902868527	0.48172022394862113	0.6376079909135368	-0.6988054129628523	0.7970180200676121	0.645802895885195	1.9583341540313353	-0.5483686134059516	-3.153955688814544	1.0220642676333531	-1.138350432472825	1.467505093284273	-0.41599195773083214	1.2547082423443614	0.9272893057777175	-0.33642714688668557	0.01513639876674384	0.34450736103654633	-0.5928425571984908	1.5931172378099023	0.15188533216900132	1.2848744138035537	1.1614847293217578	-1.280599526143757	1.524940453902228	1.6217201158015926
2.102081607425375	1.7608515461973215	2.0626789543843875	1.2348302398297395	0.7646552352417116	1.8190989546640803	1.0362827234512193	1.1474619182542256	-0.3189078160799756	0.3115223392514618	0.7651460226420397	0.5375741456057304	-0.6743114049888057	0.2645860985455669	-0.09905422291861621	-0.5134901886857096	0.5359867204446467	0.7014699032230476	-0.6731088592049278	0.812740750798094	0.6551479830875714	1.8948353678507868	-0.5574159820582378	-3.1902085244537117	1.3120515213369814	-1.2105049725253	1.4621871913065352	-0.45731727890499335	1.2578234785677977	1.005225384283923	-0.31204243208157073	-0.10278143666677668	0.28599858312091964	-0.5972417674202541	1.687818071282976	0.04247874480162302	1.3893990487977443	1.2213897919394323	-1.2745734123476284	1.5741290361734408	1.720235181903209
2.660821497636729	1.5513417885936476	2.01966394534639	1.1574394671029027	0.6841346661051922	1.708004082298796	1.0476234484496034	1.1569302536379371	-0.3178762415279517	0.26292300064626567	1.0330219205412638	0.5468606065221442	-0.6390653578943523	0.26005384230916445	-0.17537495380499415	-0.4719176678449991	0.5609372129572053	0.7242676482408792	-0.6271112621638536	0.8210418037938378	0.7170764334474866	1.7964040713016445	-0.5997295243860176	-3.1898474530520975	1.6057460213499772	-1.2835496543709055	1.433333624140196	-0.5083239315064951	1.2437277491604668	1.1050282576790966	-0.26544080484226223	-0.1813867220246621	0.19761773060676927	-0.6430337408753581	1.8004515824380376	-0.06450452718944047	1.4763941486658907	1.281642775038844	-1.279241153531149	1.5807956654321031	1.7976636585651249
3.043442176260295	1.1605322167040877	1.9664683669321625	1.0560117323900222	0.5917852456517033	1.612336655713618	1.041440689167829	1.1532414857518536	-0.3050216764157828	0.19978469207026125	1.2117901134721354	0.5815658163973059	-0.6131304191276578	0.26078328269055917	-0.21156629256962717	-0.4430723615301086	0.5328692834118952	0.7637894520624164	-0.5907072308443765	0.8194951012071024	0.8317826749537142	1.70762277851721	-0.6900842969725973	-3.026212427675378	1.9024922835422786	-1.3363981389763329	1.356869038524656	-0.5890815434489889	1.2046529696679626	1.2089956974298985	-0.20796342333527762	-0.24324850697231018	0.08701613530161452	-0.7399574482976965	1.9142759048677438	-0.15599775808801422	1.5255229773744092	1.3252126858582685	-1.277616433347441	1.536167816675769	1.8052315773815781
3.0615055760329444	0.6420195085511744	1.908103625451388	0.9295957047417808	0.4489405371786792	1.4986478282421962	1.0100849201787203	1.1320796068264283	-0.3094287921408196	0.12785786537081242	1.246428135470087	0.5332472936018473	-0.6016152083551367	0.2799335241701223	-0.18385852619664617	-0.41868272277811674	0.4437391745266801	0.8541185231357191	-0.5604157907466438	0.7874758629800909	0.9836873810218872	1.6522327634270844	-0.8251061168759147	-2.63500106590643	2.1593238604703875	-1.3610922050122656	1.2334055197123035	-0.6574818735756545	1.159902172616058	1.3175114305176059	-0.14774260831933	-0.3062199203495121	-0.04324778872140637	-0.8663032788941575	2.0192318170152257	-0.20823851006735367	1.5493813722619425	1.3632729051144565	-1.2790880036777663	1.435060333814367	1.7493177637795665
2.599686782787814	0.23243836723645472	1.8348939731497986	0.8037451904911878	0.3147955816392399	1.3934904328011164	0.9183197561018588	1.111649507765044	-0.3164664229735186	0.043900296218087484	1.0523190723375382	0.4300235499047389	-0.6053621825112313	0.3128945035374363	-0.12148855879876255	-0.4030581818575502	0.3165125555886833	0.9188675464607376	-0.4980367277092549	0.7321375885764545	1.1557122479928965	1.637141264710309	-0.9466906619791221	-2.142189279392313	2.321819450876934	-1.3674234122031452	1.1052756735457234	-0.7184210931213209	1.137381015331028	1.4498520947075655	-0.09641345726546915	-0.3611927621303437	-0.1686260185798344	-0.9904601924512185	2.1329072880356015	-0.22406851266946895	1.5684523363432297	1.387262307510909	-1.2919592500511545	1.316456775267698	1.6502477874295365
1.915520091234033	0.06106406872152589	1.729428322628273	0.6911710281554905	0.21794197836921678	1.2892597743856966	0.8243495859653537	1.0976934203579796	-0.29408125519459183	-0.03674213501417845	0.7126499120144394	0.3362911598373196	-0.6223876493956559	0.31927467540670645	-0.04738821969884134	-0.3957691667161926	0.16864047623097192	0.916674970939456	-0.39089929455273975	0.6742173187256066	1.292777708208168	1.651257697857639	-1.0151058133212756	-1.6317863475750378	2.3940462800607447	-1.362512894894018	0.9953175196570315	-0.7962924179635685	1.1251658597172949	1.5753138884537434	-0.06259206603778164	-0.3972358712974712	-0.2696156283017932	-1.0942541922218296	2.2370876059976244	-0.21476751444454706	1.5805643675134395	1.4196531339991292	-1.300342539851515	1.2244034197465736	1.530545719557555
1.2309917061630145	0.007943461170996832	1.611084462188159	0.5705264082664316	0.12884275748498775	1.1865418778798102	0.7875832954995001	1.0809931584607622	-0.21184183951932511	-0.08304226506163673	0.36102967472660225	0.19577091606773767	-0.6309738529193603	0.2939679571081665	0.04253764765266712	-0.3704838245361718	0.02018009746849241	0.8917249736283214	-0.2810467012863381	0.6266936344073708	1.341679483320205	1.6864229658137782	-1.0475693179268517	-1.11359187498611	2.4020732742436364	-1.3562288475332385	0.908974009699185	-0.8746253150343988	1.0895835744129003	1.6701226680484687	-0.04547622528431643	-0.42905842947361544	-0.3358076185741371	-1.1690835182777246	2.326171257339644	-0.1708688948937443	1.5759569576070753	1.4939427122715476	-1.2858265972265874	1.1560291477631037	1.4282942577832909
0.6144829784219817	-0.012001677324684362	1.5025635891420517	0.45416277764929325	0.05962757002327381	1.0710041191856259	0.7757131747731402	1.0663351597555366	-0.04522535645820867	-0.0534733736098059	0.007888142091189109	0.018936451998151426	-0.6270848366057148	0.2478430103246056	0.11905213914305184	-0.3035802623609491	-0.10369266504979077	0.8598847447365149	-0.18277879115545276	0.5950735452350008	1.3251719198862066	1.75942706861002	-1.0683197998084377	-0.6944449889870851	2.3873033900342855	-1.3602551180279974	0.8497399530164638	-0.9460696847951281	1.0348868855650692	1.753103627749703	-0.0556844923812845	-0.4543222910393584	-0.3629618763535326	-1.2166326106843783	2.444719653444422	-0.0887289639908035	1.5581911450499355	1.5893128495685234	-1.2410802052818561	1.103987811373858	1.3648706588194213
0.2882311706554894	0.02783324263504929	1.4186843215179565	0.3721580498182755	0.014163840952305237	0.9575787757705196	0.7806088710465321	1.1162007304908894	0.17664340580327328	0.03326949470482953	-0.31739952347464895	-0.10593963048719357	-0.6294848592677887	0.1673079292826926	0.14009349338358051	-0.17852452609558317	-0.18303061281449656	0.8040521951980416	-0.06522628229537471	0.5771430212960347	1.2915045184752265	1.8307326700917437	-1.086310487418762	-0.44154931237997797	2.3903551522135915	-1.3675648916934446	0.8065385810091987	-1.0041810441049268	0.978938386198096	1.8040151692950648	-0.09401295294512654	-0.4577700650883302	-0.35100667040428296	-1.2455673577989468	2.5898184404029605	0.010374174546343012	1.5325606694291853	1.6710627555476847	-1.1752191096382034	1.0780742745034106	1.3254244674465083
0.3139326864686336	0.09121704384946613	1.3853818701441614	0.33329089536678713	-0.01899835152779968	0.9327522177056544	0.8270014214467745	1.289244266912133	0.4067361096322828	0.1328986249360851	-0.5186719232588453	-0.17117385464045326	-0.6257476811225597	0.057643862343728244	0.12568189386393522	0.022588312989607486	-0.19717179103007726	0.748310372922518	0.05499961498059229	0.5596553033395602	1.2506119221265695	1.8444653677569043	-1.1160736547212182	-0.23186818141858173	2.3984412474246026	-1.3609448305432046	0.7933359679308055	-1.0244726941032105	0.920331932989107	1.7865273764277323	-0.1535356621128104	-0.4521030341802499	-0.3182653463779385	-1.259820969926602	2.720423800663517	0.11292922995047006	1.4840337856046484	1.7415879482800034	-1.1192261915037904	1.0861734026110414	1.2900740421928356
0.46062281140680145	0.17607383763250625	1.3897464737507061	0.36613823897788345	-0.042124771539841246	0.9777489345642983	0.8929670432575048	1.5424923698605444	0.6233037248903079	0.22831821053520418	-0.6088988995790187	-0.22625383697401347	-0.6157655460505063	-0.05197643817235194	0.11383107638102856	0.28496543858579737	-0.1424324557601246	0.7446863228080318	0.11144013552123049	0.5404649651968811	1.211801586818979	1.8082998712488827	-1.161815882211858	0.04785446686978849	2.4034863260977857	-1.3458006301024519	0.8627385376773944	-0.9890718569769217	0.8535515572122009	1.720904419585457	-0.2127583082404519	-0.45699728814631946	-0.3021178482091528	-1.258717960949717	2.8194491592918807	0.21511817295961477	1.4239799385345198	1.766267488025474	-1.0961072223323451	1.1143275146042348	1.2470922798086048
0.6502948918463894	0.32707674850821683	1.3958937287098039	0.4837808812046573	-0.04826186712073908	1.031554195995271	0.9499863629495952	1.8211847573673137	0.8175893298246086	0.3026560466313498	-0.6673294325985136	-0.2814603706893036	-0.6140610401598908	-0.15207024730740953	0.08501311411481913	0.5435221148665167	0.006275338639875616	0.7825498338789906	0.11419706732511528	0.5285840441173221	1.1968682629069924	1.7246644083728782	-1.2069239020423155	0.3614228081199043	2.4185946980136444	-1.329023520544499	1.0213410152263074	-0.8898046143996557	0.7728297848316936	1.6418905197053697	-0.25135621316678125	-0.46323234313143313	-0.3162728120530626	-1.2515184759998152	2.8508176352371306	0.29818210181179705	1.3831489481799537	1.7030429217951664	-1.0889224966019337	1.1505746329151063	1.1786586340304896
0.7917681197006315	0.4962699799769915	1.3947158115918932	0.6342602966986466	-0.038882384950314534	1.0994376831248742	0.9875443185866424	2.1058359237669864	0.9850482654365462	0.3425883897641445	-0.6868321648471625	-0.3346300297843813	-0.5994209019212418	-0.22116284023316884	0.035221875658137385	0.7563842065714129	0.20222852355561508	0.8243045364497872	0.10518134337049316	0.5066495562239843	1.241580428454474	1.578631039797958	-1.2461407272793623	0.6546254554018358	2.428969614859136	-1.310725506465832	1.2137990469503226	-0.7745284109829732	0.6836139922162745	1.5559469619869202	-0.2641180779718698	-0.47517405861139783	-0.3625075785274602	-1.248654072842788	2.7786560388505914	0.38513379562022604	1.3667389180250529	1.5989576616114145	-1.0934037944856847	1.211682340224535	1.0817977289550957
0.8137037677166516	0.5959458511269309	1.3743126043709357	0.7706811548305255	-0.02079533686657281	1.1732541043501248	0.9950967071829966	2.3158343433222917	1.1478192678065067	0.35638850201660965	-0.6670187776927021	-0.39764659162924376	-0.5489665479579334	-0.25297616673375456	-0.0069236740998949555	0.9225097729780852	0.3658142449584765	0.8532666949446929	0.058188187622461085	0.4774742550112929	1.3085263752988867	1.4152729578149503	-1.2860313981553528	0.916997672654791	2.412066720816714	-1.2953926667046811	1.4003336730060667	-0.7090669521344927	0.5921689479914237	1.478750122224058	-0.2520175766019778	-0.5068050737848214	-0.4435399644514728	-1.2387398177365994	2.631684857848368	0.5238729593951597	1.3372604956693177	1.5111733315391842	-1.10474354232525	1.2977485851717645	0.9785897076097569
0.8420094768539099	0.6481253891397785	1.318214301630428	0.8785515141390497	0.010995677670249882	1.2050402757645557	0.9667618936324299	2.3380192206290804	1.3084812733145506	0.3848393850788433	-0.6371365168263603	-0.4706908439120771	-0.47175928832065284	-0.25178961038001846	-0.0394859291192103	1.0165129337666314	0.5023381937419431	0.8681560468754187	-0.015148983140468825	0.47625809773543243	1.3239489051181124	1.289200125058425	-1.3177764643958778	1.120464574756845	2.3881469228901855	-1.2674740472856845	1.5593310442661987	-0.7027510080952919	0.5188380021006496	1.4199496053871408	-0.20591197193906666	-0.5436143549628312	-0.5423298162787697	-1.2075178233250017	2.473283455466496	0.6884579148635271	1.270703393590939	1.4236969966475077	-1.1059620824630312	1.379749961590297	0.889603243202321
0.8869105356056155	0.6662492812948877	1.2496532150977366	0.9453138060932531	0.05054888757260102	1.182071734579568	0.901053684423377	2.2157485126317704	1.4410557961588673	0.4383822651284765	-0.623225572882313	-0.5368049014811694	-0.3790841275265794	-0.21211291656799167	-0.038946541491839695	1.0310041356558137	0.6105028123403536	0.8466536855563677	-0.03930694616945907	0.49907196088977734	1.302041261092673	1.1940840514453996	-1.3383337111310019	1.2339803557552513	2.3643184629162066	-1.2107525616333228	1.6337487641452575	-0.7491185676652258	0.49628254863701304	1.374224021132866	-0.11033270808215097	-0.5729666688969913	-0.6349986026600514	-1.1679163808719508	2.333480644966248	0.8482659752735457	1.203797501019038	1.342198049704353	-1.0909933489672339	1.440361803913543	0.820598832597268
0.8230567365506406	0.6062145804939837	1.1921719114553946	0.9845932039561122	0.07053839622152233	1.111135466659555	0.8134411198641252	2.0860405317305357	1.52252726188985	0.4944868426620995	-0.5976787753338357	-0.5893900137177837	-0.2842195583040426	-0.15337351412216926	0.01984147311845798	1.0253374404988957	0.6350904285845503	0.7900701158968111	0.0008286898138601395	0.5378517862297764	1.2580252731824149	1.1282325264069637	-1.3519592663302284	1.2684278343863522	2.3265152962021323	-1.1514903401343417	1.590389434653506	-0.8567408518484643	0.5008896686298387	1.3278325577051988	0.0002864501899741079	-0.6040296599933814	-0.7143891403003678	-1.1304568279437817	2.2273965958217334	1.034460279007686	1.1694922682852071	1.2991585750292152	-1.0837020842083822	1.4708483178787763	0.7677766618078441
0.6300272892275147	0.5148810140104304	1.1336073447492603	1.034173401931285	0.05824857910025786	0.9867982490501566	0.725668279534018	1.9282075624832835	1.535009313969343	0.5417056839514454	-0.5135598226764512	-0.6453679082359944	-0.1894088671412665	-0.1139837335268254	0.14021917593753103	1.0278234745032209	0.6085399816160291	0.728637678072949	0.09312324770299675	0.6191347491851007	1.1601464605110725	1.1096370823857926	-1.3563243987413256	1.2578047336757305	2.28795456176397	-1.097975722928756	1.4792136918218919	-0.9848709654281833	0.5094522812219645	1.2647263984165966	0.06769040696041705	-0.6443395546693896	-0.7763330473920781	-1.099085200531443	2.154381062402719	1.2167493838620103	1.1316935049630343	1.27024695335836	-1.0947821431661249	1.4631960804377033	0.7299476374445926
0.3823310581872583	0.44149973288393873	1.0559699861383807	1.091004855809019	0.02269170833174417	0.8220889140533008	0.6450155689031114	1.6937990574631883	1.489780500832813	0.5876655505759832	-0.36714085604042346	-0.6793559936146909	-0.0812217231415046	-0.1002848431642224	0.373632625715741	1.0150231413302158	0.5818850702672221	0.6555417465565689	0.24811015633450878	0.7378067524931581	1.0230935440370135	1.1467965167000878	-1.35301462751475	1.2366978931463397	2.2878847150943735	-1.0311502436775428	1.3505309944596058	-1.0672119453953055	0.5266003705252867	1.1824677483271784	0.0861350983197859	-0.695230549012933	-0.8190689235919942	-1.0758065808448551	2.0989926695623295	1.3246566538023166	1.1398675789483177	1.2340347051854939	-1.1170887522457158	1.413732017618611	0.698846239235912
0.15571092115735005	0.370653803806024	0.9342764238942071	1.1490888954366856	-0.025565160994056858	0.6564800990021273	0.5803418669423046	1.508304062641046	1.4265220569147925	0.6132776645098479	-0.2419012444535257	-0.6671166671245965	0.06022777575242551	-0.1036548577262681	0.7305920260271908	0.9931469560752442	0.5236489273203222	0.5723045232038244	0.43746820717758184	0.8834836840292952	0.8915222424722676	1.231079926373853	-1.354828065043084	1.2130318798756898	2.31466822647437	-0.9696066653974906	1.223954396890483	-1.1171493863787003	0.5122131235997985	1.0961630358028205	0.0640835267443916	-0.7682942971541759	-0.8622272170687848	-1.0460595402976964	2.047114036268261	1.3982888300027967	1.3211598764360892	1.1978794931571743	-1.149623108055531	1.3326489096930074	0.673135397726102
-0.021706131874645013	0.30893071354045554	0.8056783742579942	1.2342488709162671	-0.07358373443797746	0.5240157611039746	0.536921703565193	1.4005196090951564	1.3650688684628138	0.6382870260945381	-0.1693404816741178	-0.6288559660484718	0.26608114808228833	-0.12875246978214155	1.098192549239774	0.9894773139695949	0.44179833630347	0.5049193688497707	0.6140232338101919	1.0271711069962048	0.7645419501908364	1.3515225418100294	-1.3660456130325562	1.1642872406579037	2.316167243460332	-0.9491157192191896	1.120650202035817	-1.1737007484096214	0.43252595260725873	1.0123412625690817	-0.02603336503664211	-0.8573419786259023	-0.9028828874335322	-1.0064965749019787	1.9929086204178141	1.4916300567998557	1.6251420428468062	1.1617299847433096	-1.179647138007733	1.234981872785112	0.6560970106700632
-0.09617244424716685	0.27969666513754343	0.7119024994200231	1.3372780127271633	-0.09976893601580092	0.43601208629472127	0.5059593387409107	1.2504599341179699	1.3166192503360743	0.6955339165479678	-0.13875011036070645	-0.5693888691482991	0.48594771395540154	-0.1690127158992843	1.4116553123382238	1.002145119594576	0.36122331035116473	0.4571565053103132	0.7748512176524599	1.124407558729226	0.6285991548139716	1.4830934862291056	-1.3852898517212093	1.1066995193935902	2.284875935480973	-0.957557328807028	1.0572368535760366	-1.2337986211082534	0.35037517278480823	0.9197050548536472	-0.16086577351957193	-0.9403593579774915	-0.9379594616886298	-0.9854881015980496	1.9305163770541836	1.5573733825846365	1.9037075084553834	1.127519705244041	-1.1966134782867772	1.1349946774850834	0.6466106878519522
-0.08811306163953488	0.2704631122619406	0.6258567056683418	1.4573042674991665	-0.09616715235852055	0.38287462066165057	0.4892809448888976	1.1106302429544157	1.2899014694386464	0.7454311170663043	-0.18134638009282225	-0.48428607806355684	0.6135554494962293	-0.2184979513731391	1.6658849351144684	1.0243000696919446	0.28025241937882744	0.42538684206746924	0.8994561808492432	1.1771388908697367	0.46262664297738737	1.5691949213839658	-1.4137201919878142	1.0686729996763233	2.231196083485476	-0.9676790073421667	1.0143579780995995	-1.2831459507614364	0.2984393263148118	0.8441898421557947	-0.27318120652826494	-1.0049489794811268	-0.9779137599710215	-0.9928585956916545	1.8574068322187494	1.5735346297345942	2.1232711241275193	1.1156333727204544	-1.203431976106927	1.045549204483876	0.6424884974351688
-0.09146191808737367	0.26979329217923814	0.5826050614950496	1.6470260846524305	-0.06404799267287795	0.35983793704830563	0.4827387793330845	1.0655585770426768	1.2793278302803976	0.7697648127111939	-0.29928560139315596	-0.43532274584690606	0.5928858665697991	-0.2754672451601097	1.7845345028167237	1.0562026494423016	0.2017116997794628	0.41350661102457076	0.9527777482380108	1.2034577816601513	0.2781960159484561	1.598151223423699	-1.4360116002937482	1.0284547132054036	2.143162415689838	-0.9868376883201521	0.9794822818371843	-1.3353445113962388	0.2435082802465014	0.7924374870779284	-0.3538675456222372	-1.036064810026543	-1.0091009072239634	-1.0273468647479824	1.7994801311350375	1.5682347169691273	2.2510465834721405	1.1279588835570529	-1.1998762360327473	0.9716347125930695	0.624863490973665
-0.12073356167654921	0.2838207639938529	0.6317042227893995	1.8837647913896554	-0.009786848421652927	0.36617972571409757	0.4857840189793315	1.08089235205092	1.2702557051923173	0.7940498992956664	-0.4119391208402021	-0.47173338624727473	0.43235863651509965	-0.3422742582241644	1.7435881740943011	1.0919530980008234	0.1378564727982229	0.4183857216098595	0.9404481365595275	1.193504002110032	0.11150851086282987	1.5946598596105228	-1.423649505667541	0.9793363334140175	2.033239876206717	-1.027731155995317	0.9718279254014066	-1.3942095772565068	0.19824304051549785	0.7353185973060212	-0.42274732265085024	-1.0163226708840578	-1.0135083931505862	-1.101428025800176	1.7653853241136255	1.5469304623658398	2.2148061260645746	1.1471743606549238	-1.191559533125162	0.916146808460365	0.5808564658447477
-0.15714120559993733	0.3033341176428327	0.6994502327449647	2.088908740265715	0.07815605146197384	0.39467234642458865	0.5201170318331124	1.112250612653363	1.2491542746336883	0.7912937655700067	-0.47167166339140554	-0.5523767476901316	0.15398049774171652	-0.4191475485514733	1.6345690320884956	1.1217398068982347	0.1056319605425791	0.4347670329757568	0.8947429413764404	1.16498979151909	-0.018338026285369763	1.5404462139493416	-1.3923701856774617	0.924605510432643	1.945313664825844	-1.0699333089557475	0.9850897725364824	-1.4502584682537818	0.1703545312785272	0.6750057447193638	-0.4767158037099867	-0.9544014415562552	-1.003553691663511	-1.2041275670510874	1.7397750474240599	1.5015238084261795	2.0467341134119126	1.1584447028174034	-1.2012146325775224	0.8867377295268353	0.5230559573981314
-0.2161483115239236	0.3201017625230484	0.7698202634230187	2.2489754576600305	0.19704616407117426	0.434662866213245	0.5810509658073	1.1375828900896738	1.2070545709716325	0.7229785920595626	-0.49265457489715525	-0.6479893297146687	-0.17334340932167105	-0.49848148443202256	1.520800136897981	1.1303403877734919	0.12668428223288097	0.4662897164472398	0.8247823158783687	1.1705778782840695	-0.09595242502994608	1.4500607810345292	-1.3729228023476563	0.8419581669791727	1.8923913805544352	-1.0854547880372973	1.0147989427437938	-1.5075752222080478	0.14282613191692672	0.6212726812528456	-0.5268324551326546	-0.8778965242971687	-0.984417392007412	-1.2910515147953858	1.7245843693876366	1.4497624893450314	1.8612957095737255	1.1590721004074205	-1.2332629040700809	0.8940226595707363	0.4710476549730468
-0.279010644819882	0.34117618446394765	0.9714965013967689	2.35737433416262	0.32126082236895803	0.490303430381309	0.668192416737068	1.1678173459009116	1.1442660665717566	0.6248466208891599	-0.4848059700709248	-0.7365029818498259	-0.4498505100197224	-0.57499491750451	1.4121999367386766	1.1021302997060298	0.2035370773718323	0.5003830057022929	0.7400971682459143	1.213249406906821	-0.10373581645152388	1.4039496157181617	-1.3483918482417028	0.7366773477719459	1.8746879362220201	-1.0678818563464134	1.0891837548135848	-1.5644829881116713	0.10692374894553758	0.5530539242431054	-0.589545630501611	-0.8053941953018313	-0.9574703577978034	-1.340349175696404	1.7224691125182008	1.4121226483560787	1.7321869704393507	1.1442427028252098	-1.2850874827167846	0.9538141820403002	0.4296883444579861
-0.3097588490029586	0.3530558034513836	1.327663931366526	2.384101448666451	0.4485537946818571	0.5550114803494587	0.8179094140819032	1.2183064229489933	1.069276327609327	0.542070251904575	-0.45564552501514416	-0.7661521627120933	-0.6499634199823389	-0.6505260375300518	1.335439316913472	1.0397509538254432	0.32486420788630016	0.5410540215211916	0.6682359306709227	1.2621015091725356	-0.05204305891998488	1.407478724004994	-1.3175634102600349	0.6339366975479979	1.88200034524673	-1.0194074459827287	1.1907767435863057	-1.6246743437933062	0.07908668397647745	0.5002237477913573	-0.6602196620349704	-0.7595493683403086	-0.9410199944116364	-1.3638030797552874	1.68920473967516	1.3736023942268107	1.6509637906736814	1.109758649832116	-1.3543112164455693	1.0883650034141643	0.4030156585175937
-0.34951534937418505	0.3349872683279026	1.7705292163496655	2.354768744395882	0.585167651817177	0.6185202235785188	1.0063888637659697	1.2529427586566804	0.9819535417804743	0.4739349319176749	-0.4175217722358092	-0.6934935908307207	-0.792338641903069	-0.7175810603237804	1.3049770078997451	0.9541747171250872	0.4711473290386053	0.5921334705618061	0.623630723429789	1.315512642046732	0.046143075411033255	1.4072648386542763	-1.2994092159873198	0.534648396690352	1.9008911829622899	-0.9533718938856843	1.2700187483040797	-1.696299836833606	0.07089561331925702	0.5067809647361268	-0.7239983673828545	-0.7557911625283064	-0.9431081703841059	-1.3726057754274055	1.598154682873038	1.3234188452288038	1.616630429674244	1.0701869727454343	-1.4242540886163233	1.2776201398067681	0.39393626988165253
-0.42336465515847765	0.2783791677847905	2.253107135593802	2.3082380906304607	0.7071360784414933	0.719988842231187	1.186504832316324	1.3058959923897973	0.9042243992854468	0.43213113995881464	-0.36835606493668493	-0.5659297980476989	-0.8942073588945145	-0.768500861881046	1.305176005276833	0.8546053993195037	0.6071489559206402	0.6375878292995462	0.5976905014568754	1.4038368437940891	0.2120716841533791	1.3780065808252964	-1.274422425125611	0.4475605084556372	1.9278251333229566	-0.8847012862818214	1.3303979967493338	-1.7625325302918688	0.09041013894643819	0.5461524816239554	-0.7799938048961577	-0.7727526256657782	-0.9652093611156183	-1.3728708396001452	1.4777808984327838	1.256481295679437	1.644213006928093	1.0238222908432086	-1.4796743594728716	1.454007273718464	0.39453874386564414
-0.5110306533012603	0.17938972382704246	2.6707523737130976	2.2555185005225455	0.7905122916707152	0.884952575627244	1.3507389290273994	1.4351223426662296	0.8535053171442541	0.43343872368403974	-0.2916105978378196	-0.4475138622868168	-0.948340114937858	-0.8042142629541585	1.3402885687867248	0.7530390284626518	0.7115693512045834	0.6806782387971003	0.5853330419823929	1.5546840029286275	0.4641444356639477	1.3036436769774407	-1.2164221527030121	0.3878000241956502	1.960959318815524	-0.8155826602920119	1.379391143187798	-1.7970628071389332	0.11838438862992522	0.5972333144845857	-0.8237662663293477	-0.7923890859102107	-1.0131577071094076	-1.3732727110878475	1.3399288248232355	1.1634974643155749	1.7509822775176922	0.9577687318433714	-1.5070215963355227	1.5853257899972188	0.39582296472625733
-0.5848161308178044	0.050933731933543135	2.86097547113859	2.20213297875011	0.8452969055641046	1.0706361500724964	1.4812471180773275	1.610794312884844	0.8131019805233036	0.4620889038939839	-0.17698807450246995	-0.35171446631782166	-0.9519548429472676	-0.8226593787317066	1.4252552120302728	0.6625866919780768	0.7783935658360617	0.7194540629010526	0.6715428564457845	1.8006284243314687	0.7201998250090863	1.1609695665579005	-1.1432653081515287	0.3203113450239422	1.9830845946154898	-0.756609292752391	1.403097928984594	-1.8101095259544144	0.14299189678019247	0.6658188693440763	-0.8240234632208132	-0.8136041246943069	-1.0757870460088748	-1.3815923059290047	1.1850136791335804	1.0364215954093814	1.9654209231963022	0.8801197246571364	-1.4877713256343	1.6498494561003412	0.41257068450931716
-0.6291172038526798	-0.0708406662424185	2.819990265705564	2.1521828187390932	0.876490227151292	1.215075384047317	1.5375913367952097	1.799735393495301	0.7819656219613715	0.4898155119559996	-0.03134574513096988	-0.2859439053562799	-0.9093813797253409	-0.8377393428830846	1.5339339637857967	0.6116184249739611	0.8033110695969519	0.7365259095460661	0.8905170383336181	2.0929302664085156	0.919080841913372	0.9533183447396203	-1.086062750051503	0.22842184060637155	1.9863727609072765	-0.7060185850129848	1.4192161739641478	-1.8146142371979148	0.19308146563519762	0.7300367082696152	-0.7586342154335151	-0.827533924443889	-1.1404407997824153	-1.3982058442397638	1.0374392582093344	0.9090319158789162	2.294420369037545	0.8098397873463694	-1.446900290849067	1.6169448351037297	0.4463462216293981
-0.6041731168168101	-0.14335837767550852	2.6183929061102442	2.111872812347809	0.8883659563466647	1.3098796732066353	1.5166680634363066	1.929775662191942	0.7684691882390541	0.5146936290775628	0.1265628845655759	-0.28156884330221443	-0.8348239410272071	-0.8594231739540279	1.6257660165388856	0.6377949006665621	0.7864318249928175	0.7324734251343183	1.0993894322228748	2.353942564624068	1.0724782531856838	0.7187678946958578	-1.0598124986167747	0.12597891592410504	1.972892353675098	-0.6549562789725814	1.450741855243063	-1.8179971526453689	0.32075470652820115	0.7776922135179611	-0.6799564615871762	-0.8369855808884848	-1.1977859376523141	-1.422959417790791	0.9188986963892578	0.8204065654077072	2.636077534401765	0.7546744283405469	-1.419013700154939	1.5155986024341668	0.48568143095262767
-0.49620121909450327	-0.1382932092815176	2.301559494185012	2.0777993088464832	0.8941319353902077	1.3494885953964904	1.4444128318298985	1.928939342347324	0.7763951193804399	0.5393918926755822	0.27066107631701436	-0.3147855678779904	-0.7443969647267903	-0.8890870827974359	1.705385914466461	0.7292206291418006	0.7477690080363789	0.7341720411128747	1.1949073724988761	2.559547984692218	1.1213361252034817	0.5034105095061526	-1.0635285591256542	0.002796556700054009	1.9474359290174401	-0.613149089589236	1.4958452986260284	-1.8345085845184326	0.5324535850074854	0.8281071672051985	-0.6444939092425195	-0.8561200663671666	-1.2088325479494206	-1.455083485435423	0.8295330107979811	0.8007585335436275	2.891656581356614	0.7147776452299465	-1.3983384699483326	1.4257246041362597	0.5289010120147494
-0.34990257419852155	-0.04502768239413672	1.9910258354171801	2.053191548290849	0.9105821642197194	1.3136729350518612	1.342074323718141	1.7783831024623962	0.8011242537803545	0.5603132322791792	0.3718020904310554	-0.319347443876514	-0.6588777898700421	-0.9361603020768101	1.765299835289231	0.8716923131837904	0.6866903343206395	0.7377255255783999	1.16472036163614	2.6613746505536144	1.014350556412776	0.32906878568926007	-1.0866275912488519	-0.15162164605653855	1.9191963832173866	-0.5691253881912065	1.5437129979875213	-1.8516451838403352	0.7763622912281779	0.8964162129164155	-0.633875351866309	-0.8919650276004452	-1.1518141857088011	-1.4959888726092105	0.769389207143714	0.8539058495486392	3.011966799009239	0.6938396765667563	-1.3885501967104223	1.3855472966756532	0.5623330332667649
-0.20812297065909022	0.12285358742504637	1.7550743127356458	2.046003714451575	0.9494634578649638	1.2304437730561801	1.2298327157041544	1.53085856345059	0.8380832775914902	0.5791686868150415	0.4234987215216421	-0.3018954057104317	-0.6028935877730991	-1.0019071951199034	1.7629432874026616	1.0767855486251707	0.5925019501794634	0.741304212061411	0.9575466833028118	2.614169038138296	0.844213522494058	0.19999526727708566	-1.1198937649243454	-0.32244009194956424	1.9042814328481037	-0.5168958763558364	1.5738433881534657	-1.8533103494750922	1.0129773434651905	0.9729076721989884	-0.6471944766029054	-0.9420105907595666	-1.0645571225538806	-1.5423622771529053	0.7374488284152461	0.9404042613442328	2.917680852695857	0.6906741705444001	-1.4157243076518582	1.3818497355441268	0.5713912824646712
-0.07914731762988306	0.3370852998266157	1.5581412945849116	2.0434879726078288	1.013670525317314	1.1602207292196403	1.1343812088976253	1.2237835712170948	0.8816271856263805	0.5919528697047864	0.4330148122393595	-0.2995090082263959	-0.5816460402055981	-1.0707858188671207	1.697949696691063	1.2994135496448522	0.48834546490887537	0.7583105334609608	0.5800001890486162	2.487850835752265	0.6818034331614664	0.1335146676777173	-1.1411644952771751	-0.49097175229903967	1.8961308637882326	-0.478448824867091	1.5589164058694198	-1.8390249811348092	1.2085570179993521	1.0257096334315254	-0.6998218595851153	-1.0080995316293258	-0.9806076663782518	-1.589047773383858	0.7508611238244038	1.0233461527314212	2.653224525115559	0.7011288958398582	-1.4660639985896817	1.397454178133962	0.5708205176377319
0.030105400665230497	0.590271755385029	1.385734193567823	2.020042949879136	1.0761782696775626	1.1195033568618382	1.089877969856857	0.9447514287734495	0.9294979758100391	0.5808845866477721	0.41303239226850186	-0.2968273241849916	-0.5857946508071823	-1.1319761409944311	1.6205711376422696	1.4621619485346187	0.3948773351791458	0.7843694195414799	0.18062102273133518	2.362973311985329	0.5081855110566282	0.15015368981438684	-1.133529229618263	-0.64566234225334	1.8631632357385506	-0.4534953797656101	1.4902575526122919	-1.7942933737674434	1.317378792718237	1.0390441460309143	-0.7361723535788783	-1.0866850021938264	-0.9111718302250118	-1.6399828468358337	0.8057167853050841	1.0692148056457023	2.4105563520741478	0.7157472596872451	-1.5031196044189135	1.4081244580217933	0.57131729443155
0.11539698724779177	0.8746795767818092	1.2786804583605424	1.9818153012324646	1.11629010763088	1.0846008050571982	1.1010389917182224	0.8386918849070847	0.9694886826101795	0.5356684386476191	0.3689102587343126	-0.27497009268347855	-0.5986225270356946	-1.1642076799803494	1.535997252379816	1.5484008229750983	0.31158073721412183	0.7978272968790008	-0.12871925717271582	2.2401850840512814	0.3312685850132326	0.26983512503183543	-1.099931087870643	-0.7778081406577902	1.7942675554124314	-0.42197492832275163	1.3818131579499364	-1.7341546022637473	1.346016101854786	1.0068562239543524	-0.7048371989686888	-1.1735662662554702	-0.8893495942989821	-1.6995367811304463	0.8460946886571877	1.0774436175710311	2.250838434306652	0.7327611416056043	-1.5284359410519304	1.400759944708505	0.5724112603498503
0.19485041494034702	1.1704245182560682	1.2190694385005496	1.9347614154449193	1.1379945653313692	1.059542562735918	1.1607781426733088	0.9316577962061473	0.9692537128511075	0.462259035605444	0.3072224176582976	-0.27600660876240274	-0.6055972867720072	-1.1556100093516373	1.4176828381547621	1.562252236701403	0.23655331966753992	0.8020360337991619	-0.32077158227867564	2.1199102478206795	0.16456853618639594	0.44995175331809056	-1.0434271491462872	-0.8956821168195279	1.7010491156044172	-0.38565006918849115	1.2507347720729278	-1.7201496828724754	1.358202677319681	0.924433925593507	-0.6263002910391047	-1.2632282063221276	-0.9277656560825704	-1.759915834543427	0.8713837596739881	1.0618751238224748	2.170487230774788	0.7552561970149256	-1.5529399175930934	1.3729731401124834	0.5948349192452513
0.28930774077150323	1.4661085669955358	1.2120440042615805	1.868807754797634	1.1353889365901477	1.0597515328495468	1.2667301408916183	1.1050149525691224	0.9432694960795635	0.37271628541077406	0.22781354158755032	-0.2930729665270246	-0.5496669627348243	-1.1091397941208825	1.2927229588895814	1.4905868226281895	0.1635767028497331	0.8014916702214645	-0.402219423626266	1.9965607165285433	0.027427813523857907	0.6073147547354091	-0.9648597204938731	-1.012783273490093	1.58265901063787	-0.3436011856758854	1.1125614625176996	-1.7469851416810318	1.384685043233779	0.8132151745053301	-0.5143829008386304	-1.3353474493120232	-0.9922918876593186	-1.814301017469613	0.9045619553853106	1.0642810052752192	2.2520423240746146	0.767769927128529	-1.573362117607155	1.3466922958448644	0.6296092948124759
0.4000242540069686	1.7477374654045743	1.258208889878277	1.780746219922639	1.1075786352276948	1.0915558755782064	1.4074182698116164	1.2684445443479935	0.9167293752438732	0.304896924316586	0.18260868433751948	-0.29083119919353617	-0.40561172495064224	-1.0195012971191566	1.194711513900598	1.3525525264873022	0.08009866675052808	0.7812796521976958	-0.4361380391528466	1.866463071531377	-0.05577482193032803	0.6993483629998655	-0.8866292146609315	-1.1513333383336828	1.4461839910664949	-0.2842682244317555	1.0060717917258735	-1.7755032941836588	1.4207874872470405	0.7185474710066624	-0.3637328835305846	-1.3761262940981407	-1.051103530792326	-1.8664246044703254	0.9144018169705339	1.1713340129605652	2.4474550108969084	0.7602867849639676	-1.584169170304521	1.3338242933639566	0.6818871250725042
0.4899072206495275	2.010002474150029	1.3266805809154119	1.6859883721988496	1.0767329912386614	1.1461061608925527	1.5539054675316446	1.434618310617017	0.8895875025861688	0.26589301423776124	0.22897392902984542	-0.30835555243489265	-0.23120354749937708	-0.9036953421688445	1.1307757513514154	1.192093655237548	-0.001378051747405218	0.7466419993649438	-0.4484606888823306	1.7223764995098267	-0.09756429577559014	0.711942435709739	-0.8242885835639608	-1.311332311350298	1.3361701136308235	-0.21941166808720308	0.9618173698220265	-1.8074978451167432	1.442319771382246	0.6599049593973302	-0.23196234280319428	-1.393431213654284	-1.1032999599667488	-1.9118745596380236	0.9019844757184803	1.3882556069879104	2.6009565819653426	0.756482474122685	-1.5878447667856954	1.3502245686476628	0.7700015876610048
0.5028090411702978	2.2404039754902287	1.3924441142930648	1.5921871405963173	1.0960115187318074	1.2121543452850645	1.675831617578512	1.5501312555841535	0.8659357904961464	0.2235739662384777	0.35765815530765027	-0.3601030150495851	-0.07444288362250348	-0.7854870968958039	1.097956894451118	1.0401896657085596	-0.05970216469875648	0.7004870245410935	-0.45084167544023057	1.5657978094187979	-0.1190705400822685	0.6310874823930572	-0.7839866686583212	-1.4682590101602042	1.279959663067628	-0.17358410318786213	0.9552687157776584	-1.8134398572239285	1.4393931641411453	0.6427331769851671	-0.149114325073811	-1.3948842985025096	-1.161003754015125	-1.9453367738321323	0.918922199243363	1.6128219765009697	2.668408162890011	0.747670389790179	-1.5610169076866884	1.4166643550060296	0.8664555585542297
0.4233088060813934	2.4193732587445616	1.422959529628945	1.4998816126529864	1.1205677140351342	1.2624798000412543	1.7444636453952853	1.577285515539097	0.8604455214914835	0.17994733451396952	0.4596626073216675	-0.3794894814792427	0.03364140226316983	-0.6120164483282577	1.0827754892885255	0.9054776980991877	-0.08436675469684937	0.6468168081029182	-0.47091993635539103	1.4155181903463283	-0.12226919409113572	0.48980362675317946	-0.7771986647954339	-1.6135300707425948	1.266425527628067	-0.17549997128566078	0.9579145036428198	-1.7263487731829212	1.416706241992849	0.6822739851882652	-0.09792601993670505	-1.3842833840415902	-1.2231230041274241	-1.9677817239431676	0.9584775027017962	1.8260650126549158	2.73237183887946	0.7125418283637048	-1.4644326197166975	1.4916073076089158	0.9337793838355172
0.2741166130475091	2.537466414317241	1.4088613341239484	1.4113496974752748	1.0754204106433842	1.2803240306137689	1.7450513232217535	1.5062356644539097	0.8745035902476805	0.14784591101439853	0.4639112700040856	-0.3610370847718721	0.03626183516971929	-0.32675176690807295	1.102303416108568	0.8026180411702324	-0.06452951869303356	0.6180865081688839	-0.5281750049289945	1.2887322351618893	-0.12973899198243222	0.3404298722597071	-0.8018534875850174	-1.737333219393981	1.2732490099655989	-0.23399584554552244	0.9765469052504627	-1.5619706329434409	1.4043367535753855	0.7829966747297367	-0.07208385607995389	-1.386667764178906	-1.2787864430271292	-1.9721339066504118	0.9893132472873368	2.0310356520746056	2.8492110285562284	0.6823126717538148	-1.3330633389610997	1.5141293728454805	0.9629306688854882
0.0965889243514171	2.6164276842318666	1.3626333458045063	1.3304231447201487	0.9704530279198119	1.268094736137901	1.6723152643027803	1.3706622439281437	0.8935189478233282	0.09920768516086913	0.3721081768823694	-0.3534801594057577	-0.06073826442151955	0.026739904851949613	1.1529168279390078	0.7520747763028854	-0.007376506425943124	0.6327288803282473	-0.6061557956747297	1.188352484623567	-0.16357573389976474	0.19951087986516952	-0.8198739036794134	-1.808571973473672	1.2949820698516747	-0.34252829954111946	0.9938564129255247	-1.4109430312142042	1.439484620617429	0.9145981001763523	-0.06695216572166976	-1.4052870650295808	-1.3486925172810396	-1.9534468824722526	1.0234393914475548	2.1582858602165054	2.9833322246217024	0.6914954910258765	-1.2011680217525802	1.4918583009969835	0.9375844826817789
-0.09013429011821873	2.6647100872180802	1.3149171854119897	1.2469808501212767	0.822650983805693	1.2285494135478456	1.5360322906605273	1.2394197654548644	0.9146375712911577	0.040765011821174334	0.17671080958160318	-0.3274346797946361	-0.19969467855015302	0.38915020100849745	1.1936275018727733	0.7339047924771556	0.04872086578772934	0.6659854626027666	-0.6954567154939918	1.1039511696788566	-0.1940444813018777	0.08611389951143879	-0.7927268429752095	-1.819695506477757	1.3207232540084586	-0.48592365793788783	0.979910083357671	-1.3234312737496792	1.5284260438039952	1.0379268233501353	-0.06112236951512258	-1.426066178359209	-1.4346265376442435	-1.9191809253027394	1.0615923579444009	2.258452468091459	3.0853028130988123	0.7697947102599464	-1.0546701989585259	1.4403311949637783	0.8517477945415266
-0.2625769934837293	2.6711923956217554	1.27930096827087	1.1487717851202475	0.608864419349786	1.1652905258894284	1.3690637921618332	1.0840808214585267	0.9353206410592438	0.0179381970492201	-0.10370092745800422	-0.2654787390537893	-0.3410707073625912	0.7358337625421635	1.209767236509237	0.7247375420862062	0.09325568054130684	0.7049124988116342	-0.8035200878674684	1.0125023792381351	-0.18441088805164138	0.031126492140310102	-0.7113054798519768	-1.7979425381770575	1.3275521091667286	-0.599496318775386	0.9425399751527275	-1.2959063779414688	1.6837705848027944	1.1356022692167567	-0.049303559978741175	-1.4553788627066002	-1.5147901786026103	-1.8809176293991654	1.091002262714249	2.464137898377544	3.1947498945741617	0.9132634282533759	-0.9730346684164995	1.3483084483924181	0.7343340708368103
-0.3806295022923497	2.6503726160263477	1.2603754160058624	1.0544156104639475	0.38377247321907376	1.1004779908644633	1.1976221426038194	0.8861157003818114	0.9699356982493915	0.026007301078487893	-0.35987244493534104	-0.22844739425731922	-0.42770662745801785	1.0008054125519321	1.2194343196172557	0.7381639536757418	0.16218567715434368	0.7321760413279839	-0.91553088532378	0.9018195937268831	-0.1269291939511127	0.04007193239677266	-0.5887745780058402	-1.7439211888269228	1.3081293621980847	-0.6244261839618169	0.8898940618854955	-1.3309449685086177	1.8914682424446376	1.1909097419152805	-0.05266549077432359	-1.4925316003032816	-1.5757139081199854	-1.8493749928431242	1.099706153017739	2.744362068889784	3.30657100166671	1.092259960685109	-1.058978370921062	1.2505924371649004	0.6084698567776886
-0.44275142768243303	2.622799278572285	1.2610537700603737	0.9813956749320235	0.23036070965608846	1.0536141714688272	1.0322466881305936	0.745658769334794	1.014654455079643	0.03356600997337441	-0.518347562989543	-0.22066749740911124	-0.4564628173540061	1.1158041201468334	1.2284834635016848	0.7651584442337368	0.24851174214766614	0.7152705279983781	-1.0202385982793971	0.7725140101350204	-0.032637891266186644	0.09399620375992417	-0.45964890744327835	-1.6456084142122323	1.2837851114332373	-0.5986238619185419	0.8295543028113631	-1.4259587353592047	2.078228083047123	1.2106998966702776	-0.07442924678069665	-1.5234823075704902	-1.6183541426723078	-1.8371136372396102	1.092819816765023	2.99290880027422	3.3328709300088972	1.3494701581340913	-1.173221502854956	1.1989735042824023	0.4981167053765918
-0.497873519709498	2.6006287874051455	1.2560055538407549	0.9363078731063981	0.12717859280168858	1.028015332549245	0.8879013575301752	0.7067773637015231	1.0569031639547692	0.03149526399959848	-0.6244910347780441	-0.21139308900524384	-0.4703192747234068	1.1152886489439808	1.249163480399607	0.7681700185147118	0.30385037307294466	0.6578099281303093	-1.1167729831093558	0.6197521828789988	0.11209806669976072	0.16943482510697558	-0.3466608489839461	-1.5226794384279096	1.266645813278334	-0.5933242760110927	0.7807915110377757	-1.5189450900158952	2.1975559204791772	1.268958681298332	-0.12318642891990475	-1.5410514243717646	-1.6365818466762634	-1.8424704986661102	1.0675855857411336	3.100014109730278	3.2616951667179124	1.696774649509455	-1.1624810370503647	1.2171184897026734	0.4180669383983619
-0.5610422286906454	2.576852942320786	1.2275094249927219	0.9156904173659488	0.05576405154491089	1.0239495009905892	0.7705454953734483	0.6646440179581529	1.2068482560612281	0.025083728930559778	-0.6973121994637941	-0.21605741136040485	-0.4794344628338541	1.081569051580016	1.3065270927317998	0.7434559157658311	0.3425406806557752	0.6005912676301062	-1.2041315191576984	0.4607349415322705	0.3327173871231321	0.20515367867673434	-0.2636836951943282	-1.4185895213874073	1.2613750761341458	-0.6048135896191218	0.7432371191009297	-1.5559351378532509	2.2540817388526957	1.4161574799251047	-0.18904720434155547	-1.5154507113184783	-1.6198126777981163	-1.8616748255039712	1.0270744995491026	3.061153894091383	3.2223493487873753	2.007610230061492	-1.0864121707443206	1.2926185251912703	0.35536208032767436
-0.6035646206642806	2.545781040467814	1.1740088501818924	0.9223655895269808	0.007616563935382551	1.0412122495077871	0.6758953674211947	0.6203041319104552	1.5248826904503052	0.03237994889919364	-0.741352100817033	-0.24377216395909648	-0.4947897098656928	1.0531695060643609	1.3910381367172786	0.7010151109897867	0.3917049168936126	0.5619767364380645	-1.27549845835371	0.3213570810146927	0.5857309192245426	0.1546201191970088	-0.22484838550285935	-1.3343902043655986	1.2841397176019584	-0.6308576057916571	0.6987852503414749	-1.564909504221625	2.2250443076324027	1.6367779219842322	-0.25650015099608653	-1.4156964364877793	-1.5346995815767603	-1.879746216764799	0.9887491787888214	2.9413915561230612	3.1607484471088827	2.2146970636826038	-0.9854331478511871	1.3723058650076214	0.30792518137761204
-0.6535421543108682	2.5212578754564716	1.099984121303178	0.9556674579249727	-0.03198352384537158	1.067192686026171	0.5968162734495923	0.6356901769089867	1.9027599107962558	0.06405847357313435	-0.7586162903620428	-0.2714206277387875	-0.5341157954856717	1.0295453635789067	1.5024085898365729	0.6303185189917886	0.40395474001348575	0.557379888448619	-1.3257219584376072	0.2127947748562226	0.825021598440852	0.05178530072133802	-0.2296445809329871	-1.2453005869570288	1.3186547180242456	-0.7033776345274044	0.6565842757359625	-1.5912424919965358	2.111741165575583	1.9360059647668006	-0.3202543614019257	-1.2396618120563565	-1.3826293619023082	-1.8790023269896907	0.9481597497497753	2.7400384558442723	2.9364255288961068	2.3821494804580303	-0.7799926075727914	1.4160338106408854	0.28420144704307193
-0.7054430464255903	2.519093415519805	1.045268819464503	1.0179954906209754	-0.07661517057469111	1.0786088141903083	0.5175623331825118	0.6724247793696885	2.315389731605957	0.12147549573802437	-0.7518778199786376	-0.2751990904218446	-0.5897179531588566	1.0199507910956211	1.6012422081993152	0.5356390107167706	0.3521019205145988	0.6074159739653137	-1.3476660216846885	0.15720703229343533	1.0314727631661234	-0.047583316923593494	-0.25120268663183576	-1.1747332989926185	1.341483833340917	-0.7946142208339529	0.6402488392152377	-1.6319426457218587	1.9627357015892457	2.2807169409184227	-0.3881543407487663	-1.0352391936355052	-1.203867152411833	-1.8669803841873613	0.9093800404768005	2.5494246524849813	2.567219540196765	2.491231106904096	-0.48245573589743296	1.4094039121219404	0.2704026788658645
-0.7326934615360835	2.517903239339796	1.0473038816280371	1.1133558479459986	-0.12396964074123876	1.0704589797587676	0.4314553895009904	0.6937770704025937	2.756038263442582	0.19217737411495653	-0.7288665146761205	-0.21971534891800437	-0.6476956434669515	1.0236563482331091	1.6529396320575773	0.42798094256623215	0.28816422165418504	0.6943780555024878	-1.321788457252772	0.1681961047040313	1.1599332169104806	-0.11603921064429146	-0.2798262620449018	-1.143123714886477	1.3402158476466988	-0.83488871573906	0.6523786577114884	-1.6539286747870883	1.8103920762185282	2.562203253860754	-0.4594897357173215	-0.8687949292023728	-1.0169594626012692	-1.8493536167001619	0.8585903727562563	2.5253571209957517	2.134949980007387	2.490392675579256	-0.20926303222057818	1.3495328063829897	0.2566303349862009
-0.7292382246419988	2.5160211002644335	1.0984906906715424	1.2252905044768778	-0.1726757564017337	1.0459731338356888	0.3285437740873879	0.6994857000562585	3.0679692150655162	0.2515582023207041	-0.7180529828811915	-0.08560101556642928	-0.7031704529988834	1.0039906355506925	1.66547646681413	0.3225392834085207	0.2314730519104645	0.7742684509330922	-1.2592005357453924	0.18870862409020944	1.1720191115675151	-0.13610668913804405	-0.33423929738959496	-1.1152578711023255	1.3041964574177114	-0.8163018477010328	0.6729986909989297	-1.6552841780406449	1.6770599658554282	2.74520152262317	-0.5134031031568588	-0.7734329335719929	-0.8588877295402947	-1.8287299139695647	0.7819710683745008	2.6005757842411583	1.6947820028356702	2.3940928491261637	-0.03162251967570242	1.2563591633004918	0.2512133539897873
-0.6618185530288423	2.5448067567111563	1.1600105672895782	1.3433771011466655	-0.22506178551684758	1.007100149872093	0.19688937043376922	0.6765727764561641	3.131817948866084	0.2501096523202689	-0.7307121702929991	0.07552299839991818	-0.7526501038810631	0.9346937993181417	1.6644867167017707	0.24238753634627885	0.1454108969304963	0.8366283230004383	-1.2027252054597575	0.1949141445490863	1.1147443891969722	-0.11226476327869324	-0.4154971538504377	-1.076160806352205	1.2321200672145696	-0.7879882647049515	0.7018259319178536	-1.654361033583482	1.5665862585336567	2.8648791964309757	-0.538688007082103	-0.7524886969641573	-0.7666174500239876	-1.816391604251384	0.6839876696114513	2.6717672111417534	1.3980794315639462	2.2618431407651216	0.06875056249318028	1.1752454464251243	0.2534277101239316
-0.5414214191849482	2.585748817303456	1.1882648024437539	1.4308255560765448	-0.27994406165690966	0.9601000456197424	0.052364336696330685	0.6203601354714776	3.02601851661653	0.1674499450806865	-0.7713988260452753	0.2031892375395775	-0.7955027534126604	0.8460181636198566	1.6700429329409947	0.21330459442803357	0.03510200947358053	0.8788921063244519	-1.1646990400233492	0.21129172919733924	1.0427684021268502	-0.08604493557901745	-0.5137696126946059	-1.0421060720526834	1.148556586273126	-0.7744298135513	0.7504176030832463	-1.6473614952310647	1.4699224791308274	2.9395761677716923	-0.5397412895900088	-0.7950178484992744	-0.7302337732517716	-1.8152971457316842	0.5824318370244678	2.8944855847563273	1.3611863983943064	2.1393808348083385	0.09467283985044823	1.1437427153277175	0.2609480652048071
-0.4545851885228882	2.6172192897841513	1.152680136654007	1.44977289748375	-0.34067825961758613	0.9167069472417746	-0.09233068649504453	0.5471448133600472	2.7199847328493347	0.024417784802842735	-0.827686753905572	0.2665613485045367	-0.8130376128620969	0.767102440224641	1.6868110803472098	0.22714686832344003	-0.05422603192164971	0.8807973788463928	-1.1521118362318756	0.21361178307744244	0.9796796557048948	-0.07292244023796145	-0.6292697280579407	-0.9928546659554399	1.0714297445760632	-0.7766286406296965	0.7934807622915854	-1.6537767649397075	1.4000611633090911	2.9965314092721727	-0.5081856805014207	-0.8550632773866396	-0.7267428531145907	-1.80673386286075	0.4903868260652405	3.338213807475556	1.5209211931211666	2.0479404878706484	-0.013817184547694794	1.1711438471567095	0.28218263071075106
-0.4164158844096586	2.654662785977542	1.0485606771243803	1.4064292023985363	-0.4115224533537975	0.8831218157187102	-0.2386624652857586	0.4702257890795932	2.198856193045617	-0.14399316591886308	-0.8604791202866455	0.24502953484175585	-0.7942978440761908	0.7207392095831575	1.713104917988249	0.22827563743937365	-0.09548946213468623	0.844269574702192	-1.1822013798086162	0.1693436582361243	0.9325089168800084	-0.07550793668339542	-0.7539708092412626	-0.9306300277440929	0.9967152993904584	-0.7986404913287108	0.807907545874755	-1.7091420616237667	1.3652448259935785	3.0471946568884727	-0.43151038816720433	-0.8725069004964767	-0.7348564528854808	-1.7840837017772713	0.42972595962066595	3.8310185250460576	1.8533579130195377	2.050900663772636	-0.2998212063944402	1.233120848639443	0.302957413439438
-0.39834397420130985	2.6819814810861144	0.8999906220693014	1.3532233764720825	-0.4957385619044035	0.8635876529229337	-0.37280357180840246	0.39843669098889517	1.6399319078496766	-0.3006504458316711	-0.858761381395689	0.14192631627010466	-0.74780597650802	0.7247268170014511	1.7274484394578375	0.2052478334912214	-0.10662866394835854	0.7920409136642153	-1.2324457657395134	0.10061518039006664	0.8819011929632417	-0.09664484193073512	-0.8713091358696572	-0.8947002559905801	0.9265462605493828	-0.8289878419978397	0.8336019633513484	-1.8096070549207692	1.3364188878746932	3.0304630318960104	-0.3468619921975636	-0.8300173785481298	-0.7291338943044398	-1.753263578853376	0.38400507410206436	4.2397219953119265	2.228932141052218	2.1886828781547334	-0.688735271024792	1.2882842979046454	0.3079938845512258
-0.40767992216389926	2.674845959709225	0.7508316084552668	1.3118351950049063	-0.5929632817117821	0.8454663098084328	-0.4720288444923373	0.34926183083949924	1.1881538327906547	-0.39126259535552116	-0.8431966569236474	0.007986744350440977	-0.6874233655324197	0.7707399162598644	1.7114867551061372	0.17400789148098744	-0.12721914311528998	0.735447263197665	-1.275909213344693	0.033240067307401734	0.8154068208024338	-0.11231508924356907	-0.9670596283151311	-0.8800103510723147	0.8822849633079756	-0.8521079487041959	0.9173062670058876	-1.9159439480877036	1.2963438031728285	2.958598868564135	-0.2833282362701227	-0.7507185754217729	-0.7219288901856928	-1.7201519334038582	0.3301051953549814	4.550873946238431	2.5199077974464346	2.3677250395021034	-0.9599370266076773	1.3226642702798954	0.30819999407206466
-0.4207136544380158	2.653987430191676	0.6462020687451157	1.290060286609457	-0.6944812338828825	0.8193768454046776	-0.5335067447191235	0.325930747317096	0.9400486910893548	-0.3872912351194293	-0.830395847422426	-0.09785239456906995	-0.6360677785694764	0.8455367329681349	1.6938964343261627	0.11548555423946447	-0.15888284659255536	0.6799473802900069	-1.3216979519157757	-0.03356750571319507	0.7240444816903328	-0.12085163103542666	-1.0280476133868692	-0.8650987356442869	0.8849606280356059	-0.8658019843693836	1.0452386663168585	-2.0110453552348577	1.252793372372157	2.9057122616739632	-0.1940502962541066	-0.6702837241413484	-0.7410014287433963	-1.6944193325051304	0.27868095057360603	4.6988356555822195	2.7164231122805083	2.503590839427422	-1.0439563679110446	1.3297839119950694	0.30558398861525954
-0.3956759526094487	2.6307430126109477	0.5818741218549164	1.3149693019657083	-0.7815139216275222	0.7909977954081152	-0.5672472229048949	0.3170336482558238	0.9906073060780098	-0.3265056050676213	-0.8404190365893353	-0.17045673014398685	-0.6152365614637633	0.9366195219250244	1.7073444675988554	0.033135677846192216	-0.21807566333786524	0.6375071828435915	-1.3639152106500088	-0.10149768544997129	0.6064469078349136	-0.1498771312768618	-1.0639150294185789	-0.8621278148134695	0.8991609932467061	-0.8776980515120216	1.1953443475127283	-2.0808362447337063	1.1991998772695065	2.8627686980339497	-0.0733943354793238	-0.6067178669625996	-0.7861681968196603	-1.6877414254435237	0.21465134170733907	4.646926148150721	2.8754997055921736	2.5617391887930503	-1.0131466126240984	1.2998483591255936	0.2956907316149796
-0.3406772619000289	2.588273097945707	0.524697814609177	1.3925556260543483	-0.840611300333968	0.755936244603974	-0.5848775576989569	0.31595464631343734	1.289655037740107	-0.23653995604732048	-0.9061225491684107	-0.2367756804263544	-0.6141834902957106	0.9820976982370813	1.698729975880172	-0.019308671847991295	-0.3435153915604411	0.5991950758613819	-1.3813479309452787	-0.15502107899578577	0.4699333722329377	-0.19321407777951652	-1.0929498488612945	-0.8575415745543822	0.9187502976582345	-0.903753857642082	1.357665407508946	-2.1173764057153557	1.123982641555366	2.7833089976903196	0.013483100216348354	-0.5718240158117969	-0.8354555258797663	-1.6923116448089897	0.1338955350031327	4.431198777887961	2.954770783724743	2.470926239445377	-0.8125136460040508	1.2326004964934494	0.29454391710159233
-0.2684023867201843	2.510767717962907	0.46157407762970004	1.5792490396856234	-0.8736719240775324	0.7059742161323566	-0.5955140406738865	0.3203826612050313	1.6976771588840998	-0.13243879225767435	-1.015418254559997	-0.31544845606799954	-0.6018160265778821	0.9595434016443398	1.6265044015433445	-0.04029829350583235	-0.521775609330871	0.5581863530081717	-1.3818143815282593	-0.1595801096042677	0.32743020020259206	-0.22969411156800462	-1.1260723348637782	-0.8334258056782137	0.9396022149432431	-0.9742460136835437	1.4883620627984449	-2.1338878375884187	1.0376934561810467	2.7188372217918775	0.05469584020590732	-0.5844922737158741	-0.8737440654665625	-1.6759417945280082	0.053257242569450705	4.181972123484272	2.913382853711166	2.2823419311153	-0.37413883742050424	1.1494359799838754	0.31713140664176237
-0.21185479671341634	2.3987084788377144	0.39915498749754486	1.8605945976018752	-0.8784925325732855	0.6607776148171972	-0.6043486354370821	0.31931112640411446	2.155449828284328	-0.04387308417739165	-1.1142110830624652	-0.39183728058224687	-0.5771153851802542	0.9059052189324083	1.5318602016456153	-0.066552457761068	-0.7116973508164037	0.5139164890922727	-1.3750612909985425	-0.11730149333217803	0.17509900693323552	-0.2789317774522085	-1.170843431874764	-0.8123379689068031	0.9276315703385025	-1.0929001462142804	1.5380528547933947	-2.1429732149991105	0.9503753854485281	2.7103387977653517	0.05770259434184719	-0.6402709170943581	-0.9083902523074862	-1.6291237662106852	-0.021097953533539614	3.9791545736255514	2.8031538064519532	2.1859280323731145	0.06568090673625719	1.068536525756858	0.35259809880462634
-0.11650813035164001	2.2618382181367123	0.3323081910560999	2.086773530801695	-0.8547059157737383	0.6294820688869395	-0.61488312473965	0.31372943815543514	2.61177256234199	0.006967132113039992	-1.176926826400356	-0.46004244907800607	-0.5459003965569974	0.7976368145898467	1.406434249576201	-0.09118430203186387	-0.8825405975865153	0.4490313748728301	-1.3355800782211955	-0.059518430968863646	0.012563480188532006	-0.33880080341617486	-1.2287346998557684	-0.8148718033040895	0.8717596074818145	-1.2347274402602357	1.5208420705461372	-2.147588937284928	0.8695907367405755	2.686965310170485	-0.005175921885908508	-0.7145301577698231	-0.9409642034505404	-1.5748240878563509	-0.08479852244233828	3.6599568669712084	2.625068131243335	2.240899468487477	0.34637795322884324	0.9927120354007597	0.40016183438289765
0.15604708336748851	2.1101378086624853	0.2565060693833945	2.25547093397508	-0.812418162964558	0.5937436366277817	-0.6122652871490161	0.3102460166597716	2.98763248134176	0.04931048464253183	-1.2004954831515344	-0.5382994130368272	-0.505051031247417	0.6306241448655858	1.230373938584021	-0.11044649564993499	-0.9923381593925569	0.346867436388104	-1.2177351675031276	0.00794399596950432	-0.15416165612072685	-0.39398322390119234	-1.28366302892436	-0.8408562750482556	0.8209219776568328	-1.3788891458961234	1.4644117592130643	-2.1471390504292214	0.79723723194009	2.616178968212492	-0.1282140157745005	-0.7775742253894365	-0.9618858138617267	-1.52855756402747	-0.12674328273476396	3.155950853506588	2.4164407852390517	2.3358760563870797	0.5618331621805832	0.9195933762038248	0.4684527889542768
0.5189661033462103	1.9617809638986081	0.19168907654692022	2.4480784550079338	-0.7673294569208113	0.5519950421875054	-0.5481258377577263	0.2995642707872167	3.13749733987195	0.08689501015717216	-1.1765202339501026	-0.6205578111607993	-0.47161234815766795	0.4950309038359575	1.0818066862684905	-0.12470463185121221	-1.0164584349881056	0.23224866086179857	-1.0537673446619915	0.08259110589141645	-0.3125828357481413	-0.4448313206613828	-1.3069899794254356	-0.8858255010140862	0.7946112745017985	-1.4972838993613118	1.3956146931570104	-2.1500487082752175	0.7359785409188544	2.5405734668131625	-0.2641303254428907	-0.8105592514441613	-0.9818270973850739	-1.5098577141635332	-0.1726286882320996	2.757943095351292	2.226316212350802	2.463728278003551	0.653403457124624	0.845458499874716	0.5363632336410302
0.6747751601366254	1.8373162139855104	0.1500570684107554	2.576851669341702	-0.7289989783468002	0.5051312227918698	-0.39827284884974146	0.2856977890777902	3.026820852379214	0.09755497710668126	-1.1122923321736304	-0.6942107153271879	-0.45965631689619507	0.3879441929112565	0.9952218801428305	-0.13565414926732103	-0.9848772033900139	0.13056356070930616	-0.9277073341242688	0.13404391371627805	-0.4388293191687135	-0.48596021545516355	-1.2940481793598422	-0.9255623589495212	0.7802174877441228	-1.568837151580016	1.3415537440912462	-2.1544190377306505	0.6943887083285292	2.4738106151147394	-0.3825388752851074	-0.8295682432314055	-1.005586076674882	-1.5295536922895407	-0.23554582867073762	2.572193356668202	2.0766850906298386	2.663822480303204	0.5005931968955084	0.7716725655729191	0.577125355031608
0.5304892332836275	1.7541478096671337	0.12977480803672656	2.6073893928147376	-0.6934460140681541	0.4511715051899544	-0.23325680065055457	0.2783015854519496	2.8184771786887164	0.04935423279690716	-1.0451314826099407	-0.7689483456226828	-0.4625069560580874	0.2772345947589592	0.9087784668903647	-0.15182708004178233	-0.9223690171019372	0.04683741821733385	-0.856918236695232	0.1513944241852197	-0.5183001916125543	-0.5128908974086926	-1.250233348586475	-0.9525920373825676	0.7947294765580388	-1.6043190287512448	1.307059778416342	-2.166647780444847	0.6639908620235059	2.410032933608902	-0.4605858843738049	-0.8523948852108063	-1.0416031271313213	-1.5793259035643354	-0.3031086999374316	2.4681564177605724	1.964413931287585	2.834662844064721	0.2254894493960143	0.7026310184845876	0.6001356333324738
0.19924179976140177	1.6983866717079348	0.1280394837112321	2.672920239706771	-0.6555999402376381	0.39994202755089053	-0.12058779058095459	0.28251305324092	2.5402615220077758	-0.07327184391776337	-0.9843801747058561	-0.8510621135961088	-0.477176482329334	0.22530330253949238	0.8073159884408266	-0.18520574248220756	-0.838511610358535	8.767578081285283e-05	-0.8434816751257947	0.13956339673749063	-0.5518735149644511	-0.5322538123942013	-1.1734050362522184	-0.987913688880732	0.8307811037114554	-1.6374782842900657	1.3008862733976319	-2.2049465900442575	0.6277283691767462	2.386089498585961	-0.4829558901957755	-0.8790325724512359	-1.084984584452498	-1.6370585904785095	-0.3677180458716175	2.6076190893636864	1.8852778688299268	2.876190860909364	-0.006892147699105289	0.6350403356150831	0.6038561744265963
-0.2552622739998222	1.6380862571552135	0.1370263602938649	2.76069109012503	-0.6093939780919587	0.359129255793389	-0.051902337507229224	0.3537271814384432	2.1388414779967384	-0.24677216326515836	-0.922532437722438	-0.9205147171403418	-0.4969007502072332	0.2407431239456926	0.7274080679937815	-0.24384689752540795	-0.7499478083769773	0.037437065695056705	-0.9145422885658206	0.11044422586060823	-0.5382572838796451	-0.5589202830321389	-1.0709656348907601	-1.0238814681502044	0.8646889753903244	-1.681572725433245	1.3173665042791352	-2.2602242464317506	0.6138727130196614	2.4530554998627077	-0.4215593179617011	-0.9196000594412478	-1.1082175346805392	-1.6805590414079923	-0.4246967985064341	3.0617466474927846	1.814990958732111	2.9214262271495595	-0.25853733287400277	0.5721328220595151	0.5847355527241316
-0.7251489602882841	1.577182450957744	0.13335588641751744	2.755458769903793	-0.5517420006362652	0.32766108237795954	-0.04632182657654726	0.4837599829936142	1.8563218630459626	-0.46253319973933615	-0.8648556996949857	-0.9523032189794598	-0.5079996305179659	0.27722486888720804	0.6763233465860273	-0.32250428223578514	-0.673045530110522	0.12503423807287822	-1.0454478156073415	0.07230054432644407	-0.44570956122308136	-0.5977090204592511	-0.9689919797797483	-1.0500749812321468	0.8879532891867911	-1.73719774503579	1.3441863688327005	-2.3180726848518503	0.6330156967119366	2.669122005541087	-0.28966630252408965	-1.0000613304461852	-1.1066155370833406	-1.7046969820416884	-0.4441258245664286	3.5843197895601073	1.7902718389170154	3.001157053611758	-0.4514795133785493	0.5257174106369458	0.5931490490619765
-1.03207782379857	1.5345852151197572	0.1093610836986437	2.6596227471041125	-0.475690455907478	0.3157906713581076	-0.12439555434914924	0.6150846000230618	1.8265953230384635	-0.6894062674249039	-0.8136981462350722	-0.947590686574115	-0.5185303421984934	0.3520070967878508	0.6693741487071865	-0.41530098534576226	-0.615364697816721	0.17457636404684668	-1.166885092009258	0.04234565511640699	-0.27754816654513526	-0.6581819580017132	-0.8863963415357098	-1.0413015796315448	0.9198409802680914	-1.8022370457219794	1.3758305182249815	-2.3798707793038654	0.6416754818101147	2.9811823300210785	-0.1468730378767573	-1.0988314705387674	-1.1023276032162097	-1.7167531266727578	-0.4044921782609781	3.915599205248885	1.8555631690430965	2.9756847114570855	-0.364290635979097	0.4895070230657909	0.6475883868610619
-1.097599668250689	1.4978170747122328	0.055744820599447784	2.514243522532845	-0.3873725329966282	0.3201926722299929	-0.22435421010578524	0.7829235388398517	1.9817613285721116	-0.8559409084145024	-0.7704897036003278	-0.9293311300674747	-0.5199311717522747	0.4493922506399947	0.732262556640116	-0.5176259621671696	-0.5703295536628262	0.17182430373737528	-1.2400482140471947	0.03138776622570673	-0.08168391940215455	-0.7409178442555835	-0.8377407226061075	-0.9401445759059003	0.9409400473070588	-1.8639869482587172	1.4025253331033274	-2.436685062224485	0.6363538580963171	3.2558574890457366	-0.013142901785821393	-1.1777670024530686	-1.0762014931484507	-1.7186513281678626	-0.3305835363859795	3.9683716918971284	1.9116846845814197	2.8774342488604874	-0.12430481572908428	0.44489141788936204	0.702609059206104
-1.0367032456013654	1.4714339134381789	-0.03398722270426706	2.356634410090928	-0.303558792902313	0.32116483754122477	-0.28665291655301184	0.9779727411726082	2.2789407641010984	-0.9203333307492716	-0.7397577101975025	-0.9014777735745072	-0.49505910016449856	0.5155233156172895	0.8595004321956476	-0.6205084686733703	-0.5466271355884226	0.14146091307024877	-1.2386488622982526	0.0219079761779757	0.10857954729000596	-0.8208732209501315	-0.8306901171339256	-0.7504363945811092	0.9388016646532498	-1.9011724742922962	1.401169531361478	-2.482176218828757	0.637268422859161	3.510465984167123	0.08391830606477546	-1.239859959990207	-1.0219168880015588	-1.7071894403111614	-0.2578970429244324	3.7262842291956035	1.9179179082398465	2.7805241356607433	-0.056898904173053745	0.38808120712684097	0.7493747809985614
-1.0307459406115629	1.4790288981775839	-0.14832406152005984	2.207365298971346	-0.23185126490551747	0.32285476976448724	-0.3150605827266954	1.1244407211028187	2.6441926581242186	-0.9075297042353604	-0.7247594740831163	-0.852882042990499	-0.44974275390020113	0.6002696991277908	1.0042919711195852	-0.7069072901545693	-0.569306902361077	0.06070356823812669	-1.1734710957629806	-0.0031511004087268813	0.27778834435909194	-0.8935313327378603	-0.858714168118226	-0.543263759673026	0.9131840553734449	-1.9101505269475183	1.3732900353494777	-2.5217545767580325	0.6209605899317012	3.767862142946614	0.08248535195518321	-1.2787894240604005	-0.9650499583696288	-1.6817432797281362	-0.20758526657068602	3.285179811973753	1.925315642094387	2.612404395994117	-0.09486009174402373	0.32975279245601063	0.7781455561639063
-1.1122716593969997	1.506192593597597	-0.25806492015257476	2.0815200698926954	-0.17430085618636343	0.3394088370267684	-0.31252531144225937	1.2747318774655692	2.990469311359827	-0.838193740456153	-0.7156819549971325	-0.7841646427115496	-0.3959626542480189	0.7621422456311528	1.13613297021355	-0.7721702526835551	-0.6484139288640979	-0.04858246038814208	-1.0724462538282098	-0.04700136608346715	0.38565824690519046	-0.9757450871061563	-0.9121362539938843	-0.3589653147864401	0.8547868667697965	-1.9068788137343546	1.334123160758492	-2.5613621481194966	0.5655836935415055	3.926093092285111	-0.00935230950446304	-1.2788884980273247	-0.9121521571128494	-1.6348012697816288	-0.20065975889446203	2.887398694824874	1.949562207047291	2.360743815409555	-0.10389593309357766	0.27741761014902855	0.7504581771978441
-1.1841167575740086	1.5391798487449082	-0.33318342921220656	1.9678465917933443	-0.13332177748259394	0.3729439974357041	-0.27042620896431685	1.506530616541967	3.2135988869626737	-0.7320023870685648	-0.6976685389145784	-0.7160920518537921	-0.3413400976613956	0.9841158166256087	1.2484041483028228	-0.8220280302335332	-0.751443298452652	-0.10749469646340401	-0.9289047893522178	-0.09877224581124666	0.42060510991971845	-1.0455723633696874	-0.9701067979324115	-0.17688397499747918	0.7685853308458899	-1.8965684958788167	1.2857420995724156	-2.5641315814909875	0.48738269028858683	4.010112372053331	-0.11900391756583768	-1.2551701903456027	-0.8557156148950933	-1.5796379952515935	-0.24439073609885503	2.6659965824398815	2.000378731692206	2.197112820318774	-0.2742118874332139	0.2528753542280211	0.6840750569091041
-1.2182989225619212	1.5778079854151439	-0.3299599328136376	1.84921562241367	-0.11110166311967298	0.42346025099129464	-0.17709714191123294	1.7020913180654051	3.216705072558213	-0.6172947262958692	-0.6270539377509873	-0.6521052627490056	-0.29316821422977407	1.2312064514194412	1.3127169585138563	-0.8667675024804886	-0.8186193931019365	-0.11449077651751627	-0.7540972119185355	-0.1607089530244233	0.4271905740556221	-1.0803035698787826	-1.0045373372340212	-0.05485451042419339	0.6707838749481785	-1.8749162388843115	1.2323722145012839	-2.4959357453896436	0.3981383175243283	4.138790700789627	-0.22362181503710601	-1.2212340542084028	-0.7816013081470465	-1.5230083173143036	-0.3039156312616957	2.615098242575478	2.1365926707188123	2.200586321521684	-0.5649901894919196	0.27192636456131514	0.638656974291364
-1.2445280853884486	1.6167959427909644	-0.22924276067369048	1.723904195701023	-0.09659686624387741	0.493406182285847	-0.020876833742912493	1.7544695819053473	2.9860450027255903	-0.49387632189639746	-0.47584266234737127	-0.5867806447516528	-0.26942758189697563	1.4769646417832587	1.341367344041465	-0.9057808706696875	-0.7938118518466105	-0.11417827150068993	-0.6045406235067965	-0.2386303325351909	0.4212009376272528	-1.0761768407590635	-1.0019806876039117	-0.05222565723700864	0.5601682415898271	-1.8415270791737548	1.1724273491383699	-2.3729705666208902	0.29151149823626865	4.181773765736537	-0.31484097921013354	-1.173936142398654	-0.6968388979668687	-1.4654851166011649	-0.35348315056878893	2.7238684917325293	2.2843898295222242	2.3140369166400467	-0.7006143726958343	0.3316995216610193	0.6245516842626528
-1.2597830413801911	1.6485376647266385	-0.10223279572323096	1.5951785479147211	-0.08220926406408899	0.5730328812357015	0.1750821519143932	1.7325833902573506	2.6695521991948166	-0.3576931782313476	-0.28875074532255807	-0.5454043691824813	-0.279909313523175	1.6317518907153346	1.3659854142964991	-0.93257885486337	-0.6718139500482005	-0.12165318988703575	-0.5140283245615862	-0.32516460024064153	0.40162015759649894	-1.0228753532112342	-0.9580618071362954	-0.09112634982133933	0.43068326179886823	-1.7909481613918732	1.1077042698697162	-2.232144295411954	0.17144629296417196	4.069166825863152	-0.375919117197632	-1.1180716349155013	-0.624485991562012	-1.4203643540350956	-0.38274420392930647	2.8936574733867233	2.3186106774592354	2.484335437028368	-0.7132925170801749	0.42818505310801347	0.633176574980846
-1.2579830842297013	1.6741070776357563	-0.003971370431786401	1.4666854476938076	-0.05873907294376087	0.6519781559019829	0.3703271818651615	1.6451804993532917	2.3979672744954983	-0.2088230697973879	-0.130243648086875	-0.5446691659171969	-0.312951258172867	1.6224734090639863	1.380360356404576	-0.9571238707406323	-0.49625880991465515	-0.11621963491705531	-0.4790306069400508	-0.3994499813317848	0.358124734946508	-0.9116864245663769	-0.8862130158839374	-0.0987088492552168	0.2895607522889367	-1.7169897578380868	1.0386505229013696	-2.083833542876269	0.06587122315338294	4.030816699910782	-0.41179195982153105	-1.0326104310464417	-0.5797814914491197	-1.397979257124357	-0.3949108480709088	2.925169290240605	2.258331804264254	2.6308441815261494	-0.7711232334551745	0.547566078978696	0.6699380577233403
-1.242808977377106	1.7064909411383193	0.05179564311930911	1.3528111330607129	-0.028436431046227107	0.7184806231502099	0.5376890845286818	1.4339425343139995	2.172831859485938	-0.05669615431547104	-0.035397964270008436	-0.5649294395064121	-0.35277204234155857	1.4990277818525275	1.3880584128340376	-0.9712403395629862	-0.29819984301735747	-0.09339668788173752	-0.500487333757153	-0.46494784651684	0.2775876444997117	-0.7614382564332077	-0.8236791496405054	-0.1384393726046596	0.13901431520417865	-1.6226759926175365	0.9691953006599515	-1.9491187216812125	-0.006287936634998138	3.9933468887978143	-0.42796474530629	-0.9041114959453861	-0.5414371609012267	-1.3974662296932476	-0.38634797489204853	2.871926087655955	2.143579731895497	2.6880799525790264	-0.8183000469861902	0.665569702109986	0.7208418245111077
-1.2289752641472167	1.7395778389425622	0.024025195352845523	1.2640889516931382	0.0032959861425917018	0.768760649620828	0.6635104214914829	1.2205577661021385	1.9008457669052767	0.06993530897758242	-0.032588364754215754	-0.5962840508938866	-0.39308262705353014	1.3373351639765763	1.4217413372927439	-0.9516719616098236	-0.13780853240114127	-0.05688400494802728	-0.5699815086722444	-0.52367265118095	0.16723408119378583	-0.5969415494949131	-0.7870635667596746	-0.2368471660092489	-0.015303842038805504	-1.5057255089491506	0.9050184910251493	-1.865504036070663	-0.03615419217161846	3.7480550590600883	-0.4120369092419741	-0.7671912736557491	-0.4994664178820615	-1.4167817124745155	-0.35088216804785494	2.9298851665664567	1.9836367880031485	2.599320304435044	-0.7968790435805055	0.7597044662150825	0.7685693907341483
-1.2303028921163723	1.7494147834629128	-0.09205222634700294	1.191349130274068	0.05295528533061032	0.8225613682232435	0.7245074944057043	1.1265875242753867	1.6458806544330162	0.17760437780185584	-0.11916057747660917	-0.6468985773292889	-0.414800383142581	1.1627022737346735	1.505770598154746	-0.9195271763406625	-0.0884298692774529	-0.0007187887787389712	-0.6598393844114826	-0.5376615782053339	0.049335457549296434	-0.4466619276336975	-0.7765545476405618	-0.30776919078928044	-0.15571713921129185	-1.3678596406315664	0.8399005180452775	-1.825002533684223	-0.016090927686730754	3.435520718897343	-0.3620488562650389	-0.6402643121632293	-0.46148074351264634	-1.4522789354786911	-0.28890514177341	3.1280652927553936	1.866443182179737	2.3913950394890926	-0.752032771296611	0.832859856151735	0.8076562116604695
-1.2415792194184971	1.7548619153751388	-0.19454679128094068	1.1266374850328345	0.13798003728366393	0.9491245718256494	0.713764160916871	1.085077684844745	1.475401497771541	0.3227218667716013	-0.24243575362970088	-0.6914024799040537	-0.413433839626829	1.0099525949346284	1.5711517100743577	-0.9100903009382147	-0.1375171317613958	0.08390958593923195	-0.7566383233034295	-0.5021186022303167	-0.05659643697966491	-0.334390990744036	-0.8010309995257172	-0.3467522329915226	-0.2536744069104109	-1.2192177511362114	0.7641401595480766	-1.794264160335254	0.03953747401324775	3.176222854342993	-0.30943984448936224	-0.5289448029268797	-0.42114387863987923	-1.4937272766837355	-0.1853672351569188	3.374781462164917	1.8448575511532184	2.2105391287451295	-0.7194185112154652	0.8837992703494656	0.8416431431608983
-1.2621617081582621	1.7684409952335636	-0.22812794625852595	1.062840174537332	0.24657654909358584	1.1899353708120066	0.6568468348971428	1.0839016100632513	1.2911622827800098	0.46696439265383577	-0.3531431114609292	-0.660921675676138	-0.41080850871484637	0.9007310551603773	1.575781017478197	-0.9152954346347706	-0.20307677757888415	0.17073053617848513	-0.8635947457859526	-0.44695495553808573	-0.11705099774725898	-0.23407876125770563	-0.8592889188102655	-0.3944389963484421	-0.29989678372126605	-1.0624172110336159	0.6800014728111974	-1.7515015382974084	0.09439421169457628	2.873501767422032	-0.2751959155114106	-0.4573011149782209	-0.37092404351573177	-1.5287371236283576	-0.019147216642837583	3.561245991714402	1.8418534523864314	2.156240719136421	-0.7202575060644286	0.9078823920240081	0.8679881678117518
-1.2811357245507806	1.7681199244501198	-0.21124797327417716	1.0038576556797556	0.3604077573251518	1.499460994553927	0.5792879323278937	1.0954906136243876	1.1079718352497028	0.5354740024059494	-0.41624260497658616	-0.5264337144356478	-0.3841731551712617	0.8022663295437681	1.561699334662671	-0.918151631790475	-0.22558610246791422	0.2290177622200936	-0.9683163826395695	-0.37930542748035534	-0.12802677130709905	-0.14461177720185403	-0.920802107100592	-0.42371111822308716	-0.30220172381795984	-0.8964322940191114	0.5906370259625314	-1.6979825305276766	0.12668977988250024	2.647289068915172	-0.24809226213937627	-0.42137028964027523	-0.32352563699560816	-1.5421998184663868	0.18813228799238696	3.77996327986952	1.8128588361991302	2.2003353624856774	-0.753051550756066	0.9009708911672314	0.8772155325139362
-1.2815910328607156	1.8117080511542525	-0.12879903357897313	0.957358712945978	0.47337563129613314	1.8464922108637392	0.4893635111950956	0.9452442601104561	1.0055020964152934	0.5373551730440994	-0.3923998409555746	-0.3273744172319076	-0.3133333025966262	0.6988219575901672	1.5269428717223055	-0.9113333179403769	-0.1875060867909661	0.25573190075524793	-1.0478496880122399	-0.30427787861573835	-0.12013675808522659	-0.0999034481563652	-0.9666830675168969	-0.39406525577484286	-0.2738171118579751	-0.7382346439498131	0.5025625652371781	-1.6386734204981397	0.10910727231682686	2.5892560060408103	-0.23829428532165017	-0.3911064952104102	-0.30670067715636523	-1.5401263325989862	0.3746666067377453	4.1329217795183535	1.7967525913127802	2.2879999166543588	-0.8127467001287622	0.8800894656380327	0.8550983954700403
-1.2660084250945345	1.947100279110779	0.019544903457935702	0.9319846024589505	0.5627639324305124	2.220680456288238	0.39602473045892994	0.6701921040702166	0.9504561321253326	0.4693948456747018	-0.2986094701275671	-0.08487786481369115	-0.24942412770940675	0.6058669383210301	1.419143897844435	-0.8669045999439629	-0.10594689641385961	0.2538367090403012	-1.1150116100124285	-0.2411936178704678	-0.09077813178030783	-0.09349317838046009	-0.9962777734096171	-0.3626457092484977	-0.2353154784479336	-0.6055563569431917	0.46144754833751617	-1.5494380705344806	0.030609035515984005	2.5640598152848755	-0.26455898692866664	-0.36580300405789634	-0.32110271525656053	-1.5402417637709855	0.5234240046519356	4.405780117322009	1.8347313755348353	2.3934711551506016	-0.8991365348149156	0.8688131285448686	0.8014253622997154
-1.2340602494777975	2.1062572807453397	0.19378198285463621	0.946968064910674	0.6008326761834419	2.5982667374734914	0.31710105541664124	0.4236196255958101	0.8962984681440597	0.289249667768265	-0.16550754835094625	0.20631083828889912	-0.24091629227262712	0.5004482144017863	1.2830872964200504	-0.7843764968481748	0.016914211053230988	0.2183421876130264	-1.174585007602936	-0.18562458541961682	-0.05414413557286736	-0.09973359802491207	-1.0126284396486898	-0.3739719490043662	-0.20055332827168826	-0.4916830521888077	0.4927494565134081	-1.4292072690185909	-0.09111381838876738	2.5127814758897635	-0.305385931581028	-0.34151667229914084	-0.34430378493540365	-1.5462270838005954	0.6299859451632484	4.4614553522447595	1.9074598190873062	2.4032300394825867	-0.9897280024351651	0.8780570313736838	0.7325213640253264
-1.1863209604202356	2.243371112385506	0.3593950262094886	1.0078796715265852	0.5946604221937414	2.924541770105651	0.26854721053062597	0.20996230672030064	0.8609899636161629	0.0570927952153393	-0.04574551370622012	0.49241940735350287	-0.2753296784435037	0.3770658053567151	1.1745604110838834	-0.698229020716678	0.15487317053431257	0.17874981814252774	-1.1967936249120057	-0.12563372984781737	-0.052011699566956046	-0.13748436242648424	-1.0136590270964851	-0.39595929698681465	-0.16664008377208067	-0.4025156034278816	0.5725903833598631	-1.3497058346602127	-0.23218543305743444	2.3778280824008133	-0.32912765415748	-0.31468744205599036	-0.37086028241733615	-1.5638068237732767	0.7004083303460296	4.392077053395507	1.9831079766097433	2.359466205771702	-1.0646315981176493	0.9023789028563888	0.657391801249694
-1.1375859503858072	2.3179370339888425	0.5026802299096547	1.089857973497899	0.5729872164121866	3.158520154942043	0.2520290924494674	0.10680001374422068	0.8550297550933564	-0.12547311389987814	0.00509224793888779	0.7317762802535799	-0.35020058948933663	0.25536110918885285	1.0607286746163942	-0.6269017803867	0.25464215183288164	0.17859356563411524	-1.178803948696758	-0.0608842691402147	-0.08390416159654493	-0.20692161246223817	-1.0012721587335518	-0.4357658353681747	-0.13052398276980606	-0.3656307213111876	0.7229593270298788	-1.3411696697746691	-0.3740172796852148	2.1677601323268134	-0.34357966996362543	-0.2975476457780544	-0.4188484790976231	-1.6020701196768505	0.7455808159355183	4.102473432002279	2.0364672964654966	2.405032381650271	-1.1314382276387056	0.9319900008583624	0.5881812811238012
-1.0823617331303443	2.2498368136796927	0.6074990777280418	1.1745898500502887	0.547384081824532	3.3253737050178778	0.25574457622838176	0.2683217508775566	0.9252971749954082	-0.2522066562198093	-0.03199446566957609	0.9644319561782844	-0.3353155509790472	0.14171916070334653	0.9361301326938196	-0.5825096217138782	0.3085952551880478	0.19218249346256377	-1.1397404528593928	0.006297506119108631	-0.12794523698922453	-0.26594138776894577	-0.9997956440246908	-0.5094624088132328	-0.07675816564249799	-0.3802325837057932	0.9474432387336862	-1.3879403747088073	-0.5059203826063714	2.048449256368758	-0.3501749331090574	-0.2835914263039584	-0.48133435552569936	-1.6538602388473422	0.7586327342484015	3.4867334023736034	2.0326080984242685	2.518876526166008	-1.1885098534360719	0.9706797133604248	0.5415793899761132
-1.0174611504843043	2.0578696993990317	0.6674729381288195	1.2600405099866052	0.5306877441334066	3.4249933924477824	0.27941682189952727	0.5474771011554537	1.0635396269061252	-0.35964726246012224	-0.15796046152153226	1.2230427178700172	-0.16234248911959404	0.04083755595638172	0.807174595567632	-0.560884781808608	0.35381733560140266	0.1688907889020068	-1.0933112149803366	0.055735858558827754	-0.18399694459167212	-0.30115698168995947	-1.0095019940738852	-0.5814169711101579	0.02204263491252083	-0.4270505050372278	1.1535514297421419	-1.4995590564154626	-0.6208411610874714	2.1214476715129384	-0.34921963036932974	-0.2546089885129833	-0.5363123626176481	-1.6996564875310392	0.731643623451351	2.8051890282276517	1.9456692550873353	2.595675694798493	-1.231817968496866	1.000762189188769	0.5104251431723462
-0.9694622931379019	1.8290846233823792	0.7026421777921605	1.3490533758109156	0.532195649222029	3.3968914549932068	0.3212245138850055	0.7095140710502056	1.2113356053625328	-0.44752272188248005	-0.34673813825582134	1.4720476270628762	0.04049371186366161	-0.031518066942152444	0.679758669727337	-0.5493914444540526	0.4045320431676987	0.11410664329095063	-1.032477704620883	0.0756059974351932	-0.23558935219352165	-0.3265401402235956	-0.9847084383586381	-0.6340700498857575	0.16246667772648354	-0.4938406144158666	1.291007349055324	-1.650107557856804	-0.7200600057964957	2.2833635284804688	-0.36402682283511806	-0.2159040921011516	-0.5925496514029176	-1.7418914707971183	0.6688518315679388	2.329364952214925	1.7929496498027657	2.6761479911398016	-1.2760183479208442	0.9997031195269246	0.4913098063293903
-0.9284802900259164	1.604484538956828	0.7471243246689855	1.4394985232311401	0.5475989387672114	3.264922285407784	0.35990925675957924	0.8093945553503072	1.3354225620315834	-0.4973761742464416	-0.5313219737616582	1.662591824153124	0.20294585805345214	-0.07906299100149533	0.5632142848037514	-0.5496747792118987	0.45610445827739665	0.030083116992643044	-0.9446457560405606	0.06747333544687635	-0.254066282997685	-0.3490798817418149	-0.932212890236527	-0.6894660043964194	0.3028638564367552	-0.5598407966403356	1.3713484746026556	-1.775304642844776	-0.8090185770723654	2.4829072017885503	-0.4079523776560848	-0.1764462335406945	-0.6583829854967842	-1.7862170408449678	0.5770810205732675	2.124228690521315	1.6148752259003913	2.777906176626037	-1.321284117629221	0.977021887751586	0.4898987488405678
-0.8286911762288875	1.4251775778095612	0.8146074066964448	1.5259586510081196	0.5784133308373095	3.1045876943114705	0.3772724652688825	0.9026740865911019	1.4171060736427037	-0.5367884004327718	-0.6630305169166247	1.795898639164142	0.2914038361698819	-0.11380380489941369	0.4680935385556265	-0.5549438917247428	0.5181508020421031	-0.09466686956303257	-0.8251995970525607	0.02498267123950831	-0.2325851261734287	-0.35950364721647016	-0.880356504521943	-0.7561185182170235	0.42920573609585944	-0.6117401896650076	1.3879340104738174	-1.867882009450825	-0.8886714518862984	2.708104152403794	-0.4721719919607666	-0.14305170175601556	-0.7100613557467389	-1.8222572178804015	0.4547956706658217	2.2344285214111563	1.4621443693095793	2.7469298465225824	-1.3574740938523784	0.9599971898926885	0.4913150911888984
-0.6998516901708759	1.3458841657051663	0.9051650436944094	1.6030006023868737	0.6175446398340352	2.930928987057014	0.3892494365091456	0.8821058454125261	1.4135872582263536	-0.5770464242703623	-0.7647106086613386	1.8737759489777752	0.17470885673334063	-0.13802608849761216	0.42120347238596656	-0.5592761715705157	0.5887247381133278	-0.21989569445094137	-0.683168875509507	-0.05909433509830597	-0.18188332419757736	-0.3613405449343937	-0.7968739665031175	-0.8172409384655511	0.5440390337337089	-0.6606920933084515	1.355598797086905	-1.936673799568819	-0.9490098621149222	2.8672267026693783	-0.5575307412496916	-0.11799259305524945	-0.7357491082630258	-1.8398497835388603	0.33365412632481106	2.5689680808076383	1.3728258747023259	2.630114118875949	-1.387771130064957	0.948249474973154	0.4907390415024503
-0.624372635950088	1.408941360432977	1.0017647644802303	1.6525808003620461	0.6489684443233692	2.756139115491825	0.4292746676490532	0.8612090500092788	1.3217656611567283	-0.6026196509558928	-0.837673395436503	1.8760237425675363	-0.14056595696535049	-0.16204412878902033	0.45316873527401763	-0.5984814762085776	0.6579461353661095	-0.304045230836678	-0.5122112558726637	-0.16869817082123043	-0.13315716146249595	-0.36856861163951016	-0.6843268805575059	-0.852144507288164	0.6425228378651727	-0.7109526822371606	1.3329977136815203	-1.9644966723853543	-0.9890506506381808	2.8498404845912075	-0.6540469366398023	-0.1042081017904892	-0.7535065741663108	-1.8349845734005066	0.24215751529469648	2.9797113201312673	1.3570290407376489	2.5977346996166384	-1.3989976801868051	0.946088483119795	0.500907111197183
-0.5976200813280281	1.6087913160175105	1.0776089546214327	1.6505565795087798	0.7091557337026804	2.597494456618774	0.4754486601799477	0.9042123177338816	1.1969795261801952	-0.6331266972737775	-0.8780448278284714	1.8193287235528601	-0.45698690393531793	-0.18774474489351395	0.5648586315512691	-0.6709923246398789	0.6995064643441696	-0.3472011655796961	-0.32188549411863004	-0.2882932063181467	-0.11341958466660193	-0.3829870005760868	-0.600021854479382	-0.8665620250087203	0.7293529938154504	-0.7412410831186655	1.3495240154959998	-1.9266711203874016	-1.0193513244371517	2.6648276491770844	-0.7207037976778938	-0.12113654027231964	-0.7802145042569336	-1.8070331288622306	0.1689069533346334	3.284578341610568	1.40668105518645	2.582277904444412	-1.3871052611372081	0.956158827592246	0.4924354814047421
-0.6059305217888016	1.8926123528790306	1.1237738402381292	1.5949354300054526	0.8294248372348958	2.476877815597688	0.4823890867421282	0.8523418195138867	1.0816494912638839	-0.6996870837031579	-0.8985343462485215	1.734406720156302	-0.6949662938989377	-0.2174961865826892	0.7286910773986912	-0.7299625135954155	0.7104807223994951	-0.3660270726417344	-0.1476487965029233	-0.42190835235934065	-0.126471347396902	-0.3948639282864963	-0.5612955492295073	-0.883145971138956	0.8216258171735387	-0.7157335100135139	1.3888027766384978	-1.8448501395132382	-1.0365622900679192	2.441684766520443	-0.7413040439371631	-0.17236438610340588	-0.8041886772538277	-1.7631393569022316	0.08932628933566851	3.4179042721168265	1.515188652590538	2.480166094861985	-1.364745382543397	0.9680351001007905	0.44107721669922706
-0.6934050351283404	2.2379848732080725	1.1450710024146447	1.5140405882819699	1.0080334604393784	2.4429292577900505	0.44574907415634224	0.7190272092827359	0.9789161278217348	-0.787713231212809	-0.9069083233419333	1.6226919813707934	-0.8629335942060656	-0.22791745816488967	0.9149159649416093	-0.7761277994624984	0.7127129612624523	-0.3785121521042965	-0.026566579499992415	-0.5565962114848826	-0.17348528945664715	-0.4021674839389247	-0.547129926569657	-0.9082752737740385	0.917186806823414	-0.649980916897068	1.441948888606606	-1.7666048827389749	-1.0332641408919137	2.2431399119724507	-0.7279420530519893	-0.23512444168450203	-0.8064203156976877	-1.723448134648736	-0.0015670817724229458	3.4062496942098717	1.6359770507584757	2.3635442901068107	-1.3345282506021476	0.9748180433685565	0.3732936086406825
-0.8442482526879702	2.6026327119500925	1.137219974481426	1.440391717289108	1.2432314958557575	2.483923742689839	0.3715365354088863	0.5775472798543548	0.8822232064786618	-0.88828537721616	-0.8985297777940247	1.4971469844391656	-0.9897772408993764	-0.2043662597175747	1.1106560691731882	-0.8088986631481895	0.7160503233063313	-0.3973783823943126	0.030284696031627277	-0.6697237849558125	-0.24014273025320215	-0.3990976000815731	-0.5528774334900582	-0.9614034464991299	0.9871946610423439	-0.5851892053189027	1.5032232294639547	-1.6882719856681454	-1.0112459942264482	2.1098963607677206	-0.6859638461235452	-0.3101168297152081	-0.7969677328604816	-1.6950777177083876	-0.08946775612449878	3.1268449181054514	1.7411655128209833	2.221279034763322	-1.3161835616426634	0.9702205791139604	0.2914734137270392
-0.9670495846170329	2.8776076951574083	1.1114477789685615	1.4466493608668298	1.5165764048224049	2.5475778564327287	0.24929954750339017	0.4305678007334631	0.79184581378187	-0.9969898190273211	-0.8748651834984045	1.3632435700571386	-1.0907839089346485	-0.15030986452030942	1.2966714857928552	-0.7910668530656952	0.7032341932828021	-0.4181952488377451	0.03859726313727925	-0.7461545922156534	-0.3005659316677689	-0.3847924445659638	-0.5669935086764571	-1.0410481961918168	1.0187492372378748	-0.5329184286321959	1.5872368665256142	-1.6180545800593418	-0.977807220084969	2.037699257849149	-0.6242243447008498	-0.39738778471342184	-0.7710807269117071	-1.6820425457296166	-0.17578590496684895	2.6526421969847926	1.8286669214700495	2.0644239336447203	-1.3304331566964915	0.9627826043212379	0.19554792878468402
-1.038171295759566	3.022272225911677	1.088415292466553	1.5569086178925255	1.7887063954404456	2.6195862318922307	0.10793631760918457	0.3715325802731909	0.7077724877918932	-1.092827442546029	-0.8464722387981573	1.2236091859596612	-1.179285969099973	-0.08370223182716932	1.4603311181285963	-0.7207632737963225	0.6814451228052187	-0.4404083070499012	0.017829769271148897	-0.7784544821217094	-0.3465450150775867	-0.3526215715198659	-0.5755602668362618	-1.128123415254545	1.0084602855241944	-0.5269880799971636	1.681241314481093	-1.625305353928582	-0.9469406593389882	2.053262772766253	-0.5694781492318061	-0.46852949789632925	-0.724415573023138	-1.6839022701673882	-0.27418452081908307	2.2300351726713616	1.8744597378776227	1.9693161626126598	-1.370511807457703	1.0205294489465466	0.11956221876864212
-1.0755831710955206	3.0802255023233567	1.0625063744310743	1.6728177237227684	2.0100207658698666	2.696296434908391	0.0009740963503342415	0.3991386022870571	0.6204783568117078	-1.1594121335056182	-0.8046069217855963	1.103078034247019	-1.2740525782138534	-0.018115815667983367	1.6156538077189608	-0.6158745744079555	0.6681616521330412	-0.45739446683546153	-0.023378006858126296	-0.7639416719631087	-0.3853678941263888	-0.3147261199692794	-0.5597050753317071	-1.2044931839887403	0.9644353923952684	-0.6116989248136722	1.7659394339755305	-1.707324986141628	-0.9285236114272198	2.1230785111833677	-0.5429991168819018	-0.5068843329583613	-0.679607461125352	-1.687331003498636	-0.38702955766108815	1.8764229008886297	1.871061843392343	1.9237728011919106	-1.432624061038128	1.2226281006602449	0.07729919727759449
-1.0925444694450563	3.0792069329413954	1.0409462843264543	1.7302358316859148	2.1164374563340584	2.7587875845406478	-0.05360223204660064	0.3894798547958651	0.5284275209527445	-1.187984539218895	-0.7403927253726167	1.0238146854906371	-1.3702689969358441	0.03271159010763901	1.7512548098852754	-0.48630376167885175	0.656137252149575	-0.43169344940324345	-0.018428061119333487	-0.7280930974931323	-0.41090067936187735	-0.3014841004616458	-0.5186896768083629	-1.205994480869132	0.9006438917704527	-0.7531489402188294	1.8155117578571154	-1.7971212340033105	-0.922087361908706	2.1506729955722856	-0.5506721574772835	-0.5220690696223207	-0.6638106489977437	-1.694321002247501	-0.48146402545430717	1.5909598363434212	1.8503650655589936	1.918491254206862	-1.5028798916049233	1.562252763664897	0.05288843120692395
-1.0859403713420765	3.071412662888129	1.0429182437872426	1.7426559857464263	2.045784680601326	2.8174355012135504	-0.06628830215185985	0.39566638150359806	0.4383997174096953	-1.179487675457955	-0.6678456679567002	0.9755082152077238	-1.4644919274466837	0.05491575531731099	1.855644644487242	-0.3555310611866277	0.6545153051925003	-0.3727560113104957	0.09573397857788771	-0.6868185905616251	-0.43289612957579526	-0.3085863522545759	-0.48471001951516507	-1.1260900131507225	0.8315601627184954	-0.8789536819884258	1.8190526381343717	-1.888267142432112	-0.9292266830886557	2.0751408537429064	-0.5912174102961355	-0.5146649418274972	-0.6871392408733785	-1.713944301487435	-0.5443890001776468	1.5304466876298257	1.829994575606681	2.0172322276465637	-1.5636803833976836	1.9760000594187517	0.04133572832091324
-1.0455881404718694	3.1254854113826642	1.0770042203867907	1.6697100426216704	1.887481991724983	2.909863891037474	-0.05113009970219924	0.3567812422995923	0.3461769524587276	-1.149826426791332	-0.6222753343468914	0.9426108822144075	-1.5624520361027527	0.050894107347884944	1.9276450375815748	-0.23908961554286612	0.6716694560605448	-0.2997659282675565	0.26224291280391754	-0.6392637227234946	-0.4578707183273837	-0.3238225381203653	-0.47571219833633044	-1.0289808098747426	0.7555831046594104	-0.9580642969805993	1.8010389033409702	-1.995585606920588	-0.9389610817831748	2.0125651405754823	-0.6544511031835338	-0.48247250750816806	-0.7373670461348245	-1.7358847746245458	-0.5934237881250307	1.695118812716046	1.8093709312639088	2.1438809866130937	-1.621364608608578	2.400754333507846	0.04540507014261003
-0.954143508878413	3.244469815164559	1.1134407726635982	1.4887404702021114	1.7348632456049795	3.0150258293071106	-0.017778168839713716	0.22569557379717858	0.2529111510162684	-1.1113815209073057	-0.6193926395591436	0.9142332414257052	-1.6470748759652978	0.03374739544921965	1.9480213216407827	-0.13979449266423005	0.6857006717705609	-0.20234500947369397	0.39665726214128977	-0.6042072096588216	-0.4650770976532437	-0.34493428038526697	-0.4908390419811444	-0.9292807609275376	0.673706689429767	-0.9860890260173207	1.7640702704090991	-2.09993598669869	-0.9086203957758295	2.0792602757477967	-0.7302384538686434	-0.4470502618671012	-0.7915241290849232	-1.7521434689621205	-0.6128136427615178	1.997388179583325	1.8086789759299868	2.216978509464481	-1.6715444910037422	2.7603237881789093	0.0517891804291158
-0.8419802215739962	3.3906400571791186	1.1241997834816602	1.2967090329107864	1.542714728521825	3.1036337003144654	0.026831920714957925	0.1351490163343323	0.17342833178279937	-1.063730058980247	-0.659156467502981	0.8772440804231445	-1.7035488786055215	0.01715992117629146	1.9224920528696088	-0.08982246722802395	0.702327002611896	-0.1022577172298131	0.45884139060668633	-0.5896445058683909	-0.45770764969163774	-0.3723933849699801	-0.5190563281119062	-0.8555905220684723	0.6020923618101118	-0.9701018436135369	1.7332619793722306	-2.17138035645942	-0.8269954906920145	2.167607770143072	-0.815964627288233	-0.4191708475745518	-0.8383327454448842	-1.7660037600592589	-0.5832157151588315	2.4049235769699613	1.8265798041620385	2.287885844365265	-1.70317326507182	2.9732151555794966	0.05182088958616776
-0.7831773661068031	3.5295087067219035	1.0968289861659177	1.1540411015450682	1.2676275250745408	3.1883483672483375	0.08110712493634686	0.06171341354954275	0.10863398797620898	-1.0193937349736462	-0.7453632038655966	0.8186688694513491	-1.7333777316912937	-0.01145359351790665	1.8959363765745068	-0.09333216229295385	0.7354751999142803	-0.055145065741494206	0.4043293299389682	-0.5875739201474385	-0.439061378381123	-0.38448419803110695	-0.5387762225456953	-0.8735490733592357	0.5245518129162061	-0.9199002044724527	1.7345914548666646	-2.230870589768526	-0.7278509543699714	2.2007211514097724	-0.9083534249438772	-0.40827271121285796	-0.8573574631787901	-1.7665894663764419	-0.5249834769717563	2.792148453396835	1.8504944555807845	2.3264194636211926	-1.7375454191222233	3.0292968733376284	0.04869225275701953
-0.7734499381020268	3.6028789164420685	1.0299138284631646	1.0288248079273534	0.9220242730398656	3.272249867870478	0.1301272266103051	-0.03778998010633366	0.04429812174829569	-0.984613952245082	-0.8621968591776019	0.735958502106915	-1.7493795154402623	-0.06561211036856737	1.8825459478057076	-0.12188042410365144	0.7583968841991766	-0.06023587327366524	0.21996995847768597	-0.5944717147479596	-0.37397817710657916	-0.3689586378672877	-0.5465204926462011	-0.9526870561724659	0.43200497570046864	-0.8651122718541769	1.751644281629435	-2.2929023916780507	-0.6371089818065563	2.1750678741026115	-1.005953521519449	-0.42668725919855605	-0.8020686207321617	-1.7504504784394594	-0.46378987916747294	3.061119026244243	1.8630734159600635	2.29623593592694	-1.7747341987370042	2.995773951555779	0.03862988025246078
-0.795823873556582	3.5542366927502704	0.9513719977796032	0.8989099964544071	0.5685455374335221	3.3680217795124703	0.15033654426267132	-0.05030117563899063	-0.01594010112018725	-0.9526340513965532	-0.978920871581674	0.6329336248668102	-1.7585730716376342	-0.14516487836353495	1.8708679438344835	-0.1629822436531016	0.7693491497533901	-0.09028171852046851	-0.0010510364160615572	-0.6061717714121347	-0.2469727973427264	-0.34348111814951376	-0.5634013168512065	-1.0310648886665104	0.3563341684234615	-0.8337627747954304	1.7356708310106612	-2.3343328812080917	-0.5659444111977678	2.030380229985668	-1.1199529817936889	-0.47759146340435643	-0.6896976549465176	-1.7288862254184951	-0.39748832773773857	3.212140389174673	1.8496281050001002	2.1916829793579033	-1.8048514503390911	2.9315808621101107	0.01112747136920288
-0.8708944268637833	3.4080941292515257	0.912816246402269	0.7763521443228346	0.28905181341637626	3.4408433212837037	0.1458731068864335	-0.023908564113967412	-0.06015453261389349	-0.9288447772283369	-1.0801486863311625	0.5127399435054447	-1.7707152271055537	-0.23748285303291938	1.8597450378098739	-0.1917452914899081	0.7911382202309737	-0.1563110043337755	-0.18015413638256375	-0.613718183226448	-0.0993517788981925	-0.3495894321361701	-0.5917573359076336	-1.104603097461739	0.33444529673597734	-0.8305382214123659	1.7083639308799259	-2.361074857033644	-0.5387475415626986	1.7669065129880042	-1.2489862127476274	-0.541784789040294	-0.5769520927077971	-1.7083095502024168	-0.33415597020991533	3.2693585263334226	1.8258259666437806	2.051841760157661	-1.834902115048403	2.8522363425311186	-0.038671759781247
-0.9667602298032424	3.206804890844656	0.9145673464034489	0.6662937238308838	0.1634190992969093	3.3561286543498334	0.13173484116039622	-0.040340008918271816	-0.08296379215309677	-0.923385979743476	-1.1741309322480542	0.38927400498793924	-1.7956068907150609	-0.3336279582366915	1.8356139874513975	-0.17947963842445064	0.8049220203034697	-0.2491804387696676	-0.28766751478506275	-0.6105748844211476	0.04661973757706232	-0.394920544996982	-0.6325695897898264	-1.1454738462899594	0.3734788393991023	-0.8400645070924965	1.6794972005898796	-2.393157048263295	-0.5563872094260495	1.6441590233299799	-1.3671191944918457	-0.6066782373758304	-0.48162925060578166	-1.686557187123379	-0.29156096428725586	3.1665681129610914	1.813578919798659	1.9021960277097953	-1.861929734825734	2.7687473711540416	-0.11089993468660561
-1.010295363625143	2.9792764194459656	0.8774103716036328	0.5553051130773794	0.2529714730056992	3.2265944408710467	0.10476965692440968	0.01949792925000437	-0.08204110602600911	-0.9233373706830591	-1.271105515860628	0.23031341702353253	-1.829457006261165	-0.42904362305906873	1.7921121134653166	-0.14451978523862727	0.7964604055002902	-0.3365003889551435	-0.32174625513863553	-0.5825221899246347	0.1674222373119553	-0.4620868358677683	-0.6870173083659361	-1.143231402848361	0.4691795223881724	-0.8557156757068203	1.6145635113419097	-2.4090199419417697	-0.5804173985697721	1.7719118928761375	-1.4471319226795993	-0.6660169386324679	-0.41668060175216004	-1.6669210621976682	-0.2728840295586157	2.89921889500575	1.8052079479541299	1.774332398864415	-1.8885977853820812	2.6921392916839775	-0.18802717435652594
-1.0010062230589023	2.764363815555369	0.7826301120802995	0.4415682129147404	0.5378639660188991	3.115881166104563	0.07150514920966311	0.12067769616585151	-0.06622936053137038	-0.9108594248739443	-1.3809585727008755	0.08590021170171047	-1.8574686993313683	-0.5198249099916475	1.7338844335747148	-0.09826767097801097	0.7792567715047418	-0.39523621090800337	-0.32720442315440623	-0.5219139006589361	0.21417903267687027	-0.5640786944317895	-0.7285430458658333	-1.1294410091411324	0.6270437413183789	-0.881883486433367	1.5344461588976017	-2.4003435525817194	-0.5696369664277497	2.052625108812071	-1.4719820413835565	-0.7121457776325076	-0.4087901658256558	-1.6511924962055733	-0.27980953723483976	2.6349816324077615	1.7952617932356296	1.699786157941535	-1.92271690923994	2.623862968339753	-0.24768795335020388
-0.9657857849156247	2.575740265985057	0.6587700237085401	0.3298819594650712	0.834386079365857	2.8384687974331886	0.05365139970471229	0.10055001633399394	-0.0448528434255342	-0.8893596374513818	-1.50078913416306	0.09186620541180156	-1.8870918361889637	-0.6135725878085673	1.6884449535485657	-0.03705822345240149	0.7675072777851867	-0.4242386926308865	-0.33555180000505686	-0.41985647675032506	0.17426484814269005	-0.7032551502925428	-0.7514141596111532	-1.1051605410291403	0.8293841703195209	-0.9180256012259912	1.4554016010354371	-2.400431192878286	-0.5215422919616974	2.3161383271166307	-1.4128083851400037	-0.7282618095855565	-0.43940346319303314	-1.6438177268833758	-0.3119849445043566	2.3842033588062863	1.783667322152582	1.7463789844219484	-1.9584341185243948	2.563324587495941	-0.290299775568826
-0.9054680718938821	2.420568970627735	0.5005294794577544	0.20542144543486818	0.9795903077184874	2.452937109101468	0.05286944821660076	0.07336962138390679	-0.012432747643305292	-0.8671452968406852	-1.6328585852233075	0.2303314957923524	-1.9395396783634227	-0.7135594123543544	1.7344604786136544	0.008494693744498277	0.7731923393228658	-0.43245959073481843	-0.34220742324877806	-0.26343994096274426	0.08798899609174839	-0.8290448994966484	-0.7617695815625659	-1.0622247171671317	1.0136235662536197	-0.9664764316746265	1.3554869105353935	-2.418940823513058	-0.4563166762816264	2.377032413219046	-1.275759184402063	-0.7068023883497128	-0.4724556225740577	-1.6464640933821812	-0.37315503945453493	2.0922897425399523	1.7636737509593985	1.9280847337196607	-1.9865071525182922	2.503153514049301	-0.3118144386287303
-0.8227679129818846	2.34594769199277	0.33158776853309097	0.07009461789470278	0.9845749887886506	2.1801902253582943	0.05895507066755434	0.15298055016422468	0.012972641185158968	-0.8443573693170651	-1.7660381707263801	0.41154704817227755	-2.0084399207866688	-0.8120581785220949	1.9034040149883924	0.04824838823645596	0.7974610643009262	-0.4404587110848725	-0.3257145660684687	-0.07211657300598043	-0.012856411376054122	-0.891184884625581	-0.741901044708421	-1.0261999266237205	1.127376926923088	-1.0241470089077442	1.2331949097329875	-2.4661205164978384	-0.38020202389394586	2.1590472726342798	-1.1044231885375937	-0.6594318222975535	-0.5004706551817995	-1.650991560461722	-0.4441963331287443	1.8387830598996768	1.7214025934057733	2.1060546155495485	-2.0040661161430333	2.434356838559084	-0.3032688208031677
-0.7020984451956005	2.3608498049071116	0.21731403242004327	-0.0558193184191773	0.898429074243797	1.8706055448451306	0.07933923461539956	0.21697021898971217	0.015391110412683828	-0.8430400637797568	-1.8727115832365597	0.5814392650155773	-2.063503297862245	-0.9027033032501462	2.160142052070564	0.1227197303954326	0.8203607560847095	-0.47530302046100825	-0.29042444658894606	0.1362953638526156	-0.11274222264119622	-0.8940660461146519	-0.7206303143555921	-1.0124538750184453	1.1875740104740375	-1.0904949948791987	1.1243292951119994	-2.553708228886054	-0.2998003491804343	1.80080992039263	-0.9239934454391723	-0.5903310328332907	-0.5297768500320588	-1.6530393949575668	-0.4968192234694655	1.666335404900964	1.666012412773222	2.1565030854013365	-2.004205948617861	2.36505205450278	-0.27260078107420094
-0.518592175420458	2.4260936023842405	0.16583274409706109	-0.17420716988958138	0.7917858073673244	1.5099867283208614	0.11103498251238245	0.23574634621553497	0.02140862863282533	-0.8726332597617958	-1.9593431858674184	0.6868384872271726	-2.0489660177376843	-0.98675914986626	2.472798352114498	0.21116587399784045	0.8207236323530722	-0.5386911348417825	-0.2674709007369067	0.360991334799783	-0.20288154698520086	-0.8684375485022529	-0.7276561460910483	-1.0097109992833844	1.2014305151578912	-1.1585525246917656	1.0356427491342575	-2.6754931849943837	-0.2273382398143613	1.4148990811482698	-0.7585546068718707	-0.510470810561028	-0.5651004985434402	-1.6528128078421602	-0.5259157568512484	1.536182448484558	1.6208665464746008	1.9802442879078583	-1.9978002895329154	2.2999713055139472	-0.21634345160412355
-0.32793713965755295	2.5546603083409956	0.13855134227687385	-0.288303461744183	0.718320358930425	1.3799210039008876	0.14919032965898077	0.3399913747047371	0.039168903836842364	-0.9151516049087899	-2.038308921851935	0.6875134279297278	-1.934264526512294	-1.0640312009353985	2.7741903532606282	0.28002535998528955	0.7779977008160295	-0.6225533682281796	-0.27273413418068576	0.580242663173484	-0.26526157202872114	-0.8291770051544425	-0.7368769309004154	-1.0296776143339978	1.1467190815806574	-1.2185516185360536	0.9669838958771301	-2.8122763171884015	-0.17866053031199688	1.055973277557857	-0.6323566654595616	-0.4449300789749181	-0.6281442845824825	-1.6444077084291517	-0.5340320758021172	1.4391277959669573	1.5939084167172186	1.5982789314913055	-1.9967348992485174	2.2435039149887865	-0.13455496584753265
-0.21085907573654908	2.748836168183627	0.11689659811813628	-0.38586773576845373	0.675204430269462	1.447704548802233	0.1981424355513644	0.5174815938712489	0.04881985686800293	-0.9659529339508885	-2.0894207907668765	0.6194589158407883	-1.7549485476173607	-1.139173286090863	2.976078429089614	0.3338132648215174	0.6832705003975871	-0.7338807602708133	-0.31011980030912045	0.7417920063355943	-0.3053074658456207	-0.7879034232116471	-0.7387250516601643	-1.0886336061728454	1.0384943534508113	-1.2572875239841594	0.9140944648213131	-2.9459978816890406	-0.14743385969064593	0.8460351174922309	-0.5378000654329967	-0.40328598821099293	-0.7152020943049163	-1.6255111980499564	-0.5157625238779608	1.3914111471541906	1.5680866688903436	1.187031218464342	-1.9742018947334916	2.1912299505813317	-0.05654515463965959
-0.18757026844427432	2.9408863180117306	0.09809725125861987	-0.47433094371093726	0.6496247346210082	1.5640100455225767	0.2466865667542974	0.6710806939051228	0.045960102971002906	-1.0263205260831074	-2.107013909035686	0.5401051732403139	-1.5724978452454332	-1.2282574084027291	3.0925076050054128	0.3508544795313129	0.5434366801966327	-0.8593666457370797	-0.38529492560797296	0.8631769758744177	-0.3287391744282256	-0.7646779904220117	-0.7463801363084571	-1.182404482630401	0.9246765189324847	-1.2854714174474666	0.9170890754647173	-3.0547536470412013	-0.1294683781305312	0.7844356509095262	-0.4479342468079176	-0.3718134913846477	-0.7981712235927068	-1.583177884526248	-0.4859452363036292	1.3981057738053064	1.53415272926252	0.9129839511450963	-1.9173233709251734	2.133281086887579	-0.0008638748560303588
-0.2408668720137505	3.103104563495337	0.0927335215252764	-0.5700242668682203	0.662648971837249	1.7231362442226867	0.2698876987959596	0.8041824906043835	0.03797686213228152	-1.0771267160312479	-2.1056342357775244	0.4717433220814611	-1.4210319252414205	-1.3202592922401757	3.1703208162199514	0.3146241898506326	0.3764971023740578	-0.978713319743758	-0.47691417444413753	1.018221436786669	-0.25395966119738983	-0.758318046610982	-0.7472224433571361	-1.3001454324862807	0.8210777894582408	-1.3191612210749093	1.0196758800773376	-3.1311643002740133	-0.13178908621624733	0.7513617709497217	-0.3726735373767608	-0.3432471642547548	-0.8811005021940004	-1.4981264869054989	-0.47526710625533336	1.4082436003616168	1.5079034317984246	0.8033547777113798	-1.8288826599415522	2.0853168626069367	0.023055399280331346
-0.3582598220556438	3.258519429791824	0.09574141702279912	-0.6679585029283359	0.7265239876509124	1.8780512408503114	0.25208737454796054	0.9700501040731458	0.03322588822323637	-1.1058352271136935	-2.0732850094826807	0.38083724620599435	-1.3291012612731328	-1.3896922906772544	3.212141686046946	0.24804509167229877	0.21530856359249947	-1.0781201575155168	-0.5480861790681589	1.2052601891100163	-0.04094184794803259	-0.7457554276291561	-0.7383534456092755	-1.4381823958644202	0.7233246889471743	-1.3536173719414708	1.1695051356753543	-3.187353415745794	-0.15018898603871284	0.7862019236321711	-0.3284662907222843	-0.3081815848946162	-0.9712029043648431	-1.3914125060061566	-0.48437054507860555	1.3886653041918187	1.5068401833584946	0.8734693102029606	-1.7027004981331189	2.0558588093537837	0.013801610280603093
-0.520834675227333	3.3887080967752894	0.08606041070996881	-0.7702794316991858	0.7640927007008788	1.9189185265504995	0.19765189455571655	1.15966696098662	0.014823744409070272	-1.1103655915445843	-2.0034790247650984	0.2701409447305911	-1.292953981179043	-1.4410789340786132	3.248270183534604	0.1725546583681664	0.093937448075806	-1.1233275364818947	-0.6007393993529558	1.3705640280673461	0.25605004084000255	-0.7226306467692691	-0.7300393795640749	-1.5826933061276252	0.63627424734663	-1.380115301478716	1.2931002857247793	-3.2134819094953833	-0.17352753558053463	1.0116697403518462	-0.3078537969919938	-0.25668954181839765	-1.059878651959075	-1.2990248161205438	-0.5085941533759867	1.3172559532465917	1.5333088812943216	1.0798545992461446	-1.5618226090892655	2.023762264630949	0.018922639144530413
-0.665397191240572	3.4733877480571187	0.05871590618703604	-0.8864580812984014	0.7459079903704644	1.8975536038461887	0.11216662659145067	1.1892256404948403	-0.019521957203603786	-1.0776419720716721	-1.916559609500915	0.24240208710680858	-1.251247464918721	-1.4915999748940487	3.2992920636653835	0.09373732661706899	0.03153372616801598	-1.0546268368150726	-0.6597836888194842	1.4935892507525859	0.6058197207743511	-0.6989837340238083	-0.7257089303843933	-1.704222338407448	0.5584274476706462	-1.3938329170589534	1.360146656327767	-3.201673840204704	-0.19952975499413944	1.2983927979798457	-0.30004603421536813	-0.20618823841142464	-1.1374759087070023	-1.2479871371823463	-0.5470291541220904	1.1786039590895114	1.5839397593862334	1.262050859386962	-1.4365793224689583	1.9935818401633596	0.07876838822101237
-0.719927807986507	3.5389194020987147	0.01361850795844588	-0.9980967682006042	0.7149373387056899	1.8737582678637978	0.0027274161466587345	0.996326974905387	-0.039591813210209055	-0.9890519594611806	-1.8325457312969662	0.22573948851246564	-1.1610164088356165	-1.5338102582974549	3.328125736250837	0.0203764739122299	0.006214859261816608	-0.8680159781382747	-0.7238962771578011	1.5982660903322805	0.97842528158377	-0.6778594102676879	-0.7349792626672124	-1.7989243990060064	0.49466281114952143	-1.3925596016462618	1.353519023541156	-3.151882466382252	-0.23508917617946262	1.4555346398567774	-0.3044306288413	-0.17368537232906606	-1.1991727415424287	-1.2537544205537339	-0.6007723471751418	1.0110639535759254	1.6688758702119757	1.353268765360919	-1.3247732708106255	2.0072762842879026	0.173806016765906
-0.7085493554559859	3.6491020378517076	-0.045939926315926236	-1.0634479192466555	0.6454916683418288	1.848159428944216	-0.10348199467332671	0.7584499826725681	-0.02919010314396501	-0.8567721233476385	-1.748582106092487	0.16806821598159272	-1.042597331486728	-1.5785492683563649	3.301769057332822	-0.045736492890293336	0.006297331140990116	-0.6061670164587863	-0.7802602162594414	1.6896400403252567	1.20029270425766	-0.6723990430787923	-0.7456369242066802	-1.8872158585794316	0.4440938223614509	-1.3747980306349783	1.2490301475528356	-3.068466432110585	-0.2873965645843642	1.441127948927348	-0.3173333395631428	-0.14324324475873648	-1.2501895903965254	-1.3189302804475875	-0.672534395041899	0.8665715950226899	1.773209233000042	1.3878440761852875	-1.2331164129059773	2.055020124130242	0.2682306016077911
-0.7104727139241217	3.7879872945039805	-0.11656762636352332	-1.0671369692612243	0.5177455432043694	1.8215657105706164	-0.16915620599159298	0.59930279652663	-0.01203731073169553	-0.7231895644149129	-1.638962040431598	0.1779452500127422	-0.9262941924848107	-1.642915087610683	3.2359847138859528	-0.08894047354634253	0.08542635014512406	-0.3233902994589279	-0.8347513910801598	1.8050564841563965	1.1921957193058021	-0.6771800097418809	-0.7470539819474	-1.971548201907098	0.3952387633888699	-1.3429828302539977	1.0873211728090062	-2.960061227944689	-0.36677506996944403	1.4299039347249844	-0.33058510320911744	-0.12053549153964431	-1.3033105554976894	-1.4226045738176067	-0.743332825890358	0.7504965318895518	1.8494199558346114	1.4022457026833952	-1.1923852105955715	2.106106461286841	0.3314005273152432
-0.6878349549628755	3.8604939345307443	-0.1917913065943982	-0.9973462737850332	0.4156767759620357	1.8403185068545624	-0.19417379676961305	0.3699943491304117	0.0016367830523593154	-0.6154718865302223	-1.5137818187531644	0.20161035839610048	-0.8160498862032709	-1.677441932330058	3.1486143917981027	-0.09978031299167228	0.29867663718614174	-0.08553365842610734	-0.8878989097439343	1.9714579830139904	1.0405481599324595	-0.664592227777618	-0.7301037912795624	-2.055063383641639	0.35616223815983916	-1.295551831131268	0.9343459306449506	-2.8548461305738	-0.47043526980802897	1.4860578639998554	-0.3546207650901009	-0.11612339754594019	-1.3305445146500794	-1.526531105674588	-0.7723353478557219	0.6597442427427286	1.8874043657097874	1.3853059677529476	-1.158732194987138	2.1534034104626216	0.33560727548416575
-0.5946669601402266	3.8455087860689603	-0.27202113457639376	-0.8604814612101404	0.35636454031291054	1.8896036538711634	-0.1938338178617387	0.06129152005649927	0.02249178191244882	-0.541916656306795	-1.4298044881851937	0.14595788171662089	-0.7187559062860642	-1.6246888039475524	3.050053085635585	-0.11738819721715914	0.6000233855600687	0.06337498209164268	-0.8940602346086765	2.162712747226987	0.820073092533017	-0.6334781999938855	-0.6917590015752666	-2.155580594181968	0.3408067164900235	-1.2481385169448256	0.8260397487815208	-2.777144243638247	-0.5891972202930734	1.4830501216319014	-0.4077319231776861	-0.10436001520643974	-1.2902395303265095	-1.5939343596651745	-0.7436932029866319	0.5875677991603927	1.905496466147964	1.3414565798252434	-1.0781553960402335	2.19784760552037	0.2921815849012042
-0.4981203223447895	3.7731792885434077	-0.35425447337055105	-0.6874502170454274	0.2821021679431631	1.920585744630977	-0.17510098003785535	-0.19032501248075964	0.052355865193550934	-0.5141608828085282	-1.3808397928839473	0.07625217540892897	-0.623220310319233	-1.501369613068869	2.9443226371248157	-0.15090395712105828	0.9255618851581613	0.13037202537641204	-0.8405785423929155	2.3229898027774274	0.5375943123263923	-0.6033266562883801	-0.6431380658770811	-2.260715717911351	0.32682663692919023	-1.216075727455822	0.7484102267178873	-2.7358013944047728	-0.7077819738553167	1.4234708647447454	-0.48756093930010813	-0.07890461063797545	-1.1994198157987115	-1.632317361969341	-0.6947759293097725	0.5289898159631352	1.8951058848328795	1.2893027292514998	-0.9548897401353404	2.2208777793230228	0.23941226270686683
-0.43956001429503805	3.610230330242308	-0.4315289914406456	-0.5157666917255785	0.20280042364511655	1.9471022349191045	-0.1498356903412408	-0.42600666512145624	0.07624827801237954	-0.518803048078379	-1.313286056233497	0.038678467547904896	-0.51131068219054	-1.3415151849540348	2.8308260541345267	-0.17626698786371414	1.254652173685983	0.16024649690431048	-0.7392612986001572	2.3837540096425944	0.3219548571638851	-0.5823721826637117	-0.6018253825130262	-2.350407120989277	0.3000592440114079	-1.211294899679469	0.6818114023209471	-2.7247295036052486	-0.8100245983114936	1.379804991492916	-0.5478674866132106	-0.053918156179620466	-1.137834564885478	-1.6531420004437893	-0.6409465591250025	0.49801845073994216	1.8623477067074123	1.2302189871153013	-0.7909061992985971	2.200161642122551	0.20359676981642877
-0.3689531845123376	3.4021709268672957	-0.5005107626583045	-0.373040623468513	0.1413982159172001	1.971088369700896	-0.13351184592172513	-0.6895743575811369	0.08243199435479269	-0.5155073537820873	-1.2324061378146436	0.004105835310745076	-0.3813078219930719	-1.187895040632192	2.7069082927125176	-0.20753434936664164	1.5012101036624537	0.21172413782120286	-0.5840098359066569	2.2999888385037184	0.23986234280689384	-0.5759870758702444	-0.5806388828650646	-2.414557473342561	0.2630028993799457	-1.2375216601936405	0.6308372057645387	-2.729719157823081	-0.8672592043762164	1.2128724685495693	-0.5441932453065631	-0.016501221337807747	-1.1323032895996257	-1.6495764597975788	-0.5865139490182089	0.5045387381553512	1.836694728474178	1.1714033148584737	-0.5926503847506132	2.142439284657054	0.1935238275928529
-0.2946187838931617	3.2589290718258743	-0.5520814464768423	-0.2173764543007528	0.09213737869560541	1.9400971932839681	-0.12473553325702262	-0.8624013468997568	0.08364695993828819	-0.4978671257566562	-1.1272220414705587	-0.010718755120387755	-0.249203717464931	-1.0986164008852877	2.578450249029051	-0.25977305286561503	1.5627506199015633	0.31705344970217	-0.42839635186517155	2.103576320100278	0.17998479413501822	-0.5965766862495716	-0.5865350322058205	-2.4378244076956386	0.21173007107516853	-1.289527162836037	0.5993444322948923	-2.7176890664477673	-0.8687110759372306	0.8896219881302689	-0.4877446513654399	0.03719026380413369	-1.1376751621394885	-1.6408378925543494	-0.5652046946298273	0.5554022101726134	1.8255896892126853	1.1366112666848267	-0.45116655498250796	2.0744261982808028	0.20139826826081125
-0.25444527217264906	3.1620210522573498	-0.5911998636203217	-0.014003038024808423	0.05434990221309253	1.8644409264930686	-0.11102952642814017	-0.8978067981788337	0.073657879692854	-0.4632283093033031	-0.9327292281602426	-0.026622045424355555	-0.11728083913780277	-1.1071362645399845	2.4519402849318146	-0.30703968835593753	1.4722129909451245	0.47987360387218947	-0.30432745874136546	1.8755686593403822	0.1123489415239862	-0.6230858882472765	-0.6220457064286778	-2.4056320416781225	0.15420865225184877	-1.356953929921021	0.5917493099157973	-2.6674770192017974	-0.8353923384208753	0.6462826515619843	-0.40500073713974516	0.09693186585959755	-1.1283102508125769	-1.6449121854030762	-0.585244794896548	0.6168916586061639	1.8160373302126775	1.1287288715084363	-0.4962658574589468	2.0024400702251457	0.22071442976509817
-0.22498214378023013	3.072409089457438	-0.6267056510316364	0.20141528510386192	0.025348121441236056	1.8016317788618097	-0.09815889634432091	-0.8713171138147029	0.04515776720831728	-0.40789661583031417	-0.6559813916274089	-0.03361250270082522	0.019481268556934807	-1.1979904955107028	2.322445360178256	-0.326996509122276	1.3301964150087167	0.6888336116555687	-0.20032290263471864	1.6754078818457008	0.033762402835537296	-0.6165686757960138	-0.6934882083987316	-2.3296360135175265	0.1317610072075907	-1.4265500491905896	0.602115269835274	-2.6050362292416316	-0.7875548852943737	0.6321750419561978	-0.31392241888347183	0.1724262286560538	-1.1224681401720433	-1.6536635783320832	-0.6047599980882616	0.6586546225195657	1.8111092580783978	1.1234530281378425	-0.688522192967912	1.9199979249300074	0.24722856992022996
-0.1777407152111023	3.013846885697846	-0.658325363665558	0.4352841434773168	-0.006224129663040706	1.7492756797405704	-0.08270928340219669	-0.7530973300647624	0.0197638403193197	-0.34493329987181165	-0.3851085875780053	0.04182417332231701	0.14425305895216925	-1.3083402364081786	2.196898962327973	-0.32873764690839347	1.1748468852726277	0.9065488003135819	-0.13261794861255333	1.5273235825737594	-0.10006677214723245	-0.5924185034018068	-0.8060798870704498	-2.191294990011712	0.22126682788549878	-1.4814440914265898	0.6161208334598105	-2.529759057177742	-0.7328010361488644	0.8741826201776963	-0.26369554022160413	0.2483763317003631	-1.0489515937214595	-1.6654461083332284	-0.6046189809636331	0.6936968088964968	1.8221355381961917	1.1219415703073485	-0.9301194160230768	1.8408493026295076	0.2808825552716111
-0.13646510206747595	2.9582186046145553	-0.6700098807905503	0.701138862435543	-0.045652331889651045	1.6874432402491018	-0.05756055790256781	-0.596500172730763	0.008960962371731182	-0.2870885179752497	-0.16490451235731238	0.16400651925371226	0.23762863452313407	-1.3362826659514933	2.084638257784863	-0.3369863442940684	1.0423915491950442	1.0889761240877056	-0.11377891461934186	1.3838482075421286	-0.2724052326485237	-0.5851526922230341	-0.9437524968034356	-1.9920659259391194	0.5175134177491458	-1.5266291036408233	0.6080189308179839	-2.441481907789873	-0.6915427332850704	1.321303555979642	-0.29955001163897016	0.2838910463772271	-0.8313110544840251	-1.686347700922343	-0.59079146846529	0.707600362944061	1.8500669059435633	1.1299893703029251	-1.1976788685711754	1.7739565038146288	0.327209633724847
-0.12078036907289805	2.8783550150843893	-0.6525935348328675	0.9231742208338979	-0.0902214747810999	1.627791358465068	-0.031906720882668674	-0.42309821351896826	0.010668791352305095	-0.2376968516852524	-0.00259189252544193	0.279535878259915	0.2912422019906006	-1.2211088926650564	1.9843540532786093	-0.35149125592959835	0.9730107063091941	1.212728110750936	-0.07348315380902876	1.2373417943768152	-0.3636860374427523	-0.5996025348876584	-1.101719751662251	-1.8109094357051678	1.0048336315259006	-1.5843704206190905	0.5641396579397946	-2.3796838133378584	-0.6691587607144669	1.8328793385485038	-0.39317580386785184	0.2990889929034431	-0.5152712001469688	-1.7104984672418169	-0.5572058899494835	0.6799588771228547	1.8899246583081406	1.142600061862258	-1.4382306774097748	1.738603166836875	0.37403348897190053
-0.11478902234029761	2.835968135966591	-0.5935977663246413	1.0750647772360387	-0.1227195639838314	1.5840166624882988	-0.01796272881827478	-0.17533472598012803	0.01915062655783797	-0.2056343154340147	0.0975851776896847	0.3895572390327617	0.3032717033335647	-0.9778697030849909	1.9083789494155945	-0.3422143275678704	0.9556916116828035	1.2884601732963508	0.06409192037421252	1.1317356859042826	-0.3431080299857048	-0.643266600161998	-1.2782920828021918	-1.6888356290299285	1.5508948944335488	-1.6499638493089503	0.49012341333380716	-2.3558690234176147	-0.6504673433738448	2.2599166813156524	-0.4840214201747036	0.3124903981627616	-0.16975777807636314	-1.7361284626543223	-0.5230484086504593	0.6459104243894475	1.9274871441992183	1.159716608840801	-1.567589034003571	1.7477246338666332	0.39759339266167065
-0.10698920802150709	2.8331449273535476	-0.46528367885078137	1.2054288283239394	-0.1320170098670514	1.547910261116012	-0.009944083433978245	0.12666261005390006	0.02852649304179135	-0.18754202314670304	0.14132812950060392	0.4861400483172248	0.2741628570464138	-0.633656512976317	1.8843159771071747	-0.3073961417609702	0.967957929178511	1.3210413415022448	0.2687175253736463	1.0659758791521186	-0.11376453754991253	-0.7314125276398901	-1.444404942296472	-1.616646687051255	2.0451406741418614	-1.7251837783179031	0.38328491976373824	-2.3448088179909656	-0.6325533060816404	2.532317693671857	-0.541266099732267	0.2930586907833065	0.15092069616900128	-1.7678805854114	-0.5043166339289069	0.6258265444361021	1.9503441728311557	1.185263097983386	-1.6218706689936684	1.7893038312264444	0.4009704178877282
-0.0974149678593259	2.856217738136228	-0.27965130305000485	1.3115762215798143	-0.1290676100175425	1.5117811456009393	0.001775475204608699	0.38909903058090556	0.03404541689512119	-0.1754772543511344	0.13468559666164018	0.5405511162045029	0.23828006924569656	-0.2365443064088583	1.9099290342476494	-0.2531192559716867	1.0156431697165078	1.3197308365929732	0.4871765230355014	1.0230798291861294	0.35465011863099327	-0.8264908567792599	-1.5856746986020531	-1.6176538862241763	2.398919428470305	-1.806622909921248	0.2480009158622563	-2.343237135339213	-0.6071741339127235	2.5638284504873416	-0.5571816883255604	0.24364720101250265	0.38627885062322315	-1.8137751643527262	-0.4951113494045141	0.5902700573138379	1.9490052673882807	1.2057618883335641	-1.684915139072943	1.837506805315248	0.3843072558568072
-0.07750054832198887	2.9399839983961904	-0.08693564886607626	1.3921645233307403	-0.12083663586798594	1.4731216745795295	0.03260184846574117	0.5621724355680293	0.03387348780311794	-0.1846983931122927	0.0940583308178269	0.5536763023667008	0.23945069254413642	0.1360441145360919	1.9558974283550064	-0.18013770624912576	1.0951570574901162	1.2946245867734247	0.7322023180802445	1.0413845553638232	0.8423884081478216	-0.8826294705968953	-1.7126202803327384	-1.7004785980854578	2.5282056138939497	-1.8785357558444615	0.0966710641616108	-2.352340040809218	-0.565018414375389	2.3472089265124154	-0.4983632087416495	0.19489620435452776	0.4960914023357283	-1.8692291544270567	-0.4982999032780695	0.5416206935900434	1.9184635965926156	1.2041762835151582	-1.7380847729536995	1.861020600524175	0.33468242507014445
-0.05117351548491482	3.0303156026072715	0.08490352782630509	1.4644022534154497	-0.11711765751469838	1.4202658643170025	0.09172903738665306	0.6247993510752774	0.04094550445421689	-0.21081604127449682	0.03687498587607484	0.533289477395756	0.2554769663202687	0.4214303693531753	1.997493116939506	-0.10912122016968843	1.173945192727	1.2523003186074444	1.008591693368675	1.1269895541764363	1.2364186789460458	-0.9040934946159205	-1.8211639304234502	-1.7822137611559057	2.4668211369598536	-1.9408692612786822	-0.062313143974814	-2.351767457538319	-0.45415030099964077	2.065039805265164	-0.3603587052639815	0.1370898471196555	0.42285381069062666	-1.9171159898925239	-0.5134357413215817	0.5025599878300857	1.8653855593929276	1.1859760497902225	-1.7520613617471508	1.815168393777269	0.26474787919156
-0.05701592959276992	3.050963775404631	0.2395419594620501	1.533949830982372	-0.13995890376645626	1.3500882487660353	0.17140552286780694	0.6359216582945502	0.059210104994778835	-0.20738910251507905	-0.021514431052944268	0.4684770911815936	0.2348857514807631	0.6020300819148912	2.0103441580809345	-0.055392724234299716	1.2142739416427386	1.1802628718254766	1.2326550599752948	1.260249208090841	1.5355931787048374	-0.8993376909352693	-1.9042401791599708	-1.8201959387712208	2.3452127123711164	-2.014851244747519	-0.22367987750225476	-2.314012017777619	-0.28522447327261025	1.8139356403698534	-0.21071910431526342	0.056298329558303606	0.19125756104176833	-1.9440200034256179	-0.5331468016308353	0.45771993640647146	1.8185407458516665	1.1459880088483474	-1.7413675067675016	1.7005990948095326	0.19351325787383641
-0.10538073567426036	3.025372219682862	0.3733775334261178	1.6128785887439356	-0.19250509896611218	1.282182047493646	0.28263690784125217	0.6191952614021885	0.0785062800873658	-0.13451439913749466	-0.0597386898312169	0.36940543805645765	0.18445098953918598	0.6884444524308508	1.9746922069436725	-0.03880393115396787	1.2244179827810542	1.0849387608864496	1.3750199550703355	1.4046725621272453	1.5561272830676462	-0.8927072450630378	-1.9689689984773147	-1.827848118651024	2.2364614478089253	-2.1062941553107533	-0.3456757080212466	-2.248982917725532	-0.1190880680722538	1.5443787221101748	-0.09156345874069459	-0.019704612935032423	-0.04293695336672666	-1.9473717826421992	-0.5484001539448723	0.39693656187753124	1.7934615842368065	1.096064271526391	-1.7426992446229999	1.5573002355930345	0.11236952497730608
-0.17902153578390986	2.942746314274443	0.5047626191002459	1.6926846850476462	-0.2547550149951455	1.22497875030192	0.4321742020490683	0.4588533326210822	0.08983640725043258	0.012163440671645275	-0.05435705043348682	0.2599505453732556	0.1276194325023672	0.712501396209267	1.8762199259235373	-0.0688419854010806	1.217990674330816	0.9956631341440609	1.4721530675142698	1.5258829039546629	1.2908271564498208	-0.9243056602586879	-2.0091222709625995	-1.81706031870458	2.168060066990722	-2.186772405375817	-0.39148337852255144	-2.1952360451847275	0.051198174739507316	1.3188770471274462	0.0041076611488868086	-0.07150708777428127	-0.22682396114078066	-1.9316090148213636	-0.5528343590859841	0.339456915865222	1.7851581202297329	1.08706396791688	-1.7579076909327873	1.405173755264515	0.02838782252460557
-0.2778915225253692	2.779022357530546	0.651949673253492	1.762877053591326	-0.31622363305079937	1.1935832621434048	0.5883799396927654	0.21233312413696445	0.08901687857854665	0.23790877815553252	-0.0068496921168542	0.14061861865890457	0.059306950731058725	0.6988170946542913	1.720404979663534	-0.1192847121285463	1.1745005033801008	0.9528297852248644	1.5132564144085492	1.631239544268044	1.0068556710390575	-1.009652205940429	-2.0180655899206377	-1.792735508490636	2.15164072681474	-2.225343251418574	-0.3680661814473158	-2.148757474572476	0.20005502195188316	1.1555560722431806	0.04849861986869587	-0.0891488588179674	-0.27733869134500844	-1.9090700096812925	-0.5524974848438146	0.3027846576344395	1.7941254113051222	1.150294237761642	-1.7876920080709993	1.2746633152595366	-0.03392595594243768
-0.3780976476716843	2.6303333705768988	0.7957765084855553	1.826040143453951	-0.36967222740970956	1.1962453596778988	0.7140944261416632	0.008300950616032709	0.07561787134169826	0.5116263973652321	0.06976328980159123	0.0031476605633691036	-0.011694536022859206	0.6565192784051179	1.5333055510160445	-0.1829253546730918	1.103558192915236	0.9723663891800085	1.4805143682629196	1.7087867215400852	0.7192088694533998	-1.1352343605394264	-2.001095580263418	-1.769810641781192	2.1570887670432892	-2.218611185671848	-0.31492006947920753	-2.092661842083699	0.2517164989930259	0.9634950750700074	0.021756266891815892	-0.08590583763397307	-0.058040363549277774	-1.8986085253152538	-0.5557252101408784	0.3088255121516571	1.8171737121431846	1.2748611774522083	-1.837225997606247	1.1935373548042636	-0.0715488707848501
-0.44209612413355426	2.5565978044479865	0.9231230211839891	1.870853116338663	-0.39231424267825504	1.205135675164256	0.7978506585173099	-0.22419223261705729	0.06414446993529557	0.7595326054933565	0.16188160628361534	-0.14202485304882856	-0.05303370187571947	0.601514610712039	1.3429593230581696	-0.2717370915114299	1.0520682496847114	1.0001742952740549	1.3827964521030105	1.7271101578297139	0.378025380378149	-1.296875068971087	-1.9542484441148047	-1.7526312445675938	2.1585662927462983	-2.163416499518962	-0.2534482817662497	-2.0493850636393316	0.21817483631572707	0.7985996909537365	-0.027882733160987626	-0.07741850113410909	0.2871064322055508	-1.9122037522396524	-0.5458148399933404	0.3566380475440615	1.8362390505713502	1.4016696376234703	-1.8879385751436104	1.140216564314871	-0.09973302654473004
-0.4765038156675091	2.5047282658122576	1.0252968140456389	1.8795366538371394	-0.384052016609764	1.2021374083165317	0.8376573317878695	-0.49934892863787433	0.06726211747030211	0.92998999765863	0.23469363406037091	-0.2823763616427717	-0.07345838453050954	0.548289777549565	1.171884420039356	-0.36846849182310615	1.024616110170561	1.0075685672044457	1.250777013221537	1.687419773708814	0.1346830727506062	-1.4770734769502631	-1.892294283310758	-1.6885569072462279	2.1429421300395717	-2.0438191703862323	-0.2084040724399671	-2.03328261981691	0.1582365481708469	0.7103876296106769	-0.06541510810838932	-0.07710146443995061	0.5701100674361814	-1.9378893256238616	-0.5272162481117149	0.40637703149101895	1.8485592309070484	1.4835621339639995	-1.9312799836507923	1.1017227490913004	-0.1267228040556443
-0.5125157243308603	2.442883390077107	1.0904871645400225	1.8640669555668776	-0.3709652755556527	1.1950187959674665	0.8084240025522055	-0.7015068496498851	0.07910803190938029	1.045922606753841	0.2694732781477368	-0.4084275641013161	-0.10973301276585197	0.480028746658596	1.0408603575460682	-0.4655152163007723	0.9964712068713556	1.0017065779372036	1.100322333388835	1.6118433948940645	0.01877263208809844	-1.6259565532862095	-1.829359082532367	-1.5511407332954228	2.0944524228771906	-1.8967689251567408	-0.22473292739883735	-2.0294556602001874	0.07327919773241895	0.6306627062064573	-0.08590512712845846	-0.10879192399352906	0.8605976615910418	-1.9379320779097875	-0.5318933160785767	0.4393097131159059	1.8722769844665486	1.5079621966011902	-1.9759198365670845	1.1191331197172287	-0.15350647204571924
-0.5591103597868099	2.3603405202161305	1.1366941186252162	1.8534014785906598	-0.3635585707680127	1.165631238031215	0.7133173314950926	-0.8722430393569596	0.083922046485493	1.1438309762463248	0.26890222133558317	-0.5088611511441097	-0.17768794014056746	0.3830229018047774	0.9617012956496446	-0.5662133032222907	0.9591224418564117	0.9739037122466536	0.9440753119883757	1.5006741464724687	-0.07026284302931682	-1.71851229343624	-1.7645856704889162	-1.3713461790500123	2.0177983894050904	-1.784015666367224	-0.2837432109785345	-2.0413747405331852	-0.009557505662164966	0.5403006451594747	-0.1026902861643247	-0.17047537580071226	1.1308490771424722	-1.8975311677099245	-0.5526071648296365	0.4547387354758971	1.9277009190178276	1.4734097002346407	-2.001602401110363	1.200687605469202	-0.19511945581719745
-0.61018148442081	2.232371670200961	1.197314781729132	1.858353684699043	-0.35850747937011246	1.117572654725047	0.5950678104948101	-1.0248490095753489	0.07737727904987249	1.2555929279577331	0.23701440894495995	-0.5616330773251814	-0.25374416850113884	0.2806483757438895	0.9230224896714105	-0.6585575847028045	0.8987310338004498	0.9387620190641817	0.8009376405543673	1.373545172569197	-0.18664367398724518	-1.736126381142356	-1.6866623589913758	-1.1799910053669855	1.9339286576815689	-1.7117314367819751	-0.33371701013319	-2.0910784740590707	-0.058635337248273925	0.46506758465373804	-0.12256793163328591	-0.24344004997503016	1.220457330800746	-1.8252926301811319	-0.5845083721345972	0.4309937315727231	1.9968345702257728	1.3915685364242045	-2.012442747254116	1.3409929093987527	-0.2587438794423973
-0.6605164563667849	2.04760097003198	1.285337793500164	1.8699757777965171	-0.363468721501074	1.0811527981823161	0.47533209598296217	-1.0491657557717664	0.050155172815899166	1.3749719194365295	0.17015050892359007	-0.5623080180277367	-0.3096695945328881	0.1695108392345067	0.9126013112396901	-0.7426485988821945	0.8250671513228666	0.9582986230193251	0.6837819627872712	1.2471583664394	-0.2616677901716995	-1.6611721472072234	-1.5770732572108326	-0.9929496847453377	1.8806840041658677	-1.6534772566513745	-0.35409352563204666	-2.1684297998083593	-0.07724101414237901	0.39046654505834	-0.1319311232297254	-0.33202538626777545	1.117762111696694	-1.7393861868418674	-0.6404294963346966	0.3749262333696338	2.0337332290485337	1.3141533774306118	-2.0430860353091242	1.5256444597468066	-0.3201698015119797
-0.706366428699009	1.8421322757371734	1.3931592782575113	1.8963910671558513	-0.3811807465575939	1.0487170022842125	0.357548831770622	-0.9968397619221131	-0.009836618354044663	1.4648986812084963	0.0874569140693388	-0.5223117551450401	-0.35039650970664904	0.03140832329287806	0.9396597177505941	-0.8142546040545678	0.7455147766723101	1.0089143549381974	0.5725648275169266	1.1289478792257726	-0.2452668485379962	-1.4684237017374397	-1.4580255427483535	-0.8493446202791622	1.8797974887440632	-1.6077793812848067	-0.3510791703030818	-2.2322144076492076	-0.07708096530888081	0.3044044834192022	-0.1418209560801169	-0.4387280486454445	0.9641536555234392	-1.6755057212115656	-0.7168607778836142	0.3390210677759572	2.026763044831215	1.2838443702183562	-2.081946145932555	1.7031763683796861	-0.3519159525807213
-0.7254553359734742	1.6572231829891213	1.4997450017527643	1.9523821786950237	-0.3951230088925558	1.0123607453412808	0.259537769471953	-0.8478292203214346	-0.09965810698668946	1.507334390952781	0.026577689439332242	-0.4548176848894735	-0.38747930883840326	-0.11702306844930663	1.0002701293931722	-0.8596612839570954	0.6549221664630889	1.033224221005188	0.4538287873268967	1.0222877677808284	-0.2266832959335368	-1.2017904490861087	-1.3795225258114274	-0.7813365050560102	1.9072526027163363	-1.577137281677555	-0.31717096363315067	-2.2704022062063003	-0.07794980183358334	0.22835318155632991	-0.16611993858807694	-0.5479009552650973	0.8111668700595456	-1.6630434298641998	-0.7905422255022654	0.3478426331026869	1.9778142370225786	1.2925766039484958	-2.115858850422811	1.8377333115435033	-0.36572000561743684
-0.6907625448435784	1.501686531223052	1.5951299955107392	2.0165018846789047	-0.39982642269230206	0.9835046983462167	0.18574291909702778	-0.44216182569137885	-0.19427641728624706	1.4712178590627427	0.03999980875217647	-0.3678347018476108	-0.4261294697086552	-0.2503744960401132	1.0419967373047032	-0.8847958189272951	0.5761945106042641	1.040789866654484	0.3317788594130061	0.913195341784163	-0.22096962181181526	-0.9766886989475558	-1.3445420095545035	-0.7701812991219592	1.9315538709152786	-1.5416848794001385	-0.26086570197529746	-2.289449363993344	-0.09178259387159723	0.16811368853962308	-0.1875591366123635	-0.6519946698470886	0.6252474772741191	-1.7004816066494062	-0.858379296733515	0.3927262693352277	1.8677820876226119	1.3324847942880056	-2.1558109860877503	1.9187735669394368	-0.37510063124537407
-0.617296208665773	1.3711269721276773	1.6709163415077595	2.062910979489691	-0.41172949731674297	0.9651743851180867	0.1154547083147508	0.08069862073651994	-0.27740986423993497	1.3564567283235884	0.13456224839021586	-0.2743855458250136	-0.4805463100671018	-0.3706300373169364	1.0320887626349466	-0.8971117410626924	0.5430848001788268	1.027029565107131	0.19707210821764498	0.7843138540628566	-0.11920852123559325	-0.8525345436018756	-1.329940369128278	-0.7864041738505826	1.9380711024707336	-1.4972662144250246	-0.19716276479395728	-2.2702970378504204	-0.1246497650362985	0.12201566339175614	-0.2105843821340196	-0.744021175257678	0.4763334319702691	-1.7638746962201548	-0.9269371221573122	0.4730094873778977	1.7133860377078876	1.3933309532907048	-2.196302475584166	1.926915547576738	-0.377531666619375
-0.5482340229625715	1.2543180996887746	1.7029462217095255	2.106238819059083	-0.43730528647533007	0.9491700001112214	0.04138787481352611	0.48517873987287674	-0.32953303396582695	1.2142412002607545	0.23585858995716275	-0.20843419717528774	-0.5558237555638581	-0.46997009139121976	1.0101362098782782	-0.8833882849689634	0.552865965048779	0.9876640137940067	0.05212433004371242	0.6453413793038985	0.050708997211927606	-0.783128747294169	-1.3485850833881652	-0.8129967658500974	1.9015520399130914	-1.4632698719019346	-0.12460104535762315	-2.2253492510848587	-0.16540505728052796	0.10056081070327652	-0.26934162436281966	-0.8010679654127959	0.5017103491318761	-1.824711199092541	-0.9990438785509399	0.5833575066180893	1.5863475389221597	1.4689437701166133	-2.214014589062289	1.8782779264012817	-0.38218234298702797
-0.5057414175138855	1.1388654745247666	1.687296751428709	2.15692361796985	-0.47267464573023227	0.9380900412603144	-0.03495681737045715	0.8429033526960545	-0.32458147611611	1.088849268008341	0.310575663259261	-0.1589586331754485	-0.6265950360624347	-0.5258889910289803	1.0061929197480848	-0.8388864483253631	0.5868058923912273	0.9759249140490303	-0.08767856781943481	0.5044791832393721	0.19585889863784542	-0.7447866528053204	-1.3946939621823478	-0.8386011624346711	1.8195574226272062	-1.4480608266947954	-0.04673458706725882	-2.1969187388787974	-0.1953341891445938	0.10862472035394388	-0.36804399333038507	-0.8147996172285294	0.6691709039316608	-1.8635259994845577	-1.069199898053866	0.7003129828915432	1.5055800370593175	1.5439520038103232	-2.212776072856676	1.8045776971588245	-0.4052031910069105
-0.49210769952293854	1.013072155852589	1.6398067090543627	2.189866094675878	-0.5173609833176885	0.9186739920070238	-0.10744032052929442	1.217891996597419	-0.2713063814737905	0.9840189683124365	0.3585352985711184	-0.11221296326719539	-0.6750559018145917	-0.548350891840079	1.0204578896214547	-0.7640495129304556	0.6309668346258859	1.0187633033717245	-0.2163423472830485	0.35993109512339216	0.33163235350835796	-0.7228130783919412	-1.4248733282617985	-0.854805033405315	1.7282839439264261	-1.4322210187600732	0.02936801264633108	-2.1895744820265537	-0.21447717283686885	0.14047970284380934	-0.49393574796714007	-0.7905529150565438	0.8604860796688479	-1.8798659231653914	-1.1294612159786586	0.8188026444392109	1.4529633034155787	1.6070396832937188	-2.207968499198328	1.69935024965915	-0.4455900873723714
-0.5244856521425119	0.8738547570105458	1.549101832416659	2.208897998834134	-0.573493336215158	0.8865970795649355	-0.1722111593209224	1.422902365650895	-0.17434410455324428	0.9503523330674291	0.3462918405185579	-0.08602887976179904	-0.7032145350477786	-0.551030369507737	1.0665257824173566	-0.6538779912828969	0.671438534798859	1.0869549222853299	-0.3302328709692807	0.26575062833996876	0.47205953636824355	-0.6601949965966982	-1.4339256516614298	-0.8683610474307949	1.6607475872470747	-1.3955778307726394	0.10772808807571814	-2.1910877378139295	-0.22704100626643559	0.17163494789722777	-0.643648833741991	-0.7494570335762683	1.0641310578083616	-1.8793614461914676	-1.1854528487410727	0.9376322674965056	1.446673823225939	1.653244663991213	-2.1984931843564604	1.5737372416164581	-0.48703395563957075
-0.5850416573638471	0.7305464735311707	1.4181111386346874	2.2429820726793412	-0.6325750889621365	0.8607665563889382	-0.2155001879764246	1.3880532164113186	-0.02878893526262192	1.0365216144691398	0.2802868099426652	-0.08342553705194208	-0.7182514117264851	-0.5267254159996467	1.1544826230903085	-0.5134581992775658	0.6992810412077621	1.1535940969217982	-0.43423046512692753	0.2570940832174342	0.5903156566372537	-0.614782104042965	-1.459749794824473	-0.8918433577076412	1.6332924732748002	-1.3512652754152499	0.18369905655223534	-2.1556051030775123	-0.2325855551411768	0.19064636260198542	-0.8111697423830588	-0.719213053939787	1.2753157858332016	-1.8738164747068935	-1.2456358238188492	1.0302064016564576	1.498525468045178	1.6795098085550897	-2.184097098138527	1.4513993911985448	-0.5208517716357213
-0.6377595513057426	0.5909969324993578	1.2998566736901285	2.271141468779087	-0.687613624696874	0.8510630745908501	-0.22159066726891857	1.2853874883429797	0.13244043624903568	1.2053311594862672	0.24219046789031431	-0.0747055442251738	-0.7405814184946361	-0.4644166186208632	1.2424499373094229	-0.3470630078593949	0.703696035806173	1.181160063647979	-0.5419944736934159	0.29995271295954923	0.6551040799933323	-0.6513879527436404	-1.523324158010392	-0.9277794640471475	1.637074939074504	-1.320375586699975	0.23908289955057982	-2.068473120231441	-0.23276275206397842	0.20504741048757205	-0.9744162836373935	-0.6979187559821511	1.471468834911185	-1.8737395205922271	-1.3094695755675758	1.0900221934272292	1.5859762458161524	1.693922842282107	-2.1644073539449895	1.3547730585826345	-0.5486871266680272
-0.6676609671366973	0.4606421944210076	1.207695176330722	2.267975650786642	-0.7368119580805977	0.8552470196919917	-0.19767557952072026	1.2100888337614728	0.26187438767941157	1.41745137733519	0.27762796942528045	-0.07209014900276993	-0.7896300448987296	-0.3838134564766868	1.2692622154855073	-0.17076480966296564	0.6817860065724687	1.1575457732636016	-0.6384731629313777	0.37612157865228174	0.6870655325995837	-0.7480704220133892	-1.5914370697644895	-0.9815854374735118	1.6582653440660198	-1.3173043027647349	0.27014128993788733	-1.9748031712615337	-0.23454615335152437	0.23811000435969257	-1.1140680719675427	-0.6802241454894382	1.6022986386824705	-1.879194712276357	-1.3739535729465366	1.13262198567202	1.6921323202155272	1.7018394591452253	-2.1371799734893338	1.3152875133867012	-0.5655881073768397
-0.6732693442628108	0.3485109911546992	1.1480420880022322	2.23722123526404	-0.7769042635845809	0.8759441465984004	-0.12458982801079073	0.9935529318493543	0.3706310003114347	1.6523984099560678	0.36579914122170265	-0.10366170561606539	-0.8676209854052589	-0.292502109533627	1.237815393132502	-0.025213002608264	0.6489786930373337	1.1090873340415301	-0.7106337643133569	0.4861495102457628	0.7005939574959115	-0.9063707445264969	-1.6386062644905395	-1.062193044237167	1.6965896743917	-1.342151638248492	0.27544602879191793	-1.902435657043641	-0.23403171067242443	0.3154479202186127	-1.2367754841385366	-0.67889655433265	1.6395112097338338	-1.8880572611487714	-1.4284096859074347	1.1403975155845136	1.7976977010371633	1.6899074977060002	-2.1012896382836628	1.3306715715382333	-0.5676439177257228
-0.6572229177509943	0.25806867288036284	1.1679194393669785	2.178391986392742	-0.7987962327986826	0.9112873527730855	0.0030431108468276123	0.6357312461870694	0.46465328975871234	1.857484896762611	0.466099559708255	-0.1501844040422246	-0.9732366765527993	-0.1788115316893605	1.1832063234410544	0.061377755321798656	0.6099859885642018	1.0504321585446248	-0.7586085548703477	0.5850573986450953	0.6872725043295691	-1.1159280622644023	-1.6743646760806556	-1.1630143149051704	1.7655122188215107	-1.3759770263874704	0.23899733924648317	-1.8533804617123455	-0.22510898820492947	0.438353415104222	-1.335104305239927	-0.7031498614357636	1.5921765643121066	-1.9013532220716889	-1.454341168269767	1.0947206358295092	1.8702011184647809	1.650506929052959	-2.06201003023575	1.3686817653555285	-0.5685846227182713
-0.6291001829812803	0.19074345101400889	1.2761458331336089	2.0873390441993434	-0.7936982635223794	0.9264558573254341	0.13904924452123968	0.3398420318753407	0.5195960965934707	1.9865079258281952	0.554805240680853	-0.1952668272191799	-1.0914451396680775	-0.06652634231324903	1.1321373123525436	0.10529921270336069	0.5694977940153938	1.0114345566867962	-0.7685571799909302	0.6251219850047214	0.6538685214840244	-1.2675790666684517	-1.697523165171996	-1.2576213567138306	1.8881683434541991	-1.3885981759178905	0.1641452362850837	-1.8745602000491661	-0.22514328438353642	0.584243027559578	-1.3685337773949053	-0.7305999552049746	1.529563165687238	-1.9166841918046742	-1.4190947213972183	1.0179939381952443	1.8996176586361813	1.6026193820913293	-2.0226039070915647	1.4141360557554994	-0.5746305019962202
-0.5927521121077899	0.16082851112206908	1.3941636629428733	1.9797699396914357	-0.771317983074916	0.8980904358145434	0.2918794772938972	0.08579121121892555	0.551156546915679	2.0541863206471733	0.62912942689619	-0.21893796185881148	-1.2042902868344354	0.015657273990617865	1.0989833019750452	0.12421409274729804	0.5286247306971101	1.0575643294931623	-0.7319860618954613	0.6189289379538023	0.6131703531241409	-1.3456409289345914	-1.6834219542276323	-1.333788418696243	2.045844513658567	-1.377645305377245	0.0756034846681224	-1.9721213781866098	-0.25929084621621906	0.7416895938039941	-1.3201378956508503	-0.764331338477197	1.512825877358288	-1.9307967213887747	-1.313300540786663	0.9288978717876292	1.8920342782286368	1.5594601315126426	-1.993159183106505	1.449624072112217	-0.5714648711505109
-0.5445490043045941	0.18293257385125467	1.442500333245718	1.8686756254991181	-0.7440116189052931	0.8277674497497468	0.47465699500875447	-0.21371583313492293	0.5918349700838357	2.0808629730041757	0.6966785950921432	-0.13842115179768427	-1.30961699566144	0.08408364470136967	1.0759205533251475	0.1257632940845523	0.4773657087282716	1.1996432232722083	-0.6693563686940833	0.5826749777252054	0.5493854290649617	-1.437844387330499	-1.6304358861183488	-1.406401777936463	2.2133583186346057	-1.3658140830009935	-0.02496278045543186	-2.0789081582092512	-0.3358970771639288	0.8922685756923135	-1.2166345180425993	-0.8124944962647529	1.5902637313602264	-1.9423099119885872	-1.165663445584803	0.820188641363076	1.8521821515171815	1.525124372495371	-1.974468242304591	1.4405821883518457	-0.5609215764306608
-0.4834227998913786	0.25103279416040414	1.4023144287141314	1.76028731934041	-0.7232095603640565	0.7354662591254226	0.6021150875708938	-0.4573649257239009	0.6429036413787697	2.07586596159328	0.7615141013167456	0.06946058458946225	-1.3979133395985874	0.15988708913596567	1.041892001843078	0.13719265262281935	0.424633189184869	1.3854476173894554	-0.5990128360010283	0.520351594865345	0.45529482623941514	-1.529783634410815	-1.5466511085114683	-1.4563373193209739	2.376665204972623	-1.3540889702424663	-0.15044683875685103	-2.1593970065756083	-0.4523497516227925	1.0083967749233034	-1.095696865434307	-0.8409155149098236	1.8065254368448478	-1.9599879822188981	-1.0137880023593724	0.7138329906205538	1.798147753286869	1.4934579050428978	-1.9625225537407744	1.3851738674885288	-0.5342911693663376
-0.4061693198271997	0.3936159005254482	1.315500885412383	1.6611110678742438	-0.7245924577769386	0.6498112266802194	0.6401587273620472	-0.596291092769609	0.6958406088068132	2.050667024672962	0.8012413816246058	0.3198876902627079	-1.4530697787773867	0.21941915012957133	0.9965205998669855	0.1768001098204049	0.3850191965552979	1.571604839751506	-0.5201478777323306	0.4391746558776594	0.35394139725255774	-1.5682263808294135	-1.4192496900250275	-1.4723511527118203	2.5020937051062297	-1.3592883415109536	-0.27611518079017133	-2.2024751336810917	-0.6035787511887939	1.092698206883639	-0.9867311157501728	-0.8421176123751737	2.0766493301994875	-1.9815094829539366	-0.8949184005818284	0.6423364700574716	1.7342347081755125	1.4631032689150043	-1.9695541296178039	1.311602195835082	-0.4319128709638639
-0.32488189324135447	0.6049856543918338	1.2201316673300933	1.5712895707430155	-0.7558014053235935	0.5905999992662297	0.6287354360574644	-0.7012006968496233	0.7528694886245537	2.0093444624122334	0.8021276617970671	0.5146382142313831	-1.4702127977921982	0.2513978164499401	0.9431945395804486	0.22174065834712153	0.3566543682449644	1.7430088010772558	-0.4183920311525907	0.35699984425337083	0.2618013461853598	-1.5738314351673246	-1.3048544833196658	-1.4943068277643021	2.5429808709240387	-1.3927305560303729	-0.385296710380134	-2.2108944448378804	-0.7660568973377748	1.1589475415924115	-0.9253406672516087	-0.8508097017400145	2.2659958820236987	-2.003667992749269	-0.8304500717722716	0.5903136421227642	1.653838499418678	1.4276267870067934	-1.9908885700628816	1.2408281821900915	-0.24960107249235214
-0.2522197932371727	0.8217970044672818	1.1393602078162002	1.4842375037086835	-0.8148011217833669	0.5592317680790578	0.5597925703820625	-0.75795470559087	0.8284495174695305	1.9607110974647466	0.7525599305021865	0.5826686212952311	-1.4556804156730698	0.2752796945368209	0.8695131423270286	0.2470991191743291	0.3320722501260457	1.8775926148559647	-0.29840980209161333	0.2703533158763026	0.15601997655093303	-1.562709396930035	-1.260891010125943	-1.5520275753344737	2.520764257171524	-1.428477707245913	-0.47763602318664333	-2.1752365295083305	-0.9136333538821686	1.2159140691805768	-0.9343976720724946	-0.8689204228938099	2.3840814362530844	-2.0103159732107274	-0.8111150571286956	0.5412894490422023	1.558196770703057	1.3813989918514804	-2.0155257203895935	1.1736048067177582	-0.0484011861367575
-0.2049485781430957	1.023252313969036	1.1177422735673979	1.3922807971134348	-0.8934622017432423	0.5446265742677973	0.4425969839961912	-0.7763910778798162	0.927744299071598	1.9049273397298765	0.6325374939511187	0.47612441039180053	-1.4149535004993092	0.27526510572919344	0.7900922417765412	0.2495668735168582	0.33167638510601327	1.95859693945945	-0.17113841242794087	0.17345364615813466	0.01802000761542445	-1.5131068678004904	-1.2748931261234024	-1.633287644455431	2.485491689025148	-1.4283244377980886	-0.5415034994143244	-2.089471735288691	-1.0384714440103564	1.258795559338325	-0.9869699414351046	-0.882249173910717	2.549541486590695	-1.9940701045589306	-0.8052550121718902	0.5088187663919365	1.451810044525708	1.3314068111560677	-2.048386351974006	1.1013064673745068	0.148375272810057
-0.19472754486773586	1.1741168322656754	1.1531954753930924	1.2903456858942521	-0.9720920297841824	0.5307664043399103	0.35120579671799235	-0.7988149037136381	1.0191876521388148	1.8300159167208068	0.4620199298422342	0.2161396622698648	-1.3552566102843007	0.2311436885265319	0.7288586541372915	0.21643955642613485	0.38058770758105304	2.004121863846151	-0.013881908422523681	0.08129387146383327	-0.1005434343132611	-1.4460663918418912	-1.3401124654279186	-1.7269254946071293	2.4499827167662906	-1.385350042619776	-0.5638939728403928	-1.9704211564332255	-1.136821452194679	1.2684282351771559	-1.036045557820889	-0.9068921719504	2.7214573481409	-1.9784099422243169	-0.7957598591135371	0.5101698954686589	1.3476679539437666	1.3009894352691727	-2.0879256489037403	1.04086603516994	0.32984677861968587
-0.21206330238805876	1.2369968844922756	1.190000126769247	1.1910320199576279	-1.0367756890002933	0.5007928215197859	0.3293208687339585	-0.8351836162423198	1.0821366236912286	1.7365504153504616	0.3000225333706718	-0.11463551828887002	-1.2882665899798482	0.16723012230867848	0.6858176161823619	0.14866314040012968	0.428162985613486	2.0461890714337736	0.15839848152426375	-0.006300635918008423	-0.11303072868905524	-1.4018550316995397	-1.4657202653754067	-1.8266635510702933	2.408644234006472	-1.3117217578766873	-0.5316706460049923	-1.8314587021979296	-1.2021842525891764	1.2514144579925779	-1.0684094999969396	-0.9120638330238581	2.847967337495855	-1.983129794590523	-0.7635217775664078	0.5964678171431912	1.2652015048382852	1.3151343991168194	-2.1244285835229397	1.0056228904113371	0.44789468546544525
-0.24349234142711307	1.2511406060733088	1.1824909051425652	1.108763033529578	-1.0713676567716828	0.4400779178533771	0.3675247842959672	-0.8728553449574828	1.10757066736836	1.6372858530723353	0.1742347072441076	-0.4212152799122382	-1.2140177256239815	0.1185472712543579	0.6476886713776607	0.06446701816540998	0.4158251924891615	2.0998794494859374	0.3004848986593154	-0.10649952204094656	-0.03814459365792448	-1.37613846364861	-1.6058504297915985	-1.9114393154174842	2.3512947454467756	-1.222171135496202	-0.43731079370941683	-1.6914971485817798	-1.248083971624403	1.2283174795459846	-1.087968711219325	-0.8425337230362551	2.9870542035094223	-2.0010814794507588	-0.7077495047756386	0.7609481690701344	1.2037975010190392	1.3832013340191651	-2.1663516912140155	0.9789318862168767	0.4852956362084925
-0.2894316733341843	1.2408552695967687	1.1259508834828402	1.0500024918935087	-1.0685315451283144	0.3470362461742361	0.452121250258218	-0.9141075680074167	1.07792436093713	1.5518505684829251	0.09172841902424289	-0.6353161127729333	-1.1257262796922674	0.0916990022831358	0.6068366045707009	-0.02546891787341406	0.3808296250932945	2.201166357762152	0.41386720006856964	-0.21750037945511566	0.015542618726202722	-1.371061831941883	-1.7146467719969138	-1.9713074876393555	2.285021001640905	-1.1221981906636924	-0.3209290354515761	-1.5944092280457929	-1.2870387144917839	1.1967559353359196	-1.089291438089718	-0.7093584966963641	3.1314173004152583	-2.038002353576263	-0.644910707184017	0.9387916234139512	1.1559794494877884	1.4594985845796367	-2.2166181365697866	0.9599971898926876	0.47382749107462063
-0.3384985903609015	1.1978096418025928	1.0384379518923317	1.014734539533598	-1.0413072172458968	0.24758464340094516	0.5642900056490883	-0.9639768723135045	0.9932492831251387	1.5066392813888143	0.0435951824414912	-0.7723833116981902	-1.036004616174174	0.07800011192053277	0.5559194599015462	-0.12342048561000696	0.36403835049361233	2.383014035134097	0.49828083169003634	-0.33283574613453093	0.0399715547351014	-1.417984503441854	-1.8070974027105033	-2.0121592327095965	2.199485695488537	-1.016837235242297	-0.22035618876616847	-1.5630164738157966	-1.3196429482871677	1.1786304785144046	-1.0744352557398407	-0.555767428238901	3.1898065262713926	-2.103605736329374	-0.5863964347476851	1.0846263940821246	1.123918852349366	1.4861230568541584	-2.2696346205971616	0.9645946541472835	0.444110726057219
-0.3777955272043436	1.15815186434407	0.9386462860593152	0.9923359808491533	-0.9982069145444019	0.16533673237361024	0.6706742627645513	-0.9958130299700152	0.9008889749005669	1.5094731896111422	0.00542117666268776	-0.8404920600935848	-0.9606047205415985	0.0733560081589828	0.5017136217373569	-0.21658278195591457	0.3299279812675399	2.6168484341761538	0.5324152676356078	-0.4536905958351591	0.04938563251414061	-1.4973296778122969	-1.9042451339073163	-2.0540181769527583	2.093291893597736	-0.932875052728621	-0.1270098969960532	-1.5977278739424319	-1.3570429310577146	1.2104121014343199	-1.070558931161328	-0.39643006969981814	3.199290989657797	-2.1701795959730004	-0.5346118128700362	1.1444334688911106	1.0968932147545278	1.472143497825698	-2.3185493520296028	0.9803949940156098	0.4119576408063083
-0.4164924783309559	1.1298533497756764	0.8168580697610237	0.9619620977062778	-0.9353241471569312	0.09217902128914754	0.7495785104406754	-0.9783137839355287	0.833206222348309	1.5400531495196526	-0.029618869331020082	-0.8266196181535562	-0.9051984830857263	0.06573092470546395	0.4655798874766184	-0.288156797720145	0.2734897252866185	2.8530014188269215	0.5435822338311406	-0.5563030863978808	-0.01708365216424506	-1.57518394547333	-1.9913495922354627	-2.1168636045914404	1.9844385454415185	-0.8848722406659327	-0.06226707304183885	-1.7025456686355533	-1.410790758964095	1.2711312531776242	-1.0929840506028987	-0.25176886812781485	3.2793589889685704	-2.2204092567072005	-0.49341914390896574	1.0627991217717176	1.0836954325319024	1.4159457846035761	-2.3525020086555233	0.9878390905982849	0.36713674731305135
-0.4668444711483297	1.074070069003827	0.6748980228185071	0.9302087846868945	-0.8575771858259099	0.026476091866980245	0.8036254431096342	-0.9072489985674015	0.7862523873220049	1.5699428607702375	-0.06892585182513547	-0.73800351966176	-0.8863558561857312	0.044975914386830865	0.449068341951385	-0.31874324182115377	0.22739894107930553	3.0632416890985885	0.5476967456899684	-0.6184705516582717	-0.14191896469855259	-1.6512516413813134	-2.0479823543907933	-2.186924125676394	1.9039536907830716	-0.8707537665298479	-0.04471404757819253	-1.8568860735749904	-1.4688198931665384	1.332160772332255	-1.123106705581894	-0.1558322434892731	3.407120289879549	-2.260515176134176	-0.46028011962115123	0.8808063936180943	1.0982096175849172	1.3061455027362183	-2.3650536379435922	0.9974809097740363	0.309980991726496
-0.5247835173920014	1.0183310738572793	0.5394585884929987	0.9095596179148023	-0.7546333648533912	-0.009185112306706236	0.8601250807568304	-0.7515777667756571	0.757620462533598	1.5789160933232669	-0.08114646760520962	-0.6392874156567202	-0.9000114953323866	0.00881512321313015	0.4682035107903328	-0.3049192475875439	0.21841500437469513	3.199912229925139	0.5218888007480486	-0.6506145239648584	-0.22405538214978266	-1.7223056130386634	-2.0811296141300026	-2.243834046239434	1.8572101503606084	-0.8911562880267112	-0.05328324111162656	-2.0260201605747947	-1.521973253977071	1.3815261198648217	-1.1531619994702684	-0.10916180013671306	3.4663065294656326	-2.3006937744472244	-0.4294443750356103	0.6826175504673724	1.1341687923364177	1.1895522160533178	-2.36649191482753	1.0053290444935998	0.25811538050814614
-0.5607486186590042	0.9815020407149626	0.450883428072946	0.9148130788238017	-0.6040733388932418	-0.00935773979187769	0.9450955235177434	-0.46507101572073806	0.7372296722219198	1.5494055327439367	-0.04028164212754122	-0.5533710799751473	-0.9228606906764151	-0.028833726338617187	0.5465508728591612	-0.2550980293611589	0.2402975429820085	3.2235366011165105	0.47243111505411906	-0.6640670944470677	-0.2411713170325262	-1.772845463263998	-2.0916435879964603	-2.285097539399234	1.8319740113532172	-0.9470642666098545	-0.07407439500726166	-2.1830540439620316	-1.545511864560765	1.39237205012975	-1.2007128057137948	-0.08774861341876793	3.4029837886211083	-2.341603436849605	-0.3681019258219963	0.5110590255707608	1.191488571989583	1.1165288401898414	-2.3590608175938512	1.006277921936293	0.21173545345982334
-0.5221452823250893	0.9933761239992357	0.4358965361709535	0.970444798671011	-0.3896695490383649	0.02152440873967796	1.0212993672970354	-0.134302783603554	0.7017205837533527	1.4837152484960252	-0.01949060571067494	-0.46124167407629846	-0.9448870211077327	-0.06400247859362182	0.6549887330529467	-0.18466649245920966	0.2671064018386061	3.165556839688231	0.39791737491023804	-0.6732350492958614	-0.22761780465377607	-1.8060983445549013	-2.083859679917193	-2.3013457524718297	1.8282828835060634	-1.0174738929486424	-0.11421534075258566	-2.309513149220556	-1.5098895670479964	1.3439660200503767	-1.25904751019233	-0.0808926949075937	3.324095369630661	-2.3791997970927365	-0.2899784387775315	0.39923783978885286	1.261376060715785	1.0694055775651408	-2.318895603872032	1.0083715741001709	0.16923461329088405
-0.4430620585854717	1.0456220904500373	0.4826714145808542	1.0729454232878424	-0.12410246139671355	0.08237559726280116	1.0701883342493848	0.14742499691069058	0.6510760042186948	1.4034276634048055	-0.05829505821009521	-0.3569452567626291	-0.959247973036712	-0.10014381802381941	0.7651233077250628	-0.1220266613980234	0.3140383992134863	3.0614977094885574	0.2778724883082632	-0.7017492598868036	-0.2170685182951194	-1.8334882509379118	-2.0763681019312914	-2.294105320681586	1.8327960529261635	-1.0867575783438006	-0.17348230524457547	-2.390516153993434	-1.4345808748575712	1.2920387306133982	-1.2968738244442626	-0.08797978600825833	3.27458487672617	-2.396309261920235	-0.23173836630575512	0.3257712858622918	1.3172162935980425	1.031676167947325	-2.261357869825242	0.9940282202406246	0.13754131081722948
-0.3748211299272937	1.077147919962361	0.5601457578763088	1.174352017312961	0.17256419207531984	0.16729923431030164	1.1073917404539344	0.41733975961970476	0.6258425444822352	1.3566025555048404	-0.12498992541506751	-0.24285617300562926	-0.9501670709642948	-0.13836163107305546	0.8825736543917074	-0.08224554741337098	0.33402408459981303	2.908526503752065	0.12468176251867576	-0.7485245397275868	-0.22872792575097148	-1.8464975128580001	-2.0633222521714503	-2.29137511411851	1.833209760123006	-1.1440980367662203	-0.2571537010898467	-2.4256657556029	-1.3503265960805801	1.2791048741268134	-1.3117116355876068	-0.11710092735292851	3.1877900815346196	-2.3777889716571865	-0.19297432560218408	0.27013091878668266	1.3594311946204538	1.0010990908556983	-2.2072293846885263	0.9491432563062709	0.11875892012332108
-0.301571809859832	1.079793986074194	0.6430153822564801	1.2231975763883849	0.4821183556182527	0.27782625310594194	1.0732627149448786	0.6215362102529715	0.6662974598307861	1.3625279999697073	-0.24566565095923815	-0.10967590937634009	-0.9266174608433764	-0.1836452899500738	0.986963488993674	-0.07141484779893907	0.19224942617564772	2.702792354206894	-0.022542572978161722	-0.7879405088734203	-0.2587074672458461	-1.8333309822976787	-2.0402727675217043	-2.3154782138226917	1.8483073863973878	-1.182380028849617	-0.34485959435139607	-2.432343946201241	-1.2591387731952786	1.3055876788787955	-1.31394679904915	-0.16084538621565275	3.1431573126574217	-2.3376146485727305	-0.19153281721708781	0.22656354378372154	1.4096570256876297	0.9727407197869482	-2.1568963524399813	0.8857582431343802	0.10633421541837437
-0.251607041866795	1.0569758176370043	0.7032363949096772	1.2665888380210635	0.749951207382705	0.4051662803916217	0.9401366883043167	0.6695984663233668	0.8962984681440599	1.3976966551816088	-0.425553115241929	0.025613543948436034	-0.8842742038767908	-0.2389125561804552	1.0714431123406656	-0.08811788876549902	-0.0449342002014592	2.461548562023955	-0.11297829048437673	-0.8084592649635777	-0.31542399313248837	-1.7942402890813198	-2.027093139583543	-2.358547063990558	1.879324680519098	-1.2041442904406086	-0.39336570521269126	-2.4196945300635258	-1.142360285039652	1.3787553853382453	-1.2946386609827187	-0.20744978025693003	3.1905158684910484	-2.2942424545010254	-0.2571606201624823	0.19043173718362655	1.494840665250711	0.9447701945011182	-2.124868057015255	0.8149781076994367	0.09430587517658054
-0.2842956253894065	0.9959668330794409	0.7177552750996419	1.3177493024064877	0.9306498026659785	0.5283314482332739	0.7792052438411654	0.6348799920595118	1.3207971272717731	1.4292050481440892	-0.5557951845032871	0.12659552031205612	-0.7554958450375227	-0.3074118709293458	1.1551215094062215	-0.12427962971444302	-0.1947251252812692	2.209543508374496	-0.12146490631502145	-0.8190554250235094	-0.4133529807686753	-1.746436913196043	-2.020835293686589	-2.417281345319643	1.875719517803757	-1.2221121857085773	-0.39046323643523795	-2.3973228836934055	-1.023146768202953	1.4736375245029205	-1.2519011108509006	-0.25754157793394855	3.122100209912144	-2.2546837643339	-0.3535928305546118	0.15612177559666124	1.639391822203119	0.919263630659717	-2.1213522690767403	0.739508681160604	0.06922393194830585
-0.3678340622178259	0.8947907863723742	0.6949962336428628	1.3405706748461845	1.0532315481993977	0.6573296079423161	0.6125524400426401	0.5493625543765789	1.784260649617336	1.4205769399200223	-0.5837541260262975	0.18505623241466918	-0.5756949636047423	-0.3864102642344532	1.239087928991248	-0.1595730867280525	-0.2223696991801564	1.9876699868312937	-0.07837044200682468	-0.8204150264908815	-0.5302543769868705	-1.69681551182967	-2.006471481132932	-2.4566888047834317	1.8103000524952626	-1.2432397895932232	-0.3161837293551052	-2.370434840706909	-0.921390006277037	1.5473300340397056	-1.1945829464672044	-0.3032939358596753	2.9057747433291263	-2.2233164121501545	-0.4255585698236106	0.1301452294764484	1.8093484286514236	0.8985366957313504	-2.1334377901153845	0.6798763252298149	0.0345658232902723
-0.44236420285809486	0.800052762443681	0.6535535336149344	1.3544865325658972	1.1471670035388477	0.8042310549951155	0.4358168332048663	0.33278184961564183	2.236783750741708	1.3422094127152848	-0.5409477073873089	0.2418476715297108	-0.42273515194372424	-0.4775125049348463	1.3201584130623345	-0.20011737659270884	-0.09372456392037824	1.863393798204355	-0.011953448549604232	-0.8053097294542979	-0.6455689899418429	-1.6206849084655925	-2.0007140647178403	-2.4204993150041965	1.6870851545057999	-1.2738524143066632	-0.09495110920699382	-2.331119403667332	-0.8281101164967304	1.5886766162723442	-1.1245029172784204	-0.3458825317749473	2.776156400427364	-2.2127651479836716	-0.46300645069731133	0.1181245391745106	1.954512781794056	0.892165758385455	-2.1484264996790143	0.6421171248005869	0.00789313734987979
-0.5143880201847977	0.7275848723390571	0.5962194696123323	1.4264071523341673	1.1701801353447485	0.9547531364079695	0.28975218069891107	0.032143533329118304	2.6265813881332725	1.2038534440495827	-0.4529684106797702	0.3456499358290082	-0.2543466231693744	-0.574459994558153	1.4111421085762592	-0.24967353972304523	0.18298508508184835	1.8663222726362272	0.06281092175826661	-0.7914143529895963	-0.7569699556389076	-1.4974366204876555	-2.018189458604266	-2.3034044929196242	1.4989504635364959	-1.3221087104561369	0.2850287828508113	-2.2797972459981914	-0.7554365140292492	1.5948613923235206	-1.0521142398019596	-0.407698082204697	2.7167629372714943	-2.2167453858033617	-0.44186955057236454	0.10688837543325085	2.0239333413111886	0.9061681318717347	-2.1529677257662625	0.6310244414060084	-0.014382545479276773
-0.56479958605207	0.66224696790816	0.5197284767679904	1.5363545842153652	1.1715435003082963	1.1193534435194539	0.1868405652853083	-0.26889800859677476	2.719451752664123	1.047832942828241	-0.35496592480532196	0.4890025200468145	-0.128252371307283	-0.63233865735393	1.508258065368347	-0.29585253533647593	0.437740719848144	1.9343324370239336	0.10785473178638143	-0.7969338360108085	-0.8381781362405061	-1.3572347730925816	-2.043711362179254	-2.1452742227710075	1.2748662290078014	-1.3859336455172602	0.7379587064943148	-2.2364211418843825	-0.7357219273601965	1.5547562797361916	-0.9934243586637816	-0.49048428896679586	2.5964776251474464	-2.212722395697745	-0.3755601648579287	0.09033486500295437	1.9853751148176364	0.9312697390868528	-2.1025348131785537	0.6441495590649359	-0.03501992186073728
-0.5422639523192205	0.577960351550892	0.4092198685854086	1.6489498872388253	1.1671330732485683	1.2894187733851985	0.11876707424575636	-0.5483483109627292	2.462412029148346	0.9087138119139873	-0.27952703569266235	0.6766962979200184	-0.18875253441327045	-0.6187856550676056	1.595984488025724	-0.3311688419273309	0.5362011473304967	1.991823279312986	0.10798004686837621	-0.8069063256728632	-0.8674426844863404	-1.2326843007735138	-2.0592048571276105	-1.974791509935623	1.0749972975462376	-1.4582178751025092	1.1993854264908612	-2.2070557998482827	-0.7614612094044838	1.5011078619273088	-0.9522116186742228	-0.5767909240202778	2.494619270459842	-2.1944799952932144	-0.308968744894236	0.06566586315053766	1.8624545941167174	0.9862639896590342	-1.9950036400363693	0.6613823977822316	-0.041356468411664835
-0.477908037557962	0.483681790984713	0.24456388288885833	1.7610113878962792	1.1510109895678766	1.431150481539952	0.07768790849143774	-0.7624760597508361	2.0486245524524844	0.8217327592033069	-0.24906914955967027	0.9087674269862578	-0.37244733016512954	-0.5720917447865566	1.6981329837489088	-0.35712596167837346	0.5012715574379693	2.00120851062477	0.10963002878130683	-0.8059521099641109	-0.8566487951740639	-1.1145692612127878	-2.074173148857379	-1.8198221981976204	0.9567630043810988	-1.5273129211772685	1.647122497831846	-2.186799205968625	-0.8030281778757381	1.4574532747631634	-0.9366573304760829	-0.6575031824080904	2.4226808111945597	-2.1775671909809757	-0.2715678697287443	0.03843407453324116	1.7030573385771368	1.0855696209297507	-1.8706526177792455	0.6840207770279003	-0.03592891769623287
-0.44949594797445797	0.3995778528318178	0.04612165843079989	1.8621590084963064	1.163449253304082	1.5423452961334938	0.04597759006983174	-0.8704994618237594	1.5438464692983511	0.799231625136148	-0.2681058994496027	1.1475096217465075	-0.5569405008025362	-0.5513756379549308	1.842269926037688	-0.3789975770178963	0.38812013921221394	1.932321316028552	0.12988233842145921	-0.801567707067035	-0.8248002362387139	-1.0187108796178612	-2.102712493565578	-1.7170688788016872	0.932966781331549	-1.5797664422056117	2.023127126530055	-2.1845088728850293	-0.8529405498079423	1.4227034107821903	-0.96786388664054	-0.7184997213779308	2.2173860146340503	-2.1723001093549192	-0.2799427200747663	0.0311466944807257	1.543255036012821	1.177283741361266	-1.7500304615175164	0.7140848874863855	-0.02422823874397812
-0.445687527998835	0.3383751186635558	-0.13932140926174094	1.9505270833438577	1.2180111972750585	1.6271008485243794	0.014869519999316913	-0.8747333310371387	1.039309086873023	0.826603387057118	-0.3206613999856668	1.4005039125919743	-0.7677849406684262	-0.5626430603795494	1.9513100151358185	-0.38971859866154834	0.29823128903860435	1.776754302491002	0.15889974185224426	-0.7983183842940951	-0.7809347732229913	-0.9795509881997994	-2.1296266811445594	-1.6591264207217535	0.9598470034848339	-1.6087402628230882	2.2552522315459336	-2.1982742421323542	-0.8940902481061487	1.4011187680853379	-1.0302586277629207	-0.7596154176515914	2.0246920051440496	-2.167118532300715	-0.33224440474272143	0.0561556578427692	1.433481666656435	1.2284394594054358	-1.64584860908191	0.7385536819279587	0.007332942241958604
-0.4637977351678323	0.3048619717157754	-0.2922087408963058	1.981746593997236	1.2948401334873585	1.6786028958768733	-0.028798342296388717	-0.8604561565468731	0.7368972759773796	0.8911756629154322	-0.386543082290133	1.6974356379225597	-0.9563287617987616	-0.6224960751409687	1.9365946827774585	-0.38749304983782323	0.29875910906531367	1.5917966961612844	0.20802325399418797	-0.7891317193333655	-0.7405313827815722	-0.9686176723307882	-2.1383222627353384	-1.6120097701042226	0.987006612316506	-1.6099251535543417	2.3568649650042155	-2.195633347862494	-0.9281406374327792	1.3924341236120157	-1.0870868933057303	-0.7844829833496372	2.1029109326013384	-2.15714442399423	-0.4119660858663158	0.09455387450704353	1.397027434430259	1.2514079148144976	-1.59480975576995	0.755094758380581	0.05701590648321656
-0.5602550133884222	0.2871643287042035	-0.41241413106740427	1.970631877406064	1.3917640535749853	1.7119972286005372	-0.0899848320307115	-0.8906756780751708	0.7113027651477113	0.9839071674734765	-0.4532607917675919	1.9901971939123555	-1.0494594370980859	-0.7495986301311562	1.8257898011509415	-0.37636530571919924	0.3984181278583191	1.4378375713393405	0.2648257958828099	-0.762407442784331	-0.7169867805280662	-0.9109504073300867	-2.1224323879993676	-1.5694413522298203	0.9912618863411714	-1.5919218884137973	2.3971441235484665	-2.143148495592242	-0.9645345989641976	1.3875133893815172	-1.1296407313722152	-0.7906718038168539	2.3388030862546265	-2.146965104715302	-0.48947849870405474	0.13755464699395933	1.400363446731204	1.2269451124183057	-1.6045114660472528	0.76209808608665	0.12127979810896923
-0.7057281460215312	0.2677561534153173	-0.4906562239129255	1.982856480104772	1.471358784613049	1.7721851641543154	-0.15686354005116124	-0.9408137994741714	0.9122706807912364	1.0751463738767097	-0.49072211864482823	2.2306809767354503	-1.071035151029585	-0.894319601799977	1.6510491569752404	-0.35321411405392067	0.6096341085463954	1.3255373814217466	0.2976304995694362	-0.707518211067166	-0.7029189747596555	-0.7855381028625412	-2.081848052495053	-1.5341070315596697	0.9553230884232574	-1.5772492862740422	2.3809008288936937	-2.0349653135109804	-0.9976475594089134	1.3852166705376954	-1.1661443187537557	-0.7945951329070637	2.585407104438443	-2.143690279613387	-0.5348938471192941	0.16886597372677947	1.4381903383189831	1.148588857039689	-1.6300808328728142	0.7477669758070091	0.19352382759285383
-0.8208445545137497	0.23013551472071617	-0.5273714797935237	2.0030194110583244	1.4804765319623916	1.9134535037962395	-0.21453853335129525	-0.9939649124562383	1.2483691317802044	1.126224774563187	-0.48544098524603746	2.4089436635416943	-1.0593044280180206	-0.9998939396672515	1.4242549883717512	-0.3018802538138746	0.7723896130322465	1.2613024792534424	0.28717365217187374	-0.6444963173616829	-0.6960763639289208	-0.6384604705164721	-2.0287034324707234	-1.5003500228018283	0.8676332811548658	-1.5686072474082797	2.271574504942951	-1.9189821450353306	-1.0306061870498995	1.3733324202057815	-1.18246407389078	-0.7966162418323229	2.8587668735366787	-2.1500945720450693	-0.5525914962602338	0.14220078762552718	1.5114250906523723	1.0659662980489593	-1.6638470461989647	0.7115994407655242	0.24594963391912544
-0.9140678671684469	0.1702225993893936	-0.5433101707952562	1.980155757243103	1.4684445431723425	2.1277432696659115	-0.26595791474653796	-1.0753194187697557	1.501500333937755	1.1197889349639394	-0.43399561915279883	2.4986384619063244	-1.0450120481650997	-1.062873822196919	1.217585738719569	-0.23301619791097644	0.7533056201915477	1.269750195514748	0.22532369725846307	-0.5894636414530057	-0.7014262695555161	-0.5387898970822929	-1.996502529474442	-1.4768930508689542	0.7522465829809801	-1.5698864577997331	2.119882667340354	-1.844411938030408	-1.0759171550190456	1.3547103755261436	-1.1655380689381587	-0.7741462661338497	3.0788064241012623	-2.1700727152581862	-0.5503978965437829	0.05535369735852147	1.602515665992843	1.0098199173569298	-1.7064693162641773	0.6633291269872391	0.27559769576291454
-0.9940191553494359	0.09997452625306555	-0.5419219113348615	1.9387728609478678	1.478316243065996	2.308802244639977	-0.3245751353056373	-1.1496996149504757	1.5080680252523098	1.0653565091086694	-0.327413575732564	2.5204173520762905	-1.035407059511372	-1.1087604851225572	1.101009933157496	-0.1785428057573798	0.6286466257584784	1.367332407220521	0.11547806594106083	-0.5220760549623833	-0.7183665920613024	-0.5153757419243774	-2.000550558055449	-1.4526442556869292	0.6456283282518602	-1.5975574881107064	1.980353556043276	-1.8032911108815681	-1.1397309113464764	1.3365341313100492	-1.1024697169095599	-0.7477727761385516	3.1711085841667668	-2.198695370685497	-0.5180658035802341	-0.05160342374718616	1.6875024076966778	0.9901880764038655	-1.7366464960697616	0.6038375722253653	0.29738717151727134
-1.0450519830227873	0.03753733027949231	-0.5049174347333466	1.8908680624778795	1.5124355255634911	2.4505248671376174	-0.40076926540184743	-1.162931389634969	1.3971852228491692	0.9774859105923535	-0.21367733256967641	2.5412380674988784	-1.018293428529157	-1.139795741882988	1.0561150775317985	-0.14936846553015098	0.4487369704045828	1.5386758837043042	-0.022841936785148544	-0.4309141529046851	-0.7420679910799495	-0.5540952811497857	-2.0401241251013484	-1.3797141671470496	0.5674699049730607	-1.6593368655412568	1.843318856688727	-1.8023445956786535	-1.2196467235297273	1.3189955510481357	-0.9806073802390947	-0.7416566099137469	3.234303802814499	-2.227480484799325	-0.4605464853010064	-0.15900510990394462	1.7533056722567992	0.9947281535098031	-1.7634410617223808	0.5335288146167921	0.2991364600146499
-1.0737023648058834	-0.0018768762398658986	-0.4460531301891719	1.8330588517911253	1.55871961750651	2.6369489226376865	-0.4985520561480866	-1.1416500364460265	1.2507302913103926	0.8765151702935812	-0.14857228752973758	2.54310018068718	-1.0082623134027755	-1.1324721604537793	1.032937119874113	-0.14039772150351404	0.2701138763657908	1.7465219623148023	-0.1731504156888563	-0.34832148211381847	-0.772831516400527	-0.6403162404712234	-2.107687059900132	-1.2801788174356683	0.5031787320195908	-1.7398386955213703	1.7221786292107084	-1.8588258454723217	-1.31830539732151	1.3071959463738563	-0.8438459950701743	-0.7478586402432199	3.3529313263802507	-2.2443291606826756	-0.3931873054365555	-0.2627369551490887	1.80741882963081	0.9846441631538998	-1.802454322199194	0.45688400440701143	0.2791385516337412
-1.093399768232878	-0.011370607164121497	-0.40047194457286894	1.7696737847069937	1.6204030925048425	2.729440912061411	-0.6231543258840803	-1.1278358247268885	1.0754829678306728	0.7849697268097195	-0.12680360185046508	2.4927146519901444	-1.0289123043074748	-1.0650329657258493	0.9849473313573865	-0.16402418437550187	0.2825616319956786	1.9430674562845802	-0.3141646926779534	-0.275476779641772	-0.7796114085252046	-0.749756341836688	-2.1728271232471252	-1.2366538770762914	0.45731633419819523	-1.8320007934936249	1.659028543225073	-1.934582117824106	-1.4366900898418806	1.2983815118921609	-0.7315244383259694	-0.7623102295519384	3.528417809440632	-2.2391646845428417	-0.31442924133125966	-0.34736993712262587	1.8736721464406372	0.9545005607608301	-1.783596914165343	0.38133499459879183	0.2555997873820058
-1.1090589699203566	-0.018766306589664068	-0.3423964238130102	1.7424392936968602	1.6715390448625491	2.6680036986544144	-0.7645321263029097	-1.1234563462548486	1.0041839733765965	0.6991261261128041	-0.1363973562946356	2.415277258884427	-1.056968079426573	-0.9488963311359713	0.9127741247513719	-0.2225510915324745	0.5727361898042632	2.091945854381347	-0.44118545217763616	-0.18978446697345638	-0.7280315446645669	-0.8269815349367878	-2.2134510967302012	-1.2454526170208666	0.44556597524372094	-1.936943205422886	1.6502158319030549	-1.990146065847048	-1.5563037287623231	1.2701775787682723	-0.6580212409864922	-0.7779110768769804	3.667735809435885	-2.2133893313581883	-0.2301166693725222	-0.4132527342959703	1.9476944902110123	0.9141474884938543	-1.7049245003518003	0.3194130892256336	0.21764392639054528
-1.1258287834666487	-0.042403759094952774	-0.2103172084086841	1.758088687813104	1.631345170622027	2.599334302184423	-0.8642285126163287	-1.1098400137846607	1.1107800104191021	0.6098944739048047	-0.18960157736930583	2.3076664006207066	-1.0756980522016133	-0.783595414840052	0.835856401733729	-0.2862145836542659	0.8938322041775552	2.178121632972958	-0.5700511281622416	-0.12278355612951733	-0.663318383755755	-0.852056446935566	-2.2404594245087415	-1.2922145308227768	0.45746677317886564	-2.0372344791085686	1.6874345641853654	-2.044033162862358	-1.6598267438864813	1.2280240412661831	-0.663134560138243	-0.7584661596352682	3.731313594673993	-2.179927117164079	-0.16118279828304705	-0.48736434339464363	2.0073432902564057	0.8615487559926454	-1.6336632077041036	0.2823027985314088	0.16661332297456935
-1.1518707167077815	-0.08018493318127555	0.006987465611634392	1.7482741235193295	1.4774724412547475	2.5149558045637805	-0.8926944608885046	-1.1001513977275894	1.3337949666272786	0.527613917336476	-0.25948065735884324	2.139341010408341	-1.0781176668854182	-0.5762690067040132	0.7557599574557577	-0.31783382864677723	1.0110907219861407	2.2099114578297923	-0.7044794013976148	-0.11394614659159923	-0.6198229611057636	-0.8516852929446156	-2.2740625210037066	-1.4134521721469113	0.4700015639611187	-2.106977972847199	1.7941940790131903	-2.0966056554291757	-1.7354783978629726	1.188432445668505	-0.7489770845325434	-0.6969346212440347	3.7455402897536	-2.1426898761227235	-0.11029128486138143	-0.5682490318004995	2.0620021359831844	0.8095888283103632	-1.5492643211119195	0.28041116543597533	0.1394332905213419
-1.1848784415691336	-0.12313091831852067	0.23839559369551228	1.7213038911062277	1.3949751882455772	2.3055722935358385	-0.8778179552482257	-1.104030577721153	1.5882672157024615	0.4548121275495164	-0.3110265294510214	1.9486702619363627	-1.0300290495461535	-0.37857607453826825	0.6830683103146973	-0.2749177526640235	0.908963044943215	2.2320791524104733	-0.8411076505168953	-0.15224574572523308	-0.5914302028741115	-0.8562964094762524	-2.3156724892084717	-1.564418025537202	0.47126954965533735	-2.136175802657649	1.9142220225379447	-2.1362073841042033	-1.764115706999521	1.1312289102389628	-0.8488919531313031	-0.6210439625798797	3.6524490860954435	-2.095893223948363	-0.07115903277683386	-0.6316823627121725	2.1023324432099533	0.8031608548199205	-1.46477221286985	0.29979275242672315	0.15163603112692262
-1.2040439427648961	-0.185651149839537	0.4346818091431087	1.731192447807171	1.4878480783412305	2.01760239129763	-0.844072620220914	-1.104004442726009	1.8903351684140965	0.3834637486690337	-0.3573872056888503	1.7637124044110173	-0.9204753620306392	-0.23539179060625393	0.6268724983796259	-0.14319907967383	0.6140106162678574	2.27831477369028	-0.9710385046984558	-0.216589820674214	-0.6116256262242163	-0.8777604334952768	-2.350241761435746	-1.6678744839783828	0.4587669957975134	-2.132862824593148	1.959865153992909	-2.1561251021704715	-1.729002136136085	1.0571357445893734	-0.9264919295276922	-0.5482245968903843	3.4862956338127757	-2.0420980225679526	-0.05735502313259504	-0.6804624808627467	2.0975787663224343	0.8534553270814322	-1.4401150864753047	0.3365479793036822	0.1962719545373756
-1.1891251489832926	-0.2690188394717755	0.5533885101240085	1.7238196329499733	1.6731133602789092	1.8349170837001023	-0.7945668343928494	-1.0951409458013512	2.2757371520200906	0.3279862280147932	-0.4046798466441125	1.5779771598264785	-0.7910308744525099	-0.1339217706182962	0.5954989908497583	0.04522767412458306	0.17880101174512225	2.3395304741637615	-1.0763101355230487	-0.29100617254891176	-0.7079427431147585	-0.8983185901465577	-2.3666915226217213	-1.7353124864621452	0.4297054084245137	-2.1007410853165194	1.9297610900743798	-2.13313413103795	-1.6399292442648599	0.9917892968953723	-0.9825730993381508	-0.49968495802851587	3.3720995065855464	-1.9872382892679905	-0.06248647961214997	-0.7198980159794717	2.046537215552666	0.9303685680030114	-1.4599646392115018	0.38623854835103033	0.26554060811786423
-1.149143122066023	-0.3510302818291213	0.5391010065107763	1.680650348538801	1.93548103271957	1.8460651849793663	-0.7578976807578174	-1.0842277185432319	2.7240537213600957	0.2972604409250309	-0.43108551363806713	1.405590072886233	-0.6816045350782485	-0.04687035550258504	0.596865788623969	0.2496262824176954	-0.1553200614122708	2.403336942034804	-1.168305329605197	-0.3583002084798531	-0.8190865621169927	-0.8903104709858838	-2.3623164807159327	-1.7924821250509069	0.3892534410865	-2.0583738729507397	1.8224618871745561	-2.0600596517610894	-1.538921282238522	0.939483923520959	-1.014679844622736	-0.48880003152907925	3.1928750291317	-1.9328274549702489	-0.058490994414328444	-0.7414289115891778	1.9794625533871257	1.0032151318183915	-1.4835230818752614	0.41615573585064763	0.3393859500328843
-1.0905147305306742	-0.442646169173979	0.3983872379474792	1.6739276098303033	2.2994135352097347	2.012114654400584	-0.7500004564120474	-1.0733966298412816	2.991999480278662	0.27498290853579244	-0.43403673524327385	1.2530173165710148	-0.5909473525224902	0.033611233244692305	0.6196457515274784	0.434369684364112	-0.20855291035599138	2.465298622225871	-1.2489246990218221	-0.4099588275360146	-0.9096272861797574	-0.8429600287844787	-2.3283070949386633	-1.8306416710740323	0.36186817378382286	-2.0186947709006406	1.6210134419584736	-1.9406526690329222	-1.4628523580889834	0.8915857673873935	-1.0277417724678668	-0.5109331557400094	3.0006034369185723	-1.8789595747037648	-0.04328464780850176	-0.7503289295719757	1.9098169677451409	1.0525399896226042	-1.5285225040125376	0.4267035799394218	0.3964941418838611
-1.0186951636607637	-0.5653450297781338	0.22142622521560926	1.740367506296127	2.6106201439663654	2.265436403233353	-0.7433320129761667	-1.0616993527288332	2.9692991091643943	0.25215609376383835	-0.4260373714186345	1.1325645061899192	-0.51614991155815	0.12347828823258906	0.6338007491661422	0.565608516232147	-0.17870908634581592	2.527204857978469	-1.3024760107275803	-0.4454955668070523	-0.994974901381066	-0.780159515366566	-2.26960324839305	-1.854466048994512	0.3682188478963918	-1.9743527406494388	1.389539911566105	-1.7783019409873382	-1.4116481634292621	0.8528575574975894	-1.0190889341907128	-0.5623657544360727	3.033057836002134	-1.8348135642568035	-0.01962510800963701	-0.7503899483044734	1.8647048553652474	1.0554830546812273	-1.568701035112912	0.4519988160246311	0.43959217117728333
-0.9531775744264941	-0.6863222866986475	0.09216033864200748	1.8198300664236946	2.7439173912046884	2.6245515435052034	-0.7158665740614506	-1.0502148891482739	2.7970777377039457	0.22947996707917767	-0.40298951848013953	1.0574894055431465	-0.45707996603854095	0.24149201607059192	0.6413574127224102	0.6607175965593826	-0.2208192278516985	2.5865606495614846	-1.3300522907154262	-0.470723034401182	-1.0520426520216233	-0.7088790768672808	-2.199444025985396	-1.8753005023261948	0.4079508572554845	-1.9278826230649895	1.213516039790617	-1.6066321280735534	-1.3687036317839743	0.8404823623513937	-0.9945266310557755	-0.6454954176168421	3.0508312421800183	-1.8008554235459553	0.03273925093593087	-0.7474261812974697	1.8927599874812884	1.0188601462676226	-1.5866062505800822	0.49520640951190237	0.46899184462416343
-0.9137955332260551	-0.7668390892020278	0.030235553014689515	1.8542999578205692	2.734295706662517	2.9644596046373928	-0.6575941892517662	-1.038282397079526	2.5691284165552544	0.20592887730700554	-0.36955300001495706	1.0053502362707212	-0.3875772689470607	0.3729906650926543	0.6579684569361876	0.7653321010208031	-0.2996513480908083	2.6282296652728285	-1.329787736653437	-0.48454980712211804	-1.065941117283683	-0.6104351988269207	-2.1172150390448996	-1.8902817982001476	0.47369806462900976	-1.8815775648858888	1.0921849470188432	-1.4817797615854083	-1.3152644694850537	0.8704299960225569	-0.9567738016299756	-0.7351111231656017	2.7948224619827924	-1.7707791903971681	0.09700388834324628	-0.7459791656411088	2.0009244200449756	0.9710011173782662	-1.5941105933958135	0.5233605215050957	0.4782509184834005
-0.8990980107726447	-0.806292045643526	0.006603590836601486	1.8767407978805395	2.6318167579841587	3.0661826216892623	-0.5807832402798399	-1.0192001170534413	2.345517439494798	0.172388625619083	-0.33891237570207566	0.9260989400268848	-0.2899257346332596	0.48411361279440895	0.6774911469831488	0.9047967806972677	-0.438512000117517	2.654797632106564	-1.2326685481075028	-0.47888687990939377	-1.0668317229096809	-0.49502517987820516	-2.016554391980359	-1.9056748421636591	0.5581802979166882	-1.8219144848310602	1.0048542027829508	-1.4346701808378808	-1.214788098227119	0.9066414083586893	-0.896865297125094	-0.7937100721358699	2.491223991970255	-1.7396769023861627	0.15428034379672448	-0.7327729685363704	2.178762566516254	0.9310244836653008	-1.5783494758759946	0.535426569502178	0.46789259384635484
-0.8974469862469002	-0.7837894122866164	-0.020272901974304054	1.8932728157108705	2.474264115162261	2.9775883791675777	-0.511116705214819	-0.9893726204523082	2.204988330660428	0.12148521755010733	-0.3159330495810393	0.8014036452297246	-0.18482433405616322	0.572234873802833	0.6975636982036436	1.0670653384648765	-0.6669646035528115	2.6844251238630994	-0.9749163102912929	-0.45795026465265903	-1.0786604708718845	-0.40635082976912873	-1.9131141316551759	-1.9395395388833845	0.6542785696403849	-1.7589443216904943	0.962580830997048	-1.4616517068073815	-1.050509402701289	0.8695835394462097	-0.8298287644853157	-0.8097072153286096	2.2476565960975483	-1.7008107992510346	0.22283816922052221	-0.7197759785144783	2.4085761221754414	0.9102176981345689	-1.5461680305978862	0.5446398633812299	0.441346744534171
-0.9067148507238917	-0.6951628046496877	-0.04694431100128777	1.8199886215819145	2.2207719876991936	2.88559610088514	-0.45443250758906223	-0.9569689600440927	2.1735424997328896	0.05685461081929253	-0.3091397577436675	0.6327166796409891	-0.1016072217528325	0.648048044109181	0.7246535253530348	1.2042816197403705	-0.8723525714459759	2.6993396778113117	-0.6425876747902046	-0.42483336652538456	-1.0887393669351202	-0.3458841829722763	-1.8199351530818462	-1.9856363211560073	0.7396311998876535	-1.7153863236146993	0.9599087168844722	-1.5592420983770139	-0.8486592435118794	0.7725514005776126	-0.7772932375357717	-0.7662467685044032	1.8776429719682817	-1.6529966426716414	0.30072662772393954	-0.7225043875532788	2.643677791768673	0.9297183559551756	-1.5066753444930936	0.5382364710905405	0.4003626590442277
-0.9625560745675831	-0.579366965889584	-0.040970588474739264	1.6792339224587096	1.888876608607466	2.8217103028858355	-0.40991955486521137	-0.8933153125847462	2.1895490981984653	0.05353947289883436	-0.32578263747705466	0.4267211614672342	-0.039730719120227305	0.7072348366555924	0.7418091939672637	1.2801010869568399	-0.9676350825175175	2.6847577904939155	-0.36798752039469995	-0.3820495772310151	-1.097300470311795	-0.30232076962768556	-1.7426113660130718	-2.010163838121735	0.8154148364001633	-1.6970824145572698	0.9695638681237562	-1.6821371649085144	-0.6400298730178893	0.6585901301820718	-0.7463622494693136	-0.6556604066232945	1.564791172551025	-1.5907236629921484	0.3591390544591521	-0.7159666662142989	2.8328403779731763	0.9814672499026352	-1.4688473307076744	0.4997977519765457	0.35936800383526685
-1.0588814410348273	-0.45103275946566734	0.011583445794911523	1.5783875566593	1.610953293516814	2.7239304610215793	-0.39506733343263745	-0.7360386453769944	2.176820614420433	0.12197616906032205	-0.3686164668430271	0.20719669796100187	0.004919498405209064	0.7451316959370144	0.718819760140504	1.2881258584855075	-1.0112462122243533	2.670317034474441	-0.13080087992362957	-0.3489888094395488	-1.1212213848016384	-0.2905067493733692	-1.6889960449909514	-2.0105249095233475	0.9083162797846235	-1.7059838324885803	0.9803576295637182	-1.7541365898808305	-0.4595233689813479	0.5136767643114352	-0.7515306822406641	-0.5141629670617467	1.6260655881095771	-1.4689865288184865	0.4018202375135288	-0.659402301189447	2.976851472225937	1.0374311149321143	-1.4505159591267445	0.4425222851776075	0.3396660475868452
-1.1332115864361534	-0.3068609062928911	0.07854593052472274	1.481256666734162	1.4599049563233026	2.649291787827482	-0.41894842329004883	-0.5022051102500746	2.0708664459880755	0.16565140984524734	-0.44585075857309525	0.006986385809153228	0.03578183063730429	0.7640631053021598	0.6422267170539008	1.2307003009517756	-1.0535707806160872	2.6748634784289145	0.07539812554973835	-0.34124905980189363	-1.145932554987791	-0.3080390573865638	-1.6451415762388226	-2.0026890266497412	1.0192757736702203	-1.7390605583247272	0.9960546545846392	-1.7605810730216618	-0.3324217310651214	0.35554738976209876	-0.7914819327149413	-0.39656216832238445	1.9032191425623755	-1.2970539357393653	0.4423469922749619	-0.5618420648882994	3.0934093792466393	1.086197018519767	-1.4636535530712325	0.38454281253409067	0.34637781916288946
-1.184874186351284	-0.13849803029854257	0.1479010594002908	1.3582918563631605	1.4332822278803867	2.6082473318135646	-0.466079213604533	-0.22949016948988366	1.9413465300116968	0.15818991907119476	-0.5571200363074822	-0.1508713972573275	0.04963828800670512	0.7481515791159914	0.538282008163842	1.1235951925705812	-1.0894735386828596	2.7098993231379445	0.13713668927915434	-0.35458936961248505	-1.149344452597249	-0.3354792897344493	-1.5976701419247168	-1.9900071854913257	1.1165990485222297	-1.7737819832355997	1.007723763751136	-1.7289137125290908	-0.2635950166313524	0.24530488525864308	-0.8612680225991941	-0.3325735955514246	2.0374761053724453	-1.1578952450509479	0.4616428354950301	-0.44556651163410016	3.1942379601401214	1.1312156474106843	-1.496021441649111	0.3186662308513858	0.36256534383802785
-1.2333581385325707	0.09983059797083099	0.23468830990922948	1.241711533696456	1.5679194011430562	2.502517539974283	-0.5164106624945781	0.06344205679980255	1.855828999648886	0.1392323855084563	-0.696343687110383	-0.24342264109527392	0.038852880043672225	0.6847291694216112	0.434656742431741	1.0044300773191397	-1.107320453335959	2.7943361625230216	0.07949871351056745	-0.38112030833817745	-1.1257057722846577	-0.36449849923027494	-1.5445403861424236	-2.0057929737864155	1.222148111924445	-1.7780617378171428	0.9971208676049292	-1.6783920029019206	-0.24421767571859787	0.18468730830450006	-0.9619361106658164	-0.32297663062200616	2.0281271343201333	-1.086357845011338	0.48206681571212995	-0.34208745828072973	3.2867518257202866	1.1689735751007735	-1.526198621454695	0.2615744177510328	0.3763376877176919
-1.2634893361274186	0.4020855263645801	0.29818540454661585	1.1460023550233507	1.8630664300568653	2.3383215446043857	-0.5702827488680585	0.2632216932536799	1.7752114484081907	0.07294420981741183	-0.8502138030313834	-0.2720292796223435	0.00014884111366020858	0.5934664518373121	0.34085042622701406	0.8845246357649404	-1.120675399636754	2.876101588054584	0.018484192477121665	-0.413070942821422	-1.065050511657684	-0.3949708709618553	-1.4851379202211412	-2.068866446520853	1.3549212580071912	-1.718575507125188	0.9539918927780537	-1.6292082684689944	-0.2730836260458579	0.13607812864680344	-1.0743311522361538	-0.3542641893767585	1.9993071178451434	-1.0674656098607356	0.5403303910380102	-0.2769368858973508	3.346738164952959	1.1798389606369692	-1.5373053151695477	0.2127041685573682	0.39875077689407484
-1.273808239413325	0.6669799941123807	0.295314231571708	1.0636963723917157	2.2516684160564964	2.181603045039569	-0.6285259926284974	0.33575003834988854	1.6840661057671145	-0.052836594918339905	-1.006121449658146	-0.2685641822654734	-0.06833507084779714	0.49439872217208336	0.26403220189791504	0.7588793804066368	-1.145867809661556	2.8818829308658707	-0.0777647524438487	-0.4545138407603565	-0.9746853999718772	-0.4337847713714035	-1.397171335854934	-2.149239673602761	1.4597718547134384	-1.5903891939355588	0.8726701145145304	-1.614712563416952	-0.34147020618750823	0.1284261611966259	-1.1807922940962567	-0.4107429554548432	1.8288657316953452	-1.136784166260797	0.6128601988055244	-0.2744874196356797	3.3547997258758153	1.158581589564317	-1.52254965973063	0.17342064242987848	0.44840731683778945
-1.281139979768631	0.8444989231380532	0.2655770829030194	0.9925051063512538	2.659986456414366	2.0511466373636797	-0.6821746642910893	0.3667872118691306	1.5943821604080726	-0.15698636776840252	-1.159996134033644	-0.23864984612720153	-0.16023634678348836	0.3995471579113189	0.2091770038716482	0.644576655193066	-1.1812922308291234	2.8285000174270367	-0.2685430408828619	-0.5084613301767271	-0.8773522400432231	-0.4753099831385718	-1.2784853179486526	-2.224874630361743	1.5179057751009144	-1.4266915286808874	0.7719787997157577	-1.6401925189719528	-0.41460109103641135	0.18315240037939168	-1.2864389791333852	-0.489638857782374	1.5229878024151506	-1.2945144499553738	0.661260409692078	-0.33151378363515366	3.2738353261537276	1.117589712478415	-1.4941570086514129	0.1613301072729842	0.534735496912351
-1.309339308459642	0.9183009177049197	0.2380380117132889	0.9246276431175756	3.024118189887743	1.9544934169815993	-0.7316610227529894	0.3191057800136957	1.514331975170991	-0.21283817818785572	-1.2938427138933122	-0.18739653652688013	-0.2584266616948986	0.3295451959767532	0.1680892822760307	0.556468685333893	-1.2252332480526529	2.733095260032054	-0.5034809718270266	-0.5688201512832741	-0.7891760111987793	-0.5201126733681999	-1.1505983342223847	-2.2831211485693506	1.5733801492229753	-1.2729858524285809	0.6610597377964346	-1.681950198942507	-0.47474515625293146	0.2892077663518502	-1.393463504660507	-0.5827419669668755	1.3041517425827915	-1.4470845327387092	0.6813553499517108	-0.401179742223321	3.1320013596589185	1.0740483197312638	-1.4610233708066234	0.1701393630151465	0.6388366595146596
-1.3339387228496733	0.8545185458627783	0.20092310538196984	0.8405722685735885	3.3187612816087215	1.8810631361837067	-0.787029016321118	0.13504820992449035	1.4681403591192381	-0.2439042287005392	-1.3804103581612086	-0.1418199603355538	-0.34430339094824125	0.29915670968782593	0.12088500972149412	0.48886135617950555	-1.285173809835801	2.5779768424057554	-0.7360448781622912	-0.6372929242662029	-0.7364922981115521	-0.5855364277052018	-1.0196344523947645	-2.299876128521404	1.6788271290311652	-1.1688392626322517	0.5375764742985208	-1.7037258912959778	-0.5269039278838707	0.4431895036770859	-1.4811615209146645	-0.6834275370866641	1.2070914105494857	-1.5569707332537441	0.6687343172974148	-0.4551987544068634	2.9893291708490324	1.0197385028936459	-1.440681075063892	0.1795424323827363	0.7404909321644416
-1.2925014114277524	0.7004377840285329	0.1625356278786227	0.7338963581236492	3.5645224656251964	1.8108355495186104	-0.829944068177959	-0.10663329088719413	1.4480876960218336	-0.2732106312261168	-1.4164554641443052	-0.08665561041417269	-0.40565580699953685	0.29228538129508214	0.06668440833038644	0.4695214739987989	-1.3543622183369146	2.3952672560357877	-0.953153257718203	-0.7200914062883689	-0.738618462246858	-0.6595470497989355	-0.88743188373085	-2.27592505888106	1.781668290781321	-1.125010095533384	0.41868055941259164	-1.6896800730996422	-0.5667332233057214	0.619703915064683	-1.544138016910598	-0.7874221777017302	1.1209900173029923	-1.6521843492390509	0.6353837673226572	-0.4899358471213082	2.8589265314967536	0.9565709728078848	-1.4572945048112294	0.19514687497257033	0.8340382303278829
-1.2152053791850745	0.5579543203204191	0.1430158584960987	0.6165919669010772	3.7223368432681765	1.7458821868083743	-0.833839255093892	-0.3503271863249907	1.484639820981893	-0.30639117586695164	-1.4166153600517075	-0.0018059220928871688	-0.4420871714087289	0.29087512989105097	-0.0028861220542385213	0.5347935763586832	-1.413164668187471	2.2315902332712456	-1.154256116523785	-0.8180014220510976	-0.769626590521055	-0.7296511188692774	-0.7847199712654078	-2.2281369421482484	1.791081472714671	-1.135768431774868	0.31767332964484385	-1.6232019868109944	-0.5935013907082081	0.7695210860342898	-1.5905926744976404	-0.8859413304114362	1.0154016383592226	-1.7300832894244174	0.591026047342136	-0.5101417645396478	2.7420535879012577	0.910850799339039	-1.4998435292943904	0.21307759774449134	0.8970654648286007
-1.189465566411281	0.4882487460940485	0.14329456209988947	0.49121711812514246	3.848953992834102	1.689101372672464	-0.8009098694454788	-0.6507377547966856	1.632854160228844	-0.3308658377870515	-1.395605037818974	0.08570134524470947	-0.4698686582235899	0.29295646644596546	-0.10602960466286344	0.6761090717920436	-1.454290645268552	2.0688658467676726	-1.3212175774347956	-0.9022842396202113	-0.8060598868691159	-0.7958612164074458	-0.7403254350526547	-2.148181797741894	1.730605002485334	-1.1854689977211441	0.2246034634725813	-1.4872309880318235	-0.6199151642650922	0.8815637215234439	-1.6150508741288885	-0.9628491484693488	0.8996353940839908	-1.7831431514869038	0.5423202993522198	-0.5088778050807774	2.6998218099194817	0.8880648595925276	-1.5420995714493406	0.2169710561545084	0.8936514455859831
-1.2018950577507177	0.5111831642976584	0.160800303553129	0.3532741304743583	3.9299902186330513	1.623130416365424	-0.733618329894038	-0.9398804067904457	1.8549922780677996	-0.31884481714585866	-1.3757551030285355	0.16629649663738416	-0.4886329170366602	0.2894648784870197	-0.24155729200604004	0.8629500649296091	-1.4737869975051179	1.8778496754343217	-1.4470339197575293	-0.9665035804896179	-0.8433712451019627	-0.8345052666855427	-0.73703548281546	-2.024689043804176	1.629461652088454	-1.2438764472995696	0.11983816188640768	-1.3259728423500978	-0.652828063667936	0.9644656786108857	-1.597353278501871	-0.9988394181874497	0.7820918091909708	-1.8257800062406855	0.5190994794966446	-0.4988794499130308	2.7442813465373015	0.8558394379234933	-1.5853544169959146	0.20795365955394912	0.8603039820861065
-1.213358614638236	0.6342252384979076	0.1850527756415454	0.23556278101235675	3.967047181510454	1.5332505533620644	-0.647093697839985	-1.108958891091223	2.114226962991494	-0.26731435219750094	-1.3785647025443288	0.23841873171047637	-0.4840434859461233	0.2664826435371932	-0.3935441571436377	1.063966935790368	-1.4843159074129084	1.6656436477987462	-1.537225969048754	-1.031527456172286	-0.8734574083971329	-0.8035736705244825	-0.7551004916359615	-1.8711450139146462	1.4405532749328465	-1.2894092632607879	0.011209483492149846	-1.202487664488385	-0.6584126247510513	1.0237345680867145	-1.5422825250507401	-1.0088987282958493	0.6767584746407845	-1.85011460738964	0.5003363676362869	-0.47020936260115914	2.7761450458164783	0.8042844668674938	-1.6354277603626386	0.18101778376137395	0.8732941667584834
-1.235264476129307	0.8362396540191085	0.18668818735435938	0.1708194247394796	3.9308105815051	1.4352799126984077	-0.5666741156030495	-1.1737699454783885	2.4018356790655893	-0.21755811795437413	-1.4075424094202211	0.27056880892596313	-0.47472747961293144	0.22644609247034486	-0.5532186051645351	1.2343059642411354	-1.4960708992577414	1.4617593263370472	-1.6004752757111063	-1.094911078708537	-0.8944054562199117	-0.7219952814627277	-0.7948722485756674	-1.7140789542128894	1.1942954092175424	-1.342116268375916	-0.08991621438896294	-1.1335498072094476	-0.6066482591740876	1.0899895458393287	-1.4604816660937514	-1.0167255716828838	0.6134038532470625	-1.856600129164581	0.46219906970884406	-0.414516693754838	2.7168056566927574	0.7565737319539598	-1.6749271051567085	0.14422582614469823	0.9503368486762648
-1.24177921465744	1.0926755673341026	0.15054085579846774	0.17934440707973606	3.827980048738721	1.3709898029575156	-0.510767012623863	-1.2166052025199208	2.627693196261565	-0.19046342767778232	-1.4581928644309436	0.26709165905654614	-0.48270633046296896	0.19192411068684478	-0.7040114860396038	1.3343779727461231	-1.5001670025900147	1.2889843752600592	-1.6443007446642717	-1.14782951196841	-0.922227474226452	-0.6251177990790898	-0.8496618447185936	-1.5873745651766107	1.0016582944696153	-1.4052927557731687	-0.1525858463592819	-1.131902169634004	-0.5378844210677647	1.1419901948462567	-1.3508668004454436	-1.04027215115527	0.6129017345971934	-1.855488569730511	0.4282687826661665	-0.3417649306946724	2.5880232054394194	0.7213196910094831	-1.7022543659515263	0.1101580650570438	1.0682684886128324
-1.2376303772538286	1.3614062773737448	0.09062483954187342	0.291173360171803	3.735700945102837	1.3606139825329682	-0.4816405339021026	-1.2582718519214287	2.7504964157103187	-0.17924931743951572	-1.5171533381721163	0.26081832627654206	-0.5102282229898911	0.1817654376419467	-0.8166440014714839	1.3657367325580343	-1.48396952552038	1.1597433891883797	-1.6888572182624064	-1.2039972680012232	-0.9710477150206163	-0.5270702380121173	-0.8947004980862197	-1.5143621270188188	0.8660429262163536	-1.4546160430786472	-0.146899376917741	-1.1905335280367615	-0.4942653979098798	1.1280010891611592	-1.2347546514198808	-1.0781712459694497	0.6929777040452659	-1.8511449374804525	0.3927011301208533	-0.2862117332369161	2.439927887020577	0.7070264331860147	-1.721364804177923	0.0869809682955241	1.2068057957738094
-1.2724891218798686	1.5900474251081635	0.032854315178616623	0.4949061681397119	3.614584133269505	1.3914416171218391	-0.4857154239550557	-1.2836078629284748	2.8503814871949342	-0.20731132801841118	-1.569407320711364	0.2362492794522611	-0.5694157206398871	0.20262743254985138	-0.8898436156014273	1.3611256878698659	-1.4220606348876295	1.1012343853928939	-1.7347712719154849	-1.2548575889481022	-1.0295203646768338	-0.46615065753139373	-0.8820906660927538	-1.5003690265598075	0.7551908887455213	-1.4814205115115395	-0.041824741924446705	-1.2652848583212541	-0.47284171834026195	1.0821739301177238	-1.1263829040803217	-1.1300727947756222	0.818459545688588	-1.8624828437079688	0.3228506477212895	-0.2678450947552756	2.216375683285423	0.7249643006460351	-1.7218042776702376	0.07892469271756332	1.3321890876176403
-1.2686807019042452	1.743353188499612	-0.009945092958334723	0.7309260914930084	3.4182595785186365	1.4577623712277805	-0.5158326983511925	-1.316332610419892	2.9206947548548543	-0.29009255790903754	-1.606937174406059	0.1715574183635543	-0.6684582884966053	0.244001290982591	-0.9394306199079401	1.3458987295933733	-1.300656530619267	1.1380343713259446	-1.7291529790727196	-1.2596723244197137	-1.0796576982981783	-0.45263813596255786	-0.8301351854312667	-1.549956165714692	0.6719390314068945	-1.4855352066877345	0.14937621148552488	-1.331611034762521	-0.4929964393014334	1.0472152735145857	-1.023210208189669	-1.195897538400249	0.9353495793230483	-1.9019987815891681	0.22593271167765927	-0.27880231571940484	1.9541864939130194	0.769133090983203	-1.6964280128337237	0.08162440208677434	1.394671981588962
-1.0999059963253122	1.8123557284243028	-0.022323739813523834	0.9666183341859848	3.183331090903073	1.5435309743869123	-0.5506173974682916	-1.3446256094489804	2.8779589135523826	-0.3947381431753557	-1.6358052383740176	0.08054889613144958	-0.7828805934123264	0.30640734707889394	-0.966379054184137	1.3275870783887207	-1.157342397117199	1.2601431864490877	-1.6441058100922796	-1.2122421906611591	-1.1251224883183348	-0.43252033150392943	-0.8004265203496077	-1.6258445059134037	0.6083463251493929	-1.4513207499504333	0.3427556618690498	-1.3884428457424534	-0.5880825944883578	1.0073753839878452	-0.932144137404418	-1.253796364670917	1.0080611419063825	-1.9593723493015667	0.10468148735082572	-0.3131994469242238	1.796420677778622	0.8301047295039062	-1.6555303432913806	0.08004498027893722	1.3563250409938583
-0.9878703655563909	1.8120955503756497	0.01041078723556341	1.1995464319540052	3.074836147829691	1.6013384677767406	-0.5857275049686423	-1.3609599814141777	2.7794779296524674	-0.48634191753171885	-1.6528501421031603	-0.04229633798995479	-0.8874823974352761	0.39116345646114764	-0.975082571045202	1.3166329910571624	-1.0285982956024133	1.4238655728451055	-1.5140148310837245	-1.1091806574119656	-1.1729204142037832	-0.3680276075171078	-0.7933115031619389	-1.675444314240274	0.5592279979606402	-1.3757648071520205	0.4772235521006807	-1.4281789562055482	-0.7106685688880424	0.9608710596833312	-0.8531234543694589	-1.2589482109509902	1.017035516505619	-2.036134078681307	-0.041576773743550045	-0.35966957020169166	1.746234226283295	0.9003333342845808	-1.608393481896029	0.07602296427990948	1.2205887093724912
-1.0011551556836487	1.7568492328105947	0.07158359898850046	1.396651634308347	3.0695194151208414	1.6095064735225093	-0.6226880690961385	-1.3604223472283519	2.689879948839427	-0.5603492120170273	-1.6556140570739806	-0.21494255394993175	-0.959933693797305	0.4805150402461922	-0.982115557293343	1.3059256791598575	-0.9394626885919211	1.5850274342645467	-1.3791201072653707	-0.9564749604917531	-1.2062240471196373	-0.33251634855245615	-0.8036272871345893	-1.6860167382629487	0.5164173623185506	-1.2920089488950306	0.5381490701797865	-1.45502610038698	-0.8152204693704002	0.9433437655091025	-0.7663501221774746	-1.1951445762516226	0.9698204231433832	-2.11951813715095	-0.1695654829137693	-0.4009531012169025	1.6892857397361376	0.971309112558821	-1.562308693406521	0.07149283971479471	1.053840822154091
-0.8528991105767322	1.6711067265215012	0.12264420262651413	1.5530451572039148	3.157509192882871	1.5970818374186833	-0.6645831842293555	-1.3525519801191783	2.55193550735485	-0.6234194679084469	-1.642671625483345	-0.39963525619927315	-0.9961495459674538	0.5589104295026798	-0.9988732311533951	1.2805763581635488	-0.9280980636418414	1.7060626434427864	-1.2492171008798096	-0.7806498019222363	-1.2367743288396238	-0.3365424257424245	-0.8770269143059869	-1.662249371616408	0.4601048281613288	-1.2241695332966747	0.5259139466938778	-1.4882300874126773	-0.9071399440659773	0.9477114814430541	-0.6848799449380841	-1.08181716795227	0.9058521011775994	-2.1847324741021366	-0.25957357985057805	-0.42582259319038185	1.6472396083073657	1.0410643173397556	-1.526644753636285	0.06523637038297352	0.9139823001159402
-0.6394318519207368	1.5737447792936252	0.16690549004372962	1.6988683362181973	3.263515701911038	1.5888048037875424	-0.7126173470704773	-1.3360085281928267	2.3897891806858373	-0.6763109865484889	-1.6090523688382738	-0.541282409891872	-1.0102900876519567	0.6374954732583298	-0.9899654801421607	1.243386386238552	-0.9928000019159271	1.7727169392897455	-1.1773558633048185	-0.6128013877415676	-1.2882036678057271	-0.31889059356265237	-1.0069057064650149	-1.6198519875638226	0.37688520774713125	-1.1836002894534454	0.4761046865855628	-1.518319922567057	-0.9821571187382458	0.9334176513904715	-0.6367412600854948	-0.9365284979230786	0.9064578316123612	-2.2235087974368204	-0.3253267313511993	-0.4307912614080072	1.650288712299123	1.1107567823616888	-1.5009288956466194	0.0712969424363025	0.8206199720353036
-0.6351340818923793	1.4850185289997668	0.21703007025768936	1.8278793832892943	3.287931263579156	1.5812091944399742	-0.7706711740108139	-1.3191775913198884	2.2910617650873832	-0.7080186766586805	-1.5555694720392725	-0.6185510678219517	-1.00535289817569	0.7249310603082425	-0.9232123336752565	1.2093130966498595	-1.078158396860284	1.8157367831383386	-1.2080023628015355	-0.4642306255592808	-1.3552813239328583	-0.31700336987985517	-1.122574283238086	-1.593886519577635	0.27396882650664034	-1.1847144404395507	0.4769602896265355	-1.543332463207038	-1.0322809837718576	0.9000221179316545	-0.6210216310285556	-0.7834856387492641	1.0187969168488071	-2.2378179875361797	-0.3685798171887933	-0.41752404557077083	1.6312852560552915	1.1662301365480645	-1.4838293815820258	0.10021627817360282	0.7705723524879453
-0.7382252447408986	1.422337762087029	0.256611240554634	1.8948319414333608	3.0774300571013113	1.5766845371970453	-0.832746465747151	-1.3164931539614932	2.2342793169681823	-0.724788802502641	-1.4873030564872542	-0.6354788216922991	-0.9904972476979979	0.8082769182864661	-0.816303611221201	1.1775019152084851	-1.1484024454148158	1.872703423463682	-1.2926596626379923	-0.3326236981992516	-1.4128257367394432	-0.3569433137534729	-1.2127457301728948	-1.6000247334050606	0.16569037016941207	-1.2309015990434022	0.552180960051739	-1.5724640977856281	-1.0566484186718785	0.8765357694599418	-0.6460125956492673	-0.6571531210582903	1.2128219392678248	-2.2416742437266843	-0.39459747668284323	-0.35415173339159467	1.5877652035087324	1.1982160064100011	-1.4727692986921155	0.14248111600813412	0.7621905653071528
-0.8781751046048907	1.3833719475238595	0.289235337873918	1.8955454396453475	2.577504829364664	1.5831807820337807	-0.8831750514680179	-1.318173260792199	2.1616736614148757	-0.7441789567030933	-1.4190183671172478	-0.596868597752351	-0.9843159648417995	0.8950219684419904	-0.7024456908883048	1.1397132843596522	-1.1886377262008256	1.9462378700843181	-1.3830605703992087	-0.22041915691718006	-1.4473022094585504	-0.3540873152468376	-1.2949499433766647	-1.634161817322494	0.0588948123559313	-1.3024371663258187	0.6681020089798251	-1.5981076485608854	-1.0369681281814311	0.8847407552066671	-0.7188544295535483	-0.5901989342107242	1.4298089272467007	-2.249019086448734	-0.416478633854443	-0.22207232842063443	1.5588718490776146	1.208493919657363	-1.4677619643554436	0.22596396559525794	0.7834198459535876
-1.2708380973541233	1.3665378742056902	0.3156701117656073	1.8604941793350034	2.011829470678241	1.5893590288715154	-0.9079692275351491	-1.3119680662307913	2.080901373991377	-0.7565791280155414	-1.3616477155411089	-0.5174304875640581	-0.9820041062775161	0.9933894353410796	-0.5969980281239229	1.106179244793957	-1.1896108943750703	2.023063700188625	-1.4849904657039412	-0.1252033972732812	-1.448500136744224	-0.29350114428340845	-1.3748105610861676	-1.68931072297942	-0.03893350764547048	-1.3845895903594203	0.7881365340664332	-1.60368741410893	-0.9075457821794879	0.9127471817960734	-0.8175874171986692	-0.5751396912382026	1.6358927673998607	-2.263713047121425	-0.39303061974252146	-0.07798966707130786	1.5205667769745228	1.211830534113361	-1.4635203792856823	0.41071346458255764	0.7918069179938889
-1.8274205921156004	1.3672741227263472	0.32735988744916106	1.8058824976723387	1.5692280752484673	1.583639607718054	-0.9102567999009903	-1.292041999218619	1.9958767070256447	-0.735419604015899	-1.3294446797901767	-0.40677034362629205	-0.9597965496451859	1.0963377878353318	-0.5038305982351106	1.0856374748501298	-1.1621312642345298	2.0822380372457414	-1.5928867513014247	-0.047020076195406046	-1.4218384147997232	-0.24778000519481855	-1.4433049883858433	-1.7405068469765808	-0.11950432743572918	-1.4647966714014111	0.8828386275783974	-1.5731535347852816	-0.6688786752558452	0.9377910103682648	-0.9186596718090222	-0.5919162163040822	1.7911988628179092	-2.291403702715553	-0.28671937634166056	0.030065791219347937	1.461536798772475	1.211151803993253	-1.460717071099859	0.6750217457971985	0.7592416137012987
-2.3167451135422157	1.352122903169678	0.3261188676285052	1.7392470498447115	1.2711277399952823	1.5693342405915653	-0.8822522515752163	-1.2493000814454591	1.9141931954145242	-0.6863001484642383	-1.3293121946097572	-0.26570773679215665	-0.9154647024728826	1.183593446257834	-0.41804178161780275	1.0605760585271162	-1.1306435007661668	2.1002524393447315	-1.6827237411936644	0.0008466268416633182	-1.3955592769621656	-0.21891177359361547	-1.5013746272712738	-1.775473761659126	-0.18704605693581797	-1.521134983434213	0.943323181013309	-1.4987001815091137	-0.3964641285832631	0.9526942891558171	-1.017349793305566	-0.6243728478685435	1.8677679718542026	-2.335639492962959	-0.14540454889400203	0.09766582986439765	1.4173191652388728	1.204974789538817	-1.4627346539509383	0.9646619938367657	0.6983494624420942
-2.6568391449742967	1.309675131317087	0.3217542640219603	1.6772784088406716	1.1316543322773924	1.5470380380330364	-0.8208277766053815	-1.1789633423706378	1.855152745220336	-0.6235701559957405	-1.332076109580578	-0.10468014292617434	-0.8562380207794231	1.2378686735695177	-0.3237851029280874	1.0183637495235278	-1.1201860664869927	2.0789869769900493	-1.752559051609741	0.001021254553068518	-1.3838559664120742	-0.2000080830375878	-1.543207559106572	-1.7970176886220486	-0.24893020619856757	-1.5422684822976211	0.987123475149254	-1.3629862609332029	-0.13140039619203903	0.9726255200068723	-1.0999589853500171	-0.6425298035402366	1.8837401270024003	-2.37590359584786	0.010576059515072778	0.10456094663657538	1.391553673943211	1.2033948883348662	-1.4657310641258081	1.246484716106533	0.6361942297603109
-2.6612220193596507	1.2555580971972486	0.3113055081590625	1.6537911047364542	1.1680628178368893	1.5052667294499738	-0.751161241540361	-1.08142380692132	1.8149557235097913	-0.5341051802977379	-1.2889407622177895	0.0640369539439254	-0.7763858382084285	1.2577337666228487	-0.20400962901336003	0.9766221418111997	-1.146516588444385	2.0378774460668936	-1.8060268199275022	-0.029345257119567682	-1.3965815918708817	-0.1834005146289647	-1.5341056882334891	-1.810890431947189	-0.30788616815899084	-1.5132828717226194	1.030930350847053	-1.1406837273499317	0.0933138820684669	0.9862704000175887	-1.1574669855345567	-0.6244785267665952	1.8463920636169449	-2.4006272427987385	0.24401424076897618	0.044675419171521465	1.38593927212813	1.1928774232804065	-1.4611565445921726	1.4254185146386162	0.5880438747765747
-2.317902532797376	1.1735964761683695	0.31411357843122517	1.6676118293612352	1.2424658238418442	1.4563540943750595	-0.6877551752217717	-0.9724035414621781	1.7768734296308952	-0.42386955308343166	-1.2426760235244028	0.18179000151479957	-0.6820355595563364	1.3000024052567674	-0.04605284256311839	0.935799087104146	-1.213890615603686	2.0015411772555867	-1.843050464707952	-0.07448028381393434	-1.4475593561533808	-0.15370819535294078	-1.473920372231669	-1.8301412387805684	-0.35447389678004515	-1.4305527397702968	1.0640224438471335	-0.8834068727503268	0.20730294769741953	0.9777663329472202	-1.1943441207822725	-0.58163233853732	1.7784466431387105	-2.4157145245019462	0.5516979381400466	-0.01714527380986945	1.4066641782270861	1.1643422401635608	-1.4391296004622363	1.4171785853620698	0.5488249323625362
-1.7403035170754486	1.0593063486685554	0.32616093609700175	1.693160350522303	1.2649828314346496	1.4290017236324153	-0.6180789264736692	-0.877358031263775	1.7532102556014064	-0.32428903191259384	-1.2374497115795786	0.19132353893839799	-0.6082520057165852	1.4578824814059583	0.1168422209027572	0.8858773307378807	-1.3177337077334155	2.026440770531749	-1.867640068574922	-0.1334420832292371	-1.5289807803555704	-0.12380199072620038	-1.4171141939192569	-1.8597871012288127	-0.3861144381073875	-1.329512803781783	1.0782057096417188	-0.6769497047862161	0.18770839765348996	0.9701200085408839	-1.200890394043616	-0.5158472244994623	1.6966252136220483	-2.4181856066284566	0.8758884733774126	-0.05124602831398735	1.4770523500810857	1.126339057051919	-1.411749070153198	1.2973445470348763	0.5083323388069015
-1.0346479753798836	0.9519579929349316	0.3222748613196079	1.7374976579323573	1.25203281752588	1.4283838989486424	-0.5502871322434997	-0.780348662858813	1.7394100804832155	-0.22961802584390084	-1.2777845963355687	0.11115625174109392	-0.5838256526231942	1.741119318565864	0.2725471949280541	0.8371666019656342	-1.4467142286351646	2.124305244833365	-1.878807034770454	-0.20500202468165796	-1.6041930526581936	-0.10550850249427761	-1.3874848047951207	-1.8936454633625448	-0.40724036925004514	-1.2531315639566274	1.0685176505931682	-0.5337980443750582	0.10421435083561248	0.9684496675635594	-1.1862669136431603	-0.42383392895112965	1.5873865117951067	-2.403081224010878	1.2248823539800795	-0.07435469400683441	1.6116404753556295	1.0899899221321394	-1.3902614798547377	1.1859402134727677	0.4629671047842486
-0.42438590744244375	0.8636801345972623	0.3051372189657158	1.814671738609627	1.1942206739856434	1.4470867241184597	-0.49777981834305773	-0.6460446563829136	1.6899174258649858	-0.10108108738248897	-1.3781124255491044	-0.03109955383505921	-0.6045295215876547	2.097071635879125	0.47571304338886955	0.8092169990787728	-1.5744686675998714	2.2023710141979826	-1.8861936626591453	-0.28879214263644853	-1.6614113281932863	-0.09131028965402513	-1.3936782389765874	-1.9256794647302307	-0.412828102817788	-1.2116957582353163	1.0241381790141033	-0.45692581891366435	0.0007599280686676757	0.9521864152100086	-1.169579734375471	-0.31709163698669135	1.478044198183272	-2.376656036080153	1.558693390831023	-0.10308580005120412	1.7627680208068655	1.0479999125166657	-1.3716903954598187	1.098967943612515	0.4028412581538058
-0.15060093576470565	0.7832629747508136	0.2803746666967756	1.9090807649853339	1.0538331476388996	1.4846104880005804	-0.43599108025764277	-0.506528585161091	1.5996947693509977	0.05752055494700962	-1.5243760647322264	-0.21497871148757058	-0.6625414979337787	2.494285964099979	0.7431759917414743	0.8001228673350095	-1.6894784521696653	2.2185456690204948	-1.89636507014772	-0.3876626108119082	-1.6824597259457552	-0.08951113640975841	-1.470982207055981	-1.9512648575568243	-0.39684933394233923	-1.2132461376498425	0.9649370301406505	-0.4773051092085144	-0.113040508577949	0.9183337951999635	-1.1543377566883968	-0.19479473221510904	1.4001201658060645	-2.3444208124921144	1.7708614891200534	-0.13884277729453026	1.8684121607721995	0.9933022498961286	-1.365704233799356	1.0427086939457513	0.3418486945639366
-0.1736727269466384	0.7235880946554926	0.25202051892991995	2.026316448972678	0.8661966263520137	1.521684511855542	-0.34535756025984976	-0.39607836211048175	1.5034374017076677	0.2297375950993879	-1.612410182893732	-0.37251710297159224	-0.7565636102218731	2.8857717538589425	1.0328219108663241	0.7989483990645841	-1.7878344152717318	2.204941619981555	-1.8932809267408488	-0.5013826711608212	-1.6063756636289501	-0.12139263515782808	-1.5990128784552595	-1.9645484843845953	-0.3723331529138683	-1.2661535720428954	0.9174313166811088	-0.5517876759168712	-0.22222239317220377	0.8651706791615194	-1.1370749462826657	-0.06095240783125964	1.3474056777071748	-2.3028698658008473	1.8232493509197265	-0.18292445304282462	1.9077579787027361	0.9301575342681863	-1.3941235196356825	1.106852809071796	0.33122084209194735
-0.450266142405283	0.6865099548708492	0.245520940547161	2.132484982916316	0.6893498300775022	1.5334231808472367	-0.23766195592829917	-0.2936665168521163	1.4139540402892965	0.40653360874307454	-1.558255723283639	-0.46488153286508105	-0.859191518055404	3.155888390025485	1.3192786351846835	0.8035320242600589	-1.8737866077461356	2.1162204376238574	-1.8814595373393437	-0.6252373754752379	-1.4441098273202884	-0.17980220814042955	-1.7182587828115459	-1.9501626395940044	-0.35453837062890353	-1.3265947892943672	0.8757502854620334	-0.6084149928714829	-0.31645685992372885	0.7878722646094956	-1.090901980529133	0.062117273882334845	1.3201159275936891	-2.2622594693999476	1.703032252173505	-0.1822706809089257	1.8580047024977513	0.8643321198465367	-1.4512683910151007	1.312196009460509	0.4152501082802263
-0.9795046072635689	0.6510593118160782	0.2474771243322626	2.1966945368231885	0.5516538752490514	1.5155335219891506	-0.12346304077326423	-0.21044895874188266	1.327439321192863	0.5539843326128496	-1.3779616665506946	-0.5080596590598254	-0.9287676852283772	3.256818624131209	1.5617935965781349	0.811858410208368	-1.9602886127483614	1.9192969133917894	-1.8313404664904414	-0.7357954269069152	-1.2753902361584413	-0.2295745874014255	-1.8184982763517468	-1.9100203681550028	-0.3360881042138764	-1.35668865587671	0.8495885770938306	-0.6418176312360635	-0.4014999508086731	0.6883007560118559	-0.9943490427259551	0.1643285830927607	1.327440483771929	-2.2366508501304048	1.4691161795528025	-0.1006537677131037	1.7129978676425162	0.80193457771216	-1.5162505396741248	1.5126601432567943	0.6076876975704015
-1.455650719009173	0.610565643179968	0.23362082252112307	2.2451489931750044	0.4546283864248852	1.4769694503674415	-0.008841580404156729	-0.1834328409041312	1.2706110253157934	0.6380245371682838	-1.1194556688252766	-0.5130493992537193	-0.9564708039563131	3.2737902703383397	1.6893352049723807	0.821596900030458	-2.0519533573868354	1.7162896221386021	-1.736435177726414	-0.8149392003975209	-1.1306291907100714	-0.2730373488162676	-1.9003259287572838	-1.853009094216072	-0.31264111451230986	-1.3824438180898855	0.8513326909850445	-0.659637824871182	-0.48763480337926257	0.5724321367976127	-0.8670182102440961	0.23740554109625975	1.3339441158083205	-2.235128868751447	1.293925905055377	0.026178026263101662	1.522265724217163	0.7556041174966621	-1.586732765676355	1.5830790930845187	0.8863054908688948
-1.7109127273864773	0.5778994588161005	0.2790915784076224	2.2719236742263016	0.3784908989190263	1.4258898860707638	0.07957721985091144	-0.1678265152322403	1.257040088986941	0.6445818994185748	-0.8484321057774652	-0.47413786250013007	-0.9633671956057004	3.2288129764215086	1.6862193249890278	0.8222915271787258	-2.134447229061239	1.5636914062609022	-1.6327439093247555	-0.8694230463560654	-1.0242770808505326	-0.32541409675952393	-1.9453695368722546	-1.761721375467857	-0.29334731524138297	-1.4178431655584405	0.8586645508899944	-0.6626526510730575	-0.5737067796224056	0.46052493436067526	-0.7370296765504293	0.25528508966056546	1.2932485947570762	-2.257975690350184	1.2417182318038413	0.14442361288078076	1.3424867274190277	0.7369590018442604	-1.6592059397725545	1.5747167280089152	1.1962836404919943
-1.8000340100339105	0.5486155890847234	0.36983852351382246	2.248626636311947	0.30660367238835395	1.363471421695421	0.12437672622568444	-0.05236957382612689	1.272977915815716	0.5805929322852683	-0.6620163200182413	-0.38396698988994665	-0.9569263184615636	3.173876389830693	1.6052588131526477	0.8062465540368396	-2.1948276408666443	1.428704360202416	-1.5460676442783838	-0.8919375477194299	-0.9722707297887115	-0.3718649623387957	-1.967462755284382	-1.6496308763179244	-0.2743543939317961	-1.4432976838547298	0.8761517607351037	-0.6374706725263822	-0.66005884132417	0.361867598865491	-0.6192151290527874	0.2278283909602267	1.197104828513213	-2.303079352001884	1.2719977421755684	0.21141346420085885	1.2028523912946567	0.7367650789528006	-1.7160511701344858	1.492292948083636	1.4933561631948564
-1.8193867408150666	0.5289859856693232	0.4096773631803101	2.204157199603377	0.22967316743951488	1.2885919785877955	0.1564221667136238	0.18999143685931003	1.2962857697217312	0.46799490473468286	-0.6040426324484688	-0.2491114270168137	-0.9561181475651509	3.1089318812071345	1.483713309936452	0.773512249674741	-2.2153961275324634	1.3121047061017113	-1.4853037534089277	-0.8655999468170791	-0.9372987792917613	-0.4003683306946577	-1.9878218121256992	-1.5486259026561175	-0.2514070765588834	-1.4656868131945415	0.9088950309569419	-0.573762019609225	-0.7523670060439558	0.27030921252393864	-0.5623929872454883	0.19821187978093363	1.064489713986839	-2.3667759828027055	1.3791472540395024	0.17441867838401923	1.1095340573181416	0.7477559440070003	-1.7449698576666244	1.2820645593125422	1.7244419300721312
-1.8120464900240614	0.5261517056499534	0.4366169586939613	2.161320881024465	0.14840255224855076	1.2013378704904731	0.17606809074722735	0.46602178843209385	1.306842215970779	0.33075208355253627	-0.6273417503843112	-0.07642905351920015	-0.9891894802474391	3.028975489534462	1.3528882448202526	0.7541860772403823	-2.172098390966486	1.2234339277789859	-1.492982783155607	-0.8024533190320202	-0.8797355508733595	-0.4231597020372509	-2.0087258911749855	-1.4529483158146044	-0.22874989150583497	-1.4934226882719028	0.9129821808680495	-0.477404434877956	-0.8470473231173671	0.18268402774047965	-0.5737647640895613	0.16911055322964866	0.9079402771500689	-2.433905622163367	1.565289858549781	0.028714662142626312	1.0510778957344689	0.7637260644801496	-1.7541188967338954	1.0290815895106884	1.8556015733589675
-1.8174250853862817	0.5301374119271914	0.4535337415882448	2.1009906433220245	0.08680111353742195	1.1059657277615098	0.19342158557344846	0.669983024109062	1.2904401805935937	0.18215418585691381	-0.6760003592342434	0.14804296638701597	-1.0376503459995963	3.0078411702175023	1.2411250337198625	0.7578739990078283	-2.0873777785544028	1.1483268752672235	-1.574173032390208	-0.7374980470931188	-0.7881536962900622	-0.44746714307169144	-2.0305168699990577	-1.3579041875724118	-0.20486233050373542	-1.5027308597378224	0.8662794179546497	-0.33504153713589313	-0.92929527544587	0.11416054636325498	-0.6115420884574057	0.1320767043932768	0.7542680598784184	-2.490603703758138	1.8062254502631263	-0.15183976731642096	1.0054538489205351	0.7770668186896841	-1.745236205237724	0.9171875127523517	1.9113568411757178
-1.911712202503444	0.5459584515665623	0.37642223883357573	2.0235523040477226	0.057768080846629453	1.0028208053712502	0.24195114625175904	0.7651442750002476	1.2424375781060655	0.04650574185645427	-0.7334486745368347	0.3791378419370597	-1.0413434420959296	2.944389582907867	1.1574832940658737	0.7535371492466063	-1.9993802834765009	1.0787995494268605	-1.6515202857769693	-0.6822283764332495	-0.6667992719418756	-0.45884081113335495	-2.0568216236545824	-1.3079559770159142	-0.17532793490577286	-1.4754488980251708	0.7876626616129714	-0.13658884959149167	-0.9947609643761881	0.0650660649351183	-0.6664658722562704	0.09262545076394726	0.6479304880284945	-2.545946537889061	1.9754146626791165	-0.32243942641664936	0.956803200727329	0.7914798524167014	-1.717243075515156	0.9975115187238002	1.9152253583360839
-2.092358965883483	0.5730169686264815	0.2672861144357032	1.9367697807823645	0.04599392038779644	0.9055815601052958	0.3173050427613655	0.760828267230701	1.1663933407126774	-0.052962978475424125	-0.7129089031173166	0.5225386362050486	-0.959982673851632	2.7145720963454743	1.0837181084431537	0.7219453237467901	-1.9334687576412073	1.015844909746845	-1.6886553217414153	-0.6437479128842314	-0.557794160816159	-0.4593818152557573	-2.0831164678154175	-1.303325394654874	-0.14337576997561458	-1.419399439951729	0.6848586654591816	0.07391145738753757	-1.052641481804669	0.047516198585520364	-0.715976273863341	0.042256245979539656	0.5894775010739641	-2.6060220500719686	1.9067314887000921	-0.4553469427572129	0.9023806324316453	0.813142180115638	-1.6833170536463449	1.158061582027452	1.8663985413352346
-2.2204750649070184	0.602406016717953	0.21741394503272415	1.8664030015646424	0.043275003440434986	0.8261274886406126	0.4042813610787377	0.7099583659676589	1.1196400896270444	-0.11253824292284206	-0.5997802644025597	0.5885080636235924	-0.8036285444256805	2.430216783934096	1.0203479173867482	0.672028137295974	-1.8986271377531303	0.9483841493403343	-1.692630594620249	-0.6341122052370297	-0.4866147013129504	-0.4628480160864967	-2.103089054363811	-1.3050357328730424	-0.11386286566060452	-1.3411612818163983	0.5802249951100806	0.23843566478796213	-1.0908588568320066	0.055416459964761064	-0.7464479817664685	-0.031117933924733165	0.5600836347134098	-2.6567818391516487	1.658588355061265	-0.5180480488789205	0.8339670648232304	0.8455558210616768	-1.6557434213482594	1.338189129600344	1.7760697226125894
-2.2075349474255996	0.6225393691211702	0.21795031800605838	1.8230328806197265	0.039927141624502754	0.7632592842381115	0.4923941803167196	0.6551570147207656	1.1663761478034762	-0.146550002496812	-0.46598850599685926	0.6315837434616995	-0.6096332432486353	2.179906885590372	0.9672522751157875	0.6068702828223177	-1.8698939350491564	0.8654291885834333	-1.6730744798800672	-0.6391888822757494	-0.4294905038369419	-0.47345421318382214	-2.0924561665610693	-1.3171918033940215	-0.08014304270757285	-1.2522237372272085	0.5112041559510025	0.31102520109048926	-1.094242746454529	0.08510451361917773	-0.7775749293692822	-0.12009296115404852	0.5599322021047192	-2.70364689498349	1.32652436369878	-0.5376263450487183	0.756546826567576	0.88042771983769	-1.6397692257715608	1.514141616425387	1.6667629733942146
-2.1774973646234494	0.6239011520992273	0.2719136459703534	1.7760001355199435	0.011261318981198708	0.7116436661716893	0.5553631308966125	0.5510127926414058	1.2695565268848352	-0.17739245133157575	-0.3558202257963039	0.5854949354871838	-0.4044802856956634	1.8879702561483587	0.8943302099591517	0.5299905952216504	-1.786289442068552	0.7655435124794411	-1.6259072754070423	-0.6257425484975188	-0.3759475444767435	-0.4808143855467343	-2.046822943512023	-1.3555793945129022	-0.03521551569462699	-1.1671356137699027	0.48620738403089464	0.2767929012517487	-1.0803356460295341	0.15025909782254104	-0.808303834163875	-0.20853298896197087	0.5818421095410427	-2.75729246336316	0.883479895253274	-0.5750221111076821	0.6945183752518627	0.9056833246430844	-1.6401620884389327	1.6150348366384386	1.5497773233097032
-2.106609690462659	0.5919822876623432	0.3672933811697654	1.7122768174316108	-0.04544919441657167	0.6675555150244772	0.5499963209937364	0.45192755890783803	1.4149340361137193	-0.2295305295351488	-0.35673848515024587	0.4296680007846433	-0.2267218725283612	1.6679029560172824	0.8082533708223743	0.4668480734610596	-1.5928873872819067	0.6612424429119022	-1.5960057044532938	-0.5889771785426621	-0.3224547600813899	-0.48934463659298205	-1.997513297932858	-1.3946384517470638	0.02684593665248398	-1.0943974708199444	0.5168445544595686	0.14252796691239894	-1.0657540540919421	0.235423915490751	-0.805217471466291	-0.27165631575512333	0.6164803262446685	-2.808347243215728	0.4632723667129645	-0.6148324755811756	0.647898587835455	0.920392946321746	-1.6473268381015125	1.6010771555459224	1.4310793787443736
-1.8565986209120795	0.526832597138982	0.4557633704185763	1.6547424356857696	-0.11548865124020172	0.627465053007563	0.476667727406754	0.35020642423542947	1.5999469320192692	-0.32219398140860794	-0.5029107552434238	0.27179213894934445	-0.11365631511752725	1.5937334580370122	0.7329904680984115	0.4300831036728311	-1.3108885417620335	0.5853087642265995	-1.614997901324498	-0.5403932545480344	-0.26572569045353567	-0.49647205136834954	-1.9507503924891125	-1.4181207620239102	0.10886741804206061	-1.0398099674795922	0.5940923459356909	-0.05660247225878083	-1.0491204074677194	0.316638602469341	-0.7324552461236544	-0.3001499886426052	0.6782568604530904	-2.851377419000027	0.2538697709236037	-0.6531871074365231	0.604507925310687	0.9282924523415002	-1.6523208550596298	1.5309030773163117	1.323574766618464
-1.5800860545925814	0.4374918837940487	0.5071868145973759	1.6032542906400251	-0.16531202300263032	0.6242669017033241	0.3542170384734519	0.11821353948081618	1.7312950273406238	-0.4368578940269282	-0.7347826632500267	0.11737534821464271	-0.05681986007527636	1.5785221946169832	0.667153756920729	0.4085633718228908	-0.9977208240399348	0.5602932416700008	-1.652536730330927	-0.4913478144589781	-0.2102384512055954	-0.4895270682156526	-1.8981309756833724	-1.4435731285446458	0.24037257843058782	-1.0096453611520997	0.6898738155916513	-0.265087052416789	-1.036682326693043	0.39588951019080565	-0.5796006840316199	-0.30617368583161364	0.7620548840200286	-2.8931592280352927	0.22465572327129624	-0.7308116521346759	0.5577756248318522	0.9377718595652054	-1.6695934950454387	1.4587394173520223	1.2347891268723585
-1.467071723718193	0.34940223936391523	0.5194971001912577	1.5461427226494366	-0.14581473207693812	0.6473490136022405	0.2296924782021143	-0.14383832326049412	1.7503447707346713	-0.5540057296325716	-0.9862943571401953	-0.10310729003896782	-0.02005053329122127	1.5950999430181598	0.6071769948209833	0.3699887155168081	-0.7132698146459747	0.5706714324707334	-1.6976153501040407	-0.45897308410517706	-0.12987070126515046	-0.45421082236488913	-1.8511748350931647	-1.4689178071034976	0.3946531259284048	-1.0013157561607475	0.7875836828707274	-0.42340048413389153	-1.0341729896249903	0.4816919918131971	-0.41581525405230957	-0.3014709748682642	0.8324630769238073	-2.9248771489636303	0.26986738028429386	-0.8152528609489369	0.4934350300832753	0.9533313197976163	-1.715957948484601	1.4355561988005492	1.1605262810561519
-1.415196362910569	0.29744412947758125	0.5201228686601481	1.4949875434359523	-0.09837822562318502	0.638599525801155	0.1739796488845709	-0.3032543264993448	1.6813610880529164	-0.6579999534892992	-1.2180748960568533	-0.3303754928557714	0.013726112173390754	1.637086531371271	0.571985879714872	0.29117138376571117	-0.5280709627744324	0.5906415111266357	-1.7544596636866607	-0.4420529062107713	-0.01139506552494468	-0.3897935873253792	-1.8238593129792247	-1.4839054375634433	0.5172823864574025	-1.0066448169620092	0.8954620632136703	-0.5274353588443556	-1.0281482942497564	0.5410850282535566	-0.2850367584777135	-0.29634554831270454	0.8800766771510181	-2.9319355513699765	0.3281309556101752	-0.8628823401438505	0.41545222651548847	0.9754727511107472	-1.786899624046978	1.5410591268481026	1.0942435730980768
-1.3909203450771261	0.28849843316644563	0.5115093497354255	1.454518981886448	-0.08501412378852394	0.6127372028252577	0.2567110876950536	-0.4255175673551845	1.5356110657913569	-0.7090783541757772	-1.3388968121449356	-0.4969472424927477	0.045088040959630614	1.661255322674834	0.5628110532764932	0.1819869638551635	-0.47340860125837525	0.6199766594803343	-1.80296356236763	-0.4257065050824121	0.11983755502709685	-0.31156816567339674	-1.8051155037724338	-1.4782866597874618	0.6042737270298264	-1.039297104327259	0.9878606100768621	-0.6095075752353413	-1.0101656646003387	0.5654065472139324	-0.19675698735000338	-0.2841792651743785	0.9152409229164103	-2.9055018129820667	0.37291956124928516	-0.9057785090893422	0.35024528118622705	1.0145425101254169	-1.8776109480742225	1.7514344385780654	1.0328229358880034
-1.519827914620736	0.3197031918953257	0.48895013350400607	1.4110854388782437	-0.02678789232239632	0.5853212324828128	0.4673037369155836	-0.5058304074336638	1.3446895400906018	-0.6802191550060388	-1.3494179628520422	-0.6298683771023054	0.08205818596643082	1.64180357917096	0.607690198582948	0.06721810726578274	-0.4888473370396154	0.6504963026558735	-1.8279360734295849	-0.39990526072223564	0.26940912522997884	-0.24243916217250105	-1.784231243712528	-1.4357562494290188	0.651903782874094	-1.0692377014617784	1.0374658417677147	-0.6726903863731016	-0.977630023162168	0.5653049724247707	-0.20428918202863047	-0.2651372487314923	0.9434791193685363	-2.848671199300926	0.4443369005891714	-0.9407683936955612	0.3002107223251754	1.08442889803881	-1.9975472593403698	1.9708026597487769	0.973251999505974
-1.7335760176548223	0.3829596719369984	0.5040947821628611	1.3581544418927034	0.1052006808105161	0.5101919338045441	0.7031568189911864	-0.48608728538750146	1.1659291321642664	-0.5909340328315795	-1.3061638356723253	-0.7339599017026985	0.15279518042697743	1.5882626551765469	0.7213229376733493	-0.04330529787135899	-0.5109388044075012	0.6652495636921752	-1.8424795848899767	-0.3568969500846297	0.4462194294730792	-0.20237969413230544	-1.7614146321880049	-1.3558264433666374	0.6287630439546061	-1.0415725661295674	1.0571118039008174	-0.7228965909326334	-0.9310386645250404	0.5429359466338359	-0.29674534077489556	-0.26110163581210155	0.9682582762326801	-2.7625937468179584	0.5020364074165368	-0.9405853374980697	0.269427148445293	1.1761487220847804	-2.131260398721644	2.1624208070631825	0.9074237894656468
-1.8950487694033988	0.46303915389051553	0.5722141497763353	1.2930516939278618	0.280605982324142	0.4356804598100486	0.9296361968925364	-0.4627039318748095	1.012826275734667	-0.5150844549564568	-1.242872467067784	-0.8114876886525089	0.2894005519478654	1.486301478665116	0.8680206619988677	-0.15184078978812965	-0.5367799932151325	0.6826641577749981	-1.8522332754385675	-0.2510164266370315	0.613070003194451	-0.20100202084386315	-1.7518271960750949	-1.2781834228478057	0.5396172022661588	-0.9700428938259135	1.0568287967411112	-0.7583266414911108	-0.8722607304230185	0.4995352964425955	-0.38309001148110483	-0.2709099585376256	1.0051918924785619	-2.653737876393734	0.489094169089475	-0.9143298486007279	0.2687408187644916	1.2685986087809522	-2.248293521462806	2.281232506468249	0.8346829831879443
-1.9871061523672346	0.5300100907544477	0.6710487579510498	1.2227589071173097	0.4758406264021465	0.43595757235203525	1.1085136708499195	-0.41342826531557153	0.913783656800871	-0.4945228223999477	-1.191157562159208	-0.8848272274927101	0.44060687766393974	1.3351176652171333	1.0370479867429065	-0.23756783369830692	-0.5696038011261024	0.7229672241386013	-1.8603648318702266	-0.07892081704681903	0.7488309143237527	-0.2249760523610091	-1.7548793204397217	-1.2314785203198346	0.4390272524053157	-0.895406567714444	1.0305881096306662	-0.7668160648851521	-0.812093801087428	0.4436409471844708	-0.4417982638258164	-0.2853021034661889	1.05905408034858	-2.5386230713099756	0.4895798947409749	-0.8633094712713307	0.2772299293245692	1.3654573894506046	-2.3274520195936055	2.3104640534931455	0.7580630900308589
-2.055227934925618	0.588195866698967	0.8173944427343592	1.1544639153003207	0.7490370887538512	0.4809361178964505	1.2176517571191665	-0.2656348677744711	0.8777415881470901	-0.5383244467419579	-1.1578124127839706	-0.9572146178418052	0.5699876911714424	1.1700015404845012	1.2598307871661458	-0.2816492381205878	-0.615996982223718	0.7753218952640071	-1.8772405962455203	0.08030847223518772	0.8584004938039754	-0.24085389427895154	-1.7639019153552826	-1.2353679561196693	0.34651265211400756	-0.8295301800439866	0.9734206633699858	-0.6938467539641713	-0.7653080974381965	0.38962008848199436	-0.48404591511674866	-0.31902027687615503	1.0964499645578314	-2.4303657328887125	0.5210110449638382	-0.776418796195398	0.27620043480336726	1.4752234496312344	-2.363615361059653	2.302597553403723	0.6746574372646066
[truncated: 109 more rows]
