# Supplementary material for: Obesity dysregulates feeding-evoked response dynamics in hypothalamic satiety neurons
Source: Sci Rep. 2025 Oct 14;15:35837. doi: 10.1038/s41598-025-19800-2 (PMC12521569; doi:10.1038/s41598-025-19800-2)
Supplement: Supplementary file 2 — Supplementary Material 2. [file 41598_2025_19800_MOESM2_ESM.zip › Fig 1/Fig 1ef NCD and HFD/matrix_MPK147_5.csv]

-0.1948892384113861	0.31808524760022844	-0.7192044070379899	0.02390983563916835	0.04404106226921594	-0.22872580511767077	-0.9773315903522029	-0.5420728692931556	-0.24650143242124262	0.09370494341926913	-1.4567038403274495	-0.33721245073591694	-0.70645559841254	-0.43837647340877606	2.0042533032282934	0.46875448468565856	1.9574172906882268	-0.26420554964201665	0.012618019093880429	-1.5885573117385354	0.2589858305819387	-0.1969577689918482	0.743383821057482	-1.5215990104241668	-0.30052162423420115	-1.459216052740175	-0.18190152826710163	0.26350862506157424	-0.5236753321126619	0.4564300636851768	-0.293378694460284	0.7855365557562647	-0.35860464671843745	-0.4240396303689275	0.48704430228373674
-0.13864813154729705	0.3954770691387819	-0.6924568943112526	0.01383609519074616	0.014930522573792437	-0.26006016419919875	-1.1976572015639833	-0.5651627540907034	-0.25436966888655943	0.060653256198761364	-1.2402757689816721	-0.35450102836650976	-0.64644233698818	-0.4547504746210878	1.954352618699252	0.46989720357516296	1.9153747680751454	-0.2639906542313077	-0.052454878679682196	-1.5708098791972325	0.2904760706591069	0.003947821930244566	0.7801362114414081	-1.5194138501957213	-0.29935842422753695	-1.4855420161661432	-0.1930063315099601	0.2597082439865781	-0.5329601749975357	0.513679037140727	-0.30238332837621007	0.5413394845263703	-0.36215605316319877	-0.40736517676528594	0.5082499978901376
-0.07801371534620245	0.6258606376248698	-0.6651260211181456	0.022574810642365994	-0.012230215400571445	-0.29246768113530386	-1.2330604854091602	-0.5827086296096852	-0.27099832361582177	0.04352034078241532	-1.0294468921593634	-0.3509039632950317	-0.602411769071263	-0.48453296349281655	1.9084011059590917	0.45435174542736423	1.8977786316553746	-0.2593896883865913	-0.11519569418558068	-1.5356055961117496	0.30175369121130324	0.07422957575312404	0.8027024651479598	-1.491884690319938	-0.2970799463118627	-1.4890420527742652	-0.20115829058567525	0.23917120931036814	-0.5323762226148382	0.5452446300316884	-0.3124808942087504	0.4291456578571458	-0.36152469201746334	-0.3915180815465593	0.5423318115720622
-0.08083244233595142	0.8136435986074069	-0.6480061328046863	0.03589453412416705	-0.04220354235756414	-0.3213319268791375	-1.140822139596214	-0.6186609205494051	-0.2964008465858931	0.038363977787469444	-0.9434982455391854	-0.3521904282243295	-0.577589802865276	-0.5141812765212774	1.8514334824394192	0.4441994723129679	1.9013960087514452	-0.24207132233875317	-0.1615534150248678	-1.4779771551350311	0.32412122225323986	0.006867600153291603	0.7892742571438717	-1.412927085023502	-0.30199196132127665	-1.480030490629237	-0.22076833961710277	0.21564816093237543	-0.5271206511705686	0.5580008230417954	-0.3169269573180641	0.3493274578139312	-0.34655354084921214	-0.3944456573700996	0.5377458643921413
-0.12967903936098676	0.9248609055457466	-0.6406701572682562	0.02707970596693605	-0.06244540892474697	-0.34759839050602614	-0.9476225409716361	-0.6435830699519319	-0.33099956707029843	0.04811310131047096	-0.9487194438980735	-0.3680271682723967	-0.5632082209184486	-0.5410523770107829	1.7915756340260565	0.4395922986255215	1.895758971603973	-0.21505070400423526	-0.19040317995505326	-1.4150502529881197	0.3664040400812244	-0.017480451156355593	0.7645772228275123	-1.2795179881360688	-0.3159699658957377	-1.459116969135016	-0.2381152445118569	0.20003664478242822	-0.533094484045554	0.5744983766827491	-0.31733319046795266	0.28125915415393854	-0.3206519498454163	-0.3976532621854567	0.5463729620193309
-0.16225341476005659	1.105540893649279	-0.611822546862584	-0.007363938950527532	-0.05267690230223752	-0.3923860784852079	-0.6264281051018554	-0.6874294817957212	-0.3925090012637688	0.05514014483381393	-0.886271243317552	-0.3902290765595491	-0.5289482231344451	-0.581949174038735	1.6753190178631645	0.4316819951598262	1.8597693580226964	-0.17627034757894589	-0.25281802411052745	-1.3130855784653706	0.4291502580776189	0.04160536820367704	0.7496760590998648	-1.061887606390878	-0.3544209144306268	-1.430525844402244	-0.25516159205388406	0.18447567557288724	-0.5455852255114326	0.6290114374283549	-0.3200815927876729	0.1009988100661908	-0.29134574386324186	-0.38734946814564974	0.6410671065808746
-0.20830405807356828	1.0808282338546	-0.5828965746032199	-0.057222238343247536	0.0224684560274085	-0.42348175245769915	-0.12013308756918825	-0.7289059819808705	-0.45966204574928354	0.07562169831141034	-0.8949671764727734	-0.3928632866398985	-0.5234457048243549	-0.6177864046920829	1.556279384240185	0.4325907927707721	1.8250546801452099	-0.12576000781205862	-0.2887615671653097	-1.1976664092078795	0.46228934334337735	0.020627141311268613	0.7251649318165762	-0.8230307807842203	-0.4170507395085286	-1.398235598410245	-0.25768627381678944	0.15859564208483543	-0.5470509459920008	0.6557549841680436	-0.3150042811338739	0.004305986865133005	-0.2660928764366891	-0.3800623500631424	0.8439620199438558
-0.2716409472895636	0.7822397574481156	-0.5504025259390974	-0.1336703282820073	0.11056829699177603	-0.4396198262639629	0.3672009544477028	-0.7331888814565113	-0.5102500987293582	0.10855047222796843	-0.9482949562266196	-0.394248387542568	-0.542687465650446	-0.6507199791304465	1.4395567439271375	0.4635759515534583	1.762588901781891	-0.06520578715684915	-0.2906081601876611	-1.0836288751065233	0.4802254152309159	-0.01790564817418061	0.7020952990666338	-0.5925788628641866	-0.4830263983134634	-1.375941787249728	-0.24542986134874728	0.12459065595368868	-0.5406741859729547	0.6603239583936483	-0.2990683694379512	-0.07420289818128903	-0.2492592098885181	-0.3887941631716133	1.0948896810413629
-0.3051897363688797	0.40676859922066244	-0.5023771578732975	-0.23656656587080443	0.1958058290296278	-0.4357342547215238	0.647951471094071	-0.6718757942262911	-0.5390061492641349	0.1563307707241542	-0.9763475272001573	-0.392540935884368	-0.5691029641907257	-0.6742876248753673	1.3393418604822962	0.5340050776514884	1.6636235355557798	-0.001444665757177388	-0.25802489626650943	-0.9857169970417697	0.478417391909366	0.008561485675598907	0.6999101764010053	-0.4135520137375209	-0.5431782152872808	-1.3527176911296732	-0.2130013048703176	0.09118474467180163	-0.5404639631151842	0.6660830546480774	-0.2783733821463021	-0.1307410131587492	-0.25083129914139923	-0.40572955288126583	1.311131621771384
-0.2922992999723715	0.04068421994889617	-0.4286020846844344	-0.3295819904040108	0.2564641605717993	-0.402551473749093	0.6553853354501861	-0.6318797272880556	-0.5544252027407801	0.2130807425231745	-0.9683065178808942	-0.3721824709804054	-0.5951773975464957	-0.6869938498161211	1.2415424261537567	0.623938398630602	1.5564075139894253	0.06895507079185355	-0.21042961132421495	-0.894443546941492	0.4453143469755985	0.009019814928578729	0.7115908582942319	-0.3141981325162948	-0.6018662300055212	-1.3331706976899205	-0.1742705352694459	0.058205674220012917	-0.5305834887999588	0.6616782351850701	-0.2593901191064091	-0.1552839709431006	-0.2757337611320688	-0.44114685605083126	1.4384130833721147
-0.27584384003086626	-0.2839349936937313	-0.33812026428851893	-0.38944320879715216	0.24303782592058137	-0.359710272085457	0.36016321074999474	-0.597378931085279	-0.5528327254801079	0.2737759315904213	-0.9239475562139188	-0.3496682853988335	-0.6103547982571795	-0.7035697970433852	1.1478453170906768	0.6810420781018541	1.454321590850226	0.1498549277165639	-0.16067563313043906	-0.802229269092037	0.40299699049612325	-0.05229138622604239	0.7189241757218114	-0.2631261624618282	-0.6436577844022443	-1.3287614772603957	-0.144993085352238	0.0094934005395216	-0.5118269382677457	0.643374979155554	-0.2411108328010414	-0.15118990549610437	-0.31492234744786674	-0.4778624754551844	1.4909677425042411
-0.2733823693285583	-0.45514549994328934	-0.17549852138410502	-0.36684872476592983	0.16570089045646402	-0.29234926371686704	-0.05825243871495156	-0.488356902469938	-0.5415455048960178	0.32632886374239345	-0.8785819523546371	-0.3447020690714445	-0.61020131892415	-0.7121443156782321	1.0757887942679454	0.6948461222870607	1.3638557959827151	0.23807445293842644	-0.10648463001253505	-0.7305881966389327	0.3760748624988189	-0.1349839231341256	0.7203084680911365	-0.22258348103130662	-0.636997484139369	-1.3260256688290935	-0.13077514068745166	-0.034194132842797785	-0.4981507734649927	0.6462134885921188	-0.22914805007257422	-0.1525188691490566	-0.3633493257286385	-0.44264246543894525	1.446901272609966
-0.28769724981988454	-0.5345351133686121	0.09849108798682989	-0.2956170007902798	0.07536267711632001	-0.1850445798920027	-0.32962809977900726	-0.41750324542627143	-0.5387855696435693	0.3679814843538887	-0.9018317485311487	-0.3380233643553005	-0.5952285573241725	-0.6835498515611305	1.0014284055761316	0.7063217086880069	1.301420373231391	0.3278346129509278	-0.07113407739309954	-0.6861258614715094	0.35835503260322576	-0.21174578994943571	0.7236719553356107	-0.19333417074169673	-0.5894500501591089	-1.3243357428966795	-0.14537273674515588	-0.05053389935637761	-0.49748506774871865	0.6686958512860718	-0.23094174421807567	-0.16914520474270586	-0.41140222253056197	-0.3255076110210015	1.294669499885997
-0.30993266560766813	-0.6097740750861069	0.34465701517366293	-0.25160513403598855	-0.007164630529258306	-0.08699865797112141	-0.43315423385382595	-0.45747494309295256	-0.5399584076260923	0.40475354743295855	-0.9673969014420642	-0.31245692005730064	-0.5715074737415202	-0.6210448309333313	0.8944266352121147	0.7080478863987395	1.2617698728435165	0.39122545302752765	-0.07599763929703902	-0.674605655955356	0.34107369341352367	-0.27299072663374646	0.7361706281743474	-0.17867767882535168	-0.5237410124792973	-1.3208017609793825	-0.17988304836142047	-0.04619060669923885	-0.5050122139616772	0.692730844442918	-0.2393267821724509	-0.19428833966064907	-0.4521344868476831	-0.1768058520709733	1.1456533086003227
-0.3367740448558926	-0.6161628739788543	0.5094728899814427	-0.27232407075463233	-0.06220363351133555	-0.01964505069118368	-0.4540562005957988	-0.47735417636324373	-0.5281170479952141	0.4226029574747633	-1.0083902822853665	-0.27584492565183055	-0.546666559469727	-0.5301800402058074	0.788901701943663	0.6840212134655488	1.244181831253612	0.41299270509096375	-0.0978498570066109	-0.6963302239818183	0.3169326777015279	-0.32387079575368577	0.7655038978846642	-0.18323901991148142	-0.4390966470505572	-1.303511671879337	-0.2135328168204036	-0.015031226102078543	-0.5087903858777236	0.7138931292543237	-0.2521767684567577	-0.24317419618482292	-0.493075100342897	-0.018634021761319997	1.0573607719389135
-0.36810398832597335	-0.5385410350044376	0.6460419285951853	-0.3814770169564853	-0.07738089010806513	0.027148332312761862	-0.2863057037711644	-0.4787675941133843	-0.5109494975262763	0.42113998936922076	-1.0231745814711606	-0.225099865308578	-0.5274930116805379	-0.4190715259794605	0.697285292255223	0.6753741924099153	1.2488080265216512	0.39928568397082287	-0.10836243305779969	-0.7330619814899167	0.28021959284665854	-0.3574006177307065	0.8055854542146536	-0.20944357714106038	-0.33871640737436404	-1.2704727942039238	-0.24283557683047255	0.10773418738262235	-0.5166328663773383	0.7083871049255641	-0.2688600527133052	-0.3141808670613552	-0.5298250542332921	0.11513073619338525	1.0082285790802656
-0.395849341711293	-0.4488910932602618	0.6981839060415842	-0.5875430094504978	-0.06730041521018586	0.03234019600232606	-0.01164884325329979	-0.5428526859828879	-0.48022975036938736	0.4248153969458504	-0.9862380899450436	-0.16593842820764987	-0.5152999313343145	-0.31438707822874445	0.5968341148750912	0.6805097055368613	1.2608956312180617	0.34515848913750186	-0.10760298916691666	-0.7615960370716152	0.23599209877165825	-0.36692613533781454	0.8472629509208472	-0.23590282854296105	-0.2545791448698778	-1.2208814498224174	-0.2648933227590201	0.3678524869315168	-0.5445516297940602	0.6630393517582658	-0.27703775505408706	-0.3837013850356617	-0.5555514425191465	0.16920815309038534	1.047625362694665
-0.4055778252819426	-0.40247409159612973	0.7174243531846647	-0.8605279439487876	-0.0440314814710576	-0.013061782334993624	0.1121520665210145	-0.5411651139277638	-0.4558153523662408	0.4335212563280133	-0.8703529556380165	-0.11770669641142235	-0.4916300075293383	-0.2349458823470107	0.5066879785617913	0.6502612643441139	1.3240170908004731	0.2630750544122582	-0.0889550004764115	-0.7665304483435251	0.19552481266772367	-0.3579804318459214	0.8866065993349566	-0.23619804224269808	-0.19715104566447306	-1.1557835212337058	-0.2677660182987681	0.6828834848507489	-0.5771303332247005	0.5975005627915909	-0.27496439891815827	-0.44529813585339034	-0.5767178249299267	0.15247642082932758	1.151788921712363
-0.4041377279553139	-0.3957906636282319	0.8204597425419762	-1.0975355828625575	-0.020068418319232544	-0.05719817451277649	0.24322179037710728	-0.4405139300912701	-0.5022123925555587	0.43487630055691745	-0.7535460766729741	-0.08217256234475785	-0.4579100296208087	-0.19711102354576088	0.4474569654489902	0.5797084557309853	1.4375106529273938	0.18639375970397304	-0.043970954117836684	-0.7521351258596066	0.16750345454469345	-0.3520221515571854	0.9132456471198518	-0.2042223466084605	-0.14668646290345594	-1.0796377706698945	-0.25642076917372897	0.9273584423983289	-0.5998110437686346	0.5176529503519164	-0.2693036544912255	-0.5076522530539841	-0.6044756177021848	0.1163526808849509	1.2405957149640874
-0.38862146192247915	-0.4771858223370383	0.9449035903278367	-1.1488689220688166	-0.011309908988231771	-0.08799410439485111	0.49264576495440976	-0.3617646290640617	-0.5944146739521907	0.4286167157118917	-0.6481215314124988	-0.05467705024413109	-0.4236784539355144	-0.204735850110294	0.3934244189125781	0.4981855457786197	1.5219417521302971	0.11361364322090946	0.012420355615433273	-0.7240287192548073	0.1587636740368672	-0.3651204285218578	0.9236907622702099	-0.15295356742083502	-0.09234803203035838	-0.9964956166529927	-0.2411271455623411	1.0491278939461341	-0.634643803396484	0.42457036017789446	-0.261005408189052	-0.5573526356880312	-0.6334503590828475	0.08721057285019018	1.3170721720388219
-0.30084205123332286	-0.6581501016534357	0.9986702702074426	-0.993174073935808	-0.023815937227109504	-0.1112150200413325	0.5784719076093842	-0.3273247560401712	-0.6830769214382736	0.4082610734237065	-0.5232251302514562	-0.0334875247985658	-0.3864966644042102	-0.23818247658664404	0.34625752394043746	0.4237770691947881	1.582446557958739	0.03480323090496121	0.06980518441143223	-0.687750927583725	0.17497581671083587	-0.38827986089531386	0.922575320071787	-0.0999308715465384	-0.03607006316862171	-0.8975826554817982	-0.23522356640246342	1.0216977542856207	-0.688069606889391	0.33706219215038075	-0.2565597468929434	-0.5811025022601374	-0.6571027260049613	0.06416545968271559	1.3299581417731645
-0.14727210724176873	-0.8354134262714457	0.9892407271465524	-0.7963881332488262	-0.053359332904608	-0.12443706491860407	0.5024431492390239	-0.2914897422198067	-0.7909618758580805	0.3744988873486628	-0.39344712086868877	-0.01226777896967017	-0.35024143529082485	-0.27230043711269886	0.3259428092258845	0.37914381374593353	1.6694457419364206	-0.03233670756774071	0.12309109686486011	-0.6377949478669083	0.21398947609113295	-0.41882225966917835	0.8989508263308341	-0.06473676773477828	0.010395202715551227	-0.7873081075858368	-0.25240279193201137	0.8270808010677422	-0.7474166875428405	0.2654017984952091	-0.2609668341214075	-0.578151631353314	-0.6776582665072425	0.0326112837411686	1.2471923857088238
-0.055673307990684005	-0.9201218698429144	0.8686992996745346	-0.6789075616096111	-0.07689733928124254	-0.13600866702642028	0.4603949413490594	-0.2896437698995801	-0.9100372110285584	0.3196855495582088	-0.262468417786665	0.008715240523132533	-0.33809383030253576	-0.2992083791049316	0.32103971006860826	0.36750690232529243	1.693620951329241	-0.08904264732959688	0.1678150596991611	-0.5736344429020189	0.25716579381639404	-0.4671345805645927	0.8484470357160957	-0.05102380195680799	0.0281072100080334	-0.6952979709073068	-0.2798705702096429	0.5466838178713808	-0.813560973930878	0.20456877938963505	-0.27067785565108593	-0.5669769047231172	-0.699246082482801	-0.00458802210359604	1.146185298176511
-0.04205890962290833	-0.9709944901523107	0.6641435167979488	-0.6499782211606406	-0.05960259801544139	-0.1568205283165895	0.369920982968769	-0.3449802932811472	-1.0088515010514278	0.2381370692160555	-0.10110852564769565	0.01820444088905711	-0.35183307281853643	-0.31319177614024596	0.3384270054737292	0.3674316173161015	1.6084856019280522	-0.1457948722568369	0.19740736309115156	-0.5000064475100918	0.2852832594914003	-0.5184508907807415	0.7929151748838514	-0.040760784513017165	0.015142104315780077	-0.6563691233697324	-0.3100275458537789	0.3101241367696543	-0.8789286036499295	0.15183406190549104	-0.2862858877720239	-0.558031407446258	-0.7119790583894202	-0.04449215343749983	1.1440159629047204
-0.07458632532654508	-1.0287211131573244	0.4778408217079301	-0.6476630924466763	0.0010986291645935786	-0.18822334746815003	0.23387994484966074	-0.3707690749033169	-0.9970747013094957	0.1622965627938875	0.052434729226920426	0.027653347410540107	-0.37046660073225246	-0.3156478763220924	0.39260395385948504	0.36988913511611654	1.501439571788871	-0.18581170381452755	0.210515572714603	-0.4251941934129061	0.29727267660041823	-0.5563099914847028	0.746089483415706	-0.025629635275526464	-0.022001877919486056	-0.6558957239228669	-0.3544783964412839	0.1633807524433033	-0.935869800486669	0.10442069464218584	-0.30203857264663175	-0.5455634419924897	-0.7128503367705356	-0.10268726937326092	1.2608822508027397
-0.2644561138882313	-1.0928003525370844	0.34134492082429935	-0.5888959433192066	0.05810303228149879	-0.21900447517292038	0.22988572821071768	-0.36286124628399746	-0.7830963293881387	0.11797582412105459	0.13862998297051418	0.04600215682299329	-0.39756991406129344	-0.3072534717005805	0.45317396593893317	0.37405669812489556	1.4306077867597282	-0.20437205513350193	0.2049653903065781	-0.36125080254398056	0.29310401153345444	-0.5894146164438983	0.723014130449361	-0.01637960601710618	-0.08288559602109197	-0.6380166378366051	-0.40698418408187004	0.07977985722900496	-0.9846298244418306	0.06877175203163426	-0.3017878412069379	-0.5469352754406985	-0.7107384337380503	-0.17759502468427474	1.4023441901065374
-0.5038683811323083	-1.1621777463384182	0.24451056615578323	-0.41821136939894715	0.07976142979903114	-0.245966641133122	0.30344533447700395	-0.3940295446017438	-0.4097303516401617	0.08564063152600758	0.14567647831665587	0.08836609752245746	-0.43816803985743585	-0.29044828845634385	0.477249692456859	0.3695933725800101	1.4843068643788897	-0.23222911252817316	0.1885021032199814	-0.33032849190667674	0.27424290445814503	-0.6189520040847214	0.7411300557950264	-0.015742870586300892	-0.15934312454899763	-0.5800637381087221	-0.4481510501206333	0.036968470813729046	-1.0264291359952489	0.04308153168527356	-0.2700269182595727	-0.5728929364685149	-0.7063631009981038	-0.2654413922762814	1.4930247688655034
-0.5761980520238277	-1.2348529182089851	0.15145325283520267	-0.07816096576258455	0.06200653532706011	-0.28054082677217823	0.3790185540901962	-0.4326853016045017	0.036781980283833435	0.056315315934986745	0.10633253528243383	0.1562209315615938	-0.46920497164782243	-0.28260514187564645	0.46623576958415536	0.3492610425978274	1.6829904160085907	-0.2819724409829833	0.17565917879128962	-0.34675021261959377	0.2527027993715022	-0.6433373291589183	0.7872807617277159	-0.0240667392180955	-0.21842845702232383	-0.48890682136349584	-0.4796494606864127	0.029734642008908498	-1.0764271390017273	0.017411830684237815	-0.21639932071583595	-0.6050452829108972	-0.6950364820436101	-0.37370441908984525	1.545065171407315
-0.4663397578649991	-1.2897314601542065	0.05999974545351041	0.3619430490669472	-0.002278427416282791	-0.3429357046550986	0.47400168596535924	-0.4469230485100093	0.4507399882067188	0.039227368800574494	0.07071195553782439	0.22946003056419806	-0.4733375448001321	-0.2794012956384376	0.424070429575663	0.3139523732873234	2.0532135310220596	-0.34229523581127386	0.1737657707345689	-0.3992523485527165	0.2347607207619647	-0.6662261816119397	0.829844891976246	-0.06035487027005686	-0.2263434449328369	-0.3378648745898079	-0.5076360958676984	0.05732203881735297	-1.1452634458739956	-0.01646560844662565	-0.16575639165614642	-0.6318246150144643	-0.6789130967843916	-0.48288390442208273	1.4581794516251603
-0.19911952430835766	-1.3167701389632351	-0.022938440493693125	0.6239237958172164	-0.10796937950805248	-0.3875901730385398	0.5312609271381754	-0.4726082607280748	0.6310826579871183	0.004254036998811434	0.05100966347275242	0.2995713198920475	-0.4707283961386321	-0.27237139111795206	0.34036330299902795	0.2681199351920717	2.552059445180759	-0.4163448882591558	0.1855059410203347	-0.4659392720888233	0.2065411408129833	-0.6833003267952311	0.8401069602017349	-0.11708799715477172	-0.19445346722205242	-0.06544000685301703	-0.5304404895356518	0.11383726240946243	-1.224972946112074	-0.05063031841203357	-0.11105354197679944	-0.6528522495877819	-0.6692627416718258	-0.5647732916427122	1.2234360956343644
0.17057459130018843	-1.3291497290507173	-0.08503759748250661	0.5973584264601429	-0.21189381124054152	-0.35935131928582253	0.636331931780784	-0.46931231675037777	0.49755128768344276	-0.06142963347749895	0.05728601690068476	0.36137704053443553	-0.4699155241155504	-0.26762293076638155	0.23666308400865219	0.2099031130849272	2.965478596063118	-0.5013575127365572	0.2096416920730392	-0.5427581867699193	0.16268005677989228	-0.6964483021126369	0.8158875639549571	-0.1659198161935889	-0.14346609794118656	0.3098391476823587	-0.5389510082602349	0.18599582800288514	-1.2971669791848477	-0.08539692917362968	-0.05233898926235181	-0.6526736254408798	-0.6765454924878839	-0.6255141256858989	0.9847737497656466
0.4607737691556462	-1.337957587718388	-0.1316524521818574	0.4888843893115409	-0.2720685919558897	-0.27807996479529995	0.8047492317137376	-0.4473799723516504	0.20552539001690376	-0.13052489760976685	0.07919564485732	0.39612544463449484	-0.46838073078525716	-0.2679231207886078	0.13096749400915722	0.13119263597590516	2.941424809118277	-0.5779991344459415	0.24123663860194586	-0.6120439002425664	0.10566425157007328	-0.7250469430907317	0.7667795061423479	-0.1952617425458613	-0.07388844001449199	0.7114415133213366	-0.5237080048345696	0.23997996035686792	-1.345856928854086	-0.13084043928577624	-0.008972093712237315	-0.6240223122777794	-0.6954673860255748	-0.6644445198437128	0.6948394307429444
0.6453214589015299	-1.3379782634429602	-0.1778441528712728	0.439509629460345	-0.3015456943748723	-0.16757801067265715	0.862199931204783	-0.45821820587535456	-0.13652366160143173	-0.1905185814788633	0.08866778404034314	0.3997418171731012	-0.4783284653334583	-0.2650249225740281	0.026505883449511925	0.04932018848086729	2.4612840230708994	-0.6361928116665687	0.27803845728683496	-0.6445254848417932	0.036196511657350924	-0.7618955106224605	0.7104182139317887	-0.22023334844124504	-0.01376276236666662	1.049454223027897	-0.5024854919704423	0.26035599366734036	-1.3586221279398325	-0.17466292111728215	0.04071612717323392	-0.578573184340003	-0.7154310254537295	-0.6590412331607007	0.3822482667699059
0.6296017008551498	-1.3273250963572396	-0.22004984726957466	0.29222543880718194	-0.32933816810685934	0.01437775384327813	0.9206079222869799	-0.4282683711353138	-0.4704489271940403	-0.2398877592700029	0.07228255992220628	0.38630382005193054	-0.5021063931135288	-0.2613243983000462	-0.08067967108639766	-0.0020134327859716093	1.8326132275319669	-0.683006950369221	0.32122272565742876	-0.649051984781892	-0.04702662163195066	-0.7972807377681704	0.660171833055147	-0.24116457860297577	-0.011828452243225634	1.1950410668731724	-0.48908379780043026	0.23752375347490085	-1.3433459336084907	-0.20959368664147476	0.11784015367135225	-0.509981511929587	-0.7394337978117265	-0.6154585391615663	0.22934855157805592
0.32540462045254337	-1.326632459584077	-0.24878775108007894	0.0867406706105563	-0.3595873920073811	0.23315393440423254	1.0692059852776075	-0.27993870750314287	-0.7251376890867084	-0.26514794217431104	0.037862673876854304	0.34837723897156403	-0.5195120863630092	-0.2574383020123241	-0.19042507658795307	-0.019355872403146936	1.1961531819551159	-0.7245644167175496	0.3628516945528587	-0.6498941243056319	-0.1384969842252016	-0.8290655953603532	0.6300606139141365	-0.2572739850023388	-0.05446692080210436	1.096717102688194	-0.47503036873924176	0.1705247200207331	-1.315234465905479	-0.24602920415613516	0.18323766360533034	-0.41261706193617737	-0.7536394235907731	-0.5546476978704251	0.2576149310595351
0.016010667088624066	-1.33582281915633	-0.2748456794943306	0.013320808103564553	-0.39514397619262825	0.3853573225380628	0.9283124690930069	-0.039310427859660414	-0.9160466606912984	-0.2654477307205284	-0.007333134913845299	0.2824162156211685	-0.5200805283371922	-0.24510867909945264	-0.29199865016071447	-0.013037309131773178	0.6487565019716073	-0.7458225319617616	0.3833982929705705	-0.6419135364751962	-0.23659276118280462	-0.8404630842537276	0.6228874625458178	-0.2717047252659438	-0.10349906849873536	0.7790935970652269	-0.46365348199812645	0.09978895719430435	-1.2826557624748385	-0.30723841125932533	0.21125208023265563	-0.303413403486094	-0.741455731880943	-0.4624481523147196	0.40517110650833627
-0.19905299807315974	-1.3281831389269771	-0.2986467865222637	-0.04209086965999454	-0.457116474094794	0.49472691009690895	0.45150863457878393	0.3232312250513037	-1.084494170933365	-0.2588044165363426	-0.06633692124599518	0.19699326540562803	-0.5063981300186094	-0.21765493706680866	-0.36697602857245304	0.014936449283280074	0.3104553485320859	-0.7394417913052562	0.37390524433453975	-0.6143071502126161	-0.3450381201438336	-0.8261223484707363	0.6272748685262799	-0.27723274650611335	-0.16368748052894305	0.3791426248455462	-0.4645646453411298	0.0912746058991908	-1.2551632842974854	-0.39067006934902493	0.20674855783507837	-0.19247351832812287	-0.7132907111696859	-0.3314964128687202	0.6059085065901094
-0.4568852058510454	-1.2959135018012329	-0.31366614181315666	-0.21199396553334743	-0.5373430157095219	0.6713797945934967	-0.0038254602497492128	0.7748425654926556	-1.2160995045501468	-0.24539787274948494	-0.12364882100191979	0.11318206896773945	-0.487918081437923	-0.1802730922991	-0.4136309533514635	0.04362003778498974	0.2072644811162693	-0.7182233490599444	0.3412959720609617	-0.5793978352676094	-0.45046810466161313	-0.7987772103893457	0.6256674877172709	-0.2700897326732662	-0.23508966340990956	0.08297622438398713	-0.4694368382169139	0.12478535527969806	-1.2338957385196774	-0.4802096525636719	0.15812112380985063	-0.07846844280931134	-0.680224749564657	-0.1886434412705039	0.7057215730736435
-0.6415933412229935	-1.2623774765454547	-0.326945863952096	-0.3631073986163586	-0.6180141121166515	0.8479438660262574	-0.37930163034331515	1.1855439913124926	-1.2657352991682655	-0.22605551574751542	-0.17101558102662856	0.047437625031214965	-0.4746108548223015	-0.14601322376253856	-0.4439290868320362	0.051299108722455564	0.18225752795478453	-0.6965883403261761	0.289919072675711	-0.518401932731772	-0.5365204040122109	-0.7714817706606871	0.6205421738209284	-0.2599945818430507	-0.2956753931952015	-0.029902020469733837	-0.4765742844037758	0.15171376975395603	-1.2105318036879882	-0.564092736250512	0.08004721089596933	0.016095180560673	-0.6437873194414007	-0.05086917729660233	0.6817465761734172
-0.6498191145397694	-1.2218272117286275	-0.35002604192606585	-0.28223907347477534	-0.6935221335664152	0.9680524332195406	-0.5863869085478216	1.4971904205826332	-1.2297324010992807	-0.2096510864984797	-0.21323997611714876	-0.002632513417646838	-0.45706873549901755	-0.12253836402448685	-0.45118199790136837	0.04168413754865445	0.12322800486930019	-0.6809505665928749	0.22368100071339597	-0.4266153038592151	-0.5978250087289638	-0.7545346323788236	0.6171786865764533	-0.2592189223182523	-0.34491142763457316	0.051313507891321795	-0.48685018210542824	0.1768299828092011	-1.1687266526107425	-0.6305001775025938	0.010850155298939183	0.06321623051345342	-0.6152766285028537	0.08524400561220387	0.5294970704635753
-0.6219798417635825	-1.1683391122608726	-0.3833507262393184	0.001056487004904194	-0.7609384778737798	1.1752533111283519	-0.3362433147744114	1.640079644340343	-1.156430027191643	-0.19403210324053477	-0.24864224791643852	-0.03644408563444706	-0.4293344515786332	-0.1173532636405888	-0.3762965115755763	0.023255442798868438	0.08836154893183848	-0.6769303693709526	0.17565917879129073	-0.328749480299665	-0.6274381481815992	-0.7458484647289795	0.6043139198879779	-0.2664603407176787	-0.3905297793565906	0.3138795569149065	-0.4881979445502875	0.1927953275419928	-1.0968596328722788	-0.6661217609860467	-0.03918041043688316	0.07732039315284535	-0.5998540541154017	0.20456817760253418	0.26899950798996736
-0.5707781205092055	-1.1344257550316557	-0.4157716371733276	0.34522918733870556	-0.8169406829060604	1.4561320265704625	0.24318878032224006	1.5744592883629278	-1.0348798962782282	-0.17292099381588102	-0.2803272205357069	-0.051861517863796246	-0.39023701259433285	-0.13804454317254708	-0.16837753968127186	-0.009289191174200268	0.2531378819631187	-0.6901282536718691	0.16544309795777434	-0.239818230749787	-0.6277264708375276	-0.7251352957178122	0.581930713106295	-0.2855508266339923	-0.4157960518608893	0.5864970872172826	-0.4959744705818957	0.17208980306442806	-1.0036316349747751	-0.6726263934539352	-0.07375241856389243	0.0768488254050245	-0.5896638852232317	0.2843764402703429	0.13471351696942202
-0.5065137773083972	-1.1367104225968618	-0.4531606896313856	0.608474951677407	-0.8525830583670345	1.7308345335322577	0.7542504497777449	1.3725233196295337	-0.9558532122173619	-0.15609086483121595	-0.2988530753398916	-0.05685291784396114	-0.30192955190501897	-0.1724354037188069	0.10804041856555902	-0.055906744365298654	0.6370149512519394	-0.7248421277098526	0.17742774675635825	-0.1610123931298691	-0.6086431150482736	-0.6986792059464175	0.5577170370759192	-0.31444703818470066	-0.417599665354368	0.6853384880069735	-0.5362618108937313	0.12282338514837025	-0.9111744542224312	-0.6700477957248138	-0.09763940995318164	0.06555263435493443	-0.5891051306092556	0.32709359011295325	0.27061320970440583
-0.47227624602938906	-1.152496338307581	-0.4993680626915398	0.7572439506196951	-0.866918000620266	1.9970072858223176	1.0380642995157978	1.037403189534867	-1.022183118118813	-0.15471783328953864	-0.2845599690310662	-0.06281137009071666	-0.15187223956021564	-0.19847552364678697	0.3576587063182005	-0.10386329521986296	0.9779570429350267	-0.7789494860437234	0.20244778179159661	-0.11422759505713245	-0.5809040728591733	-0.6341210457465911	0.531947462184154	-0.34815928499386095	-0.40684594664107554	0.7027992210936794	-0.5904570472328036	0.0805287007905813	-0.8289539587387583	-0.6722091667656684	-0.1231850862512143	0.05152706634017967	-0.5996741161888666	0.34299796398909804	0.5103218017396282
-0.46927473882959514	-1.1784495415765783	-0.5422267725372725	0.8476072340312077	-0.868364753497292	2.268727154057249	0.9565888820923331	0.5414885134080853	-1.0462262967605178	-0.15118632421509354	-0.24820563202580087	-0.0648059153905598	0.02334431456192365	-0.21246983668290972	0.53287722305648	-0.14664669044288486	1.0527168441563224	-0.8357876691352482	0.2359569430591663	-0.11354993590912406	-0.553068923118096	-0.4690838603995536	0.4945715682123903	-0.37833475591009547	-0.39514598432685694	0.6584427938513465	-0.6353128593060887	0.03652665311239962	-0.7691046790361898	-0.655485900326145	-0.15189383609615323	0.03799450097087494	-0.6082353733250386	0.34337982170521164	0.7386812828161635
-0.5313241497291207	-1.2131899277886762	-0.5712728996389642	0.8451944205613797	-0.8424596878312915	2.4262741281980142	0.5638022392263559	0.08808603150750342	-0.859777337483959	-0.12121946113516686	-0.20841294488175555	-0.06036351904090683	0.16073105530218923	-0.21988725923208646	0.5710058750037609	-0.19102182586022814	0.8616464800149698	-0.8816496558642877	0.25504187207045365	-0.1259978107443963	-0.5203082613382433	-0.21042602258242232	0.46077080949198157	-0.40784454887594335	-0.39903028816933445	0.4618223887050462	-0.6762013143233793	-0.027769055084481065	-0.7438604175322183	-0.5690173791284092	-0.17715985040375787	0.01681682211415824	-0.6057967408996359	0.35262714273043655	0.9231752678383162
-0.6561938931948733	-1.2347133570681244	-0.5873840967579605	0.6188588412256946	-0.7516301244574405	2.376472202656923	0.07959094839991125	-0.21659687841604058	-0.5558132403531229	-0.07192822836604343	-0.16666155033942756	-0.06026278442980385	0.2254595429023963	-0.21515517288172892	0.43346311350345657	-0.22660474770421218	0.45035829309466086	-0.9207143354483656	0.25451130168093344	-0.1333007394268241	-0.4796307399643601	0.09347940437827051	0.4819928123440242	-0.44152785316552057	-0.4247461570807034	0.26792127805585514	-0.7114076534933262	-0.11104045913168606	-0.7398661832345738	-0.42884973121627523	-0.19952798787951684	-0.020808568189305997	-0.6019896331908512	0.3954270284115383	1.0694132913372285
-0.7593643440623741	-1.2237190405269653	-0.5897871936045033	0.4059598000590321	-0.6056445699982482	2.1238360415118556	-0.35461671131355066	-0.4568291573967683	-0.14767638241688447	-0.01652730502500242	-0.12434619360502466	-0.07788630464231401	0.23076310652152254	-0.19457851135825682	0.207224797903719	-0.2351603512486858	-0.040831935718898205	-0.9440817318007906	0.24861780902086533	-0.16312432115424774	-0.43322881252590034	0.4051322523260783	0.5633857715304688	-0.4683402033063224	-0.4642583622508855	0.2951307369611487	-0.7216519135789025	-0.19008089705598866	-0.7406895560941759	-0.28852476832331964	-0.21830873706427276	-0.07478164041725179	-0.6026762384368385	0.4689982817161531	1.0747272761038216
-0.8119122432525125	-1.1421429692281537	-0.5928067370334198	0.4536788032983424	-0.4323578918407766	1.7302572486173802	-0.6549487925071995	-0.5928949851193183	0.3989629572718852	0.03412496774394911	-0.09292197769822085	-0.10868087525657177	0.20678622405048772	-0.16697194531429851	0.013936358836146584	-0.19392567621473247	-0.43249825504563705	-0.930910296165807	0.22696845646022856	-0.21267896875428352	-0.3766575047439698	0.6608578873319781	0.7004192756607994	-0.4809070453088444	-0.5015382689813127	0.42936700337111827	-0.701220341116688	-0.23832139929268759	-0.7410399275237939	-0.17003922863748072	-0.22867069598546413	-0.13532808125119575	-0.6000955497536454	0.5575574503782388	0.7801882917494439
-0.8439778886177189	-1.0319672019151294	-0.6170571186891844	0.49462825295631313	-0.24702923825403963	1.2279046558005653	-0.7316377519749057	-0.6403724184246746	0.8429251735825055	-0.015514019738786421	-0.06420235466954004	-0.13758667191264412	0.20240922084927923	-0.14647715379688797	-0.10931061957908703	-0.10879446332186375	-0.6457039314537475	-0.8930159700492963	0.18923553875843596	-0.24650929243449893	-0.2967440752758457	0.798831558596444	0.8746913885692417	-0.4920730693635953	-0.5185392866067999	0.5362947272706365	-0.6672099038344326	-0.2509618786120832	-0.7477145032580158	-0.10133362070904672	-0.22837656871966958	-0.1888367306971966	-0.586732791104155	0.6483250294985168	0.3928466813266377
-0.8586488801327492	-0.902397604953571	-0.6472421047311933	0.5120014867866335	-0.08177964279077642	0.711375277670337	-0.5583613719654867	-0.719060796272998	0.9594665331118455	-0.3028793286012773	-0.03033430259707796	-0.1618536397274134	0.22744340539229482	-0.1402277433341888	-0.1838744836040671	-0.01603795449809351	-0.7524949744521726	-0.8508832452169086	0.15478487513299172	-0.2653324266330777	-0.19714061109661746	0.8272093180068371	1.0151398618916665	-0.5141620003086079	-0.5095944092521847	0.6899183524231585	-0.6329526931467802	-0.25997795509345256	-0.7596212923411985	-0.11899393725172609	-0.21588339256108116	-0.23271396614223416	-0.5602014173574876	0.7275859627732288	0.13245551676826667
-0.86650288919401	-0.7137936454078206	-0.6700819730205076	0.7404372883733839	0.023872313266571726	0.336284404229219	-0.2117822039027537	-0.7661605058692645	0.7501795131205772	-0.7072341197397847	0.007475420710316635	-0.18260496961467948	0.24102348415552516	-0.14967008403328852	-0.23326647980019252	0.06966865096502024	-0.8268237259831395	-0.8057618211340134	0.12436030446332147	-0.27274720197100066	-0.0912721358729476	0.7886378742470403	1.0796753433409232	-0.5462939855485889	-0.4892161907084735	0.8609476642150777	-0.59977116140573	-0.2810728782230363	-0.7802172928789058	-0.2038756290776949	-0.18898762389546692	-0.2763625626792371	-0.5166469687189291	0.7839799831479849	-0.2227480122574665
-0.864691027611866	-0.5749819995625801	-0.6922792741095517	0.9475289708039621	0.07141237882945263	0.06936414198528121	0.22850590791726488	-0.7190486116372201	0.3754685376862218	-1.044334348419801	0.038517597712810915	-0.19006436756687406	0.2738737458435562	-0.1782099681463487	-0.28594033620868464	0.13554841150766056	-0.8514664118006838	-0.7551721353693253	0.07504326659032785	-0.24476580045175605	-0.0050456415843929455	0.7380836054394607	1.091939487307171	-0.5962487743471894	-0.46139871998731213	0.9019572674609672	-0.5676779636577118	-0.3085105063191659	-0.8207786253810079	-0.3037090838635007	-0.14213941874037334	-0.32304062474770073	-0.44670793780008733	0.8142231142642071	-0.6982580284405704
-0.8405889639305981	-0.5111250242219698	-0.70313500290763	0.9461613842218733	0.07418889648024185	-0.11283585845617934	0.6518466575684129	-0.6512411135378213	-0.0006627553049494139	-1.317477688649721	0.05036080374638643	-0.17907422149551178	0.3806726239530398	-0.23018104799422826	-0.3516169227785749	0.15819844427278998	-0.8835219380674086	-0.7049857917601263	0.01978071935241173	-0.18080267193774274	0.04699059108866528	0.714327792833212	1.0677029304111856	-0.6725759869889444	-0.42106573998096736	0.8361052025441105	-0.5510871977871867	-0.3475402327484857	-0.8758686931645995	-0.393118711224425	-0.08368041922407543	-0.37484877231519254	-0.3664414169398779	0.824227786426392	-0.9360751019826784
-0.8095212120933543	-0.4264269185127866	-0.6952256798083563	0.8937779338900823	0.02174312978717453	-0.21533353520139728	0.9524824312668407	-0.5437299797588375	-0.2753866027339129	-1.4648117675738992	0.05528486073525633	-0.16119886475524337	0.4876192969758112	-0.29689418693359215	-0.40331278484378164	0.1372100592105155	-0.8680648604395526	-0.6589518887025181	-0.021754619474279265	-0.10731284006142902	0.07709027502318012	0.7191098787739407	0.9961029817052516	-0.7552010918917517	-0.3777215096202928	0.7841358516388155	-0.5522071693962957	-0.39907564665611683	-0.9006224346671055	-0.47738482269065613	-0.022820183996863842	-0.4248921133112913	-0.3025018953083866	0.8273717482890637	-1.0024023801427955
-0.7818384716352791	-0.3668239735028639	-0.7048537395652658	0.7102038564336361	-0.03588910948391201	-0.3005718732095334	0.9996339936392895	-0.42522830450893545	-0.3766272685830085	-1.3966098733093597	0.05778933799683639	-0.13610083639887235	0.5842089572289704	-0.3646934679533729	-0.4054066116592723	0.10151958735340147	-0.6850326623544756	-0.6193383993003164	-0.06919385430200926	-0.04517215411050925	0.08706744026269847	0.7355269012933222	0.9604660335197464	-0.8244431757398241	-0.3438083480776929	0.7723889397828787	-0.5676589810880666	-0.45044631498020155	-0.8602070902606778	-0.5668423285240045	0.0326782558276653	-0.458844991154447	-0.26521686284698115	0.8184299134367301	-1.144479062956855
-0.7536196079876705	-0.406815993756248	-0.7328968349397044	0.3750523433038271	-0.05833132729331066	-0.37655514985801186	0.8367227708582019	-0.4072742436914217	-0.38673627119383047	-1.1820152361557665	0.06692188704269686	-0.10644960362063605	0.7329304309344429	-0.4374049493368469	-0.33940183906814536	0.07058282607662274	-0.4692285455595934	-0.5738599182273165	-0.13219648722234495	-0.016157815831678756	0.07909652017068075	0.7511708383257488	0.9811331753807787	-0.89411360887771	-0.3085620809094786	0.7624200281750527	-0.5820730789725274	-0.48382976095524216	-0.7696827918950595	-0.6465736646735063	0.07763150990968858	-0.4720989028545852	-0.26253199957474144	0.7878622032618116	-1.237529950827505
-0.7419579502883397	-0.43441291712872043	-0.7538716911111596	0.098912191191147	-0.06498405076556715	-0.3589701632202304	0.5799309520345193	-0.45893100706831297	-0.48450146302132413	-0.9641888784739461	0.09591439500302652	-0.0818905054336683	0.8235173439402301	-0.5197225114315442	-0.22909851733048736	0.05702614692161584	-0.46964745300512406	-0.5139206290550646	-0.18149271841339693	-0.05580416559771832	0.06514891169014983	0.7645893935635882	0.9531670373905803	-0.9711528075011838	-0.2648989507716964	0.7633888456477073	-0.5751317860053399	-0.4982674648224199	-0.6518353615430695	-0.7132752165419063	0.11239156661646776	-0.44902780804070697	-0.29543696408760767	0.7365150690350265	-1.1554616922075014
-0.7613249113467252	-0.39923834070061115	-0.7609138096962459	-0.0581307065727776	-0.05595256919361809	-0.28002645111084556	0.2635559841753631	-0.5064145326915573	-0.5444076599726306	-0.8215974543509335	0.17382001093407679	-0.06343088794900084	0.7931170671609289	-0.5965438671193083	-0.1279712767466076	0.056160369315922075	-0.594700432179742	-0.4562625373195945	-0.20508749573561036	-0.15507136195849047	0.04483417789120242	0.7806033072219154	0.8654475188633384	-1.0423745596886675	-0.23524649936586517	0.8021195259749666	-0.5534600189929268	-0.5024310350247801	-0.5216256592493942	-0.7742587108465263	0.1373972059674679	-0.3894602275317866	-0.33888723813711985	0.6686525885863146	-1.1190085842480109
-0.790209037346309	-0.2206827832968513	-0.7460041610005217	-0.19530452499406986	0.0070416248103831736	-0.21361278208974518	-0.04818437198042365	-0.5452165053236395	-0.4130551859208886	-0.7477715269593487	0.33890326636265883	-0.04568648620316693	0.7040137877077586	-0.652018983226622	-0.06927192498820925	0.0682328582897389	-0.6779901603716334	-0.4038875666043822	-0.21052844306343999	-0.2859122112444577	0.01921550856757353	0.7894772242043044	0.7880243898599988	-1.1071884380406873	-0.2235099419952566	0.8395125776325945	-0.5238915030078138	-0.5039137452767003	-0.41760038179583203	-0.8297293410406134	0.15302452512222925	-0.305621197941806	-0.36327356239115083	0.5913773154353951	-1.2596961831686904
-0.8210889504018184	0.154922767140319	-0.7116294278478009	-0.3262802456558247	0.0961787602903548	-0.16909153330204502	-0.2958324056058655	-0.5217488968170008	-0.19911985392549555	-0.6990019262606448	0.4402648581963572	-0.0071252770728504	0.572157987376292	-0.6929539862574022	-0.0707159434816507	0.10084202227068542	-0.846961638980624	-0.3540119948199042	-0.19679083131124292	-0.4054499691102361	-0.0042948013345794804	0.7942206558706848	0.6738259896071214	-1.1535659314189475	-0.21268303316918566	0.8561806418780386	-0.47442925403378816	-0.48910161962873494	-0.37456893071492325	-0.8886335416856774	0.16155421583027374	-0.17799781746317658	-0.35560725967905815	0.5227511195544554	-1.4332134499354887
-0.8710110199556305	0.5018459186649883	-0.681481010670848	-0.4302705525102931	0.1625266132545788	-0.16566482925604636	-0.47487234119511595	-0.47520358814859004	0.14072340148717893	-0.6765597556907844	0.2944351507230243	0.10289202844354373	0.43732355110010757	-0.7193270442100335	-0.1509049159106272	0.1408398721536467	-1.0414136182982208	-0.3019940810947963	-0.17159914114998298	-0.4884138706286162	-0.026946149990946223	0.8155909475457628	0.48323981951969597	-1.140894896345931	-0.2073035598799399	0.8383896301074728	-0.4052567702440927	-0.4625251616284167	-0.37689306119805516	-0.958276199717267	0.15214696508330122	0.00860011135665919	-0.3083924947980986	0.4696156183572038	-1.5320984901583383
-0.9022626972666556	0.6581750721538522	-0.6660646219879178	-0.5092682145770897	0.22537262232777913	-0.2354533947025792	-0.5480490308249425	-0.47242549119141775	0.6502246650596606	-0.6247383075915837	-0.042862753014571674	0.24434860608525621	0.3438660061246964	-0.7342055533116206	-0.2807484333527189	0.17440085375079079	-1.0964908407019565	-0.23867597484951503	-0.1474269784038797	-0.5592785957082743	-0.044083327852684734	0.8573375638412621	0.3214320581515769	-1.0295993315451548	-0.21602886689621803	0.8209674295338836	-0.33729284338852017	-0.44476259234784354	-0.39626860125592656	-1.0337258324757088	0.12477866408903263	0.18535942216512513	-0.2496474969931457	0.4216988392801759	-1.5479104025617167
-0.8284264028133099	0.6793315073221471	-0.6667959992890399	-0.5598054230230616	0.2881328401252533	-0.3540151343675387	-0.627497630879555	-0.47347946218613457	1.0867140742247616	-0.4880767009127577	-0.4168788403329657	0.31679190166014476	0.2571672362223195	-0.7518294366164724	-0.40350969645652307	0.18714553030666803	-1.1384058697446582	-0.16023584385663955	-0.12978291211707446	-0.5836414289614517	-0.052612873090563686	0.9253856528107647	0.17876986108151288	-0.8127388208208466	-0.23042117978765844	0.8366776855961348	-0.2710942955100172	-0.4451819447423251	-0.422908508954543	-1.1117061844908473	0.09655691184811405	0.2811877044951766	-0.21384458482135385	0.36357373059236947	-1.4768070402064848
-0.6463480103856399	0.6203126515313839	-0.6857909126238869	-0.5740087865256118	0.33286909081325	-0.46065001966937336	-0.778426203743814	-0.4991951359936423	1.3305137348485068	-0.3091449092172293	-0.7888695150475638	0.3349493153115019	0.18777184001407077	-0.7714673220704389	-0.5037639622239141	0.16841031801946144	-1.2472732366035413	-0.07166587381115533	-0.13132260658078113	-0.4889533662610117	-0.06506480779346649	1.0190615256727842	0.009239807570467018	-0.52015310186209	-0.2471869434792132	0.8731624708731498	-0.21434906731517828	-0.4607878445655597	-0.4592069890629601	-1.1772791723663971	0.06316141278428365	0.293341291450397	-0.15978744352348664	0.28358090336177194	-1.2981235635553685
-0.46597190691743584	0.4794282642978011	-0.7075546114558369	-0.5897604534085973	0.3626503623007177	-0.5483788240089964	-0.8337048416245907	-0.5736249836378796	1.5095006469610364	-0.17169785654731246	-1.0272860477746746	0.3241052344262393	0.16634726200711683	-0.7942544737575736	-0.6021672588315286	0.12188418233952225	-1.2711448898764126	0.022187217254585147	-0.15154149975790676	-0.39221258847145785	-0.07353428581135982	1.1019307678350287	-0.1060511540152235	-0.1966336179740495	-0.2643082020042653	0.9021058928687056	-0.17725712622707052	-0.4831483133142068	-0.49885151632422886	-1.2112728877874337	0.028464038937427827	0.20505809308549167	-0.10181428471919576	0.1884092319156465	-0.9993641285632293
-0.31062923442326523	0.48481945947994837	-0.7303056696443014	-0.7065132736166297	0.40260959877211794	-0.6372584976340472	-0.8731056431141976	-0.628260890462266	1.49229543655688	-0.15035291205660767	-1.006801485572208	0.23812320711907597	0.17271949653770763	-0.8309267784727485	-0.6974987342803687	0.05140128123492797	-1.217743297254802	0.11084975763083653	-0.16781752670702565	-0.33653269167922506	-0.048516288687581975	1.147321929997596	-0.1720281299978263	0.12253291096885247	-0.2683545696678962	0.9192198333373589	-0.1538009976679413	-0.5182466110452542	-0.5167788544730133	-1.2233382628382805	0.006992748534419266	0.013201469380857866	-0.10669628477859465	0.08092901342011624	-0.7721927575401821
-0.18098525525510228	0.8257518198098819	-0.7636878193169288	-0.8340260696830246	0.4515301239535095	-0.7357484848740643	-1.0728296790832963	-0.6462515051871117	1.2221445812616032	-0.24506210957772084	-0.7686699659959311	0.14572438508463728	0.21930331632199662	-0.8670751151491304	-0.7712290058114079	-0.03425154922162033	-1.1277935477912062	0.16586959493941933	-0.18592974333752574	-0.19220445158337043	0.020819303341174045	1.159415195829229	-0.27400242779927025	0.39012965852047554	-0.2555097048752083	0.9062343764169487	-0.1354448528203464	-0.5640234179643695	-0.37824199120208535	-1.2357661463231948	-0.005124330464628724	-0.21723797005463422	-0.11153093275206363	-0.025762032462111884	-0.7234329573848665
-0.1828088567611049	1.3152909505010382	-0.8169425350857491	-0.8902680678714232	0.5083083500707712	-0.8187072875773028	-1.1773395127931614	-0.6055182677843639	0.867646231058146	-0.4158036781905814	-0.4759432677610378	0.14932564743157745	0.27369752883155946	-0.8885796367413004	-0.8210673349964143	-0.12305559506287125	-0.8946138786903836	0.18534242523310712	-0.21673923762312325	-0.12389246193504728	0.12425505615544903	1.1339696392300675	-0.38762880641193	0.5621408409004545	-0.24031752860839894	0.8316464403120081	-0.12119527053948335	-0.6078157894453105	-0.018550681556321315	-1.2492541959832117	-0.020375552459848782	-0.39527622975491955	-0.04566418122321494	-0.11297833482253035	-0.6664095858127566
-0.2833965243797612	1.6432906451111868	-0.8813455305730962	-0.9894376320240287	0.5809540625940185	-0.8654155580617473	-1.0717931633604634	-0.4662661578061099	0.49340331481864996	-0.6043946568452465	-0.3320904600147638	0.19525559336409576	0.30130107109788096	-0.9044787919184554	-0.84027934467961	-0.21668325899299207	-0.5344870402264539	0.18425802992982518	-0.24372550410188015	-0.23392325408361309	0.2345144451600266	1.0737186696004113	-0.4830648968656967	0.6437876886413887	-0.21034617742546016	0.6973276042310738	-0.10976143608943031	-0.6380915346398115	0.4600800493970752	-1.262133505065266	-0.037844783344668356	-0.5080523711430445	0.006844546864736211	-0.18188455969528686	-0.5428343182594717
-0.35056454208154375	1.7381612073097918	-0.9460776458459478	-1.0726845809708874	0.6538688477547723	-0.9199911857835501	-0.9694487892498929	-0.346235310766185	0.13831854562393253	-0.716989239033711	-0.2683809246390633	0.20989233235739474	0.3246299297183475	-0.9054175679879609	-0.8325275908579985	-0.31370412583735713	-0.18302369342589822	0.15997815460268755	-0.2567973020319337	-0.2853661363970323	0.31806194143724714	1.0053889566320886	-0.6205102565769834	0.6634338709336773	-0.11902060027305075	0.5316433024729468	-0.10103578157552666	-0.6563932712847184	0.964165264712214	-1.2887470959512328	-0.0640413970342141	-0.5788947078044269	0.03196009324209177	-0.24321727319845063	-0.43599307837495893
-0.3577219823272072	1.6617178846359786	-1.0041646759257512	-0.9230950300793465	0.7121484211972506	-1.0062767778359818	-0.8286543032298942	-0.31771717072995	-0.10731031185328885	-0.7415239336561725	-0.16807448787440973	0.2033445826356855	0.32559059665471585	-0.8762063498251965	-0.8208572959428215	-0.3908228627520583	0.0347292536590641	0.1087272521896572	-0.27004595675849374	-0.2937414771292211	0.3443954106786979	0.9397153445153709	-0.7782452238667589	0.6317186579756788	0.021243023002416872	0.3744581721794721	-0.11024865537700786	-0.6679254621329828	1.4383988342239042	-1.3356816784902976	-0.09919201617590126	-0.5945064582436725	0.17661124534153524	-0.28218585312787575	-0.22625914346030968
-0.37047153963741536	1.4394021561755879	-1.0370609821054906	-0.6361411754925789	0.755363826542821	-1.047426830742575	-0.5049973172670124	-0.35243729037671273	-0.24563525391121796	-0.7468241951533023	-0.1693115662312196	0.1792690105820131	0.28565186354862504	-0.824262559979338	-0.8158163586566258	-0.45193815771305046	-0.00629332039098347	0.04993186781903837	-0.2841580887856458	-0.3946468980322678	0.30658910242010107	0.8610041978650995	-0.8932044129011236	0.5697700890622814	0.17792737086633909	0.22696672125727457	-0.13959570804958435	-0.6585424523064404	1.7523199561139127	-1.3787859832354434	-0.13427513069920857	-0.5121821614194213	0.3960976340449996	-0.26718520917986743	0.14067771121802464
-0.37631410841093904	1.1253378999269643	-1.0261843568130948	-0.37841948409795795	0.7781258118344738	-1.0263263269949674	-0.1752532771866004	-0.3958206860609733	-0.3486351767340975	-0.7485869518050623	-0.2858394961550201	0.1563720334782483	0.2504539365072194	-0.7696006859322364	-0.8184024645039717	-0.509515057242073	-0.35975406646080954	-0.00852629606092523	-0.2828264611413583	-0.35835594793112746	0.22342002962878618	0.7650808550517222	-0.9573394792022292	0.5235778278093457	0.340869473372853	0.10001309982640713	-0.1819268383599635	-0.6168243774910644	1.8370105701763921	-1.402458467958222	-0.17079512924230028	-0.3138164738016742	0.5155527412210067	-0.1875933325511901	0.4994219264230567
-0.37361392592350995	0.7969298597565181	-0.9807606022898565	-0.04213971203792675	0.7777943455418939	-1.0138036849953356	-0.04335169994785202	-0.4214937136432614	-0.5024921520743276	-0.8179220467743049	-0.33694781179811895	0.1543371943339633	0.22635768122160652	-0.7268700007685057	-0.8303353082361387	-0.5594236408349429	-0.9088445895936392	-0.061774072751949884	-0.2731097406744508	-0.1424392691024019	0.12199052196201232	0.6742985307265872	-0.9900705574554332	0.5180092870417611	0.4805318921504947	0.019672809977579836	-0.2322939231537776	-0.5476312324014809	1.802650811978527	-1.420084585592027	-0.21140397895578267	-0.03683472664936456	0.5692405362486188	-0.039216152659859026	0.717584940622646
-0.42022142364130427	0.556119695666477	-0.9231646398265212	0.30884650001735187	0.7630811417547763	-1.0049075764353128	-0.07502154658753807	-0.37014765847868564	-0.7947171093984509	-0.9469690243791998	-0.3556434616708857	0.15503226315057622	0.19001150139235157	-0.7009881628522443	-0.8207457126956019	-0.6086761693477215	-1.4659247098035544	-0.10331170260082878	-0.2738535795538767	0.01627771426234196	0.020296718527304913	0.6025451534588989	-1.015525520445079	0.5366251156369289	0.5516151752543538	-0.007608209309215404	-0.284831348410441	-0.4674750175704315	1.7400511165534573	-1.4281008098321588	-0.2520610462538214	0.276064763962025	0.6435880463675588	0.1883392246676927	0.7350814866839552
-0.5178154106760711	0.44581470507487697	-0.8820037701441068	0.45204746787542155	0.7329450063540757	-0.9724241983405216	-0.2346977839916312	-0.2622222470832816	-1.036719853113194	-1.0017104129185608	-0.343951858377116	0.1689185292911564	0.15734882555580235	-0.6923208582105264	-0.7590007946601272	-0.6681943466137368	-1.7942085112847248	-0.14139116937887616	-0.2784570579335406	0.22450329072191727	-0.07186441709577433	0.5417861562235303	-1.0343164313261997	0.5477390431564316	0.5476367698383031	0.02271137386908827	-0.32706756587259067	-0.3791713847894383	1.6757579592185685	-1.4048660711429715	-0.296951617475921	0.5722664693210039	0.6495733500291312	0.4591208954593398	0.6054119829856675
-0.5589521038758571	0.39661164952466876	-0.8736974136527955	0.45035752159898357	0.6781009835441045	-0.9837256607125304	-0.5054132439583411	-0.17583317942384968	-1.077618542760597	-1.0018363241079717	-0.24583456517524782	0.20810932974086832	0.14115391371133115	-0.6951590184206605	-0.6631310941364591	-0.728395466463125	-1.870061114537841	-0.18439670018707552	-0.26772081005147563	0.5368120489436493	-0.14983767535838205	0.501392439530199	-1.034339312191808	0.5365556535899311	0.4949398886375314	0.11327929362809823	-0.3402604517764981	-0.2868165083403216	1.6070793194896276	-1.351002789665976	-0.34763312060325624	0.7834930955157038	0.593210162146465	0.7021160531084308	0.42343608195747373
-0.4916001607002934	0.35736912428701983	-0.8545092077455088	0.4859782678246013	0.6084228692403105	-1.060782095215588	-0.7883292202040044	-0.08065898936914975	-0.9257844439406802	-0.9594402279018572	-0.10976201003577199	0.25507684216775084	0.11975207338334429	-0.6961687484954203	-0.5587351207810616	-0.7695763664905139	-1.7745927148135543	-0.2288304589556947	-0.2561835049146439	0.7115625793345878	-0.20679341334821677	0.4826285503539941	-1.0399451242659323	0.5066753963734334	0.4247035196958281	0.24056869838755576	-0.32444797126145486	-0.22304499063654498	1.5406897731008569	-1.2695273091638855	-0.38993922929312713	0.8636667576112533	0.6793814881221649	0.8813346078712287	0.3020597046524344
-0.3704715396374142	0.38663561241868083	-0.7793654141788315	0.49608864005647196	0.5389436347120637	-1.1355145878818338	-0.9786255845030032	0.07223991267942279	-0.5926607969691534	-0.7573347815836954	0.05849277470953222	0.3450177396912706	0.08166646111308964	-0.6884893419268463	-0.4511032332562711	-0.7797667302345594	-1.5627226853332241	-0.2734295218863997	-0.25003513040078645	0.7368925571970595	-0.23469463703127716	0.45764132300781235	-1.0672934788846962	0.46479557053822174	0.348638081057809	0.35410199596426467	-0.29637907827836907	-0.19627383331021786	1.4799412067289348	-1.140111798201826	-0.41332957956148436	0.8264700652603552	0.892655283151593	0.981578622646401	0.3185159155425305
-0.15298162354489814	0.46952976115895695	-0.685869274477579	0.39310448618739857	0.47829700198021874	-1.1839843174655176	-1.0398064201940524	0.3336429963228116	-0.11463247925793377	-0.45196417263536554	0.15103108708657198	0.5293872616629594	0.04735530355140958	-0.6591744217564036	-0.35890265245003106	-0.7465983061853383	-1.3873825993276818	-0.3161507295358111	-0.2366928456054876	0.7615711927716398	-0.24413720401292868	0.42133943735614326	-1.1024041671612017	0.4259547092591248	0.2634604733788227	0.4129796760069541	-0.26431751814642734	-0.18247264647037947	1.4112625669999936	-0.9370523568698859	-0.4170423335723351	0.7196456804470085	1.0685256655047894	0.9817122728470415	0.4336325488344187
0.13809804859993785	0.5044148774430581	-0.45363086075353554	0.29554672050654024	0.42793752312868555	-1.2176814740992807	-0.9167185276048722	0.7202553972113792	0.4855323883579626	-0.17525334870545417	0.05702526018821861	0.7111981245126264	0.018933204842264358	-0.6017507995048254	-0.3000654625627141	-0.6851657386856139	-1.3428873432654052	-0.35497075896000096	-0.23599062008994537	0.7296291038048086	-0.2422931403593867	0.42405628063886613	-1.1493843044722056	0.42343671005548733	0.1921785313974216	0.4161118188588885	-0.22398588517208412	-0.19297143320366938	1.3264318043656669	-0.6626608314079679	-0.4028229678866235	0.5942872541510973	1.192905389617533	0.8987218625449499	0.5210207032163068
0.37501753867808396	0.4902778507669553	-0.021386875790599013	0.2540697731669058	0.3832792645095312	-1.2272547822709856	-0.7110922938255003	1.1811148762075283	1.1199462770598045	0.09743431293421519	-0.0585566686391981	0.8163499483127346	-0.015628067188056434	-0.5318283563278481	-0.26256692777620844	-0.6224210610257062	-1.2974874899656768	-0.38071853524645954	-0.25663605024688085	0.7042859675122776	-0.234856818525236	0.4612803468356871	-1.2206124391119986	0.4649055521126339	0.15044971138308022	0.3915721126481262	-0.18088279702943816	-0.23740781014756457	1.237659363148139	-0.3531196674050632	-0.38707992652892687	0.46968619423805125	1.271400942463954	0.779416783440425	0.46862564095703607
0.45524817832629766	0.4863339563048471	0.41653050737961	0.14426722333856068	0.3459873567925408	-1.2407543679727167	-0.576087771429225	1.5527097135008558	1.6074756584276042	0.33098757775061893	-0.06498462480693497	0.8715122213528641	-0.042970126146253514	-0.4524089924477289	-0.23224253941393663	-0.5689525719982411	-1.1608872359881586	-0.3987168524143437	-0.2785038729679091	0.8523577809597537	-0.23316892964365618	0.48103268102735425	-1.299803114983609	0.5247934136317906	0.14692090237409994	0.37781600546537747	-0.1335086307164627	-0.2538149725816855	1.1502650495537756	-0.057360663678493816	-0.38479923477940503	0.34940069371416127	1.2371322378762997	0.6429281071107742	0.16506647778861916
0.3950067157009639	0.4726052751890414	0.7763576912843368	-0.03635189025301509	0.31558604835777654	-1.282274475311923	-0.44513028175968045	1.6668188275531235	1.9024874509579046	0.45327132575284085	-0.05104323685445637	0.8535008728876065	-0.06235968188563319	-0.3675097961618899	-0.20223320963205144	-0.5338805127166231	-1.075332979141439	-0.42482168569090756	-0.29086304204144975	1.0762089931137109	-0.24518237364066892	0.47426266097731584	-1.3515767936396288	0.5894625793859005	0.17605579512528008	0.4026254392679577	-0.06359582671057681	-0.2282943840031892	1.0563304692732105	0.18129300200979911	-0.39524316359434236	0.2646828333214225	1.0855297995623086	0.5011061513460651	-0.357696034750601
0.16869229017489376	0.4351356933334407	1.1218916730757138	-0.08285960251961916	0.28717353767849246	-1.3200422307044317	-0.29330383540303123	1.4496094178731713	2.0603525194035432	0.5067655939399366	-0.03963058260192707	0.7455486268988288	-0.08050434970155186	-0.30450263949691236	-0.16161690764379572	-0.5241526140290351	-0.982177677051171	-0.4500338764922091	-0.2924339465280692	1.2907506160013298	-0.25491326327824915	0.43716560168192337	-1.3553292555994514	0.6534892212052886	0.2357057370400426	0.44523689413056633	0.020927228399444074	-0.16766800925803002	0.9664485185285588	0.3268093592698708	-0.4180500810895656	0.20922360819125033	0.8989625809974895	0.37044080518715033	-0.869375431119229
-0.0890303449803133	0.3960482360300812	1.347547691089662	0.10884184662466809	0.2600907917729713	-1.3538615053009564	-0.22850509769852567	1.058756763734183	1.986872605801303	0.48862838689376176	0.006577932490670896	0.6350125381352532	-0.09338524483653703	-0.27749099549700096	-0.10944845770800797	-0.5380480757254011	-0.7594221251094322	-0.4688190414716211	-0.26820976707711164	1.5176809007889582	-0.25293705174074055	0.34274425352891424	-1.3095274828672945	0.6989347654530078	0.32339272001430325	0.4713289101554679	0.09126397646075492	-0.035429724719398384	0.8897113359184058	0.37024197354020955	-0.44835001122486934	0.14298262955406643	0.7652402903307254	0.2650989899018579	-1.2689409798037872
-0.19691633193093305	0.3517918475837241	1.3302349455473952	0.3385377815620568	0.23611602981081972	-1.4162193777406151	-0.21336008452540925	0.6252335151038922	1.6585371505932849	0.3511273722855265	0.03373907935415427	0.5623224427631615	-0.0990696645783656	-0.2627543944059196	-0.06495956066915941	-0.568248119412241	-0.5989198622470481	-0.4941304147701735	-0.21510591309067634	1.6788914066497747	-0.23595004192896535	0.19597949586994648	-1.219708644920457	0.718708294831457	0.42298355204552396	0.49128875195004473	0.1368854188430914	0.14471957088883944	0.8110529499691805	0.35094694915333957	-0.47534221505959684	0.07107569297714744	0.7781816154154381	0.20381719076084312	-1.4965615864689497
-0.2261722221860325	0.2887515633637077	1.1504989737967324	0.4317681125581627	0.2148124962065197	-1.4762940143310501	-0.21813333845922117	0.15312152496761863	1.233636241494023	0.15874706640666908	-0.022936088894588348	0.4812109339028391	-0.10045666299537233	-0.2400927767280796	-0.0393019775288729	-0.6119456897468664	-0.6596128728698585	-0.5122080779358583	-0.15413193165968425	1.6858982706558874	-0.1907194252802143	0.053560583055497046	-1.1154634212073522	0.7284619239306045	0.506420280613413	0.4968484431283466	0.16527701551015733	0.29278091988356436	0.7190454125515119	0.31557843759555665	-0.4965483087475443	0.004134507684106925	0.9312519683932635	0.1974719883780831	-1.4493327340939983
-0.26664365303384374	0.2102303303704089	0.8731136840991617	0.49429124054858387	0.19371564158465165	-1.5041665141954803	-0.2793801942600064	-0.2149458602682483	0.8090688918209825	0.05519410677213247	-0.14061013553131577	0.38550801662421386	-0.09576133228862135	-0.1984646076459785	-0.0408641429899596	-0.6556701475847742	-0.7271298250691471	-0.5092656638507337	-0.10286426735462903	1.6149677534259372	-0.12405081781879512	-0.03857464087180586	-1.0404370628765196	0.7398363341263468	0.5671157955678738	0.46542793100384505	0.1701112432466491	0.38393764663415986	0.6122463612801403	0.28032620232794575	-0.5169057729472981	-0.08019752455132448	1.1122789929042542	0.24053281016519543	-1.2096300530540671
-0.22391033018931675	0.12657117982096955	0.5550533682120642	0.644652501011447	0.1684735085038113	-1.5296262591592718	-0.2874016375927593	-0.4244241185476498	0.35774146817975183	0.06992571593327278	-0.1883831908987026	0.28968925454281996	-0.08521104924778629	-0.11837390971615566	-0.07036150257871465	-0.6786535853906064	-0.740261662818186	-0.5088226486963443	-0.06400258715748387	1.5717752067591513	-0.04680437291800667	-0.06055235685806186	-0.9956020067163287	0.7603334264943478	0.6198231324990432	0.41679439480553093	0.16061995842369428	0.4192381321268326	0.49305584044794815	0.2652376437326118	-0.538892991505061	-0.17541133981603269	1.287879468367649	0.33193045451706193	-0.9417437464667305
-0.12844126937291786	0.04626666558333603	0.30399766135487505	0.7486476921037092	0.14068493437526594	-1.5557261982914845	-0.18288520187192037	-0.5536421809634855	-0.10970440773504138	0.136083052312607	-0.06515441987551565	0.20306756245515092	-0.08552937675332874	-0.002871705164505578	-0.10035770491975027	-0.6807077906413852	-0.901486389246051	-0.5034800181777369	-0.0320227170126506	1.5371816941355467	0.03258647173624875	-0.021423187139819604	-0.9744772475431235	0.7867811008884157	0.6163309185464525	0.3767040672297167	0.16203099610070684	0.38957643865282404	0.37177477008570253	0.27867781492020516	-0.5610200410580374	-0.26488060251636864	1.4463526943501064	0.46922739634582084	-0.5726552895024792
-0.13327811800257278	-0.017295680682123636	0.22675377010926256	0.7969723408293725	0.12704022193128894	-1.5819926619183735	-0.11943327440600111	-0.5916765215416117	-0.31306805791549847	0.2895388133505509	0.15226816544338312	0.1364064335575877	-0.10662425841525676	0.10826409906386118	-0.11162104916859403	-0.6673447015100112	-1.091032901665255	-0.47018775993368944	-0.006924656920130159	1.5388133394627916	0.0983901112298822	0.06315788717210832	-0.9843217399712542	0.8157988710213692	0.5158984002182749	0.3301678006739116	0.17084523593962445	0.3243521644395907	0.27216417264532594	0.30230242117055944	-0.5800225911317534	-0.3525136089865509	1.482856417393664	0.6204430519269319	-0.16268638910579108
-0.2360768046145581	-0.05068180693475512	0.3003355507256882	0.9060422549887418	0.12211112318044996	-1.6078224613147785	-0.06537600855531336	-0.5695979615135593	-0.16388629453312092	0.512905263366476	0.36351748719741755	0.10655876828770065	-0.1436923595517241	0.19634530958529245	-0.11423997361806286	-0.6175759329342101	-1.0000146346594359	-0.4238364728848765	0.01761682443044316	1.7102545246940342	0.13617839932248416	0.16020220394156767	-1.0037075533582005	0.8298823010499898	0.3816363661906727	0.2668478723333113	0.18213986487894113	0.23977777259524444	0.23522918443977012	0.32150168861258166	-0.598832270867243	-0.4185188037498239	1.381939651859313	0.7595092678403524	0.06624054751867889
-0.42272202742314047	-0.053814179207412674	0.38584922959755585	0.9863586612596954	0.11661268232706179	-1.624197369957915	0.005932311969023996	-0.542212992604592	-0.009749559674124008	0.5421466381645559	0.5278730494749342	0.11311659147052125	-0.1813686936005662	0.26854373893078154	-0.11265155327527754	-0.5164466555882872	-0.7995218885548335	-0.40193036532528764	0.04733396791408641	1.892505360218275	0.1517958765186005	0.23778133255737172	-0.9992343441317055	0.8075039449091559	0.262911547532981	0.20816285485620617	0.20385592455386164	0.14221094495756179	0.2909791184158089	0.3271103096679643	-0.6178203556655918	-0.4475916698996135	1.2776608882239209	0.8847204129541064	0.2342664996601537
-0.6372534827033435	-0.058280135714964244	0.3923846081954365	0.9614881224168528	0.11857418285844808	-1.6305475040215587	-0.11192678792917746	-0.47875540947760714	0.01628959553416729	0.3762856270841219	0.5669804922350605	0.13862259500185953	-0.21316165321661634	0.3093368339510546	-0.11393147875810168	-0.3875264548496314	-0.7727725232648351	-0.40759699200158306	0.07790418535735079	2.054801436558912	0.14426945385447237	0.2704165841852034	-0.986203691167567	0.7595635554734648	0.14029196930241486	0.16975144392334499	0.23146290834222966	0.0360773469754544	0.4142105897362602	0.3011875367412582	-0.6302170966550673	-0.44799893295455007	1.2198534617203847	0.9765890151558464	0.3831940260164634
-0.849546525834547	-0.08200036073018652	0.33021231347651125	0.8377215367378229	0.1212610096300688	-1.6338964966367087	-0.40036204534865316	-0.46758819078792174	0.018915031017978024	0.284202577227877	0.41334021160696893	0.1623204122638945	-0.22571285200657468	0.318735510646922	-0.1431400346481683	-0.24091427695112846	-0.7928679384055284	-0.4341646769319862	0.10433907476464481	2.3422539204002755	0.11948571888863588	0.24807441361224086	-0.9696951466309104	0.7040054948837813	0.05533915982696465	0.1381272599437968	0.26002534813610845	-0.06965187548340172	0.5513050906219281	0.22359021250551087	-0.6306173026068863	-0.41937619965495354	1.1791259326118564	1.0143038289173645	0.24406692985260356
-1.097618943578161	-0.13015412325836614	0.28676850178988067	0.6459272870754655	0.11208914233420349	-1.6208594789757433	-0.6311551449588523	-0.5334461471629893	-0.10572321458336206	0.28968271185273775	0.12396696597656401	0.16496973253590927	-0.20863117068237802	0.31619754045901394	-0.20898727794910102	-0.06992051107610717	-0.7137369290569525	-0.49963834945086577	0.11138213660200746	2.5679275751173245	0.1009609882452434	0.20016520157788126	-0.900961026342463	0.6584268150459844	0.08359054335960087	0.10325533557296232	0.28493680703475766	-0.16581836566093794	0.6622969200010603	0.09630187367543155	-0.6183652143710805	-0.3642027731598253	1.1781883613104394	1.011045309739859	-0.08878712597792364
-1.3295959257119265	-0.20344439793494978	0.38648657267424663	0.46932301694987855	0.09470471018923396	-1.5951258937318182	-0.7999025454404789	-0.59351030922606	-0.45838160795185184	0.39637145968071125	-0.21658736461204658	0.15231242865078848	-0.18988963879356743	0.296286754984842	-0.28383994567277016	0.10808013815431824	-0.6358383575553723	-0.6013665307983672	0.0760159789711157	2.571684306899006	0.08439444897336298	0.14920230187005518	-0.7931749886764162	0.6417501352628137	0.1808497475122953	0.08022940666322327	0.29533292767750063	-0.23185139092067403	0.7032670191710497	-0.05602006645062267	-0.5896130687000408	-0.3087506929955295	1.1757355232592572	0.9852953710832437	-0.2789083785170915
-1.33478105874938	-0.29750343794410383	0.6867587477733477	0.23548036412608586	0.07074944624429258	-1.5844128179076642	-0.9309392592417041	-0.650668435656299	-0.8245491580823296	0.7475137838655667	-0.5485306595797252	0.13739866947695528	-0.19759202754374675	0.2650506186721543	-0.35303468639031765	0.2580586314637826	-0.5853023347060892	-0.6865510716043376	-0.005026047192922966	2.594231276804119	0.051351471259580686	0.09252961363715592	-0.6881346548834104	0.6613673750355208	0.28607621822748797	0.06186591184063459	0.3010087160016278	-0.25306612902011044	0.6479784075773409	-0.18381454913204126	-0.5419210558152087	-0.28099964553281614	1.132200015455071	0.9311861327099015	-0.43609947629019546
-1.1081966149745666	-0.38164846802098545	1.0958337446614643	-0.1478639233089714	0.04115925532548847	-1.5812821574077565	-0.9414166506565834	-0.6467084290287511	-0.8910673636598743	1.1416218024943503	-0.7629515106504826	0.11880809699785404	-0.22605960161082633	0.2478852074012477	-0.4283139959415931	0.3686254224618425	-0.4396014682524692	-0.724008994732943	-0.06923026599540871	2.6397528655912463	0.002336619751770852	0.03616615959903822	-0.5537267300816748	0.6960983985339688	0.4028092202445552	0.026801324904215756	0.31469514871632914	-0.2346071352272716	0.5313864748481493	-0.27177414275669515	-0.4786692283939947	-0.273990434008377	1.0550918787264032	0.8526761862768796	-0.6218111263422909
-0.872873754541161	-0.4270937106302338	1.485610829047126	-0.4175422288212827	0.03344583971697575	-1.564463183445484	-0.9172070764169067	-0.5195130161519093	-0.7036822859935963	1.2695175920817678	-0.7749584476430481	0.09839422805778479	-0.2503207050689523	0.2518095096917983	-0.49472571919905384	0.45720361327552095	-0.22822319968645796	-0.7351504952575144	-0.07972723703514076	2.5364920857077418	-0.04962152553530681	-0.010920268595634395	-0.4122257369412514	0.7552106005283268	0.5262338897156879	-0.007839404387916768	0.3311973292618396	-0.19773407825528996	0.40931706876926366	-0.2550919150078198	-0.4122302186335964	-0.27292583409284044	0.9526361703993225	0.7826052953699751	-0.5619563880257998
-0.6413663693617305	-0.4506381919865946	1.7468222321427482	-0.4450014136945071	0.11136771569741086	-1.5179288385443679	-0.8964833639712169	-0.3360672322102197	-0.5049239078912995	1.2419790162262048	-0.6745064722481808	0.08992748399455822	-0.24945667326819443	0.2591778102373389	-0.5193462345122317	0.5316551098646043	-0.13622748197439813	-0.7096341447979747	-0.08211480378798283	2.4837399396035087	-0.10355588235989237	-0.05441737131516542	-0.34680362194965875	0.8630504284910074	0.6619544981336679	-0.01645417339191884	0.3390054929095235	-0.1628080145434046	0.3104422513310844	-0.10742786627044336	-0.34952807167632644	-0.26636675541859434	0.8554602196534544	0.7535904732405857	-0.3749502300049798
-0.2557763968489299	-0.4261271205064934	1.7082786483736339	-0.3142552522090318	0.30085724615689	-1.3653924014211856	-0.7917094498224139	-0.052963312247867454	-0.2071091401825862	1.197322514381609	-0.583514507817153	0.09080891184171086	-0.16045002895063493	0.28060591982385164	-0.4901311149017401	0.5761109077917949	-0.19933072818961267	-0.6256530182919883	-0.039918852809633316	2.631851228341161	-0.1678698547978966	-0.10502686051467056	-0.3285904529251565	0.9885104623752333	0.8182990347596887	0.02379028423636279	0.33818291489153357	-0.1158105926189205	0.2586515145097276	0.06715756353276922	-0.2826936777225643	-0.27217561267585166	0.8197236004019647	0.7359868325277342	-0.33114975489879866
0.18481903224836416	-0.3053240307634617	1.3800835327424203	0.026024710603609603	0.4842828932638728	-1.1383973119118915	-0.6709322610739443	0.3733588166381741	0.2496843540560878	1.0656194102572258	-0.5220547571001614	0.09204291082772546	0.04762247127927659	0.3179386425879235	-0.39626334910761607	0.588118866757734	-0.260952620539471	-0.5111435191320266	0.057706098862168355	2.879427089890461	-0.2128782227327028	-0.14570220120682004	-0.3242373682431066	1.1055598000689184	0.9856534554937273	0.14139701891400486	0.3552229349103458	-0.0549071457559789	0.2571040406955819	0.222256455059415	-0.22003492659139495	-0.30741458437670227	0.8952785887121231	0.7113060954762377	-0.27148416843161893
0.48305614463886304	-0.1588830425511553	0.9904840685584597	0.5426110050364538	0.558340262233167	-0.9503652536124461	-0.6306269840809741	0.7232832792019819	0.5917603056281517	0.9703526060401483	-0.5556559883505661	0.10205089444083153	0.3025118525028908	0.3240734350421364	-0.2376707362051887	0.5735458399786503	-0.31149471451115246	-0.3840709036535565	0.11424305536903168	3.061098954492131	-0.20774848214597869	-0.15897718342565326	-0.3650511122725741	1.2193559985615825	1.1855042863015757	0.30744462722437643	0.3804317874001139	-0.005446028513912513	0.29452954890260385	0.35713695165958415	-0.17573743165934075	-0.3593584862958396	1.070926416261448	0.7038153199451369	-0.08216681125202427
0.6479551151537605	-0.09744512698546805	0.6035332350292755	0.9422784151762984	0.5421647071552548	-0.7877263304789223	-0.6123856277613056	0.933382953906014	0.6460175122966685	1.0610746158965654	-0.7389861495420911	0.14856006438719374	0.5221350936481973	0.2824125179576102	-0.07164142806153731	0.519700925905231	-0.4199006760677113	-0.2480057417576283	0.1644755872474728	3.115844602750216	-0.17554644551198792	-0.15935820412993743	-0.40764956381951717	1.3009623267751016	1.393975866821733	0.4430625594618249	0.3671819537872689	0.006775098411001173	0.35814532147356537	0.40377742358233054	-0.14972886654956583	-0.40522916722030544	1.2491596677025592	0.7003022289568898	0.028504753581044918
0.6946604455703747	-0.11440955899679098	0.19552395935136532	1.0458291406293811	0.4684817001164038	-0.6173754729697377	-0.6014592996002309	1.1724516001700314	0.5212770468711636	1.1535353993210453	-0.92331688881633	0.27179878761088716	0.6791899266951915	0.21104370467354502	0.06560596601965366	0.4288910723191098	-0.4534618406893875	-0.13605515102675234	0.31392478196627704	2.9680491163339657	-0.14831196797076138	-0.14870066848836136	-0.4079126937740166	1.3063398469134442	1.5219696904763464	0.48538777279842166	0.3220224205996498	-0.0023682814758366312	0.43471315789273673	0.34772541193738205	-0.13946334279748743	-0.44179710257410837	1.3607069765282305	0.6750996196933713	0.08577047596008505
0.5980173923681364	-0.17685024720421993	-0.09891286970950017	0.9258331865266823	0.336792091876022	-0.4995945481575922	-0.6372752091312492	1.428694490561829	0.19084339527239386	1.1480912393217304	-0.993563534332426	0.42702578659041157	0.740934093930938	0.10273514465450402	0.18189540078466943	0.3167432961280419	-0.41189286562342897	-0.0771870328248152	0.49583760218506595	2.6280155459791303	-0.11102824452603424	-0.1099249092784405	-0.3945388278257481	1.2582721103915928	1.5604363226068305	0.4584700600638717	0.3209151040369722	-0.019352053452370656	0.5164548124225992	0.30358146036245814	-0.14403436981344375	-0.46767616897728814	1.4239551577051413	0.6586924664910101	0.2161552100885819
0.3514398582624908	-0.26272686921400723	-0.1381669342854187	0.7339461363462544	0.23964517092593662	-0.42122071987443166	-0.7136736801161238	1.6053778016472442	-0.35727006188064736	1.170017773592097	-0.9985118477596646	0.5273373123270091	0.679491200941507	-0.045957160354502403	0.2714573659801676	0.19167338585943192	-0.512594572855655	-0.06614471479749513	0.67402602633624	2.284738422614893	-0.0719425044817549	-0.07794678031451989	-0.37184100914194623	1.1913338511022518	1.5583033536058466	0.40570804031731444	0.38543685826341917	-0.06696352709734518	0.5963394983754865	0.30546924013231863	-0.15213492401893544	-0.45680153091388725	1.4359352354454706	0.681813951201708	0.29863132738366405
-0.026707002524092926	-0.2536502261269006	0.03608893183041049	0.5274307939752704	0.22845330904705347	-0.3034693994168952	-0.7696587331710609	1.716727095696006	-0.9435061334564058	1.2378119554337794	-0.9459724022528053	0.559144265782854	0.5525865302051736	-0.18085709834233826	0.32329762989471844	0.05612272681132573	-0.6237932507157533	-0.08792519119389827	0.9473373986556911	2.093289844479812	-0.06275221982404058	-0.07363958974434875	-0.3368046836786692	1.1089113438365188	1.5268786558977276	0.322797081379114	0.48102042395379	-0.14220732816445922	0.6649247057231957	0.3317750408384173	-0.15317160208689976	-0.4156250925700098	1.42754918102724	0.7083912482432362	0.3095371136955271
-0.41544718793889396	-0.06273575436023013	0.3322653940432299	0.26031671330437584	0.22649180851566725	-0.19316727468786335	-0.7507505737430726	1.7988880947407941	-1.3989438700272099	1.3230478348944106	-0.8698678268706395	0.5410775132814889	0.4187354985443254	-0.23248978216516286	0.3522173820860969	-0.09999687224784878	-0.5535625068041112	-0.11646991390284563	1.2050229528367105	2.058347633459659	-0.05874573625103705	-0.05381546904317909	-0.30965081641757874	1.0335797538683855	1.4879101487081887	0.27230297526172453	0.6211877182191884	-0.2014258770138566	0.7313551287787544	0.40123302476208467	-0.14035536811178267	-0.3804861503914239	1.436910688415632	0.6959808724695342	0.3584033117660806
-0.6976240844911203	0.16896158412470358	0.7159668227060019	-0.05054060104218583	0.17977455927907382	-0.14602604051726173	-0.723959613212773	1.8016661916979657	-1.628190655684337	1.4502481150546038	-0.8316942569877129	0.4860965625413452	0.2962533063671354	-0.19469312936674224	0.37525604077691416	-0.2939418109247625	-0.48511060175537735	-0.13164483598230717	1.324526130570511	2.2213937403136255	-0.02311986807789764	-0.02962893737991317	-0.2822624202839999	0.9783516380019371	1.4371005268440704	0.3462358586436773	0.7985924866066458	-0.22854150237850934	0.8056922670960246	0.5035356407686133	-0.11240845610283638	-0.3789071129328086	1.4634799438310426	0.6364938045942551	0.3940702573518703
-0.87761668377995	0.2694662812691782	1.1678273917097381	-0.33673739877101205	0.0915811278320957	-0.14016437830466796	-0.7253328314952528	1.7324696451199817	-1.5741916885716054	1.543164577069335	-0.7837695988805209	0.407085370322526	0.21156113663362439	-0.09748614216964913	0.3958267405880315	-0.463397611612028	-0.5274081115092165	-0.14438648079586758	1.4509943450843916	2.4900165107413788	0.03279070028419716	-0.026133486571043807	-0.2449608891254643	0.9259193695271127	1.3450482764290714	0.4691050336841477	0.9359313779948024	-0.23221832426584546	0.8497047581798626	0.5792520250162749	-0.08596111097359722	-0.38814555381058613	1.4917349335055679	0.5629161869943715	0.4171054060008307
-0.9432389448403775	0.24697626186598987	1.5876797555422413	-0.544146556658147	-0.017822246736571422	-0.14318402247479178	-0.6563154087787066	1.5599352025166593	-1.2083899778118223	1.5475235025313403	-0.6837845599242541	0.33490902146706103	0.1639825433945158	0.09411150401601905	0.433463113503457	-0.4906346524371424	-0.5143127004945722	-0.17989381481186156	1.6252086929846459	2.629495869360702	0.08376374316351967	-0.02029116910535084	-0.2085059499944492	0.8706449456293329	1.2630492107907674	0.5251588309798383	0.9834700599113759	-0.20091666339198602	0.8574538062982461	0.6115152756482725	-0.07007341686223145	-0.39267546217602345	1.515898702955727	0.5226365622396216	0.5115926657271895
-0.8613099295406507	0.13750863811955516	1.895620944055962	-0.7706188946520403	-0.12495995170536747	-0.16527257155747652	-0.5181287170932243	1.299707936225758	-0.6330053475697671	1.436907524747914	-0.572326225619536	0.29451444241466546	0.1358730877711708	0.3325060456664758	0.4742960182657273	-0.3899893501503036	-0.47943410231231337	-0.2010130745599227	1.7123626819691427	2.613297841958778	0.13404601301301458	-0.0077727062558942284	-0.18023664053493585	0.8381251306269537	1.1899113766639027	0.5892163817143916	0.9881777371835614	-0.1443190670081038	0.8222648357169519	0.6236558882986426	-0.06665961187563177	-0.3705046330625317	1.4854465764940428	0.5574365287681367	0.5374710031111117
-0.7649721143587306	-0.0421013812373764	2.093416711020752	-0.9642447334868385	-0.21207319299887867	-0.1988994178490429	-0.3655364374636539	1.0563320212145457	-0.02104754023970288	1.1863502535900403	-0.5001572573627098	0.2657597476752492	0.12426550265835608	0.450775456423007	0.48369526591394746	-0.17843309682338937	-0.5295572888384642	-0.09957582853769319	1.7741377206549014	2.5298207616681174	0.1827304948109067	-0.02274295450683348	-0.16264125488186867	0.8128351570161684	1.0574320446689855	0.7048579582230705	0.9813503396342492	-0.0911361972650063	0.6891704086527551	0.6026440786862836	-0.0777496563236261	-0.30353486790598677	1.4198544670635895	0.6109857091578446	0.4324976377385501
-0.8232764895474312	-0.17636953660792062	2.1401412723152706	-0.9600931313626399	-0.3083115063469498	-0.24540415839555005	-0.15061457223365163	0.7824092243102176	0.428795005955765	0.8563490176844601	-0.5569476436937044	0.18959934495065106	0.11916089373019356	0.49628972179283026	0.47508366471669694	0.12973533329799647	-0.6161193520034179	0.07585156043406656	1.839455096941283	2.37029453485478	0.21672253460045293	-0.06755430255418533	-0.17745661536348306	0.8157583514939549	0.9260244250397591	0.821479361493866	0.9353808834750714	-0.06685120056310927	0.4706203899047464	0.5657502957927074	-0.10894643353168003	-0.2100429894174153	1.385775170819656	0.6138814635050414	0.32197384778775534
-0.9958533702657137	-0.19656455058361846	2.0398224272192684	-0.8766215074772956	-0.40768510086248533	-0.3604984880269238	0.09789172281834027	0.41930098583561887	0.5991685528847256	0.5228822261846027	-0.7220976043278013	0.05444371723344503	0.1173646170917757	0.5302002783035292	0.442278190033875	0.4101128400266498	-0.700544380083923	0.1844233340919115	1.7768633959893017	2.1628913602738575	0.24777728733272938	-0.10397767306808983	-0.23573418006876778	0.8745463972689951	0.9121078478813803	0.9360310183458083	0.8729155742935977	-0.07644388658689258	0.23254300347936602	0.5585343260202332	-0.15036533866571206	-0.1129214682637926	1.349702351758062	0.5380827068564289	0.24481762625455725
-1.1812854676089293	-0.1999812140691412	1.8079549262693662	-0.8933695588700893	-0.48641029515199713	-0.5486267604788485	0.19396418650412425	0.14673677582043335	0.543404948807465	0.22657722287389886	-0.8328888865773768	-0.10285337800425087	0.1907447915390474	0.49655170581222824	0.3434613790395013	0.6195449805942503	-0.7719164950065764	0.2905684426503393	1.6611574377099134	2.0036480397067766	0.2869951752609755	-0.11919089104350034	-0.3095135312239277	0.9562279760334278	0.9264374263904394	1.0508524027895694	0.8297365558723679	-0.09049968023766712	-0.009855630577969909	0.5636778419149258	-0.1845130320486238	-0.022916333122750744	1.282391361608344	0.3993983486591234	0.14399969057155576
-1.357333452481341	-0.27840423737072284	1.4647404553472607	-0.9348806958742755	-0.5409891449279038	-0.741439922047657	0.10430887748454358	0.20317600873982541	0.32616092250358003	0.02947824527757361	-0.8952885742811609	-0.25484175923680674	0.360930634189668	0.5236179298161805	0.23774609787873283	0.815006374456295	-0.7943371500260863	0.4540674832860002	1.6037726089139142	1.9010057060360193	0.3159956290697626	-0.12120091330957986	-0.3570714103915503	1.0420309695863423	0.891295716526194	1.1665325118113639	0.825800836432449	-0.060980267040357826	-0.18963121111492745	0.5613659956750248	-0.22169843325859465	0.0365726527615326	1.2206110950952682	0.25703542779658684	0.06032955222769537
-1.4494018486867613	-0.4277863474033964	1.0918999796061455	-0.9868782914204062	-0.5672568737140219	-0.9071354947945665	-0.07437454951213876	0.43916194215224424	0.06083591890703015	-0.04610444299484788	-0.9103578866177896	-0.3945606648369896	0.5152626301803265	0.6605809919567671	0.22999434405712177	0.9737932138410879	-0.7351254932686319	0.463403862360597	1.5239061602795985	1.8654253111580341	0.32127553770644957	-0.1276782652824128	-0.3571858147195931	1.118404490259428	0.9547985950922435	1.3335159097260039	0.8791988048463928	0.08189908450826364	-0.25002940605723056	0.5523716826410886	-0.2593901191064093	0.07297625390018561	1.1803144699687045	0.15726237087128908	-0.04334339418085039
-1.3972022339044217	-0.601731218227601	0.7835774300711252	-1.1348658123157862	-0.5642619782704743	-1.0487294223453747	-0.3152291138458903	0.6668014000573693	-0.057830536966788325	-0.05610538889667212	-0.7834300087433577	-0.4726904292086559	0.601648756996902	0.705385717274057	0.26543843435068515	1.103229654642766	-0.6303014939274838	0.31892802469775194	1.4123407317066659	1.9119206237694855	0.2999757014997468	-0.16789527672158333	-0.3470095497401366	1.1496624114080303	1.1877052175501395	1.5986691417731544	0.9707454107254001	0.3794221199578581	-0.2417080846038046	0.5285829216281384	-0.27681113240667216	0.12169777620920844	1.1246805042093622	0.14807232850348045	-0.17145830611760957
-1.2928460507272235	-0.7537288074186319	0.5420139557577797	-1.3086079190945723	-0.557929022280472	-1.1546427015036131	-0.608246166880946	0.8874651539801219	0.0644082327620514	-0.03460455436193423	-0.6279523029088272	-0.44169942610274643	0.6397571069461241	0.7084640295019715	0.2641322539861629	1.2442277218558946	-0.4540203839500963	0.30832872182482085	1.3148198134445739	2.065630824496998	0.2573820358083397	-0.2074882977319982	-0.3533189484317277	1.1546984098153052	1.442511367324507	1.8401083643191911	1.0569895521499841	0.7769232593134089	-0.13168561617994884	0.528459805556191	-0.2791400417407509	0.1902680137219951	1.1027328123807343	0.29597855054493766	-0.289920562744194
-1.2254628010880373	-0.864721265852251	0.3490296066096547	-1.4546808187750286	-0.565973904181565	-1.2231360764359998	-0.8020878110726924	1.1104988195615144	0.20851128488066334	-0.018242095509369498	-0.5870923324765539	-0.3143708776682621	0.6033427140799672	0.8662275311825992	0.22332560410559094	1.2662862295488113	-0.13638533115677243	0.5305702494992334	1.2380275520671864	2.2202884321887177	0.20190995815213592	-0.15478595567852524	-0.37145775464300185	1.1603595666455522	1.6721035232465602	1.9036980202516098	1.10311086886633	1.1699388257351222	0.17146158424930777	0.5949082854989214	-0.23591297718585028	0.2854532491231995	1.1564537538684971	0.5904226711451106	-0.38417729365420417
-1.2388737074422675	-0.9133298943210137	0.2031773003952456	-1.5874148650423259	-0.5662975712672607	-1.2787478565691195	-0.8746241056380926	1.2698494862540461	0.19573918685081132	-6.2918066725684e-05	-0.6168549823550933	-0.1343581276267879	0.49215546392979076	1.0434215143018375	0.12460068519716405	1.1239921846774683	0.24216129266572567	0.906848807571525	1.2249505524666477	2.281764617421687	0.13691121940630177	-0.0002516888756722846	-0.43597607544305184	1.1265836462933123	1.9115031542809802	1.8579324039581437	1.1183728548616423	1.4616433467112748	0.579661818325673	0.7030110364505278	-0.10549405447743485	0.41052587678406727	1.2164961988279355	0.8947632708879023	-0.34616959393318497
-1.350418637328751	-0.9202717688460613	0.06625824550168022	-1.6745398987969644	-0.5440425344230837	-1.3287163066048866	-0.9651574821171434	1.3328927917646107	0.20215213581946437	0.15359070341172293	-0.6827112125264334	0.01365627319774565	0.4229192314743129	1.2052621422843315	-0.036486141466662445	0.9532941813385534	0.5888405950158684	1.3943638423944822	1.280790485128454	2.3302271153268714	0.06740743916158806	0.18035764699429022	-0.5635597820770006	1.0997597191446788	2.07497849903774	1.7186593876193168	1.1524339123296197	1.5009052146446829	0.9696836147286956	0.8612220286847329	0.08088137510879648	0.514713769189138	1.2339217664502329	1.17987097032909	-0.11951839049574357
-1.5057300033593	-0.9452118616110325	-0.0755087960736068	-1.6998060609010537	-0.5177982032576186	-1.3724715427170773	-1.0092523134088796	1.28626219064576	0.22611461459998722	0.542860134904553	-0.7384585720075698	0.08749977986696938	0.45968605836446325	1.508688758749689	-0.21162589355984415	0.7803483827252264	0.8709352972854412	1.940489120926522	1.3681421375913994	2.4020260889406773	0.0035139372634788056	0.4338799883623722	-0.6968122231654975	1.1327020949329563	2.1004904812063683	1.3032568776397413	1.2119632507391929	1.228625695655801	1.3692997487794218	1.0798009348638211	0.2825658877917162	0.5350340521407236	1.2306923541897965	1.5108079599992164	0.2223440221582414
-1.6515163778327449	-0.9977643845419035	-0.19637934333113044	-1.695356520271472	-0.47989405780021543	-1.4087072727585668	-0.9503425694926999	1.0954203327873893	0.060018160313711266	1.0634009750152131	-0.715663584050473	0.07434383965688746	0.5863747211506068	1.8166018515472195	-0.3526080445627095	0.6293374092897168	0.9969050159423084	2.461250128828142	1.488233104090061	2.390163764243005	-0.05915419334693498	0.7813653486304838	-0.7803159422043425	1.1698527130684622	2.0380018084888265	0.7529024974351682	1.268499670667928	0.8125682128444074	1.7039511802551577	1.3126544656070365	0.4769502581727818	0.5120486969173593	1.1971244604739084	1.7881766763938287	0.5715715349447907
-1.7984454382284056	-1.0431475999774356	-0.27605767616476296	-1.692171997230322	-0.42457428337030567	-1.426088729458411	-0.8827181710915536	0.7998819920145371	-0.17110086212285586	1.589152140059138	-0.6539915894977533	-0.011250359397527498	0.7790708659788691	1.9290257438709553	-0.3997224297714518	0.6075208891263424	0.9240940450110916	2.7863571304852037	1.5947841223149755	2.3283388806134866	-0.10123128094647013	1.040724485425066	-0.8152607442051849	1.1546810443035564	1.9356768029587959	0.395326280354663	1.4085847071315265	0.4055717371280784	1.8115093696240347	1.5098453741761495	0.573211843981374	0.49715858803159785	1.1060521936044378	1.93180609201481	0.8344630505112469
-1.9367065215086239	-1.0813356632619133	-0.30701060837295047	-1.6962210303608636	-0.38485682231231694	-1.426484687701307	-0.8002194419672032	0.39265318739116595	-0.2726643274166829	2.041275238151983	-0.5252444787456605	-0.12278875754157989	0.9885019425270768	1.966369382635835	-0.32565084477832623	0.7288319264360671	0.702740922343523	2.7089088244648414	1.6723774409471293	2.3015285793694416	-0.07885023478003621	1.2109689537306558	-0.8148145673258161	1.1085177255702028	1.8261634827808422	0.1868763936814606	1.596847505356445	0.12032224765270709	1.759531768040215	1.5727576869412796	0.5024236080939793	0.48060370209670866	1.0079670828087113	2.0917471964091243	0.9079248999875796
-1.9880021621538675	-1.110012893243272	-0.2836274312313731	-1.7080115803935851	-0.3656044801185724	-1.4176255845845458	-0.5897671381662333	-0.021996060420442422	-0.38770466952802424	2.285291123231387	-0.3766192167503216	-0.21378736848168428	1.1991040095421013	2.0101207138751334	-0.1916196737052544	0.8903774236576385	0.3632680422809941	2.3143079530669786	1.7866425365020355	2.226341310015592	0.06617606115189442	1.5171439387994767	-0.7935868442573728	1.0419962385628416	1.715510487989618	-0.011015584397698902	1.6976576052226566	0.05416940742311995	1.7168740464842316	1.4537112851499034	0.3285847504924374	0.5349983273113438	0.9512440190729758	2.3279643795971934	0.8440447738779294
-1.9501800407900987	-1.0866906759260593	-0.21162856005951838	-1.743407651680717	-0.35065730012492724	-1.3978054691737802	-0.3802457179125205	-0.15447351290664474	-0.5681979790492979	2.229632381740598	-0.32672978713525475	-0.2586998948420603	1.3961544198926057	1.973966919198348	-0.0495873274344318	1.0042406225581264	0.03276221000178864	1.7866041703577622	1.9161225182270187	2.113066964857625	0.33968614063186997	1.9170279289654721	-0.75426035649247	0.9238239311093739	1.6244306205015373	-0.11291756765782138	1.7900584267357302	0.1719325459164962	1.6669110806207148	1.2492770476812174	0.12635055734557388	0.7634586111991611	0.9248026142895762	2.480026486449024	0.7237323757252675
-1.900156225229513	-1.0189983536773441	-0.12397299052007933	-1.7924502833619775	-0.34765070587105296	-1.356736828242361	-0.2703750512922063	0.10204353179013796	-0.6956176798660689	2.0231380311058085	-0.31927093233684317	-0.2533760706452545	1.5078987431774817	1.915424406863928	0.08338708465025775	1.0363496789780196	-0.1659213416279116	1.1766913217601167	2.056962948292326	2.0742693338303546	0.6893073945549167	2.229625045615203	-0.6979448260131283	0.7731260201496095	1.6321521773997056	-0.10479821667960834	1.924163953760867	0.36079089214585836	1.6146707004646814	1.0487072869153249	-0.07070024546146608	1.0060945073851304	0.9287565134647446	2.5625841246728536	0.5561911251976538
-1.8686110498220283	-0.9497346763611564	-0.04995238352298104	-1.8339809573173365	-0.35012305445335645	-1.3128039660025164	-0.17309441959827937	0.4483065113029361	-0.7630451038796049	1.8519947458410169	-0.3073852775361222	-0.21104235032912202	1.5221495834702474	1.8513147341173215	0.15036328786424577	0.9354193691563873	-0.3040636606947762	0.6473146609305942	2.202037538132827	2.1564437295452294	1.1010862077185042	2.5206365110613462	-0.64459236763011	0.6543574967927509	1.7406565195943506	-0.10202938037991935	2.058231515646713	0.6032215067703375	1.6564933701134072	0.8658525609463108	-0.16897732630452017	1.1733581585442805	0.9669743820189742	2.6676713681474027	0.3722764177140174
-1.8230210121719606	-0.9021443273275634	0.015949935431665584	-1.8704857505835188	-0.3378627012313319	-1.2841543518295981	-0.1176507314431658	0.7991387292321352	-0.8009901786077199	1.6836454898269746	-0.3541698830399794	-0.17347337711817187	1.637060128551321	1.6793385993844077	0.11987480649135562	0.7744546420057168	-0.4213091764642797	0.378582990711218	2.2220795745134465	2.2904360228301903	1.5242477590692611	2.74581422525419	-0.6000147212080169	0.5926346795320925	1.867923669986374	-0.19784873121229646	2.192590143600462	0.7973592001088079	1.75759304612966	0.8182408400115346	-0.09647254440691436	1.3810194467668138	1.0401333547810665	2.698576385971555	0.21516807387498832
-1.7683873198429823	-0.8759585221571303	0.0757713745398431	-1.9109272395110004	-0.29952569979185345	-1.2706029585073009	-0.13395109653663764	1.2472835407949114	-0.8106849219311372	1.3912797080135715	-0.3658918068817111	-0.14339905897330243	1.9200760186575052	1.459359351097397	0.03178967839142278	0.7044718484621754	-0.4916977695582946	0.2930215564156925	2.049181249246022	2.411769906398944	1.8032780160658635	2.740507545590172	-0.5565982787155629	0.5448563682060615	2.001746563337303	-0.285845981881934	2.3127687920287174	0.8209627491696704	1.835247033980647	0.9887087211862828	0.05265480110942231	1.5992124146906963	1.1369115480051213	2.665615700775656	0.06819117596470334
-1.7046982329112357	-0.8579603039172076	0.1352793662332533	-1.9530489062393337	-0.22780419328438906	-1.2624284560908745	-0.11307553783855892	1.573106793791674	-0.8045571124719955	1.065763308759409	-0.25268094490484616	-0.1377327370987456	2.237778238028331	1.3421160444168379	-0.08115882267740257	0.8318487065124185	-0.5291080257809375	0.3373759691865105	1.808926492861902	2.5005564132181783	1.914330292374244	2.5595447992118876	-0.5237756769999241	0.4716607361830829	2.1271682773142593	-0.19017525645729436	2.375582114987033	0.8177052796768167	1.9053446779995404	1.2317603665558088	0.19091872482517985	1.7538080413515467	1.2108565653936545	2.678452484332351	-0.09098601622617025
-1.6131737865112545	-0.8429497278779378	0.20124437467085277	-1.9798291820593068	-0.1349702337412882	-1.2571551804261363	-0.05219179264131464	1.6813490057172824	-0.7941468303794246	0.8524457708127041	-0.11720873661499831	-0.0758061349230342	2.530366690979755	1.3430275304843229	-0.20717569111187348	1.1196901841522786	-0.5491002318408473	0.46895147004019366	1.5486921201429893	2.5651314087299073	1.916558786235689	2.4123658886134796	-0.5137710185125333	0.3746743530636673	2.1571762235535883	0.04825292542089019	2.323436996169719	0.8886582071361027	1.9737488601086142	1.4275764789881755	0.391233858106695	1.9201928617079378	1.2189111552103737	2.7479633172556217	-0.22226922163889648
-1.5185773933683282	-0.8307665571738889	0.27409477798615545	-1.9852409175341434	-0.04577460420968501	-1.2644674560145737	-0.00531751472975151	1.7368622063176171	-0.7881750406519039	0.6912794483660394	-0.0059505179268240505	0.15872418664750843	2.7842499299090653	1.434923883288223	-0.3289523961519672	1.3931038275307803	-0.5451418600366988	0.48986575262726717	1.2654039438323559	2.580678093843939	1.7954812909118019	2.34133037644082	-0.5067122714722584	0.2615322555135574	2.1192219222125566	0.42228252560233004	2.1364776677271533	0.9117899847531717	2.019437294530792	1.6598759874076265	0.6068532527264422	2.0962591108264226	1.1687700314189307	2.7689527630513497	-0.2646865238469883
-1.4433831810553623	-0.8045962587968851	0.3363297621880345	-1.989206918622201	0.04154141646281624	-1.272386620872497	0.11433073014225639	1.7992719107677737	-0.7966377660945987	0.5187811188723435	0.09390111061841411	0.519862804183148	2.8757747721722544	1.571057329367386	-0.41934795384140716	1.53354801217629	-0.5229519076683509	0.4513829436937312	1.0183766124761184	2.5215901636665734	1.6687334500213242	2.2556062400160393	-0.48754954652499577	0.13035896826383706	2.0478406507923834	0.9643469108420305	2.0018343012287145	0.898797548959835	2.067122846101792	1.9312306497615084	0.7098894091652227	2.202626217823699	1.0836830682110312	2.6960179392735926	-0.2306983009238376
-1.3994289061295628	-0.7538631996283496	0.3688603797172128	-1.9951656887298732	0.10882127464970703	-1.2682124068726197	0.21188204428609536	1.8335533835265623	-0.8202290255136809	0.43666304029237646	0.1290547539244245	0.9262211886430279	2.728701780191912	1.7182814322676887	-0.49605159072485094	1.5139900422886412	-0.5072884118789289	0.512955437987389	0.8627322282090875	2.438284142966674	1.6441359234374424	2.1996624609565543	-0.45962345004961297	0.012221391833867331	1.9448412506517474	1.4447372565156968	2.05691539081793	1.0698259299880823	2.138043862980287	2.15588328215667	0.7445482089444337	2.242387952924112	0.9802945237911265	2.5764582883583245	-0.16742700732915888
-1.3928936818483937	-0.6813896160723594	0.3650049765155856	-1.9899688597179364	0.13444946847131795	-1.2531178865663248	0.15370512358796978	1.923317595296242	-0.8512339121800828	0.458307773329299	0.11254824761444396	1.2771251696905792	2.4562645952252717	1.8323208927110393	-0.552814644957952	1.3007990287621545	-0.5062745344382956	0.5895706110308384	0.8058519614501822	2.3448263934766973	1.6197666522895031	2.2411108871356578	-0.40776968836396277	-0.07502293919423346	1.8511213112384304	1.6515577683485254	2.24553885786612	1.335305949437858	2.1916039755212138	2.390351001398751	0.7516217285988721	2.198439267820314	0.8809877291784017	2.4347827113847935	-0.08662370170142489
-1.4220908724842012	-0.596510597773172	0.345377944227626	-1.9799561722419292	0.13866104018880707	-1.2237614684271152	0.02971275549542529	2.0263874293344837	-0.8795057635477622	0.4068880418820292	0.0892984514379315	1.4725503152308483	2.1816616463369938	1.8699319734957207	-0.5695390046001753	0.9010571399614248	-0.5162918863966471	0.7143223560736256	0.8025332956804359	2.2009060647126537	1.5965987255412655	2.2180839837028232	-0.3366845591342246	-0.1541749417471953	1.7841157629893936	1.6590495898274054	2.6188500725225814	1.4741939648032816	2.192847794096357	2.6199351164535836	0.614616283840039	2.156862711387375	0.8127581085616384	2.302284448188534	-0.007185835985907951
-1.4707685101090247	-0.5083286324736073	0.3373954833982403	-1.971364797963736	0.1452942656438519	-1.1741593722796348	-0.11573614826086318	2.096442992734752	-0.8890068272043405	0.291775235905336	0.11450695501272645	1.5022116214701955	1.9460197103592125	1.8598783367513605	-0.5676617805587009	0.5283855894654582	-0.5415052577196973	1.0947599668639916	0.8209888225629772	2.042656205614983	1.6515001646076108	2.075322704458437	-0.26791611754736383	-0.17229295900555175	1.7074282083927543	1.4926276656753266	3.113485217309268	1.569304585558997	2.1765496830952964	2.718168062304071	0.35806015993182505	2.1801124303481565	0.783750220720824	2.2440320535953555	0.04642689130330507
-1.5186791393751	-0.4359946100584781	0.33690441578177216	-1.9460449092439223	0.15496918178375063	-1.1121752548169153	-0.3422709507931817	2.116316133687155	-0.8762401091652343	0.2580370329139894	0.18830716874985448	1.4282976005731993	1.733831690236218	1.887386658788045	-0.5795224233661956	0.3647751319917965	-0.5919259292433994	1.6463997922432079	0.8646516446182367	1.9457246305895814	1.7382972974860231	2.0354756696451664	-0.20566300244257193	-0.07678264438482109	1.6181414986677551	1.1741729586979808	3.499495771058844	1.7266066641035642	2.157074871132367	2.76900816023658	0.12563693709413806	2.2194311775642523	0.7805397492947594	2.3361106775409577	0.066601118231429
-1.5589314249775552	-0.4081392401288566	0.35791061669470425	-1.8980963468283327	0.18760106338740776	-1.0440186294182066	-0.5571466019463701	2.0041139151339986	-0.8499965143086137	0.28591736771224063	0.2573470564571017	1.3338991965083618	1.5774021433608245	2.020681944657075	-0.6046155265499542	0.29315757824868244	-0.6582772259420794	2.2265446673324716	0.9357168667910919	1.9024531333424453	1.7584979035669996	2.034338129571506	-0.1559543219077347	0.03933474417832246	1.5705417860355102	0.8799276792475379	3.7623284303761104	1.8855337331767494	2.0844078366296093	2.8464276501461803	-0.048867323174283536	2.2410518443052854	0.7938078037723897	2.5223872357565953	0.07535530225737438
-1.5876903251226495	-0.41954707116145534	0.4049851942690463	-1.8491611683785216	0.2516403511138968	-0.9852687876965268	-0.6352285857294764	1.7967435988440303	-0.8202182655321897	0.33425527290439067	0.307485114565448	1.318285331787361	1.50904699596533	2.255583366048905	-0.6232827474378986	0.24355551219323282	-0.730365733307815	2.8324307065417114	0.9998742705592066	1.9001372496521625	1.8046475486815219	1.9260895952804102	-0.1382102106282102	0.16745170136017978	1.5665581527542616	0.695703734035431	3.9891131899357952	2.088447873056885	2.0076064192573595	2.8495329110719645	-0.16263671393534046	2.2763694106307737	0.8257751969838383	2.7200304253218897	0.08017867441481587
-1.6125476572388062	-0.4516771471463376	0.4639968942224102	-1.8259708073365317	0.309280389591868	-0.9551278541601776	-0.6511196261425937	1.5907379617610946	-0.8010977784226304	0.46000457650088966	0.33283915677045484	1.397538287072828	1.4930567232315652	2.5559262122859434	-0.6133780933169748	0.3240566970208659	-0.8095149560235878	3.365470507603053	1.0502368441997856	1.9412639227997754	1.954647410428216	1.913433081451139	-0.15895171530247013	0.3613839480715949	1.586617471520865	0.585247532863347	4.168346612532475	2.3962075999932186	2.0112386030777323	2.8098621767777963	-0.22771116605278996	2.341052786706971	0.8598166115590283	2.9106283400248825	0.08247214058771721
-1.6402538775445983	-0.5092642090104904	0.537489864737984	-1.8239682698413304	0.35028082018231455	-0.9268519949641997	-0.6292075517216812	1.4256056853923424	-0.8067306287331846	0.5874866578945273	0.294192586339335	1.4838779222494074	1.4919823679003599	2.8818998284206545	-0.5708386212442729	0.5187329757870631	-0.8776936605643672	3.6421500019355064	1.1015045085048412	1.994410821805762	2.0831311939762616	2.028418503557117	-0.2106281502796535	0.49193786540225987	1.641755765769331	0.5137917396103404	4.288348090310701	2.7276008297328764	2.0495225212873174	2.8049648930270004	-0.2622446001121542	2.41401717823355	0.8743394963138076	3.051673851766826	0.0914332094488471
-1.6619923032223778	-0.5644270421685763	0.6368474710953707	-1.8301468306496953	0.3794147574983904	-0.8921445897294031	-0.5443320986468854	1.2855798510422445	-0.8324039445707812	0.7769410275622993	0.2427264882302957	1.5437092445141718	1.5105761048758826	3.1483266601465902	-0.505844661598554	0.6712066294011381	-0.92750114872577	3.61310275457382	1.147393645527893	2.041860120596449	2.110221510189524	2.0717609891792574	-0.2724808502362934	0.49866410695312613	1.7619130194914085	0.4438442190136258	4.413810220623735	2.986169023109309	2.0606935303683027	2.793309904882645	-0.29128605129053287	2.4697693469646422	0.8631549336171048	3.0883576496948364	0.10282369737457084
-1.6626810454220695	-0.5939106254082426	0.7421814748276361	-1.8495226019752167	0.39293858223566175	-0.8687053419676797	-0.5283882421459809	1.18218712415591	-0.8660773066469574	1.1195813485764199	0.24489137535471256	1.6205949364387124	1.565356857927889	3.2195371914189352	-0.41068384288075865	0.8381511372818234	-0.9584638729606739	3.520373731810262	1.1743382986427662	2.0846315975013647	2.1232020364282946	2.115125562958167	-0.32885358287965605	0.464824513057805	1.893874792831675	0.36054243029952443	4.5709162945365005	3.10006064038934	2.0518875284372387	2.7430169894921255	-0.341919336833311	2.500764208935098	0.8300937072206688	3.0324727729415644	0.11157197040522522
-1.6448637543129916	-0.6233993775790528	0.8590294469289891	-1.8598723018589527	0.3958554856103675	-0.8582513042463553	-0.633954397611599	1.1187295410289257	-0.8981151515364972	1.3439430965657877	0.2477415068630487	1.6461009399700504	1.6165677953820272	3.1006728586183563	-0.3111844049622133	1.096921846372706	-0.9683598024710449	3.6102000134875967	1.1905363005346035	2.1059219373359	2.1346868888894384	2.1967026479493605	-0.373259622809684	0.4598290341779448	1.95863758691056	0.2852443950242859	4.646720022655833	3.059952579231352	2.0175277702393735	2.7297546526306786	-0.42149281662689936	2.4886249119116295	0.7923872411944846	2.91813184414652	0.11214533694845072
-1.610696662577134	-0.6507016718763741	1.0099909460040917	-1.8395782938283147	0.4175879755933005	-0.8655154727585538	-0.708874018138417	1.0826386498572416	-0.9222982099375863	1.3276286038806178	0.24380589973770772	1.534985627192631	1.6300626078491292	2.8987705076697394	-0.2455078183923221	1.301358288830429	-0.9608133973290862	3.8209429836473303	1.203914997023301	2.1005401394420034	2.0446521328538303	2.1111055184260072	-0.39591167976226815	0.47018466768439887	1.9695690530406007	0.21717395828083963	4.584552107065478	2.933952161560643	1.940411018580468	2.7793635898437126	-0.4522556355739452	2.4334943552117574	0.7633035900161821	2.816875906423646	0.0961620056816331
-1.5653140302485642	-0.6380946488185996	1.1761180758303114	-1.8108443228910716	0.4499663829732203	-0.8884329437702922	-0.7223091104694068	1.0610413829423835	-0.9390192211746458	1.273810564063607	0.23612873699397752	1.3519961693930562	1.6387597700541274	2.6838890317601627	-0.2153606504815176	1.400056935879618	-0.9624890271112104	4.029021250714246	1.206443008879252	2.0850987217684396	1.9241272559538056	1.8705875793563256	-0.4076896053343312	0.47561428435798947	1.9576913433096332	0.14680808468456932	4.376370265758785	2.772404140021943	1.8300323392031674	2.8102041658665398	-0.40490596753946395	2.4035855280544665	0.7445616344050261	2.7341782537039094	0.06822664193644852
-1.5195831135121953	-0.5984437780206537	1.361391618575181	-1.785001820727388	0.46856359178868895	-0.9119795073174733	-0.7325422274782688	1.042679136826338	-0.9470085074317349	1.0523747522853253	0.22960981918235776	1.175624975542963	1.6460869871013455	2.5367249668643055	-0.2109235754743981	1.4341018925358466	-0.9938585165468478	4.228702066347211	1.2035768884417428	2.0635254756876487	1.8232683868768897	1.6490764991873192	-0.43784658620656	0.48921148005763226	1.9464984839196682	0.082189060187455	3.9296091616190836	2.61588834721703	1.7142929769527122	2.7995409460795395	-0.31797448434255393	2.3946900455387405	0.7284477195629934	2.6483366391215	0.0550214784563932
-1.4660764538736224	-0.537088565353255	1.6034357122578353	-1.736051989564198	0.46647340434371226	-0.9300381636290002	-0.6207371716427313	1.0166710317601801	-0.9489237841371387	0.6308480732194648	0.23750528987140823	0.9926506279350541	1.6093940576678398	2.5271079701522736	-0.2255344171398565	1.3596719059493894	-1.0487111074218203	4.313436979832308	1.2055951365901147	2.030616242111524	1.732644972085429	1.494017638661177	-0.5018901290452306	0.5559181991903175	1.945468594475566	0.026790315614752695	3.273533589517149	2.5081447355775346	1.663605910134652	2.754029038149645	-0.17532276043215525	2.376706166428635	0.6998281188268063	2.622701257779719	0.06303087707567498
-1.4102139828474665	-0.4328002106121053	1.880878467314781	-1.6656310490622144	0.4515223247466252	-0.9288243850900288	-0.3556136149705428	0.9694372911703649	-0.9598236453875522	0.3460069839161274	0.2618041770073716	0.8418206947301865	1.540567103433774	2.6040221118469082	-0.2515989509464761	1.2083221499725207	-1.1215160072306385	4.2119203878122775	1.2080243167068418	1.9856867826770253	1.651926641869504	1.4209389719872814	-0.5845529762729571	0.5951237362161483	1.9596047419722809	-0.022718459095788734	2.59043949328587	2.4105329773261572	1.6917991311712417	2.6113238311990394	0.047138709436159054	2.342438910086932	0.6560416449671901	2.6857905167770064	0.06680800306661305
-1.3601862539789287	-0.287212096038393	2.1547479218433887	-1.599371479160015	0.43221928770813245	-0.901444057620974	-0.15089845870550928	0.896158891607062	-0.9856745009197505	0.2779250050700755	0.3053444838793996	0.7969937927892486	1.4892993217822175	2.6848660138324973	-0.29828013060718633	1.1503042953896663	-1.209195156917008	4.046953446217297	1.1979434793059491	1.9264014760487824	1.6030919920216504	1.4197130792865404	-0.6780327527171827	0.5535275470728406	1.9947359961061288	-0.0765648938543524	1.9968671955047017	2.3192639240413255	1.6982810026191728	2.3635253772777634	0.2851551720823997	2.274783228206283	0.6065350391272106	2.7894585224066666	0.05849714368749148
-1.300739192868012	-0.13336402949816828	2.408567190074101	-1.5420744856082909	0.43453175254930887	-0.8655302749358575	-0.07245996632983634	0.803640952151764	-1.009244240375851	0.2797776982857011	0.374354051038686	0.814007868604584	1.454061603802619	2.7350905335510634	-0.36585363237982454	1.221480894078948	-1.2962246965066844	3.924502735110741	1.1645175447661475	1.8620633322781053	1.5731665030250932	1.4480190521874317	-0.7741381084900031	0.5427377757726557	2.0359524853310176	-0.1251654021842801	1.6120145785035263	2.270072390481426	1.649538497235493	2.057451982634711	0.46518034578254036	2.1604637741889228	0.5631652636237794	2.9027938925492776	0.04089419971094508
-1.2232870018662838	-0.015708818821223346	2.595204229073206	-1.4909316316759662	0.4976468342600155	-0.8193807866446592	-0.0005706688398345261	0.6986946842038544	-1.0250291332231911	0.39192259765483817	0.4373722779208748	0.8295109252533713	1.4231269915675848	2.741782042046495	-0.45766695368100613	1.3789287358002746	-1.36552048756888	3.8642328376143182	1.118784457857661	1.8061597421748794	1.530128339905797	1.4383333954437405	-0.8483178747933143	0.6087325089236225	2.0501200000189237	-0.14968859446084865	1.607066455349159	2.22814463946881	1.5856249089493566	1.6839451794733473	0.6030103112372899	2.024209274931982	0.5356868481585094	3.045226820659769	0.007213348542925829
-1.1553871955773285	0.08116728866086588	2.683962088687906	-1.4597457733665495	0.631691802979437	-0.7634137542562317	-0.006400244529398131	0.6053664664693804	-1.0277514085404214	0.6069909007114548	0.4727199727338345	0.8194576110652697	1.4062272116751262	2.6991277688884225	-0.5766606412610114	1.634784839535341	-1.4118310092284578	3.8178683262325395	1.0750019973812355	1.7428282183036703	1.4807951321320665	1.3801863227464366	-0.8834342832862214	0.7781330760373021	2.0466068746055384	-0.1614960574088268	1.9429756802799634	2.187048104809542	1.4748608209994762	1.417193690253944	0.704440822110339	1.9100255752662683	0.5242229081548185	3.1907718891565886	-0.05471614912070009
-1.074389547570367	0.16390120053570892	2.6641783326925634	-1.4468709225437428	0.8099348771118426	-0.7222970062485732	-0.16304615889667318	0.541969806521281	-1.0037674097969167	0.804467611876014	0.47946326260036554	0.7997388109418118	1.4180621735776142	2.6330641319971475	-0.6890380986528848	1.9266970851721628	-1.4424233949970229	3.6631965278522514	1.0352924448949536	1.6827534058719227	1.4389943537444632	1.3220061178139786	-0.8817925811787992	1.0220027460355694	2.0539677088050117	-0.17537877142038855	2.382327254734545	2.2431889066208623	1.3207499476820312	1.4316735082713152	0.7396155500443041	1.9130121710024721	0.5174515598668064	3.304800967483474	-0.13189010363977074
-0.9521495470488933	0.19853303919380258	2.601598556334441	-1.413521346891951	0.9995647932952376	-0.695201620692631	-0.30986828093544067	0.509796275751925	-0.953507536252318	0.9150236319501974	0.44880312450217996	0.7767965032630506	1.454385615727902	2.570144303338636	-0.7750425273781774	2.1693890673001452	-1.46595506541555	3.3970105417289935	0.9884409988320858	1.6444228991117253	1.396959313198917	1.296024923413142	-0.8519673728578964	1.2750008867100113	2.0555517519601536	-0.18179168253199346	2.7678189515804656	2.2987755641966183	1.2128413868835366	1.5936805793905662	0.7284290704271965	2.0135489858448645	0.5090039477368669	3.349879270870722	-0.1923182084994874
-0.8138336774573356	0.19830560622351034	2.613065507591314	-1.3472178188496136	1.185338001674377	-0.6761327157800707	-0.3799156173638461	0.5135308666175966	-0.8887109277133384	0.9123555138888599	0.39184900721219634	0.7507616430234213	1.4973029847787114	2.5052759685358588	-0.822944559037888	2.3719756495320365	-1.471285510881873	3.100752422439117	0.9279247644038178	1.6337448331193123	1.3471515743873048	1.3176381848126901	-0.826478088569837	1.5073687994263767	2.046690520448716	-0.17823568203577259	3.068369976784156	2.244536825031699	1.2008820420859112	1.8459180516837237	0.7095518860733275	2.0933225298513527	0.49552280887255085	3.3818153045283816	-0.2345640918441411
-0.6714049212073896	0.21875389782521512	2.725258785583385	-1.2780716644116483	1.3497101863631633	-0.6844330367035859	-0.4660850645894407	0.5496583116966107	-0.815596853481793	0.9102330109816383	0.33796332937586737	0.7213823936951643	1.5348485771734928	2.441919499845018	-0.8070406644487562	2.534946184427577	-1.4560834203947743	2.8253953614033476	0.8512105280837131	1.6576997550406776	1.30467203641387	1.424423378717766	-0.8301619079328331	1.6974053830020501	2.085120557522811	-0.18109809729588855	3.117851208327828	2.1992467664276076	1.2515691089039713	2.232570915416361	0.6854864896211793	2.177683141950288	0.4737171733017133	3.412631222218775	-0.263326994930063
-0.5399686469968467	0.2726555117844095	2.9147743166747615	-1.2180150765067812	1.480210415553698	-0.6978623120631198	-0.5200829123413676	0.5936509391697258	-0.751671803443587	0.9712519716788004	0.29943197702699964	0.6742939997349577	1.5638732243752722	2.3767455170196117	-0.7395065449986664	2.655746359174935	-1.4307971956029362	2.615558258051842	0.7569146455226298	1.7141823160664746	1.2744642314833832	1.5234942838708831	-0.8442221998493616	1.7277429320279443	2.216773886816367	-0.19846525142216798	2.8859474824869635	2.2049379774955815	1.357048427790448	2.5427208199972284	0.6407646799450274	2.290587892724183	0.455174096451464	3.3938756440623132	-0.27228215279590184
-0.45364890017408294	0.33082666286772033	3.245205357197976	-1.1650699388287749	1.5798764803273921	-0.6741825289201978	-0.4902484247523036	0.6231499423860145	-0.7128013703072431	0.9315539723886459	0.27059107180647507	0.6183762171115539	1.5757422927962115	2.296474705076453	-0.6341982145042311	2.752326270965468	-1.388675748398669	2.489629547375005	0.656761681994877	1.777684899528443	1.244508708876833	1.4951607007740295	-0.8703979101056808	1.6435549310677076	2.4326428965923856	-0.23115733647952913	2.61129500980351	2.136935493668903	1.514791484928265	2.6461246408695085	0.5797405049303237	2.3624948293011023	0.44663178014966354	3.3492301127533266	-0.2640067593885259
-0.399985708217398	0.39740766492069096	3.632083052997048	-1.129986458760406	1.6716848441652155	-0.6235923874376403	-0.4954244013554958	0.6361326718064835	-0.6882148126002405	0.7963013718770436	0.2586993528961627	0.577135467325891	1.5638845932147558	2.2153906510730828	-0.5000882787860614	2.7866777451591167	-1.3337745885445045	2.3900172593022004	0.5657376501691704	1.8282461670279484	1.208474383607795	1.4032242702576563	-0.9241851049352642	1.6139814645587804	2.67811730698745	-0.2905524531269322	2.4147874488290517	2.0534244596819944	1.694736411656205	2.695877213499815	0.5198301561188752	2.3771348643812003	0.4421096559433331	3.272546719062384	-0.25385166947861704
-0.35297905308841837	0.48373915287106106	3.866050651625886	-1.1355593740824177	1.7659655565853423	-0.5617229868490304	-0.5129329344571109	0.6308871861044544	-0.6803116061950796	0.7877154279133662	0.2691356855043461	0.5527879118222401	1.527430409410406	2.147804232069062	-0.3732903276210459	2.7831931247337125	-1.3010876655482848	2.2982007155133553	0.49339801872736855	1.8624975604700331	1.1592192632200458	1.2871233962347872	-0.9776233665643155	1.7215492328373891	2.968410205729162	-0.3803442179788729	2.3356364609288227	2.0143423142033647	1.8457640163930122	2.705548664929462	0.4585166755968322	2.3814075539750994	0.44797657939007995	3.15909679160494	-0.2549806695791947
-0.31889022751161705	0.595470768458129	3.9542965471298017	-1.1829902072919303	1.8550831940481025	-0.4674442190521527	-0.4431628824895905	0.6192752282089053	-0.7013742699637695	0.8422229813866785	0.28150646907244276	0.5430519116591126	1.4679827477503573	2.0852610054384333	-0.27765035731224413	2.7732178610159264	-1.2920113375617788	2.233269240646117	0.4385203951053788	1.8780310871540062	1.0933255228964343	1.1184637531774526	-1.0221609714715931	1.902347364162475	3.29726906604013	-0.48383704356625196	2.549184041922092	1.93315269525734	1.9445278828784787	2.6342097410177088	0.3991897595585171	2.384158365837392	0.468418474886129	3.070270322541574	-0.2711708856811966
-0.27701391910875234	0.7693225985217594	3.931326075751	-1.2323258932407808	1.947921053194645	-0.3492451327311545	-0.3210916995903233	0.615820883966105	-0.7419340201942045	0.8365210032376174	0.2713975983822387	0.5550745874942834	1.3928290343436356	2.023531020868016	-0.21339153435409663	2.6925929936731947	-1.2977181926168397	2.1592460368641695	0.40543256914713466	1.882077304396973	1.0299305789242013	0.9600419707830611	-1.0855752905060247	1.9611527754492637	3.588440246135188	-0.5794912550566984	3.101462923200192	1.8254989448452341	2.0103101187892447	2.597999936301618	0.34991138814177625	2.3800785903221473	0.49009625982495486	3.033936560853335	-0.2904052643580547
-0.21617372036664023	1.096402223388456	3.776399466879101	-1.2729822886311617	2.098258565095242	-0.23615649812454498	-0.2299971521785285	0.6084065330957575	-0.772524647573201	0.9101070997922273	0.2579898520738754	0.5731715603789791	1.311064340777166	1.9791247295802257	-0.18603394762380493	2.609489098527822	-1.3167511613377068	2.059230406635877	0.3943790193654538	1.8881301822238488	0.9902621868460668	0.9008236224824067	-1.1612995152379217	1.8775609903924153	3.8582712804900154	-0.6559837982385621	3.754741730040962	1.7331365799605023	2.025592152644413	2.5969739690353895	0.3069784508526708	2.3767133113945103	0.5137438915384753	3.0177457936901053	-0.2918593691996364
-0.1740430469468436	1.6363642773795686	3.6809860738241937	-1.329390350904528	2.3105451772773535	-0.12357483809061591	-0.0871164306909165	0.5839093228659573	-0.7789322165511091	1.0698584203007446	0.2524411917970083	0.5771656877092222	1.2154921916577943	1.9477412272566277	-0.19575481757283625	2.5954591993150435	-1.3295005183756081	1.959155266909232	0.3995338748165812	1.9086639123300237	1.0024798593910282	0.8999787504859503	-1.2319785091031068	1.7358757800304967	4.143226528864071	-0.7033292475698243	4.368827858086144	1.6790026788942032	1.989871785394866	2.532091799119101	0.2697207232658649	2.376999110029554	0.5468098531435043	3.0062391478445387	-0.2680321471816852
-0.15611226990713437	2.241584087051044	3.712665159209922	-1.3668719917293453	2.5380987369353623	-0.01723229579054576	0.14751903930583637	0.5477636008332767	-0.7535117602785523	1.1064685975648572	0.2299554734291141	0.5565503495469455	1.1197608787856512	1.9138634187483539	-0.23209813756459	2.566856273323181	-1.3196774423340247	1.8741426424318317	0.4124340176206124	1.9326254134664196	1.08811769492373	0.9072623201808936	-1.302411533662998	1.5011172151966554	4.342272268431352	-0.7159073607801407	4.923334027536031	1.710319316639294	1.9262151361571156	2.4796169933424017	0.24770939591582355	2.3939969838487603	0.5724936245520216	2.9931859782487105	-0.21402929420326675
-0.14059600387430013	2.7162522028437923	3.7598494433794327	-1.3722593060152168	2.7509273939959273	0.054095696095658785	0.33153028915810123	0.5007248144158957	-0.6764702928027816	1.0305021799532779	0.19699703779548333	0.5166493700889554	1.0463920731778635	1.886480630720964	-0.2883557853249872	2.5795901948777455	-1.3028118643096005	1.796482747084	0.4243406413619139	1.9511327453435972	1.205032531902652	0.9164123391229095	-1.356479019096287	1.1637921494679824	4.402162692145245	-0.7145091810184694	5.255117707330458	1.812154552577958	1.8463771663948438	2.4590976480178326	0.23250156974670427	2.4129239984545103	0.5783889592503263	2.937301101495439	-0.1510476393778458
-0.12076335916953199	3.027535574137483	3.7234425261543103	-1.3983802097331117	2.944456913621443	0.0733200238699172	0.48009534209386145	0.42491810292885007	-0.5480983336240546	0.9296772960893221	0.1679438887392311	0.4696768209315187	0.987978975910828	1.866968279276292	-0.35694666376345935	2.6965830991603084	-1.2883383085103826	1.7256796683794804	0.4214953276063474	1.97201517384632	1.300263102466967	0.894147477098643	-1.3659288165926684	0.9264403348795899	4.353120088718216	-0.7160835094115333	5.246524930804076	1.8958902396333404	1.766912926157498	2.362143741359242	0.21161853387528526	2.412088037447009	0.5748612288485295	2.8176778076274855	-0.16969091852560508
-0.07804177624886359	3.2264205377266584	3.5467156495854057	-1.4458696537961426	3.105101077419563	0.051113057368795636	0.822931169934644	0.32513812055041674	-0.41456696332037907	0.8401784235014735	0.13016448597979668	0.4212788770269711	0.9345738524363444	1.8522425941860194	-0.45532370548937473	2.7714325307979712	-1.2784666634896074	1.6610259045045463	0.39799938202335955	1.997720166965457	1.3423702236764945	0.8195668157643811	-1.3512278604390975	0.8430279934441506	4.168550307885553	-0.7204266741042862	5.1450441134770415	1.9665286527967651	1.724780761745943	2.2570231352614725	0.20397122496462416	2.3824007042318756	0.5595238882157515	2.689144500383541	-0.3411216039546859
-0.004741604985051206	3.2296614575533185	3.201636166545439	-1.4498112336952338	3.2175539418799675	0.02882467889249949	1.3478438584124668	0.23084731658955385	-0.3195401867823523	0.7871578212174011	0.08022654348799232	0.3753388576333422	0.8910311972139338	1.8497974100049812	-0.5777239639698181	2.787688715282536	-1.299915938925278	1.5908245329500192	0.36090626979128215	2.0159182757362606	1.313405810199698	0.7159015740030821	-1.3341816155606376	0.7806394982331062	3.9335316278874672	-0.7072815824866772	5.065418561335667	2.0282333622705924	1.7234668688848758	2.2254028241163097	0.21969980104695397	2.3202680809734395	0.5314535716763544	2.5881113129950677	-0.6223372049231888
0.0726636263212441	3.085391420421071	2.702194279980155	-1.3863601005241102	3.2763911586146692	0.037310027032321294	1.6984634571909578	0.1541145727834507	-0.2518330032500494	0.7812220080022898	0.0272868667480471	0.3387973774556451	0.844231369479455	1.8547423583711002	-0.6858087482039155	2.7847095799188417	-1.351635830642365	1.5029025552199105	0.32633076607418554	2.025708147699731	1.2108049917432147	0.6009879384066062	-1.309109907069937	0.7183204650690587	3.826402214240025	-0.6475947196685319	4.851940583097765	2.0627999810729216	1.7495345032484497	2.195848127067155	0.24735258579010577	2.237293592254465	0.49621888453572466	2.501945119353963	-0.9648143610874363
0.12235481070584184	2.9903192699078898	2.2047584568693757	-1.2820816236398445	3.2900553690758563	0.08178316874378191	1.8267405304052773	0.08025131070284723	-0.1760612135902197	0.7990174561057761	-0.020158726701360236	0.31361876141039235	0.7766038278109153	1.854655030364634	-0.7718985052947291	2.661183012338644	-1.4020261465540713	1.401128088707026	0.30739668550697746	2.0291688148050966	1.071406994323884	0.48658785245503583	-1.279679393680784	0.7007407786749273	3.8236994079324065	-0.5708269442501184	4.650396313643926	2.097845859754659	1.8090450905690545	2.160164985547728	0.2874985466918459	2.151261058140525	0.4622342924636508	2.4296085393314493	-1.308964328919032
0.13492044254226787	2.9766422781035136	1.8908147503628772	-1.1431543638508022	3.254814652769421	0.1680576591632353	1.8877563158219914	0.01631852678055688	-0.04912571194054558	0.8147803378659055	-0.055087997952457654	0.30206953824740673	0.7078848775519443	1.8438372735636999	-0.8564326606448803	2.4604570453338983	-1.4446697102846524	1.2940109916755336	0.30044205206786845	2.0225961789909124	0.9425267671239377	0.39891995823448606	-1.2695374499997405	0.7264880440951096	3.68706392310469	-0.5121364221282823	4.641487160956778	2.180308512755362	1.9042176499009376	2.1534278004994944	0.3436623891832542	2.0903359341151484	0.4315927576582458	2.3975579483589544	-1.506285173722617
0.09572475008706775	2.930664635586537	1.7645894764364272	-0.9813297972873608	3.1472830878529714	0.30652462675846176	1.6387614719579635	-0.015611311273256623	0.16533685914790758	0.8209260030633698	-0.08393496728257424	0.30419503854168495	0.6537237262517971	1.813086899286977	-0.9363065744934712	2.2919799497661137	-1.4903852619491282	1.2013943757421934	0.2972950414241427	2.0071152860271733	0.8504557323308374	0.34559914779145096	-1.274731406492909	0.7535029918729863	3.4251269651995826	-0.47457272648399246	4.712905915487905	2.3045716133632146	2.027992196937297	2.0909121950773075	0.3924441194790633	2.0726521435718386	0.4021776418784321	2.4132904862628473	-1.5049611107774363
-0.00624040193097194	2.8435578079647166	1.6885262371197687	-0.867292613292333	2.978005202033999	0.4568666410962476	1.0085863205193017	-0.02344603207791319	0.4423364426622238	0.8289063741636873	-0.11107185770768904	0.3156485638241223	0.6224025734743192	1.7605372713962626	-0.9950190536927186	2.2028801413887553	-1.5179785132525871	1.1247395296998421	0.2946317861355686	1.9808773764906704	0.7967436242201964	0.3321916366319969	-1.2780834533045788	0.7756845388806619	3.1666142589994863	-0.4731910606565132	4.746656924318332	2.426026550615158	2.1975018945864497	1.949855375534442	0.4127003267512482	2.102582405626759	0.377871816170482	2.450515249288685	-1.3552592440380082
-0.1533259946447441	2.8376393818059826	1.6996901892090335	-0.8262210576895322	2.784795449890738	0.5746142610094578	0.4270811939769835	-0.01034145629967394	0.7283528906660235	0.836586956717786	-0.1253467716877379	0.33952266665558833	0.6122786219141216	1.7036703651859022	-1.0507253489374382	2.3176736479028155	-1.5175231790726627	1.0465176002009193	0.2904548447357151	1.937763780404234	0.7780747322488402	0.35868638067773856	-1.2851936822924728	0.8008355883974543	2.85394609720824	-0.5313531368841735	4.794024763108093	2.5191752012395447	2.3916894199283596	1.8228201086300324	0.41356342151480946	2.1548907008055767	0.3625060642861457	2.48758090493281	-1.1448100786931505
-0.27286189937083605	2.8121720580644256	1.7491312947648623	-0.7850273961419026	2.615073009279363	0.6739368707228539	0.05354601510961463	0.04070607528836444	0.9763435640805247	0.8335530966300618	-0.127736030867066	0.37089646128368986	0.6227436386588294	1.649259559157389	-1.1113741256619822	2.577777977156507	-1.498192725354244	0.9731093279019308	0.2754428237145721	1.866813525529197	0.80392766373041	0.3921444161452564	-1.300295053594196	0.8172691510161367	2.5423025969958966	-0.6163393468859582	4.839779083477949	2.5791875242642117	2.5376541575071885	1.7786487979280092	0.4030375228061259	2.1937021554444702	0.34827202725554046	2.5029188565300524	-1.0056888935245814
-0.2539175755713524	2.6066967072679263	1.7433586382095796	-0.7205994154121436	2.4985567580322696	0.761791493569566	-0.2791227158320395	0.13210302825217196	1.1442423152665486	0.8077952647390321	-0.12514059196160193	0.4092108706168041	0.654718499706618	1.6000393115131797	-1.1521348294995817	2.834499858497268	-1.4669446583665873	0.9152660955049253	0.2475878782647377	1.767987136575383	0.8582404440409019	0.4260663029049467	-1.315791119827668	0.8315609671857482	2.425559139248432	-0.678134488636074	4.788950089489418	2.5956321288764115	2.6425728821062764	1.8199268809392684	0.38172052867369877	2.199618187189868	0.3341847816913185	2.4805165371847027	-0.9413713537633985
-0.09247796928672587	2.287179228663438	1.7084667168224932	-0.6371717496669381	2.43613580573426	0.8169888127381585	-0.49545741141036226	0.2620826304040749	1.2204714041397469	0.7376207618403801	-0.12507388675608794	0.46362770753476995	0.6974710205849141	1.5672749350873427	-1.1456367462790953	3.2056011788015395	-1.443267281010485	0.8673014398341564	0.21557679809699098	1.6500941824669084	0.9221459593830079	0.4746657698383722	-1.3245087296245712	0.8704944445275078	2.4495289011835055	-0.7068742387765832	4.678819547927065	2.5614399318548697	2.6945738417854037	1.8467114663696063	0.35714884758370763	2.173574786571538	0.3185775341687387	2.4208576333371723	-0.8715624993768925
0.15163418080865823	1.973523317975112	1.6556769480522437	-0.5465740228413531	2.4169029615577253	0.8296261716119011	-0.49177348928717246	0.40035387720227406	1.2265185137377064	0.6322930540122335	-0.13929422374980693	0.5318250392516579	0.7452201464162775	1.5627284207507244	-1.0569280647388124	3.6340105236020093	-1.4363219169860275	0.8277342355973387	0.18647345173063723	1.5325630851850398	0.983642779203713	0.49316460113333643	-1.321042278484858	0.9249237468534917	2.45113908366464	-0.7158192864644453	4.478547110639502	2.5069166321365524	2.677773531735224	1.8409728894605013	0.33045559277322994	2.1236886348247124	0.2847492039802349	2.348495596133585	-0.9024888267393137
0.45505251292865845	1.6142464210186749	1.5783964879415748	-0.4855747770424032	2.4525414374152574	0.8126924807755185	-0.40806659215467905	0.527208120277358	1.1297970401148427	0.5147939312076466	-0.1737323021239358	0.5952525871328077	0.7997223629009353	1.5858703424641258	-0.8699079786768605	3.9181737907928307	-1.4312586009052608	0.7963595056334846	0.1548472951788178	1.4308615792634585	1.0391028434159195	0.4670398337134939	-1.2991796113957732	0.9575882744537816	2.415840537844441	-0.7434911355271416	4.184064180199288	2.4676922063812237	2.631956627788852	1.8363423571989237	0.3037141203781963	2.0616417511567904	0.227008070397001	2.2887157706759504	-1.018025140696862
0.8100051974790224	1.264061673942774	1.4855481395641714	-0.4544182241597462	2.541315909775112	0.780064781452009	-0.3788064795203058	0.6680807868139623	0.8434739326385492	0.3901658367740024	-0.22181462708052563	0.647906568356467	0.851956495908602	1.6218331071267678	-0.5982158991358384	4.187957621228202	-1.4254849635038116	0.7724829724618351	0.1286672876253131	1.3541413528078006	1.0847659440485629	0.42533187169234205	-1.2729180978934211	0.9626358498688887	2.3364815441313738	-0.7856787327454635	3.8994268758820865	2.447570779881688	2.613573806781565	1.783402446261535	0.2826285706516397	2.0116555698877	0.15975390275039872	2.25429766186355	-0.948984715698184
1.1010809563159056	1.0445423372307465	1.4039473292533053	-0.44216855577446584	2.603619873969858	0.7239904332781227	-0.40366305083538145	0.8510148160530149	0.41886354303954454	0.2874402935270269	-0.27134021012006	0.6815720753871665	0.8886323720828827	1.6553561456087742	-0.27621290253922903	4.416485266626994	-1.4175985755075096	0.7567327918983164	0.1378326310207581	1.3062775634702735	1.1044199384276747	0.351573994197766	-1.2480179958947857	0.9535594757279611	2.2512098348788148	-0.8139010462812587	3.6162069367651126	2.442598458632826	2.63080624159494	1.6701766987605606	0.259546812924443	1.9818539172185503	0.08850795425988467	2.233021822780736	-0.7692077049182356
1.2663399511624598	0.894979314608068	1.3417071209278473	-0.4408400430947223	2.5662304761668144	0.6357435527328408	-0.4223269358573519	0.9403769348420521	0.08228594200939784	0.23527708648513718	-0.30974421616749087	0.6807208679233436	0.9097556758435198	1.6786563493338946	0.02547537934282872	4.346169068042751	-1.374123268008264	0.7217808798669298	0.18511581573392333	1.2713616693102376	1.088550178907622	0.23602532409415033	-1.2168542569357759	0.9123221738274706	2.2100299407103146	-0.8253672212559149	3.239130845795546	2.452805196377102	2.639355304477617	1.6064162530553474	0.23189402818129148	1.972865550146436	0.02009839571658685	2.2160673401852784	-0.7145191764860634
1.3603063017249852	0.8483762314227878	1.3046837571203496	-0.40202500535236896	2.4560198836856286	0.5395294002533952	-0.465530495667671	1.0585739941975283	-0.0678857396701544	0.21699598093677883	-0.3345100397420539	0.6572043729612942	0.8997567815176433	1.6838578237190056	0.2548708444668636	4.075293604974112	-1.2880651080024275	0.6655179552594624	0.2406904632009698	1.238373485153762	1.042460601013085	0.12429790511176173	-1.1885048644466316	0.8441046551726025	2.2083779353075914	-0.8244479455858393	2.9040631814523765	2.473166252816342	2.6037692462760895	1.6121137912738033	0.21302648734433433	1.9896419300234842	-0.024890821125655195	2.205362595543551	-0.628922053677343
1.4391164105863339	0.9821171558167462	1.2981379302753107	-0.29917761014150374	2.295851471507447	0.4568666410962476	-0.48989851817071095	1.349147095891224	-0.10066602328257565	0.21898657688366546	-0.3345949372763449	0.6323430709410165	0.8698055738979455	1.667396494500227	0.40934800466298216	3.711833713102711	-1.1893304444274773	0.6162903757903613	0.29108944853494684	1.219129281193313	0.9585166610839625	0.03928611174281673	-1.1722251285660614	0.7862022504967738	2.2244745322537396	-0.7788309547001093	2.7161800346203773	2.486053850511058	2.55081060468934	1.6103764867029895	0.20341672274222403	2.0229088911425364	-0.040142928003758495	2.1889681709317275	-0.4440024769942399
1.4918247554025377	1.2107079666847373	1.3228375865589075	-0.18642009644828758	2.0946007370665356	0.3788480650683957	-0.39339032176067945	1.6021854270736529	0.0378525984421915	0.23064835133153597	-0.3153231969923199	0.6126091606258933	0.8283263630418188	1.6362913501972371	0.5134683017605409	3.1807517482679075	-1.0944145168414985	0.5691059557646374	0.3354388910942908	1.2271230274538076	0.8298466691539638	-0.01846889617181737	-1.1645943598855693	0.7453585668625994	2.229780815430207	-0.6664976696747569	2.5302963851244136	2.470365577896049	2.527329879381112	1.5895493511985512	0.19784759172594835	2.0645711871659875	-0.03227774653075929	2.1686787976155406	-0.4534541584645214
1.4109092868625845	1.443087604080547	1.4184442721862542	-0.09184171582126568	1.9151916815049366	0.30911500778675477	-0.25956755932865344	1.8035243486539705	0.33753422293959884	0.2337001987320332	-0.2910546304043172	0.5980580460520317	0.7758989597629296	1.6180288808451042	0.6176411086214976	2.649696670936385	-1.016503803095121	0.5215380300828742	0.34883319259444445	1.258459828637951	0.6848444001100275	-0.0396735266711191	-1.1722194083496587	0.7041444189777748	2.2229114005593926	-0.5098630038543822	2.341033838231477	2.414112449550491	2.5010637012074217	1.560623914072683	0.20835420340080976	2.124653205217986	-0.01614015564576219	2.1572421590179287	-0.6392367404601081
1.2056132383509797	1.688151798501276	1.6432017409445385	-0.02585077899769146	1.8234769081497237	0.25895412944602825	-0.12343409305591646	2.068229468592945	0.5556175277997839	0.21889664031980088	-0.2498611339444717	0.5917973899719661	0.7283317353633034	1.6470927329969585	0.7522039410489734	2.268582444409732	-0.9854135852898379	0.5013643101419436	0.32139958245393513	1.300908924006436	0.5611059269408021	-0.03890596322335928	-1.2046473151335477	0.68376888519202	2.214379524555458	-0.34822461597353593	2.2485634139630353	2.3329378074756972	2.492438724514994	1.5296397026325834	0.24282977635870573	2.223518098045374	-0.007451047877578237	2.142381529565829	-0.7049847410817093
0.972125719347436	1.872310477264047	1.9666011111298254	-0.011295750374032609	1.7904199697708756	0.2237434501828773	0.07098192609052104	2.216400731960014	0.6015142288497701	0.1889717476363445	-0.1970488035059632	0.5841264493364553	0.7062818711847482	1.7355942095495063	0.887291871110428	1.9643449672682383	-1.0075124708222007	0.5139208142939691	0.2755520587947678	1.3491806246757752	0.4510868068161652	-0.03132972545121222	-1.2660023562631995	0.6940955761788915	2.189060973399174	-0.19558081758312948	2.286958824833495	2.253096106940508	2.5016768512092535	1.4862070883622445	0.29546891341903386	2.3238262739797295	-0.013057534851709015	2.117051634396939	-0.694197174675666
0.7256577578644687	1.9351440042383437	2.317730129274783	-0.045837080047358605	1.7824374815248567	0.19599306828120938	0.2186226974899975	2.1685455749455684	0.6034187455736821	0.14196490358939967	-0.14592229553408753	0.5603883382299786	0.7108748823361464	1.8736052077676828	0.993446921539654	1.7244331529796604	-1.0599851817167643	0.5464196125600047	0.2282376640586902	1.4148214530222374	0.3635688672979317	-0.020368477654047045	-1.3390151984204697	0.6936498613773283	2.1422820356030923	-0.052856388997970224	2.4146545708415297	2.1843747332947165	2.4871481159277637	1.435066040031643	0.35690293790246846	2.3742840229966413	-0.032988027819712176	2.096526782155816	-0.7208262084615427
0.44224425599915856	1.9813904311747563	2.623555547738831	-0.10564457182477516	1.7847148499350545	0.18877700684525098	0.3040989335633785	2.1850496641056103	0.5956016190204491	0.08640209443340141	-0.10901006044633772	0.5230510546245665	0.7358408538422595	2.0261781510640082	1.0615914669892441	1.5834565957691578	-1.1324015296920464	0.5928634699395847	0.17163828750600135	1.485666440456807	0.3163199920576826	-0.0127867178427088	-1.4020233820903472	0.6707042318526876	2.08879051889215	0.04570977955517139	2.5563721082946764	2.132577224140533	2.4443852829428954	1.3611074797001206	0.4192530964924761	2.3457113044581783	-0.06880988082587573	2.0819525459908017	-0.578329844981822
0.23298793983932398	2.054603171884195	2.8167906548187687	-0.16193052815331282	1.7836112621609346	0.18395149704397415	0.44812840496037165	2.089028641864404	0.5784071685977832	0.03336950060747987	-0.08996269221722346	0.47781114077810544	0.7779226131910197	2.156673482725733	1.0709119499923663	1.5139093797787926	-1.2169844069549254	0.6442333913493167	0.10459915828892022	1.5400173358131386	0.29456965170109145	-0.0020573956916298333	-1.4528818261220207	0.6438745162001367	2.041614263340982	0.08644415056451227	2.669584153662883	2.091690365678507	2.3760161379767832	1.2456793224676423	0.48348374088018675	2.2282909352505973	-0.11945293672817843	2.066009986343046	-0.2542004182007851
0.15394303250080726	2.1014440259020533	2.8358325852658304	-0.20962022596586377	1.7736906710041818	0.14632436233585927	0.6204078813127982	1.8353323403500124	0.5526101129730397	-0.011904565642325964	-0.09454715906893067	0.428944780931928	0.8255864727262567	2.2493066655841867	1.041657448059326	1.4830102610066098	-1.298792781281461	0.6954247842639958	0.03582787280016793	1.579341304042747	0.2841840293656743	0.045111863090932056	-1.494982618841975	0.6159623503152168	2.0125473328373817	0.09858189219635043	2.74578651574478	2.0603138204484903	2.307909771582885	1.1192527961411947	0.5376031577863998	2.0437864814324556	-0.182492768726997	2.0347994823460014	-0.027756099598527918
0.13323772012256596	2.1009064570631817	2.692456513628076	-0.24967586010768378	1.746444141754092	0.07073334338595087	0.7424790642120656	1.6452093760024884	0.5005748424824202	-0.04389799929468444	-0.11384921990091743	0.3898144212488771	0.8709936176239872	2.3011795014247918	1.0113264959766286	1.4540900624760147	-1.3766427838038482	0.7479981199737115	-0.026087610988699612	1.5913023169658564	0.29102568572197135	0.12582198792889873	-1.5152150242564422	0.5795237181614289	2.009431525179082	0.097959867341748	2.7718685664382603	2.031221248081279	2.2816669515045023	1.0104113487579034	0.5844947587675943	1.841391033060598	-0.2463754678553717	1.9851579792511926	0.06356877764715527
0.1293909384049679	2.041577465403838	2.48490730794047	-0.22559168354954293	1.7108797583619606	-0.04038290109482974	0.8489034811042341	1.4504318807881234	0.49985392372252113	-0.05990670766271224	-0.1325206133353147	0.3660712734118457	0.909403241819526	2.3185632327118624	0.98451369804159	1.408257624380763	-1.4650868949124916	0.8118187508717337	-0.07563352236305541	1.546596550842351	0.30260664573509033	0.20841512813151675	-1.5147745675934754	0.5517273223548373	2.0368569060103563	0.08085143151782523	2.734960123523396	1.9882151623399928	2.298992818699108	0.9133685249362402	0.6273216173706755	1.6833015180863415	-0.304083454978454	1.9234625009177209	0.1491245234888389
0.133891242550683	1.89391144051064	2.2979829421444964	-0.11805542005722969	1.672148896974828	-0.1975857246132652	0.9123290005262608	1.1406192392024328	0.5660439498645892	-0.06514701145059895	-0.1404888533394725	0.35495017234604864	0.955395881950665	2.331345869658274	0.9586985856111108	1.338516818366764	-1.565818957756713	0.8928376267931458	-0.11386059876097047	1.4555665316981548	0.2983178462281568	0.2757398299667991	-1.5088541436172318	0.5893062897801572	2.0901183966525654	0.0543190439144442	2.674551259386896	1.943119803061912	2.3254400221114344	0.842412628803878	0.6513918355812794	1.6130593585585498	-0.35677685620153304	1.8434505808013184	0.16013079672064895
0.14116608203492978	1.7254249609734427	2.1575167073404904	-0.027902158870823136	1.64347121326148	-0.37383895032263026	0.8593412604532746	0.8777479069479082	0.606985679437957	-0.07200617338806029	-0.13598928402205737	0.37526834340557075	1.002718676301392	2.357697095609289	0.9412719078834417	1.2378822710812378	-1.665555356527498	0.9899571281016988	-0.14158550244866755	1.3492990505462998	0.2901787379201811	0.3065583307002887	-1.4979857324531127	0.6922027353982247	2.1603233984030785	0.008019477082070552	2.6013734534019135	1.9113388823086441	2.351320791712545	0.8050058622771876	0.6527467497073175	1.6198756560043361	-0.3906572736845604	1.751136477930779	0.0931355760926507
0.16046651685811716	1.5945062729835615	2.083318480141693	0.047476282991231265	1.660372094579626	-0.5198772316091237	0.6432046252041559	0.7478353202927797	0.6208014956724388	-0.07864948757224507	-0.11246053880430402	0.45434501312160763	1.0357167329027095	2.374354912842615	0.9306649356770714	1.1161786762235901	-1.7487236622714106	1.1003340232095196	-0.16003062599023818	1.2416828303134562	0.30473302532256197	0.28690539321408676	-1.4888333862096443	0.8116600907211357	2.2151898436612236	-0.06629873143105158	2.532567965958706	1.8772814771281865	2.359134074593025	0.7655881999086895	0.6518499026345665	1.6441399601195201	-0.38781614852875085	1.6790417411284708	0.10466792790535784
0.25423328871505074	1.4863618956097349	2.1013469306143433	0.1615818463153626	1.746210165547565	-0.6332841130277811	0.27691185237467225	0.6116232769409057	0.6564008944355104	-0.08420756721912241	-0.0598725804207075	0.5750502608760552	1.0606997576680475	2.3686294704187096	0.9251185919181714	0.9904473333742336	-1.8086942093287413	1.2114514809634844	-0.17382025444728985	1.1627717252530707	0.341295942127469	0.22856504914504416	-1.4839311607529864	0.9151006557073458	2.227511921934063	-0.14909959747463203	2.518242453399259	1.8368139710606417	2.3387891735798783	0.7104869179304457	0.6428621448732353	1.6853878481221578	-0.3645757447542298	1.6184091001048493	0.1631749592955048
0.42822678691224486	1.4197292042453344	2.1690202274624197	0.22252736549858793	1.8605231408498604	-0.7144333495555413	-0.23690285565676553	0.4565737866776799	0.6228189922020084	-0.09776400527908968	-0.0081214691608348	0.7092791301711112	1.0708009715492772	2.353035963264184	0.9636279396500861	0.8897375010795174	-1.8487696882845455	1.309133016423128	-0.19340454382518524	1.116111932265889	0.3656892401634024	0.15731417744387546	-1.480676357620153	0.9694778614980823	2.196364301081464	-0.2235939546191467	2.5440587481176977	1.821395282127801	2.3017957901360524	0.6418018293473363	0.6144378787771797	1.7366672682148199	-0.3349238685447654	1.550552983951406	0.17690029036116617
0.5655799827474147	1.3860432799864095	2.256675797001858	0.21534265170482825	1.9725704465522853	-0.7698008937631359	-0.8020878110726921	0.33827925023598776	0.48727012536876424	-0.1169144976114799	0.02873618894058514	0.850504018207286	1.0563170700470967	2.333016017781931	1.0565374022621987	0.8127532016812278	-1.8556482699626138	1.3832487905358435	-0.21194329743549556	1.0939860321226438	0.36971374390240186	0.10323684763146401	-1.4716098146227172	0.948326668187528	2.1283288633883246	-0.28957262636481623	2.593615909939953	1.8220842182044508	2.246139288541245	0.5509490080319176	0.5919106232723836	1.7723635177317398	-0.2980650048567313	1.4966092172550465	0.16489505892517967
0.6095812173686469	1.3136730750532792	2.3583529142285156	0.28293561852456345	2.0731061228935723	-0.8030354823561325	-1.165627545326243	0.29322655945026777	0.30011100731379703	-0.13640674888655882	0.05895971114813227	0.9663689678982227	1.0333292766111404	2.298352257215465	1.1623314480680644	0.7388555876597631	-1.82177140697619	1.4300959900709127	-0.23071612621765283	1.1028350763369363	0.3532192852945043	0.0792159771439744	-1.4528703856892156	0.8699387481515315	2.0230919369427354	-0.33958782839060836	2.682245527616705	1.8152922071009603	2.169419624502573	0.452798139562727	0.5757770194797793	1.8081383618732965	-0.2709322596187515	1.4795338130494857	0.12148470950820293
0.6009993330281667	1.2018742633613526	2.452653568961002	0.45172022394327893	2.1277707639452057	-0.8275219841621514	-1.1613956562922558	0.2764239467136874	0.12272733244343104	-0.15842921549171526	0.07396231827924635	1.025414560196382	1.0168558281993192	2.2465012533764748	1.2410042010789288	0.6601128455468024	-1.769541540977586	1.4427450645537059	-0.2537387197864609	1.1437183185284687	0.29233515111764563	0.07355588697163488	-1.421300511365652	0.7724777077109707	1.9025739605219616	-0.3624651318926112	2.7858144276047896	1.8096459266466804	2.088162650450349	0.3787985405405553	0.5531195764966812	1.8397977056702293	-0.2711453440054372	1.4935479912308673	-0.02345880602198396
0.49455344340417573	1.0927788026572145	2.5219202235008087	0.5923667354355192	2.1231458342628517	-0.8542584169184586	-0.9137410206558407	0.2833813737423947	0.024978280588174164	-0.17977415998241944	0.06661261745349485	1.0480949578862744	1.003531548324472	2.179668038428221	1.282362203475179	0.5686523143812453	-1.714142549086704	1.4198471320216028	-0.2738379745424198	1.19833238248597	0.19384893723014018	0.09797434428098709	-1.3895819114156323	0.6914733839047579	1.796390790475445	-0.369494563214088	2.8740011186564707	1.8153146724078078	1.98994185968079	0.3406735969275053	0.5332973274855051	1.8357179301549849	-0.2961803918367115	1.5272342060873836	-0.23860130162788176
0.27784618890221874	0.9812642821781523	2.5781004484741157	0.734932752380476	2.0861658948212307	-0.8813278986641178	-0.672952476431824	0.3363723547368754	-0.003745490002129914	-0.20240819522186007	0.06237380484854347	1.0502456418333277	0.9926572533583539	2.0922963679593236	1.28431819216175	0.45993538360901703	-1.6564668862961962	1.3626717284394232	-0.2897186745346409	1.2437684414777181	0.11346097672413306	0.16515547309726383	-1.3661919465471686	0.6523488859337572	1.7173350129438898	-0.3688505197805617	2.960004814198871	1.8164978452350968	1.8670082040755134	0.33810867876193396	0.5262768471740789	1.8221710748539273	-0.33955490254873527	1.5786322546763172	-0.4525320431991272
0.08229036388512133	0.8910044065591028	2.6225054988993635	0.8662650224011326	2.0355061465046544	-0.9117648757465577	-0.5029506938652399	0.38798647188854785	0.08151660333278783	-0.23613440667135785	0.06934753087957848	1.0297461484738204	0.9862963876672464	1.9877265382170939	1.2417918475298972	0.3607796490040254	-1.6128640852265719	1.2823272934993208	-0.3067645487156135	1.2541964972990216	0.06671666613175828	0.2608524123037473	-1.3591961218873176	0.6317996970305091	1.6665097074841768	-0.36627434604645764	3.0410097664011833	1.841426847399947	1.7476016208617238	0.34868298138586207	0.5200905310754802	1.8246146531835485	-0.3955298033267738	1.6349180820315081	-0.6802235818077808
-0.026358718116292923	0.8443392962001072	2.651279971574924	0.8489455151865377	1.997212040703039	-0.9508056183872556	-0.5026470013604604	0.4056968399905208	0.2943759371790784	-0.2605731689590293	0.06450230731540703	1.008546549567145	0.9861940681118933	1.883860790526994	1.1803488606339596	0.2943621383957358	-1.5881728304298357	1.1884940389330305	-0.31007281114438945	1.2178397550475881	0.03879141556070387	0.36712957860311113	-1.377592337836689	0.6133401580410844	1.6468006556858719	-0.37865429204645873	3.09529358806527	1.9369418436789125	1.6470858972281672	0.3432590344384007	0.5095549888498854	1.815583416316177	-0.45014096403002346	1.6734220684063277	-0.8774321177008371
-0.10881602998964754	0.8142716237412818	2.6684934587691815	0.6831891371995901	2.0138828454181	-0.9952158508451718	-0.7263033271083504	0.4060501944280559	0.4930105754942272	-0.2683496838479183	0.03592822291693991	0.9875635300743415	0.9889851182051321	1.7916151256972317	1.1189386923401465	0.2666249900095677	-1.5686602430394465	1.0868055305844304	-0.2969385931685109	1.1445078243319746	0.036460807425284285	0.4583481440244553	-1.4090134865337967	0.6037370300437639	1.6534766395443428	-0.4039481345853663	3.1181802395350227	2.1080451090633177	1.561209859828813	0.32355362314503894	0.4991785646533272	1.792012173890973	-0.4929283088765134	1.682879411175416	-0.9548129570550925
-0.18907406279353084	0.7769726166134001	2.666085137799059	0.5167929240617365	2.077477578352188	-1.0354740725691678	-1.012982449608885	0.3669740674909898	0.6728206261908204	-0.2860132249910686	-0.007502929982428036	0.954154896301955	0.9877572835408974	1.6995823228832285	1.057069063616602	0.28778545509285014	-1.5424937054997532	0.9899240672692814	-0.28270682272019204	1.0386285168668432	0.0709814387506987	0.5115529916444477	-1.4374200811869613	0.5968834414067363	1.6717846234694522	-0.4353851606440606	3.1414718524905547	2.312913730639166	1.498907980118919	0.28428643597558817	0.48953504774202744	1.7600884663566254	-0.5162018591111857	1.6851705574720992	-0.9128448904891154
-0.25210962729716097	0.7234535035587871	2.6258959551024206	0.35039671092388436	2.139044517496373	-1.0738154123322268	-1.0961479818415545	0.29320828249660286	0.986587066459985	-0.3027594131827918	-0.06201927521634517	0.9419710450890193	0.9780880855600461	1.5957984451991898	0.9813434210764431	0.3905656251403155	-1.4935847434534035	0.9162843691433731	-0.26738270146991877	0.9223277327954378	0.12829758006044484	0.5327024017518245	-1.4643451397919645	0.5873324099446624	1.6979396330574938	-0.4965142403817257	3.1951798695420495	2.495841235860849	1.4537976585556112	0.2240211187573274	0.4944002020237782	1.693883212548823	-0.5123331936906916	1.7051608089106627	-0.8209170917237529
-0.30474361926226073	0.702875988678508	2.5520477441834446	0.14960569524650036	2.1816671831187415	-1.105133118964286	-0.9733505777352072	0.20960340411223144	1.2331520423269258	-0.3041024658698471	-0.12893672456632177	0.9598514385598429	0.9524797746231067	1.4798759746164234	0.8870293222934379	0.5506914621885739	-1.4259767244181305	0.8640747025902463	-0.25143437976138605	0.8246592856867654	0.1970505200553458	0.5277601766745132	-1.4855614224276041	0.5718886814956857	1.7317064143745362	-0.5826123886191704	3.2747674565441343	2.621122763712444	1.40022586696703	0.169658533210768	0.526898854014858	1.5767129171469059	-0.4895521051496927	1.7349775322438916	-0.7230132767192061
-0.3467764599832375	0.8468307210110322	2.463321229310221	0.010683319695251003	2.19468795901198	-1.119935296268816	-0.7932411163682571	0.11917512969269997	1.1778887773889983	-0.3148828619918378	-0.19008114158451955	0.9675878566925711	0.9138882489958297	1.3665624282268185	0.7775136470067492	0.6665282038299931	-1.3631527498332698	0.8238132208726687	-0.2500455337417583	0.7450902591234584	0.27480152960400794	0.49733926276288515	-1.4958921332499195	0.5460372230050077	1.7723687498883856	-0.658444374433315	3.3322719875248112	2.6690187979108186	1.3385429767827943	0.13363340260259868	0.5834918330088199	1.460185668673836	-0.4677038527015184	1.7599510268777419	-0.6721136962685546
-0.3746744323787169	1.1176827129041835	2.373628251574801	-0.09424964505329961	2.135156612864581	-1.127946974734893	-0.6456795691004615	0.04153463052120462	0.9482115924722292	-0.336251789566239	-0.22675081228858054	0.9095546472359995	0.8654854148941551	1.2814230799231998	0.6811779223329253	0.7321283343384969	-1.3078387536559744	0.8277011747649233	-0.2691460677645017	0.6912985970446098	0.35061236794715367	0.4678847057099496	-1.5138307318871171	0.5012920877311743	1.8303405470744338	-0.7264817833083754	3.3365873583576464	2.645220549523946	1.2715519594398477	0.1051730706374208	0.6149296981396561	1.4246751882696937	-0.4507233946869639	1.7724314098993985	-0.7043227096091195
-0.379910438419557	1.4311318663467902	2.3045444413602754	-0.22377474709048206	2.031832720062179	-1.1353480633871578	-0.5829472608306487	0.0028727812005588465	0.5834320799540936	-0.3353284408438876	-0.22899453283769639	0.8032897059832005	0.8027919495615228	1.2307237141694773	0.6382052447121899	0.789791273878023	-1.2529983050257996	0.8908143038492191	-0.29899325301028123	0.6797323370232523	0.41149650212401107	0.459066009119485	-1.5492388714165355	0.43386759411285486	1.9069235443671038	-0.7934237678819687	3.2865872699103194	2.591446093367203	1.202049946851305	0.08635683097479063	0.5924506602194171	1.4817277407902314	-0.44587927629630864	1.7790566412739754	-0.7785411664826979
-0.3664134392903655	1.7584337552526346	2.2906587208861215	-0.3569093008568206	1.969918716211644	-1.145106398775169	-0.5898925763747283	-0.01622663537999871	0.06677542869007798	-0.3086292729177343	-0.21971038105203172	0.7738852730021677	0.7368526805563059	1.219452943335002	0.6310573531696552	0.7858280558941907	-1.215970529514293	0.9804752813644676	-0.3329913713034875	0.6941802932274049	0.44125380290460897	0.4612416925613395	-1.5918716442618914	0.35763878603767907	1.982105473786578	-0.8423875827641419	3.1699899996219267	2.5538017275267997	1.1438006966773246	0.07263622873442854	0.5466150243400102	1.5761913346379504	-0.4662454084548699	1.7770964383312566	-0.8469077380182041
-0.355307471320332	1.9978534768652085	2.3452090193026427	-0.44304771857723796	1.947211325368181	-1.1653150713401792	-0.6515025427790527	-0.011559919877380953	-0.37919890415936586	-0.2598356891353323	-0.2239552577665746	0.8487361257824235	0.6949585070590253	1.2694809750390204	0.6262986558617223	0.7170713325003283	-1.2061656668399072	1.062928997412782	-0.3597903776447665	0.7108454448964026	0.4393857123630733	0.4739202945473804	-1.6254321538934096	0.2774564297875963	2.0444582220089607	-0.866332787343957	2.997919333304969	2.539236720254155	1.115835217069987	0.047739423073951216	0.47224904367852316	1.6734343202114672	-0.5106474594315785	1.7740543051928828	-0.8854060503483752
-0.35863378308020777	2.042709461324155	2.4438143518645887	-0.48892536416852134	1.9429256611852916	-1.1980352842718431	-0.6894112897886573	0.019516993672037866	-0.5395011084127227	-0.18095532685451635	-0.23137772790743272	0.9843551327107039	0.6861078655209972	1.3685382243731057	0.6158689041068193	0.6818487032003284	-1.208976596510644	1.1350280607480527	-0.37635769814107395	0.7452218434240422	0.4228071596471973	0.4987363386785944	-1.6530722395486843	0.19535807874118244	2.091493325199769	-0.881035693420437	2.8401235593617353	2.540442358388292	1.1232280542349256	0.01507946509901124	0.3611653723772631	1.747206092882045	-0.5663903349885594	1.7822196960224517	-0.8966132974200779
-0.3686244582836945	1.9092218145562039	2.5074285046914406	-0.4912551455958658	1.9895844163702532	-1.2265775826593033	-0.6431509988976263	0.030361319513630348	-0.4241702468011236	-0.08466324580937365	-0.2304438550302324	1.174521931551384	0.7092605071294672	1.4706519539334884	0.5996499509373019	0.684134140979336	-1.2346028041568258	1.1911455176928845	-0.38686507252177743	0.7903223624493001	0.3855414563684655	0.5206036138809994	-1.6688028346546464	0.12806093220902365	2.119054630526204	-0.9024487614239958	2.72670903325064	2.5527458581049784	1.1397539066652362	-0.02207422950200947	0.2956955360664503	1.7415472799081861	-0.6294112261530056	1.793509955828886	-0.8759839238545476
-0.38615607791221895	1.674169839759464	2.4917404615823786	-0.4356285613694063	2.0750325269939784	-1.231317979941079	-0.5518517891456549	0.017013051019849505	-0.214183828012938	0.0025992042236894	-0.24424576846208984	1.340472129882847	0.7657579549435057	1.567220355083302	0.5615934999146938	0.6776703851902364	-1.3070920056008963	1.2111142604728296	-0.40000969383862744	0.8076914901264235	0.3201703008587242	0.5320011027743741	-1.6468944058343442	0.08555015944692412	2.138235667939461	-0.938416110096297	2.6276643123614987	2.5899708715509013	1.1516782143198987	-0.06518537402892996	0.3194330529436139	1.6346943152313362	-0.6919822725011151	1.7965329960814547	-0.8356532029841726
-0.41632376892031947	1.4489078205475647	2.425639625931713	-0.33451507057511687	2.154989995971201	-1.2097512076083787	-0.46662642948926525	0.0019162872920581193	-0.036687173336916006	0.06029650782875825	-0.2522503931238	1.3159936193847614	0.848267307496154	1.6735039969524208	0.5111841270527344	0.6665228263293358	-1.4146662233887926	1.1954037529082107	-0.42609607132339294	0.801908360115745	0.2523604162175899	0.5344804983718188	-1.579670422676069	0.06122686599017742	2.161902213693023	-0.9882056216881194	2.538895489174009	2.6751068960664286	1.1777750463026075	-0.10802292728485563	0.3798062905668047	1.5127726175218217	-0.7440648318156946	1.784892700035249	-0.789653837629745
-0.4421320348690059	1.2833779696241625	2.3152329982038102	-0.21662910719906833	2.231835581401611	-1.164134597700143	-0.4008373901387401	-0.03742180931421509	0.10598480124338883	0.0785716176061924	-0.21974676570958449	1.0589994795381978	0.9439986203682966	1.7647945117114645	0.4696620316458657	0.6517024345200536	-1.5463306548559228	1.198399064325202	-0.4720372250512998	0.7835260333241225	0.18127086136527099	0.5234695522219216	-1.4872317256170378	0.054900031209543135	2.1759547153465615	-1.0392281736996838	2.4678184208965073	2.8604381891207686	1.2133260673611734	-0.14387706334865338	0.4426386250023774	1.4862433592239177	-0.7835470010642595	1.757577144742567	-0.747325200351017
-0.4469649701907089	1.1454967313846613	2.1663663726840636	-0.09939763168730552	2.2990842427609643	-1.102875786925345	-0.4222014976488554	-0.10173231694559495	0.1815898111901078	0.06322244403984326	-0.16748626924396576	0.7255427331337263	1.0396219292653455	1.832342724712656	0.4314611787739124	0.62154003333781	-1.694277836597173	1.239811063010896	-0.526784806911152	0.7330042411147933	0.0870434133747055	0.5138225497525777	-1.3799090254795663	0.06131948205283948	2.1661315566385997	-1.0699661098775421	2.4106808862623192	3.207145269694647	1.2366491255260734	-0.16659197862295141	0.500369538991872	1.559386374897399	-0.8019953737426488	1.6992292857203601	-0.7289006280290241
-0.4286937353591066	1.0310307512229469	2.0540268192317677	-0.0026115755777686434	2.3227431368443043	-1.04178720118955	-0.5219116693810155	-0.15798878032833066	0.16018282801370476	0.03983294166393413	-0.11142964017362822	0.4528339939550586	1.1359159996919295	1.9120295306125752	0.38583675810158463	0.571986364788269	-1.797025512077863	1.265644797461639	-0.5709417876625323	0.6486981797304526	-0.0162541848336041	0.5224811072064589	-1.2618780802372367	0.06687065730867428	2.130608212614865	-1.0789827179469067	2.3687294073448584	3.6588252407301924	1.2676219599042984	-0.17914981796158808	0.5307514390209211	1.7012210925035611	-0.7880265083932525	1.6102755307516237	-0.7343801206637653
-0.3479504523690767	0.9118507058588173	2.0206342213119823	0.04802331762406634	2.297828570452602	-0.9965517473469061	-0.5813429721640978	-0.19897789508239688	0.11159613159096124	0.01923746853877429	-0.005277401762089062	0.2711641595609362	1.2295440772595956	2.018569698500687	0.32825323881539187	0.4993094434158275	-1.831570198528177	1.2892766804734008	-0.5931477189651178	0.5592998059135009	-0.1158276154028394	0.5422168752805485	-1.1485891943923046	0.0684740728935186	2.0679627039413675	-1.0702303328246299	2.3429890429050046	4.104439578916974	1.3309165586647773	-0.184033422148836	0.5205148458195772	1.913112200524737	-0.7495197921148489	1.4999059222041642	-0.7543770177331603
-0.19346088100861505	0.7689711112040367	2.0167109045038223	0.048257761038138905	2.242660880556935	-0.9713584415745959	-0.6365555899351409	-0.2257840937919527	0.13623110921467266	0.0062446329456966035	0.22964620383991208	0.23216475487232016	1.3252583368725135	2.129077832682582	0.25183840563063686	0.4103924700607898	-1.7971287211586442	1.3329103670975253	-0.5879668551615633	0.4772964697893857	-0.21980997991897872	0.575150317024776	-1.0464089688003821	0.06942338753580937	1.9857492958299248	-1.0388043160553968	2.324519002639535	4.417231534587096	1.4296921041978985	-0.17482707587987906	0.48135252364278935	2.1386501933692355	-0.7000747439865788	1.3749811703774963	-0.7849309523922502
-0.07701648956523136	0.6641710322797296	2.0194535693830287	0.0088224250960515	2.18098475251637	-0.9506390938925803	-0.7369787788524349	-0.22661264902479336	0.19453944891456112	0.02594673620312745	0.5905516862199605	0.32318351273464446	1.4360363088012789	2.230176374167802	0.17612589053132838	0.3125864881205773	-1.6733385354430184	1.3673531423096885	-0.5468788599966241	0.4092542279572605	-0.32370224360514	0.6229325221577067	-0.9551886778350134	0.07639274625116418	1.9092238050544386	-0.9917891454079948	2.3125663112858272	4.504629066658582	1.6169072380904101	-0.14449948349016567	0.4423878935626832	2.2876084419538545	-0.6402832650825696	1.2455823189770272	-0.823393798750675
-0.06946771852428843	0.6280712171770242	2.0356222318613977	-0.06724469429484087	2.1387169508072352	-0.9276661147159494	-0.7956970644503846	-0.19990392740145385	0.2352283189228888	0.08353012016063392	0.9821718836845228	0.42231140679077867	1.5448019961414359	2.322018146967661	0.1423096029030984	0.21699603645083707	-1.5365865034055262	1.4003941382273652	-0.4550381659046948	0.36406159992159354	-0.4247232941760153	0.6733376959070878	-0.868212787440053	0.09386823957479981	1.8592506416220798	-0.9372105929002099	2.3229118117428484	4.338041327950478	1.9241537842461973	-0.09907649272334387	0.43858834789963186	2.3592581597592344	-0.5869790219509918	1.1404187039592546	-0.8404588421557417
-0.11533560103900489	0.6664195173269337	2.059590510843872	-0.16399656073982508	2.1418912280091202	-0.9196544362498722	-0.81723282424581	-0.1444455576621168	0.23409852086633137	0.1461679390073715	1.3597900521006872	0.4549292738660048	1.6331208256702332	2.40932432143171	0.16182354372583305	0.14416854506001217	-1.406008802847817	1.4601482867380808	-0.33130603006618625	0.34623850640745524	-0.5372412106520315	0.7095788391276387	-0.7913273587785169	0.11444058249371318	1.8358036662068558	-0.8730484539157682	2.3827638538364027	3.9910946174368944	2.2885517500964956	-0.05331835264955327	0.44599939064596594	2.377242038869341	-0.559429578356826	1.074764633968735	-0.8215673012057607
-0.22195367621291867	0.7954980658299065	2.063832499190378	-0.2663457636957866	2.206429664976201	-0.9222300151008602	-0.8251684414359088	-0.05078226244377384	0.2492216748519732	0.19694612296573516	1.6937830161105318	0.43549756738419126	1.7111053801083862	2.4890329593332456	0.21493060568235664	0.09015692846624171	-1.1697267902011053	1.5297479511426164	-0.21170402059316146	0.3525084983302961	-0.665286503494186	0.7284089927741533	-0.7447933983468823	0.12960067425078542	1.8222112166907838	-0.8012899052025568	2.4559036946820934	3.6222517211828404	2.65197451546769	-0.003346907002451727	0.43145214538527055	2.334736636872511	-0.5540882630639045	1.0338613082776658	-0.7886253244491142
-0.4085988990215009	0.9850686154993978	2.0451771538881958	-0.3740969336509992	2.3556167938613735	-0.9228369043703454	-0.8022990754238439	0.08843938594503747	0.29446739702175223	0.24695085247485632	1.9471536430920175	0.3844301562854079	1.7817286109808705	2.557006896365957	0.28796512284837406	0.03367703907114357	-0.8985176103929415	1.5865729099011752	-0.11038068120617246	0.380851756676147	-0.7950256919399187	0.7263768823513039	-0.7276041480583684	0.13283065943614164	1.807191559975524	-0.7141018373083756	2.489515498001784	3.359010743982176	2.9823046993114706	0.05056425294696674	0.39705854232112064	2.2631012089988825	-0.5627726356234954	1.0143738361653185	-0.7652236940921133
-0.5569367502801674	1.2199965359487066	2.0201640501898326	-0.4641720470327145	2.5404034025696562	-0.9395041560152457	-0.72784819767614	0.30322405310535305	0.28342227602121106	0.2968776369619613	2.1248926952395304	0.34012707432220796	1.8309613703648515	2.6201177550386126	0.35805252954368527	-0.02004956998783317	-0.7174038869859494	1.6182980846886506	-0.031424524906819164	0.4320775248936017	-0.8878475669828332	0.6984077538411582	-0.723588556144046	0.12346486009939388	1.7941375805748965	-0.61650999087262	2.5052014280525214	3.2308012378048203	3.228744283857066	0.08682877591725613	0.3494292122962116	2.190579805356621	-0.5877698017860252	1.0103516015555851	-0.7470710275535053
-0.5940427362885747	1.4638512004819737	2.0160474408092335	-0.5091802982968126	2.6976315137524787	-0.9734825540177947	-0.5829736688745429	0.6296260763015257	0.22943406888997084	0.32667062268508185	2.263900279421634	0.35977032348733873	1.8700872314478605	2.6771374852602867	0.40267926471145304	-0.06740384076887011	-0.5694931319790921	1.6221133047495868	0.00026925336131198923	0.4988697158701759	-0.8660972266262428	0.6486707468340723	-0.7338449041531324	0.09880004491157948	1.7807960685883522	-0.5314412111998711	2.5067453437170544	3.162244609742575	3.357464907574866	0.09674645949079845	0.2800730386701448	2.109162919198634	-0.6156885916504454	1.002548975556324	-0.736697230817831
-0.5802404991390646	1.6543728334817775	2.003446854735622	-0.5160719578229809	2.780537082931944	-0.9868452195794596	-0.3006650776384379	1.0338574605237383	0.21997604515935582	0.3375049807453911	2.4192385107355427	0.4289750013152583	1.9064447801165998	2.699373378906607	0.4195414624825945	-0.12588953790883867	-0.48837686560604165	1.6026140257899655	-0.006222431404587959	0.568793613200655	-0.6661454647399723	0.5972053415597264	-0.7483513729490293	0.05878411733745135	1.7557545942875883	-0.4611138701167182	2.463819426224437	3.0834812439360553	3.4071242181993795	0.09394214896310672	0.194544687183829	2.025338179540405	-0.6271241204025786	0.9860336293343966	-0.7422831213678095
-0.5462260264133658	1.7431285501382152	1.9540945592806438	-0.49690132448477253	2.8008423180550612	-0.9895207131272535	-0.07549689137762557	1.4669968931270514	0.2037392330893928	0.35357364682266285	2.6112464127535118	0.5147404492085496	1.9403182373581582	2.693113052443099	0.40759549130957806	-0.18400418750350983	-0.6260577793705815	1.5593241718229798	-0.012963796353791907	0.6290131683630446	-0.32573251564063516	0.550334272893562	-0.7451308911146095	0.010235934990538386	1.7079666785081984	-0.4060674228067988	2.4587447526057638	2.941620319631177	3.4154163420336707	0.0769110923437143	0.11554499664646226	1.957996876158304	-0.6149498991099351	0.9681626882202655	-0.7562744472215656
-0.4835309197016291	1.7175785234983703	1.8914364210688301	-0.4526989724565473	2.826774680945157	-0.9793479167747149	-0.003726430085146748	1.9441411378392552	0.036437660876121256	0.3663086642659935	2.6649683596308513	0.6351535665907974	1.9729865976144498	2.680401369501941	0.3794371306874679	-0.21897407427265492	-0.9624101025200245	1.517548503980698	-0.0117518071306706	0.6665344316746484	0.05953863334354488	0.5004702589850478	-0.7249499676477619	-0.03691721791252128	1.6461524004012618	-0.37101934980457296	2.583358994807946	2.7442251567998537	3.383865394796577	0.04613891413863499	0.04866720686659962	1.9082750586266293	-0.5912028280159609	0.9485097444309364	-0.7747403965105961
-0.4081762617625991	1.603215921959515	1.8180688295191623	-0.3991139996276352	2.8663595554861137	-0.9465499924122028	0.0659247856848519	2.386815047938126	-0.16547339180304704	0.3664045966007835	2.4033202230560056	0.7802164433100052	2.0007095126953502	2.6699875047309107	0.3469532783054588	-0.21205323092775422	-1.3577433797757592	1.4875424924789131	-0.005036450533894082	0.6854365164535793	0.42322763018709225	0.4533230883592573	-0.6984996870041389	-0.0668611486720993	1.5806263380033965	-0.34385943270185837	2.7346121097465548	2.5183964039355047	3.298333889303014	0.02001778754045787	-0.012665560689265287	1.8764156557851663	-0.5598888935903481	0.9287740648031155	-0.7971667126445847
-0.3314245528844203	1.443020407975688	1.7047471408339312	-0.3508772671822492	2.902532277015216	-0.9273515684482276	0.08776423798505587	2.6950680561443514	-0.25080004502691094	0.3622435315792812	1.9227456019833944	0.9058627237390657	2.0260336026451986	2.6790532434021284	0.3141412399022126	-0.14770068057155655	-1.7246273774697767	1.4502102005134931	0.010682997673276972	0.702371415938775	0.685006581603986	0.4142215288369777	-0.6799204241298982	-0.06842983323344567	1.5110173128855116	-0.31949037047775675	2.797703843726344	2.3089523481984315	3.162582478897548	0.01670733316142738	-0.06579651711207017	1.8517297986832921	-0.5242801249708702	0.9167264538597213	-0.8212421964647569
-0.2505090843444676	1.2890844696060326	1.5821317363008747	-0.2973264840178895	2.938439825510253	-0.9160056995443057	-0.1355751912361078	2.9259181655767352	-0.3177002299473867	0.350899532990402	1.3207311222172975	1.060701894465843	2.052505945382897	2.7129747159136346	0.26772260905849327	-0.010977726380336682	-1.968358657300063	1.4033431644789736	0.036358443189688464	0.721628778329283	0.7796244665244535	0.3721380681507338	-0.6777181408150637	-0.03511699319451732	1.4681122232015098	-0.3027782690744655	2.8009815007518712	2.163392136699369	3.0051664350940404	0.037240358049546486	-0.0999683192872605	1.8082098115320584	-0.49929242922552663	0.9198449585413181	-0.8318642550026532
-0.1637197405673687	1.198623005672405	1.505394585042468	-0.2360244154757622	2.9400893577662695	-0.8840403976551731	-0.5178910446981781	2.9966134223552996	-0.3824484185696567	0.3386022068245498	0.6712710490017931	1.2092250050764477	2.079586521032971	2.76329202163907	0.21202287753419896	0.21621092135498934	-2.0076873882007904	1.3573026492548819	0.08069228073757692	0.7492351645918629	0.7525882108091774	0.31943572609726123	-0.6966406166734342	0.024892426906883952	1.4697955957954234	-0.28210282346486004	2.8057714358258563	2.06739039210538	2.844416023185335	0.06516718703628482	-0.11931321421132735	1.730865555923439	-0.4823687937140887	0.9388232870321793	-0.8252853172437893
-0.07514984167174742	1.1530485397845822	1.4596782795987808	-0.19657931105808896	2.847914431204887	-0.862210886675318	-0.7903494355618819	2.8533099209811694	-0.2891324790887038	0.34426221457714135	0.17403831887939733	1.2826252794568165	2.1069626865096183	2.8127797113030817	0.15422275547399017	0.48649485935141445	-1.892378560476568	1.3158774262362214	0.14668587418707327	0.7990924560832424	0.7091235704279875	0.2620838270436815	-0.7474304181082813	0.0984874657000944	1.4864097513962218	-0.25060524631412406	2.8479253954862065	2.000136751840277	2.6872919555731754	0.08080292817360721	-0.1406398518606662	1.620161454639377	-0.4561830901947118	0.9580752802195891	-0.8135283476100243
0.009741547748246177	1.0889176110933931	1.4417752080920372	-0.19223722365995713	2.7164704979813594	-0.8679060243932358	-0.9945562369819602	2.590012126474447	-0.060203112885561086	0.34547336030386067	-0.053481008910521946	1.2403519999073453	2.1291262390830097	2.8480711419160185	0.09736124543451798	0.7129521669974577	-1.6510271606266909	1.2815139970218594	0.2041435263698693	0.8775364368765544	0.6963953265131535	0.20431225301146966	-0.838959600759367	0.17061222449853744	1.5040433407107259	-0.22150769426610056	3.004879608841804	1.9440708343851143	2.54555503324507	0.09096684389104426	-0.16676896093183263	1.4857432116125904	-0.405364831574467	0.9642295537442918	-0.7943353459002033
0.0827130011440244	0.9831974624256326	1.441665501496869	-0.23768505632544112	2.6049691367608316	-0.848814916214718	-1.19729739196593	2.2671680169251793	0.18517826501736584	0.3290629352839004	-0.08261905550106437	0.9689528106730195	2.129956164365317	2.8688824974568665	0.032209756498605954	0.8815959650855932	-1.3485274159740774	1.2432890625811774	0.23792837617317045	0.9715073651388091	0.7135084774868966	0.15083682547104332	-0.948965082389455	0.2234207457279273	1.5258853615100145	-0.19952764785524957	3.259530780641684	1.892647747011719	2.42880543337255	0.09925665940216993	-0.2014759782956001	1.341507785472063	-0.33077582581728354	0.9511891127390015	-0.7626937881075729
0.11540477578167822	0.8634591724980591	1.4608537074041548	-0.34595883972452285	2.511678923615003	-0.8105956944144213	-1.2810306971423178	2.0512379940018177	0.4430304614683953	0.3080597497358843	0.07434435718355545	0.47877819304469604	2.106718256460719	2.8804152523107382	-0.036374558219441744	0.9890222957002642	-1.1596365847739651	1.2002769196064957	0.24588173034549543	1.0518790559356797	0.7728008303341507	0.10507568668257625	-1.0550121742692429	0.2511303139757727	1.5290325363595052	-0.17769622685213488	3.5444464959803588	1.8563887417602292	2.318496828281173	0.09431149717894916	-0.2454841677203156	1.2188501562773117	-0.2271789322192856	0.9146453293068998	-0.7533189495760743
0.11446166856505446	0.7351714704599657	1.5181989119356774	-0.5000076997212319	2.426706564611215	-0.787552404895594	-1.1667961012685468	1.9445188615483437	0.7085652847040207	0.28035329229443945	0.38715538638782965	-0.06014190289648136	2.0840146840118536	2.874236795853293	-0.09540209599907523	1.0010141221642335	-1.0834075719321112	1.1525370775961643	0.20889265152312847	1.0915056680566324	0.8652142482811669	0.07568187206075805	-1.1466786421139807	0.26821218903309246	1.5266643134245896	-0.16266854673652745	3.8652898881355258	1.8272512387793238	2.2148627989240177	0.08151426547819327	-0.28947307011120826	1.143342156898846	-0.10011908004289474	0.8534780874807193	-0.7767442239142388
0.18860711434667105	0.6060929219569922	1.6108330712463226	-0.6481564004637873	2.3379905863029924	-0.7705706069829719	-1.0078724931154277	1.8135462115806107	0.9392485278902019	0.23857476049353296	0.6871529520237765	-0.5957276832101412	2.080166331846636	2.863702855073371	-0.14527324378620549	0.9630167025254852	-1.0426581983900172	1.0890007698569293	0.1330054808102173	1.0996244194026814	0.9560238714545818	0.05510675402940479	-1.218278590819915	0.27965027277191457	1.5575662246128597	-0.1671218043239005	4.203008784705907	1.7917261002181786	2.136619019166508	0.07337492516611338	-0.3281869687516202	1.1112398252175963	0.026258902096101343	0.7808423855805836	-0.8035860535305914
0.330977170977324	0.49020031679980985	1.73614934766995	-0.7629213358899974	2.252140816524728	-0.7528227963948402	-0.8673090774795	1.7207845794097707	1.16457330029385	0.18612375644727477	0.8727632184219708	-1.0586535885350412	2.093155230956716	2.884907186643316	-0.19425828931599662	0.9364034517765237	-1.0881855452601241	1.0203268087600725	0.0563328578539968	1.1063286395174499	1.0259721491271852	0.031196324325764847	-1.269680455409794	0.2715347902811108	1.6186329179964134	-0.19152389441638745	4.493714183786585	1.7618472421113123	2.087713007115673	0.06382658980841346	-0.354870580045186	1.0979716235857064	0.1396340014386761	0.714927379484053	-0.832295757658895
0.46759466491736773	0.39773847651384303	1.9354078692369832	-0.8451621318514618	2.1704129275847848	-0.7612489358254437	-0.7288583053550791	1.6875570776456983	1.4152593490718546	0.13421237178420842	0.9731302962825474	-1.3128976734984872	2.1383179458055475	2.9067828522629653	-0.24568503884378917	0.9000354148366929	-1.1371916452648585	0.9686857885245196	-0.002347186892891373	1.095847949975913	1.0748188124190374	0.0006815357478633071	-1.2930532596290518	0.2495153213830948	1.6846294882621424	-0.24249139998064168	4.714608019232822	1.7429464306171432	2.0961803166647726	0.06416173911538181	-0.3717997739829723	1.099593530839578	0.2601687361738911	0.6642357676699311	-0.8776567355218965
0.6569752899849541	0.3388074925525105	2.2119364026675266	-0.8856720001080471	2.1020879756754054	-0.8033019215476134	-0.6318153460561973	1.5279566259197366	1.659978988113084	0.08880040280314268	0.989315404784141	-1.3727642528771373	2.2213332117152187	2.9034480140160577	-0.29361332538519863	0.8388179473632278	-1.0432531683851194	0.9310030517354775	-0.043149090181127905	1.0746826152269338	1.0922322994927067	-0.025603370808562752	-1.288648692999383	0.2165092720517352	1.7417386876904388	-0.3131435151029235	4.784122189276144	1.7124759860966325	2.198027451730877	0.1539885931645717	-0.38943294465528383	1.1125187741094162	0.39024491622403273	0.6325861272993558	-0.9295907401484709
0.8815874265515585	0.31896913482568034	2.410787442595363	-0.8890128187585791	2.076553372336406	-0.8571781463917766	-0.5393739884058164	1.3195993541318258	1.9566962377097128	0.04683000633265727	0.9116584173463709	-1.3264565521529819	2.3020292343702247	2.8899285470150913	-0.3531528333579629	0.7711098365973802	-0.9325280380721429	0.9008714090705073	-0.061594213722699055	1.0891634675062325	1.0663733612891377	-0.05016540113692038	-1.276430310764352	0.15900627414613847	1.769634576389577	-0.3774707934292941	4.534444450723492	1.6723229943249494	2.3699488727205664	0.35695227755166303	-0.4093419853186619	1.140298401435634	0.5102256315538642	0.6185337633463631	-0.9725991418856609
0.9728809877823246	0.3212796470466007	2.4452300893546175	-0.8778083772610378	2.077571168834799	-0.9132191896667271	-0.4219968353086787	1.151713350077455	2.261198333915101	0.005525140434774955	0.7999635827675564	-1.2462919486370303	2.341706484168191	2.8563836765314683	-0.4296595586286651	0.708558748961106	-0.8393059536354854	0.8989935537892146	-0.05765134749469274	1.117802790528399	1.0075014789817796	-0.06401467543177716	-1.2694688074029137	0.08188603646783527	1.7525603686513112	-0.43279797762049377	3.961797272215331	1.6223376865897792	2.5808199176361164	0.608471572758462	-0.42341669825070377	1.1788740722006172	0.6312102111054155	0.623688842513901	-1.0105595536443517
0.9670697254724239	0.323124955464652	2.3485576825170638	-0.8730218242237269	2.068812659503799	-0.9641238774170067	-0.3314766628515748	1.0278016965425334	2.3215134101630666	-0.030683320177405698	0.7341801219113224	-1.0923291690268513	2.3459129547771447	2.794653691961051	-0.5012566210216662	0.659268577943733	-0.6744203404010226	0.9232734291163528	-0.0469098979421424	1.118493608106466	0.9263086177279728	-0.051076537603687897	-1.2565067970356014	0.02939588295384778	1.7104499144774798	-0.4771048630602482	3.196521304463693	1.5516618312482753	2.754931160060918	0.8358053996093673	-0.4243906934587451	1.2264381100377153	0.7450540960986994	0.6711282994457862	-1.0461673892772314
0.996877392148867	0.31965660266769935	2.090010582446956	-0.8704331781933448	2.0493848351551582	-1.0032164276782705	-0.24223728052332225	1.0410342109964323	2.1999686592403975	-0.06732347629613974	0.7280614353327877	-0.8813707464544637	2.319764623964731	2.7455426043249225	-0.5668544429464596	0.6362905176385567	-0.5441340537184655	0.9392814841727262	-0.030628669322537817	1.115986927180336	0.8349283559646998	-0.030109354789664207	-1.2409020466904879	0.06413848346012854	1.6597239384565377	-0.4964757078686083	2.4647875372763774	1.4683829387654543	2.829466842188304	1.016232003048306	-0.4137828248563157	1.2940366321913548	0.824283606277038	0.7556015905454532	-1.0760238264919848
0.9885303062855542	0.30181862129320924	1.6830409073613541	-0.8688311481971839	2.022812937300556	-1.046183447848995	-0.15829931300675654	1.046858466897873	2.122625912282877	-0.10861635065217293	0.7052239986085459	-0.7012673352629966	2.25384240821874	2.733420385427408	-0.6339619205689414	0.6496536067699307	-0.5052363725080673	0.9480756655956821	0.017055044018010758	1.1199476146279228	0.742767220341621	-0.025769031984338654	-1.2274252168469808	0.18801825577517653	1.5950447902208285	-0.4977032436436192	1.949246255786329	1.3743731180452556	2.780841127281163	1.1321321052232494	-0.3986907208901321	1.3703591576796939	0.8649685185082289	0.8318394835675973	-1.0933371316992733
0.928770180538414	0.2672694855334029	1.2928511172129167	-0.8782479586624227	1.9824793388987125	-1.108426603414544	-0.14301565760319743	1.042599936693787	1.9002816547522436	-0.16043779875137407	0.5691453793594776	-0.531997931495682	2.174709600992738	2.754881243016345	-0.6877056634066653	0.691485184376755	-0.5189571091298085	0.9645796331383126	0.09949111787216236	1.1138486822958413	0.6706865563595485	-0.03728248370075617	-1.1938132252678435	0.36467760680003075	1.5347622766170492	-0.5035216531242781	1.6551239941693872	1.275338557026885	2.6017954872225753	1.1689369709537527	-0.3807152053674695	1.422481683745734	0.879950718496531	0.884109440608324	-1.1073461905389022
0.9028562552750026	0.25834791038058685	1.0098028775552315	-0.9079392402071269	1.9378522771070947	-1.1907970195699278	-0.15876145377489864	1.1169688611591388	1.3870628175746107	-0.21625243028619529	0.3252832762185673	-0.39886706946165146	2.1313602160415495	2.829372032531557	-0.7307899242746203	0.7366776998938841	-0.5793344213878718	0.957993915320821	0.19343848851071782	1.1207634372915445	0.6235458021152729	-0.06304279653389178	-1.1238435382365277	0.5678714597776993	1.4913239446828017	-0.5189456676605178	1.515235110925462	1.193729585686378	2.342532308352963	1.1594912323226754	-0.3592390932060051	1.4457742725017702	0.8803484760183444	0.9236762642929944	-1.1270416268484564
0.9093288666289265	0.3665233013412707	0.8045993033547948	-0.9028498644266397	1.8915756830594603	-1.2965585764107945	-0.1338256583281415	1.1736883407014032	0.975391305718569	-0.2609029363598672	0.09639345966081025	-0.4060141901194262	2.1294331977490693	2.9013739738624973	-0.7685969539210888	0.7690825188498831	-0.6669285753606545	0.9160793919823872	0.2899086693347387	1.1490869579923086	0.5839615041451178	-0.10869901657770012	-1.0282587221563049	0.7506724134578631	1.447854245557363	-0.5444872192123206	1.4872611307906056	1.1211816214409356	2.097027047619682	1.1790256490716655	-0.344797926631334	1.442680502277425	0.8703619210956746	0.9291241010428865	-1.1447214137637856
0.9094697457152279	0.6303972361913741	0.7094784612203359	-0.8081933359949275	1.8367316602494896	-1.421289123467417	-0.041866247478822935	1.2168463206237887	0.7482265764799555	-0.28410057406619676	-0.02049831683852256	-0.46372001208991287	2.1436669847826098	2.9334397262366094	-0.7907560740749908	0.7861560834342345	-0.7524342632281814	0.8730738611741881	0.3806206009313157	1.1859634582310485	0.5404428032659403	-0.15601184837926696	-0.9127732732129402	0.8586858965380355	1.408545927129922	-0.5798930941220612	1.4821105268933494	1.051673962055491	1.9066352127653012	1.241671210347576	-0.3496196850869836	1.428019032299699	0.8629702604819771	0.8830275104126681	-1.1587895825563244
0.921233149421331	0.9617153845953286	0.7058842641976809	-0.7041395340491481	1.7986598318440752	-1.5461898955630413	0.08994950361727039	1.3646703218712117	0.5266946975518956	-0.27674975891293796	-0.050127556306034535	-0.347129773199033	2.184299217097203	2.949928345457408	-0.8008838946903563	0.7728844118140208	-0.8557161974799834	0.8388691239554278	0.4381094631370247	1.2399919720509482	0.4940108422174885	-0.18817772667573293	-0.7784568718736391	0.898597631041668	1.3820197391127884	-0.6186843255413617	1.438355703859527	0.998064251482296	1.7746444557044012	1.302004925383585	-0.36336169668558527	1.436793050395532	0.8569896920289978	0.8213065748981215	-1.168921028485069
0.9580808571048532	1.3206718078208997	0.7313675390181935	-0.648781582901314	1.783646358591914	-1.6551598243346661	0.2809918951562702	1.4727785028032723	0.30507135878116143	-0.22619341847877608	-0.03805997821754733	-0.13857387110145777	2.248538844599613	2.9192925891891717	-0.8081564969209616	0.735279549723197	-0.9401472966828879	0.7904879017962033	0.44397694744466454	1.3165806142060217	0.4519878151159394	-0.17538316186664948	-0.656095722814869	0.9207733895454272	1.3569887205424214	-0.6529617482812486	1.3931582055326157	0.953380756163081	1.741376688462179	1.3380779344641773	-0.372171049384058	1.4683880894995796	0.8425141593601486	0.780371427730709	-1.1547582837678743
1.0102648186553813	1.6404167193956802	0.7755584003766838	-0.6131706051512825	1.7624715119012044	-1.7372489991212636	0.39858031260455895	1.5113124134482587	0.21752276937940024	-0.14716316192485163	0.006862945641503994	-0.008097366069997303	2.294019886953987	2.8273198243796145	-0.8057935575680573	0.7031220957973959	-0.9578081917415808	0.7318313729217362	0.40760686741007185	1.3923402752674143	0.4189748710121501	-0.08783675250833523	-0.564566540163783	0.9433427663155023	1.3196983580815977	-0.6701142212630187	1.3560409543516476	0.901500874217124	1.7927644981394757	1.3669691726811704	-0.38635666276058045	1.5279128002132436	0.8154997943369942	0.747518935554375	-1.116330903381195
1.0594433596981623	1.784557533249353	0.8199582266783523	-0.6304608069391183	1.7322690832419874	-1.7884201260630235	0.2686131245810341	1.6004917627006399	0.2516695706411824	-0.07045926448957723	0.04510322072994486	0.05948044778860549	2.307668178754118	2.725670024853581	-0.7893186193019744	0.6875596088975181	-0.969009412567738	0.6840915309114044	0.352266295114873	1.4476319983729236	0.39068321039918646	0.04603956567527569	-0.49992237460288563	0.9676429057565826	1.266546652608557	-0.659275575787695	1.3121659083767359	0.8393618354775827	1.888427577472823	1.3935759237853622	-0.41130444101011215	1.619739901652688	0.7629437141631127	0.7074747897245623	-1.0670982236026003
1.0876152636503367	1.7812752619735481	0.8210552926300348	-0.7352130548893213	1.7149509443555335	-1.8116521433424837	-0.05267373944237517	1.5421273573284697	0.25742078074813773	-0.010549521413421598	0.0059230086547112145	0.012628780164492781	2.312352140621386	2.6226284352244997	-0.7603857396697465	0.6888233215517926	-0.974843761193178	0.6557517853634423	0.2911258602283445	1.4838505771087436	0.3537058297763836	0.179280849351746	-0.4709895200407213	0.9941195226702326	1.2057204410241344	-0.6064089677912479	1.2664432256229545	0.7769681899271047	2.021072361202343	1.3946155706151406	-0.4151666695330878	1.7065440920812445	0.6449659920681265	0.6770407297502824	-1.0044416735181838
1.1008657243785023	1.8048817705036249	0.7780294108297594	-0.8482831598012994	1.7541770553798155	-1.8128585207928034	-0.430678479738776	1.3572681556366395	0.29555953514309186	0.03583975822831428	-0.0983554198928365	-0.25103902766766073	2.3150636088382384	2.5036331104142224	-0.7203536087992921	0.7095966065878077	-0.9606130502899196	0.6692472171561141	0.2357748845921745	1.4979169388412024	0.30866742823158455	0.29913671002553255	-0.4801819077990047	1.0160695295212512	1.1467971723719614	-0.5252925230353501	1.2346284388964102	0.7196816574665719	2.190371835993725	1.348447043634859	-0.3850210356683655	1.7560301257390099	0.4718136194473213	0.6694863112664953	-0.9401182227617093
1.0918533761632143	1.6925660656973975	0.7237768874572655	-0.9067963285635242	1.8415983653452543	-1.8024451890590663	-0.8344640728865368	1.3833189069280165	0.6270530449187282	0.072725740954947	-0.19173664350319325	-0.6080324159564019	2.3016824847659736	2.40773058531371	-0.6757400010723733	0.7452924559455785	-0.9463276992850709	0.7656195436520403	0.20631782463280685	1.4810215146461827	0.25203605322966893	0.3665939408014361	-0.5167283703924547	1.0172966923515299	1.0980055064744612	-0.44295404714917286	1.2252383944449003	0.6656675713701253	2.392466076597345	1.2659661152118653	-0.3243826013301133	1.7980782499197698	0.29229239126890977	0.6784536032999045	-0.8969797791281178
1.0498283620581428	1.3743356509475162	0.6702661896330527	-0.9300404162212391	1.9424343111515843	-1.792150274743765	-1.1411604926586008	1.5137066943784512	1.1395348233642246	0.1289540806835487	-0.24624086051792685	-0.8186634510427035	2.2841460498624313	2.336252612021563	-0.6303190557332125	0.7829403380416544	-0.9225896107049778	0.949041041902262	0.18901186692755995	1.441454115460492	0.1710834608558029	0.3377744182556409	-0.5707615345273312	1.0004521459547828	1.0876281940554602	-0.36554222829723365	1.2269341706666008	0.6286597225570607	2.592101877669813	1.1676100532894296	-0.24588437367213395	1.8483930996191607	0.1549618716542678	0.7100905150799429	-0.8610527497495252
0.9811537207945344	1.16216136538969	0.6373542110825751	-0.9340747966384013	2.051330737272776	-1.7880870770736716	-1.210527821956741	1.447611137605731	1.561621997303583	0.21330858181830034	-0.2682293218992601	-0.857667892461875	2.2726180466260026	2.2818418059930496	-0.6137719165424577	0.8195664950129983	-0.8825869852179615	1.1755209682925503	0.14931271778224953	1.386530828396618	0.08451458341333304	0.24459000688175686	-0.6324254673426996	0.9871154329313786	1.112763769929797	-0.29904061530212045	1.225890129336075	0.6169403208184023	2.7485018443274285	1.0549451678939932	-0.1738714111370044	1.917549224333787	0.07353522468876965	0.7705258629502387	-0.8163242483826585
0.8933899633371896	1.038427491688579	0.6280866158526468	-0.926821703515538	2.1209113614905175	-1.7891195289406627	-1.161864399071371	1.343079147274241	1.9443276389857729	0.2836869409283807	-0.2847176358804631	-0.8005513679663425	2.249954265115329	2.2672798609149005	-0.6338306461604457	0.8569024820709975	-0.8536945137211172	1.3909718009884853	0.08641411827162411	1.3097711266507854	0.018680910309705832	0.14633636352913415	-0.6971439957168248	0.9812458899601413	1.142871045607896	-0.25904937133146455	1.21451324259496	0.5923108560781821	2.8530176417824555	0.9431968132563876	-0.11384534012262033	1.9873769758407651	0.059594770590931524	0.8615861996528711	-0.76731027542983
0.8057083853468532	0.8376403614387797	0.6229251817561601	-0.9127941725735427	2.080503670623273	-1.7877614291729718	-1.1035356321208565	1.3292556779851545	2.218717926988515	0.3301002036538135	-0.30428045342491405	-0.6901210505444249	2.2121585582519074	2.2717117572430334	-0.6751558299545725	0.8860592906304781	-0.8419711763686466	1.5442814930731874	0.030381723801854256	1.214918583574616	-0.03468881464702091	0.059927494244479865	-0.7710263107672238	0.9917925440958365	1.1637354556150659	-0.2438675611633896	1.167759173557085	0.5426625279457217	2.903996684791864	0.8482401228760553	-0.06937426188616247	2.030503989868813	0.18340626967251342	1.0114208031607037	-0.7021474633420366
0.7444572892696979	0.7178090307506323	0.6084021182053145	-0.8652510018947869	1.9645060666339815	-1.7622868820318758	-1.0372580439582961	1.2070133195516917	2.220999043064613	0.3552524626814822	-0.31500179918393095	-0.5782552649142866	2.1649039769380822	2.2706256151626163	-0.7369335665921705	0.9032726702318982	-0.8197933662450968	1.6073152761596816	0.05166175775802155	1.1039995973971066	-0.0877341766158278	-0.002305887455293647	-0.8506917646002137	1.0340659881973642	1.1705787311598883	-0.24113175273208648	1.09098733438581	0.4975072611827131	2.880457564245366	0.7920102769049607	-0.05339495436413901	2.045772781946007	0.4127750387096018	1.2559688488553247	-0.6212673147755201
0.688739610637796	0.740846956854979	0.5838591856291016	-0.7288684299959886	1.8526069458623582	-1.684490338663592	-0.9287011775217007	0.9730865895855978	2.0739961759341687	0.3439324471762995	-0.31519585069088135	-0.5275454616849198	2.113943153952585	2.2698833271076575	-0.8049862199558147	0.9177058819939132	-0.7993822527396566	1.5902228258000268	0.15111769744071754	0.9766325736465653	-0.1313369716029842	-0.021898082510377493	-0.9273483846056634	1.0981968230872472	1.1562543805160275	-0.24168772184991663	1.0278513077435139	0.4722337909795362	2.7950895654189574	0.7743636399258305	-0.05475469024863235	2.0358841491735054	0.5830910213831911	1.5970950752504236	-0.5540415653311743
0.6081372067340667	0.6946315435054246	0.5318791560136653	-0.5051947602575833	1.7535063235877708	-1.5891680173667446	-0.7935646149059566	0.8317326299357992	1.9877280243298405	0.3140675122020866	-0.32128421672145485	-0.5144348520498335	2.0621865122032315	2.275505067523885	-0.8387959438636203	0.944695557788829	-0.7890734869061536	1.5343896920139826	0.29323773844545686	0.8531867620534348	-0.17023650326531	-0.007099017474406116	-0.9860435251083066	1.16144201687792	1.1315370338575697	-0.23830236534035648	0.9927082438057196	0.4676508683826938	2.707858758491748	0.7572778650522392	-0.051109440856161	1.9957937456427932	0.692275461120947	1.9476213657571937	-0.5256687879344574
0.5164875344795956	0.6088893137053554	0.4379389658081598	-0.26861205003181937	1.680384859444585	-1.5023310442097195	-0.5916685173265898	0.7703403425730275	2.0064665320964687	0.3176949536113213	-0.3340370391938611	-0.4882035593185522	2.0099694324547905	2.2740696134176055	-0.79334874364276	1.0626564121895605	-0.7817881400273526	1.4688366734973028	0.4722064131694542	0.7554064682892652	-0.22527009021562217	0.02452017894200042	-0.9752151554590037	1.212884451183037	1.1223359911082287	-0.22650591168184078	0.9725107897024701	0.49700553599645597	2.6366224073265965	0.7185783797701013	-0.047280964642375065	1.9546458871624197	0.8097275750621087	2.243542002859674	-0.5269928508796371
0.4153559170555011	0.5378216794202612	0.3307242775872946	-0.0941275391084705	1.6638856372809765	-1.427528241201277	-0.3285387679683848	0.6421457895624653	2.113603667802649	0.3383144098201786	-0.3528418430392868	-0.442434788763799	1.9644258614832562	2.2700306931185685	-0.6898585637059762	1.2894578798776193	-0.7838644638878104	1.3981922867883854	0.6176867333078246	0.6781401669861824	-0.2998315303830771	0.053897427446241306	-0.8331478608947652	1.2393842221123532	1.1343914482559456	-0.19867993256667688	0.9719982603220302	0.5722867792416491	2.5818827109726223	0.6733195437658754	-0.047010946168858106	1.9402416359562324	0.8567481963907546	2.4547284127564764	-0.5493777900465889
0.2975105613650171	0.4141963532731524	0.2360840548221438	-0.018602570112620165	1.717201015541637	-1.3786292484757623	-0.16727144591968812	0.47849394644062826	2.131325357318375	0.3506836852371241	-0.38405381511036313	-0.3509173945765137	1.9421486205150278	2.275854379549748	-0.5243543531963046	1.5021541633437079	-0.791611216068935	1.324876584820165	0.6491464364041082	0.6171640020954327	-0.381432848732782	0.05973974491193427	-0.5351360267746303	1.2323569783578336	1.160373938292438	-0.15657490501931953	0.9795280129482411	0.6598041262829879	2.5449068461002775	0.6090734735546472	-0.057961159621638794	1.9315747923485413	0.8424999537343701	2.473719469837875	-0.5923152598402874
0.2023897849564164	0.265170899489346	0.15230478497865096	-0.06711281987442444	1.8099374849986845	-1.3579210024267252	-0.18067352819581178	0.413166021721863	2.1873472009514194	0.3666384316668337	-0.4126642841663838	-0.24933157600946002	1.9345940266781363	2.2869122883684634	-0.3135407805946927	1.7356882618536909	-0.8004264857922838	1.253557757129939	0.6317832603235201	0.575826794066885	-0.46284195197853456	0.035950800070529906	-0.13151183722127163	1.2137006302352518	1.1925253092631474	-0.14377110137503224	0.9689357390858238	0.7314834319970035	2.5288656741476037	0.5099650356369774	-0.08017500082681729	1.906017249409786	0.9209150080347104	2.282637868694471	-0.6325218498095516
0.1748753167403109	0.1274964184955652	0.07308617502000966	-0.22757468409357098	1.9194422492568468	-1.354731133217599	-0.3301298526129896	0.4191730471599585	2.3600341439009505	0.3990995354512926	-0.4384913269195826	-0.17791073673726926	1.9278011450866503	2.2863774043288614	-0.1527296301887052	2.081746561600695	-0.8250084603858372	1.1889568905868722	0.626982118465407	0.5361804443008447	-0.5355893621024412	-0.002664820002807722	0.2888153842264168	1.2250634634231607	1.2306364465601343	-0.17618244955111306	0.9403606442455145	0.7964381225280697	2.526687531760145	0.3956175639249272	-0.10710452180162137	1.8581031082447594	1.0922632661815772	2.0466434358408017	-0.6537955218617986
0.274707715924077	-0.04155347453621934	0.007716716670466456	-0.42623617209313125	2.0644412040451825	-1.3620952164266025	-0.5702119816628469	0.43255177724318283	2.4258421907000867	0.4405363083095105	-0.4660345126873756	-0.07573562069526199	1.9137492594848489	2.2653149807694235	-0.10395462371250526	2.3588760579328305	-0.8797153443232342	1.1479151732242503	0.6031740726532897	0.4920141738097348	-0.5819432357649126	-0.048956074553757147	0.6529586401720134	1.282826944004996	1.2705511973506003	-0.2460253818979386	0.899086210312092	0.8492016398766855	2.517729702209581	0.2920906269806992	-0.14324360142671647	1.79034025187597	1.247227702596609	1.8112663396281827	-0.6687266959668212
0.5276482887609675	-0.2345561944846616	-0.04786273409120455	-0.5809150987651593	2.2273237402190795	-1.3700698894494177	-0.7909766266043611	0.45985145370171027	2.394374624829571	0.5007758187865058	-0.4822074929697851	0.05778810632207093	1.8723155239866567	2.2220876175689197	-0.13508634968702016	2.3378392753646478	-0.9381438262912184	1.1456670366198853	0.6081780796603378	0.46957905056011756	-0.6049069339652019	-0.10041595778891135	0.8933049727418952	1.3652436627668125	1.32841320936748	-0.3361914625915863	0.868581220891115	0.8751565577208948	2.487661994024536	0.20486972978772933	-0.18235288426049232	1.6954622500074374	1.3516721985327564	1.530747297075631	-0.665434271589744
0.8340837813125731	-0.355555703611127	-0.09922631712426708	-0.6711904658963949	2.3376942164413923	-1.3805054244491113	-0.8921524447726282	0.5158703166867925	2.4513110668893536	0.5891354948987265	-0.4971130743474239	0.19089882143388107	1.80758703638645	2.1514065123357717	-0.2583858378656515	2.0799128338768336	-0.9879209588406266	1.174410124323335	0.6594145339424797	0.48904694783156055	-0.5739002350089141	-0.14134531228391747	0.9789308920659439	1.4563489259071571	1.4091837266841387	-0.40665641979301403	0.8572676093821526	0.8991270401269291	2.4371501129212847	0.1372379675979491	-0.21484671449311618	1.5872088720188742	1.4269809559960787	1.315016780357074	-0.6296254621169706
1.1541493254637651	-0.3790123131380564	-0.14109244348990663	-0.7251466407975885	2.366153522361981	-1.4158456227636764	-0.9267271762406357	0.5795045770325451	2.422829395882599	0.6646282466072815	-0.5178038162760259	0.36112016727612134	1.73243900739947	2.043037914312285	-0.5075446651885611	1.6711044789692646	-1.0414925428894093	1.2044756453234697	0.7027912641210368	0.5503454942587416	-0.4946895920146145	-0.16637119390444682	0.9479616404646072	1.5323925018570086	1.4838062745273741	-0.4253942304573105	0.8346720239803046	0.9465513028815101	2.3639633607979262	0.08544030021696056	-0.23271615132975434	1.4855360076021848	1.4709615734080084	1.2878221466744946	-0.5748305357695604
1.5062335552847306	-0.3721428036490103	-0.16227626460453903	-0.7406492115531229	2.3411999599358575	-1.4387038850661968	-0.8787305564635849	0.6204388609256151	2.2145807141052147	0.7070003597296981	-0.5131041313420679	0.549861571369691	1.6534881016052068	1.9051197021009796	-0.7813633901471969	1.1414314193064603	-1.0934917062368512	1.2102216179975664	0.7346098824808199	0.6478231441315676	-0.3979693543946689	-0.18542775115785556	0.860367966698212	1.5482182715644672	1.5532584636893048	-0.34192730240127983	0.8095707393851967	1.0236896781594105	2.2732463581460185	0.03425137341393404	-0.23368532477934037	1.386713984570053	1.4736701127232128	1.3596368544849848	-0.509058891166796
1.8118707330139667	-0.3833697220916041	-0.1592619452992018	-0.6750294768018302	2.2788881965342274	-1.4208302559709771	-0.6842683232403327	0.6388498455847695	2.0523793731186912	0.7176368573495041	-0.4706856847445975	0.7448737050044366	1.592187319109322	1.7489444785379455	-0.9832568666915968	0.7140868196359755	-1.1246062085317294	1.182311663271027	0.7881766851404642	0.7555775278800247	-0.2843762346809202	-0.18816116055815585	0.7543323152512288	1.5014645254316394	1.611700768743216	-0.16152908527721208	0.8060209988614119	1.1337996354534845	2.1828213316854583	-0.03915316459382578	-0.22764848319286668	1.2845409725420374	1.4788930478013094	1.4191239223602647	-0.4344148426322662
2.015437099410437	-0.4106203270774958	-0.1439186943463845	-0.5186019929998459	2.1861049318358736	-1.3781925842452787	-0.3927433246852788	0.6411405571108593	1.850091721087337	0.6876879815823502	-0.4062423921082411	0.9539282434269726	1.5686367681189242	1.5826719542273187	-1.08168641818091	0.6563378400859461	-1.144325214083684	1.1289448675833005	0.8474341153112418	0.8428573944575699	-0.16474635935867316	-0.16576376959326794	0.6402139980279822	1.4190188641502413	1.632596545941577	0.007342405780158478	0.8018764711553882	1.2489717752238092	2.1107966448036657	-0.14948568440403537	-0.2318048389816366	1.1908633249406875	1.5640747151810688	1.516885861980696	-0.3748320100991601
2.1265789585777823	-0.43549322373760796	-0.11740104305714275	-0.30702658027513385	2.085475665011976	-1.3324871612732156	-0.045741627920245165	0.6221751715238489	1.5249896403173733	0.6270287671406499	-0.3250924775453613	1.053655508419172	1.5637026917830166	1.425841770615793	-1.0903899114641071	0.9488953858015463	-1.1759618329048767	1.057645876392524	0.8904779385787267	0.8862144215000859	-0.0809766143675065	-0.13825297033610093	0.5329027383233156	1.316874924041307	1.614461081568018	0.12330325168323471	0.7987000545013064	1.3417385156317923	2.0508364141483852	-0.28442089925840464	-0.2515306528237	1.1096750776907343	1.7302947424216988	1.7087630000326706	-0.34655380862709906
2.0860683946504435	-0.4201570050363296	-0.05340030508541225	-0.05830653913333299	2.0053154166557645	-1.289819885192908	0.23965010244046475	0.5906717957222323	1.2268682131361652	0.5601159636248471	-0.24314816462590202	1.1266679545467941	1.5569325478704985	1.3008644773626181	-1.0077592350371283	1.409752569563268	-1.2167051353245713	0.9621066828735103	0.9255996176968001	0.8708519544068725	-0.03158934609578923	-0.11731891975723352	0.45376354439932476	1.2244556705119374	1.551653509073369	0.25482022359609335	0.8313121091529793	1.3985457882129162	2.003723135912428	-0.42193471184189424	-0.28729363528925456	1.0483498355762966	1.8011713446419584	1.8817827312038862	-0.3474581909066196
1.7782671576233124	-0.2425008416514521	0.0124863414984959	0.19990357604060466	1.9349275745255041	-1.2529661642489536	0.3528547846023761	0.5565791848179884	0.9538014028568194	0.47436444786472115	-0.1623135837618158	1.3393439022384905	1.5519302584976888	1.2119209027773388	-0.8215530503078444	1.9149526237383925	-1.257412011009872	0.8655756643819823	0.9591347873167976	0.808217827328761	0.012968517689128562	-0.09504853569377461	0.4098952048111005	1.1572742940581073	1.4620374438408656	0.2824480355009419	0.8874435675959346	1.4148780662908798	1.9715064829590598	-0.548197083405745	-0.33808121710261363	1.0295442853904415	1.7618264964425918	1.948588738638017	-0.379223879600361
1.2134711607201933	0.09717029947958893	0.05192325039969468	0.41121523992448594	1.8529618097755907	-1.2377569270685487	0.2710228585863448	0.5181914898023268	0.6615818255234415	0.37657941985941445	-0.08221882426797876	1.5441675869946911	1.5316880397970356	1.1547101425415203	-0.6489534580190335	2.292297222304846	-1.2956054420219867	0.8029981207828447	0.9845605526499052	0.7282343102186137	0.045008372829159635	-0.08337494484077348	0.40039392536709933	1.093479192395375	1.4237328755315346	0.16118071207718965	0.9431700645531101	1.4015486508948336	1.9340517771329027	-0.6407324910377785	-0.38154454782184094	1.0461706209840917	1.7401960635896963	2.0037226285495984	-0.4474485872488835
0.5715242975277113	0.38650122020896316	0.0824634768451062	0.5610978450836178	1.7561970499628337	-1.2451395129991831	0.08021813944238973	0.49033132009805414	0.5013119012145577	0.29163733317407525	-0.018666955741676438	1.5323111232678404	1.4812956587857218	1.1345810370511844	-0.5347578500695076	2.4667809861059284	-1.3347277547611478	0.7688132200635351	1.008951185556399	0.648711338160511	0.08277263403376725	-0.08526900428380993	0.4280340110223738	1.0339907376464506	1.418447503815862	0.15298980071747373	0.9926639511432118	1.3744255370945662	1.8837442793635955	-0.6910322462100728	-0.3943511382800469	1.073428665801356	1.7053875452224379	2.0673783098257874	-0.5497679157357936
0.14790871163759634	0.5476374796608172	0.13742648102440352	0.6648732454751873	1.6470978444626518	-1.2366171594161002	-0.13402371865734605	0.47612403478198945	0.5183718518685845	0.21456769371241516	0.04268970511224882	1.4506405373158955	1.416351163235324	1.1522758743612895	-0.354058626776576	2.547701615984767	-1.3655022742016831	0.7733094932722652	1.04970107213978	0.5717476807487729	0.12726442387670142	-0.07974144305209127	0.48072864451914343	0.9878968809600943	1.4027691360855927	0.3343733492483882	1.0352165447661252	1.3411244639113005	1.8390952801826175	-0.7158674938345762	-0.37398403056338203	1.094470590306426	1.6169906712080202	2.05321775285323	-0.6611369780131989
0.05275271545742037	0.6178935917564607	0.2725432132830616	0.7217062364365606	1.5343135137096666	-1.2183993796985497	-0.22812218106206433	0.46821011384478234	0.5509530758234221	0.14019015539579024	0.11753900980882773	1.35321002145685	1.3515885691166656	1.200420895925892	-0.1138067680700305	2.5486588111016215	-1.3778630794060494	0.8484170923574947	1.0980297926205291	0.5214627402804954	0.16304046009980333	-0.07394330189993854	0.5429188372435112	0.9269381462164021	1.4127125356931185	0.5185642665921097	1.0816732202128825	1.3050002505008949	1.8110480472417017	-0.7314553564994745	-0.3319720491393056	1.1020871239303325	1.5859892605495463	1.9769607669452807	-0.7713061082465348
0.11178887923329346	0.5048955880393586	0.5608991624974584	0.7375751250265836	1.4384690603092498	-1.2068980879329299	-0.1059519679981952	0.47021448643011043	0.5391870360629814	0.0848491897639923	0.17526933312661375	1.110741812531373	1.2869226101336182	1.2587887522473806	0.0873121894642496	2.3877155939535784	-1.3734068755651827	0.9601693180938676	1.126602568597362	0.5036725428415018	0.17855582302194398	-0.08603104569237871	0.6190949590711792	0.8392133693632389	1.4157290139126468	0.6012220118726848	1.120992449472777	1.2566399332943434	1.7993106043495015	-0.7384661328187023	-0.2765555792085224	1.0872470298057038	1.6288997208194544	1.9598726341491826	-0.8837391496763167
0.18202493037006753	0.21537341685769462	0.8854008227580069	0.7135397908463743	1.3715011703977287	-1.1672504560227461	0.12070167073164484	0.47676982047817384	0.4511542474941236	0.050481430825588744	0.20873108985639757	0.8176746084487421	1.2412767196067307	1.3131831842746824	0.23943297402788843	2.124556844327001	-1.3644094721698625	1.0585186823683372	1.1258847380703638	0.49670515412556393	0.18500103572634086	-0.11418240149587885	0.6832414658050885	0.7500588320427237	1.3373842260480864	0.5607683777446246	1.1380324694915882	1.1751358000524577	1.8155094434455041	-0.7602645173351702	-0.2269637934921644	1.0605748721902784	1.648825478578864	1.9957736237591583	-0.9841728706654042
0.2589879578776968	-0.028176280738136265	1.0881960759883214	0.6573368665603206	1.3275253423809452	-1.1240725048254325	0.26400492092155786	0.47272452140018606	0.24800579694348707	0.020322703076082985	0.2231151578091073	0.6156866029950979	1.2185560938986393	1.3680579203375447	0.31174548194718427	1.8287136457102862	-1.3647676683914034	1.1338312586145527	1.0787472001307934	0.4809216172704815	0.18115673364729692	-0.15225686172834926	0.7103610117677664	0.6734074631816493	1.2214824545975786	0.3505074629549256	1.1558571023890982	1.0679987516978389	1.849530509261405	-0.8136763732150254	-0.198071816825911	1.0440485661188936	1.631541967214357	2.020689839735592	-1.068120825787941
0.2669241464059661	-0.12154268397412879	1.2211134522200353	0.5890942961140927	1.3082768997906424	-1.1313662776922393	0.2877853644479592	0.4500854681263884	0.024564021300769578	-0.007575619034941726	0.20742730629407385	0.5003857671263392	1.200121520675888	1.4151222578221343	0.2765639404706096	1.4373283929297402	-1.3804190219360275	1.1657680227294978	0.9749582689336785	0.44992035605282776	0.14670818298586402	-0.18952510423871033	0.7080958060725082	0.6012074538322921	1.13534291972207	-0.015633981327001844	1.1725111434917768	0.9467160484650575	1.8813675931660214	-0.8849195401819309	-0.19045826022444007	1.0363677278021022	1.5774137977875948	2.0091513724136836	-1.1492669691425519
0.14596379758505712	-0.13146186283754419	1.3919997586271253	0.5122847725786375	1.3030241339541075	-1.1584801659698125	0.23493626660541475	0.40582477866617805	-0.14741814286109983	-0.029945840353710673	0.17797999011432977	0.3902727637293972	1.1826760364882147	1.4357152933468185	0.21954490114094333	1.0550096062560343	-1.4032525132786693	1.1662969960481715	0.8525109457050872	0.3892205181933045	0.08700737304271217	-0.21907905799711186	0.6811993485495156	0.5283244010207999	1.080497385924719	-0.4298364787552204	1.1623934338705062	0.8002946668701842	1.9080250194361188	-0.9587755037868305	-0.19258947746183713	1.020055770707	1.5095345826067141	1.9423262720937475	-1.226872426317864
0.07444809474771896	-0.12595178223910758	1.5152525062368734	0.4271964659837522	1.3015383850426594	-1.1918220703482667	0.13570143966334394	0.3537049991297575	-0.29321589206454945	-0.05186637885315275	0.1514373824292511	0.2731939619746663	1.150166839984695	1.4356989193456065	0.18487532985749783	0.9157323392529818	-1.422746887301861	1.1736365008447738	0.7424904132663469	0.25235968715560747	0.023642462680471887	-0.23619185745475124	0.623596769379686	0.4665436987209787	1.0675322802324656	-0.7252762661122882	1.144341010137246	0.6338417200031634	1.9231610651956135	-1.0181174504654862	-0.19449407205181882	0.991240123328749	1.4386106283005244	1.81828615730941	-1.2861242431146744
0.20407642068407092	-0.11321036697161516	1.4888863545314355	0.3503185631191926	1.3070212274822797	-1.242571335236848	0.1547614453437222	0.3170657993481057	-0.41592810097899485	-0.07309140792536975	0.12976425474671244	0.16751328146626596	1.094408366737094	1.4213389202824076	0.20587923521664755	0.9363335442679898	-1.436740824431558	1.1910066621967332	0.6526939756752179	0.030126961898838588	-0.046726285532026894	-0.22994643112800456	0.5457446241461833	0.4517077631832252	1.1034947649328741	-0.8420793226592058	1.1256368515128101	0.4797147381596769	1.9050410227605397	-1.0445463672435316	-0.19711710865169235	0.9883035423536788	1.3475951839341693	1.6564357643345269	-1.33722479740522
0.37394920560697154	-0.0870762511126118	1.4141239219860582	0.28179759111875424	1.3186030497053747	-1.2915369377602328	0.29016869040937787	0.3029864527077004	-0.48169310785216624	-0.08755920316583839	0.13389997748859567	0.11315688531496249	1.0395366629692184	1.381233533313051	0.25265230696330354	0.9756376965662643	-1.4357390892357231	1.2246163044319858	0.5856184347647383	-0.2367062620409694	-0.12557652520641668	-0.21808509094245793	0.46698868472113764	0.4917236907573529	1.1642530142697172	-0.8892321094248826	1.0920883234252716	0.3498053570975445	1.861863583583957	-1.0408665646486581	-0.19618168751129605	1.0405189529761074	1.2556658443093636	1.4668561368745046	-1.3894720847822166
0.3883619187971177	-0.07845447396608904	1.291863757856404	0.21196764338974483	1.3107687463901565	-1.2884321810706076	0.3702312774845219	0.3120457294079523	-0.49149545099049385	-0.09628304986077543	0.15892049366603136	0.0844122640366557	1.002809627017261	1.3187994666905045	0.26670523239265953	1.1095751054174232	-1.424465014940779	1.284634939602037	0.5391675173292529	-0.5324814528942873	-0.19471389540922113	-0.22400471695684568	0.39111573436278435	0.5592292234305029	1.2509310192606702	-0.9335775273777541	1.0471502535501875	0.2416648583704149	1.8164846439246083	-1.0188698264607203	-0.18261325921709784	1.1278304359818665	1.1741634340063773	1.240306318199386	-1.4425882884669874
0.3061550586327423	-0.10091347978242012	1.0530272760515265	0.169381974071061	1.2700217900234478	-1.2560598193056005	0.37110934494399234	0.3406796234840686	-0.4656230754953136	-0.0958453585832976	0.17502070463333333	0.05332052631964318	0.9731653780636218	1.2417979969894042	0.31624163043812886	1.2901945974675588	-1.4203912918110493	1.3649529258762056	0.4962277274714775	-0.7983409530097723	-0.2535797709945811	-0.24010146120306014	0.3217237891880872	0.648580569884176	1.3930139396252117	-0.9731283997699315	0.9892470886069475	0.15859564208483562	1.7584864932751878	-0.9766136546556572	-0.17662945697363672	1.2086257101086362	1.0990677609297415	1.0319392911065584	-1.5013494926546462
0.29020832872510155	-0.13039706302208676	0.7588568772932117	0.18200772876641658	1.2126937198208467	-1.2428229722510247	0.3903806149755217	0.40417985283627295	-0.427452041155886	-0.08175529691106262	0.19098750518960747	0.02797569816607025	0.9679357119011381	1.159240282876926	0.4368762481243184	1.3118444151105817	-1.4388232194144155	1.454680025056289	0.4487728876322913	-0.9129706164637577	-0.3140073942995526	-0.2578824274029955	0.27013315745693683	0.7471530030766872	1.533591234812588	-0.996611214192343	0.9190558735795887	0.0983062469423857	1.6792675130385741	-0.9174221831760487	-0.18592580727612956	1.2565898660347947	1.0450627069263976	0.8556228549862259	-1.572819336717918
0.3143103924063689	-0.15453597145989262	0.5968515809711711	0.23513358324277028	1.1493173646795178	-1.2418201247386427	0.360374475101147	0.5256119329905609	-0.38264747822723966	-0.045954548721738236	0.21445560931143842	0.009415346070299948	0.9953971436739151	1.0827627812146203	0.6085963018762139	1.1964755160262774	-1.4763548980850385	1.540882839500706	0.4030241957123481	-0.8256775914561547	-0.35895569501437385	-0.27804339249490867	0.2410115357535009	0.8024968890214634	1.5506706704160524	-0.985078983480915	0.857495400217903	0.05751673814336348	1.6045157685295899	-0.8521022672261689	-0.18965302656234662	1.2332972772787574	1.0323013197682194	0.6852188491703906	-1.6439877200213502
0.2818808094015525	-0.16281143021983385	0.6235207318442159	0.29960552211266755	1.0787501407909206	-1.2174076338191466	0.24038952766949334	0.6883438361112306	-0.3042179731391263	0.0005846251931061252	0.2290640493190587	-0.01310387624182755	1.0231598496930085	1.0079172216731414	0.8279033287074327	1.0854892799770108	-1.5230661138229504	1.5987789692295782	0.36378279356976095	-0.637215976944337	-0.3768857601799138	-0.2969674208076962	0.22733449833591676	0.7875336063975491	1.4689643652288626	-0.9478455665204855	0.8097099448959331	0.042816939029634835	1.5529410940898312	-0.7825143274487797	-0.19296557462137784	1.1093249743628069	1.0534487613446262	0.5608286981462813	-1.6936932794232233
0.25424111533095767	-0.1590742930034456	0.7424635775009254	0.3724636972734447	1.024701637083142	-1.1847318274193968	0.18936258485562382	0.8877819545103259	-0.08688786698331288	0.03320761479252264	0.24265978302478125	-0.0429465047811599	1.057436900736238	0.9205510092046477	1.0540563159416494	0.9517562161507984	-1.564052261138604	1.6139538913090405	0.3366456786469251	-0.3834753909126635	-0.37999724217514036	-0.3157644422190571	0.2439688876334206	0.718829853413703	1.330237734321751	-0.8949899678135009	0.7862158511975122	0.05713482792695971	1.5638902012653912	-0.7159358916523259	-0.20696313941812922	0.9207764698587997	1.104825774578846	0.4974785030429819	-1.7167047840910186
0.24735369333403767	-0.15694986230367253	0.8116257495691427	0.4492243784309672	1.0170623139400299	-1.1575846342428884	0.22766085051266272	1.1675411919518717	0.28622525119962516	0.056117455494483805	0.2604882652258625	-0.06931882596798618	1.1173222627164077	0.8279942383518512	1.1381178834212204	0.7933189143086777	-1.5929325903906508	1.573480820263994	0.33213062866551457	-0.05457385238725619	-0.3705606819154875	-0.3313973351730993	0.29622306446722335	0.6162807180306189	1.0947537743210003	-0.8221745273119396	0.8050528878094703	0.10351819813095058	1.6421339810229014	-0.678884793777928	-0.213226603652018	0.737879633362776	1.1706214979787988	0.4263511391214968	-1.699905735474046
0.20517606021880694	-0.16462055611988358	0.8147549995932278	0.5373164912686539	1.0482552418735451	-1.1048518775954999	0.16531145887931015	1.5064872976805388	0.702927054402723	0.07764826888384325	0.2593724690608976	-0.08669554638329321	1.1854841398406801	0.7505615866188271	1.0742397562477062	0.6775359476738239	-1.6121719772730845	1.488699621613513	0.3589920550526201	0.17618553554737465	-0.35667314065494093	-0.34036512682176134	0.3667590529223537	0.4928640260288847	0.8367168038539662	-0.7492820217841445	0.8736116018472806	0.17933860874047855	1.7059366183563256	-0.675116074019982	-0.20932097930294186	0.607705500066384	1.2232249302386105	0.34267338493040017	-1.6338148971255682
0.15849812295786186	-0.1868262843102073	0.8144258798077233	0.6577471425349464	1.1045694151811951	-1.0584026452138846	0.0013901284192833097	1.7696449688758258	1.0331132264271987	0.09102483381607944	0.23689887891218803	-0.11276062700625396	1.2525887148929715	0.6960361625818277	0.9627221462314729	0.5754548527117029	-1.6190019899719605	1.4051615102619155	0.39733356820121574	0.26129426116527915	-0.3570215305308534	-0.3418505553645509	0.4482149344892222	0.3521512843249234	0.6814021566720483	-0.7085751739984589	0.9593242313217794	0.26639167277363984	1.7187602126803412	-0.6951839937474117	-0.2105891017767778	0.5266958769633323	1.2520007928583679	0.2970541164453243	-1.539747318064869
0.12608027987690376	-0.2359518058932705	0.7934040065240532	0.7977538188762792	1.1619715778491968	-1.0364843211702022	-0.10901530108988074	1.8973460441374155	1.1492457066598794	0.11671071645601658	0.2146981736951271	-0.15060662039773826	1.325019591243357	0.6741932449646033	0.818077439231606	0.3923025578523612	-1.614017598482381	1.3572563640894986	0.4369078772548745	0.39846431530934917	-0.38455033745000694	-0.33408104622066653	0.5357514060915959	0.20840536656876427	0.6223795585811053	-0.7064393718428343	0.995188632906118	0.3514528129330102	1.7080914026484753	-0.7447587320515713	-0.20758514625890817	0.5031389244698803	1.2471377336333407	0.25816190805912187	-1.4441724352049696
0.13594964253385416	-0.3180085877883809	0.7444800892025895	0.9225656314430484	1.2095428402396147	-1.0285207497803648	-0.16899457078376087	1.9992766147305012	0.9855756281998298	0.16551029600934286	0.19862221916619324	-0.1789734868844086	1.402566445361388	0.696936732648505	0.7334776466772067	0.22079792941497348	-1.615511094592535	1.3327120021030237	0.47114007071992836	0.5530232347756308	-0.4255281949238151	-0.3197955308295998	0.6075858836700189	0.08743721172367046	0.6016406173386981	-0.7396213702812537	1.0048570883791013	0.42543106838106237	1.6573517801159725	-0.8183000656948284	-0.18941676039801938	0.5431078635806996	1.2031097641354809	0.23174371839930735	-1.3479355208724804
0.2747859820831335	-0.41546361555848643	0.6812786421385143	1.0065061421565376	1.2432198155657601	-1.0220373961209805	-0.1465609374959454	2.195114173257472	0.6263590261125559	0.20740274745781212	0.1955537797125379	-0.20458526175740488	1.4651007469412491	0.7488368584911301	0.872050912284195	0.08757572815112749	-1.6315388577258971	1.3049607393720863	0.4590669935230903	0.5534837798276758	-0.4588414751275291	-0.3038975799943162	0.6488229237132461	7.711061724201829e-05	0.6204609320532591	-0.8013284377156736	1.0173223091132486	0.46825743166757033	1.566080022700503	-0.8749471383541898	-0.1620291723699288	0.6045474251491546	1.1393454452219318	0.24745716341739543	-1.2675341629245338
0.5052289474994034	-0.5074912656284417	0.6005502604654149	1.0290078256696902	1.2638604165848992	-1.016405167656607	0.004585501730438002	2.423113077918021	0.28174909889935534	0.2396659908017666	0.2201922569856642	-0.24469274716815653	1.4989457820840992	0.8023470944529665	1.1204352205969863	-0.1476092630603974	-1.6542509266205592	1.2653736986358184	0.3806674159656841	0.578905866700557	-0.47081287207055195	-0.293389139410939	0.6598171796382126	-0.05898878334578499	0.6575892306929303	-0.8701034689846875	0.9753391925797115	0.47156732020973424	1.5442518826353064	-0.8882641934698355	-0.13141100617655269	0.6729676183785441	1.0760925288364276	0.2694139820939457	-1.2165518285398083
0.7540409804460954	-0.5861313840380297	0.4841985801041077	0.9914285000890093	1.2696981229377524	-1.0063692914441358	0.21368439328184902	2.5779127831478164	0.0878596124217504	0.27145556824269723	0.25980302084194334	-0.2767817575350914	1.5242982941326564	0.8498917359731173	1.226918457047449	-0.3984535361836167	-1.683392314135763	1.2004091629361637	0.2714791508046237	0.7035096201388301	-0.46101590849098883	-0.29856329013433686	0.644269631457121	-0.10115224587290017	0.691429202122751	-0.9361647104013215	0.8965172358866779	0.4644533063747671	1.6382331791064881	-0.8646737861283554	-0.09535389644520365	0.7526625677603962	1.0205106503716088	0.27627469239345875	-1.1800868985897357
1.0863825716452076	-0.6651436654899137	0.3400702346709146	0.9284999803617554	1.273547031535124	-1.0062027669494598	0.4606392157550768	2.870258749347076	0.09169016583255755	0.2959063220722175	0.2945746252436439	-0.28577735830660894	1.5540619159008737	0.8809805062748939	1.25083665427518	-0.5268843843625313	-1.7215432472910845	1.1138096185027409	0.22356136229222826	0.7589987196952162	-0.44183644514975884	-0.3157478761014795	0.6135291885118714	-0.14222746966373026	0.703312139718917	-1.0006571280696228	0.8691696805501372	0.4691036248921517	1.782253355250937	-0.8173903747187721	-0.06489002652240816	0.815895515763749	0.9793238060295584	0.289862462791846	-1.1433264188751138
1.452057719986232	-0.7394935710508127	0.18921321806740043	0.8640719996319964	1.2837990889844564	-1.0326875626915897	0.6922971788027997	3.2567614885136513	0.24312614533730614	0.32489587449147417	0.3190129869002279	-0.29740213242792146	1.5631513030680586	0.8878630447844692	1.2507119435871101	-0.6408282457728659	-1.7476005046275958	1.0255305837825275	0.2450026480334452	0.7215761446090504	-0.4174972076118122	-0.3247598440636826	0.5603712174865259	-0.18917802492971533	0.6923283949368909	-1.0657715705925266	0.8645189509868899	0.48238810967450246	1.9268983604448706	-0.7582741408386873	-0.05252221608366674	0.8678679975463911	0.9507278813363363	0.3119020173068876	-1.1113302013650248
1.6941740830256897	-0.8029060183131248	0.04309970567401897	0.8084454154055372	1.3013629028877631	-1.0762022634225819	0.7544683161398685	3.4144002138795044	0.2973833520058228	0.38154991395570514	0.3264657775890477	-0.3257337418007052	1.5752477482786709	0.8835675984664398	1.172052318017096	-0.8110852940579487	-1.750362865319141	0.9500196425418089	0.27983823527481644	0.6340923223656002	-0.3850488953758826	-0.32367200234275445	0.48299957043080466	-0.23512138051424553	0.6844134070263779	-1.1436072470887524	0.8378737507272479	0.5240537654405677	2.063438106566977	-0.7041577874360231	-0.06206447606739747	0.9462125483776636	0.9364275513854287	0.315777873125443	-1.0969723938032272
1.7143002258269167	-0.8700556027918249	-0.09506269063145327	0.7579082069595653	1.3455064138525576	-1.1256230328980816	0.6684177051117963	3.35959372215424	0.22371513872748944	0.45508204857199547	0.32268177320351155	-0.35643261453441505	1.632114683375929	0.8670789792456406	1.0956177936710678	-0.9221091726118104	-1.7419240051845293	0.8752757126131676	0.3681417934366079	0.5294499073259602	-0.3374276033717267	-0.3179180375041418	0.4031911111877607	-0.2680290252790252	0.6956010385511456	-1.238633929079866	0.8271612539237398	0.606022181690631	2.19176748218837	-0.665971285786999	-0.06949962760600902	1.0267220238693893	0.9450551014419035	0.30671511666300616	-1.1087470964228643
1.499447879294584	-0.9402393498514666	-0.21816393865739753	0.7040985591921671	1.4255301760882957	-1.1789737804479343	0.5905139756249732	3.2563837648045615	0.1556905357412005	0.5256642638935031	0.3211414893670913	-0.3936087227620624	1.703727003283492	0.8379987530925737	1.170385133029215	-0.9679416107070622	-1.7211425532127496	0.8016756874861599	0.529684872034192	0.529627546131748	-0.270368558980405	-0.3004021291854475	0.3420133967665765	-0.2547038892634539	0.7215103384748589	-1.3427542841665783	0.840841359115226	0.6968344404029015	2.32493198353849	-0.6318886532028889	-0.060299712472629184	1.1027944755520664	0.9745175693076475	0.2968886447683415	-1.1529258752276696
1.055968342236079	-0.9912153487837237	-0.3271548288952729	0.647055546005688	1.5279259632714741	-1.2278357677301877	0.5343308622408325	3.0065682697851677	0.17141624869033995	0.6003475865272698	0.31900692279063564	-0.4421275481999339	1.777328870100694	0.8038207545620741	1.28767225329879	-1.0055088302932909	-1.7011199915408444	0.7395213225419609	0.6480800939545817	0.6611131584905771	-0.17487369264815564	-0.26385175177011433	0.3014570624752069	-0.17126839381234943	0.755501917995436	-1.451272850393353	0.8505920723900084	0.7772602389161186	2.488473687836484	-0.5742634917497235	-0.05437377133063572	1.2025310542163363	1.0064991681448752	0.2707886698719549	-1.233303589194453
0.4998559756802134	-1.014434187478075	-0.4290931523009019	0.5962545887188857	1.6282354626131188	-1.2691634467644357	0.4854165629384714	2.606497938680824	0.203061354255457	0.6665708763867716	0.3164903173098712	-0.48610324267704963	1.8474177655174469	0.7646377696610112	1.273428979977117	-0.9779114969241913	-1.7023160026534476	0.6927931420035945	0.7219646215305767	0.9704217946589864	-0.054108546868191484	-0.22821251082154906	0.32007064664786145	-0.054520058322317155	0.7892843829080736	-1.551567477392026	0.8319511889977251	0.8466780370741749	2.647624070216601	-0.4888619765088653	-0.05568046787211679	1.288892256760575	1.0305256165458372	0.225659452122559	-1.3438155571546655
0.025402606175332833	-1.027935435623589	-0.5296993241937737	0.5613957835890029	1.7192054117108864	-1.3061614889371087	0.5676314055909635	2.242670806695378	0.2639144295779737	0.7017900347964331	0.31308835182864414	-0.5108638100862237	1.8859126560091135	0.7135181378761727	1.170956176706166	-0.8549710769155509	-1.7301581699752653	0.6699811676357766	0.9069204189833812	1.5226745249961298	0.08133102075412378	-0.21224829551595562	0.42520822411970494	0.043485101486385805	0.791542820673821	-1.6182617529527241	0.7843745419418591	0.8924174018152117	2.762014502463026	-0.4040350029370948	-0.054296623195345915	1.312141975721355	1.0448212112881514	0.17308400890894143	-1.4543216141195872
-0.1998239197398602	-1.030892064237385	-0.6106575673043685	0.5461325404853344	1.7730394372293485	-1.324849237784077	0.710928053769903	1.960109103025107	0.4233988752380126	0.7178467093318561	0.29634534524456807	-0.5223677026742124	1.8766811583483824	0.6686970385576707	1.0218678309787532	-0.7126071245356745	-1.7652613996862883	0.6787026152274154	1.1572404077569374	2.049649911191037	0.21050557733199754	-0.21543451213004391	0.5508813784753295	0.09715032129540459	0.7434046379261309	-1.651047416970512	0.7222888841533032	0.9178780829087817	2.8241879126487266	-0.3305005090756129	-0.05954751815354857	1.2792036830326035	1.0462938611605792	0.11121033030794991	-1.5392862604321729
-0.13290635374705717	-1.0249994827343663	-0.6528684858262508	0.5334970173143935	1.7773796958604273	-1.3220220219189116	0.786184376856369	1.7888357702247109	0.590786527303213	0.7205328147059675	0.2649817704336873	-0.530693418281894	1.835793127145406	0.6481094610333905	0.8339682063798877	-0.6019973135323624	-1.8000914288893561	0.7149240632236198	1.3532393516504524	2.3169765762580363	0.311364446408913	-0.23450211346183814	0.6387896641438433	0.10399233292459871	0.6645788864633095	-1.6505630082341853	0.645643595446335	0.9411521408025507	2.8083569635538232	-0.27369612143542943	-0.0774121332317311	1.2042672809242236	1.026983680518261	0.04896752258138163	-1.5887140030553704
0.12394752704262926	-1.0226993083757316	-0.6737597560204345	0.5074933353035342	1.7633996175204278	-1.306994111410488	0.8142693315374665	1.688434371421647	0.6816760909579385	0.6950268051937608	0.21914316602621398	-0.5460302628223614	1.7801597111321255	0.6445890507727432	0.6970293071586581	-0.5241795015323174	-1.8431781845550657	0.750795066396203	1.5448272789722661	2.4446199270398052	0.3849287707246175	-0.2712954606016419	0.6900142020252563	0.06407480991704845	0.5822400095871034	-1.6059588719789577	0.5518000986401715	0.9644711293100146	2.7045827856248197	-0.23834812922297116	-0.08978958718738395	1.0836102421747766	0.9897933522287156	-0.0019850253387517585	-1.6056726485452
0.4567587151960767	-1.028648748121324	-0.7006639924545555	0.4672814055523321	1.7571680512199201	-1.280176266679006	0.7958233128776195	1.6099348554278687	0.6955672270628579	0.6559643576215872	0.15991500763915226	-0.5755706875283841	1.7203596154480838	0.6608538919769732	0.6580408078357367	-0.5101280923169131	-1.8876552272501452	0.7754650595458619	1.7422306738968643	2.5342485733827798	0.43092824778917793	-0.32400884673349906	0.663804170470524	0.011706214985305854	0.5096092783844921	-1.5494261705916705	0.4657710930049081	0.976639837185618	2.579967347157377	-0.20078404771545907	-0.0896690432259925	0.9397249193621778	0.9477257590883637	-0.03947708876587045	-1.6138298220467557
0.7034810416959759	-1.0370585990909829	-0.7383769405745391	0.4067852362460786	1.7714133025939833	-1.2351480433186262	0.7359892874251553	1.5365407018246826	0.6515696627460382	0.6204633979784806	0.10506513637766338	-0.6085461624730275	1.6640952288434598	0.6961835285927388	0.5993545835181896	-0.5745129076770498	-1.9118425788877644	0.790448228797304	1.8181334496212318	2.4621140598024835	0.43933165186508816	-0.3721886386882922	0.546465371412857	-0.009103456594179821	0.47186409165139953	-1.522409374251962	0.3962885605776637	0.9736145091968524	2.4797202416198614	-0.137680221060633	-0.0889747100083785	0.7864725462860316	0.9029922435101444	-0.05712527954560172	-1.628873305062307
0.6376865950856245	-1.0416331031525368	-0.7855403282497313	0.32589737415332326	1.8300243423290419	-1.13739446439951	0.6900326890389037	1.4687210190895061	0.5175164333400474	0.5951672404486265	0.07126378951071546	-0.636746816851377	1.61036040902395	0.7309127851640528	0.49795823039689663	-0.648889119256942	-1.9234444937922555	0.8006111286823284	1.7061882991028583	2.282817291826359	0.41832013831431397	-0.4044263034942614	0.4004225264491129	0.005796152486654227	0.4804168791161281	-1.5259818886823753	0.32976098149196503	0.9525720051165785	2.385347697052274	-0.06661488841987372	-0.09535871820365953	0.6449307722807875	0.855820095506522	-0.05232023661783465	-1.6549348833002497
0.3273925808925632	-1.0513972140816616	-0.8453356467400109	0.2362325367462348	1.922612626855289	-0.9794404303828701	0.610088938161282	1.409144242457518	0.24212546705863955	0.6858592714504217	0.05527879662566447	-0.6496458838031461	1.5546815176527342	0.7523900167542021	0.4092036028136404	-0.6947161798515371	-1.943351704138579	0.8083076904690344	1.4706982728834535	2.1971098576407964	0.3840277624248426	-0.4409877249879788	0.2679537550077122	0.029992098857239212	0.5203420856369899	-1.5641841231154592	0.2712946669825622	0.9002053748555976	2.3002424767980796	0.004614598983481632	-0.10798208184055047	0.547902135683553	0.8164563064727828	-0.024024579853793693	-1.6977304892069642
0.07066001264941338	-1.0668161356812274	-0.8925460515274184	0.150284604299752	2.0246808473493294	-0.8061476401344105	0.4400739515727511	1.3526440863592413	-0.23421353355848887	0.9340422173222527	0.049384482102041806	-0.6458784093478853	1.4952565936716538	0.7550698949526169	0.3600085182302576	-0.7357088673559488	-1.9509588205045265	0.8192442138326201	1.2626106467816447	2.1341007153060207	0.32913233008049536	-0.4840872408856477	0.16589365396023478	0.04513482510256231	0.5839913444285963	-1.6500015344716232	0.22977978716695793	0.8138936659483959	2.231920048022584	0.08597380319539978	-0.12066330657890925	0.48620535534355974	0.7902516621190345	0.01410391310018079	-1.7492211691867143
-0.11017786115722014	-1.0710443213562004	-0.9013904927474107	0.07756807203497686	2.1408071382522116	-0.6395343323946203	0.30953238859453563	1.3012858465588881	-0.7460443331237783	1.2183916534097938	0.05632182347552363	-0.6323799714600526	1.4498096578357298	0.6972751286735591	0.35782936304924595	-0.795135627110803	-1.9383187436698073	0.8482848490278256	1.1996912405890772	1.931737219437475	0.2525526313215409	-0.5143756258566554	0.09614705536860366	0.04256472936367654	0.6604906958780898	-1.7598081875654508	0.19246005524309923	0.7119386150398803	2.1670195802096903	0.15788042899446547	-0.13371580671835354	0.4452361210100884	0.7784988743911696	0.04121581094426916	-1.7943161522616218
-0.25144436494518596	-1.058700913786719	-0.8808544629566283	0.01831738336598244	2.243327712745538	-0.48873715110472016	0.21368439328184968	1.2593767918036531	-1.131359270317543	1.4679776096779236	0.07330739444328802	-0.619803255263814	1.417840481207683	0.5776957978200425	0.4209789172556124	-0.8598108275063903	-1.9257697336710726	0.8923615508063396	1.3239435434761369	1.793027628976569	0.17200248932157453	-0.5438136167920148	0.04636973223694039	0.0034575969044232545	0.7177724148579372	-1.862750548679731	0.1430357714083652	0.6192542474236704	2.1127353667142192	0.19724337310876439	-0.14532177932110285	0.46205537068239194	0.7892051810199784	0.05291338564789172	-1.840971638093349
-0.21054638353051952	-1.0415038798739613	-0.8480103980126839	-0.0408991156384592	2.2873425367967424	-0.4015782305913208	0.10397217492489777	1.22761144633283	-1.4598346052849451	1.6739982944096887	0.07754620704823922	-0.6173956980584465	1.390094828447816	0.4740483701461062	0.4746635866095124	-0.9230287252240691	-1.9119882858253407	0.9502180075363128	1.6612770761310809	1.854549868714744	0.11744343340914383	-0.57988909883679	0.012671937411769873	-0.07391154644228538	0.7455010118707246	-1.9518101957824494	0.09209920952517421	0.5397195727487278	2.0769157275596135	0.2072636534089288	-0.15226993325569374	0.5225946665504604	0.8128101958561617	0.04736372017370256	-1.8945370774202346
-0.019588695357956598	-1.0145995932746512	-0.8099892266015128	-0.09953927458330714	2.284710304473312	-0.3804370208561254	0.009748274311682837	1.2171326595645493	-1.696914657467543	1.7238171550201553	0.06630334786429204	-0.631770527062878	1.3805393188618018	0.4299095208781166	0.4441816689570472	-0.9877415681242517	-1.8984921807323623	1.0141841060969707	2.129422218155295	1.9069467372073994	0.10301528716873225	-0.608857716440784	-0.011147043686856348	-0.18123619755640577	0.7506086361696491	-2.0225944223782752	0.05034388382738825	0.4702194017988979	2.0496977070021285	0.19653887558595382	-0.16335515594523242	0.5719949606177126	0.8399760875542922	0.0175724540215489	-1.941795484771641
0.11755318184776216	-0.9736409828975268	-0.7804938248719895	-0.15813059115022313	2.2569685255860725	-0.3754301843828677	-0.059843523359554764	1.2167488435375717	-1.680855385092182	1.5648992466701228	0.06494498731563865	-0.6576996159608495	1.379919717109942	0.4540666306666818	0.39803215065074066	-1.0430975598821444	-1.8974600899245324	1.070724741696742	2.57411822963089	1.9593962394202886	0.12050085490638351	-0.6367550584414282	-0.043123053374973505	-0.30911582607769017	0.7265395447958051	-2.0794188699363043	0.012498967476659592	0.4034000907995092	2.02562135026355	0.15480252719577942	-0.1906270217703878	0.6018109032186146	0.8733782489694253	-0.021071546849179633	-1.9771964355693363
0.1880514246173735	-0.9456977411384742	-0.7585472817147589	-0.22638781430982996	2.197550267938495	-0.3765699520353164	-0.1300229000074304	1.2226218379821197	-1.4573651895327546	1.285496321595175	0.06687943827555179	-0.6859254539919747	1.3648844268928049	0.5639470948021048	0.354186498213516	-1.0791321917812735	-1.9170637441509057	1.1206003134812201	2.9489818148386933	2.1109155615430732	0.16075189901837286	-0.6757075229055094	-0.07524206847314566	-0.4588933649147456	0.6739629044945983	-2.1305625241319506	-0.02190377624494436	0.33941889689849203	1.9937842663589342	0.09462612714059243	-0.22577281915361896	0.6268968784095488	0.9091338090552871	-0.0446639894097511	-1.9887701643490807
0.15469830093569784	-0.9432011473964051	-0.740727796185286	-0.2947329537497144	2.120946457921496	-0.3824797213241498	-0.19422745672432504	1.2455715994682328	-1.1849493581336161	0.9749993285065214	0.05362935881658524	-0.7203867644503905	1.3527368219045166	0.7898537315279718	0.2542013449835402	-1.1080739003144946	-1.9595312453319167	1.1572052671334627	3.1579537249230354	2.187918694244987	0.20709375923684678	-0.712655487142703	-0.10736680378772019	-0.6092323886316929	0.6092262497417058	-2.174269403296026	-0.03280609874491206	0.27105696816225644	1.9391963976244615	0.04527026185322787	-0.25133778248547395	0.6584990624794729	0.9459784671175416	-0.04286289384874703	-1.9543031508073603
0.014437517291600388	-0.9362179214222136	-0.7289108286485907	-0.34583184954190116	2.0492405498277995	-0.3729101136967711	-0.17033477901137442	1.2656945254540646	-0.9878157372364654	0.6579549535684732	0.04288375661919937	-0.7584795576390773	1.3615931478622858	1.0910261938264338	0.17120310021277682	-1.1337891084538227	-2.0165512269033323	1.1663036082146547	3.130806206659229	2.1101128973095085	0.22173814746920403	-0.7513263276079658	-0.14336984582296358	-0.7332395080329007	0.5445523293711947	-2.209179860179977	-0.020245965162535493	0.1834198061510655	1.8603569864366005	0.012849696240408461	-0.2686334300658898	0.6945525602901979	0.9806875461043465	-0.01369532863291253	-1.897197025301176
-0.17329560512785921	-0.9097064735897714	-0.7187394600394197	-0.38276157149609025	1.990684104540931	-0.31290208690420634	0.10743823068596377	1.2542226908699527	-0.9145617832455368	0.3402570395996698	0.033065963189420546	-0.7944166301501548	1.3667261788891574	1.3683799423613852	0.16279497434869233	-1.1535568008670742	-2.0712398974735313	1.157284613131262	3.087892425153881	1.9239540080579154	0.18453851813245564	-0.8033715469975273	-0.17266307401846506	-0.8414787427658125	0.4824714301391341	-2.24182790807949	-0.007223922385441556	0.10334596411178879	1.7670705933008264	-0.006623162472607931	-0.28942485252665195	0.7360505220984994	0.9985392825000161	0.038447342502442486	-1.8579007286067237
-0.3424052949999644	-0.8663804927491533	-0.7143877650977456	-0.41249192694314063	1.9432961235122928	-0.25032958289363194	0.6179717392635921	1.2284704631551142	-0.9728270830194614	0.11491798094963297	0.005868431668383342	-0.8253874863338432	1.3700970397960621	1.638387222352413	0.13437406490959408	-1.1902474878462952	-2.1008730459030542	1.143663550175405	3.1278880695168647	1.6216259190355018	0.11401359514799551	-0.8498671169985998	-0.20177897550549959	-0.9461001625509698	0.4208610387749374	-2.2650189763311595	0.007057297511497668	0.0677833833725645	1.6553605024909772	-0.02086358812785908	-0.30358153535243965	0.7846291450900006	0.9899685549466579	0.10300038941150054	-1.845505371481534
-0.4906922732552449	-0.7973390794721145	-0.7035581569175648	-0.444674169762364	1.899679059012184	-0.23999396259074376	1.2081915202908777	1.19753976523502	-1.1136537207740551	0.04183552915266936	-0.026689772732162498	-0.8455444820156004	1.3799310859494263	1.9643335484851037	0.06968860012383903	-1.2428985967739743	-2.100071657746386	1.1188547015295922	2.999620077015003	1.2625718380312088	0.022669373716713702	-0.8744181032485727	-0.23913770882805716	-1.0425424263022431	0.3545873916536886	-2.2651896203178206	0.049862992063024435	0.07512953871162024	1.527200473060566	-0.05105438488207549	-0.30564042621300197	0.8191893450326239	0.9671922016142525	0.1547357456496679	-1.8598986450150765
-0.6075671285734362	-0.6933608605995449	-0.6474353973036322	-0.4754741732861191	1.8438757337554517	-0.24592223460120816	1.819821622905092	1.144030937220013	-1.2409765817574068	0.06545886659462882	-0.05589452452821875	-0.8388053365327938	1.3583871351278938	2.241616343014803	0.010365694925091535	-1.283918171781669	-2.0764974894710653	1.092353138264024	2.7390371923735612	0.9272818817124356	-0.07912053726997029	-0.8891564258534259	-0.2872447287702883	-1.1301167020535792	0.28261014360088793	-2.239884768489451	0.12367355036953778	0.1182030203734481	1.3915775321792936	-0.10523913610248861	-0.3145462140805873	0.7949178959515634	0.940158895756726	0.1795501329018038	-1.9071688743570654
-0.6512709517902566	-0.5780006553500922	-0.48369046782963815	-0.4951723043059898	1.756922376203067	-0.2593145045174817	2.302296584845518	1.0887553370173317	-1.2986662225215606	0.11109867487082001	-0.08788270262709753	-0.8044699443382577	1.3070397715999513	2.3316733496825197	-0.03072319493374458	-1.3067671720710883	-2.032439354221517	1.0756111327279907	2.598586887594666	0.6675147347140034	-0.16234967728127053	-0.8979199020519657	-0.35588732559630126	-1.2030923709277346	0.20676950316640416	-2.165643625002563	0.1844873759918181	0.2124225172908883	1.2563166417752936	-0.17608559572645302	-0.33579088183618044	0.7246471565602672	0.9130403561445253	0.17867186015474182	-1.962359837388971
-0.6202618995723048	-0.49126082183942527	-0.20736045109511408	-0.5129753510621093	1.6386045081657143	-0.32980247284165404	2.4754937407232562	1.0573189767124895	-1.2305501596925983	0.12254460156541432	-0.11177529442038325	-0.7516094571618372	1.2645657872890048	2.3196111687894505	-0.04967265579995278	-1.3074286046518366	-1.9757775688716421	1.0526669150305057	2.494595091248616	0.499047354675964	-0.20946039791555346	-0.8882949877393923	-0.44282317447644653	-1.2460951665227291	0.14400898145854035	-2.017640242120383	0.21263852677670209	0.3208101343933385	1.1221068656601474	-0.2630534209937534	-0.353395121957758	0.637235644032244	0.8944025751224153	0.14026970250421916	-1.9900528503272246
-0.5663795623702638	-0.44966643293171105	0.07626244215630931	-0.5356626356114029	1.5073828523383874	-0.4248583549470203	2.457074130107304	1.0404188868896924	-1.0173249864756129	-0.021521782204990413	-0.1247767453860702	-0.6868119185696835	1.2230126789762341	2.2246092137556155	-0.04342399395560621	-1.2733567604923255	-1.9314158775021426	1.0236395041682678	2.3074753988738452	0.40418823238476487	-0.22797311511494883	-0.8844461264222019	-0.5381048190873549	-1.2480806233660569	0.09703138478491567	-1.8346163094596313	0.21661853887912805	0.39135119789375783	0.9916460638419127	-0.36190194720397917	-0.3618958821150685	0.5334192898527301	0.888014778730437	0.06776765080472305	-1.9837221743705815
-0.5288470257950022	-0.41978484199403343	0.2653234744962745	-0.5592779253413999	1.375568456787858	-0.480370220383334	2.3192373450034145	1.0269853259454718	-0.7275694449036799	-0.38344450251183726	-0.1281544544289277	-0.6315438741878949	1.1684593027139	1.9941833526951498	-0.013526247420942172	-1.2129405406166778	-1.907076747804549	1.0136551327782954	2.1896523607068596	0.3406264359875347	-0.21753343228154548	-0.9031713613240591	-0.6386547830046604	-1.2079894452410156	0.06176420615590753	-1.6648090287979922	0.18088068775909522	0.4296096154546545	0.8708788715764401	-0.45185875710689183	-0.3745385327857825	0.42107899138304655	0.8784117757038006	-0.019410465784084324	-1.9582044076994092
-0.4981862579848495	-0.3306052729838712	0.33997620044648447	-0.5881535391746449	1.256447270441429	-0.5265308103075108	2.0304323749694264	1.026351724885064	-0.5014376738882047	-0.8108230539998681	-0.10372215688193669	-0.6047434309038804	1.1302315799500997	1.7007066709664738	0.03930513827774327	-1.1596656416128455	-1.8921357155806082	1.0335842025593394	2.2024276634192397	0.27173547541664134	-0.16591166342638428	-0.9214603551297067	-0.7403888317172139	-1.1540753197635916	0.057545318940726606	-1.5234277335271953	0.10026804199613133	0.45203748012384315	0.7638403998281634	-0.48651593136008964	-0.39048890975707184	0.3090102016166533	0.856857106188393	-0.12221292725721906	-1.9259303734106434
-0.5449542013287086	-0.21290354192663927	0.25508419228057005	-0.630636639499673	1.1747934739668857	-0.5934329511796601	1.6931620423792697	1.0448419096767685	-0.4523452583353831	-1.087102182423226	-0.05078248014199258	-0.6002305203264557	1.1083010885861238	1.461094995225902	0.09692803988648459	-1.1248409473614256	-1.893107095164448	1.0678286127769996	2.219988502978276	0.18135679856033632	-0.09262965504460974	-0.9190306578849949	-0.8305852039465949	-1.1034027564793563	0.1113714190243719	-1.4368837090665403	0.014498464812695141	0.4573917115891083	0.6770709152832837	-0.4217363581704232	-0.4108704827491033	0.19440494896425048	0.8355297266854503	-0.23624836987937198	-1.895246396855152
-0.693953401631398	-0.11637892176227398	0.01585067708365493	-0.6741747351880262	1.1280021322648917	-0.6828084977444124	1.3102057938527747	1.0798544605821807	-0.49208724997250036	-1.1388516812713354	0.028675547844663085	-0.5981704975293946	1.0845970582626963	1.335228047906858	0.143957096729706	-1.1037987872925856	-1.908624884016294	1.115475884456562	2.2104226309554478	0.1546386063267009	-0.040401207267599125	-0.8999575345140084	-0.9103135801600082	-1.0553060774379226	0.197092724684001	-1.424922116066095	-0.0451827341540452	0.44734223099276377	0.6201121998750627	-0.25610420271049816	-0.4385811285937226	0.06969671456306288	0.834795769353533	-0.3453642122589239	-1.8821239873091706
-0.8162951481596441	-0.05547857503545974	-0.2392432773004413	-0.6690462855051935	1.1035945143206647	-0.7787155050447888	0.8170817882121593	1.1335095042265118	-0.5486040527541329	-0.9205036915190956	0.1288849588558421	-0.5991677701793168	1.0546629039022242	1.306033203745305	0.1607536572966009	-1.0914950657905402	-1.925982222955038	1.1842225793847367	2.187285600635959	0.187975488879725	-0.030189779870139023	-0.8546657690569057	-0.9881371243115	-1.0410200497722273	0.2791127017830991	-1.4523572654053591	-0.07676340252162386	0.4334961135392314	0.6009352036273083	-0.03355822310199339	-0.48274361428901946	-0.054475647397418	0.8723554439133336	-0.4399567328356097	-1.9032853504508889
-0.7926039818134198	-0.07140405188704013	-0.42764607006939637	-0.5528111945032378	1.0938260076981547	-0.8715325578328447	0.34120223523422066	1.2187897700302304	-0.7377806673386675	-0.45983062408812075	0.2149468021884088	-0.6062242296870981	1.0189306414050872	1.332941145737538	0.14131191739853846	-1.0795247493291964	-1.9294974028240595	1.2443073362196242	2.1553525455254947	0.20154840948499242	-0.05172988495678158	-0.7709461328590124	-1.0498296582088786	-1.067716629834701	0.3337491209725099	-1.4819832633475578	-0.09363257941362223	0.42316956082510393	0.6047308941148367	0.2109844946944505	-0.5421235696703461	-0.16910233494745003	0.9482134855734454	-0.4967580681075548	-1.9600249942490322
-0.5681014178694936	-0.20398713570496585	-0.5612634788607552	-0.3951186931128209	1.0894545522395387	-0.952518970410255	0.003681026227073769	1.3312417736168163	-0.8976524723323835	-0.051392712950127796	0.26923271125782344	-0.6082087015258317	0.9811292501219239	1.3761084709335978	0.09968480246487414	-1.0435546474379456	-1.921677797174146	1.2794774497449637	2.1036999576045132	0.23527346572474023	-0.10729807016496165	-0.6583627978017834	-1.0936693967150921	-1.093151316043397	0.3313233915204107	-1.5103542022910903	-0.10010563566287775	0.40998242570575777	0.6360190627797173	0.43214199860266084	-0.599222833302151	-0.27193982880194106	1.028371096636016	-0.5087929504604118	-2.037541786494979
-0.1599120919292985	-0.4114473560603761	-0.6512646798873623	-0.26726400040090426	1.073536370988806	-1.01643107146689	-0.21033636349956436	1.4625677780220854	-0.7723094479433817	0.11310725813047799	0.3068483830582679	-0.5947606309435509	0.9356425233478076	1.4226488403793929	0.039626760578555784	-0.9751474615867552	-1.9051218463920712	1.305985625177017	2.030304387054156	0.291604704804866	-0.1758467816119132	-0.5425048935033855	-1.1297925632947818	-1.1010526238892937	0.2582744311019202	-1.5305397345196372	-0.0919747683312129	0.3856824521326303	0.7286105525800812	0.546386873588089	-0.644566649819082	-0.3621164431240094	1.085401948930297	-0.49076926625983486	-2.12398418163031
0.3016312746393107	-0.6410202638455373	-0.7121622884529037	-0.14332158216131952	1.0421367640728585	-1.0639941676906712	-0.3043225917177357	1.610452702448394	-0.5938228749701853	0.12958363663060593	0.3122939534720671	-0.5745935618006843	0.877615966623217	1.4589663750683015	-0.018199616363353193	-0.8785783047975352	-1.8741894777691623	1.3269461929294761	1.9292827445553253	0.28779533930295126	-0.2140675536884074	-0.4363436900270646	-1.1486006348251094	-1.0988993004323904	0.15712046737635105	-1.5369141131181263	-0.08246450093861178	0.3652989303865427	0.8873696868637904	0.5375430357531998	-0.6839989904693858	-0.4356024171595426	1.1191781918242778	-0.43673003513444686	-2.193893522936762
0.6153924796785498	-0.8070049807095234	-0.7539866218299082	-0.06460232164873347	0.9957821779563819	-1.0924846584575651	-0.32967431385582047	1.7404383969181854	-0.5332764591201629	-0.02174362572919253	0.2768856175631854	-0.5590401378463453	0.8156785291162476	1.4569632889199948	-0.044907394771596734	-0.7406185254553226	-1.835395005639547	1.3426831491600286	1.793139422938421	0.230194311722188	-0.19670812711272484	-0.3382170535758696	-1.1366625431937858	-1.0651523225997326	0.07572783410107162	-1.532136081491625	-0.09303779223138356	0.3654936297125525	1.05180483830731	0.472298357402844	-0.7204129103264532	-0.49764930082746484	1.1250498504796174	-0.35796551689068307	-2.222940153796651
0.7202221731180363	-0.77699416649327	-0.7585629540854992	-0.09496274377110293	0.9317233922126824	-1.1010847234714969	-0.39113903601872846	1.8226968730491904	-0.4309651751127094	-0.28372284049796404	0.23872417589944192	-0.5390644644645749	0.7648996075624889	1.4008059227621679	-0.03618421032712472	-0.5629243937623167	-1.8021191837706234	1.3556496076340254	1.641900853572605	0.1958179131945475	-0.13768607675540445	-0.27060520570257535	-1.1104181903406398	-0.9961533559161492	0.03738144287015313	-1.516387292916257	-0.1266053028885677	0.3770932164813583	1.16712959436605	0.37633621910160764	-0.7459778736583085	-0.5612752219540016	1.1126151927143586	-0.29343156286743144	-2.213269765500603
0.5762633134585474	-0.6140849636593678	-0.7448182849479903	-0.16490991320714773	0.8533101661985402	-1.0982834114166147	-0.4960978064747886	1.8667199621117478	-0.3752607509336493	-0.424569495281989	0.2180334339708402	-0.5144650724331661	0.7407351392399733	1.3733194327271	0.0058367278320241855	-0.3825737767450051	-1.788331664802492	1.3584597783894812	1.512160788323347	0.18221867572916367	-0.07221280697168779	-0.24684387105713385	-1.0811192419287368	-0.9118380078697506	0.06962168754923652	-1.4864860627375087	-0.17906679786664664	0.3853005419162274	1.2212678197658469	0.25658531978741944	-0.7690162355594031	-0.6208713823264256	1.1085050316556209	-0.2468321929109961	-2.1811375950988214
0.2239403718524612	-0.41500358068675813	-0.7353417247748844	-0.21062637895125672	0.7703344041571182	-1.0895908327945298	-0.6194167694480404	1.878210073649526	-0.49280816873240063	-0.4596567467313145	0.20890088492498018	-0.5021955968007918	0.7389957067989739	1.415067677818092	0.09272725881465534	-0.2220822696521063	-1.798901488899152	1.3509417450978263	1.4217349486034725	0.16939578563722707	-0.029132596798402043	-0.2648678069815408	-1.0433372125924183	-0.8265849221888943	0.17096908228714952	-1.4541572842323935	-0.2503843120263295	0.394376525882524	1.1783998753520941	0.16830425641934674	-0.7910854240109119	-0.6795529870667115	1.1141683411328676	-0.1572738298917457	-2.1428225236226717
-0.1732212522767561	-0.20657160127646385	-0.723754618675685	-0.2635373269647112	0.6939645703466465	-1.0837735771138495	-0.7926931494574594	1.854480495473681	-0.603049559098743	-0.4933289962424928	0.22611689205724833	-0.5078216248309071	0.7529339040059385	1.429274852869975	0.2096139921383222	-0.08018615982934488	-1.8193065312821937	1.339634940411169	1.3791176623157981	0.15667816298575832	-0.016452406659555874	-0.3149803126537183	-1.004262414349211	-0.7361858565263513	0.29894722234616705	-1.4296616151794794	-0.3299465889355523	0.4111730869686639	1.0375096839788989	0.19863868859083478	-0.8004251701395054	-0.7395278306305693	1.1180654178049192	-0.019455015850964964	-2.1211232599094743
-0.48403182311958737	-0.05694138254892665	-0.730498962216743	-0.3155007328462895	0.6331892507012117	-1.0973545747907556	-0.942050443710035	1.7863927507514088	-0.6634130552634177	-0.5087321317471609	0.28569070469106495	-0.5190938278133587	0.7815265353073387	1.4026889329015841	0.33299224496205154	0.022427307697768586	-1.8392319549957148	1.3171932473664225	1.3946758587379187	0.13721684492934494	-0.029246724516373647	-0.3839174499332184	-0.9805292364966169	-0.6415901255244121	0.4214936104639545	-1.4150798112870817	-0.399150710341324	0.4351660346815461	0.8733606692029005	0.3402768895845628	-0.8002901609027472	-0.7829192083960328	1.1340467468063475	0.10165115881456452	-2.1316980304850426
-0.7335991245011687	-0.061546900197339736	-0.7930108249683315	-0.3625017531300034	0.6005612687009965	-1.1274807061498004	-1.0090212430248096	1.6956111218943435	-0.7586765513942467	-0.5311563150042484	0.38568787186651626	-0.5267395847960937	0.8142290020820819	1.4030928249314878	0.45241257436966525	0.06822210328842436	-1.8550957978243034	1.2785914194361854	1.421313613294147	0.10655770289321054	-0.05759244562732365	-0.4401483750307154	-0.9571049503297404	-0.5597638341620692	0.5509146413177552	-1.4158504615494205	-0.4498847914816258	0.5040446654752679	0.7502810255019496	0.5028721819364513	-0.8023345864879425	-0.7869132443207636	1.1657489683365878	0.1855643919305984	-2.160395912622764
-0.8742708054803092	-0.1751651756516026	-0.8936222209847822	-0.4144407378226161	0.5981552133772087	-1.1764611108504903	-1.046936592045388	1.6327932321456546	-0.8236399396463376	-0.5533526589662117	0.4945204467178098	-0.5218841765409179	0.842520359137165	1.4133920716940314	0.563109719332807	0.14234019483680502	-1.8487939727741414	1.2374901925752129	1.4084550838539998	0.07268132470779029	-0.07219478680569236	-0.4668695226833509	-0.9056115622774261	-0.5030596497969373	0.6682645314282445	-1.4467975742270576	-0.48157302774386535	0.61780897934983	0.6659583014405686	0.6449207698366713	-0.8121757954959238	-0.7612913966891234	1.1987770482728717	0.2426202990132856	-2.189714449266038
-0.7918682799182941	-0.30278608557225006	-0.997284505171627	-0.46539310648100746	0.6156137379875781	-1.256529788435019	-1.0529708300751301	1.6436010040799167	-0.8305801277080516	-0.5388788679548189	0.5751003349790234	-0.5019034664285925	0.8655991032889906	1.40134080680177	0.725725892855597	0.3080209900632161	-1.8222206700337147	1.2108762224794254	1.3655152939962247	0.04486440356427558	-0.0716301549378329	-0.4646220527319923	-0.8415050970583323	-0.4720216917971579	0.739854917456357	-1.5152863639700587	-0.49755002386250585	0.7098493415030844	0.6064769117390983	0.7618878779684921	-0.837051247368621	-0.7228157554464062	1.2349161602547678	0.2251248513200002	-2.207447435138986
-0.5298605725547758	-0.39107659842581666	-1.1119070006281384	-0.5172441748933425	0.6411834377575572	-1.3425933478278833	-1.0169436561929608	1.7284791769029915	-0.8477960980936988	-0.5112323682226174	0.6549464659795794	-0.483050983960622	0.8640870476376639	1.375295228873385	0.9238583575966232	0.4840158315487716	-1.8026291580521394	1.209719093344826	1.3076623148565303	0.02810714288486963	-0.07164817510382851	-0.4398060086007787	-0.7877179022287487	-0.475407966588257	0.7729577598931912	-1.6111992937628616	-0.4972336477017409	0.7589959444492904	0.5578570363557839	0.7902729723341466	-0.8844925288137592	-0.6938429188188815	1.2681005020746219	0.12362707037692118	-2.204876152187409
-0.16740998996685486	-0.4282050308259785	-1.2430533989664219	-0.5808955618139868	0.6801170785236799	-1.4037855488048108	-0.9915523219890355	1.901141558181973	-0.8777196066202517	-0.4395169521964065	0.7688971493266932	-0.47659893211946064	0.8507229768246244	1.347153778789825	1.096405440122035	0.6159044126498082	-1.7969405163642762	1.2193926929100776	1.222797060885652	0.008672141688573786	-0.0720386120337318	-0.417585322890052	-0.7392161873547678	-0.5203093914678336	0.7887040898710407	-1.7200921758313445	-0.48256012136545234	0.7702735284866177	0.5056049771520967	0.72366033762882	-0.9506084807576289	-0.7065323782148087	1.2657565738210785	0.003965590737355679	-2.1937339260639073
0.20957853166570137	-0.3657798494119785	-1.3682599687948813	-0.6419143445641098	0.7374958435710282	-1.4458977432361988	-0.9124074144392023	2.0880782402737923	-0.9213889915015951	-0.36792145158868295	0.9319731844802555	-0.4784977795387569	0.8527182081540058	1.3189195426993947	1.281732086314404	0.7210990804920367	-1.805002966910149	1.2303556649395966	1.142779763807257	-0.01980928017289109	-0.07619526365669838	-0.4320751537312413	-0.7053239051719229	-0.5860725844621447	0.7752318812545338	-1.8217134222101872	-0.46484938388581815	0.700571169775163	0.45744058462728604	0.6699954098232963	-1.0254855678154144	-0.7657212755322973	1.2167376944661794	-0.09435004257144156	-2.189087883765194
0.5262316712820562	-0.1168441255651429	-1.4729566294504557	-0.6823314123026251	0.8433661774211352	-1.4659361907622055	-0.8095678895056226	2.1416114375603525	-0.9713422055736991	-0.3399751633102635	1.1359819593811973	-0.49085791632112363	0.8511890992434546	1.2845286821531352	1.4295864526019657	0.7536060719605103	-1.8253169424572058	1.2356453981263367	1.1071067076177203	-0.04740908722044106	-0.09720077048547404	-0.49598171330634944	-0.6952220030056948	-0.6551178591770592	0.7390445983505909	-1.897517884800677	-0.45116295117111643	0.5582010318484131	0.428762683113059	0.666151452465827	-1.0912398878751106	-0.8407005474359327	1.1390897439579084	-0.1595586118931612	-2.202298958240541
0.6741194921261517	0.23654535881941768	-1.558465084198744	-0.7116270705860829	0.9779570906224537	-1.4526475360870639	-0.7405174567342088	2.0545095687079624	-1.0128864941105635	-0.2677740898391791	1.2985849939865675	-0.5216524869353811	0.8430944855310901	1.2475234394133097	1.4176142265472504	0.6893449391154731	-1.8318130434241369	1.2124499181024808	1.0786847800849668	-0.05925167427302479	-0.13163730770290885	-0.5917780492182981	-0.6867732433796936	-0.7267911146700223	0.701576488473018	-1.9453807707366515	-0.44162737368565513	0.4290629596547036	0.4167916592677791	0.6757203071688511	-1.1374467991556028	-0.879526292006578	1.0506928699434916	-0.19768710484713548	-2.2285496883277944
0.5164092683205397	0.5560680063550484	-1.6101264422758343	-0.7316719824892697	1.122725968807704	-1.4251598928325517	-0.6562295826360506	1.9463282799612394	-1.0451610585929068	-0.18928345266844643	1.3716029375863017	-0.5648273412542268	0.8523259831918205	1.206774008396269	1.2979772943656207	0.6491104792036262	-1.8107523198220026	1.1446421508149531	1.03436134587805	-0.053514598767551526	-0.16488451396463985	-0.6998609223336182	-0.6655226394456408	-0.79813442543975	0.6591628181176743	-1.9741920812586635	-0.4469741308025867	0.33370522052366935	0.4006044992194308	0.6817187957854003	-1.1638893225263864	-0.8686016391820441	0.9617419765236915	-0.224939017187132	-2.260120314176933
0.05664645687045242	0.8110720553637643	-1.6080211204733197	-0.7339089633985431	1.3283208614831372	-1.3956406507429924	-0.6156734292260884	1.787349244659908	-1.0687038980952794	-0.149357614083166	1.3450724581204063	-0.6143384026114647	0.8630979586025861	1.1619911150805955	1.1628565457020428	0.7482393263053355	-1.7718485674892055	1.0515031737294227	0.9922434199569841	-0.02941493411554328	-0.19770524296447656	-0.8001245879523212	-0.6161857729769442	-0.8650437422095093	0.612765514481082	-1.996882226839812	-0.46264107828367756	0.25697122076901946	0.36887836626752807	0.6844615482771171	-1.1598438671820965	-0.7999099372493631	0.8851073606543256	-0.24881148873951994	-2.2841662430206506
-0.46065763471753984	0.9857767590659903	-1.5643213267312963	-0.7167359833177436	1.5433137984540792	-1.3610479623823053	-0.6644226782541137	1.543284897727292	-1.0749177874063487	-0.008235153836620634	1.1720088344684838	-0.66938986757938	0.8483014140146048	1.1074820650448083	0.9928102406584547	0.9055365980082808	-1.7267826259214225	0.9605528237499055	0.9577251346152276	0.013790770981300632	-0.23950602135208018	-0.875793091007511	-0.5260809242099984	-0.927102292697319	0.5819995277879724	-2.0283357668326993	-0.4583953102062092	0.2017739618452828	0.30907580275557484	0.6746259420848735	-1.1234974519434082	-0.669099901989999	0.8264002445181168	-0.2658996215356172	-2.2917382279883993
-0.9571507546125654	1.0320955510384047	-1.5011460002851185	-0.6891693452130692	1.6438338763815978	-1.350201666962412	-0.7100689821246136	1.3834590302394543	-1.062264049172898	0.1800200616462801	0.8720840381476442	-0.7267481551415598	0.8157694798321173	1.030065787312997	0.8429670670821979	1.0128822661131034	-1.6884070612373385	0.8757650129329413	0.9278051259826512	0.05708858508855395	-0.297092465151758	-0.9321123687320885	-0.4076552840359202	-0.9772017940938295	0.561574258457475	-2.073374770021675	-0.43523657523819914	0.15641650732065032	0.21757046438702599	0.6515416785947326	-1.0739635273285177	-0.5006001717342875	0.7873158327913647	-0.2907521945593646	-2.28392389221372
-1.3987401639298702	0.9608676798878774	-1.4271933068945535	-0.6642499639922954	1.67531537496983	-1.3345816693618064	-0.6860244581592733	1.3238396073822465	-1.0388933693743811	0.27348813458605153	0.5750882067598388	-0.776783036476534	0.7761945495895037	0.9279247677505934	0.7655282935111838	1.0096503882185535	-1.6958623995433109	0.8001350526955203	0.9201326620165442	0.06087163373035146	-0.36992997610564377	-0.9823021829529608	-0.2759530215924092	-1.0130847298716426	0.5419122574459567	-2.1248321889669874	-0.4136027733650767	0.103690432150114	0.10716842691441779	0.618115665061009	-1.0188652934558076	-0.351070325879581	0.7607797238361044	-0.31396277940382256	-2.2703699800114965
-1.6133929317566096	0.8481539673836398	-1.3560041748775125	-0.6350422219891148	1.6896152207920825	-1.237960457006486	-0.5352873436132441	1.2292259105732914	-1.0102879585804794	0.30879123378865425	0.3276664712883044	-0.8104989108127849	0.722675737720183	0.8189175836798267	0.7234876641907603	0.8280629460502503	-1.706165094254415	0.7545507769587856	0.9425934751729187	0.010257732510612577	-0.44415503984118343	-1.039576773457845	-0.12654096916778715	-1.0311274965790858	0.5534919788606104	-2.1723703008638338	-0.3937786431315316	0.04879271065100734	-0.008728602479365022	0.5827539932850009	-0.9605943425192798	-0.24926885207712152	0.7398643074807546	-0.3211671616478388	-2.257602230182974
-1.6250624160718457	0.7647584323224927	-1.2928654172963907	-0.5960904255885519	1.5914037081022987	-1.0825227931316157	-0.25247039753218375	1.161430597109669	-0.9846307827151192	0.3004571122038008	0.09091756869905035	-0.8259415266949104	0.6546218645710062	0.7315513712113325	0.6860219480063774	0.43036450749898664	-1.6365900315618653	0.7539556819752777	1.0216224548590693	-0.0730417089742577	-0.5102830423227369	-1.107669038740889	0.03020440068441308	-1.0298945452448913	0.6033814964497938	-2.214866158187091	-0.3823131710654024	0.006572910649376605	-0.09490245559389475	0.5626860735575722	-0.9155012574420429	-0.18225621712532059	0.7238829784793271	-0.30820309218577113	-2.245727040643389
-1.6173923324843666	0.6811406332221966	-1.230964777003597	-0.5584427206787661	1.4105673976808832	-0.9258084414642305	0.03899518292410882	1.2153171488337644	-0.9424408952887935	0.2654298184637194	-0.11226042318775964	-0.8274323989392383	0.5890463984292664	0.6763382391234158	0.6583886850182465	-0.049684976105742296	-1.5115674079992418	0.7939592892000016	1.1813397471162446	-0.1659533836168087	-0.5640131705993738	-1.1729450640357448	0.16138612343532593	-1.0110008684617362	0.6605063794736868	-2.254719786039473	-0.38762196304304186	-0.015458066932177017	-0.11443566279509429	0.5513867540655089	-0.8916769489126775	-0.1254966082057021	0.7123195990951828	-0.2782208971755602	-2.239751024404206
-1.6442767581200723	0.5675120199056481	-1.1662169893600063	-0.5438241969637969	1.2463005022850344	-0.7653713422047552	0.33911599976660733	1.2900759816439822	-0.8748789715066192	0.2460694741489772	-0.24942451805383295	-0.818064080106638	0.5313097471115086	0.6536274994419385	0.6396755180873296	-0.4742547854374785	-1.3648648063497864	0.8640747025902449	1.3774635311014107	-0.25297008159318496	-0.5891452954411228	-1.2199541836817223	0.2540021472028241	-0.9846979066655785	0.7092614503147977	-2.2763695537664645	-0.4033268756634249	-0.023642927060198594	-0.08993886034097417	0.5415101091826158	-0.8798443536625131	-0.06555034450534893	0.7042744796956492	-0.231697898762348	-2.230719023599584
-1.7085684944765496	0.36885965821790756	-1.1028901633300245	-0.5467205499751492	1.0809456175288346	-0.5910127951903699	0.5574907167357287	1.3395760644883326	-0.8316130859311903	0.17608084014898032	-0.33666279864728665	-0.7953736089556355	0.4892564098614577	0.6599205739078706	0.6199712293722779	-0.8178770773870934	-1.2024622821765154	0.9470177189583342	1.5528482548609008	-0.3082552254836652	-0.5774442009880325	-1.2464157954923092	0.30473474647364973	-0.9570578004647305	0.7513823602190262	-2.265701552277803	-0.41271059259172	-0.02753691358039157	-0.05262430308666497	0.5486713607008903	-0.8733542667812084	0.010157713917647238	0.6922091682006453	-0.179224284273027	-2.2203984258215286
-1.7731419890056284	0.02681080876108677	-1.0476084876123815	-0.5454799535756829	0.9149823946356636	-0.44233232525501764	0.5456335050273948	1.3828619830863769	-0.8454988420453639	0.13125046094757764	-0.40799491978038754	-0.7665383265273357	0.47225999483338976	0.6837065396689568	0.6014155917315552	-1.0271156279310611	-1.0965819075379415	1.028426712702268	1.6708117381309944	-0.33312465829409116	-0.5549310069376318	-1.245178858713183	0.3055813385011702	-0.9362249748695785	0.7672071081748534	-2.2317378942875825	-0.4069905116050861	-0.028135988429652137	-0.007087696283988862	0.5574126018091572	-0.8710205356886738	0.11521729215960035	0.6712700758023292	-0.12625425475275787	-2.215841048452181
-1.7594180180151746	-0.36141210259614454	-1.0064267214356495	-0.5597712333585105	0.7728847448082645	-0.3714743024982322	0.531881516169679	1.3873154674628971	-0.8945751176259495	0.2256059079841534	-0.4444402184295361	-0.7275691422220504	0.47456218482883	0.7006972949269328	0.5987113389165647	-1.102976029692144	-1.1267371724937791	1.0725298631467157	1.6887054846011034	-0.3459936028912335	-0.5428334688326407	-1.209489919411884	0.2600770170219263	-0.931026898352644	0.7541531287742254	-2.173851050296472	-0.38400894728710444	-0.030090470125363922	0.029905687159837352	0.5419752143433063	-0.8642604303338526	0.2325233419131627	0.6395962655236469	-0.07557537152917243	-2.213104257632456
-1.6789017068864063	-0.7086092074713924	-0.9846316778622215	-0.6036756468813521	0.6593321921771821	-0.39939120889457574	0.6828893131656204	1.3444986573422704	-1.0104654982750818	0.31604611660712495	-0.4427240754149427	-0.6741949085290034	0.4889210290966898	0.7041030871790935	0.621073934403634	-1.1040300198208155	-1.1997727749537586	1.0634976437303572	1.5992003405571624	-0.34475671046574147	-0.5426472604506871	-1.1585988062135602	0.19021601410225172	-0.9411683572141903	0.7257710486116268	-2.0839822204182976	-0.3565981167184104	-0.049537937419481516	0.036165656702344395	0.5025028337206094	-0.8509427334793482	0.3289017866156736	0.5942424376197428	-0.042048264054370774	-2.2056209375940723
-1.4434379673666997	-1.002369902190316	-0.987060895326662	-0.6489720681752479	0.6265131296083031	-0.49811433042713904	0.903066379130497	1.3057576078890738	-1.1262697990722865	0.34808152065595366	-0.43185112691611954	-0.6241247700801417	0.5133810872457801	0.6959215445733415	0.6564917698154998	-1.0823318046718837	-1.2410928340013583	1.016776075358473	1.455764276919592	-0.33011137781071254	-0.5505881469327123	-1.1021249113915925	0.11524113771903932	-0.9638998120939245	0.6891864479525989	-1.9921207091475044	-0.33535029376142195	-0.07876530162777644	0.02362819904584972	0.4365468180656683	-0.8429096838922355	0.3858543096139474	0.5337454126353742	-0.03374922302416142	-2.1998045182277455
-1.1215449084015516	-1.1420499284675798	-1.003694504803602	-0.6874598619854589	0.6805850309367341	-0.6981250507102751	1.2822132673253066	1.3096018604767399	-1.0865547073888968	0.38589684787586076	-0.4178976107444571	-0.5901369122939116	0.534146272562681	0.6620928580687049	0.6926447419149362	-1.0317026359910444	-1.3174007714343994	0.948055829096232	1.317691135552569	-0.30471560779794904	-0.5598925593083983	-1.0356671697095368	0.043132089753312494	-0.9948162115114595	0.6421304333009974	-1.915809819241763	-0.30652842551571524	-0.11117525097276781	0.007125704710845513	0.3578961674365937	-0.8463668847049366	0.41804952585158617	0.4719651461222978	-0.05846178155199984	-2.2021334503723926
-0.9664800807720301	-1.0389762725450358	-1.0262888392846836	-0.7418165443856928	0.7611235408268318	-1.007194512828863	1.8265622761089948	1.413402772661606	-0.8674276843240823	0.3447478720220118	-0.4059755712861833	-0.5655828508374997	0.5464530413037406	0.6011597415572869	0.722837855868713	-0.9814821573600984	-1.4438561798831868	0.8560276959799162	1.233528107097233	-0.2647666141405659	-0.5579583948248794	-0.9652666920440177	-0.014767940669429293	-1.0264561739185456	0.5792914936151564	-1.843412731739757	-0.2671079558843754	-0.15248146182927694	-0.013102405825762617	0.29256941170493905	-0.8608851994148985	0.4327395756928164	0.415294169681086	-0.10593305996022842	-2.2224377191969173
-0.962198921871672	-0.7594508141939319	-1.0606061070780302	-0.7798647567945182	0.8481938864824808	-1.3131111111815859	2.294301549556657	1.608253375690633	-0.561575210441569	0.13635885777512657	-0.3766677296270585	-0.550472659172015	0.5576854547135953	0.5283391001657304	0.7325718532585934	-0.9567456543402519	-1.5736385634066268	0.7565873242356813	1.2339130307131594	-0.21704756753368043	-0.5365023838462156	-0.9062029608407552	-0.05824158532590441	-1.0396944823753707	0.5098549880488216	-1.785977268616587	-0.21888590146054954	-0.19950883749622444	-0.0504811978421684	0.23889764411763997	-0.8835378206395408	0.4222793456502287	0.3621793348932287	-0.16584017132323386	-2.2566623819317075
-0.9665192138515579	-0.44201124590892943	-1.094270359423947	-0.7835963144685036	0.9180006876998646	-1.5571213035024378	2.5333933769604946	1.800325881762489	-0.3115993204419722	-0.08938791329776595	-0.34694752851566496	-0.5531773834801362	0.566018814055117	0.4447061599736436	0.6792481885280525	-0.9666456330488472	-1.7283246910107681	0.6829740747757059	1.3118184495744427	-0.18485546839573963	-0.5032131305304949	-0.8529594589464156	-0.09832314165589372	-1.03270196964435	0.44373294901832894	-1.7596265342893282	-0.15967926673495708	-0.24598955736322087	-0.10415810085963484	0.18394683733844278	-0.9072126546567807	0.3850254935723212	0.31401279308507274	-0.2300813677641312	-2.2888418402958175
-1.0011950356212789	-0.20565670046415357	-1.1211902682288055	-0.7712489613273597	0.9169243971498391	-1.7644702031842943	2.4288175231408955	1.971422537344117	-0.2690973935524058	-0.19978204755699172	-0.37594610058558725	-0.5694913537483048	0.5671670668429662	0.369931554437418	0.5619873231401762	-1.0167155416614118	-1.9004167265328449	0.6425737375619767	1.4272851310114976	-0.18103952367879622	-0.47405049522774745	-0.8082033312909888	-0.1380157232705353	-1.0094437609082232	0.39153271501141335	-1.7451438140020883	-0.09094338204711794	-0.2889956431045068	-0.13621708666967552	0.13065809753053625	-0.9215139902362379	0.3307237529140746	0.27456377029665885	-0.2918532176408265	-2.3274229065600616
-1.0174900499367194	-0.054599856741148214	-1.153203697523619	-0.7554484520664421	0.8535090459740889	-1.9182759270113405	1.9373638262765656	2.0054115788442557	-0.34836079720607416	-0.2500385994449359	-0.40572694279290333	-0.5875984000941104	0.5532231852162595	0.33523504586852804	0.4202569080088911	-1.0927426459428462	-2.0194957212668467	0.6391287988241127	1.5408948160852303	-0.1979810023790204	-0.4474407167743655	-0.7834425075517	-0.1746136678116042	-0.9784463224358582	0.3572013242529337	-1.7302592546494862	-0.033033889580662675	-0.32306053672058044	-0.12374386377527771	0.07575516922376291	-0.9214561291347703	0.2580237251249093	0.2481365711390386	-0.3529377236285171	-2.3693023081966738
-0.9375724749247294	-0.09612704954400259	-1.181283361763113	-0.7569576815445327	0.7641340346841484	-2.0245888649568013	1.2716434477567966	1.7950743037425707	-0.4255260044689916	-0.18490653989366707	-0.40275552909272233	-0.5991476232570951	0.5296044211889595	0.32966242745593755	0.2797998546400047	-1.1680115226317156	-2.012963193565522	0.677300835932929	1.634899405099126	-0.2277453711711816	-0.41777351682374375	-0.7698306809421219	-0.2141232025013769	-0.9469279186110162	0.34072309314729576	-1.7235931298802551	0.006728266304302654	-0.3451663986582916	-0.07350644029189377	0.01126286686864108	-0.9132736050355323	0.1766497087621779	0.23266190945706305	-0.4315240416047607	-2.392786692487749
-0.9161705937308904	-0.4203379176263339	-1.1969661807485947	-0.7814130601749552	0.6936837988988143	-2.125199264095692	0.5992946502196748	1.6139070466911942	-0.5679773994287314	0.034166938140418976	-0.43846100637162255	-0.5925545429603888	0.5303831866935899	0.3258145371710441	0.15810847796543334	-1.2324985105043254	-1.8381512952086925	0.7510198800566396	1.6990203971738438	-0.2622007202791726	-0.39414907920361936	-0.7589964400463842	-0.2530149538197156	-0.9108655392117946	0.3455327291299061	-1.7136187136276981	0.0356703574911002	-0.36811096538496646	0.017356550455689145	-0.054269082316258335	-0.899912512354927	0.11385260367726721	0.22673816350720039	-0.5293050741109975	-2.406458824595792
-0.9980878691067595	-0.8874645628814462	-1.2114526754343842	-0.8219717708094716	0.7214489754067067	-2.1933114829624865	0.027316225512059044	1.5105630583479677	-0.6295298735481659	0.21146188437359853	-0.48113414557196565	-0.529857321009738	0.5839531583405864	0.31369231827352895	0.07339053844338897	-1.2821812390696228	-1.625643797876468	0.8422810018608768	1.7096682166576564	-0.2866227664676123	-0.3564929389949842	-0.7574834013076313	-0.28030610627445773	-0.8811126290814577	0.37857283718435847	-1.6770073215218708	0.05886705759840204	-0.38389658766298007	0.16120154088532945	-0.11732503049865994	-0.8834703160211618	0.07003967292511398	0.24289469522656965	-0.6312992700850252	-2.4271709520953957
-1.139315239815197	-1.2049868340647367	-1.2216606129086116	-0.8731243932173829	0.7889628098001245	-2.1944549511592615	-0.20648739110203826	1.221446020629632	-0.45649323120017593	0.2292033705387651	-0.44191148472958686	-0.38833526587080847	0.6915478552139267	0.27495688940560237	0.0524719614497605	-1.302760934082004	-1.488679276555009	0.9578286111587362	1.6759041735362974	-0.29172165811525275	-0.29540457627017774	-0.7685606119278389	-0.3087870637408511	-0.8752488746141361	0.4200454918039737	-1.629127921651703	0.07309765730961898	-0.3854017632217475	0.31939424135782346	-0.18211828325187587	-0.8671486636487874	0.03835889423055365	0.2949062264122538	-0.7367492783898835	-2.443491210093799
-1.354437604596272	-1.2667297165678613	-1.2281541985178566	-0.9012722556194441	0.7748462453396514	-2.1488605445169826	-0.022535559348535416	0.8745859939637585	-0.33437820125848255	0.20568196120251958	-0.3846056490832549	-0.21120352570688672	0.8485174219647948	0.19202803126564566	0.09899561182027615	-1.3101281099813928	-1.2743018735238916	1.080570257590562	1.6358617141389442	-0.2867543507681974	-0.22224870905037203	-0.7451968641042598	-0.34211304449988045	-0.8916824372328186	0.45034097062921896	-1.6074616399905188	0.07854565479799522	-0.3793361303729852	0.45243027318375056	-0.2659534884662915	-0.8484016667732209	0.01674537245539738	0.36332525537273763	-0.8352812977378115	-2.4492130535354706
-1.5361011863809453	-1.184254251250168	-1.2419511088911606	-0.8579197609672313	0.6941517513118687	-2.0913688878661874	0.3704359398246985	0.670840606817469	-0.41965643456563606	0.15548536702381846	-0.3582146441379813	-0.04177294656180727	1.0292819697549587	0.08753461352907335	0.17707762999291435	-1.3396667210874837	-1.0130432633276896	1.170317193270095	1.5876318253974189	-0.2760894432058424	-0.14753710083295365	-0.6767125340385467	-0.37331110475730334	-0.9196409111490699	0.4696004260204532	-1.6198636045694434	0.046477767142838355	-0.3795158528277628	0.5818516397607859	-0.37571146660741334	-0.8299921929895498	-0.0027318045228103896	0.4368156927363421	-0.9096544522462656	-2.4451817547470203
-1.6013555964938107	-0.9796834634036934	-1.2684269671917667	-0.7685968202056653	0.575389328482114	-2.0279230553946457	0.761215571354743	0.4179850451716954	-0.4931309681771306	0.04490536386593789	-0.3056873268503061	0.07946619463148677	1.183488908511297	-0.008771803601342599	0.2633380438147708	-1.3965875655364146	-0.9566546784857696	1.229601877960487	1.5176017356511768	-0.26112830822941036	-0.0690472644784746	-0.609917947965747	-0.411259020369284	-0.9660705010625781	0.462375516316141	-1.6705999150549957	-0.08116103115625924	-0.3812981005043132	0.7250134059026707	-0.5010436278498841	-0.8163803688692506	-0.015021145829676813	0.5109217072170379	-0.9497240552571522	-2.4308239471852238
-1.655684050802471	-0.596986139438328	-1.2950804456940737	-0.6703210715692111	0.3792899701882421	-1.9699762317917369	1.0422829845278365	0.30207260502442057	-0.57538026669456	-0.01397310661122939	-0.24074071311779538	0.11724671052575382	1.2785096689157114	-0.0927704298205039	0.36889579568534675	-1.4782986880117572	-1.0308559364463572	1.2581135398370171	1.4563988807188224	-0.26324023625378795	0.008043005650352753	-0.5540680435725343	-0.4612708723734368	-1.0220511224381592	0.4189215007862982	-1.7582999149091587	-0.3196200710481782	-0.3855739972409097	0.8669663906123738	-0.6275522315576302	-0.8109028512636322	-0.01689312688921104	0.5595002121727859	-0.96113523667369	-2.409727604991706
-1.6993800474033858	-0.2919985262768102	-1.2848725082198464	-0.571083128087501	0.16772478464292423	-1.9370746921880926	1.0949604300850706	0.7359248388206918	-0.8389944332340363	-0.005878815863349751	-0.198643664328712	0.09054700185284237	1.3064031165888674	-0.16484332515669814	0.4596786128798461	-1.5728512820547944	-1.0520259402516743	1.2420988726141613	1.4297923361855067	-0.28058962628582335	0.07196654115845433	-0.5084283896463033	-0.5009005316076554	-1.060179997735538	0.34738339341017055	-1.8590679413546976	-0.5814529816974274	-0.4058377040171445	0.9979469100512091	-0.7523372102581121	-0.817277215942001	-0.021916037900099623	0.5659306254421012	-0.953829025705377	-2.4038875416442145
-1.7258300958563306	-0.34197175256732526	-1.2240793821258933	-0.5072412558929235	0.04935622176082356	-1.9363419844115182	0.9121969603067903	1.5066639748993054	-1.151114596335074	0.034442743602939016	-0.16940252787510196	0.043252101939875276	1.2777536410900487	-0.21259537069220533	0.4882701790499874	-1.6427695455904583	-1.036884560988566	1.2083569870492419	1.4269782324528528	-0.2970310846438272	0.11814621988296856	-0.5081467656474847	-0.5211443774549276	-1.0672882805448867	0.2713127269069528	-1.9501092605605734	-0.757326489466782	-0.44147516911252593	1.1231346218536944	-0.8499408961853142	-0.8410725939206329	-0.05167482077399368	0.5474301654691889	-0.9217275203707331	-2.418570453947016
-1.8195773011735004	-0.4818378603657374	-1.1277569915681627	-0.514015693712056	0.0038868456257084307	-1.9548632087638118	0.5828622449067338	2.273960951370897	-1.3970339733125523	0.0887464408648237	-0.14021596840782236	-0.006525906136786596	1.2170383538275729	-0.2515491195762959	0.4695045023556717	-1.678099724903588	-1.0079738761245243	1.1915554720148567	1.4620530965365568	-0.3236703262971123	0.15079876066684794	-0.5657582005431134	-0.5355707632211942	-1.0488866265946255	0.20766346811534597	-2.027455023675741	-0.8091425770769002	-0.48046745336376695	1.233951265518017	-0.9041803656599262	-0.8707022996306014	-0.11683690956388867	0.5325426696527472	-0.8576390670162801	-2.4469727863201873
-1.878331706776772	-0.5620183202559391	-0.9971382297114033	-0.5764264842332325	-0.01787684118476126	-1.9894855014791077	0.20102833824572724	2.9477895867965787	-1.6712897615466566	0.1083046456200697	-0.12330316675516453	-0.030284164165483175	1.1417141078285966	-0.295371404820847	0.4230596166302528	-1.69131224401658	-0.866868849326948	1.1986966118169557	1.564156686496371	-0.3633429929232694	0.16564137072515628	-0.6306090288201445	-0.5434475012069789	-1.0146997224643202	0.16052903548576672	-2.086002425034572	-0.7650270852198062	-0.5195196450999334	1.3065131885918895	-0.9457046808150803	-0.8945410734353338	-0.2191956907046821	0.5421077910106391	-0.7677879464146764	-2.483975616841739
-1.85903909856949	-0.7354876494149883	-0.8575339752980053	-0.6710390545248067	-0.03940655178870425	-2.0365083182312733	-0.04184644144590344	3.4790214297231996	-1.9098708311472525	0.09007150623910608	-0.12127169004177656	-0.01005161752539931	1.0655826742262806	-0.32961489935619653	0.3453517305218247	-1.6784492624462601	-0.5787030246583751	1.2363991851054477	1.674218832298995	-0.40207483180024894	0.147477043401673	-0.6773641346632664	-0.52806583930155	-0.9780411271617087	0.12205194762488522	-2.1353020232453357	-0.6678553112023936	-0.5595004028524541	1.3334917886724695	-0.9736246700200446	-0.9089629529761822	-0.3488911112873769	0.5915481039303168	-0.6742646274431094	-2.5161905411775947
-1.9006962617269985	-0.9601500726143006	-0.7819879242157111	-0.7830248586467015	-0.07502942923246746	-2.0936003160948458	-0.08020412520170371	3.667365437247272	-1.9843460430374127	0.09471223293455681	-0.1305982905945871	0.012311466139517868	1.0084940467590906	-0.3594537875654333	0.2631280047611795	-1.645377633408856	-0.2734166348246199	1.2989436678721684	1.7430161261401742	-0.44588582467978055	0.11249389448237386	-0.7012303880533666	-0.49523751736950883	-0.9498511130888027	0.09031357800485754	-2.1914659134356453	-0.5068135178497101	-0.5861367683376973	1.326239100079378	-0.9868459681908417	-0.9048017754289562	-0.484452548854336	0.679329400827642	-0.5901350082879445	-2.5273386782963883
-1.9270641307129346	-1.0356474808889449	-0.7703224562628195	-0.8767045395197794	-0.1230335476049601	-2.1618124496584463	0.07034153102609449	3.427724113101731	-1.9257041439113014	0.1263579118733023	-0.15430289499051403	0.010044937389694811	0.9587155830798935	-0.3940575101274525	0.2067193914310142	-1.620533580375879	-0.10742000619114	1.3767027457172514	1.776228792190071	-0.4979142571308004	0.07422506862989214	-0.6995240779428755	-0.45580806570936605	-0.9318315003970243	0.07476067903935152	-2.2495949617949202	-0.30364307492953724	-0.6104741840889034	1.3012400985761388	-1.0108536022205878	-0.8876170282930202	-0.6017871784714032	0.795128926969841	-0.5291714239103578	-2.5197903373098027
-1.9060731468541392	-1.0544882349051758	-0.7786862781135042	-0.9350614126726228	-0.18377377081941576	-2.22640545087109	0.4652210113706586	2.9521151324974375	-1.8050255714986612	0.13562137795143	-0.18547241829444477	0.006227095628882584	0.9015189516376096	-0.4144267676355685	0.1906973498742383	-1.6128168669338183	-0.15851457230113133	1.4746818286686498	1.7617577448994193	-0.5435805886485705	0.03643678053729093	-0.6784243661882321	-0.41166515573383783	-0.9322309071672565	0.07685705298394505	-2.3011459597006594	-0.16701919366470933	-0.6369008733769056	1.2611284094087132	-1.0404561777421677	-0.8656394532521684	-0.6743585968747979	0.9085608488155323	-0.49451147187775196	-2.5058935873807022
-1.9717462809179533	-1.0989772252529684	-0.8125124782903832	-0.9639761004082134	-0.2692998735119845	-2.283682475950968	1.0227476340573722	2.522472690362144	-1.5315714018856383	0.1420908147788095	-0.20998961337572758	0.012714404583930198	0.8456126834767212	-0.4122326514731188	0.22914762412233144	-1.5987331927144748	-0.3778277978426358	1.5810253022215823	1.6926015357947406	-0.5933062958393661	0.02050094707525396	-0.6487544496067877	-0.374586713014987	-0.9505167910391892	0.09473635196277805	-2.33766377284606	-0.11925904843559998	-0.6559140114053102	1.1953870501647361	-1.0583353673016416	-0.8472444447438647	-0.7046818320529027	0.9882496742273938	-0.47772246095927606	-2.491429381903668
-2.059631350921835	-1.0431475999774347	-0.8937214793327914	-0.9612262745306565	-0.3672618115814726	-2.3457924119207765	1.4566119892002152	2.2366028580783976	-1.0847793104428765	0.15128233160584545	-0.22191771694359314	0.003895089381842134	0.789183448699584	-0.4026156547610869	0.3216238811864113	-1.573577244643421	-0.6827742048220464	1.6823303049141436	1.6328811569507544	-0.6492164651576211	0.028513914221261927	-0.6325527866159153	-0.36513691551860655	-0.9702729549058893	0.12924026227280722	-2.362836513200887	-0.033710934564700326	-0.6753015712145015	1.093522396527151	-1.0781844140122747	-0.8415161956985528	-0.7051105300054674	1.0338165865179838	-0.46587850746447595	-2.491494402851869
-2.056379392013062	-0.9395467130783034	-0.9918984337612237	-0.9380749873910116	-0.4597565056251092	-2.4188263547413285	1.6123666320860734	1.9888953050484361	-0.6170375350370806	0.12883416526505959	-0.22599886269914685	-0.021207975705083263	0.7200893267376521	-0.38559760950109034	0.43631176816779194	-1.5574823851785513	-1.0496339180264675	1.7792977263935774	1.6544212744311957	-0.6896917960173423	0.03468882443572592	-0.613098642540644	-0.38645044183308397	-0.9916267458535184	0.18577962439446866	-2.377528409987904	0.11663101703090492	-0.7062737409212674	0.9728019204522947	-1.1059949667088418	-0.8562563112974741	-0.6800888595074185	1.0553475799904268	-0.4465119569622321	-2.49637097396693
-2.0303402408951614	-0.9859947283292929	-1.0678833112241914	-0.9155439984510995	-0.5527737465299898	-2.4803442036189556	1.5266461216066747	1.83509473995236	-0.21870840022991586	0.09028135822145643	-0.22177217831338086	-0.04921723432233642	0.6503983407028275	-0.36398938590124225	0.5707236350254982	-1.5448076161312077	-1.443091218460911	1.8478725049931828	1.7651180240330497	-0.6986066323819262	0.023240012306573066	-0.5780833920208336	-0.41133910339891616	-1.0153538234068749	0.24517862877970426	-2.382790850350732	0.17761568577999848	-0.7415218073646308	0.8482098400801596	-1.1361789236812838	-0.8809678233826794	-0.6412202451415169	1.0542537468054403	-0.41727438449844323	-2.4922332772632423
-1.9755891493275992	-1.201900982172365	-1.1126906191650554	-0.8894084420198254	-0.6569438532793329	-2.4886667278084276	1.2706333400778587	1.9866289627939007	0.11328544868505333	0.05467247470171248	-0.21051719091024995	-0.08443405436402569	0.5913770105234158	-0.3556222712817511	0.7084633081385449	-1.532907207178398	-1.7015085433743802	1.8769594253537711	1.9408252513626416	-0.6728621639726144	-0.012223674372607523	-0.5379933874830918	-0.3981368439427128	-1.035208391840154	0.2813920510096405	-2.3806605528398386	0.22043403537795556	-0.7820042903034071	0.7217783097025309	-1.190384194247021	-0.9064942126468895	-0.5962855547468188	1.0465211511730457	-0.3880813621015339	-2.4976122829780367
-1.8174288951074158	-1.4521341077360934	-1.0466002317615493	-0.8218985072425745	-0.760548517529568	-2.4625001788783445	0.9044197913800556	2.2933101529848847	0.29483323639244785	0.013979177438114809	-0.21612649228303837	-0.1278859288634046	0.5419396120287284	-0.36301240382890787	0.8106604351516555	-1.5455228237185197	-1.8069214415882322	1.877911577327383	2.161740196881685	-0.6204323994048129	-0.07592496116676405	-0.49111679677773507	-0.33632990571729005	-1.0552597694065908	0.28358775439300626	-2.3732457963871925	0.4436121067049167	-0.8423535929307834	0.6183369846316651	-1.2633099475305412	-0.9262489570396866	-0.5515080536013939	1.050517667225551	-0.37506637827731826	-2.5223084213037628
-1.6444098105904679	-1.7147468233873049	-0.8000947365420528	-0.7018781319509092	-0.8602184819067048	-2.3984807620362516	0.5092894346184998	2.4374787634991866	0.15588421540803885	-0.032763852688156896	-0.2459740396958689	-0.16643202780205613	0.5001363892473175	-0.3760570247947164	0.8997957585195462	-1.5878921513909932	-1.903075878143607	1.838238578426831	2.44368634220706	-0.5594825513741803	-0.14442561883772836	-0.4334114872158337	-0.23971545068467667	-1.078784249322873	0.27316861905241707	-2.3757834376081797	0.6949603113864089	-0.920263277077107	0.5494306034734726	-1.3295327146747022	-0.9327101133702579	-0.5021434843635229	1.0585580514164912	-0.36965672729903776	-2.550060544194926
-1.5372086525315871	-1.8254963420572037	-0.45007323259593496	-0.5508526151481747	-0.966010823687969	-2.2661418958451	0.24664823407233188	2.424087848780186	-0.19084004816814845	-0.07520191929074178	-0.2958210205437898	-0.19503058389426312	0.47442007433528255	-0.36494453597196025	1.006902548410358	-1.6444903458005347	-1.9660819864004373	1.7580792841482649	2.775079567167568	-0.5113226973603384	-0.18169132211645997	-0.38688278497960604	-0.11051864302531544	-1.1020366695550834	0.26021396909056094	-2.3910973592497995	0.8409109618705942	-1.0018048524970722	0.5007464933280615	-1.3774522257893467	-0.9301690466641308	-0.4555368719538203	1.063700487948506	-0.35627261434924506	-2.581631170044064
-1.4653642318262134	-1.5228967750837517	-0.10998278757433508	-0.3703849129281875	-1.0683208195954201	-2.1266276742055785	0.14017760310334992	2.3352801309190054	-0.5508044689690482	-0.10231479541067481	-0.36516411373064805	-0.2137420379066886	0.4696565305916308	-0.2829380799002966	1.1008556425700036	-1.7119833565401223	-1.9553725264886013	1.6701903672505733	3.106956547483226	-0.48190044774969676	-0.1896922758184694	-0.3702227927357535	-0.008630148469903603	-1.1382379730482994	0.23925022964461937	-2.413616860844287	0.9905505583893005	-1.0775054481367474	0.45993990082522773	-1.4108235210688707	-0.9245083022371979	-0.4260853226125974	1.0697331436960078	-0.3292243594578424	-2.6221155767920044
-1.4249241074420245	-0.8635841010007909	0.15701694444730707	-0.1708344936502693	-1.1471240059537746	-2.048224241567809	0.05526253796271372	2.1103212928848354	-0.895640355793561	-0.11804170254525818	-0.42835819979101036	-0.22126691335610005	0.48860838601088935	-0.14568028573788766	1.1651735390119744	-1.782374840133557	-1.9340203890113152	1.6020189308064574	3.4106664821199195	-0.4624457089083126	-0.18523528809557738	-0.3788040416409394	-0.021266106502291854	-1.193877072692813	0.22570483091533328	-2.4446080106797723	1.0931133821861514	-1.1400413739639244	0.4196355073715122	-1.4174717889540314	-0.917618009404074	-0.41248130758453144	1.0831148431798703	-0.2890083776557782	-2.662410831690633
-1.4385658989654697	-0.08384566914823761	0.2775374754250074	-0.003759371459164862	-1.198395992010764	-2.005268323030063	-0.001547766463905398	1.8193339135747184	-1.1968176177182215	-0.13296517637597843	-0.46844196419548184	-0.22417310688642766	0.5293940976585124	-0.016822354197395233	1.219297977634333	-1.8384083969741678	-1.8939509811779094	1.5651098174959768	3.6567887228116804	-0.4374841670874763	-0.18345129166202123	-0.41871734092451984	-0.13939429542345785	-1.257070169948239	0.2333793370267156	-2.48044875252326	1.0663036663229117	-1.1682802646709398	0.37437919771252975	-1.4034365567520264	-0.9154675051328542	-0.414989190607038	1.1372572182324117	-0.2387749951009926	-2.6978945364224027
-1.4670508675538678	0.6283606773210326	0.2827198060158124	0.10252652715809525	-1.2291911603931827	-1.9864769589419624	0.1278516486159029	1.4794008523481084	-1.3592502983068022	-0.15350069179189466	-0.4851728425603737	-0.22767363462226475	0.5752162051973968	0.0728307604404177	1.243977566431333	-1.8857196477499538	-1.7862674831868326	1.5774944053194326	3.793738303353836	-0.39122570621707703	-0.18811851465485976	-0.48119921438795626	-0.31293422063242293	-1.3220171838903363	0.25272766612632463	-2.500639789396538	1.0140383245645057	-1.1531686015983449	0.3506298543082615	-1.4047224357256993	-0.9236355639567246	-0.43358039181661095	1.2614996212959577	-0.18560130813212933	-2.731729073467988
-1.4900728582401639	1.0921430241266248	0.2576387887109166	0.229228539750823	-1.2351419552458576	-2.0043505880371826	0.39222257603711685	1.1627282608199265	-1.3980346515912174	-0.18377333918896338	-0.46573130720776595	-0.23077122391368934	0.6136826735903541	0.10781108503032022	1.2454806584085982	-1.9326490959791287	-1.6555258623243503	1.6466708910690293	3.80545766695766	-0.31530814399498375	-0.2033876019750623	-0.5483527330082701	-0.5094865764273094	-1.35646457069688	0.27075334533071505	-2.4905387663151677	0.8935432999754864	-1.1112483390213437	0.3680783515032345	-1.4296192413861772	-0.9353717240377758	-0.4468128686191202	1.4316688125031636	-0.1357370547029201	-2.7620643013013124
-1.4979503471491415	1.238945837518942	0.23007108858220734	0.42031457493317054	-1.2229517948857924	-2.003758500945001	0.6334930670621963	1.1034256384929233	-1.4142714636611808	-0.23594254200177764	-0.4097959603292717	-0.23161235791640097	0.6391147675152966	0.07921662091321882	1.2627104245235259	-1.977621133969341	-1.5414434013247256	1.757054398343334	3.735302737119767	-0.24142355921691605	-0.23000939387244174	-0.6180795218923019	-0.6063183996832049	-1.3200838235822556	0.2869858667720241	-2.437523532910985	0.7438594107942729	-1.0611956353656324	0.4031154944650269	-1.4554667767133602	-0.9436458615476709	-0.4350379648553326	1.6157879282253937	-0.08424990598022754	-2.7930379166260613
-1.461920520827753	1.2523075245235946	0.1459522507060509	0.6382736864535618	-1.208183996650485	-1.960584250292013	0.7893005260358417	1.2355680134952567	-1.4345970686977347	-0.3000433289540586	-0.3397433663201254	-0.22969840030543986	0.6628813264558835	0.04803506460457215	1.325348008536764	-2.016758583747264	-1.446746034145111	1.8693818825637654	3.62609886694725	-0.19542826694768564	-0.2562527622839153	-0.6885186538321687	-0.5286664620237784	-1.2086030266561543	0.2945087647926501	-2.3627704574641144	0.7291732294115529	-1.0075934132280522	0.4393030236207318	-1.4744471711385867	-0.9571805375326801	-0.40972335075636357	1.7864543163348656	-0.026945791382066108	-2.8196965053883933
-1.3996284848351541	1.1621406896651183	-0.11284038317228984	0.8520225849962367	-1.184267728739965	-1.8909104017195901	0.8611634154819494	1.312361680480246	-1.4732254022505302	-0.3470441772300782	-0.25954551696322203	-0.19652145613859137	0.67915582017674	0.055725387173954546	1.4518112099601175	-2.0473942049872793	-1.380455448670422	1.9527943627521775	3.498007731241894	-0.1613610915264194	-0.2593582375571427	-0.7406743140055807	-0.34587122667610587	-1.0572683802655845	0.2924594416348424	-2.300270721188432	0.7511487175383011	-0.9623782389801177	0.47484236563164367	-1.4932086925470183	-0.9869163219286723	-0.39228248905283997	1.9051375845102114	0.027456204573630783	-2.8381269887056773
-1.3126082558888403	0.9537138791859674	-0.4987045989969503	1.0582595258130103	-1.1395860725001576	-1.8090876661244735	0.79670138033709	1.5307042612874666	-1.5091207005046048	-0.37613565775504937	-0.18390181391006344	-0.1404324246763121	0.6856644807811343	0.09671497020877667	1.6155038336325636	-2.051018640429753	-1.3602325399593496	2.0186052557617105	3.3559241019305532	-0.15363709308212217	-0.23704927205469145	-0.771084183838824	-0.07507046198108289	-0.877928951927433	0.29194188298019247	-2.2609510438749565	0.8509907063525723	-0.9460010302884596	0.493558039497068	-1.4678741408529494	-1.0250467877959508	-0.3934685533882699	1.9490755850448043	0.05957680279407934	-2.8569771526886214
-1.2111400939808055	0.7924277207309668	-0.7198626466089995	1.1923709271379823	-1.0896516504238147	-1.7383702640520817	0.6076329900791558	2.006514288382082	-1.5265464905293276	-0.39791229775230696	-0.137311259913157	-0.09739859881301156	0.6927643210386787	0.16708496941889056	1.747139246750607	-2.017075856285998	-1.3639723513571342	2.067568348571476	3.195104055530453	-0.19017805335437288	-0.201543538321522	-0.7972420834938218	0.2810244494866636	-0.6890211266154591	0.3094134084735439	-2.25186838006882	1.1568378684874705	-0.9533322087562844	0.49112879758505035	-1.3813098627103653	-1.0589099974299796	-0.41012346884542367	1.9344532609095713	0.06411454532056646	-2.881578715089691
-1.1746798037846096	0.6466793692918216	-0.7182536165465321	1.224084283129061	-1.0373774662822	-1.7004359841648973	0.4247836941582192	2.312647169963097	-1.546457836278477	-0.4063423516719499	-0.11008340784415893	-0.061229836696396735	0.695435998317338	0.23284841628794065	1.817062560435301	-1.9612681544729607	-1.3792958642922124	2.100662241821021	3.017981973828806	-0.24591716308186914	-0.15063056266218472	-0.8222403549183894	0.5875365251804198	-0.5417268559585424	0.3411988288803586	-2.2881274749118643	1.4966005550563946	-0.9664893901331663	0.496104071885625	-1.284691105358743	-1.0996152823125747	-0.4361025647708689	1.8848188044375802	0.046001760986230364	-2.908905246319904
-1.2162469608592033	0.4377201589049415	-0.648767548816389	1.2094022643227802	-0.9701015076987515	-1.7003508716453961	0.34140029556342477	2.34283460510079	-1.5824230744122434	-0.4062404235662348	-0.0840805059127857	-0.04298176189504646	0.6695889417512416	0.2651379466786207	1.8152706647593484	-1.8817456747648087	-1.4115213819861094	2.145294365584142	2.8340977204960125	-0.31079480248494246	-0.08842494964565598	-0.8476086029688557	0.847726288449422	-0.45039584116545833	0.387036750940713	-2.3442032907864787	1.7263719055737021	-0.9913285310706279	0.5280287486476449	-1.2123398937443108	-1.144192439235057	-0.466568699266495	1.814586190585971	-0.001711360642204013	-2.9300488764757495
-1.2826049238147574	0.2621729194264075	-0.4776775015897014	1.1708070172811194	-0.8937316738882799	-1.7300218360523263	0.2997085962660281	2.3223583246774213	-1.627545056794876	-0.4214816732559454	-0.05747119302219224	-0.08045000049489315	0.6189691839502539	0.3035186055202807	1.7300932648075722	-1.7528900040340307	-1.4522343287938082	2.2154428398068022	2.6587754167823476	-0.3901532941673136	-0.039776508179755116	-0.8830159182713354	1.1704322967777154	-0.37392391592579316	0.448945130621223	-2.379273382367628	1.8748156002047167	-1.0410966741729415	0.5840648192912054	-1.151732587437307	-1.173841431978848	-0.48505987095380226	1.7205260070943074	-0.0699429702164924	-2.931863552030081
-1.375182050054041	0.16646499038263654	-0.28533049551826845	1.046644808340842	-0.8194403287124589	-1.775309097515536	0.2665334911243945	2.19823953233429	-1.6728284388998733	-0.45454834990376336	-0.020486188619337792	-0.15947126617482302	0.5552241009653824	0.37998519118177826	1.58581612615149	-1.5647688985680932	-1.4969238607728537	2.2765723189460707	2.507708502542553	-0.4635839131083651	-0.029486993396313655	-0.9168163201687898	1.4949802147875078	-0.2993043119393783	0.5038377152053604	-2.3936239911813244	1.8434753777193194	-1.0984880447320937	0.6429739356576321	-1.113799157713953	-1.199927145223913	-0.5047799767717964	1.6072124654634414	-0.13568614034077142	-2.9134803566751253
-1.5050921341629941	0.06919087520253733	-0.21676909766168678	0.8586749168705398	-0.736831129394596	-1.82569200851583	0.2862867079569857	1.93372327424986	-1.7100525948680896	-0.4807858434687412	0.0465343505937064	-0.23068559949425257	0.47478387719876	0.47636802031785175	1.4301574962789192	-1.3206733887687676	-1.5621702131949156	2.305679075806108	2.3911910836674273	-0.5194677655665041	-0.05347784105834723	-0.9416654965351585	1.7457773827241507	-0.2564925369736258	0.5370660264069578	-2.3837706771128486	1.640539053158113	-1.1500234586397255	0.694694598193064	-1.1108238526418905	-1.2414280202516907	-0.550193379880193	1.4940267744645876	-0.19144373118867172	-2.88277273613847
-1.6065094230676429	0.029116152050865374	-0.1450523291631224	0.6828374720784818	-0.6382374555674846	-1.875590148209401	0.2842664925991072	1.8000212658680617	-1.7272739452444827	-0.4965067548324004	0.12473104378518265	-0.2834252051373495	0.3989935087809532	0.5780887738491389	1.287593488653692	-1.040306637041427	-1.654493771516521	2.299695065138608	2.3086873880969647	-0.5660486079733351	-0.06873491493455315	-0.9677019113279206	1.9804778617050935	-0.24031945703118135	0.5523941271689284	-2.3560107537344566	1.4265169079236952	-1.2065162169249883	0.7441728835789423	-1.1264527539974367	-1.2884112346435428	-0.6056454600444878	1.3890566703746152	-0.2507207773200891	-2.8415199000027016
-1.6650955564289447	0.10357977409690955	0.06622167663662477	0.49420332426830715	-0.5286741972576904	-1.9225870611512839	0.22302623880929606	1.8126445485331064	-1.6703536431569372	-0.5174979488385686	0.23309668219787602	-0.31220508352954224	0.33807358240777086	0.6541241774787124	1.1842214556845534	-0.7904356915370324	-1.75651291230933	2.2469564252668066	2.253690126053809	-0.5988854701841388	-0.06728128821091407	-0.9891384674733088	2.171670374731149	-0.24020368695285219	0.5449496471262794	-2.33250041608839	1.2116595296248585	-1.2694265645329532	0.7859605160847067	-1.1162204404622513	-1.3229880645290075	-0.6461574165618902	1.2958298835953226	-0.31115612519038477	-2.8020758284259744
-1.7308860897313427	0.18039009088187571	0.4112123495757406	0.29922455156479966	-0.40750961870759006	-1.959011518953406	0.18499205359119522	1.8560096672637019	-1.5400879272357892	-0.5304847886607222	0.4767404773934662	-0.31357003750999085	0.2868740137931166	0.679089071327085	1.121912057692552	-0.6113111446694008	-1.8591088097300446	2.159781622349326	2.205538262369566	-0.6328802742400848	-0.07639348548264782	-0.998956653157621	2.2570217236678936	-0.25656199902062055	0.5120559192973848	-2.3170929154863433	1.0105898244121667	-1.3141475020302473	0.8195552966612392	-1.0727673068465884	-1.3433792810379503	-0.6760733886850592	1.2253178924367263	-0.35081204900881524	-2.774069532737298
-1.8051371948276849	0.21354361523307105	0.8429913875401068	0.18089900678736623	-0.27634645693189475	-1.9755603531798709	0.1959579938181109	1.898552323079344	-1.4034307823089693	-0.5283922646081226	0.8590037537572585	-0.297679152608456	0.24199551993137663	0.6482622850447057	1.0874065794197243	-0.5158873955200126	-1.9488278565424781	2.0614851554067233	2.138603166562195	-0.6773623470525961	-0.08873729918957837	-1.0039485765876646	2.294929597765059	-0.27565827344085053	0.4642836871135899	-2.291336682790032	0.9130320714786209	-1.3315131842231858	0.8607239396413459	-1.0500250324451905	-1.3488278680928345	-0.6900489419386818	1.171061872377953	-0.3735325831175934	-2.7607047723843867
-1.8520460172578441	0.22095069356098862	1.1146771584125077	0.1467777215642523	-0.1522220793692259	-1.967393251852096	0.2295292196181522	1.9074836611039374	-1.2744186042315258	-0.536060855620373	1.241351927655342	-0.28455343278170514	0.1874478280887849	0.5725106974361454	1.0970486847236585	-0.5194473009546081	-2.012161805408854	1.9644582244289392	2.045295601393355	-0.7295947351695218	-0.09933916351694097	-1.0052959541506412	2.3123018949784417	-0.2840979121509724	0.41262715108731796	-2.2733915409669985	0.9221563599550879	-1.345943399654747	0.9037962673890435	-0.9917706110687379	-1.3372170737316296	-0.6777953254611956	1.1181837980197462	-0.3978314624529762	-2.760279180723436
-1.887993664112224	0.17971296090214203	1.0794822378578148	0.1157872327665626	-0.04807147063709411	-1.9369414725923513	0.2585912719233212	1.8874764891579878	-1.1514158758168223	-0.5534905616974731	1.557789294395755	-0.2880892176314287	0.11681322837681714	0.4747415361974288	1.1853701067588815	-0.5747548952065925	-2.053330086396478	1.8841402381547705	1.9300629951281487	-0.7813928950945187	-0.1409477268005918	-0.9980676048476242	2.2987964640529235	-0.27882458508312513	0.36574888385246423	-2.270952983351169	0.9144620917252787	-1.3564197210811892	0.931440573185897	-0.8539284889600551	-1.3054850813349979	-0.664998691577128	1.0680095277681518	-0.4262925908939998	-2.768063961521661
-1.9393088712972315	0.07310892500892889	0.9643059853018814	0.07942896663417552	0.025081190333628267	-1.8933379587975316	0.2538246200004831	1.84691383665612	-1.0891209629745071	-0.5578734702431766	1.760003092857405	-0.30309867468581075	0.05194831470280651	0.3807001892347159	1.3274680902339515	-0.5564821479758444	-2.072466264198129	1.8292592563423398	1.7965725254588478	-0.8157824520522172	-0.21453007128229137	-0.9882052428497723	2.2658194164944256	-0.2650595227699078	0.3170565473937348	-2.2682336888540586	0.9248898499840982	-1.3535142080622764	0.9476686099010347	-0.7723162128224678	-1.2573301796384235	-0.6706789394486157	1.023489096576618	-0.45801860280779777	-2.773992689798516
-1.9844097454532001	-0.030528144408201775	0.920235278785718	0.05407488824980898	0.05624682104304861	-1.8426108971749078	0.22232642564610722	1.7775284282235906	-1.0939468146732343	-0.5599839816085492	1.7542664451831798	-0.3266252431089701	0.00830333992504347	0.29892296918002437	1.44739382611427	-0.45534211562860866	-2.0791323565922326	1.7763487001419698	1.6658077311239468	-0.8371254256069858	-0.27922246720620214	-0.9848920193342565	2.226166876394598	-0.24466662347240256	0.26415055158502343	-2.279430136236896	1.043012053367379	-1.3599917048699055	0.9512540775307915	-0.7129263876713893	-1.2043920935538446	-0.6793886528515622	0.9814688555221954	-0.5021740833811036	-2.772905066664975
-2.0212417999049115	-0.09916121212494299	0.873646544704265	0.03435722027876534	0.061066730897508616	-1.802855949479266	0.17786188173985645	1.6958243530204427	-1.1039697374321285	-0.5654821035461823	1.570463283443463	-0.35720827103991076	-0.007283339007052031	0.23549008848352612	1.542278968574227	-0.35266411809361686	-2.078798444860287	1.7202246310306548	1.5786485404689654	-0.8608105997121541	-0.32891607829984315	-0.9945003675292525	2.125428145336022	-0.22845881250646038	0.2094775373392222	-2.3132671873983037	1.1674238148266718	-1.383917256662245	0.9329705284285627	-0.4805721609977393	-1.1497422832175102	-0.672836719143192	0.9372183312204628	-0.5547049765278415	-2.7678629876817666
-2.056316779085818	-0.16388656789757775	0.8598182895894851	-0.008418934313853252	0.07751525821636948	-1.7803011318114883	0.1353185230268828	1.6323058467145721	-1.1042602569323865	-0.5640611058371101	1.3293664142765977	-0.3840641183600317	0.0182908654114368	0.19007406712097646	1.61974399702694	-0.2529760109236327	-2.0584783981908314	1.666659470348425	1.5485100616759975	-0.8725479193242702	-0.3618989887936401	-1.0187752518195992	1.9291846812268538	-0.21218732799743786	0.14465723674315334	-2.351953830567715	1.1914810580912554	-1.4109055786214295	0.8956209340312924	-0.1451287434134521	-1.079749637475298	-0.6637197426853079	0.888180511031192	-0.5810658875302384	-2.7561710389962024
-2.0804071028432274	-0.21949392913396185	0.9289386686690664	-0.08598063046945656	0.170041149087543	-1.7591488204433152	0.1124161469599517	1.5924499030877721	-1.107848710759645	-0.5673527840745811	1.0728667067455333	-0.40599404319720495	0.07615257396351527	0.15515923853592303	1.622067554057296	-0.15118530099696154	-2.014729890183632	1.5988979882262817	1.5591266711368958	-0.8663108234765762	-0.37183410697916913	-1.0534978342622057	1.683650112380206	-0.1804431725198567	0.08569737303459127	-2.383820218915427	1.1728211921293261	-1.4384480448161796	0.8438185181622828	0.12862668234340435	-0.9835459127681734	-0.6520734483072893	0.8305861689143423	-0.5519174152002094	-2.734578173198242
-2.0389025586958773	-0.26090740545166996	0.9389428653236953	-0.19069868875510776	0.3252687637045583	-1.720326409917859	0.1136111109461484	1.5465930263407663	-1.1293740537324497	-0.5814908119142098	0.8422910677211428	-0.430653875995276	0.1316381950635083	0.13825035328400853	1.5502473251698548	-0.08830080831998471	-1.9600047928790392	1.5121529761302237	1.5937593932293326	-0.859205271245026	-0.36479422879692047	-1.0942670496206284	1.3759081901599837	-0.11522409889368782	0.0554071220745441	-2.3877395259638936	1.1159810510862564	-1.463152393912558	0.7831225075048038	0.40515221971907717	-0.850475022909151	-0.6323890673186746	0.7636729362864367	-0.47465487063982675	-2.713458187023561
-1.8974169096625553	-0.2910887943956416	0.8881748323786892	-0.30828671362577237	0.4679357556345062	-1.6541717789995878	0.1298058438640449	1.4815758098343168	-1.1577158449798213	-0.600353507242231	0.6790209810606295	-0.4460007939968536	0.1786597151679173	0.1595201808588018	1.506106305313517	-0.07006570359383231	-1.9032580118155782	1.422306857953438	1.6380204073904234	-0.8411716428499517	-0.34491798570386406	-1.136974500735628	1.0040826835862764	-0.02865123431989088	0.04213357233557913	-2.350335465016804	1.0029525038912945	-1.4962437908985824	0.7270163625753198	0.6906515507833624	-0.677291924457577	-0.6049881231838887	0.7022998977123607	-0.3768738381335899	-2.7103253595193397
-1.7164225035378096	-0.2956581295260526	0.9709719669892468	-0.42004784280918017	0.5502017898494629	-1.5529100840592975	0.15346084918195046	1.4077734709325984	-1.1817913035659995	-0.6233472887371331	0.5558225305854034	-0.45868831826530665	0.2316100850630553	0.21473877094712304	1.5102086305789761	-0.04812012341470301	-1.8581799280029974	1.3346096938837668	1.6721641724572236	-0.8029398243151924	-0.30664915985138136	-1.175142835634371	0.7349121805658709	0.062332470238209946	0.034532256336975875	-2.3013441269109762	0.8988647469995555	-1.5433310740504549	0.6915354158026783	0.8200328628365474	-0.49065611991474023	-0.5713924936345373	0.6584329253066636	-0.27615886550854424	-2.71465811906763
-1.580094594386272	-0.2685109031630214	1.2395075913432454	-0.5202235599471787	0.5789847628557483	-1.4106463579854598	0.16104655979045562	1.3219388042010234	-1.2120268515557924	-0.6486734251216087	0.4663405294428342	-0.490641336907252	0.2871582347802086	0.28457934411803826	1.5234410909552403	-0.013177124148841018	-1.8436942299589816	1.2590392431446973	1.7003728315000726	-0.7632079447537732	-0.25225829215490875	-1.2095561838821953	0.6694385836266588	0.15293413353782787	0.03880865006934019	-2.2605437001648636	0.8231116390659448	-1.5785416983157383	0.6789103652887787	0.7586868600978592	-0.33044355170886497	-0.5341958012836386	0.6307082789945564	-0.21364875738069605	-2.7172234910239164
-1.4943735836802867	-0.2333725092529136	1.5521243704605667	-0.6058295957481402	0.5129449785634519	-1.249384037341257	0.14561766014548017	1.23085865176742	-1.238265066421668	-0.6614923833578799	0.45830558423316353	-0.5322648782151067	0.35275643860091527	0.3678793462854747	1.5731350182909032	0.010209626206227269	-1.846596226465704	1.2127342412612678	1.7552556567925481	-0.7417991790487123	-0.19222110577984056	-1.2369675864338971	0.6905290215014513	0.23679797827874643	0.03299526396862036	-2.211822089650853	0.7815587941110484	-1.5696229714973728	0.6871849705515876	0.7041601197887032	-0.21469723998099172	-0.5068734517734897	0.6212331265999316	-0.2215850335805974	-2.7222951249835794
-1.4587507413859897	-0.20094780419288086	1.881202362976706	-0.6725385155273111	0.3531509283157147	-1.1302746171160298	0.16202365741452784	1.1533948298146925	-1.2005567112863549	-0.6492849937558931	0.4806154434228841	-0.5772630289949199	0.43360594058894997	0.4664180855811698	1.6250999928935244	-0.008670778598704488	-1.8591148808524434	1.1862921874940486	1.8496971861272258	-0.7405162321180151	-0.13824470190126464	-1.2556099907478664	0.7618658402528852	0.31471124099359776	-0.0028940306190077007	-2.153004960700204	0.7786987536177316	-1.5082777069331006	0.7180001377864835	0.7645622326424614	-0.15694221719921791	-0.5016219018545678	0.6264513264694352	-0.2759042936978021	-2.7155802343330238
-1.5099289827926494	-0.16884874179485693	2.1619990053716522	-0.7372448978112809	0.19858234668041777	-1.1022281916682715	0.3382841463839512	1.0956091946419337	-1.0591059946052812	-0.6064452105013756	0.44178694970399945	-0.6434053746453012	0.503484512475255	0.5552688741595796	1.5954713588962746	-0.05980543234125406	-1.8872848887838067	1.173431523683787	1.968888263631897	-0.7435426710314538	-0.09812580567324222	-1.2623744887587112	0.8907995179577458	0.37973929399052503	-0.06393458467656819	-2.088380431558359	0.7766423085727586	-1.4060980029561123	0.7549000888490782	0.8753051393591635	-0.15481099996182093	-0.5266864421478743	0.6402923411868204	-0.33822347296759403	-2.6843820011872164
-1.609667462585549	-0.15405009193245112	2.230899971260898	-0.8134683128115551	0.09328525453630217	-1.1658960567993812	0.7599941993246551	1.0620161538045498	-0.7988166623465333	-0.547674663900847	0.4308230395612937	-0.7203918011809456	0.5415701247455094	0.6207976270112525	1.5356627383860966	-0.11862453452192549	-1.9242823086833176	1.1716660752327126	2.0849791455272113	-0.739720147099481	-0.07876013395005868	-1.2491547269318026	0.9583381130181406	0.4280964557081969	-0.14663418425147046	-2.0088383151955256	0.765069268611969	-1.2797531172470804	0.7790873965403688	0.9359534843568161	-0.16304656340407137	-0.5901265941616336	0.6584944830183724	-0.4029228986678288	-2.642484866564731
-1.6391698912416743	-0.16809924677912239	2.123183767176406	-0.8931058100292579	0.008507875704620527	-1.2975688250118285	1.2988701410113457	1.0518785368380272	-0.43460204885667686	-0.4827764394156276	0.5070428330257114	-0.7865190366396618	0.5618009746066785	0.6887497320423484	1.587844315762733	-0.17905688689954308	-1.9546197073111244	1.1657614105630139	2.166645372149509	-0.7412596834163163	-0.09720677720747148	-1.205795675192085	0.9377396137539341	0.44918976397958676	-0.24667984055496017	-1.9253383592711093	0.7713018789790422	-1.1609341093318828	0.7923664737228877	0.9658570102764884	-0.14021553711656903	-0.666256205571319	0.6749682737134739	-0.4480584807124939	-2.601403449292401
-1.5618546660182933	-0.20014145093457358	1.9433694335720522	-0.9701741981677511	-0.061977456511692994	-1.4650961672001737	1.8380299691698951	1.0538524478339124	-0.011153737258702922	-0.41489831678100336	0.6055603574606652	-0.8435549734463113	0.5685597496797135	0.7590815252496331	1.8075976755828336	-0.2371984239974969	-1.9782849424224291	1.1444966831523185	2.1932571183533094	-0.7387398440601277	-0.1586134961981993	-1.1338048502391174	0.9288217963829549	0.43746225504494396	-0.3438606267296773	-1.8576202197904472	0.7875889237352329	-1.0763896712299998	0.7942234422998633	0.9795365738262009	-0.09613019955656245	-0.7371199771303294	0.6839036123284947	-0.4424388079903506	-2.5668714148024803
-1.415093877864603	-0.23131527465800064	1.753420300223582	-1.0301526382679282	-0.08142867848098606	-1.6239716367540207	2.3141736025867727	1.0743957437540534	0.41045999749505013	-0.35043778357326216	0.787253209062294	-0.8934387528646314	0.5516429165280303	0.8078651328615148	2.1559211910826273	-0.28999472544290106	-2.000912015603505	1.1200911766619948	2.164777972445215	-0.7214299293182673	-0.24167444799354124	-1.0461259119401825	0.9916984150755829	0.4005431770660938	-0.4147347952255969	-1.8206179979087191	0.823681116155323	-1.0400632700579684	0.7717763127090091	0.9398863588773576	-0.05057422566758365	-0.7949084611361041	0.6876775735771284	-0.38006871435841066	-2.5557705656460152
-1.2507858168505777	-0.25505100646665263	1.7549927614209928	-1.0479068426461158	-0.07249468699508994	-1.737600550832246	2.5684170451747	1.1198566198383046	0.6813909514484267	-0.28408858252434854	1.1271768722533144	-0.9314509583644357	0.5238688416694534	0.8327263247022094	2.688672123076602	-0.337182293703587	-2.0126899930575672	1.1007373653650077	2.104937955180061	-0.7212128152223034	-0.31997206924406835	-0.9662385709419027	1.140235274390673	0.36607263624388453	-0.4439115108983656	-1.8179702637931114	0.8937267981487297	-1.0388800972306789	0.7361668964121744	0.8692656120519635	-0.0016381991011940127	-0.8180724405063712	0.6825824891310436	-0.26148280061923324	-2.5753714260309146
-1.0403555083049043	-0.26727552861984516	2.0297085239694694	-1.0186991006429351	-0.06250390297637924	-1.8092948966067375	2.479494559373173	1.1722322767260434	0.7399360107411183	-0.21227123839242323	1.3927545518439093	-0.9564784724930334	0.5062414560500416	0.8483853278615843	3.3570820288089833	-0.38034211397256334	-2.002332658244872	1.0922539557667732	2.0727188081928944	-0.7378384916011258	-0.37352199586074986	-0.9103665783919206	1.3183399322885667	0.33244142848955416	-0.44172626324539693	-1.8333227179478484	0.9762440283994994	-1.0558938229496762	0.7054393220346821	0.881419904265884	0.0392117385350716	-0.7964089039700817	0.6650622173368856	-0.103037305613032	-2.60626228742159
-0.7949441399691916	-0.2623236925848521	2.3942112984777966	-0.9580612884406798	-0.05146412563173828	-1.8624014082310651	2.159184792973835	1.2076469206120992	0.7530470481879379	-0.1345420641290837	1.442540891595908	-0.9675945368282747	0.5017848709724483	0.8568943504915822	3.9448828840052053	-0.4187159586572653	-1.9804159063844788	1.1118788658895802	2.075423676845353	-0.7366213368207213	-0.39983744493620454	-0.839828049746588	1.4016892054845527	0.3021617645028245	-0.4274489633883228	-1.842548502516991	1.0493712141987594	-1.0830468904924069	0.6777774976663478	0.9384636842681872	0.06053355442595454	-0.7470657696298393	0.6404296622360179	0.07070795521880027	-2.6258808807923617
-0.5898281036234144	-0.22796580727733703	2.6094086210857035	-0.8829954377973881	-0.04783749443056633	-1.9083584682173047	1.6635718291962245	1.223755009109387	0.6410141209033389	-0.05120684405147278	1.4376471551549985	-0.9634442708508221	0.5040302167704706	0.8572491205178489	4.282796338911371	-0.4546161530399827	-1.9746058422486357	1.1759309226145216	2.071891742585701	-0.7265946131162002	-0.412139211589145	-0.7223963642783207	1.3502186982978477	0.28782364030188223	-0.4189902774971671	-1.8369557834703023	1.1057051533846043	-1.0899736934369806	0.665228360962199	0.8843336513019731	0.07760740111741014	-0.6302384325899737	0.6676144947685215	0.25869014456641315	-2.619443806920482
-0.5335899550337901	-0.15321789401842723	2.5454078831139744	-0.8188702798108061	-0.07247518897787783	-1.9470143542480849	1.0552757421236072	1.2323086234248908	0.2712473569641113	0.03006583082816066	1.3980303271891272	-0.9486110993658714	0.5303149736566877	0.855180538364694	4.401573423717361	-0.48302548900821146	-1.99456769269655	1.293336550694224	2.063251767909291	-0.7248511211334586	-0.4084510842820623	-0.5899060779320339	1.1956126893800576	0.2731555713777042	-0.422090401559871	-1.827906147532552	1.121669494456814	-1.0438149763014617	0.6888842719852353	0.8310243921487415	0.09839882357817227	-0.44184711733524146	0.7965826360078972	0.45340575830816804	-2.5850595473128353
-0.640204116899751	-0.054884147954012294	2.0718880977498757	-0.782551087580764	-0.11414635136036869	-1.982791216793134	0.5198262441321427	1.231041421304076	-0.10649255325996912	0.09616920526917516	1.2307700564169444	-0.9266207337620358	0.581156423827607	0.8533630242301274	4.2863866939837	-0.5014703162599669	-2.0356449068481894	1.4618013283589377	2.0476363531118302	-0.7051792681961103	-0.40491913174694083	-0.4633354176001344	0.9796630797654204	0.23597601072261565	-0.42731303889316213	-1.8174583318331297	1.0803317852912382	-0.9644150934676032	0.7694229846067426	0.8716048174189647	0.11579572808615668	-0.2759695895560529	1.0064754921019108	0.6310650607301678	-2.5223202432943443
-0.9709999514575088	0.03673515655564626	1.336916599605501	-0.7581982779439989	-0.14718769132544904	-2.0209586309728644	0.08381623542292616	1.2057765790203194	-0.35799636063129203	0.14445314852300636	1.0413454650852532	-0.8933934222896351	0.6292522992632226	0.8459237696793334	3.9223430680666675	-0.5124081525952642	-2.1027672360915424	1.6646493717374633	1.9877755291647343	-0.6643815557999581	-0.4174311336698297	-0.3493494845880027	0.7582449432703122	0.1758681860546349	-0.418164274795806	-1.7883277519167198	0.9904050253553484	-0.9042904439086994	0.90422839215224	0.9017477357007572	0.13527563224698175	-0.17397520167493946	1.2629107134566768	0.7822170733585933	-2.441599691600685
-1.4993004383928565	0.09867445844220415	0.6633233293959765	-0.7269782299700306	-0.17278078871608038	-2.070619935829563	-0.24582217248191	1.157836129555434	-0.629567533483385	0.17350865442243119	0.9699951516233757	-0.8422000929269731	0.6649220331431998	0.8231802819954318	3.5210700199005416	-0.529083782131035	-2.1858566172442675	1.8759147030493886	1.8953730546603715	-0.6214719153794283	-0.42571440330576993	-0.29436101830882455	0.6002754471080487	0.09801280837894792	-0.3892332687873662	-1.745275925475632	0.8705617356575045	-0.8683085107749928	1.0483186425826123	0.8955440536309636	0.1579764710561812	-0.1425444967860417	1.523067808765553	0.8856114142917051	-2.362268223800406
-2.0092279444898287	0.12510320337635844	0.22278343618888838	-0.6826733089481489	-0.19879114367501874	-2.1349168934961154	-0.35092618717938606	1.1111872514829186	-0.8361968380463694	0.1883421916892865	0.9087051959749655	-0.7762793634210187	0.6854029974730103	0.7951425339195487	3.1892476975485295	-0.5648549164979959	-2.2476667143884947	2.02889378680992	1.8084167291543243	-0.5683908085237348	-0.417383079893842	-0.3387306032207744	0.5228179968062949	-0.003112355040699277	-0.34901007395018985	-1.7027030031261408	0.7365384664341659	-0.8639127990685445	1.1481453024045867	0.899134939062763	0.1722103020172597	-0.2295916160543851	1.7047198808108213	0.9063972026388394	-2.2915076991720515
-2.345400664174728	0.10447399918464857	0.12362434652752108	-0.6252590936893891	-0.22620145626967786	-2.2029514009320614	-0.2653377169194573	1.0623207696989756	-0.8640382901544077	0.20037570393446744	0.778060018920513	-0.6988547413270753	0.6874266509011018	0.7645176936521205	2.8770968453094463	-0.6211842358747122	-2.2645201501681216	2.0516528638458706	1.7252888331256013	-0.5082831000168416	-0.4057660795487312	-0.46368330606926234	0.4992964669605816	-0.11221407685715604	-0.3070146328107255	-1.6549171822164	0.6194096841956876	-0.8960082341176742	1.182913827270339	0.8181656024120121	0.1889851996844652	-0.4138817208962446	1.7558317223638327	0.8395466451378297	-2.2383323855343713
-2.347427757694276	-0.011077456517096629	0.2927710197826567	-0.5624331429557916	-0.25407972127739137	-2.2710710208875082	-0.1561140473745426	1.000300973593685	-0.8384026342520302	0.20657533107025028	0.672429293933904	-0.6140916028142616	0.6725562088564766	0.7248598627159	2.684582925251992	-0.7048850335929562	-2.238669310993176	1.961086019522393	1.6418904502316334	-0.4534848180385233	-0.39543451771130034	-0.5828765220399463	0.47447072777517363	-0.19995621922206777	-0.2806975594015305	-1.6078689837006117	0.5277681654684505	-0.933218270692364	1.1320574142612967	0.6364804791264997	0.2155820193258294	-0.551400879113252	1.7074805074205497	0.7228763842744914	-2.2071991733367655
-1.9974214943962447	-0.22635310076072201	0.568380107463218	-0.514719023954274	-0.2708753133026002	-2.3328405067793123	-0.03538307270288743	0.9452934353780996	-0.805686910528555	0.20979506005662918	0.6315571952824464	-0.5372210210813859	0.6425993168170376	0.6853766877926117	2.686105708390531	-0.8135266793559935	-2.177654530883218	1.77162100110632	1.565082583842789	-0.40444992842579597	-0.382532078858509	-0.6226352042261367	0.4389996658653315	-0.2398968962452817	-0.26060164557853777	-1.5838081815814458	0.44921196475046044	-0.9457838656556022	0.9996637300563357	0.49171649786166205	0.23619503672373193	-0.6215001393235214	1.6076386342368127	0.5870432303575026	-2.193621617153378
-1.5151767287573474	-0.4648889351478431	0.7976773396120362	-0.4871865755141518	-0.2741821770215177	-2.3782979932815236	0.05377048348270983	0.9198762851471303	-0.7679193754950412	0.22175062727979303	0.5933896895091119	-0.487810694335251	0.5944352283445202	0.6563837896460116	2.661767433055617	-0.9275028057702672	-2.0957247341087024	1.5149829833851294	1.5088213158716572	-0.37734356250543677	-0.3773122374418074	-0.6000224537327401	0.43431480863195554	-0.22404797252215675	-0.2291664921400213	-1.5746649666832682	0.37785015792827037	-0.9260743031149328	0.8489105829393957	0.3940033754260609	0.24083839011652244	-0.6460931118690062	1.5008738860900876	0.45945183881330537	-2.201784701650225
-1.2026325624914278	-0.5747390597988596	0.8831701219895853	-0.47615308233937137	-0.2712808720605811	-2.4171315054399587	0.08553275827602405	0.9095924525512823	-0.7464047925037277	0.23628437600042887	0.552936014419516	-0.47841719184987397	0.5254604791971665	0.6260645974012141	2.549915073297721	-1.029417198212038	-2.0223309354271812	1.3251080106470847	1.530611113535403	-0.38784398969206124	-0.38392563836216254	-0.5703083608377553	0.44777447782625635	-0.17186460971573908	-0.1861725287476455	-1.5605400483035425	0.3157961377557911	-0.9022685662924452	0.734158100215698	0.328190995188392	0.2260114828653991	-0.5798021184706899	1.4111985057555565	0.35390000178414993	-2.239065348950453
-1.0414160147601108	-0.4428279370295229	0.8125034023304888	-0.5147532136188252	-0.2620037154717787	-2.4594324276319792	0.0820138864271708	0.902153732409381	-0.7034939863175024	0.24015764401756196	0.5405894872897875	-0.5021905600702364	0.43549885236298025	0.5893704606844222	2.428643774730332	-1.1140267935412276	-1.9814662105595062	1.30318867875453	1.6351490852824297	-0.421286139685553	-0.4033633907493289	-0.518285229604964	0.4583053962226472	-0.11298394787803745	-0.13325607720853688	-1.5471472476730397	0.2432890492316308	-0.9069039079385977	0.6470616023365083	0.2806476720713643	0.190778893829966	-0.4736707953473235	1.3456158667422886	0.26681098532910263	-2.2919924007859125
-1.1133191350847758	-0.12962172335063654	0.8052314223079072	-0.5641963527991258	-0.24843309549320197	-2.4987581121857896	-0.019109115653309066	0.9108291930826553	-0.48831049646914904	0.2393422191718507	0.5163997541264835	-0.5410287893810876	0.3404041945019217	0.5641654148182702	2.2791025322936127	-1.1778523488330896	-1.9690993342327416	1.40705920204266	1.7282017685974798	-0.4715710801538302	-0.43049575401658124	-0.4135321461227369	0.48931468933879857	-0.0690028951211698	-0.07217370022938843	-1.54148847288958	0.16019601436826847	-0.928560463739364	0.5866342097750697	0.1740086344195763	0.14892603043492583	-0.43394478507629125	1.2966632803076923	0.1886319822500466	-2.3454396202069776
-1.419324163761574	0.20988918091497172	0.9166619782573804	-0.5755424371926692	-0.2487255657513614	-2.534982740594301	-0.16678289710765312	0.9726966812407319	-0.11089338568979965	0.2602674596978497	0.4728837036928244	-0.5791618764142155	0.2624764842611867	0.5666870110049661	2.1404308108802543	-1.2182696437672575	-1.9713274361531752	1.633043215946691	1.7804837586472069	-0.536435561126845	-0.46648202550963125	-0.3228160862679127	0.5406765124138624	-0.06143732050242508	-0.028766735486331955	-1.542787569046094	0.09758517215284215	-0.9453120942118101	0.5652031573301066	0.013629431362741067	0.11621522107179796	-0.37056893775541744	1.2513378636553463	0.12090951629724303	-2.3977992164945023
-1.646746055438286	0.49461975292707494	0.885980700475324	-0.5789858248368569	-0.2584706747532187	-2.5641504309728775	-0.14873299910621424	1.0788431358126838	0.3151696014104933	0.296326026036921	0.45743235245188735	-0.6026934815679302	0.20610977810120926	0.59681517323562	2.0540456863703276	-1.238085733686418	-1.9959579797259206	1.9290500729101967	1.8026532782563929	-0.5923523096601296	-0.5162597307112506	-0.29726008888490074	0.5902135864566354	-0.1079190069511811	-0.0065901313143404095	-1.5585693854898481	0.049736441598718886	-0.9836753498713271	0.5821144183329989	-0.11120342581016467	0.09871705963624486	-0.16516545874972605	1.208432138594031	0.07171987816650222	-2.4438517808065483
-1.7402662888941933	0.7425940555813128	0.7382163650308396	-0.5795719333720378	-0.24657688425475338	-2.5783272162862914	0.03383241034286346	1.1742914801723683	0.6742570837198741	0.3165377698229218	0.47406014095371185	-0.6044664107233471	0.17912583758674658	0.6511550252588801	2.0453356293667055	-1.2457540496225703	-2.0393057936547865	2.1416973470171583	1.7380225224740973	-0.6076621430331086	-0.5766212800742384	-0.247285634192537	0.6289451717157132	-0.18964689374694554	0.018947990180279938	-1.590094485864239	0.0023053275768060767	-1.0490419043612595	0.6386234904065433	-0.14858967299153047	0.10007679552073809	0.04314602136753117	1.1780983923471722	0.0432141996585982	-2.4716275476788763
-1.7801937699365662	0.8790538377564884	0.7283741162071733	-0.5256206427086376	-0.2106498377425048	-2.5940360269507243	0.21617335141884322	1.2778182380522507	0.9225544166068691	0.326706597310628	0.4772619908183963	-0.5879660814246378	0.1844123479466475	0.7329322453135715	2.100182077235785	-1.255487325810815	-2.0786709512899075	2.2911455338755404	1.590638390938035	-0.5774503876189596	-0.6447194873713012	-0.16681847907904163	0.6213944860648517	-0.2759419101327552	0.03891843523850891	-1.6160929229287135	-0.019695470642803505	-1.121043212806752	0.733118664974498	-0.12854227260942602	0.11017355772686895	0.19499083616608873	1.1584520118947501	0.021728338831921195	-2.4802635117990017
-1.6256415856488602	0.7976948615656828	0.7728627526096918	-0.4521910117260595	-0.17257800933709083	-2.6258311038008553	0.472390795287836	1.4532952701957353	0.985876907681577	0.3508036006556101	0.47780776068169467	-0.5561843116215683	0.2034437852422916	0.833905252789496	2.0555815969497164	-1.2768306259164177	-2.108880856347336	2.4239905706940403	1.4538916755448132	-0.527007545989981	-0.7035613360686664	-0.19653257197402646	0.5591470911764626	-0.35922111597811685	0.0433202977356376	-1.6169076103489002	-0.0007065734736789175	-1.197312929553225	0.8725080987241635	-0.07900857299591504	0.11758460047320249	0.4366978867881672	1.1349748476905785	-0.018373085655308936	-2.4794123284771
-1.2708063003370793	0.6771347115863725	0.7047245087630456	-0.43430493292745603	-0.1340889233633697	-2.6639245070940634	0.7714090762977677	1.6366618540048745	0.8357913058539529	0.3787079185375589	0.5427604385237961	-0.5147471293442543	0.21954774637089397	0.9201744071767644	1.8295336292422957	-1.3110584175949662	-2.1408817425124695	2.4591805207188306	1.3533902000945321	-0.4805977631739096	-0.7195272031406957	-0.27226733949952653	0.46885347526824483	-0.42552842834056975	0.052793189475300206	-1.5911789008762447	0.041890312811742755	-1.2785025484992492	1.0348760587329373	-0.04344170776666075	0.12488474277505594	0.7226465661149636	1.1229616234900983	-0.08048860747650556	-2.4553486666475095
-0.9675405872272377	0.6497755590464792	0.7230768548976212	-0.43936011904339056	-0.10896767798923453	-2.7115875180146496	0.8602787460115078	1.7032691654802317	0.6525649610339579	0.39585582338121444	0.7030409191553518	-0.47909211374426547	0.23676585376889442	0.9683794667458117	1.5227059542676713	-1.3542827678718203	-2.1778002378207937	2.5075022333797032	1.2676146537886923	-0.45314927807203087	-0.6831264678297494	-0.2780765247300643	0.35047359682538326	-0.46622161087291725	0.0667411338248692	-1.529025957218615	0.10987954976017629	-1.3211716546378258	1.1861080468036882	-0.016643442772772805	0.13373749129962925	0.8307927696153861	1.1432709331455428	-0.15330887393942969	-2.4037102117854845
-0.7464739076658659	0.4467140990937605	0.8820312630492673	-0.44366313253917705	-0.12859048250998067	-2.809181973527743	0.7342067444623238	1.6888303720844025	0.5831846003797999	0.42708779412618014	0.9979143121858854	-0.44931999943270523	0.2532393021807146	0.9787769575156295	1.212005684242453	-1.395189415365728	-2.2126727648806543	2.7351525132375567	1.200029349170634	-0.4621101689418201	-0.6163437326503587	-0.2872154995936955	0.22787219867772168	-0.4888025646508245	0.06596218191029429	-1.4237606360278554	0.24482663737294885	-1.2437562072421415	1.3124111076571232	-0.010268766158606384	0.14915747484079703	0.8544854764604837	1.1875025166129027	-0.22836937233688853	-2.3513092385309236
-0.6608389897348413	0.07609656720958306	1.0168867891289533	-0.4591608190569181	-0.18156269566773459	-2.914891722748044	0.5898207644727631	1.7127914583400117	0.5672867277268046	0.4727815643406907	1.2926179101478366	-0.426982099420564	0.26236848028609183	0.9521255415423893	0.9608908682329724	-1.433025509984781	-2.241595591989494	2.990593728825248	1.143586022732509	-0.5189611660092543	-0.5204464159442087	-0.23968178622442754	0.1420575122124008	-0.4936359654210255	0.05649451803582991	-1.2864032360554138	0.45264780985636943	-1.0421600320303788	1.4067894917485388	-0.04186855795844298	0.18352696911266858	0.9728632710954592	1.2405084416031207	-0.2956145161445493	-2.296537956164678
-0.9005212752276609	-0.12427704854877579	1.1075305573558316	-0.4862194964311023	-0.24061049098831036	-2.9619811492980794	0.4761803495866035	1.7416812297674469	0.5273080164968847	0.49957666460163386	1.3885218033485507	-0.4322051890062662	0.27045172515897287	0.8927534131465453	0.8461635989290436	-1.4678502042362005	-2.2699295202256304	3.1779031809677227	1.1000220324164736	-0.609767491842458	-0.4113703511733367	-0.06017133615377777	0.0792724169822076	-0.4875754018205457	0.04601787617805701	-1.138939308356871	0.6763194279941246	-0.7885117408534974	1.434533069450452	-0.08880314049750826	0.23369254408524914	1.0524224661256663	1.2948354897907897	-0.3194742591064005	-2.2380545687556954
-1.3232015805170576	-0.1916799106534834	1.1857409114636397	-0.5053754770559311	-0.30308993733795153	-2.9589096975073894	0.3957084378311042	1.8717583090055654	0.48715714556310835	0.4958892654831553	1.2654446350651694	-0.46839913477565664	0.28658979280602537	0.8132303472587497	0.8359110676256092	-1.5095312118246427	-2.307109073797111	3.479517155109174	1.067761272065424	-0.7068898641037065	-0.3455306713477111	0.0852791761773687	0.03462040774688618	-0.4923277635359168	0.03508118218281768	-0.9860643148877621	0.8617221857257256	-0.5298986168633701	1.3918987059897774	-0.141059073257412	0.2857386048555331	0.9835092702508271	1.3247998897673925	-0.2648749699973784	-2.2052662778766137
-1.6084034641167952	-0.26015274150479234	1.2033514320499348	-0.5263142044752686	-0.3587801740948623	-2.9245649456165537	0.38440579504454087	2.277872219455335	0.37320894157310625	0.47529379235799557	0.955526186136377	-0.5181368490078768	0.3672232868438708	0.7327903373030639	0.8831370360815717	-1.5723565519943983	-2.3424490772816946	3.8063102592195093	1.0248943055944457	-0.787485248211571	-0.34295378761035145	0.14004676088884632	0.022230419019790965	-0.5198231571388549	0.020197449962718547	-0.8404004060162531	0.9611655405774322	-0.309498979820445	1.2972283457070137	-0.2036704356244484	0.3300360997875876	0.8855160632603208	1.3092589351651145	-0.16711303037694655	-2.205041660055557
-1.6622466682393089	-0.22176825883688128	1.1498616307200404	-0.5616712018600553	-0.3863074747927852	-2.836173743842552	0.4064036956081078	2.77265372445485	0.2178294288518953	0.45235996857233773	0.4893174406876987	-0.5644747701153638	0.46907103535822214	0.6592383238573574	0.9350232460390957	-1.603556810803345	-2.376113450984154	3.9018825135709414	0.9709165709664468	-0.8572183483062041	-0.3706567894674616	0.1928319335302064	0.028270967540480106	-0.561569847383989	-0.0049904045636027195	-0.7490012849028634	0.9494343125362598	-0.2046234390217856	1.1569980205262655	-0.26685633966057243	0.34969923076972736	0.8352440833561869	1.2582417977839633	-0.07938122009977425	-2.2076720529600435
-1.5637682736072096	-0.13283679852158156	1.0103043934188567	-0.5998415202137102	-0.39525316508900765	-2.7173085595428494	0.42455262377414804	3.020611062518241	0.1162605835673229	0.43109896487457433	0.04823230127952334	-0.5932697586992219	0.4830660767626048	0.5822696021586817	0.9562568816131101	-1.565914306207925	-2.4202444397024907	3.951229112036745	0.9265307167137043	-0.9109573766648188	-0.413815087026728	0.14151010127486563	0.041433185481868175	-0.6166069426211955	-0.0377220685713439	-0.7260138885062414	0.840803393975933	-0.22704381525535816	0.9996286929133739	-0.3153161935354307	0.33627545522919805	0.7574782747608784	1.189098281908748	-0.011003231734308767	-2.213074702656001
-1.3774830751302842	-0.11389266588249003	0.7442659001358307	-0.6100642299148229	-0.41485647159254346	-2.6297647824195334	0.443936127992225	3.080504639680432	0.044943426244779455	0.42591861879593135	-0.14345420293006028	-0.5909830830271783	0.4060023983226283	0.49860391396417025	0.9678812304853143	-1.52382460856959	-2.470112639087884	4.071663112365856	0.9004339358879682	-0.9362676168822028	-0.46441571314214336	-0.013742030623014989	0.058147657809002315	-0.678433952952349	-0.06960159055173135	-0.7449939035387019	0.6884619450442917	-0.30895981245611104	0.8621429439312994	-0.3607460240840278	0.30458203690021207	0.6088272597089301	1.1180180657189893	0.0031318680571746247	-2.2271251384626676
-1.2067219693020985	-0.11842064956375793	0.4228778175286293	-0.5670927058104775	-0.4513255629832467	-2.5833044484049394	0.5440424203827922	3.021598018016184	-0.029849205099366578	0.4699215816097735	-0.13121682977299207	-0.5485889219443837	0.26669432370962365	0.4251883505285668	0.9684916564848145	-1.481315465880049	-2.513903644951877	3.9386726078847203	0.8911281473894143	-0.9443797890132227	-0.49324797873497256	-0.06524609017170906	0.06260942660269311	-0.7359485278657785	-0.10053486893119243	-0.7972439913252772	0.5610762476738065	-0.39690400032754825	0.7516182764583241	-0.42142172820878016	0.2661429784917725	0.4668139179558648	1.0540927497132773	-0.06055563469535841	-2.237031966570355
-1.190489567913903	-0.12140312283326767	0.1407960407331413	-0.48310335271905736	-0.5052063837430143	-2.5704117519726934	0.7496026340524289	2.687775551631776	-0.09550123216688244	0.5625382550782867	-0.03213534314596335	-0.46628370794248913	0.04600241165285248	0.37250227262775043	0.9511240522409683	-1.37070027737608	-2.5561525857265237	3.5268867157964343	0.8989462581291164	-0.9347807142856004	-0.49182438562132635	-0.05284911218448757	0.04441341822739762	-0.7738574400143341	-0.12126858230840061	-0.8644667127801509	0.5095448986083765	-0.45394341441275987	0.6579815118929329	-0.4878975672786107	0.22973870215161654	0.3989867568941904	0.9943202116436403	-0.16046870611656472	-2.1842172236454243
-1.3007196263282474	-0.1292857428263416	-0.008472842302222016	-0.3755475522755718	-0.5925614004499368	-2.5756924287260845	0.9738333347550094	2.2770924027656045	-0.14571268579477123	0.6944572069559474	0.20888269259620337	-0.3524737443180583	-0.21241699423043753	0.33885915813685324	0.9264510271643926	-1.2958616007397292	-2.577911488404543	3.1665699276151322	0.9073781659861064	-0.9133719485805397	-0.46490225762402293	-0.03518963084678774	0.007106166852459811	-0.7817645363641473	-0.10232802669427388	-0.9079148736418702	0.5183211733080019	-0.47770422062155304	0.5892911931163388	-0.5500164653578571	0.21251538094803565	0.40743925152559923	0.9360061178206516	-0.26009538425068546	-2.0454270542131505
-1.3821516515179697	-0.13331234018673818	-0.09685456501920205	-0.24974423943678875	-0.7065936043043998	-2.597625554947072	1.125646577089712	2.066030141835184	-0.16997644405704265	0.8930791103670588	0.5784962363506576	-0.22366439710035668	-0.4122755079334041	0.3246519830849707	0.8937308808470934	-1.3138547179363402	-2.571749299169557	2.7964737452048447	0.8968759932758882	-0.8881603965885938	-0.40624061058661265	0.10563893468021446	-0.04605752438928692	-0.7711194776618735	-0.016413290022300665	-0.9289205979353348	0.547750483782378	-0.47220022044397264	0.5377457162957148	-0.6105074953746883	0.21050952943048537	0.43913432015191206	0.8730041674905772	-0.35022653384410707	-1.9150777860563994
-1.3443217035382955	-0.1253676930199485	-0.19305680073460504	-0.10819902819060559	-0.8237493905160008	-2.6366107894228783	1.1501598438341665	1.9663598211787447	-0.1737209176159207	1.1116189647888777	0.9405357072244479	-0.08621202024999801	-0.4843368970005706	0.3244664110712309	0.8376504535381647	-1.212467320558906	-2.5588967330508714	2.346482755175327	0.8699521468429572	-0.8598434551028591	-0.3212394875857532	0.3088389328868022	-0.11867567161480626	-0.7561619835418751	0.14061609694472202	-0.9365555401772205	0.5853106615884185	-0.4188750704241751	0.48684258709605677	-0.6549660769112553	0.20614101626966658	0.4677070386903755	0.7941724148340512	-0.4216912054148265	-1.8663770958539931
-1.149039810077894	-0.09027065055898492	-0.27113132762934883	-0.013298287869234381	-0.9380350685942018	-2.6881741740632092	0.9534529268799389	1.8449582026139002	-0.16475247304314736	1.3006716178047182	1.272703374247039	0.05295284498911588	-0.37158074700164967	0.3158045644299176	0.7558861882072504	-0.9636288551805571	-2.5434517976678133	2.0885156919909678	0.8293583103741415	-0.82788820770597	-0.24028088848988838	0.4620755204794117	-0.20300882203196516	-0.7302005434767858	0.3340627928844206	-0.9252820277681492	0.6102284480102828	-0.31039010365871944	0.43706064647117693	-0.66759231406764	0.20039348019053166	0.5046608022014868	0.7022998977123605	-0.4701616781802199	-1.8748298191200987
-0.9021335581042133	-0.03221838489196285	-0.32948478801170367	-0.037846467017727134	-1.0402007791742949	-2.7433085839782576	0.5997303829439224	1.8113407925049618	-0.1617827181516235	1.4714071906466537	1.5632166724807777	0.1753151770962112	-0.10559537844198474	0.2817029779050754	0.6613423592093792	-0.738166385155964	-2.512567998024096	2.2163487066150322	0.7820699239904912	-0.8054530844563521	-0.1749397665901398	0.704216939071697	-0.26631445695475575	-0.7007486355501019	0.5407203041807017	-0.9103974684155469	0.6190553428956304	-0.14521767928199383	0.3855910834603037	-0.6659302470963493	0.19649749935836675	0.4814468080700866	0.6092009615650784	-0.49797364850385034	-1.9691042830159813
-0.8138767238448157	0.020199745829191474	-0.38203424709729933	-0.12239262321756927	-1.1048094090033338	-2.795660184560055	0.287184581449373	1.8520679375898201	-0.18498123824628293	1.6131891856948783	1.7572742435409119	0.2730428600580107	0.20901451658928502	0.22180142347003357	0.5578718704338692	-0.581003550969431	-2.468078813084218	2.597546716550992	0.7447219299046253	-0.7950250286350486	-0.11757557150440598	1.0754415458284803	-0.2947324920407256	-0.6998398404352256	0.7427982055631066	-0.9062579755778406	0.6190110502331233	0.038466157936880976	0.3355113271202483	-0.6680300601012303	0.18864285483411353	0.2835026734390282	0.5113904928677463	-0.5072209695290754	-2.1743399505141916
-0.843762656680315	0.06832249477051246	-0.42427128623707866	-0.2075004667636265	-1.1327890637005424	-2.8407069106420657	0.12964079358970743	1.8673352862184902	-0.22594986777337794	1.7179353037433618	1.8713158885319086	0.34466516855240875	0.5411608465240976	0.1522064603173023	0.43992181440139505	-0.4675813071227751	-2.419036286345089	3.0753683153092473	0.7134338819343624	-0.8006765743451429	-0.07358233958734703	1.460554081154467	-0.2873991746131464	-0.7303105250511972	0.9070525022344412	-0.8940266549855773	0.5988895264084588	0.18315771090451438	0.2959135160495958	-0.6816138667060955	0.17708027805746565	-0.08593493214982069	0.4122068136784396	-0.5085765644212799	-2.3399305725957817
-0.8487716908598936	0.11610926318753875	-0.4676628566879141	-0.3514243018150858	-1.1420857183065558	-2.8798549690682216	0.20588741832219334	1.8603047513751207	-0.2772480795318614	1.7754587299916245	1.9109994217032948	0.38397685053544506	0.9064814500722249	0.08201111712012056	0.3137145980746058	-0.49059700993254596	-2.360571377642712	3.6283305739851492	0.6777036073694864	-0.8184996678592821	-0.04961551881330737	1.8418619314768037	-0.2195459676506324	-0.764723180834243	1.0086769738278742	-0.8747493891376438	0.565265068042337	0.26910997490215993	0.28655859887879725	-0.7069894570908132	0.17509853533219324	-0.47945821770695235	0.3213618368214333	-0.49845733494426125	-2.368776229615777
-0.9629502769986082	0.1460890638169338	-0.524266235671155	-0.5216204519560277	-1.1381822152609944	-2.917311878737334	0.5177268046425836	1.8311530102784779	-0.3450198229531106	1.7914614425887283	1.968111205842677	0.3941611197179816	1.1711139267333346	0.011946765932636832	0.19738578098704213	-0.666849971449613	-2.2934308350321624	4.133268667491931	0.6337807017899528	-0.8345463733155334	-0.01858479296902481	2.1152304817028247	-0.09778544131408991	-0.8105854973639429	1.0608353849132026	-0.8608116286787721	0.5338299327087104	0.296382857414743	0.32919296233947143	-0.7402718352072648	0.18752420687240284	-0.7409282439422819	0.24255376020787275	-0.4765450663345915	-2.362220935838077
-1.1944733154098492	0.16645465252035002	-0.5910618797578862	-0.6141572211855026	-1.1160363673131966	-2.9506574836601134	0.8764998869732963	1.7630774501919835	-0.4140182042643367	1.847150162934139	2.0928499401543226	0.38897832397672005	1.2596885551505146	-0.04631738838117421	0.10140449721615359	-0.8814283801454739	-2.2164672163800283	4.378355230366578	0.585618434764739	-0.8538563694262749	0.03889352983468035	2.1630458190709114	0.032378082917237004	-0.8728929535201584	1.0734449957719587	-0.8554501047107863	0.499199398151356	0.24412106525238358	0.43222552074244963	-0.7760849325804139	0.21077954790400177	-0.8237098185826017	0.17569735008308418	-0.46034793487609305	-2.3434889917609523
-1.3117825479108007	0.2024459200690522	-0.6723962597662005	-0.6689974431272608	-1.090766937008261	-2.9833961993134075	1.122992568678383	1.6677022136469624	-0.476625156569892	1.9902872022112674	2.0886414480973325	0.3720851296947086	1.3483257121848553	-0.08357915713999334	0.017100072080867564	-1.1402259767396399	-2.152392590580974	4.342675980022014	0.5374717727509818	-0.8628238395110932	0.10700375057574077	2.041290376914896	0.14567268897857227	-0.9334059734622873	1.0296720804650075	-0.8621437527036726	0.46098748545414026	0.1470634512365722	0.5694484911523104	-0.8070281053298649	0.24427630389540064	-0.7804970649640399	0.12357217389116677	-0.45192160794051317	-2.244314312768845
-1.4130080847257627	0.23686066361914054	-0.7474407949848682	-0.7397895857015255	-1.0765333844445242	-3.0205681670694084	1.2383759144615358	1.5717177453130868	-0.5509658686914147	2.2032929600699056	1.972307569680483	0.3468964401883451	1.4636910108452756	-0.10671562085298987	-0.05848773233037104	-1.4171887705514237	-2.111242522960547	4.171063811111191	0.4966802728037173	-0.8481521899959473	0.16718509827877287	1.803340186069739	0.23934123256406856	-0.9933864510441065	0.8747861182293656	-0.8828136936685471	0.4268568252307941	0.07517446932531663	0.7301113102036108	-0.8214600448748124	0.281693149511243	-0.6140265050171367	0.09062932770955612	-0.4504578200287428	-2.178075699538093
-1.6399016798288464	0.24919890225747915	-0.7816431320594674	-0.7887394168647155	-1.0564660251313762	-3.0502946396412307	1.1769508043644674	1.4814966097017666	-0.6306327716509965	2.4055782795157974	1.8814793362084448	0.3189073284933121	1.5057045571571341	-0.12064443788426349	-0.11404306200532158	-1.6026372581910864	-2.0776935005836683	3.915695329354817	0.4590565901821197	-0.8231577520999658	0.20942436737226675	1.5018975885889125	0.28898127050207995	-1.0620670500122866	0.6220815702647905	-0.9169865281585448	0.3910810089714691	0.03120237538959772	0.9035218097691763	-0.827424334582487	0.3072002517416309	-0.35099887622082043	0.07855454579736627	-0.46196446587430834	-2.2042318537006915
-1.8455225329005347	0.2342141708739247	-0.774856995529774	-0.8121984109853306	-1.0242475014925834	-3.0619994613447887	0.9585958934282646	1.3966245291965798	-0.7060118219864029	2.555808315796438	1.7092101109131008	0.29485694009241625	1.5687447720940182	-0.12740690038494842	-0.15501380489651242	-1.6125533694016512	-2.054404675061101	3.653635335117216	0.424174187906379	-0.8091308656576828	0.22771483585771773	1.28421880361952	0.28755121640153797	-1.1375375640744134	0.3582103022362424	-0.9516657899637939	0.3442446821317945	-0.004854442100266763	1.0615042873838996	-0.843696175424871	0.3072243605339091	-0.15295471206749717	0.07275865047951545	-0.48558872991122276	-2.1571034882456868
-1.9703179235151835	0.19501299708541997	-0.7424360845957636	-0.8337720893177801	-0.9992549430320384	-3.0576402201286044	0.6619675403907268	1.3327100222279546	-0.7720565883783417	2.669524107147757	1.3672003940223623	0.2734306883107588	1.6532038806181144	-0.13156589669287552	-0.17336596720406888	-1.4847731988021708	-2.0591219371651257	3.4925298987485554	0.3965429142874207	-0.7865312620323354	0.22993131627516666	1.132081101826223	0.2731705923664883	-1.2137084871104264	0.14232560886462717	-0.9688788140376058	0.28808158607276246	-0.025994295843545272	1.1823707515544304	-0.8829633625943216	0.2726668176822667	-0.10969908865367958	0.06025296458536061	-0.5078192132843213	-2.0467156511865845
-2.0814167362950484	0.14200560821396463	-0.6908792089902621	-0.8522980032672892	-0.986990690206572	-3.029331056033691	0.3502403882568871	1.308511335574692	-0.8182061489933675	2.7304471355101283	1.0856316574371256	0.2532787293595572	1.6844625047784323	-0.1275215183934337	-0.09957005846878275	-1.17812660136657	-2.0858166623535324	3.376188829472686	0.3583574512533897	-0.7455230147552483	0.23977032690872	0.9979673359573333	0.2844966208427796	-1.28396355914387	0.0021560871627322397	-0.9694898296027461	0.23668944251806923	-0.03165555316905674	1.255242169391132	-0.94236686730895	0.21093866593303817	-0.1311268413160585	0.04476409727760604	-0.5234690153497238	-2.0298752256025745
-2.158814140985438	0.08952545031909533	-0.6383819911404615	-0.8788487199109832	-0.9724334705571396	-2.9797104571645803	0.07879870708309737	1.3262582575839958	-0.8499857543271225	2.6845135344586444	0.9927901395804752	0.24493790356020972	1.7489920376876757	-0.10238742653253471	0.11578560866674636	-0.7683395413395202	-2.1222616101147347	3.18862811500384	0.30209098161177206	-0.7014488532745472	0.2743149851221285	0.8772997355222458	0.32341125302672713	-1.3336983847936468	-0.04528678951355806	-0.9679760523017231	0.2122335652909224	-0.04106851673806196	1.2967495047532018	-1.0064419429758051	0.14432607286823626	-0.10002480485746083	0.015652034847745494	-0.5296742032365749	-1.9856728028166053
-2.194887013694307	0.053229215832955735	-0.6181907535059231	-0.9124864655925722	-0.9533644097251747	-2.9220152705758484	-0.08590826268277205	1.3694954376389314	-0.8894533664362185	2.5572353092764346	0.9108761472089775	0.25020128699035304	1.8584284865573686	-0.03378581945335028	0.37492785475567725	-0.5125694776149581	-2.158524424203966	3.085193994703616	0.24237060276778472	-0.6506441548189611	0.3281412209507421	0.7038027861322568	0.3647626973979975	-1.3663397583782717	0.00832496809694932	-0.9628787512808243	0.21163245058546937	-0.06432010932498375	1.3166272438601925	-1.0554147804837783	0.07664787118473587	-0.012913380896233496	-0.031818431297237035	-0.5265493342597094	-1.800611362246519
-2.243380725845349	0.03821347086254319	-0.6345631568038902	-0.9310074953042875	-0.9249635978562172	-2.8120906013680824	-0.22455709513639613	1.4222305412820948	-0.9454267901525544	2.4158430393382933	0.7975985800265973	0.2580535499258498	1.9526250060992179	0.09030727773435947	0.5642518066867094	-0.4915219400454626	-2.1829424784927474	3.1845748569495007	0.19160229882933721	-0.5820558381394114	0.3872894124700314	0.5364353002459734	0.40239600110785867	-1.3786519062084719	0.14893885834071555	-0.9722971984155517	0.23230446892986495	-0.0932554245442652	1.3102621628888003	-1.0637045959949045	0.007556894273730058	0.01722408516909314	-0.07909001868131307	-0.5244045667542027	-1.6222411683458244
-2.3147477229804814	0.04093232864376029	-0.6570268881954864	-0.9318524684425071	-0.8756453131237301	-2.630549297816674	-0.30141110487843886	1.470518252866627	-1.0278052084478764	2.228912889229675	0.8414845411453806	0.268177378341725	2.0423080963660545	0.23951263478135262	0.6687659270097515	-0.6268897640712474	-2.190731728530665	3.3035541806522586	0.1462541355367776	-0.5179019123895505	0.4462694157733626	0.6249701546197504	0.42747915003136444	-1.3646495152346805	0.3196913914537732	-1.0142315819762486	0.2813427738484653	-0.12538081333585754	1.2901566823525585	-1.013965702928148	-0.036552552078554165	0.029992139189657353	-0.1174073266159958	-0.5364012633354482	-1.530266081618133
-2.38080436122367	0.054562800067848374	-0.6823691116793542	-0.9195832631060542	-0.8040992887711603	-2.4581853441940735	-0.19435289493281985	1.4992191624395166	-1.13607752220136	1.977462248204072	0.952518387778644	0.27835157406315164	2.063925944644231	0.38024717520117585	0.655579412676461	-0.8383223348830624	-2.17927552056375	3.427684382045604	0.11413382028883523	-0.47257112083827035	0.4771619870116795	0.9794795487407557	0.42293729820804415	-1.3245814911253047	0.4569176250489189	-1.071870716954465	0.33327275687645913	-0.16628264866911552	1.2707986608661679	-0.9263822973011104	-0.052690977629613465	0.06649576985057566	-0.1547965336664477	-0.5733269044836636	-1.4512656295541497
-2.430295966902675	0.07869137064336756	-0.7038977249502294	-0.8830491644131122	-0.7266999596519691	-2.3252395887334365	0.009741672300709959	1.5032766461532807	-1.243596637250472	1.7100208861232133	0.8855948743190751	0.28441076092101064	1.9925864768842767	0.49060794337215985	0.49686865280638787	-1.0922909358877013	-2.1550335288245406	3.6392472608492854	0.1076317321819646	-0.37458687140819535	0.44243712713831596	1.4269966489814838	0.4104729466677206	-1.2657239833032683	0.5266468910663692	-1.1319043723906628	0.3674350547158814	-0.20719946087360594	1.2358374317141265	-0.8261658147359132	-0.0707870371136671	0.020453609745084412	-0.17823581620187542	-0.6275570644671087	-1.4274797845032352
-2.4684154996708556	0.1035384226477644	-0.691913585458992	-0.8357306686728428	-0.6513596211502168	-2.2183308631514684	0.1480075881178739	1.481630640695314	-1.329547369400815	1.5396330679948904	0.769291316450186	0.30960952388848495	1.9222019916409496	0.5423716192046821	0.2877813386764802	-1.3212326488370423	-2.1365287477523864	3.748182703663719	0.1202821948026926	-0.15656484377012128	0.34005255067377915	1.9276357662543173	0.45780773739565833	-1.1924415237215433	0.6038206371264679	-1.1835049120989816	0.3948775229006509	-0.24224533955534358	1.1727705743828996	-0.7232818172785216	-0.09453419750774243	-0.10966336382429849	-0.181976630990358	-0.679006027418191	-1.518042143356381
-2.501326419553866	0.14115273457536898	-0.641103759525351	-0.8149873107652328	-0.576058278682886	-2.1860658171719196	0.20531304336750344	1.4321305578509633	-1.3849881740333443	1.4543672096796363	0.7093900418983909	0.35490484177105325	1.8776929850624282	0.5341955345993347	0.1456833552014104	-1.4684955043149794	-2.127853113844214	3.64564783800524	0.14299788981285622	0.16127045507614893	0.193122123868322	2.3866828843290406	0.5763535021141832	-1.1095964556699127	0.7735171414694296	-1.2172869168130789	0.4194472955456738	-0.28927271522228953	1.0888215798464442	-0.6344193724595856	-0.10996864632427698	-0.2016119296836362	-0.1865461072826184	-0.6975133980591787	-1.6183517334443578
-2.534585623844675	0.13906448639359764	-0.5615925986462604	-0.8294251176818552	-0.5034671606078285	-2.240304695360044	0.24775076990490072	1.3558364609328348	-1.406217617515146	1.370912074183538	0.6004301207456615	0.4074530516530538	1.842074410960128	0.49797624391769996	0.0643851140206533	-1.5199474305962615	-2.1332199860449306	3.501046369179208	0.1771676632320837	0.5143111335437398	0.0585355107697938	2.651144385337518	0.733482126465329	-1.0250785099864403	0.9821351022151438	-1.2404449571963614	0.42478139761617434	-0.3546842003259167	0.9824955300050565	-0.5707273245721224	-0.12538862986544513	-0.2452533812547634	-0.19838886397375077	-0.6594549123531579	-1.627732482971148
-2.577929422729838	0.0993515884219364	-0.4701338671409888	-0.8696712370976091	-0.438035714452503	-2.3050013118138186	0.2672399062985539	1.2618441805485117	-1.4130071658359857	1.2881884227402107	0.44044071737453133	0.46654397452620894	1.8474348187766723	0.4508245784266446	0.003920121468002161	-1.4889192518083225	-2.1444637047278805	3.4327426894054236	0.22411273936369153	0.8476207461387203	0.029769319118947868	2.641166060516622	0.9054318315144911	-0.9452145214517594	1.21324333904476	-1.2487734846743523	0.4193017625117216	-0.4226866841525954	0.8589837615409106	-0.514620594672975	-0.1484511005588187	-0.26798866267246574	-0.2181204781808468	-0.5611074575680186	-1.5777372848000155
-2.6232416155152576	0.22788739915489392	-0.3993574408867241	-0.9380505662020451	-0.3727446540210935	-2.3424434193056274	0.3078488757963028	1.1534557529935778	-1.428087279895663	1.2042596213410874	0.322633260326775	0.5310090889017216	1.881507230709195	0.39280057613061414	-0.0547792302903964	-1.3269381770335764	-2.143662316571212	3.4040789476997744	0.2726495266638612	1.0725970040626727	0.13190761998154538	2.4263311257313793	1.0585048224364997	-0.8837058788360089	1.533183461327105	-1.2539698693004087	0.41437894945021536	-0.4866903433604599	0.7322777735434137	-0.4552307695218956	-0.167776708449063	-0.2440030122264482	-0.2523655067255361	-0.40579956012921975	-1.4875650516360748
-2.663493901117712	0.5281919607008543	-0.362140784506787	-1.0350710657256537	-0.3026843785799714	-2.356709017682868	0.4510134837557741	1.0414728578844086	-1.4517377192129461	1.10852514699191	0.2474140449450702	0.5847258202725196	1.8970427498636133	0.34188289036072744	-0.11149633848052473	-0.9868166380113357	-2.13899362344638	3.353436364603219	0.3057217476106492	1.1149276735606317	0.35979664588286814	2.1251977624453344	1.1641400587353314	-0.8470357065255639	1.8162775896904975	-1.2760710178953416	0.409070157472576	-0.5297114059729765	0.598091355523575	-0.40015000688897634	-0.1811378011296683	-0.22011739130269642	-0.2964408283093264	-0.22369797960976076	-1.3582029196929177
-2.7006311935897416	0.8203554556965905	-0.36111685628521634	-1.1394716485547487	-0.2275156226296728	-2.345178121562639	0.8086444181880788	0.9504170747223585	-1.4792994118022182	1.0057156629519939	0.184820305734336	0.6213025575641028	1.8733500883796697	0.3163885704731567	-0.17050418509888488	-0.6214369784055682	-2.136656241322765	3.264912679723119	0.32026561828809796	1.0561029119844343	0.6957646207033102	1.834501053233165	1.2147811345437227	-0.8239337873951793	1.8937911469884985	-1.2889628958553252	0.40042043323725646	-0.5292770767072627	0.4629238975008062	-0.34596525566856356	-0.1958682732116789	-0.20667771048978079	-0.3435514186012395	-0.06642351493297591	-1.2223918918872982
-2.7224361455027184	1.085025405942715	-0.40935118929419423	-1.2394373434676413	-0.1596391251161377	-2.3152703223188356	1.2694911921794503	0.8840351790088763	-1.5091045605323692	0.9046269651673675	0.13606486461301198	0.6388706737405064	1.8275052431618182	0.29616122097554654	-0.23053597210350363	-0.39097343277044094	-2.126074274981307	3.1219708646844286	0.32525402028368916	1.032115093987922	1.0010562662773823	1.5903606564531854	1.2186937625628054	-0.8119457957842983	1.8439068572645145	-1.2677645089962755	0.39516858896855517	-0.49156531494631706	0.34841667477784144	-0.3028814702687427	-0.22454809250588373	-0.19835382524414125	-0.39051995263536243	0.04030571672086399	-1.044654174482739
-2.7270342823472524	1.2651213048270888	-0.47612593688660765	-1.347886959427278	-0.1192314342488934	-2.2623451373664887	1.6831071796666923	0.8389946728589333	-1.5358592545098138	0.8085627234173497	0.10074142623842075	0.6388203064349549	1.8069560657951065	0.2733576952872	-0.2752086533142445	-0.2892096103470533	-2.1199485124807147	2.895226451634803	0.3210406671904368	1.093834710176973	1.2207280964847487	1.3262194337178754	1.1895034982625432	-0.813190324126326	1.757552979915868	-1.2272613330656363	0.4100509235709482	-0.4369147118225312	0.25563832021501476	-0.29429754414129794	-0.2546889046121504	-0.22286105819911217	-0.4256883468556901	0.09144282920378596	-0.8345951348270869
-2.7391068373816267	1.2657880969445368	-0.5159128620676292	-1.4660806297842963	-0.06079977627217229	-2.184433877124094	2.0157693085973727	0.8280528699311243	-1.5548882817766998	0.7350425803429077	0.0769458601986103	0.6278956378608099	1.8097812224067955	0.2617539864280755	-0.3040036948175529	-0.28867723778206084	-2.1439962283031564	2.635758426658706	0.30236667014750307	1.2159449411191734	1.45939318165139	1.0755740747690998	1.1448572092436244	-0.8103539572072858	1.630913173347664	-1.1622514787926217	0.4360633715090601	-0.37015530830806814	0.18140629332663036	-0.32136940040618045	-0.26477120154291406	-0.26200832623418235	-0.44201534608440857	0.08694963674417863	-0.6638501248517602
-2.76755658619845	1.0767085957336309	-0.533042763284616	-1.577563357413494	0.06195194087887031	-2.095147143623169	2.1530977388563044	0.8490591820107947	-1.5735998895896	0.6994936545324065	0.06806193964603072	0.5973075731993136	1.7770275958543766	0.25369251983121355	-0.32918212636683236	-0.40451397942347944	-2.180265113514787	2.4306291858433986	0.28460296543953156	1.379425276165068	1.6721753017264696	0.9312279702764586	1.0801100797874876	-0.7998246685833399	1.5268420608413382	-1.0427841741959045	0.4529578584939201	-0.3010744897527208	0.13852083034139565	-0.3536531703835025	-0.2594624454832441	-0.27954207249409524	-0.44451553622152107	0.05555456818434599	-0.5302616312755511
-2.798812176817428	0.6769951504455121	-0.5433813038483297	-1.6832338420688147	0.20731745839076487	-2.011329814636268	2.0011062422253176	0.8787409547637383	-1.5963733904153643	0.6855714744460535	0.07432616485477814	0.5456508646255769	1.7334849406319663	0.24221434498138303	-0.3478230923730778	-0.5710175322503328	-2.207633733289483	2.300085182961131	0.2757549239437017	1.4983577462481588	1.7899370865071815	0.7943034864585724	1.026894906598121	-0.7831074692727539	1.5190891367519783	-0.8983863336125234	0.461904976320359	-0.2381042346598298	0.11105754978317676	-0.35802379093763564	-0.24593259125669106	-0.3010269848834826	-0.42963277561367297	0.027850790880281577	-0.43547882178464353
-2.8375226190864815	0.21063867593070656	-0.5479942049689764	-1.7847185349353842	0.32299919450124454	-1.939509650354688	1.5796932797784207	0.9111277166591923	-1.6222296259383078	0.6932460612292269	0.08218525088627508	0.48148291735281834	1.7430120281192718	0.25241534773665353	-0.3426574443988121	-0.6790353879372171	-2.2422148464741913	2.2134988628606744	0.26323450308511115	1.4668169893981098	1.9670572980771304	0.6488805843233878	1.0420191587654528	-0.751166504662015	1.5728420467228443	-0.7673702843701846	0.4615886001595938	-0.18474164246195315	0.08459282779936908	-0.3356098260614308	-0.22379107642834697	-0.3294067893432922	-0.401283081767288	0.021569231450206804	-0.4876078892558203
-2.881973884122286	-0.09467457989281994	-0.558813364901998	-1.8692109645195019	0.4153106071831011	-1.8950587119091846	0.9919558548771562	0.9390427172244621	-1.6382619983599418	0.7251075879212502	0.07485980649889215	0.40645577900313157	1.7554893294525864	0.29681618102404006	-0.3105674152422867	-0.7401775704014908	-2.277135942513244	2.1301392800041308	0.2498870166193267	1.3373577752682775	2.240681505275078	0.5968795412473664	1.1229258995577134	-0.7154456469938614	1.552568385483103	-0.6511452155200212	0.4349054347606603	-0.1376393824388494	0.07201449347608574	-0.2842909434046822	-0.20413276720466275	-0.34350380701680816	-0.3698839135870009	0.06939691039347524	-0.6651505438157767
-2.917123216154295	-0.2813712038468042	-0.5779127607084341	-1.9243588934422302	0.4292399906783525	-1.8872209590264366	0.36970311660664507	0.9441846335223856	-1.629320453740896	0.7562975882697449	0.03731690401355513	0.31960743404048075	1.7374412967722794	0.36809766630163854	-0.2524194159995664	-0.8084987162421768	-2.2583518898107355	2.0417015532883154	0.2413874870460258	1.2181818742291064	2.4505143248488914	0.599850398332946	1.2419750433196282	-0.6912497006232766	1.4834246403678837	-0.5584084657369999	0.3816276892878068	-0.10504971063907989	0.04880822578772504	-0.18326052680827712	-0.20569019518583787	-0.3741485656593365	-0.3354163302384396	0.17491692594628777	-0.8323903335835497
-2.934326117914784	-0.397222457554843	-0.5861564277167918	-1.9472659686922165	0.3427350875218122	-1.903936317747577	-0.16656503074552884	0.9274490362825789	-1.6018125610590794	0.7780142705577584	-0.02778131245875908	0.23728710984692003	1.7316659263145808	0.44892519428601585	-0.18010690808027058	-0.8796538049288325	-2.1402078479261797	1.9502619029890251	0.2415227304786487	1.1287637627670661	2.5701682270591326	0.5920588010322911	1.38075321345262	-0.6664112303179703	1.425045069696354	-0.5375954040091186	0.3215605114049328	-0.10856927537848474	0.0008482165968577371	-0.062442621537212736	-0.22837656871966994	-0.4383175041924556	-0.3041592183159429	0.2981424109362486	-0.990674965485485
-2.94277494978487	-0.24647058076927425	-0.5304150291241575	-1.9357489359759121	0.2513712784763909	-1.937851806496581	-0.5348186008341299	0.9175672966673749	-1.5621727892461268	0.8018414642111452	-0.10657228839027225	0.19700333886673774	1.7276527259768497	0.5069928605852794	-0.12625814571575117	-0.9237116678074425	-1.910282300431221	1.8364863543087235	0.25546840905026513	1.084998824392739	2.6349206902030278	0.5944167117675004	1.5043785303362693	-0.6448548417332668	1.268094100707309	-0.6219320659326464	0.26227161887754047	-0.15305058293607507	-0.04961110879195037	0.02639930393639852	-0.2606341327879664	-0.5182053676529611	-0.2849532122626707	0.41004581464343215	-1.1920980410210122
-2.9000729334039654	0.15665952800436683	-0.4030404480102295	-1.8869309792331372	0.21774499799499356	-1.983871775736365	-0.6659213347450897	0.9314760584069015	-1.5227535970537407	0.8175024178655613	-0.18436875034866262	0.20696095517429214	1.696706744902333	0.5233886937992083	-0.12452532352362197	-0.9540085065060986	-1.6342283649486546	1.7243836837487296	0.2786002376992689	1.0675375877052073	2.610533398889093	0.5279534480462524	1.581292560079817	-0.6410402176523542	1.0147047024017326	-0.7980146415876164	0.2076018182973199	-0.22380881106935185	-0.10794211229950798	0.08420229971571139	-0.28874980634286035	-0.6024159354684987	-0.2751371248493487	0.49829313283735904	-1.340103452111928
-2.731464146949818	0.5218755268441092	-0.22843456561457826	-1.8076988737522672	0.2584607575341649	-2.026557554538303	-0.630475137828585	0.971606156338684	-1.4931959278978828	0.8182458934601815	-0.2545123060016919	0.2200010505816053	1.6744351883538475	0.4961259817807083	-0.17263739423692345	-0.9798527746611825	-1.4179749850962462	1.627508832600063	0.2946577944879969	0.9878435560563459	2.453643827010112	0.3897202409397376	1.621070944940492	-0.6408202545035313	0.808664079198873	-0.9959341428904314	0.16238533740076297	-0.3038452109305491	-0.17713463012522182	0.12927646161201517	-0.30112243854005744	-0.6893916050780813	-0.287879571173154	0.5425249849538878	-1.4066080601307747
-2.5269742398764885	0.7129554044073562	-0.03588904284712664	-1.7225959144440028	0.3803701603417099	-2.058049186753691	-0.5012407730231133	1.0404371638433578	-1.4633154592972937	0.8110389768091067	-0.30367404246569457	0.20362160281621988	1.7021296813360383	0.4324693230676425	-0.24569160256421468	-0.9968456767356862	-1.2767303224834927	1.54426826874022	0.306585224911241	0.8907738175153312	2.1666726835314845	0.2877447431713517	1.6328317098633487	-0.629995752179848	0.6744543238232563	-1.1365557971883509	0.12834959002564664	-0.38167252228509974	-0.22963778885346833	0.15701861649083315	-0.2930652801606664	-0.7788751577101694	-0.3424291741646948	0.5308019530691904	-1.4946582459852538
-2.4040728903109922	0.8067508289282174	0.13505472891933681	-1.647950108250924	0.49531487140162894	-2.0739393240901043	-0.3657080897489617	1.115610274269996	-1.4302661761475968	0.7904135248293255	-0.32649935097075244	0.16418903929986003	1.7847470378637822	0.34451910455590956	-0.32149600974946935	-1.0182319968465408	-1.2626392473954122	1.4762687486246726	0.3117140720099406	0.8592725359554578	1.8748120683460718	0.20811141597592772	1.6199211814436563	-0.6165316920702828	0.5563463932589869	-1.1782810042492697	0.10600710555241051	-0.4324516041955405	-0.26973195944941275	0.1758553754987876	-0.2715843462407466	-0.8690231921687331	-0.4246750122167848	0.47056389835221973	-1.5488738947941474
-2.2228984720204177	0.8049933923395974	0.22064154552131612	-1.5748526054382814	0.5060582788846686	-2.0641143789042222	-0.3294564474936951	1.1651469110216777	-1.4132438854287879	0.765650990911739	-0.3202048052140441	0.09586075258853818	1.912583953437776	0.2527100797584751	-0.3890563840812591	-1.0604399994993188	-1.3997859023888408	1.434010392629101	0.3012951260274907	0.8235868736370036	1.7185171619449435	0.12999112751925607	1.5924527022804473	-0.5939681038041245	0.4899420495077761	-1.1300603164057794	0.0981862868582959	-0.45877345538492165	-0.3099837971886853	0.19201777983277352	-0.2446644687828538	-0.9465103470948751	-0.5039802857326123	0.378504367292423	-1.4891432873787669
-1.9042064989606562	0.6712421300833535	0.20765437430282607	-1.4977549118730293	0.44056053947082685	-2.0303987195488284	-0.3388114970430882	1.231656745410818	-1.4122539671316128	0.754606780869077	-0.2747361114916952	-0.0005473069678093801	2.085987177662271	0.17016328164680516	-0.4497642342896254	-1.1100904630606772	-1.587796420841097	1.4076675213591332	0.27628549433322275	0.789203895894334	1.6147450326987525	0.06701779256768431	1.536325938942377	-0.5334782378776615	0.4618788691222859	-1.0280262216721123	0.09496557754170673	-0.48287124119642444	-0.34338587347892796	0.20947290292220688	-0.21158238401864082	-0.9965679780227262	-0.5563658983971453	0.26952853940878	-1.4346911987582343
-1.641924860040442	0.5216636006672467	0.11996223589833208	-1.4126959107049042	0.3485026010127078	-1.983150169592769	-0.3419606562774291	1.3350677492508178	-1.4189036356930689	0.759859076198812	-0.1992136906303809	-0.07781075368398782	2.2810764632018437	0.10113049253569754	-0.5217419924672604	-1.151561748123517	-1.767975191398643	1.3831165472061744	0.24616262055171195	0.8534170345794563	1.5014102020309403	0.029031684962294906	1.4551903894940292	-0.4397218399436012	0.4453901822862507	-0.8897220228059396	0.09300404534496272	-0.5051418487176831	-0.39087872076363783	0.22096373630396582	-0.1840887173045264	-1.009586105848953	-0.5620197374572061	0.1546084597442968	-1.4038949132922143
-1.4493627156072328	0.4138190212997145	-0.04617534217504573	-1.306453970227783	0.2396880665638005	-1.9393283236827075	-0.4262419283646145	1.4229433424750515	-1.4435332333260356	0.7856768657990856	-0.11874902045141908	-0.11156188513412597	2.448488309018451	0.04777853858558016	-0.5667494234196633	-1.178083581361319	-1.935671734303843	1.3676903628003436	0.23767869598986696	0.9091495650919231	1.5166372422971528	-0.004984076463667666	1.3731167245557265	-0.34025218864404716	0.4212740401256193	-0.7584692738401686	0.11247383427845081	-0.5310892781262766	-0.4664538381322242	0.21038943368003796	-0.16975362941587996	-0.9871580579639219	-0.5258522142237523	0.06419091686378972	-1.2747042002124962
-1.205125339657359	0.32661915291732013	-0.2839199821518193	-1.1907073030051447	0.14617167641832876	-1.9080291197722783	-0.5507228452691942	1.5250384056511281	-1.4800041905898795	0.8389732735456785	-0.044421229179768894	-0.13130083217980465	2.5574756887285393	0.028189775135251026	-0.5289949035365926	-1.1887955626690445	-2.0083916383990745	1.3697004614113057	0.25734101042504465	0.8476075877086613	1.5726559316552204	-0.04066749372577362	1.2997606694143273	-0.25545639477258725	0.3679811822922191	-0.704391644002904	0.1408148107597951	-0.5703361691884521	-0.5426537845502964	0.18015075845339817	-0.15694221719921833	-0.9400584429087695	-0.4747593135051125	0.018170697776794167	-1.1440298273147413
-1.1001860735951943	0.2612683564763828	-0.5470486386010964	-1.0983219451472581	0.1261238151223914	-1.893434172950012	-0.5715918019562991	1.674641363722003	-1.5116815760994704	0.914238185959108	0.01466745468667118	-0.15149308497544828	2.5985058304250614	0.05310008897958125	-0.41628926012348105	-1.1730018432409377	-1.9946891151445292	1.382614022553436	0.2860438281640156	0.7459784531524024	1.5180488219668018	-0.06371648531537943	1.2338351753793433	-0.1978549923004119	0.3083469239730511	-0.6571177550531461	0.16310667504730833	-0.6194003993428849	-0.581504136571098	0.13018615258807126	-0.14505176084758611	-0.8740032333843644	-0.4338991985559798	0.0064667587779023514	-1.1286198625911499
-1.285958628730303	0.20956353825296276	-0.7796893098407569	-1.0392861629411636	0.16901165377882327	-1.8912693545192245	-0.5394664165594439	1.8910770490301112	-1.5297368250414185	1.00133275440629	0.03570991497162036	-0.16734871276309682	2.5742845179051272	0.11691502970436551	-0.26133294833635645	-1.1355314186665264	-1.9962858203354668	1.3905486223335466	0.3191420574632309	0.6338488914095177	1.5095853506709076	-0.08147536335854492	1.194354241771581	-0.17973697504205496	0.28304405641236274	-0.5096428180651421	0.1987243032262499	-0.6747399385433198	-0.5727214927353416	0.06485255707464219	-0.1452542747027236	-0.8265820948647884	-0.42430566594652974	0.046294518568583624	-1.1363691774176279
-1.5271084047054213	0.1585823703895628	-0.9722661773496855	-1.0096925661523222	0.19323988996471325	-1.8691363989046255	-0.5472567895081252	2.1086215361939327	-1.5347778763699655	1.092480463998336	0.022356745649585986	-0.18204589252305806	2.5087602115410634	0.21322144683478145	-0.08597659346915851	-1.1072887852186482	-1.9506613355069757	1.39343152692032	0.3618685788310999	0.4837309420879561	1.5632854453375518	-0.09889187497177296	1.1931358356779196	-0.20014145134739278	0.28967298948404785	-0.3262500742074153	0.2538623405244026	-0.7413870155235461	-0.5275002202193211	0.010660966072454403	-0.15675416861944796	-0.8148000461351238	-0.44382893097553405	0.1701118830185208	-1.1104908400337052
-1.7007223120311945	0.10497538550551833	-1.1134533412076542	-1.0020878079083497	0.18305022617045472	-1.7692328037320266	-0.5809336474837427	2.347696274775839	-1.5290643261982293	1.177170728304851	0.022635694690826897	-0.192592806305566	2.434584218329936	0.3395741561897907	0.058661549810284354	-1.1068693401674417	-1.8704678797385743	1.3870045010984295	0.3966833593905287	0.33073787579862757	1.559128793714586	-0.10945553594707609	1.2121326743495184	-0.2450718187465505	0.31940908673305507	-0.15266110261558408	0.29265638535742705	-0.8111343048486962	-0.45529450809889366	-0.021267135252575543	-0.1729456335135196	-0.8151072796677958	-0.4677180583272985	0.3449136168649347	-1.1440061833335773
-1.8638250741957587	0.05954564968969893	-1.1798415036551884	-1.0094581227382495	0.19020209888330183	-1.5906297323755674	-0.5985544147719069	2.5586610586200424	-1.5205531808388255	1.2324217573727823	0.04957853360899113	-0.1913588073195505	2.360709499365126	0.5019278362102696	0.12179797657580224	-1.1193236316878687	-1.8766118556063627	1.3574745655834515	0.41714673108047223	0.1899887286786653	1.6516383192135784	-0.12407789572888654	1.2425813862582573	-0.2932379598349811	0.3878941208332643	0.04481252246402041	0.3138346055590466	-0.883704734400987	-0.3820493607372662	-0.047839687447892895	-0.18767128383707443	-0.8287470195252427	-0.48061203132608005	0.5172014540802661	-1.2142169853998697
-1.9553416939798356	0.016612507615948728	-1.1760331175657757	-1.02538562218179	0.20277831998413776	-1.3345631666401758	-0.6465312285160375	2.5826038679219865	-1.5148503906485797	1.2436578320850242	0.07794643828132355	-0.1840253276312347	2.276955258889017	0.7030005710974636	0.13997291843189127	-1.1366284288004487	-1.9249076342904146	1.305165716533073	0.440465819866953	0.05512139979481954	1.8707154839430917	-0.15578544477237324	1.2914377545491724	-0.3358066176362452	0.5036861071146042	0.23433744055207323	0.34147955448670686	-0.957098891871009	-0.3489684582575066	-0.05889961457783557	-0.1874060871220138	-0.8654006944695581	-0.4842628771512949	0.6703454911277528	-1.1900823916267869
-1.9604446475502804	-0.04418446048800655	-1.1436487754968223	-1.0146305305612215	0.21625924908354505	-0.9740783416543033	-0.7270955684251647	2.4977439720525774	-1.5033049305087054	1.2201903846870978	0.1156591358352427	-0.17894326650107692	2.18839199931132	0.9141214847286129	0.18169848917192644	-1.1620855169082647	-1.8240298645086175	1.242495602603166	0.4716602377684761	-0.039566662905618784	2.0204210163118583	-0.20318662920101976	1.3457855305861681	-0.38485839982388614	0.6254169482614269	0.3662947840434122	0.3703583704413513	-1.0122437317454351	-0.3497976706409357	-0.04844158824408007	-0.1619279154423599	-0.9120930464697732	-0.4827381399843439	0.7687693174561149	-1.0474737192365378
-1.9973784480087649	-0.11709740319115194	-1.1028483703413887	-0.9780280525391749	0.26420097380096363	-0.6081537165090158	-0.7940531637179925	2.434536173959023	-1.4124153668539798	1.1741608513008233	0.15956935339239547	-0.17705952927344654	2.10640561337492	1.08026301702954	0.27837552730783655	-1.1752173735114098	-1.5260045370640665	1.1752498694667295	0.5100797759743547	-0.10885895559329475	2.1440333483191147	-0.2687939768474269	1.38086189756426	-0.43727330278696047	0.7292423511034236	0.46542793100384633	0.3838233398435163	-1.0446536810904268	-0.34879911206652514	-0.041075143272559435	-0.1096118361985599	-0.9668377750123369	-0.4844759615379803	0.7862456722635953	-0.9149373828221232
-2.0741184169630853	-0.1888473363871214	-1.0535744367401028	-0.967038517504534	0.3412064429725009	-0.3498224176460311	-0.8465655590008895	2.312092769035239	-1.1422860315216843	1.1084711850535895	0.18520840874823633	-0.18848283417255302	2.027051113778987	1.152488736377049	0.42611174662775386	-1.1795946590457913	-1.1453451626467155	1.1208251271416552	0.558028774509663	-0.1993034245998913	2.3681982065813627	-0.3380348262825165	1.3997042903930004	-0.4789910505125133	0.8223506302885177	0.597924729678821	0.38877779052109857	-1.0679726695978902	-0.3058435747953678	-0.04730618446945387	-0.02657151207535948	-1.0414955234515486	-0.5013853914236389	0.7468315916653714	-0.8323785115929668
-2.1386410384887773	-0.25697901778299137	-0.9995883436701615	-0.9885926588858107	0.4390318949215155	-0.18468562709236744	-0.9027156623301626	2.158834420231243	-0.7477444101993613	1.0427935103482047	0.18383185587080578	-0.2119842189429376	1.9596964242580537	1.1340297790103697	0.6114383928201234	-1.186450972382814	-0.8141350801692271	1.0914009862904117	0.6050102623346688	-0.3389472635949457	2.590242691978139	-0.39089730747257184	1.4135700949518555	-0.515823300932617	0.896439935881508	0.7726256395063122	0.4068745069168659	-1.0882213995028933	-0.19580942732385725	-0.06717575052541229	0.06037925815537346	-1.1279210306886718	-0.5359760901956188	0.6983674831952464	-0.7507358446339143
-2.202334038728477	-0.3082031254101123	-0.9622672048186356	-0.9554970635992636	0.5911515255951615	-0.08892664156503635	-0.9567861322027966	2.11933183104198	-0.33702515670527544	0.9962243575787385	0.1794596328548272	-0.24283419359330233	1.9257718072388177	1.0117159899543977	0.7906542152970655	-1.2125103405641577	-0.5880161264184419	1.0848681658047874	0.6525795389245367	-0.548107088588669	2.7403386612768097	-0.4275581256717554	1.4282024085086005	-0.5582646116477201	0.9365376619539209	0.9235354748064559	0.430672321729622	-1.1038946952466704	-0.03660648922929838	-0.09529409340184765	0.0833935112641902	-1.2044579051532938	-0.580610166393385	0.6675070154379726	-0.7258209994824227
-2.248851530363358	-0.32935956057840754	-0.9563430486795491	-0.8328001259969383	0.7377181209672291	-0.05655427980002875	-0.9974677238212554	2.0975335176368004	0.050274997073584606	0.9549914409319484	0.18336491943220784	-0.27749193654336884	1.9110718977864483	0.7901430055493893	0.9194541011916251	-1.2720446503321416	-0.474449710822733	1.0929019480821502	0.7258294627013011	-0.7917946340557049	2.8547426884603566	-0.45781890044680046	1.4395570380669036	-0.6012442532270488	0.9556611928499947	1.0391054909336315	0.4774137357210673	-1.1260005571843819	0.1267833874491945	-0.12458887874355792	0.01998738757239531	-1.2495640747290178	-0.6320771485908729	0.6673860938278696	-0.786325947280922
-2.2746715362359025	-0.3288323296018209	-0.9735251911323299	-0.6513360392671436	0.8250185432259626	-0.012569609939617931	-1.0118667097543699	2.0644217699126104	0.2945104369477173	0.9120916999681885	0.19376486738283866	-0.31977528955395007	1.8897439549151056	0.5964767772105654	0.9891279935001778	-1.3555733680293776	-0.5101782661408526	1.0961749704914463	0.844458759793538	-1.0271002595755223	2.9224324386615215	-0.4745175469650006	1.4548071349950833	-0.6242767103104362	0.9741992028438379	1.1079851104525331	0.5781858704479867	-1.1614358345181384	0.2680005921566999	-0.16135270578341168	-0.11277008798701056	-1.2519576382975062	-0.6805846254177262	0.689712041629997	-0.8427227533521883
-2.2938663117443645	-0.3072313663552274	-0.9978957276304214	-0.44927512176353346	0.8890890277799887	0.015284387203181113	-0.9906016324088563	2.050835901021176	0.32392284635344565	0.8765307826158386	0.20622661259481884	-0.3546999792234404	1.8556488053036144	0.5174995113631794	0.99549480231217	-1.4382094206176366	-0.6557577101464929	1.0809339267471514	0.9910210273928921	-1.186159362121786	2.8861578445125433	-0.47708529518952514	1.4873666067562228	-0.6188413051329296	0.9833793341323854	1.0303255825876998	0.7236999218303157	-1.2038727991526272	0.349444430971387	-0.20360203780670072	-0.2874913273859363	-1.2255927142147531	-0.7094836034609011	0.708779470254618	-0.8553013513313997
-2.3041348318124997	-0.25914479993190687	-1.0401118702758831	-0.25992299099776284	0.9177784103036627	-0.08063742227449958	-0.9443743515726923	2.039254404715071	0.26316123087360244	0.8536029546011047	0.21083533588489467	-0.37302360498311815	1.8012545927940526	0.5422842911982155	0.9429128379896253	-1.5059981938933305	-0.8116944889648291	1.0607602068062203	1.1468214617744892	-1.2116801372201056	2.7156089868089603	-0.4890349880021526	1.512655683470206	-0.5940144118354562	0.9773568334237253	0.7891340690545576	0.8885508841586109	-1.23679196211949	0.3516868081209414	-0.228560401503152	-0.41354655869198903	-1.188138803092316	-0.7128929536478728	0.715875659479068	-0.8723013737882657
-2.30536752381763	-0.2063855197553158	-1.1068291525089227	-0.05645052877192587	0.877834772246031	-0.3439755576107416	-0.9001870921273282	2.127867168403818	0.16479348008261088	0.841149738391219	0.2064752410880991	-0.39110546767614834	1.73458203364214	0.7637808635975665	0.8553462438032469	-1.5168177252141857	-0.9227292465201554	1.0448314977476485	1.3039535238003723	-1.1116102766257705	2.4921409082985386	-0.5165954856120517	1.5126900047686191	-0.5586350758983708	0.9669899767351213	0.5255826886241257	1.0717769739041472	-1.2542475055398172	0.3096013599000016	-0.24641223193552708	-0.419858240510435	-1.1549004218367687	-0.6922711202252892	0.7136736133161445	-0.9080924502751655
-2.3099813138939753	-0.16646069560679097	-1.1776891647404586	0.14502916443429623	0.8158544751369815	-0.7660929483483516	-0.8785258941234069	2.362817407775186	0.028512934507977695	0.8457424989192752	0.19249746847806717	-0.4132821923105251	1.6864918426262658	1.1683114795485472	0.7528865679731455	-1.3816112262080957	-1.022241013762177	1.0299078379945565	1.4276804579683966	-0.9352675761977635	2.3204327532492433	-0.5428914362468629	1.4896489731006874	-0.5240371879900005	0.9570988557795801	0.3315219432777361	1.2582997032448575	-1.2585383791476457	0.2605610388011457	-0.27276591111404874	-0.3422038205821948	-1.1341657308643704	-0.6473150498431981	0.6937406405349982	-0.9661384240326159
-2.3173226796134196	-0.1334157188095983	-1.24803198873763	0.21643672097050057	0.7758913390621386	-1.227406504588357	-0.882936037453678	2.6285764987088776	-0.13224656895874792	0.8785333701045726	0.1799265692934266	-0.4259243860039805	1.674850150995	1.5344941846602929	0.6458191604048824	-1.158498723970388	-1.1384605098462497	1.032731233082979	1.4827557450688353	-0.7397135678844534	2.1522445372910726	-0.5631352319266648	1.4357473739430606	-0.5141793658203578	0.9384928835381563	0.19394435751605466	1.4088504631065688	-1.2561870103642983	0.23106560395114323	-0.28747828171176504	-0.1796237689745948	-1.125949020106873	-0.5911980928073685	0.6535119301423968	-1.0435901953303623
-2.3237365913480517	-0.1153709801893893	-1.3258139647119258	0.13102605468126638	0.752482019599094	-1.5630421744242495	-0.9181577659970854	2.7225200405500933	-0.38084518132749284	0.9382572442820732	0.1541904881841108	-0.4287096980009853	1.692454798935445	1.7798858828288115	0.5555745682852112	-0.9541590765244813	-1.2487363771017004	1.065891247997357	1.4861524358958647	-0.5803255045867293	1.9437331965569313	-0.5933021320354366	1.357311766636536	-0.545142073269224	0.9201848996130465	0.1690633633319712	1.5192973808296881	-1.2567561314710944	0.22800569346581404	-0.28972173013391816	0.08078976169813908	-1.1219549841821406	-0.5475489399969496	0.6116857816373862	-1.140914732796393
-2.329688732744254	-0.12258163913387365	-1.3884250858115244	-0.039043105277053215	0.8109292759895835	-1.7148903103027713	-0.9806259938279599	2.77415243465543	-0.6563222274608298	0.9834953359063323	0.17547551285274848	-0.4339327875866874	1.7323651099428268	1.9153916588615025	0.48147672841038675	-0.7393279252977661	-1.3061752661186465	1.111978048386832	1.471551346843075	-0.4709000002208515	1.84269412582006	-0.6405983977194257	1.2737222443516587	-0.5940491428589544	0.92408488705112	0.28515081606385995	1.5968285227867995	-1.2720400285628521	0.24172273493535584	-0.3033465754294323	0.32423070260698567	-1.0996484007170033	-0.5240338941240336	0.5708460988990033	-1.2409169511292384
-2.336036118243688	-0.14066772920322682	-1.4194877246148798	-0.20331955921266848	1.0214532674158554	-1.703977405085006	-1.0620089830977963	2.95647113978774	-0.8713227976238347	0.9477245665716308	0.262143767144534	-0.43465807678663076	1.7794150521459453	1.915342536857866	0.42192409299677347	-0.5581491731793555	-1.3176011184735656	1.1732860560211524	1.442146303588562	-0.3873110732746949	1.820733550193522	-0.6971496010900893	1.1894348556657168	-0.6304472554853277	0.9447663217763427	0.42308620373305594	1.6306681169422415	-1.3103658420442907	0.2611099540408805	-0.3252065179818742	0.46317449426498997	-1.0483332557949607	-0.5208613043667131	0.5287017356305646	-1.3181500156012185
-2.3418747737092596	-0.16724120420938487	-1.4248790201488626	-0.2461347877076324	1.353668283856914	-1.5695144264506549	-1.1747581265025389	2.9672179885431165	-1.0838969919606134	0.7535994913537867	0.3386970866365228	-0.4167424262019204	1.8134135666218256	1.8207935958575718	0.3804938896758509	-0.521399333692913	-1.3270599271712091	1.2657241434594402	1.4147595084824218	-0.33187460743854247	1.8230641583289426	-0.7568814990356479	1.1265181954582741	-0.6555867279942877	0.9715120801318134	0.48535474493003683	1.6107870389997578	-1.3618263715957641	0.2771160888505931	-0.3419024252942993	0.5707575689274477	-0.9904233073692922	-0.5365395800181882	0.48268788083883774	-1.3783594136351685
-2.34373750829479	-0.2013768254777509	-1.398779298745976	-0.15880461596568068	1.7364533577353811	-1.470428651574131	-1.3182528350106828	2.732462703344182	-1.2754730824176477	0.4108152718374827	0.39654262803656193	-0.3884964412485741	1.8305861986618914	1.866968279276292	0.3709174215761636	-0.48400957162834846	-1.3408474461393403	1.3654620626954292	1.3958774446200688	-0.30207076335620564	2.0322422452049187	-0.8246645301239098	1.1129384017195287	-0.683035813565894	1.0305137667619637	0.5128339314271488	1.5508653941508357	-1.4101417581886209	0.27230432121717396	-0.35335905976718374	0.6919910417778503	-0.9395940201268231	-0.5572135007352952	0.4242191002065274	-1.4228869411621414
-2.363100556045222	-0.23167709983801088	-1.3440409318805944	-0.012585189151429888	2.1330430277989514	-1.4588274451117056	-1.4466091323566836	2.623532059497169	-1.3677937236106799	0.04953409901954235	0.4609798565633265	-0.3643906488115708	1.827010698644281	2.1414674935998983	0.3984128464353757	-0.3002818841987627	-1.341490985113635	1.4506730521673326	1.3586230806029416	-0.270345788485339	2.4371373549582187	-0.8911222718059655	1.1315062241609657	-0.7039207356962933	1.1358761619723166	0.48444097390469204	1.4824838507630527	-1.454353482064044	0.2508557502007295	-0.3571619784340032	0.7357967173474287	-0.8840919252013956	-0.5651970624231198	0.35684667049349506	-1.4431912099866673
-2.4173194377312037	-0.24953575693707258	-1.2828925653832388	0.13386868107689315	2.4730572511242492	-1.4577912927003887	-1.550141868442476	2.57024255492615	-1.467065312846917	-0.24680687891670816	0.47960273712098633	-0.33375221684452316	1.7971618105799365	2.475125974303588	0.45639675266747765	-0.06277381270363507	-1.3206973908970574	1.5431772612704546	1.2955632293072656	-0.22549527963119126	2.7677713606439873	-0.9362152438521362	1.1708441523586735	-0.7233122238162603	1.2559184026600274	0.39512260849961656	1.4136910183662756	-1.5025939843007428	0.2267969120336319	-0.3454249129083494	0.7248657909284708	-0.8038539584129621	-0.5416962221759827	0.2925609239857167	-1.4581164730963994
-2.4889877595787007	-0.2437000336766268	-1.2243614847991833	0.14362250394986192	2.6472213400561984	-1.4747915933346416	-1.623384578182036	2.3073042071748504	-1.5587242151782517	-0.4241497913172835	0.42942223024549486	-0.2988778944805842	1.7574902452017116	2.784802001231644	0.5589877029060726	0.11549571155961583	-1.3139463027893687	1.624652376679223	1.214458783097402	-0.18813191748028807	3.008851148054029	-0.9606999656317983	1.2285840167221547	-0.7577596106228042	1.3785536644861893	0.33936606201939906	1.3359573956662747	-1.534389881925242	0.1980372571858276	-0.3134010546384711	0.7977273829517948	-0.6608760462666263	-0.48496842323165446	0.23679696884254736	-1.47778826542479
-2.558280703498851	-0.19740708635992693	-1.1664781955389791	-0.03366067522897591	2.660530686604153	-1.489912017451219	-1.5850665064920766	2.0606445328217182	-1.5428371025067464	-0.41738056594368694	0.3791507617261199	-0.27363380093811496	1.7378164684752408	3.0633783418571157	0.7163397726482263	0.2841233771457822	-1.3414424161344431	1.6617466306512394	1.1220459052520684	-0.14930139037787082	3.2472158971207454	-0.9747811655727407	1.281067002212043	-0.7962242191473352	1.511597605922543	0.31712179266146023	1.2597613611075933	-1.529702121229779	0.16293003993811198	-0.2598660826866696	0.9178036337728417	-0.46960530976383164	-0.41113231564076036	0.19751653844496248	-1.5020588120895648
-2.6459740214130463	-0.10142520396557704	-1.117313968532861	-0.22733047220391284	2.5896475948367437	-1.469925377545777	-1.4405616903049934	1.976491345827379	-1.4858522405302543	-0.30472003027505495	0.33986139567822704	-0.2548568694284732	1.7547844614045995	3.1417497696596457	0.9097726135651423	0.4561281131442233	-1.3901813867536217	1.681424438105914	1.028389828160701	-0.09933225223099489	3.346290769764105	-0.9770010253281363	1.3124366689615306	-0.8208543033116511	1.6168345323681321	0.2992647251541224	1.195695188552648	-1.510030000867188	0.12061101076409282	-0.17251522963997745	0.977318598390927	-0.26322297043311743	-0.34160051266091757	0.17853184565883307	-1.543282093248878
-2.774870558762225	0.06795033172821618	-1.0687505157383783	-0.3351646742016088	2.4611517618154584	-1.4665319783987134	-1.342667071590534	1.970971705820365	-1.4195008146658212	-0.22058137689357982	0.30410740552258975	-0.2383263197464323	1.8180236310324482	2.9946730327702533	1.0980923162711909	0.5713787072140849	-1.4477295559737506	1.69238079796895	0.938104433543935	-0.0788906311352282	3.2791476312648036	-0.9662993133730204	1.3551037631052991	-0.8410735474916649	1.6536334755002984	0.3064703051069909	1.1329957610122083	-1.4766839970702272	0.06696330536576123	-0.059029570431558744	1.0501560816219728	-0.007576091386797467	-0.29677229291083795	0.16798620839882067	-1.6019309885260085
-2.8970909927439346	0.2634806590055858	-0.9927186211631959	-0.36852890256678084	2.274696122833949	-1.5176179928209728	-1.338606834841857	1.997790089165698	-1.3431210860517486	-0.21342842218082425	0.2840048822244321	-0.22982935529987514	1.9124418429442283	2.834529842913436	1.2553590576478222	0.6254387213137637	-1.504488479282009	1.676531434908179	0.8411869090581614	-0.10851683641177612	3.213410065713153	-0.949827070461714	1.4400947384087073	-0.8580338639667395	1.6455302844426398	0.31356028752050846	1.0658227745585487	-1.4094228683695083	0.0014263294557282646	0.0681903705807717	1.1290255846810364	0.2269002537686838	-0.292794717692705	0.15784152174072813	-1.6621640305411218
-2.942332745986204	0.37187831400541976	-0.8860994830303872	-0.29058623586330967	2.0623354181864375	-1.547140935454858	-1.3552967185827627	2.042739210547312	-1.33561061897101	-0.2895627213782852	0.2829800477033498	-0.22855506246941948	2.014869402272246	2.6481664191153027	1.3516553999990972	0.6791115553661753	-1.5546905903993469	1.651120879112376	0.735858283397339	-0.14766316583559616	3.2141609059629666	-0.9315380766560661	1.5467367327943207	-0.864534353864866	1.6192027553030477	0.27236352635376465	0.9990357670210226	-1.3272073337441248	-0.07424222029408978	0.20400107750232221	1.0598140638086393	0.33548230018754793	-0.3268456026850809	0.1401105951225054	-1.72868046055055
-2.932956460131306	0.38502807483320867	-0.7536575020444024	-0.12988015975450393	1.867585322683539	-1.5684412685960765	-1.4646524283471467	2.0973994866432513	-1.3716135170399943	-0.4525937285824243	0.29333754688683467	-0.2334255809162606	2.09335418564768	2.4155628158936002	1.3758492734846668	0.6050042188191069	-1.6042916603991835	1.6332680296071271	0.6342904654975314	-0.18463177508474565	3.129640320721988	-0.9089418922802478	1.6293366576416228	-0.8585548293192161	1.5678494354582875	0.22450614506252142	0.9301416942528004	-1.2459203651350959	-0.13793390667480251	0.33050284142829334	0.9065834018465448	0.3835750654994759	-0.3784167594716149	0.10564793624322419	-1.8046367500396776
-2.8660349808305496	0.32762192555906067	-0.6004444057065605	-0.015051729236982381	1.7081695339696874	-1.6222841885413044	-1.6891670155215863	2.1518038853878716	-1.3752880507191811	-0.5722093585233088	0.3109295288138198	-0.25196074935925467	2.1066500434238185	2.2551740160185987	1.3121221118809232	0.30361143952489594	-1.6499889986964624	1.6077252304816547	0.5470376447738104	-0.23058101284877214	2.907697949599186	-0.8746500288946581	1.6410917023480778	-0.8318756147684911	1.5090777748968711	0.1769955563893299	0.8548188578978293	-1.1483460490617978	-0.1395981709654873	0.4088183427504002	0.7688402280439973	0.4173564641616057	-0.4331841820584346	0.0462626970922414	-1.8711472690538151
-2.66782984632941	0.188660380710674	-0.4332358822993966	0.0757609040515024	1.5856946886630352	-1.6684262757438506	-1.825260869728482	2.1878947765595553	-1.381953859252874	-0.6045325595765069	0.3347736077303681	-0.28140547618472933	2.0520739294825177	2.1710389397893337	1.1832237701799933	-0.033611626643497636	-1.6863550218664773	1.568158026244837	0.4826825775272458	-0.25726630900726144	2.6485619558616356	-0.8283808625004786	1.5523768661668584	-0.7942561278157554	1.4661726852128705	0.11533803075748908	0.7670497833783578	-1.0389325162799898	-0.06684938312915181	0.4354866518905654	0.6441399108639823	0.36103984312630416	-0.47758623303514297	-0.036765898981461397	-1.914675838376612
-2.4295876581632183	0.009991106821768047	-0.2553335779251185	0.1631057285068341	1.490271392434367	-1.6989113599025303	-1.7832522739043593	2.2195870142157172	-1.3403073508918442	-0.6067749779022152	0.3635902565125232	-0.3098478936297261	1.960389923466557	2.0809164371167674	1.0434033976923054	-0.24627564510564884	-1.7101538216705598	1.5149036373873277	0.4388324953345088	-0.24156830194755746	2.333791702973921	-0.780985200111024	1.3620423856011286	-0.7696086781396909	1.4266291128514974	0.07875966652004762	0.664208548560034	-0.9403397729629488	0.04186503195746381	0.42175920986842896	0.6366613634992697	0.23685319123407114	-0.5113861519720891	-0.13387868048449972	-1.9503368729671113
-2.3009337459071126	-0.12637046566169086	-0.08586823313163679	0.14721730296563867	1.4147477725708355	-1.7683187692834719	-1.647099001598703	2.24449240974405	-1.2411648814334988	-0.512053788839254	0.4102414516053513	-0.3246458080007907	1.858070368113634	2.0320127534959953	0.9139274485939991	-0.21147246085685573	-1.7172266792653954	1.4467123644437607	0.4126993028153737	-0.1968164813188477	1.9776351355164998	-0.7269189143769977	1.1015551710792137	-0.762419356275512	1.3621799906845218	0.08290466400248475	0.5594057815449661	-0.8534589429489493	0.1715725352020197	0.3837710618908764	0.7812755431011185	0.11124469113249646	-0.5463272561799521	-0.24571207694372849	-1.9856609808260242
-2.285440959721995	-0.21249519636634076	0.05141128628890983	0.003957724254051253	1.354163533494065	-1.8767336164061763	-1.381605732312	2.237035412648482	-1.1509962365386721	-0.3341952401391849	0.472428895473408	-0.3202134851122486	1.759201255544001	2.119984804009343	0.8006704526652113	0.13722081421182858	-1.7111616279887936	1.3663547051706917	0.3946130945373015	-0.12655046480684862	1.7071704640897658	-0.6662979681214419	0.830142343229159	-0.7663381734269199	1.2887075731849533	0.09994153944490472	0.4649358599404884	-0.7897997517794091	0.31264375181385035	0.3611245444343264	0.9796137554158164	-0.01446383849134284	-0.574946856916139	-0.36937669830722075	-2.011397454322963
-2.3324202216953056	-0.2700253999879201	0.14594702658247066	-0.10452608137013722	1.293762575779073	-1.9468959368296492	-1.054859005213539	2.196344821470955	-1.0108528576087583	-0.20823608456033296	0.5312932072849366	-0.2879431524453291	1.6840077511990859	2.2552122220214263	0.7198054170324857	0.7003580604599607	-1.7167349183510765	1.284079517617428	0.3642821539363694	0.023067464172493612	1.553650663251947	-0.6097578088291637	0.6192722857796475	-0.7847571928889303	1.228743959358281	0.163261467785505	0.3904862217892306	-0.7369313963321729	0.41244121401669	0.3842977250875396	1.1912551993096527	-0.10469761254041983	-0.591865757218984	-0.4835012410631337	-2.0316426131945784
-2.4349371501346897	-0.31296887992395667	0.19136555698212918	-0.08815900052521124	1.2221307601507772	-2.0056901850832425	-0.8740563326943758	2.135659242983253	-0.7832631091012493	-0.12013422659785959	0.584578538271637	-0.22478255128360275	1.6377365745005974	2.3163854905506254	0.6771871803146855	1.1754925084646586	-1.7353186240144178	1.2118812717849055	0.31880394888167235	0.27078806845243586	1.444826880805012	-0.5622958819693991	0.47471097686406394	-0.8074539167451652	1.167677265974727	0.25317433482152724	0.3418908434957012	-0.6554497283971332	0.4483834831716627	0.4557666048530159	1.36783763747246	-0.04972424508982205	-0.5896970316833828	-0.5801876147831774	-2.0568707410964926
[truncated: 24 more rows]
