# Supplementary material for: Obesity dysregulates feeding-evoked response dynamics in hypothalamic satiety neurons
Source: Sci Rep. 2025 Oct 14;15:35837. doi: 10.1038/s41598-025-19800-2 (PMC12521569; doi:10.1038/s41598-025-19800-2)
Supplement: Supplementary file 2 — Supplementary Material 2. [file 41598_2025_19800_MOESM2_ESM.zip › Fig 1/Fig 1ef NCD and HFD/matrix_MPK147_6.csv]

-0.12144463636634942	-0.10068488975030838	0.6245863515633756	1.3711562387527938	-0.674486318990658	-0.16521386049587747	-0.03299224920370014	-0.23277943243786758	0.22574554939392466	0.3216859046748203	0.6522764463688442	0.17833483254468768	-0.3238071445140541	-0.43262508373550534	-0.4089052125836699	-1.1110696889357385	-0.36901105854055416	-0.17420219099330383	-0.3486044059520833	-0.07053156209451548	0.37694649121683155	-0.26536351367493466	0.6817128880552211	-0.10321666382089108	-0.7283620793004352	-0.23833345085456958	0.06884244643648837	0.39687115551511176	-0.4640968864531949	-0.26332177994277783	-0.12383781335165792	-1.110616190531443	-1.0206530953667876	0.303280443194766	0.3505781753110514	-0.22138818276388475	-1.5189384088375373	0.026541789121897575	0.9499727764871064	-0.08408667746393322	-0.932515675222722	0.3650389122889862	-0.7528420419771864	0.6971379022889368	-0.6661717634482768	-0.22177467373622642
-0.13772593344939296	-0.00813027274532356	0.45486295540392774	1.2266125553643996	-0.709294416866131	-0.18109213395778245	-0.040743216760613335	-0.2570392778870351	0.15991451301291548	0.30947901753344775	0.4097296459997186	0.221167460766128	-0.37523397049523244	-0.4865038638629925	-0.41991229451410406	-1.0741482850237505	-0.34399372268232886	0.03287154691106112	-0.3666747970738399	0.0026167593734398656	0.42837332052910787	-0.26820278137399345	0.5105847577435617	-0.10043765983198207	-0.7996093432457398	-0.2042420915125212	-0.08875681150332025	0.42816034359933125	-0.44109715532417615	-0.3261406283369362	-0.13969486516054358	-1.0921608889394587	-0.9760902569850107	0.1189504609097699	0.2941903204922629	-0.028492165766673197	-1.4144127168632727	0.09103483463101475	1.0496629210500288	-0.017831820521915155	-0.6793910727229062	0.33191419927038734	-0.8051297521998368	0.7487814976204523	-0.6793937499644557	-0.23672982485794314
-0.12714127505536868	-0.11211730767525818	0.3633619844825678	1.0133280277305425	-0.7010355716369489	-0.17422567177878845	-0.040028144332803876	-0.29349769918314794	0.13625367646105094	0.4234358811440886	0.35098797293827627	0.16662583831875774	-0.4138609118986336	-0.4738619154531902	-0.43104142309103066	-1.0736619848709077	-0.35613360916651965	0.21245872614584607	-0.36760557513014797	0.01695114880331577	0.46434474635125894	-0.26570651245737187	0.3985410993569336	-0.09844775574115927	-0.8656496248304008	-0.0939915730282684	-0.07503608776151637	0.42493508592532203	-0.4569187312833645	-0.363877458278065	-0.17925686560575915	-0.9238318345339436	-0.92882550334977	0.06264957646966766	0.24589872024846984	0.11430986892935258	-1.2704025295932089	0.12435588449164296	1.1322659312911076	0.016835785747236685	-0.34993379526353235	0.3081010107421965	-0.8452457487833304	0.7406492100408704	-0.6946779388473997	-0.23962559244756257
-0.10384469685754036	-0.311948777775295	0.3264895516203377	0.8991140772105007	-0.6771098215132092	-0.16320637865412496	-0.03021286184743248	-0.3326155256402058	0.09578066743942312	0.45603941410342097	0.38252871954167256	0.060559516990984164	-0.4369694885650999	-0.48957969506091165	-0.4496268389770355	-1.0842857728253192	-0.356721666065179	0.2967674979196274	-0.3684698690395771	-0.025099155449065134	0.4501772931519772	-0.26999399723782885	0.3589364596906049	-0.10350828769627177	-0.8903309974523369	0.09513194319775828	0.005519145624169802	0.4005257494379337	-0.4617014241201433	-0.3428695607897283	-0.20531349565442478	-0.6653236071856289	-0.89129890260722	0.029142422803544295	0.20476658675942483	0.2049515062873239	-1.125415795853374	0.15656670867124925	1.139614571185239	0.0533864362501605	-0.08230598452139926	0.29422056031819016	-0.8660636234608741	0.7030270842127074	-0.7062998323686343	-0.22994236213386343
-0.11290369107923812	-0.47574814466712	0.31080268003687717	0.8504452647231874	-0.6114795709507619	-0.17019322249130103	-0.021373627128487022	-0.3176173477298093	0.024694329640312106	0.43681162308392285	0.31999782539746613	0.06110141026861722	-0.4479420999005817	-0.4961960243105059	-0.4788745550171378	-1.087226018364815	-0.3595064643276442	0.37717817591844993	-0.36166455176502554	-0.04642447857829286	0.4156260319868103	-0.2787404661899608	0.34570536826126413	-0.11447677627965794	-0.8528821593285996	0.2609415389192506	0.056574822964978864	0.3841041615016305	-0.4325920292674478	-0.29750342723203343	-0.2324398047912159	-0.41401924257963596	-0.8215294465066716	0.03518183788770975	0.17014606917112413	0.29683809492676677	-1.036364363185352	0.19100655187088725	1.0252707763309874	0.06964157069359858	0.016855612584990798	0.2881847686901188	-0.8747672886581869	0.6817518997244612	-0.7122921649166942	-0.21393499191042303
-0.16980207484386134	-0.7131618898884098	0.26554310772769074	0.6727114334897084	-0.4807989083494954	-0.17974843254410694	-0.007644236514543501	-0.27871487527763184	-0.0907465923919734	0.4752672051229192	0.261202841685486	0.12854982886765468	-0.4877198346650876	-0.5121489592085883	-0.546024619916657	-1.0750236252988672	-0.37562919041699266	0.51743958603125	-0.35422098668043467	-0.012076178105233834	0.4120334485206697	-0.2886950530757861	0.2915179591847756	-0.13478752148255022	-0.7928761764000793	0.4235262227866551	0.081077658749554	0.3750566854290845	-0.4019762096486065	-0.2416492772467917	-0.2890306662976333	-0.10001359851224297	-0.6777200071410727	0.03446071369855556	0.1071487812494772	0.4719415131176331	-0.8800042249539718	0.263146232134822	0.8492081741638524	0.06710109367531927	0.16880125442591426	0.26425000932568227	-0.8914434947464791	0.6215257483585861	-0.721904039850567	-0.2004639893365075
-0.25092368898397577	-1.0076194032062675	0.35999264021516886	0.496230338742389	-0.33835783986408935	-0.17151674820807503	0.018524282639223077	-0.23826879156899272	-0.132900818660578	0.49495372629613793	0.42874155674779446	0.15815795518600093	-0.5117573001516138	-0.5047669643335793	-0.6361499660181661	-1.0639434633548643	-0.412770465453682	0.47080239230315646	-0.3507026456275891	-0.009011948141979614	0.36615962258626145	-0.301911939492341	0.3514507910602962	-0.16325001171957582	-0.6397163122259453	0.508110827313413	0.12098389758521269	0.3527144459054932	-0.39353364549473424	-0.10477929724016954	-0.3345054657224322	0.05346270895179943	-0.5043020797896018	0.07904628549190859	0.06832287641027944	0.5182598234996008	-0.7271404432635424	0.3206095142643009	0.6190710432586863	0.023645222005315592	0.12180213598652974	0.24789806387911528	-0.8418338353537715	0.5388828172392415	-0.725012432686325	-0.1816019876611695
-0.3615536914578975	-1.2319474269873074	0.5154048005453424	0.4853904836180286	-0.21978619771945113	-0.1643099892746664	0.0347778267282671	-0.22781039170779685	-0.14585537625960698	0.4421842084435964	0.5502298654923383	0.18980298531389123	-0.5220498428532202	-0.5155953951441177	-0.7256162602286215	-1.0369725087241208	-0.4402795678316506	0.4123209905665364	-0.3611379973217427	-0.01686686211858231	0.25243703124181005	-0.31345194297253975	0.4643839611860584	-0.19898594449547408	-0.39398265502674573	0.4986421057762259	0.06737584151684392	0.3390008178214589	-0.33468594402905005	0.1151071565464731	-0.3691329666555948	-0.025855821294602687	-0.3208120127988303	0.04510025091558205	0.029632410774009875	0.46392688413019095	-0.6187457061939607	0.37378896739948414	0.3716175603761393	-0.010634890768331578	-0.07240999844628641	0.24575788278390248	-0.6930130720554964	0.48176681285856215	-0.7175583255947503	-0.1778152979308934
-0.46960042941441643	-1.24184806080427	0.6554560802859046	0.5014623558316449	-0.09631972239375615	-0.1682724961462267	0.030863196649018088	-0.1665515719569762	-0.18324948148689119	0.48270018863065955	0.6397017966732184	0.2645227661915255	-0.5370795390994987	-0.5169348396780133	-0.7299641720098743	-0.9991982091594549	-0.4811764333668975	0.40395508161874066	-0.37550655114526743	0.13376851350866342	0.1873146172438887	-0.30259793705721444	0.5960253675334617	-0.2360461927525071	-0.12760614415057556	0.3353442964374013	-0.07497396637449569	0.3496734886699989	-0.26369464794578323	0.34875230375857524	-0.4056633138058242	-0.29952531886328293	-0.1609862202363113	0.018170400048483793	-0.009708163036312018	0.3651797975683427	-0.5642870714561096	0.4128232171955041	0.1756130221772913	-0.06851727589175217	-0.2979621482839265	0.2528036475130852	-0.4597022695364902	0.41680954807029036	-0.7014354239199576	-0.1923839858640142
-0.523177675408585	-1.0775858009069526	0.7406298974022925	0.4104105204022789	-0.031043422341131603	-0.16865179924798512	0.02513217821299648	-0.0592705896328819	-0.2269611299082767	0.6512874076665595	0.8724027862711277	0.21494529611018195	-0.5591288355983368	-0.52984768698231	-0.5875448890529997	-0.9604064200442253	-0.5232374522201688	0.24487287515146142	-0.40642167944407853	0.33687543762172717	0.20142964060832122	-0.2585645155875272	0.8058804964805777	-0.2620453189598573	0.06610188663994412	0.14023316745689704	-0.20750319325693822	0.3709350574404808	-0.2774187537934202	0.49197927809725855	-0.4246380232584883	-0.6839116672794404	-0.023075962507441254	0.02442999444450123	-0.03618201256852734	0.24744618351218076	-0.42593893263569643	0.41303740864521854	0.18756880671041107	-0.15058970439745273	-0.4730038766340427	0.25939251964890814	-0.19303905484089978	0.39255435516243603	-0.6744029687487918	-0.21972869214954255
-0.5252340899257288	-0.8302714218687012	0.7362556069032642	0.3084451394670142	-0.11270460730069928	-0.1691360159736339	0.019657959510174412	0.024856223844285076	-0.2877964352299817	0.6720002403701362	0.9730499625710134	0.047319642228950645	-0.5818384625912816	-0.6094016623325604	-0.33572299218131435	-0.918367642216168	-0.5285000631098674	0.06133262902437868	-0.446878612502986	0.3559929785429172	0.09327828910603217	-0.18950742739030205	1.0697995791382517	-0.28018775487757536	0.18482937143719683	0.12915595180084005	-0.26997570116007036	0.3927411502338479	-0.31292098729851225	0.49502462661723623	-0.42818570264623823	-1.0172439574719352	0.08319937079545951	0.007034351094661634	-0.07201019638293107	0.16193027589751496	-0.16505694458009657	0.31543464883919153	0.38716008026919446	-0.1920798085031837	-0.5387372144420725	0.2715923534575727	0.06858022362897077	0.44388495900709346	-0.6358800225852492	-0.25193179280599126
-0.4986366624932554	-0.5272084157855185	0.6475120728045828	0.25870413192831093	-0.2796411854407313	-0.18433235088025005	0.00804560084308854	0.09546343086738542	-0.3672648989231628	0.46400887863839435	0.7723053760549139	-0.05271923732278343	-0.6090555629570352	-0.7328186836832465	-0.07526019273804363	-0.8691989559933541	-0.5100410567316069	0.01568495140839052	-0.46580266007067106	0.33504051525435097	-0.13061078304531942	-0.08174483214390406	1.311335254296226	-0.29763029349438297	0.25578244778493725	0.26898400951359813	-0.21109272905474405	0.41718609021504055	-0.2904974842221181	0.3796291333714432	-0.44446202565549237	-1.1355224334093794	0.10956556047717463	0.006738808394189116	-0.11833040378411279	0.1533401120553604	0.08521302505120905	0.09779900061300624	0.6855936535400243	-0.16434354655811229	-0.4012729715077611	0.2907978736977566	0.286635994273121	0.514568320681245	-0.5925888621687962	-0.26989096451133204
-0.4571344786018169	-0.20785541336396207	0.49455987288189707	0.19524934438523317	-0.44142680540767376	-0.21061724880422714	0.005859671406835305	0.1536090121852303	-0.4154411575158532	0.12908144081108835	0.5355361174378316	-0.11057499194329065	-0.632310680358154	-0.839304524127949	0.11852852372702308	-0.8075660227761388	-0.49400604082375343	-0.0897534876481152	-0.4472535830913845	0.4899875064936087	-0.2776422764248327	0.0866447034469451	1.539556743067023	-0.3101872744813058	0.2110990808534942	0.398566831286955	-0.08347379267675045	0.4346108589473506	-0.28041513966706416	0.1681276302182817	-0.4517078920413821	-1.0496445112698987	0.08470794014530911	0.05783814130596724	-0.13978397352781807	0.20349123966126953	0.29898256925500133	-0.17951038550371493	1.0661157997000184	-0.05567121343685307	-0.11281179283559473	0.30588334493816816	0.42140109815412224	0.564080279254898	-0.5515460053083044	-0.2498858112193067
-0.444158672950255	0.00414478633297215	0.3204113223804099	0.1194661560107104	-0.5581628851094147	-0.23128523271067655	0.016889533118127832	0.0848576074592241	-0.3352458968180401	-0.33771147849243766	0.33889978292880757	-0.21639406645644646	-0.6400910961800101	-0.8555810327055685	0.15294567803757328	-0.7326832807791601	-0.47521214102523973	-0.24452780073845376	-0.3872981794357556	0.692235723094846	-0.29143816166410097	0.2069915429111818	1.6811600477882833	-0.3221747311939585	0.06799131684401796	0.5095529254889497	0.055229759889503585	0.44241011841359085	-0.3133358714964006	-0.08971642989696181	-0.4412368625757187	-0.8177621545297571	0.09183799428639336	0.13579048398272003	-0.14258305038831845	0.2552403948956906	0.49311104242874615	-0.45238172478234623	1.4214370274813775	0.12379487515522647	0.21111136568921102	0.3124161074572621	0.47336021318291477	0.5971651267393688	-0.5149318537744866	-0.1952678456242933
-0.4599216850548043	0.0786105999834203	0.18665791120187394	0.14125640183174024	-0.576020488720541	-0.23799163436091458	0.035097260542732996	-0.11929798916787293	-0.05960613611662582	-0.8767893848999971	0.11528492733195025	-0.2880623348345003	-0.6361793557529702	-0.7502690874703488	0.015048223333202104	-0.6449622147471316	-0.4572156065130441	-0.2844882594878996	-0.2985976900354521	0.8661104357000478	-0.1945295903997623	0.19956752482022194	1.5835543361710125	-0.3473710340267347	-0.06924926916333163	0.5817212231966512	0.1754022326147115	0.4409776013687713	-0.31228219734303114	-0.30639365990694606	-0.4307765836536558	-0.5161871938446858	0.12779598311790452	0.23884031278363752	-0.15238884868026475	0.24835234477279386	0.6074918492684399	-0.69124802950426	1.6497143696813914	0.31837974086123105	0.5345983374999637	0.30797543207618466	0.47365594885738715	0.5514288338913882	-0.4839460057733758	-0.12427553215616441
-0.4727785245772746	0.09701119655409271	0.10419374972230469	0.23268405820695387	-0.453912898769238	-0.2463040214845548	0.05544707354670325	-0.33445831997727327	0.2703117833042722	-1.2354230640610884	-0.08288075646437927	-0.2672321109708665	-0.6232957336125355	-0.5159716436086961	-0.18672234381239686	-0.5465275822709353	-0.4631001623260708	-0.27900094286622723	-0.2104875798594354	1.0543210442395305	-0.0018795815859734776	0.09799415204801196	1.2772710698662628	-0.3704127510508257	-0.20772461438299344	0.5218424544464209	0.2379638712035678	0.4243821846097783	-0.28329957266191236	-0.43896874256140206	-0.43239991573714204	-0.2734149002786355	0.14584627807507097	0.3501298720737419	-0.15456490520729865	0.189102868293441	0.6441843821982037	-0.8310208019301317	1.7140333647742723	0.4534691164990467	0.8173781842215687	0.30528217047322065	0.44004887540556303	0.4616694647550692	-0.4628360952043211	-0.05449781728076556
-0.4937760463618247	0.08021273743248289	0.02464269925160196	0.3113559095377977	-0.303645788860628	-0.25040372309504927	0.06477955165563457	-0.5212179380624473	0.4535924169556419	-1.278154944143241	-0.12506280870248881	-0.2642805220543961	-0.6099455736230045	-0.19165299211224948	-0.35032282226783795	-0.4577216928210269	-0.48393531725755895	-0.37156567735312523	-0.13772732951487965	1.0998144643134542	0.23990858027105183	-0.06643946425206851	0.9115013103166614	-0.38082886970555185	-0.3748397437486243	0.3748118294723213	0.22552608915022027	0.39894872409473325	-0.29745831909781434	-0.5213024027719204	-0.43549607229372417	-0.1745453433406641	0.11821919460840595	0.4155098282723736	-0.14722410040863138	0.12759411137377813	0.5893799539563028	-0.8322888153124429	1.5317975143841533	0.5147279196647568	0.9612652765203338	0.3255938517289077	0.3858717428182301	0.43375721342182566	-0.4407001132137548	-0.009161463391695374
-0.5097599955632574	0.08204512217961475	-0.020052746798724656	0.3314218004308184	-0.20058393790015644	-0.2478938664004354	0.06112172130958378	-0.6364771358693779	0.49356625221035244	-1.1734089673479797	-0.07324485637965503	-0.24255867237224438	-0.606048188206706	0.13806106236623716	-0.41394879024992093	-0.38908603740287484	-0.4892617173701625	-0.5420323166657314	-0.09710285640583642	0.8736128276454792	0.4356952609436039	-0.2770864498391002	0.6158921848815175	-0.3924663777677496	-0.4835648502286939	0.28964880095207907	0.20888295928860776	0.374277597211727	-0.30958874278848025	-0.5903689953270203	-0.4260355939263903	-0.2158612849796202	0.04907268008018382	0.4521334797149851	-0.13872754774498358	0.07521431688366079	0.38847392810317555	-0.762248211255712	1.1017643546281823	0.49479595087352585	0.8881603832447814	0.3701769500494024	0.32404655709385216	0.40982489594251914	-0.40327868489977625	0.007985810858612084
-0.5134224528231285	0.09486222177211642	-0.03881688088440861	0.3283046972917272	-0.0931252745764672	-0.2464331459447277	0.056856340375233905	-0.6003236789694395	0.41846655732522786	-1.00391206309199	-0.033081945030667775	-0.15227387181790916	-0.6093426631718637	0.35797076494244917	-0.35152193056961567	-0.3404784667410333	-0.48966837366618454	-0.6704894992189773	-0.10506499783608439	0.4862815056530939	0.40529507496361683	-0.42643574190713796	0.44626451209423557	-0.3990742316969338	-0.53151328514437	0.2804970240688567	0.2353385673695069	0.3368897400711983	-0.2736189413778306	-0.6471790843095644	-0.4247885308688783	-0.3611028256542909	-0.0468753326983672	0.4509099329350267	-0.12964409186865045	0.02677142570822998	0.0638045650004607	-0.6614582826779284	0.5983476834012798	0.3593212586699555	0.6930976847195593	0.4280179492368691	0.24706491805277503	0.4070969280360119	-0.3555135512998179	-0.006485449379904884
-0.5255909883130014	0.06779857061160187	-0.026526326818429015	0.3025941231728325	-0.039289224167942664	-0.24880580790040732	0.051538706875581486	-0.4297979949971671	0.1820818216541634	-0.7628765801176807	0.02353396584057634	-0.0665932425160893	-0.6107494542245238	0.36220732265359196	-0.2080042277943197	-0.31429307389565186	-0.4947874588043456	-0.6365660882645956	-0.13904371562308676	0.10807056133895024	0.15863777713979105	-0.4562766359791176	0.4249637131880726	-0.38804055660022785	-0.5761469302283374	0.29112259359301473	0.25398308626511146	0.27322231585698875	-0.25667454389895783	-0.6223792954652614	-0.44231191693564453	-0.556396191355734	-0.19728194847450653	0.35566834228060523	-0.12825358271859552	-0.02868196981450451	-0.31368667692093427	-0.4794041180783603	0.1364636885100179	0.16892262887324888	0.5241843797019107	0.5002470572854076	0.17091298187619025	0.533090827408759	-0.2990645338310308	-0.03575922401859266
-0.5430025310635251	0.04717225015959727	0.10817037744869303	0.27970589066687507	-0.09838295149623767	-0.25723117892669867	0.042607086886765906	-0.2330482636117465	-0.08166562322422151	-0.514750217479084	0.12191210757694329	0.013284132535898696	-0.5985118075674534	0.23382382157048384	-0.09957188471911357	-0.31976208022992986	-0.4952419570175464	-0.4922166772442102	-0.17413138898003427	-0.15626672788056098	-0.06011773031248089	-0.4105739537682389	0.500337962371404	-0.3660761324804794	-0.6019111341952985	0.3209233146820206	0.2423150692248377	0.19897437101349702	-0.300290068384995	-0.5115518249994357	-0.4504930806146684	-0.7016003352693264	-0.31016946882824536	0.21573478446066036	-0.124786339123653	-0.05181357280499711	-0.7194177216730898	-0.24936250108469551	-0.2607340420902874	0.023795430158067156	0.43766674496917857	0.5784638630048227	0.11600472498252354	0.7145599968416046	-0.22474980219944127	-0.06350663144181741
-0.5574314230061261	0.025922343275322314	0.4263098435313054	0.3265287590966414	-0.1708876679906571	-0.3063953171375876	0.046947628718637155	0.0034104337474859083	-0.2079925267654333	-0.37475199463351777	0.18338595147845313	0.13495262461614468	-0.5715028548574504	0.06455716232639323	-0.06464213449330039	-0.35630192556045615	-0.49133486711458885	-0.27278398305077844	-0.207400056078367	-0.25353569140440035	-0.20443199051201838	-0.3135967646806792	0.5532338383889366	-0.3512616396112079	-0.5697576728277169	0.3415801825041527	0.20951497687828996	0.13018004369151123	-0.3631680734873175	-0.39193654389412236	-0.4448167935942684	-0.7132082899079324	-0.3116330062572048	0.12494997772937136	-0.1224658141134963	-0.029233013824336622	-1.0274736279812178	-0.06280174838312917	-0.5380457293526054	-0.09634496888632521	0.3979192306509518	0.6240248717882985	0.07576002861476802	0.8175770264317684	-0.14370524918557995	-0.0905460642842528
-0.5743076181757406	-0.042413136064041825	0.8890043514539029	0.3811038556642913	-0.26653612334842136	-0.40752398028936926	0.06365840160093734	0.2822143769792068	-0.20693028498943403	-0.346481777024583	0.2606530756018136	0.20011817366259868	-0.5483482225315216	-0.12389816861114604	-0.1026474602106954	-0.406622769068467	-0.5068994375035151	0.11528624491470141	-0.23486864620296172	-0.24527402123798572	-0.348481821979277	-0.21902818926534057	0.49230386701937007	-0.3346356478454621	-0.44647235201186397	0.3247979630767361	0.15110196657041972	0.07991628773292483	-0.3650844433537582	-0.2559678777992429	-0.44576284143100225	-0.6203222147424379	-0.1999388318070794	0.07854386290110435	-0.1426281967892939	-0.012511889481553767	-1.1110250228598202	0.0733469047135685	-0.6577989306402248	-0.22219327773528358	0.38471367788294863	0.6245779522960497	0.029756701474652147	0.9479725745039034	-0.05943913369388239	-0.1195665269169702
-0.58626371414938	-0.0639988202580006	1.432294930621811	0.37466331631779837	-0.41753603531756733	-0.5316287270731931	0.06851880630733334	0.491946052470939	-0.10617705187491278	-0.3579500308675918	0.37767328544814954	0.20626731723857922	-0.5265357837099173	-0.2881230984299	-0.2005807405214859	-0.45113793690561615	-0.531330709876297	0.625736627189391	-0.21632754732130083	-0.2490704123429021	-0.4275824858594178	-0.15276082449859962	0.34868729017679473	-0.30268053284212904	-0.2570818349771462	0.2910592046622223	0.08796502991916041	0.054340413242664254	-0.3189532718265514	-0.10172712058449654	-0.4498372974551158	-0.5345265654773291	0.053027983798447954	0.03227960856906466	-0.17551283526007394	-0.032937254112650236	-1.016131601048374	0.12831699836836732	-0.6952525746057434	-0.22756811728809545	0.38004648004256425	0.5995851258733061	-0.012582789253947568	1.0790468199054346	0.05893631192029447	-0.1503341928729199
-0.5992480173815913	0.021211867302329657	1.9435042968063592	0.3423721911274873	-0.5439906355503038	-0.6473161731094864	0.05874162622139999	0.5267293375814341	-0.024703906333793057	-0.39962449906998193	0.42381365348869726	0.2710254855231247	-0.5063095735752411	-0.3565401192286591	-0.28745659466016393	-0.4935433102335086	-0.5395116777139187	1.1223537741190999	-0.12757121123761833	-0.31308479759295577	-0.45914068732214586	-0.10778987302358518	0.18081648221235685	-0.2646870881838819	-0.07843123699716688	0.25655185546184406	0.054281733504981	0.06113439758973345	-0.26262121740203725	-0.008864475132261063	-0.4468163947037283	-0.45316617207606946	0.38160339458006437	-0.009764296000221207	-0.19802283078661323	-0.05906286288989482	-0.828872892155092	0.03984736197817795	-0.7666512695594125	-0.08476587954594021	0.3505166395010667	0.5542485555567451	-0.038722536925349424	1.0037970771703901	0.1998551502365204	-0.18045234086484216
-0.6227268327157525	0.12879491732501988	2.2121393716811513	0.3003613046122059	-0.622492945608142	-0.708706783643012	0.048018671508319774	0.41466142596763866	-0.013746043802431506	-0.4612498414155315	0.40929982887975624	0.2649608926713141	-0.49919666575286226	-0.3635157657619245	-0.28621171886595276	-0.5408416112530811	-0.5422067723816737	1.4174194826589683	-0.00989427126149981	-0.3513018013824545	-0.5173879542808012	-0.09090671073254133	0.037399333268590906	-0.2315380307260541	0.04434857836934978	0.2077661496003686	0.05054634749417143	0.09267490445374614	-0.1351859140154599	-0.0003429617848792907	-0.4396135304922355	-0.3505569390303	0.5922101832674022	-0.039489980813793395	-0.23032959532490346	-0.09756859375469287	-0.5508241776984251	-0.09103218145553635	-0.7731761585039583	0.0699550485776027	0.26477323618578086	0.47920595101225205	-0.03743280078945728	0.7370097230673736	0.32124090832998664	-0.19830758969593862
-0.6338841561083524	0.2861305710054308	2.1454614974782027	0.20684821043944318	-0.610967320966698	-0.6822685504225802	0.030142904714435148	0.2108613802479289	0.03233767835934328	-0.5000086518612246	0.3801322392042105	0.1193645456510336	-0.49236368063994107	-0.3849920281200039	-0.22902066032012347	-0.5812494131839118	-0.5419037735728727	1.4417575809718497	0.12330804669384002	-0.31691734480363465	-0.5654683923949205	-0.058885868843297814	-0.012182241002061736	-0.1927074540020122	0.08285814923923382	0.16116736185124803	0.09221089167548227	0.11443073349115448	0.020738104292843985	0.013354278419325339	-0.41239315409895105	-0.3324643860207721	0.6749488325845757	-0.07238979423044525	-0.2741667506724163	-0.1580303670556756	-0.2475632746464586	-0.1876325252768986	-0.5772341342111653	0.1851516401596875	0.1506449824533915	0.38790758893558286	-0.01263207853302641	0.3791253730526246	0.4229879612014199	-0.19850894026478688
-0.6334677746565338	0.4314453969991616	1.8832260188514602	0.11168445172021135	-0.44839909685743606	-0.5553714871875144	0.005972412753117728	-0.08786208577082996	0.05159380559193231	-0.47778745221151697	0.30713329903954	0.0037606464225984904	-0.46068934943897266	-0.3997484929007301	-0.1602961936808655	-0.6107865363135023	-0.5336909111237981	1.1896408697422283	0.2949807513993389	-0.25228830575564165	-0.5909356147830741	0.09303210299543127	0.013097619313678237	-0.1636479925377396	0.0202832041911389	0.13599403271012292	0.18583052284445672	0.11911364008796252	0.030247513527003562	0.0853228286448079	-0.3102092371881428	-0.32577036578781315	0.7924671354699442	-0.11460511356600504	-0.31486171651201245	-0.18299878341227377	0.022040394011294782	-0.3185377716845784	-0.23321229494934217	0.28137628897030287	0.08078968019754486	0.3022923294675494	0.011371800378298616	0.033655253800819664	0.49754412140277654	-0.18436243900828309
-0.6461461649853681	0.5135861205852397	1.5388315618032213	0.10095513216815914	-0.2232296559456614	-0.37797061946726357	-0.013275040420535945	-0.39639355364946605	-0.037842159879047245	-0.4041184995589703	0.1975099419553361	-0.004948078166884179	-0.40708056182509783	-0.3968739546313583	-0.0823541540653516	-0.6242009389911504	-0.5203589635365622	0.6920741871493883	0.37930126520324325	-0.15496510807316102	-0.6265331930871744	0.31827559232392916	0.07576546237286974	-0.16857472059708964	-0.11189404034827452	0.11748446491859946	0.36321679301506304	0.12286666719953679	-0.0993609928008983	0.15369295135901612	-0.11605441978580815	-0.20003497569141843	0.8409364929890216	-0.1634878762242356	-0.355231628264583	-0.14890752733734974	0.26922127500641996	-0.48359370283478154	0.2047445023991668	0.32401581198404683	0.04847914935394964	0.22350641192131784	0.04037032623626459	-0.2507584629831287	0.5150854159249534	-0.15794004823167287
-0.6580087875718641	0.6362407749940232	1.2047670888721382	0.12882483446614107	-0.05997131727453488	-0.22037421582605457	-0.025545056940935236	-0.519353463792003	-0.11463505218155323	-0.3216403729375236	0.084378077682607	-0.028945110972148313	-0.35561784831706683	-0.37975464949308557	-0.06614330824514321	-0.5939605510251404	-0.5255019696333132	0.08508101571489383	0.2912789141011073	-0.000912980451490275	-0.671659323985482	0.48124574715228025	0.16236465328918523	-0.1890364240413545	-0.24579497560017677	0.08680422241484234	0.6279430324058851	0.12055453442544177	-0.18690155855552393	0.20986119558622848	0.13379896400420566	-0.002482845620865204	0.7413709158988891	-0.21904990391315549	-0.3970823419691595	-0.07310836242938393	0.5127905349592438	-0.6567375031262151	0.6929781086928338	0.3279342855340921	0.02067224633296793	0.1538182679446221	0.07221120052110178	-0.434448224649049	0.49578621962915576	-0.13618119643677498
-0.6531226786984865	0.7848462186226554	1.1017261909013676	0.1441155886354469	0.026236086293602367	-0.07295443370223381	-0.031595509191423135	-0.3881118190993477	-0.11785372463063404	-0.2669193081598329	-0.03144264252662732	-0.1078463094814496	-0.32738154218867166	-0.34205455334242796	-0.15030057333322724	-0.513115021000228	-0.5507704755567284	-0.3959037756660067	0.16859970691380066	0.16187084671148985	-0.7136396647928797	0.5500817916897122	0.20482380260236094	-0.21290154965475208	-0.3291287919693515	0.057875099124238646	0.8284546641271447	0.10854149675133969	-0.2705764572599759	0.2646023594531823	0.3936503533415164	0.19959429254012412	0.7292273078985996	-0.2807592197719133	-0.4316012801552648	0.01613015360725656	0.6967603634140044	-0.8146994134618648	1.0649202212467064	0.3533194633491362	0.011196089970131658	0.09891100014609852	0.08267695744547884	-0.461503867702472	0.48243220186388547	-0.12914042170672432
-0.6467749859534198	0.8871431744271823	1.2750054320859234	0.16790284379617773	0.06244219975058415	0.0696877433951838	-0.03275423969488046	-0.20067578709280318	-0.10933981686209789	-0.23972205260536245	-0.1438248257761669	-0.12065958740789864	-0.3339920246351008	-0.28974096682758327	-0.2417714837123032	-0.4156305442072782	-0.5810863037425363	-0.5952462942500366	0.13738938900284678	0.27662128737082864	-0.7506961602405907	0.4752547017523872	0.18574520028293104	-0.2435666578681724	-0.38322616202284954	0.03343866630358017	0.862340530281607	0.09950239797145406	-0.3914065407976186	0.27045407174381214	0.6125959242837052	0.4364205010947756	0.7944110133884086	-0.32862531554051666	-0.44310458312390166	0.06524654301692587	0.8128701377739489	-0.8864364138003362	1.1846343513430402	0.4024571216667058	0.010803521927482577	0.060532022303860754	0.08605327306236898	-0.3896410223199508	0.4749705501295053	-0.128653283233704
-0.6449819964364066	0.9500774358993471	1.3930742836738628	0.19424715519630603	0.10981820869341012	0.1814207528386775	-0.031689460313324716	-0.06332907316110756	-0.051531501262977765	-0.18164215009195694	-0.3472682639757478	-0.08132044138056335	-0.3693125285643931	-0.25426826158722365	-0.2827425429394365	-0.34784030290099144	-0.6053262084466019	-0.46441027498284065	0.1538322482090016	0.3527479680508565	-0.7901963419038492	0.19897299359733145	0.1529345626454846	-0.2548679407564032	-0.4189264485103596	0.004430306849485631	0.7583979451478347	0.08433949825728101	-0.44388609909887666	0.22741633245811776	0.7089637971073219	0.6337482505988611	0.66117657011206	-0.3573343334644622	-0.41228764981781296	0.06160965255203636	0.8193326341496416	-0.7811484647785434	1.0939657448477549	0.4681895154687174	0.003639155149135864	0.023900458239736678	0.11955355307618928	-0.3456640710928333	0.46879903231482156	-0.13499257856260533
-0.6400958875630289	0.9824847431025443	1.2724622399353251	0.2116307162013133	0.16502737364255135	0.31462877406470147	-0.027956469069752334	0.009237999839297595	0.048622723331243074	-0.11777758258926459	-0.6238905657855645	-0.10413376404745119	-0.43495799268495816	-0.22693757312031965	-0.3099650474393236	-0.2904194771614762	-0.6081090132958512	-0.0972698120552143	0.2032645410965966	0.40653017537051495	-0.8376293855354907	-0.16037539746869098	0.11057987556501858	-0.23793317076966777	-0.3725856866630618	-0.013722698206326947	0.5194547823001732	0.05773321676986949	-0.39663539878371473	0.16487743762745394	0.7052548595655826	0.6862981792656432	0.4847865359817793	-0.3691442197753621	-0.3438637644988736	0.052039854914624886	0.6421787798747137	-0.48397067978628006	0.8896234144287505	0.5181631148102965	0.005165808648326766	-0.0014210102238455453	0.1591574888159215	-0.27252290258504125	0.4721488537203471	-0.13442100275426191
-0.6244263488456225	0.9879339291568419	0.9940243153164102	0.22782049302539226	0.21497886167192287	0.4828698753914262	-0.02919036047073198	-0.005183491843264265	0.1852525734216207	-0.11112988290399459	-0.806352931082824	-0.15246603255465874	-0.5261840859467536	-0.2005776056920255	-0.35110086963922027	-0.18204935848566178	-0.5783752617690553	0.2727892236475098	0.2878084416340153	0.42283657906877786	-0.8957034060833429	-0.4326706975523179	0.09495802349161835	-0.21285351748704257	-0.26130819201257605	-0.014245656885368083	0.1994837233394995	0.032115455816309896	-0.3282848735473301	0.08802677038003401	0.6611346286342888	0.5974659130010026	0.45258120722452305	-0.3702850145991877	-0.23893449935089403	0.09729281354425186	0.3015798626854223	-0.0971666245753671	0.7272982431173174	0.5321194114377085	0.03942827503731691	-0.005484949606889446	0.18250417733953067	-0.08516949319927063	0.47475930013095907	-0.10926517200750459
-0.6024346101250977	0.9191763297710189	0.5488824572186669	0.24345022294977547	0.257872683254187	0.6207102366261591	-0.04347719440796075	-0.06494206020437779	0.3416736650227228	-0.09747682951530087	-0.7894001442117735	-0.13327301816812873	-0.6137065864372595	-0.2015859515770932	-0.3721447626604847	-0.030712750920982045	-0.5273518570975709	0.5854563248481532	0.28973116316176123	0.3970934317668641	-0.9576435570617633	-0.5683000383228938	0.17528948044535342	-0.18449395332368082	-0.17030892415757307	0.0012212422280962643	-0.02461512894025817	0.018594505463450116	-0.20287789290598895	0.04349366937713155	0.5376216332225822	0.4531667707054979	0.36074610988735606	-0.37295672061146357	-0.09917027120997825	0.20087071925895836	-0.11943525494574922	0.17109531470540143	0.7300722976985312	0.517301050629287	0.10174845180786962	0.004743031956747902	0.20646698185162277	0.1530796265967877	0.4646796573431617	-0.06930682686057607
-0.5928748318945763	0.6890345617137384	0.008828668060610534	0.24370077024700829	0.216152767885403	0.7726413045772761	-0.06445334822461157	-0.16817323097359718	0.3846345560986645	-0.07023292343672366	-0.5839975396049254	-0.05135873930659753	-0.6766102435062111	-0.21677133960743794	-0.35597968433271077	0.14970460578369754	-0.47939830877841005	0.8342246734762078	0.15726283018796622	0.3929445186307762	-1.0163284991635022	-0.5612037746240397	0.29843145967683343	-0.14550555662002157	-0.10986373157635146	0.02875580904125679	-0.07310222197428486	0.01744681636906257	0.024445720220013012	0.07249958980956503	0.3303726537163696	0.3149558211134881	0.2207568784773485	-0.38232542421645715	0.030472133832160263	0.31224283635717387	-0.5151229194802711	0.22735055705848906	0.7968137066510639	0.4519539733930297	0.17836464813156216	0.019379626263332582	0.2468759758163072	0.41551804635609785	0.4486472913820321	-0.01931992434907406
-0.5986871770587332	0.4160284216659663	-0.3469407938793936	0.24040681019222304	0.0636161059640649	1.0030316226410438	-0.0803248244179209	-0.34140457063135365	0.3244222196380723	-0.11653356861307337	-0.22640968729068084	0.04147795583176993	-0.7241396840710894	-0.22868336599595973	-0.3365010395526974	0.376230698518688	-0.4390277043321326	0.816363407897103	0.046925740027307726	0.41799166089678863	-1.0766638412839509	-0.4457503844558981	0.3798930080571556	-0.09089298193427305	-0.09449139373179907	0.06252626192116681	0.016538939495540684	0.026159200735217426	0.2353912857245787	0.09568793862984408	0.07673507857942155	0.12033559711144823	0.173931186070795	-0.3928467443532949	0.1271576661619575	0.3819743944457706	-0.7973595774859892	0.09454329057734226	0.7709173210675622	0.3738457339621244	0.25976799364200376	0.023643957134691883	0.3113134933318551	0.7378070276970551	0.4309626486465553	0.09191652217015464
-0.5976759649614598	0.1407294022749243	-0.36360563844440263	0.247156849141179	-0.12026029456564599	1.2335429948862233	-0.07917235732258977	-0.4934069195260847	0.2865089736931947	-0.19342918251636404	0.11256608415452049	0.11524461945512665	-0.7649294470928663	-0.25256761852733417	-0.3011410748980023	0.6051882920178924	-0.3893279260359355	0.5538917603832337	0.05302898471081528	0.4075063902260657	-1.1142400759640736	-0.34144826581452714	0.3974141734525505	-0.029514733339723827	-0.13222198899123128	0.0844905264409016	0.16472275590701754	0.04450547166010173	0.3814897925527125	0.06866217754896586	-0.21197076977825766	-0.04340238159239287	0.09734689927539948	-0.4072987824064236	0.19981628389242795	0.4094225088466115	-0.8694997867309366	-0.20325993344808788	0.6581109775903636	0.38174145816546606	0.3069743007705644	0.005448409995619163	0.39558173079673226	0.9975372474332389	0.4024816220567839	0.27022219365479044
-0.5904955093127568	-0.23653079561095908	-0.19789123791144353	0.25314787716028464	-0.3034821534490527	1.444354816676252	-0.06866235848582082	-0.6210150073847084	0.21409283697901618	-0.23410843953780197	0.2642815317540502	0.11103245610557984	-0.7857370351625705	-0.2830587940966881	-0.23480567136381159	0.7584551371123182	-0.27607016076733537	0.2508699424975518	0.10539721752459416	0.3608469357413468	-1.125336964487662	-0.27928926424185974	0.3522105163890935	0.02473416921908081	-0.1960814150991137	0.08511649213248138	0.2863618335518713	0.07155574965848108	0.4324151814777501	0.017102924915890716	-0.47142438900239647	-0.14382764379120844	-0.0456969974350518	-0.42432795280767654	0.23176187722291233	0.41588809189530396	-0.7296916308934229	-0.5225936819988475	0.4318575230988969	0.4657404694999389	0.29191495446782884	-0.028521955103671413	0.4835384493126652	1.0444068989283672	0.3603674259179481	0.4777042120835103
-0.5928918270558746	-0.6150765409110612	0.02070306341103828	0.24782743161318166	-0.411154254266102	1.6446994869135019	-0.059505255804440514	-0.7382427431422939	0.02888738928241392	-0.23754502814702919	0.27418731700712246	0.011308720162114438	-0.7750927946977992	-0.3001780992349604	-0.2004251310472081	0.8963100081320338	-0.059617380143467666	-0.07787929430285652	0.23878303172532034	0.35093112373636065	-1.1326862595986005	-0.2173513063289846	0.2775105234350703	0.062576655635955	-0.2563857291124875	0.06909493987457942	0.3740583255149844	0.09322780576929142	0.301799099240689	-0.018471662055149524	-0.6233618216905021	-0.3523370248576113	-0.12027736375079504	-0.43467785817824006	0.21680938921972376	0.3845826694256408	-0.44946825951128544	-0.7549057283594885	0.08133423760729959	0.5804733750452687	0.20980280554704828	-0.07276839572379523	0.552978828654701	0.9749886817905656	0.3200413101239534	0.7023464951218175
-0.5906229730224978	-0.8615850544060709	0.20787275772358665	0.23602223249066215	-0.33162032965702337	1.7533012281977984	-0.049007783783925014	-0.6388272406474735	-0.12776531894653692	-0.17494779988258044	0.18156672552884806	-0.1769780561344112	-0.7453922774737778	-0.31237607445656024	-0.24092020835302538	1.0812836231918095	0.22014620421404385	-0.3694766988942368	0.4413389523391288	0.37274229453675234	-1.1384489823158626	-0.17763966951799726	0.2130098430201548	0.07997802382329719	-0.24199125426828944	0.03416763900769888	0.42450629363494585	0.11231965574089413	0.018426606618890486	-0.027279957101721743	-0.6978738393768575	-0.6568438916111964	-0.11476095344164014	-0.44545925589149393	0.1910669113833167	0.299893327825722	-0.12306992888832027	-0.8729937584162368	-0.22308504216834688	0.757065916367315	0.11716765214970022	-0.12313078456731655	0.5849593558969277	0.8887809423682731	0.28555474786121327	0.9056456178622048
-0.5752848399504167	-0.9722764429526922	0.26826201133596567	0.22006089584935368	-0.17647261573357959	1.7246759494331845	-0.04310765332848017	-0.31074914483588867	-0.25018668693538954	-0.07241772298240885	-0.02867382061431486	-0.4160106397917168	-0.7093109579751904	-0.3195398452221141	-0.32445503554400346	1.2731552188811404	0.5441316673507479	-0.48784881319380835	0.5094160593775163	0.3981509978603753	-1.1227291500934575	-0.18596310663845728	0.1822599603370721	0.06403820588197379	-0.13481581203454407	-0.01121883544000749	0.42927073392639076	0.139629629811726	-0.2777085141855954	-0.050386368293660354	-0.7291364201634571	-0.8931839422718335	-0.09826425975521512	-0.45897146815711876	0.15582563078159822	0.1989298198021064	0.21318735875011835	-0.7986607577072231	-0.34788624136995017	0.9408488566536952	0.08039711215489656	-0.14926183464369414	0.5669441243936649	0.7308223755692826	0.25941256054106476	1.0288786611770084
-0.5690986012376882	-0.9930562616034099	0.24816616936051403	0.19497668997353973	-0.1118579719103705	1.5837043200392553	-0.06290002300916524	0.03507180845165583	-0.47427976776989045	-0.003584874662304627	-0.1762710204597919	-0.6174412104819011	-0.6421438627160333	-0.28677612892671256	-0.4500044207896158	1.3740886859888666	0.8398425574346178	-0.4841906021126937	0.47345877337938924	0.4191576953075833	-1.0909065198984496	-0.17318830754148726	0.22641899507343216	0.015738430380908375	-0.021590878357929676	-0.05385581501457254	0.41567425295862714	0.15897279856312183	-0.5191974592109583	-0.043571888870032965	-0.7075385780725771	-1.0847525905699096	-0.08537762506022312	-0.45356894759247296	0.09823688169685317	0.13169632789141378	0.5211664220573459	-0.5842208459107824	-0.30833056731331543	0.9877399234692387	0.09651421123921386	-0.1637942253763544	0.5155107616750457	0.5384083880381084	0.24802014990515575	1.06526465752179
-0.5846321786647046	-0.9685445179964927	0.2246300820031626	0.15987796124659961	-0.056307306971852614	1.3680584012714985	-0.11254379582217484	0.30691215708259634	-0.6383921287716484	-0.009206262817216804	-0.11405749128206968	-0.7129143509284693	-0.5520374602920693	-0.2034596689306884	-0.5646977568298265	1.3218824941959888	0.9373603319513013	-0.418602675570957	0.5062008860344389	0.4704903264619261	-1.047686099518984	-0.11153999304489175	0.31770948989507314	-0.036849931522794914	0.11734025046359156	-0.07940947774045491	0.3926380220936977	0.16861506241451032	-0.6415751266613622	-0.0022889804579587017	-0.6508187100429691	-1.2201213863199931	-0.07449491084488344	-0.36729412247040144	0.029217063885033322	0.04690290020074944	0.73961570501595	-0.4049683054734833	-0.2027836511768148	0.8615454827900265	0.16195312301525663	-0.19237806726971712	0.464603151266599	0.36937980654604696	0.24964979275108728	1.058197902073178
-0.6000722827045779	-0.901667271544898	0.15018391177656978	0.11587743442977079	0.06122560603843248	1.1199215402126974	-0.16694775881155163	0.37364299201783974	-0.5297479567497037	-0.11836848922795513	-0.0013854313702297838	-0.698171779205056	-0.4823223506263086	-0.1299256690136776	-0.6288180137302001	1.0918625219013427	0.8302502530402125	-0.16328752842341993	0.4904600994193287	0.5110755551787779	-0.9934052635445199	-0.050303277087220044	0.3720678371705409	-0.07690189765430808	0.2831543248202769	-0.08903667160462443	0.359497612583476	0.17437026247176815	-0.6270871070525323	-0.025484157413932958	-0.5293913200895161	-1.1842803305028544	-0.07227333608092451	-0.19507548005078826	-0.04653859695237776	-0.09290921051600445	0.9356806218123748	-0.28204811631116994	-0.15600762097076668	0.6908175902145479	0.24272399779031922	-0.23588706721283909	0.42490063696870967	0.18526174074021573	0.25246394451744114	1.0318599486318916
-0.6151724835184778	-0.7973364646074307	0.01585712636771681	0.07324754870956408	0.07637966806699814	0.8808314616447712	-0.21379805160000878	0.1372970303121687	-0.2768066255775366	-0.3151015244751713	0.06488637107968978	-0.6153812473839474	-0.43532404545886294	-0.11941328691338451	-0.656214434701337	0.7241896801889325	0.5499763548994573	0.17385760266151332	0.38100857809510025	0.4508485220072019	-0.9435741248580676	-0.0007590085130521285	0.36942779165296963	-0.1123976695916588	0.40930693884055885	-0.07939363050775652	0.3417119893866699	0.1658589331294476	-0.543767823374842	-0.11883160050051492	-0.28452618852955097	-0.9986128911028838	-0.0776621559475548	-0.01014850151083646	-0.1309262496563633	-0.24369321973962993	1.1711736823706054	-0.1666246278888739	-0.1695340673935315	0.6002290125267478	0.23309517607756375	-0.2857364538462731	0.3960171194285941	0.0063426282634521216	0.2425653731569692	0.998357812047389
-0.6338756585277023	-0.7190140087143285	-0.11162616016316322	0.025790942998563725	-0.05430810911738045	0.6020033304585881	-0.2582619858921555	-0.18640171895720728	-0.024831694818121954	-0.4862078718128576	0.12021283059104851	-0.48744062885620104	-0.3951659029097095	-0.17479706089918148	-0.6162685673047306	0.3333539881195787	0.07784839521774378	0.41542947047425927	0.39887951677621925	0.36318804358937895	-0.916793877040665	0.058793202313097995	0.3131796276221177	-0.144490019359877	0.4770446690515403	-0.0636652520547713	0.3358455697080881	0.1494478168089692	-0.44379390261045637	-0.16814439648993007	0.0032551130785934746	-0.7528712947072413	-0.06696707473592843	0.14090928355491225	-0.19509734400338122	-0.37197626522845945	1.3554201456286066	-0.18540493419986487	-0.1728707471292453	0.5812636005445277	0.1007561270333944	-0.339257012545651	0.3931336966024901	-0.09619338283112024	0.22351515007374495	0.9823147183359275
-0.6440302674036789	-0.6762455730980309	-0.2802444237335324	-0.030795900985096575	-0.15387669976985854	0.3548106920148031	-0.29062501568332677	-0.3836197369035773	0.22984276767278025	-0.576585487183116	0.11657437869183655	-0.34724015532384345	-0.3813348500603405	-0.26656406140961453	-0.47135953275943326	0.0142363462833198	-0.4422650073945835	0.536200411712267	0.4866385906567139	0.3781747494273611	-0.9114505930021911	0.11696579581433644	0.21577334390365613	-0.17170367323645436	0.44145211323356015	-0.0655986144439539	0.325392971109509	0.1423606272188085	-0.3612714600112525	-0.18696273846539813	0.23931554943077846	-0.528797381680183	-0.04658262521257535	0.22032160717200142	-0.2304469759674411	-0.459390213321435	1.4152040003288295	-0.3596368270558493	-0.23656460316157019	0.5774626812009831	-0.04273839722272114	-0.3759446862265038	0.41930630379327755	-0.1201388788993472	0.22217220365441248	0.9746763870789721
-0.6505649069230308	-0.6392429135708761	-0.4745905438964952	-0.08097168177487839	-0.18890890701336027	0.28246871320285105	-0.3015045555995773	-0.45277872437707484	0.38374802348861997	-0.5768420650657055	0.04953290372477548	-0.24201293587987602	-0.3916202152565761	-0.370017339229823	-0.2881156465512154	-0.17144053361287515	-0.8455245272970172	0.5365502406407894	0.42734536910400117	0.47853505999377643	-0.9127180272707027	0.1401296469215516	0.09985825186236344	-0.21069893167835768	0.3346247239321449	-0.07801492126301043	0.32378051597686	0.1256730602405577	-0.28563082672624274	-0.19282127889172263	0.38588846086286105	-0.379255213481544	-0.032104862646099616	0.17555870975836446	-0.2586544472971283	-0.4513266026442305	1.296896516143144	-0.4553289991304215	-0.3458779821379162	0.588486653455111	-0.09610584168730237	-0.395326550976406	0.4618758111575779	-0.09233205627746524	0.23334581964896942	0.9397583013328917
-0.6623170609610858	-0.5682212157540418	-0.5638242204823827	-0.11458923383288808	-0.2549606966251938	0.3273071819979435	-0.30263823247052823	-0.32924646399337776	0.3045111764232877	-0.3760737594832212	-0.018598107662653778	-0.1920895764723834	-0.3922231257077168	-0.4635903323702276	-0.12232748195741791	-0.21306034515540556	-1.1472634989454504	0.3949894659363353	0.31514938219660105	0.5293072715088225	-0.9177057002554211	0.1338946912763716	-0.006968625933187833	-0.26538012374654796	0.25838455780282776	-0.09215065282982415	0.30526564171503645	0.09707298310012227	-0.21832739017976857	-0.14012855573327382	0.35841007142319525	-0.343257091267877	-0.025087388307243153	0.03757573376154102	-0.28159784827303536	-0.36994964781452294	0.9656032863628475	-0.3586258434131962	-0.36802353335808646	0.6074063499125802	0.006954174175951433	-0.3975068103692817	0.5161843818224546	0.050161436423525975	0.23803104283102233	0.882386379570405
-0.6684183238673207	-0.39459556573525634	-0.5071249074812343	-0.1505206638712171	-0.2840379978039487	0.4630089193610595	-0.31761404130170523	-0.026421154579639606	0.027849107847226738	-0.0009335698755491784	-0.02250644473021176	-0.20062919961352663	-0.361977118075521	-0.5105912905652392	0.002526237403193745	-0.14668411506276963	-1.3337114238451735	0.16917989013156226	0.28735369006936073	0.5507026470929622	-0.9294864561900773	0.13115832321204435	-0.08703417902184458	-0.3190595020310827	0.22732497707971003	-0.13344061762504036	0.2701157403812119	0.0788021078091762	-0.1535527716013817	-0.09954894529778582	0.16079357898190474	-0.4471527728947299	-0.0260555746064007	-0.11361800094642534	-0.2894623513230217	-0.2564162136555229	0.47695864363955975	-0.19191635427119455	-0.3472532880711372	0.5317602180289537	0.3155671790374401	-0.3816678671328019	0.5763173022984636	0.3407427328221858	0.252033899877543	0.8328151685558799
-0.673559360160179	-0.17266595130910017	-0.314711613352725	-0.19616448619636193	-0.22013481229194037	0.6961834835973079	-0.347340176271494	0.2288643969244161	-0.2984587868913273	0.35029045103985534	0.04376535771970762	-0.23327346557251366	-0.29585076109511765	-0.5250994313593447	0.05438995982967628	-0.015787076999113282	-1.3651595107375536	-0.04023770159389802	0.2661239722879064	0.5600038053000093	-0.9364801402472608	0.18811898768200672	-0.1600342865526832	-0.3706734971041069	0.25652827549707063	-0.1821708581720723	0.24573444644080622	0.06776921337626653	-0.04698021645151952	-0.11771178624653178	-0.052529457657879995	-0.6159318349918829	-0.02479468082145072	-0.24247461835264397	-0.30624778320582796	-0.0731695895415875	-0.024411200032773018	0.0032377593929285185	-0.32974939437558953	0.36450017454526573	0.713925600315666	-0.3761049994171558	0.6297633105794628	0.6497411072369971	0.2653728283572027	0.7815357252959643
-0.6953131666225217	0.003981694496839544	-0.042710276867687316	-0.2414914398808894	-0.1670955951919601	0.8494945692165242	-0.3736089099552895	0.3041457975836566	-0.5477022387981728	0.6199382554665522	0.09026557265138596	-0.23798524683760847	-0.20193310331930436	-0.5091314465226788	0.026188030991695886	0.15887697482039528	-1.325769665593447	-0.22416775709847608	0.19805484334714474	0.4972729618044746	-0.9089248426973144	0.30658314494042516	-0.2459117384066412	-0.40831699311189873	0.4322950063234637	-0.1932797682935258	0.21947330531057893	0.05888090586425658	0.09555555464553438	-0.1179849116743323	-0.21189551597306328	-0.7080624955836016	-0.01003922140948051	-0.3195285112199589	-0.3426628702329165	0.08013085399360324	-0.38581920186579155	0.2523938213591402	-0.2712285640693592	0.2268441987321706	1.0034772457729688	-0.3883288802044181	0.6664098895744727	0.8995610281050983	0.2565305069894649	0.7194158272164419
-0.7199646480862938	0.15952333797979784	0.22315965454154602	-0.28735633335065053	-0.2087657084789604	0.9143392590596783	-0.3881901240744774	0.2175821595948832	-0.6956174094110089	0.7672372853348887	0.06619581393352728	-0.19413416671139666	-0.08343966715416022	-0.44935309047061744	-0.0554703290094789	0.3095028360078437	-1.2223593616108737	-0.4364339558133299	0.19245421881404448	0.36103675529659296	-0.8625130410661995	0.46514767096325826	-0.31158049651458347	-0.4250733579042846	0.5715161792552597	-0.15347151975559317	0.21568119977248976	0.06368109455830169	0.2106694559011478	-0.08727195731814492	-0.316691814978487	-0.6651085758094304	0.014825904242532962	-0.3481784206038093	-0.36622026226209464	0.0657547280482152	-0.490417894690912	0.4705178260906758	-0.20055659327358571	0.15644882140560462	1.1110299847909846	-0.4125441876524974	0.6702298087030715	1.144840925090147	0.2772405514898416	0.6828999272788554
-0.7415824932582467	0.2210857093009689	0.4438439974132467	-0.3317400501514817	-0.3480336728964136	1.072395668590254	-0.39348896734974953	0.02207252039864278	-0.7439613903893837	0.732886949417322	0.0832885412622401	-0.144341476604894	0.04902837196776751	-0.383795558002647	-0.12685846370840903	0.433322336462434	-1.0619055450451154	-0.6220431901748136	0.27948728581061877	0.23198657480873316	-0.8086151708419335	0.6167150218243853	-0.3558534900502632	-0.42470282403909704	0.5198303188043305	-0.09766548980880597	0.24536171811868562	0.08248811657947298	0.2595994493982421	-0.0855444389873055	-0.28659029290060595	-0.4763521639444185	0.042918317558405715	-0.3671049751420986	-0.37181841598309545	-0.023306229363035093	-0.36440305751495367	0.5942862133938596	-0.1498343727477825	0.0952487953431455	1.0522865390756795	-0.4430277408550941	0.6434657301633399	1.3268899524354878	0.3760150150960113	0.6683052586271729
-0.7611439239130566	0.11270638737245693	0.5489102011330387	-0.3610909291183935	-0.5202848446211121	1.2636128535490219	-0.3831919243892915	-0.08552932493943469	-0.7031249828654398	0.5757368838750254	0.14640168766778902	-0.1438572315482856	0.1716775837425559	-0.30634857405403043	-0.13767789891986387	0.5365227104364896	-0.8743572560502735	-0.7300303828534066	0.3067644015922014	0.10971566415108196	-0.74518874802346	0.7167868221490389	-0.39664124364008396	-0.41582373475107615	0.42341965654906194	-0.049038256274312825	0.2580830978084284	0.0961347263222295	0.18760716286927365	-0.07560267341536078	-0.08550137487675938	-0.15914535712875058	0.07963434372491619	-0.38071176107187465	-0.38428785193261455	-0.058873058842063966	-0.11653827381181814	0.6696216300875392	-0.13340102969343604	0.035772897642706324	0.8132016964344961	-0.4734872470790923	0.5920652269641067	1.3263430409952945	0.5185182284013375	0.6535222297659232
-0.7692506158525387	-0.031946477639326745	0.43936797922819404	-0.3733161634156829	-0.608213977302354	1.4777819113035497	-0.35774369717010673	-0.06255726753287623	-0.5991610640821092	0.3832101708848047	0.21207374529915796	-0.11696241483284053	0.2581808784704201	-0.19214211511619958	-0.0744363778742286	0.5176393014245633	-0.6208110423068949	-0.7545284029621846	0.20281776762956785	-0.005043815534697382	-0.690834966191815	0.7535258028455758	-0.4123200751131444	-0.404769474439637	0.2952035858585414	0.036037612466090344	0.24672298677338428	0.08020949297601734	-0.037852764097956106	-0.03935892914620928	0.19265819021006272	0.1167230699913149	0.11730354555028752	-0.3830110832815542	-0.39654058515745044	-0.12995161339913808	0.16319330236455942	0.7601817750269448	-0.16856510184966975	-0.0060502767147787104	0.4612317321959775	-0.5049326794256042	0.5095221142669837	1.1540000443897718	0.6491310846456092	0.6320166899769959
-0.7539634682643533	-0.1319889286502617	0.20711442406413702	-0.3760058623418499	-0.6287182058311457	1.6937264303854573	-0.3321138311152446	0.01571596393242754	-0.46023900805404977	0.19944598133937724	0.3457768568481974	-0.07755409094027557	0.30720324015240846	-0.1429814907345135	0.005848957353918471	0.36167910163746997	-0.32226950545659605	-0.5866904781696142	0.14141832830372375	-0.06885934220306525	-0.6612189481765185	0.7240126631657022	-0.4074483364422295	-0.3961717164196291	0.13724556340300711	0.1885038382556804	0.22569624773205818	0.035399354538937305	-0.3239121258108474	-0.002616730971321446	0.44203855008171	0.21073852734136428	0.15434230048318415	-0.39342600804622163	-0.36963333017586747	-0.2529997407945663	0.3245943414549811	0.8014093452680446	-0.18923376203927839	-0.03869769217590689	0.21675998363621826	-0.5454919166607178	0.4072057857794581	0.8827253807593849	0.7098805485133812	0.6092835612360583
-0.7284622287356464	-0.23933213773746442	-0.04774117334014329	-0.3675167303885783	-0.627295289208745	1.6290027947237156	-0.3147767174202647	0.20503381415611965	-0.33053369645834463	0.0580948932947031	0.579297497698126	-0.12288096552472279	0.3175460253916098	-0.16442012824613558	0.04898939572243566	0.19789321016001407	-0.06200947600242128	-0.1973008953879935	0.15744632643335205	-0.1115597031069421	-0.6644103294281675	0.6235902418634464	-0.40403906902925063	-0.3952179348036824	0.10283804494986341	0.35715801224650406	0.19048962687095466	-0.03056344786404768	-0.6204884726670565	0.01975906970125009	0.5991039920666555	0.14605708938088482	0.1890994380909337	-0.41511884226093854	-0.3105005741777503	-0.29877312987792287	0.2629047803324374	0.6905695538696442	-0.0543209385331944	-0.06686498621148367	0.2481109037088939	-0.5720477966923243	0.3083397068274413	0.5950367846287362	0.6596483167161102	0.5747941573462353
-0.7150360513096687	-0.32580918543717424	-0.3166721833015508	-0.35369978385004947	-0.5192603446529833	1.2180884110592616	-0.3099601565707563	0.3570361630508505	-0.19352846769524518	-0.06105832036231693	0.7474759405668889	-0.1632193473831554	0.2919079762074139	-0.13627674309574483	0.04354306412276069	0.05249694600082901	0.12679067649193917	0.2100998796563848	0.17226165372390503	-0.11404543537801906	-0.7099376625409678	0.497359067731632	-0.3915130976707004	-0.407870980126024	0.3418675397144295	0.4863367295860578	0.19582936522480265	-0.11723491772197034	-0.8911312644234602	0.048416755213237864	0.6157458335582842	-0.013477493377791272	0.22139483068997193	-0.44396972068111096	-0.23892547007069936	-0.28531541061558763	0.018313508467643368	0.4722227900304058	0.22955470886495424	-0.0934844831947925	0.41277138826450965	-0.5740597272350144	0.21845249154759236	0.30842883278955363	0.5157946123486462	0.5294253275589638
-0.7110336908238234	-0.38330385449246107	-0.49587937418986383	-0.3307083848099376	-0.39846895257740056	0.6696887584255518	-0.3129728558797467	0.3399263596295071	0.010829279090426035	-0.16427260494939314	0.7347813419075532	-0.0973082146781128	0.23527028132709704	-0.07652848692085032	-0.013785296900370503	-0.06681866688435588	0.2854025792463032	0.5507532951387807	0.25232186339579304	-0.048087659443304565	-0.765631824498305	0.3763643416783491	-0.3730137859144794	-0.42103179407843827	0.6788242130822723	0.6405223801234048	0.26408726491040413	-0.20507083125960043	-1.0411678783998122	0.11881483422886656	0.4236443699834044	-0.21114929308379415	0.24893935563500352	-0.47498397166874495	-0.15492607641510503	-0.3132472192028367	-0.2862383569994435	0.23357067675820642	0.5648793009468018	-0.11269153437926502	0.5396690080508473	-0.5636153228639962	0.13417603920286914	0.01071791978499903	0.3966722470967513	0.49623495959719455
-0.7093256771133041	-0.48247328449821714	-0.4652778366395781	-0.2962065481734626	-0.436788097218647	0.11191951215053426	-0.31579138953680597	0.3255742437337529	0.2571415826379355	-0.17173668880653806	0.6604029886602146	-0.01479439431792261	0.16531113647873225	-0.04801637827517299	-0.14617234551565822	-0.02322372856720243	0.4437433778033192	0.872645884940159	0.4195028991381358	0.03928357012843043	-0.7693885361431028	0.23532324234044064	-0.3537452522628504	-0.41735390237953657	0.8591322059781069	0.764011940924296	0.3547898918193098	-0.27610189572174326	-1.0690243888295174	0.22209721475169886	0.08292739169258523	-0.36089340379225393	0.2597169953682636	-0.5028122723452805	-0.09647954571181953	-0.3489365029062726	-0.5001923244053956	-0.009193912348516686	0.8420034464909534	-0.125975159713919	0.6817023068148805	-0.5273524791383727	0.0681612647568027	-0.2094699438957565	0.3718730061959355	0.47050105786245294
-0.7177297843755137	-0.5650553154055937	-0.2520935986192769	-0.2674599303351693	-0.5558293018486768	-0.3132389135267595	-0.3113756868074131	0.3251840049329617	0.4193690634958154	-0.089888344260538	0.6357034978828766	0.05008675683814299	0.09314131997618694	-0.0047101800023120035	-0.29634464169089253	0.19668120054831228	0.5198359470766397	1.0271503299999227	0.4858168466012874	0.0868288492042962	-0.6911176313883904	0.1041452635463744	-0.33817088302249987	-0.39994567245394996	0.9211022018819148	0.670212170583522	0.43661996410384063	-0.3263488970950099	-1.0779740336696986	0.28826867777211185	-0.24926440552403356	-0.400586326000425	0.25211410605782303	-0.5071922151662903	-0.09059245502457391	-0.3016324360178274	-0.49927789269468487	-0.18285177211926554	0.9242639326217702	-0.1376260877360543	0.7574025110390586	-0.4525022504226632	0.03128466912609218	-0.3141342971009609	0.3885466667955106	0.44754709301374584
-0.7369768045462975	-0.5545406887937812	0.09731325895850518	-0.25325242477448445	-0.6296573308019292	-0.47450729400414005	-0.2858585620988336	0.27246707893278665	0.4560044245973856	0.05217027673309442	0.6459691300270801	0.1350218024813754	0.03007258028370884	0.02393737809061306	-0.38728464915773186	0.4356416141144517	0.3583774502501203	1.0330774315603084	0.36746176832700195	0.11763385131276624	-0.5213726217292891	0.002861534190444559	-0.3314473138626412	-0.36589772728612907	0.9528993233425871	0.4176706703046621	0.46793724595152	-0.35507463362534225	-1.1077008157216344	0.3273324420833059	-0.5115239166275748	-0.3537581017785748	0.24464631251005584	-0.4618145889356694	-0.11647940134410395	-0.24081554546606415	-0.32077928590400623	-0.2392012587102279	0.7486858132265658	-0.15051133492645336	0.5832549654527551	-0.3594163962702176	0.03333838908770424	-0.3670726887938981	0.3875583185880241	0.431867729362139
-0.7512017545533143	-0.48685757679894487	0.4441676764142321	-0.2494721082015431	-0.6702317982896806	-0.47918805568541345	-0.2465932565519296	0.2147030644423827	0.3504271761993788	0.1882343053789573	0.7252254077986363	0.22171704047323218	-0.009834349577470031	-0.051237065131955785	-0.42379795462177006	0.574551382388795	0.040140990827768876	0.9346755515232152	0.1576378007763642	0.1591229826736463	-0.3050425640282702	-0.061553637151139	-0.332055094125679	-0.3121840403103735	0.8213021670237233	0.23637040462065748	0.394639411127689	-0.3756492643977237	-1.136736124110422	0.3724322783488952	-0.6713414977739254	-0.23516549304807466	0.24219957814164209	-0.3854168008634046	-0.1702216770657092	-0.21383887982919006	-0.07036331457098963	-0.2329640036945336	0.3859410591011126	-0.16124142166432712	0.287662134005796	-0.28028580536408315	0.06261622086044995	-0.40422972025474857	0.30395613166318675	0.42403454271597596
-0.7694630553687729	-0.2990141561244054	0.6061921363359598	-0.2541440783911044	-0.6699756732976485	-0.4794220937694774	-0.2002252461892359	0.03937310723370664	0.0970385853320549	0.2781687407701977	0.8964625492420112	0.26171721943498555	-0.026880924832919907	-0.180312863389886	-0.41630123936104085	0.5613165366906574	-0.2842750495635471	0.6659269735204377	-0.1356211117417474	0.2010911824358604	-0.1264163962574392	-0.0724228874567947	-0.3384082971877486	-0.2554443267689167	0.5320784672324964	0.06665446603905313	0.2652297582455971	-0.4042325869528396	-1.1011680359707436	0.36668981622938596	-0.6892411528666652	-0.0983382236159502	0.24018064702169334	-0.3145870372680508	-0.24698861728497876	-0.17480047308822128	0.09285890364076257	-0.22255429923839493	-0.009178084122846375	-0.16711913198939507	0.10639384031255036	-0.22131459818251648	0.10828273792686152	-0.42397124645739204	0.09148390098208806	0.4140709371478046
-0.8032919239338459	0.01514868845318178	0.5313113114509006	-0.26468917198930925	-0.6211127164844141	-0.4748543159908558	-0.13727799451490494	-0.21257373453024994	-0.19423929113933497	0.29335348636707625	1.015951708591384	0.1827852752078038	-0.027627385391474496	-0.2844810132927914	-0.37193423219528654	0.3509655351933005	-0.6358015096896733	0.36070623094118953	-0.4645580768410933	0.23116402340266734	-0.031039687993891407	-0.06243018959514326	-0.32223564425096984	-0.21715582736616793	0.4691637562266509	-0.1659512155054427	0.19400623756225932	-0.42715285966995487	-1.0055075937717133	0.2866708940194783	-0.613621829189588	0.017157933297292677	0.24230465262372175	-0.2536165781604754	-0.29387766933845627	-0.12458811837010894	0.0715580237912743	-0.22303408808575612	-0.33925932233428646	-0.17604672089424833	-0.005673431195930436	-0.18235849285392927	0.1598803982424098	-0.45525062725977844	-0.1939148470544362	0.39389690918513237
-0.8384124247576201	0.3057111849787072	0.21283891839584662	-0.26758520398378477	-0.5294911151680428	-0.41887886250583833	-0.07387977745544393	-0.3566412278088996	-0.4555427812548946	0.1876511738276187	1.0120533672708008	0.016135797869260005	-0.015289253659214958	-0.39965066829994006	-0.3085462551738617	-0.0011681462505790385	-0.9266644188327303	0.1892100950675041	-0.7098845788252033	0.24043806453039304	-0.04489940085819287	-0.05448024003778033	-0.27626276529210503	-0.19524629715237318	0.6119317542783758	-0.25002078496950764	0.19845466905886372	-0.4487243882688482	-0.7855728706462153	0.1969969879368163	-0.5543325812397605	0.1524519355252199	0.2443536050242651	-0.2110229641683094	-0.31651407478772836	-0.10562608172067642	-0.027984399574623963	-0.21990689291992055	-0.5258711461482919	-0.18977443989790693	-0.13242929030020037	-0.16961359419704553	0.18714558445277465	-0.49823918431787195	-0.4146635508928805	0.36821496888751276
-0.8633188336408721	0.5021505047811529	-0.252278558048412	-0.2592213456791292	-0.4352228889340065	-0.30464406664649224	-0.03483995460110506	-0.44090679285968193	-0.6811054296591996	-0.017937685912605715	0.8434850902699782	-0.11522528177262559	0.01504288403742898	-0.5291930146539462	-0.18355523333594637	-0.35840423852890124	-0.9937228394120685	0.009997732541848789	-0.8561390644958606	0.20360403178625716	-0.15436377778973082	-0.02814555574181874	-0.21479148962576944	-0.19661864480121757	0.7339574549581798	-0.16392276972006944	0.25258130366235576	-0.47757578418907604	-0.42625681342031313	0.11998927356841131	-0.5494840860765018	0.28555448755397717	0.23980538101426757	-0.2137005810345943	-0.3620667933723217	-0.12479629055160098	-0.1884402697539752	-0.1900486048296814	-0.570130991635605	-0.1961876749414814	-0.2425337215954361	-0.18100384639291425	0.17188233769807193	-0.5394288639883413	-0.5132871216429449	0.3430526429611152
-0.8848007175224357	0.7276681396022155	-0.6283380693644594	-0.24793934826553615	-0.40980248347482123	-0.11794623779378113	-0.015636345284338684	-0.4743545940741381	-0.8302665379942606	-0.25543550414212196	0.5318176995628133	-0.18517947637887483	0.0550287664576853	-0.5683604798164559	-0.007423615452009846	-0.6259965087862632	-0.9101589574059483	-0.1429874554569061	-0.8202775156692402	0.13217764485517428	-0.2970732291312963	-0.008465047825126219	-0.1657607162184954	-0.2183978019883727	0.8354231717068057	-0.05312684231045306	0.3211795205116322	-0.5056899783552454	-0.1662495451494824	0.004709858629433938	-0.5711894336033747	0.32942088829845145	0.23873212023303045	-0.24733334034841925	-0.39972792106634303	-0.17129828227017968	-0.429058758472238	-0.13686058403650947	-0.5333181152071566	-0.20075269662728465	-0.3173179337200988	-0.2021090779423318	0.11625938625776353	-0.5847104955185708	-0.4984090860310162	0.31601970529831996
-0.8977680255933477	0.9800095846483046	-0.807868939253758	-0.2398555134107278	-0.4103289626251098	0.0841819640496094	-0.015110219001687408	-0.3753119864334077	-0.8932742475495882	-0.41809810661641456	0.21334320516509112	-0.24945339960681207	0.10266586960312489	-0.45003033770685663	0.08508164025607969	-0.8008176729628438	-0.786718837431069	-0.11054332111455896	-0.5503385825104639	0.07229409468832756	-0.4041577474723194	-0.02582840841158096	-0.1519527083675992	-0.24405384128351187	0.8646513310479029	0.036552647528782636	0.3520268405618561	-0.5348513341038851	-0.09421774583976299	-0.14357676425925675	-0.595464161050466	0.23378241151761747	0.25062054734826994	-0.2842229802214563	-0.4145810869873844	-0.2288885040088168	-0.5692434450141617	-0.07935446361708763	-0.45085445888166	-0.2181245960324861	-0.36503676023767306	-0.223150184215488	0.027752270792118762	-0.6269281051248252	-0.4006305152751379	0.28014682814512026
-0.8714170279997052	1.090058199487816	-0.8272804313414129	-0.2375784806211784	-0.38729905709155693	0.20763301825380737	-0.03943103275804828	-0.19626175265719142	-0.9315149514855635	-0.39504497262012966	-0.04701601631500911	-0.2846034415730109	0.14251537942133807	-0.237939078224563	0.10000184278964212	-0.9194973548789264	-0.5984848142899931	-0.0563997980916099	-0.3156389065635182	0.034520003194403015	-0.4598063182689187	-0.08038045920932245	-0.19697593066546645	-0.26111212255864313	0.7473657798274445	0.10105880822689328	0.29726818836868274	-0.5668693466495047	-0.12743482352473562	-0.22137654236828447	-0.6099236421914478	0.12055249832570025	0.3114661777922399	-0.31474663032630545	-0.43957413456759314	-0.29764042830215687	-0.551208392702925	-0.027194561782545607	-0.33746204753519043	-0.24537757957305156	-0.36679241176174326	-0.23889293953757562	-0.07967371295989878	-0.657601270836877	-0.2769511857688792	0.2418837248843016
-0.7543543569742239	0.9779565462405234	-0.6940079146786261	-0.23760795677379393	-0.3761718491043847	0.2605821172035195	-0.07635382366552916	0.030614414149286874	-0.9264433460136872	-0.2548756978528376	-0.3048363180632426	-0.24008364208291147	0.1682108486484998	-0.05335910647217131	0.13840992244045758	-0.9658455002152522	-0.4072766186309516	-0.07374131783405281	-0.2597044641111409	0.032820666223630945	-0.48655921138987956	-0.16345476431545403	-0.292530383894984	-0.2641038404331232	0.5526550251128324	0.10009212703230144	0.16674845330984275	-0.5891445678318187	-0.30630259652265934	-0.19473998502202225	-0.5799833782675554	-0.05645385120860964	0.47244778965762935	-0.33351359180634005	-0.4670592634816663	-0.3290744277074479	-0.48538467813196007	0.02759561105449327	-0.2059093464795901	-0.2709652118548483	-0.3148316694499876	-0.24421533746724283	-0.1787123043886913	-0.6799785148235851	-0.1285857850038835	0.21338937180244608
-0.5434698979992405	0.6841322129923553	-0.5222453408129719	-0.24357687767843852	-0.3708216826041587	0.30753499903394543	-0.110433027283443	0.2789103551325108	-0.8680120615534536	-0.13893359527185928	-0.4715353903795795	-0.16341919454937356	0.17759184816802534	0.07419664798886613	0.14540319528440912	-0.9018932893460171	-0.24409581278598527	-0.06390612738646549	-0.09315369808121274	0.07738306657420514	-0.4886928777124104	-0.2542274865384951	-0.39928128915765587	-0.24882961110148888	0.3785291152531354	0.026965071746357826	0.020695670566138392	-0.5933499687470207	-0.483458149021358	-0.17301285724047724	-0.4196497710284407	-0.33685476577132645	0.6887586216578342	-0.3434497373962417	-0.45805707112708954	-0.3344195546028158	-0.2697247961060271	0.0878947879781955	-0.038036066005729396	-0.29152413641408614	-0.23170538641902994	-0.23926165987607698	-0.2619043925936836	-0.6998650055043522	0.10314037411618107	0.18497296087627363
-0.2835289059355438	0.24864822960729988	-0.4359432711788644	-0.2462518385282976	-0.3653078806923564	0.3669726021073531	-0.13536765503623058	0.5909192843248624	-0.8138457177577593	-0.03314575677153897	-0.5227236106429339	-0.14831536064087156	0.1678232633584816	0.15493204351788978	0.11414399795182191	-0.7690809768342407	-0.0622566592411799	-0.030442491595283967	0.15091226447806882	0.116223763188083	-0.45774559780356905	-0.31429038444071733	-0.4950826531190321	-0.2098137674448525	0.29531960350264913	-0.11129410992927621	-0.04766756538441046	-0.5774163581081491	-0.3405206646533322	-0.18468896927895706	-0.11292601159842894	-0.5872559985972856	0.8512037709521838	-0.3465115597731415	-0.41830115042779	-0.4067410195376218	0.13118050818960686	0.13589080803028186	0.13350990644889377	-0.29914556746892423	-0.12042325099584734	-0.21523872825678128	-0.3279684563188288	-0.7145920786228134	0.40183278277553425	0.1493598909086843
-0.022899609839250334	-0.29477376838496994	-0.44277752208538007	-0.2422430817725853	-0.3996926608726653	0.41363495390238975	-0.14977975713599537	0.9511183694282138	-0.7884397697167527	0.037203233582047884	-0.5687440297197714	-0.15142067814674137	0.1506762030278422	0.1660087983150496	0.15900529403586547	-0.5298213016355817	0.06099209306498406	-0.04940321952117234	0.24179875262775946	0.12393405274164102	-0.40641906904491626	-0.2981084641048772	-0.5605709764613847	-0.15365730165415462	0.33034864504923844	-0.2318440090646477	-0.03939461719127233	-0.5347424292993093	-0.15112273558517222	-0.19185168362303048	0.2761039096273893	-0.7768874946715221	0.9312780316166357	-0.33969634510023483	-0.36130833383592653	-0.5191295066984158	0.4761210549297493	0.1579867979828575	0.23919747887401926	-0.2855354026717666	-0.0019549394586148793	-0.16922884253947873	-0.3706201124815932	-0.727955167788021	0.6608026470653118	0.11587723986310314
0.22004622092574105	-0.7373954180101612	-0.5069676919664708	-0.24233151023043203	-0.4685333670644038	0.39463751769942956	-0.14906572860954054	1.1913320312483902	-0.8004678608043839	-0.027586569315436887	-0.5307501954645458	-0.1162860090394821	0.13922090445618007	0.10645619134173505	0.24544178024717483	-0.19039127649211873	0.06887803574666836	-0.06958335114076472	0.28686702611420634	0.10678701958443196	-0.3514178927307943	-0.20819704993551	-0.6040177687019969	-0.09261527823357164	0.3580520010677502	-0.25113009125838365	-0.026089836649515873	-0.48637194148182966	-0.14909441283993635	-0.20426523431657223	0.6978262339385062	-0.9339464118468352	0.9629129560426051	-0.33399828183511576	-0.29470836311641024	-0.5567719352811445	0.6303295891359287	0.1617051615499056	0.3442833549533599	-0.2496225925856006	0.06527233784505285	-0.11433760606002027	-0.4030688878750688	-0.7468928000665247	0.8642514849513466	0.09183858001447173
0.38054852423071417	-0.9027225716610477	-0.595849945637003	-0.2440116509295172	-0.5047963971862822	0.3580065224040873	-0.1225840390494338	1.1726439286771817	-0.8281899751238845	-0.18867082905743615	-0.33072530273070766	-0.10683938722088246	0.12836851633565854	0.012205950965090839	0.2376704600318411	0.0817123628754621	0.014728959152816634	-0.07125253488542663	0.37407561125854166	0.04484257138920189	-0.28198255492707397	-0.1407406227229896	-0.6476070094417591	-0.042675547292136615	0.32118325116456264	-0.21159124567632062	-0.023756233241461262	-0.45816559709640253	-0.09600240643703298	-0.22407365596781714	0.9974653851366163	-0.9979995842212043	0.865921703763411	-0.3352100069070548	-0.2465913289563903	-0.5706215080615822	0.591262607478354	0.1472343872071754	0.47356992691444655	-0.18728620919362832	0.0973865846673237	-0.07262411385220756	-0.43383361290002165	-0.7714708684029266	0.9357369755309717	0.08937041175116958
0.37973275648837673	-0.8333221985681141	-0.6474536263654989	-0.2355225189762448	-0.48192301248119407	0.3991165224116824	-0.08040624872356869	0.9089205471026915	-0.7646950719720462	-0.3367940181849985	-0.06685757406208256	-0.1694914738306547	0.1304356378824249	-0.11349866105022563	0.12272082603399959	0.24677759783193554	-0.03686057487195458	-0.06269671880500502	0.4643876763791964	-0.00856903584640523	-0.1915752831839502	-0.11998538528799585	-0.7108256533643289	0.007229874958076632	0.23315900718351906	-0.16048392022455613	-0.05434426402412349	-0.4538177822059849	0.0018575805571549807	-0.21685631653818352	0.9955517883759517	-0.9880221283655984	0.6651769057512158	-0.33585428999408595	-0.22988716059533987	-0.5915550577239678	0.3529340401869123	0.09623968685908303	0.5319422866937954	-0.09181260114677231	0.10880377190770305	-0.046621314328352204	-0.4568517062297725	-0.7999432097652839	0.7567026017626863	0.12282708207818971
0.2256716193156135	-0.7121065897722609	-0.6127829813742568	-0.22680494684020175	-0.4335438473195755	0.47354870342268535	-0.046990966367095065	0.4652277025767882	-0.6067724656800589	-0.41544680182965843	0.1196830560013276	-0.2556409753301425	0.1696463497226442	-0.21453642372784704	-0.04357993447506218	0.3416959061260372	-0.06152308317776818	-0.04919332216405896	0.4720546281973019	0.017942428702931973	-0.08819276709483956	-0.08856669681680787	-0.7741202698197787	0.05308687164419982	0.1022911046276312	-0.13807593318927075	-0.12325848966824027	-0.46116466786859805	-0.0188668729469307	-0.18737242660709857	0.7275084848160175	-1.012681552620421	0.5446639801265909	-0.33004983135679666	-0.23653271081897995	-0.4814136055810433	-0.026947019062473654	0.010297509575528357	0.5199786879224189	0.015298873343718567	0.10681912235875482	-0.023095353600080002	-0.4765099137023256	-0.8385630645962904	0.4543661306284033	0.18064067605621478
0.012526803887902106	-0.5903537372809133	-0.5143198292745627	-0.22833033773805528	-0.39659781721894516	0.5561237957033514	-0.013669635132524015	-0.04793632046324525	-0.5118415953828582	-0.4005497344647739	0.1788278908574637	-0.32101405797228655	0.21929315437188376	-0.3165750073212443	-0.22222876444288184	0.3331220603543774	-0.0705412845660241	-0.01704904118901705	0.3276031925900077	0.10199633557108385	0.004658190863832129	-0.10192078274633767	-0.8048606559362511	0.08164542621664397	0.005507528516295353	-0.149406704568499	-0.20127214804584787	-0.47280910466567116	-0.024813546450009737	-0.10834358407296843	0.33150146079429055	-1.0234892165719582	0.4747969548641121	-0.3124768623866734	-0.2668801215549201	-0.26327977293353816	-0.36620886803610403	-0.08040828554968334	0.5405692057294584	0.078255681714448	0.11634980206084818	0.0017371596320116228	-0.4932271941898504	-0.8806225311355007	0.20185448057990873	0.2474241131174498
-0.17198966233214036	-0.455160198764794	-0.45661248738463234	-0.2218529532007929	-0.38573384880691675	0.6659602896380532	0.015035564312596453	-0.500561297540584	-0.4684094842709465	-0.34095368991788544	0.12340147387634662	-0.3744808613654375	0.2560563368806893	-0.47733092629659424	-0.37989777587884516	0.22761737180992836	-0.05390824469343182	-0.002426191976801784	0.10455951727391696	0.18202787567331208	0.07900825579509076	-0.1539956201153712	-0.768317867621087	0.11198803273258517	-0.029132025225068504	-0.15439065925208945	-0.28662693381129445	-0.47869834140548556	0.10372811479760558	0.06257830864470566	-0.13903908200099024	-1.0317987768834855	0.39008440634788066	-0.2841520499733433	-0.3201257868657913	-0.08602116039310746	-0.49376824953015286	-0.1637287594887295	0.5651684277623088	0.08862004425431812	0.11838897494905312	0.028068601196704773	-0.5027071655326525	-0.9168504720774688	-0.015461410782152778	0.32912048263273996
-0.2954765043285329	-0.35369788941576735	-0.4637056814919365	-0.18926706648432634	-0.4289478266292205	0.6900500717390881	0.006486012219515951	-0.863440022409366	-0.4341541836900366	-0.21008341962261837	-0.020347363383426353	-0.42678701390862195	0.2888216488980059	-0.5648011693415539	-0.47727269278193835	0.07597402107191623	0.02561299531105695	-0.035320106370105055	0.009356878308830918	0.24108887443409327	0.13621604428892425	-0.1643084501739632	-0.656286871323272	0.1873093334393896	-0.04613689706173807	-0.13370209696456117	-0.3549253474449524	-0.4672884688028865	0.17709676318941275	0.17496942218469022	-0.547430732249046	-1.0429280529802933	0.3607235939269101	-0.2581265597696928	-0.3710057807655307	0.050845926226656346	-0.3781963761765084	-0.23878144346878538	0.5019981256931987	0.055489350388684446	0.12216199002562564	0.07335707755607065	-0.5153416507364915	-0.9528807341856321	-0.16535837403661147	0.3954362667598762
-0.3459606309663367	-0.2848635409305875	-0.5120170843818399	-0.15565688346447087	-0.5712537180354987	0.5826104505963488	-0.02404183899050331	-1.0602070977414888	-0.5252753597981275	-0.051440537308892795	-0.23478612325644654	-0.47494249453801973	0.3031264171018416	-0.5197341282544704	-0.4871035501568134	-0.1459509240631	0.10116335618968156	-0.07648997370101218	-0.013659933340735592	0.22241424580847746	0.15246473397588775	-0.17764729171316204	-0.5063930639515066	0.29481904824983146	-0.04354307401842552	-0.09943245625465678	-0.35780994054657567	-0.4557194276397517	0.05323736646083351	0.15787177040436662	-0.739069922449157	-0.9770424393131026	0.343311251182367	-0.24569012293379006	-0.4098316856047285	0.16953468323319304	-0.0773483433528028	-0.2937772400975504	0.42751280662803837	-0.030886868232816445	0.1355529221471023	0.12959494483701092	-0.52207785221058	-0.9918827680953278	-0.16955319543632363	0.41201846038148027
-0.30543566884957346	-0.19740794221408592	-0.636605755846767	-0.13870072667238864	-0.7179493072218831	0.4943458117893075	-0.04280074633026733	-1.1282820885461229	-0.6733742263571888	0.00293064853799474	-0.37496647884583983	-0.47525763814628885	0.27997896228128416	-0.4872187359456891	-0.4172989706961071	-0.3896621160454733	0.10901740425991342	-0.10825444041080161	-0.08452937454804785	0.09283980178708189	0.14609108970473908	-0.24819070796761206	-0.34372637448933147	0.39655804119688376	-0.03412078392179187	-0.04082938973663362	-0.32794305803931895	-0.4494197035596087	-0.16852153004268572	0.15554337613236605	-0.7937364366513091	-0.878240196545071	0.24258985478936376	-0.25310233386165226	-0.45871620858133644	0.17435325696361062	0.2768210477954334	-0.33787497576482795	0.34978457868624774	-0.1433862438546199	0.1080513498259587	0.17291156895135024	-0.5093447884485836	-1.0239001498772518	-0.11098413333926498	0.40551029038193204
-0.14389666070537974	-0.13160518315347955	-0.7848322423550692	-0.1270502773511015	-0.725234640328574	0.48121546824546024	-0.05971821168075182	-1.1474384776782807	-0.7387859567739877	-0.04415528046082499	-0.330595358020019	-0.4378708452043266	0.2304469977179758	-0.49685822160816284	-0.23548303025183795	-0.5481061873824707	0.061669853558354006	-0.14503645346681968	-0.12228173251191159	-0.05896160825095912	0.15411513399459764	-0.29775022093211073	-0.15054721650932365	0.5124528001417622	-0.05378577459840815	0.049198739221963175	-0.2808820559768814	-0.4357228300608935	-0.3282190189127442	0.22338090426236348	-0.7660537868832578	-0.7790265894051819	0.13522625006492922	-0.2769821840598687	-0.5082598690121916	0.06656904864052207	0.6003531344848275	-0.37149446571205835	0.2018610484823568	-0.23230293949439998	0.009429533778211019	0.1975917846523214	-0.4943690624885061	-1.0469099661321357	-0.06718748185486097	0.40045704062180365
0.05748750310362795	-0.10483893475297075	-0.8626076823060812	-0.11352072330057442	-0.6258154559214479	0.5516044395972952	-0.07158110667290919	-1.1355231862941322	-0.7128289208943052	-0.170259422209811	-0.24069360971917755	-0.44138354347210607	0.17400309548266793	-0.4346493004749316	0.051863594247306265	-0.5729523844223322	-0.07383440319851656	-0.17741062202346108	-0.023863920203749243	-0.15669156212325283	0.17388346129052218	-0.3073770534258299	0.0207518520013135	0.6050382342710251	-0.09493060338450131	0.13272157915793995	-0.12008219614060903	-0.41840696613316053	-0.40785702851709943	0.20024718052764431	-0.5511826719651817	-0.6148548082728365	0.042903306918108654	-0.30190825541775945	-0.5324222228144458	-0.04712357601020698	0.8554872660731053	-0.3877901512063585	0.036675865968883024	-0.29205313034334257	-0.09788330254707447	0.2057276790779415	-0.48072414706355354	-1.075632700683979	-0.017996410764712114	0.3883954920298261
0.21359655721288534	-0.06863254713163763	-0.8784032175541586	-0.11770633697197967	-0.5335606567081086	0.7436609335471875	-0.06135296120184648	-1.0549518818908383	-0.5830756886169761	-0.3619153254166985	-0.16131738298391182	-0.4326748188826236	0.12529654403699148	-0.31807247621026324	0.3340293386028946	-0.4280349388751771	-0.2584483879397089	-0.18724581247104832	0.09283171376443229	-0.21221830154588503	0.19201962503203227	-0.2929101270021731	0.09252690243946585	0.5920832724659374	-0.13803944514588237	0.17617469121646362	0.10046763428939864	-0.4056148402417003	-0.4640771300628189	0.0918368700978549	-0.19831757940721823	-0.5002860910343276	-0.06342456362583182	-0.318878317278918	-0.5208918320052236	-0.17434126974669514	0.979488816625483	-0.3958180467416682	-0.04172438646300478	-0.3381082561348768	-0.22797599001386287	0.2074911241751199	-0.4593983189821712	-1.0985568561108807	0.06813323149987911	0.38189381720991783
0.4055399089204627	-0.052102709857775695	-0.8833508822835038	-0.13398454225390447	-0.417030899916616	0.9107802661261593	-0.04301996561470524	-0.8115469338775277	-0.41861190928330877	-0.5100851650683683	0.053881053659274314	-0.3150801344214649	0.08131279112524656	-0.23517741449456525	0.5436993749426433	-0.1387312371785878	-0.41633468828352366	-0.1948620880005822	0.010920585443428905	-0.2101845205968222	0.21777863084890794	-0.19914188207918648	0.0802288486795549	0.4772040507812035	-0.17979751005084155	0.19504082174369614	0.20108807568253714	-0.3693160311469412	-0.5075675307431433	0.06381420120550343	0.1431519369355467	-0.6056477256954368	-0.12703965720460167	-0.3310960525164709	-0.45058985640569105	-0.2861787128976575	1.0259480949696405	-0.4041372426485898	-0.05042163364298032	-0.3700568771462468	-0.328876881642546	0.2173984793574522	-0.45067411658524215	-1.0996111432245068	0.25863546233212603	0.3937605104126873
0.6695427445345496	-0.06087129445923278	-0.8982308683573649	-0.12026339321137622	-0.2939841849945288	0.923168144024012	-0.029941969445948485	-0.34651236293503895	-0.3076116370815163	-0.5471101310347458	0.3184284931222578	-0.1321507994655123	0.03333116772201261	-0.154050720562382	0.6376325764146814	0.1745433212827453	-0.5411701975094598	-0.20505710248893574	-0.13317981386834432	-0.15077099980487013	0.23318844317829507	-0.06723979474442057	-0.0002070705068898837	0.3322223834190754	-0.21135430924871526	0.2001357070561745	0.18589534516134737	-0.29991016146079347	-0.5481800838920777	0.13762634806864013	0.3795563906829073	-0.7929980193439161	-0.13564825941494285	-0.3423089425724156	-0.30460445421030924	-0.2607021115097701	1.0888594598064945	-0.4112398311211319	0.010209040992624185	-0.3986943880078286	-0.3150824768105692	0.227418053773241	-0.4586014756370657	-1.1025170220814384	0.5556152370746906	0.40946585478285547
0.8019520462127618	-0.08333959329578874	-0.8935236508858946	-0.043330634884848465	-0.2687416441131429	0.8226366815005308	-0.026553465649349774	0.16016502403851468	-0.21030070626365488	-0.5444121757238818	0.48276856915229277	-0.020889732887613865	-1.1672195908668526e-06	-0.035359379926788205	0.5409167114026415	0.40905969960598315	-0.5985007615957192	-0.21406269862031407	-0.18216533328891132	-0.11999311477572153	0.21671179768764226	0.0210938250257382	-0.16260785610398526	0.18035153085975025	-0.23348881834995489	0.19302029957467273	0.13586872210117334	-0.2604196038626642	-0.5833332878338661	0.22357209206182257	0.4296431733117819	-0.9344101316842013	-0.11337246921416544	-0.3585637910984296	-0.1155855026047838	-0.11406930049354402	1.1204188802761368	-0.4225748426400373	0.18669361202563378	-0.4242820202896252	-0.26741817363225123	0.21961881704799108	-0.4629225024362979	-1.118996847526302	0.8499166636213953	0.419806180770162
0.7765527776518467	-0.13238226778446335	-0.8235350029014402	0.07429395212741544	-0.2959691536827776	0.6298538624621649	-0.02958495518272052	0.4716883227232156	-0.13337203869654707	-0.4999542262497655	0.6587237031682714	0.0730922402417796	-0.00576470403227501	0.035337706567309425	0.29263721844536594	0.5114371040906123	-0.5658964950381785	-0.2262767257818506	-0.21344745407849466	-0.1361277769716193	0.18925680069131934	0.07946459560127342	-0.3593102402962919	0.04993733379010159	-0.25883867358795287	0.1781714425364393	0.06757030846751555	-0.2718378537579233	-0.6163923143958326	0.22496503174360657	0.2470666913658328	-1.1215285654139973	-0.09065386512462599	-0.3827096297270721	0.07169079792307567	0.03417378357363533	1.1214408921881072	-0.4390418812941089	0.3217470918203427	-0.4263588112711491	-0.2298406882164465	0.20754723379184944	-0.4583468143618252	-1.1253423380914374	1.1265485367182335	0.4262299134343873
0.6725338929231209	-0.2075676042413769	-0.7479790761000402	0.18075444633654839	-0.2949161953822014	0.41655639481380524	-0.02356581997286626	0.5889420744008542	-0.07820734736701897	-0.3788028151434891	0.9055486832430631	0.22137115114708208	-0.001407958272250509	0.02049094215508431	0.01471869738767545	0.4898304142227662	-0.4941256456167011	-0.24105949678996247	-0.2730757557314783	-0.1560407522195533	0.16333366669578786	0.13450446688959147	-0.5115402030541094	-0.0007091561904875948	-0.2845945905803349	0.1661354693021395	-0.009697893265852775	-0.2958890609841072	-0.6552794761186241	0.21832808384804947	-0.02562084702897418	-1.2464262680622453	-0.08445447068195663	-0.41544985008546853	0.23615010739776027	0.09778263044187953	1.1331671341254517	-0.4586703857459705	0.342845535114083	-0.40772646954068315	-0.14155649729179276	0.18212957741387675	-0.4288800403526113	-1.1249338018349073	1.4446080434586315	0.42117016849461864
0.5091509097780174	-0.2758359281188042	-0.7257562006895423	0.24015626289499056	-0.28760240394306213	0.2595814026371789	-0.0025019784424407223	0.47182707429682946	0.06361390989929455	-0.2278106187833368	1.1257949721090557	0.26429985973689607	0.010657428255922332	0.03467550926965293	-0.21878704901182724	0.4147157444605858	-0.44989579318464534	-0.25916064506291053	-0.3217182169541492	-0.1700964383341869	0.1441944974180458	0.15506152725028854	-0.5893075870231531	0.02219532606871898	-0.30334801405323064	0.16094550059347187	-0.02506078236888007	-0.32938985433050466	-0.6923227080730194	0.23962503908080865	-0.2734638791659299	-1.1497855580845218	-0.09050375872165561	-0.4488284426768865	0.3428852285847737	0.08679236380134661	1.1005472802433889	-0.47057086269212356	0.33539075181696165	-0.38957087542547275	-0.07613939485145252	0.13235233171623717	-0.3731092210750667	-1.1364650671401897	1.6802725061230306	0.408290227267967
0.3741838363243494	-0.32444688892359985	-0.7267272376924984	0.2135098209305529	-0.29128775799507944	0.13119133783136117	0.02350995550815634	0.07721759893707178	0.23669542514501632	-0.09474777385503363	1.2255025481932111	0.15862682738366968	0.04382468057399915	0.06183312344285139	-0.31950299286261974	0.3249297731641789	-0.4443780254033257	-0.2802703221211468	-0.35084625138484793	-0.17346799519641112	0.13006123758931765	0.15555696993603002	-0.6145019782394036	0.07583353392378851	-0.32288870011115767	0.17138882694160004	0.011247817879360624	-0.3849731911280411	-0.7299322898848508	0.19098822852520042	-0.4740475216406114	-0.9753147089513001	-0.0987446002447189	-0.47004249771683665	0.3669121431841008	0.04552529017616992	0.9815558933496931	-0.4654988091628782	0.25502131134432404	-0.3729826707302807	-0.14947328615188396	0.08084370355954887	-0.3015740473721867	-1.148286261401719	1.6725996043901037	0.39274076720916484
0.3156779935535568	-0.3616030466494685	-0.7664102832132823	0.09833175458537743	-0.3038947992695483	0.011614017432354934	0.07064836507044629	-0.3576211607975521	0.31136383389552397	0.019685961779812487	1.253940448339519	0.02658165551895708	0.10379991545169905	0.027368764087559738	-0.2730489880418635	0.20799329025751762	-0.45792526161786773	-0.295203019812911	-0.31574262183265017	-0.15660117185885072	0.13421003321646027	0.15337702211876664	-0.648775087134785	0.14014174474862054	-0.35494271778378794	0.18400322416938475	-0.01699040391602392	-0.4264156579158952	-0.7803374271966621	0.10730942558276355	-0.5385507832360712	-0.8702522483788148	-0.12227377891029764	-0.4830936633697231	0.3413683095119877	-0.008440286520018131	0.8197014805539611	-0.4534012760829881	0.028799113805885623	-0.3561462960435853	-0.25013427508783803	0.04325827601104158	-0.22231688661364432	-1.1477327606670662	1.5138603197679068	0.37938018268913354
0.23298803625470618	-0.3969268196282041	-0.8397929367223524	-0.0540083711698241	-0.347564110411021	-0.015098605265945347	0.16126735384897567	-0.6044602102578234	0.2690738323623184	0.12045886893861449	1.2036218580630644	-0.07218127674076134	0.19149467607110246	-0.0035061849156638484	-0.18486418361956589	0.11442914085056258	-0.5221370881250509	-0.3111152385045367	-0.2516784978998891	-0.14537470102002442	0.15878366885415224	0.13644812665673162	-0.660978175228596	0.20955508882715215	-0.38988888958458456	0.18321086253447297	-0.17629935046381723	-0.4355552842076973	-0.8347465262912772	0.120508211881232	-0.4792400341990457	-0.8175901294287993	-0.1590648582782933	-0.4973388215325204	0.309928355872433	-0.02739620045823027	0.572505230958656	-0.4478408660483925	-0.1976887678332885	-0.36477346864293514	-0.23416984135343974	0.009360051847544069	-0.15047776235644533	-1.138712016551105	1.297827017682736	0.3889345919399674
0.1295129966875394	-0.4333250799979286	-0.9144055704351667	-0.17955467419751153	-0.3941930881270871	0.07095477716063285	0.24740174240871698	-0.7179329815544657	0.11087168876085733	0.12467296628296051	0.9835754841365887	-0.18587125503117305	0.30106647306044704	-0.03854996690640454	-0.10886268568326393	0.08287948324228371	-0.6378188438640572	-0.3401210542351255	-0.22215953668554103	-0.14846604806260016	0.1934511874792002	0.11692006264334423	-0.5695927147408557	0.27451516478518495	-0.43096742257404375	0.18898717885297509	-0.37510129357709265	-0.44541535766824014	-0.8801137840572905	0.18559400132613696	-0.4940327821916043	-0.844500838700516	-0.1921933414138168	-0.5109574291703152	0.2828405152869459	0.11557522924822532	0.20767771558558618	-0.45089951995031985	-0.35638813259350116	-0.39975237586634044	-0.11078352461524096	-0.020610499144964285	-0.09672780352112754	-1.1461974550578482	0.9847318859081842	0.4230277898717339
0.011252166790499141	-0.46445643342432613	-0.9675814063113052	-0.23870594345872234	-0.4100586084668536	0.17748245680340008	0.26046721176121923	-0.7495596683652301	-0.14559979929094616	-0.004922189686710721	0.5500099590588702	-0.277047681404025	0.42034943481637005	-0.08933598465506502	-0.07634030555949137	0.03888802326204251	-0.7343957273428856	-0.37874216794394566	-0.1720570835974037	-0.15349174676339508	0.23558653823310602	0.07600411899624662	-0.38187408256158056	0.33476122656943746	-0.49232418235898534	0.1971009619944653	-0.5325871124623426	-0.4650684862480475	-0.9166038370811661	0.1773729259493362	-0.5706411558798118	-0.8748670086958381	-0.2311534583047318	-0.5255099517416048	0.26623566900804196	0.3958545807823105	-0.13814652566490654	-0.45752231957550044	-0.5609336332071863	-0.4373370680005258	0.03846866426639657	-0.03746743114208746	-0.06008943940596355	-1.1769958173646429	0.6416467989828136	0.45881622968961067
-0.2374890139773504	-0.4880567814763877	-1.0245119185988714	-0.21638512689061357	-0.397323504696369	0.2926130536051973	0.1954029281400296	-0.6847193236204846	-0.4280203364421613	-0.20592374788973133	0.06774515471478486	-0.3012829935228589	0.5229016315531543	-0.10370867600192253	-0.12900038235433087	-0.020081481425757147	-0.7894378530574129	-0.4127055593473018	-0.1278265103616344	-0.18020206989441862	0.28803460954590987	0.02104809185474659	-0.18873291084801255	0.38197684742791616	-0.5529434014063712	0.18068322891910776	-0.6484489011143383	-0.4851404794608431	-0.932962128312227	0.1322252927338817	-0.4772081814587882	-0.8592052451563784	-0.2903103917152873	-0.5505483293256758	0.26403252464042204	0.6524818988721728	-0.3838750739430209	-0.4711363281193709	-0.752359027787467	-0.47131023367941943	0.20973737753993954	-0.04344711315342998	-0.04388148146891926	-1.2119190780034985	0.4637516662781184	0.495059332082306
-0.47778359957974403	-0.5059201343515654	-1.0826354192043544	-0.13213491367728056	-0.3543798810323205	0.4552775923081985	0.07093021843615073	-0.6122129544335353	-0.5849845291016684	-0.439883901374455	-0.21854303442068304	-0.2759254627014093	0.5872766772231026	-0.13629179303432795	-0.24326350396565982	-0.019348290426086358	-0.8309646371688508	-0.4323159695690163	-0.21816250977516596	-0.23299902333208702	0.3377654476787383	0.004972882251220499	-0.03974127730419451	0.40422946455392167	-0.5897044206400287	0.1565161990543194	-0.6794420713775654	-0.5001023241511827	-0.9206275552543459	0.08640167408462035	-0.3551680105201779	-0.8734608904793053	-0.3496399474892581	-0.5792928123736776	0.2842490829973897	0.8001065891060964	-0.5571944624730374	-0.47382657272778833	-0.8040658423336451	-0.5026972068152833	0.3677242053705204	-0.026686369070698646	-0.053082146896942226	-1.2508090939073715	0.48705706790349723	0.5151164468114533
-0.5857708544717173	-0.5416564337393419	-1.1131259810971597	-0.03662481016481654	-0.27909336254110784	0.5663569091720657	-0.09477450696644674	-0.5569117803747895	-0.5562800408088753	-0.715821751468266	-0.28266575127079363	-0.23850023761209765	0.6344328875087043	-0.23674260810720754	-0.3399061409898051	0.04535955606525886	-0.8185097913965652	-0.4428208325369173	-0.421189138148878	-0.28121319036453374	0.3710014038566186	0.027290669695091835	0.025528625006128104	0.4031658951260673	-0.6231009281945012	0.12319739230630913	-0.6432712185527165	-0.49698597128175104	-0.8816086842623833	-0.036327236897621365	-0.3449119919264995	-0.913146333335261	-0.39196995312685434	-0.6058916554162452	0.33474081784873594	0.8287547549061264	-0.639900584341739	-0.4591244716193664	-0.7430053845939092	-0.5236087939940262	0.39856260605418203	0.018714326522124135	-0.07467906601325769	-1.3014082860669511	0.6217742098338179	0.47236517441920967
-0.5481860552596307	-0.5535909186892458	-1.0344257440004756	0.05361643106762252	-0.23309758272200995	0.5003016775147888	-0.21039702098715835	-0.43000612235758895	-0.5259861832422181	-0.9800658701858834	-0.1867865462783906	-0.2017052997393233	0.7058275334312129	-0.3608368766941331	-0.3725749770893669	0.18073055553506967	-0.7460532078288546	-0.43831303691510604	-0.5610850800120118	-0.35869572501060265	0.3902864648487219	0.07080578189354174	-0.019874459956137812	0.3941564328114061	-0.656223965587858	0.037741189981149226	-0.5423266655751255	-0.4809267012529824	-0.8285100923960215	-0.23357159271958636	-0.2964162897503126	-0.9700941211048134	-0.4159194297207491	-0.6195871041561629	0.4106138593286843	0.682458693007019	-0.6091095938810974	-0.4338927188429663	-0.6807649768773751	-0.518233954441214	0.30913342500513463	0.06605481172184403	-0.09258750407851765	-1.3276007315460931	0.8159959495690469	0.3671237787079485
-0.38209234388738433	-0.47875095317943617	-0.8921734470532139	0.13629703915417887	-0.2421615616067013	0.3466112887938143	-0.21306523284917428	-0.322022710192071	-0.5422312943127638	-1.1233529549810042	-0.027034518110273055	-0.1275081960656476	0.797233064327276	-0.49983810944761575	-0.40461222179333606	0.34803277119461984	-0.6663166791970607	-0.43682376519082666	-0.5634625531044108	-0.467724461933245	0.39849287378153175	0.17616738566288406	-0.15192421866776917	0.40043492330486796	-0.6625386402172648	-0.09383045949583599	-0.395803921033966	-0.476461604265328	-0.7893792685252636	-0.39481118902172485	-0.2100894246483886	-1.1361432196432737	-0.41640727553040247	-0.611175958900702	0.4661349032487367	0.3666798618173289	-0.5821223319650068	-0.4113426430169949	-0.6309101367980918	-0.5212707714424998	0.17950963825595517	0.10734347397442703	-0.07966549808005331	-1.3232781543802272	1.0401020194558221	0.2323163252741871
-0.21138444622253966	-0.3529112111473661	-0.7818174036601782	0.1723832189937388	-0.23817028048086777	0.18035547604224975	-0.1580662460877514	-0.2877597434826298	-0.47703520696327206	-1.0976251909359096	0.14808097315973387	-0.08515596968608108	0.8797313110582821	-0.6199366193407295	-0.460000041137255	0.42506271540492013	-0.5927437842285043	-0.451306682831634	-0.5424642001540962	-0.5068815244725327	0.41300909936045815	0.32168271356279765	-0.30351791146271906	0.43354967207147477	-0.6755906251796213	-0.2146893796688228	-0.2602685592057311	-0.4882987187935754	-0.7729485371961586	-0.49516429933139416	-0.2302681949841686	-1.3330296873666392	-0.37793500444914063	-0.5929587068435473	0.4606992765712497	0.025828528180294706	-0.5609905067174986	-0.38250390622739844	-0.5712406134680912	-0.5565958104961595	0.059972669269288834	0.15060398847203724	-0.03806534653763401	-1.3398370513586126	1.223097330696857	0.102906366121488
-0.13147319779602734	-0.20423861205679666	-0.6398795377424448	0.1845495009857981	-0.20527956275407916	0.041966335851782346	-0.045061836664041434	-0.14058768374435468	-0.38852570800369046	-0.9672369760564166	0.31935809759101186	-0.09846886552807935	0.9514848322493265	-0.6603682793442187	-0.47352891190081736	0.4298060122803401	-0.4818063519430895	-0.43613410244602646	-0.48063394355647465	-0.4639009537490071	0.4349475659075036	0.3994367264435806	-0.3735266005114172	0.47444563200702694	-0.7143239443631456	-0.32135710296055214	-0.10710962997291576	-0.4906443607383094	-0.7853028666444153	-0.5736810316883985	-0.2529088398041752	-1.3827075447826318	-0.31370447461819273	-0.5908603536701892	0.4343337784013762	-0.17724343486514332	-0.4351524084436103	-0.2983009635155276	-0.5667708691851208	-0.5758093924698823	0.011185185302280224	0.15998231012521585	0.01579962061553466	-1.387444703833279	1.3128106782939366	0.010434493582993327
-0.0669680630867911	0.015369342113831253	-0.538891689435066	0.2140551297539414	-0.15840868921220524	-0.010555038323605725	0.1114920494653026	0.08136280219880761	-0.3497658633501216	-0.8373774671168046	0.43073071039599037	-0.10121292084886006	1.015264144973505	-0.6333536395875605	-0.4605400975479796	0.4199528230296637	-0.3892242685487133	-0.4283878904573273	-0.2802799778873051	-0.4013056956500766	0.4482054754500657	0.39024435907428123	-0.3233087562778957	0.5385205437315552	-0.7259422827232871	-0.42926883401909255	0.08918855115046712	-0.4805748549612724	-0.8480689188679424	-0.5864359891666904	-0.12214997800657901	-1.3254680622766706	-0.24562371555105916	-0.6188246039889427	0.4325098638019533	-0.2413482213422356	-0.27743214909629976	-0.09790344316238711	-0.6531963443068869	-0.5606514306204563	0.010225574531359537	0.08958077245011645	0.06876095098559334	-1.4335302292876482	1.3721266600287139	-0.04461864904791775
0.00919575227335614	0.263259339397255	-0.5384200428907734	0.21706906635887893	-0.07351036893667699	0.020588167414381974	0.19550314267005894	0.21895233138432815	-0.3028115821388444	-0.7342564835779429	0.4431354323930263	-0.0811205942143436	1.0354903551081813	-0.5084316243785643	-0.48563899039891795	0.3474118033071435	-0.3729340957492377	-0.458163329830664	-0.14547406230923926	-0.3380325105681258	0.4436828323048726	0.32251353283581097	-0.19202821946167142	0.6132585966876014	-0.6974682380689029	-0.5092894355287626	0.25259750924157826	-0.4677994836551318	-0.9368212098989434	-0.5048465957469287	0.04201082275386595	-1.2298744616091302	-0.18920622399470965	-0.6735118252844624	0.41799078124813216	-0.23415403565832088	-0.09446127965323987	0.1527690942678051	-0.740801769405451	-0.5528144835203651	-0.0035906396363202557	-0.00418641276260272	0.1049392818293561	-1.4792401649577884	1.4229171953935729	-0.05895351051398975
0.014370778888811908	0.451735940141484	-0.5172606841977989	0.20170462180803472	0.01615472202389369	0.1480178690476625	0.2520617180550549	0.31095329666411975	-0.2523431176084713	-0.6454338856779236	0.49916159419269474	-0.11275025148329347	1.0156373752527816	-0.32528139679156703	-0.4614462938981781	0.2899535698635634	-0.37319722629372276	-0.47698412618514324	-0.1868245423022028	-0.2935695395083949	0.42493574700947556	0.23887518528745008	-0.003891738351557028	0.6401840575579215	-0.6907557886596911	-0.5387573647311058	0.33919202181755403	-0.44162882138602744	-1.0330611728823258	-0.3866310824590942	0.06304963657758493	-1.0682232221734407	-0.16300515135626162	-0.7473679461326592	0.3826140614434867	-0.18134565138277917	0.14068598740094002	0.2780025510870379	-0.7234385319985287	-0.5424958365052451	-0.005564384517418017	-0.05503775683761469	0.09457210346313713	-1.5285939804643978	1.4067942937187805	-0.02152179024712558
0.00805707646634302	0.6167369101201065	-0.4336312783146833	0.2544743040279839	0.04831975227325823	0.3225134364140195	0.3909340030424453	0.42010742523200967	-0.2075692274110868	-0.6014424414448785	0.616951476556172	-0.15341146337946482	1.0361363305915448	-0.17438318758814586	-0.3536821562125122	0.4047652951793421	-0.39874481006734985	-0.5123668235270737	-0.17951660487724494	-0.2882455529350704	0.3974625135488564	0.1981345521291537	0.18529886165226425	0.6335762036287376	-0.6614944814202756	-0.5369903982852546	0.4434344101669442	-0.4012000070100038	-1.1277074537087368	-0.29602854992190986	0.03817287868893582	-0.886878848354085	-0.1721091046964043	-0.8212654429589226	0.37548093008930783	-0.15829364363815096	0.29307334248578815	0.3071240205902585	-0.6333716218490281	-0.4983868859102336	0.01581966913910952	-0.12230517163545529	0.04006637568194652	-1.537502706574536	1.3314308567372632	0.05031489657423825
0.08235142408363297	0.6935819458505995	-0.3399123355722867	0.3172511400609038	0.04629921066944933	0.4157332263802019	0.5091057241707639	0.4668580335667592	-0.17084601172653935	-0.6365236355734581	0.5978396083383374	-0.14160510771358195	1.1076601716107257	-0.06624185389930322	-0.3051869212291887	0.604275544038712	-0.4699256091769525	-0.588419632587737	-0.13699334453333273	-0.284403966697952	0.37209559171432594	0.20446097411631667	0.2743291736207321	0.6312843830551682	-0.5780860822798872	-0.5212065545178264	0.6158941842538791	-0.3699275735111032	-1.1535488123201225	-0.23914335144672022	0.1239944682416952	-0.8127883853063853	-0.20899775322633082	-0.8689837673772898	0.38273144208602317	-0.23197435046387477	0.2918822759718378	0.33160181946366263	-0.5130714238834229	-0.4673917601293741	0.05397510195103772	-0.23162273634147867	-0.01965580080174011	-1.4864949781584262	1.2790182231692784	0.13681769902332652
0.17873948138923965	0.6369219232508125	-0.20164591432287113	0.3355189856443774	0.0013777329002642225	0.43965353262725937	0.5694098176155857	0.37198664510781604	-0.18943923619666309	-0.6464601972082816	0.5112464522865034	-0.19776216142122469	1.1223525251045805	0.010768681830403878	-0.3317778343334832	0.762659763049206	-0.49684466124304627	-0.6499495435586196	-0.2464129534670591	-0.28441300572439265	0.3365253681066684	0.22215208909487702	0.27819427623098897	0.5885083068406993	-0.5029646577187721	-0.4726189390650785	0.7846428806988384	-0.3384540849883684	-1.1074637390371254	-0.17059569720444118	0.26216045457917064	-0.812077846845904	-0.2602665951608019	-0.8815857081254576	0.34181074424154884	-0.3672617775887878	0.22276199666226132	0.24924092321933844	-0.386168194590703	-0.5105864002293746	0.12171489864371976	-0.3161638974321393	-0.05991692692918803	-1.44378976076212	1.1960422415972762	0.21559773288013623
0.21685962818223592	0.6081506046296198	-0.0237704313243254	0.3725778785202497	-0.0916810142047309	0.48084423542246285	0.658788651585009	0.19245078082394912	-0.19519770477181705	-0.5507799722645103	0.46130770039513136	-0.3378473385115326	1.0969369785868763	0.010806306676861522	-0.3315581503697988	0.8930555378783935	-0.48649485982663904	-0.6442623246920779	-0.3974303634201398	-0.27216512489781497	0.2579262069946442	0.24459945385655796	0.21263947692236687	0.5137428069316762	-0.47080290937661157	-0.40873082044219783	0.9438140798232393	-0.2788999114701028	-1.0535748915557366	-0.10215046499758793	0.4227413243210683	-0.7980989375549538	-0.2952263764125612	-0.8709225274923931	0.23168964298135064	-0.4449528602638432	0.12158281737719275	0.014649879833731606	-0.3229197501390236	-0.5912481782570594	0.1660423734595195	-0.37820510221470444	-0.09538877810615591	-1.4465111393741663	1.0651728674976264	0.25866726907475324
0.2544274322330238	0.4902639880183462	0.2134862763978173	0.4339398592276248	-0.15161426234024195	0.48087651653750585	0.7300223922110958	0.1563666997108175	-0.1640572484964689	-0.41798925539349846	0.39399634025972213	-0.3918829376854619	1.1268169334451656	-0.1243647167072233	-0.28441763316252916	0.9205950896109212	-0.5133979645870059	-0.5741965878652606	-0.4636964422975394	-0.19717736154926221	0.17495941268393503	0.23578057405035616	0.0726885747912401	0.47032858906049524	-0.442287429849331	-0.35480268757015	1.2019203401016285	-0.19929887661702222	-1.0034726855630187	-0.06152988574792959	0.5186791754007162	-0.8235362144401979	-0.27052636780381495	-0.8398787222347114	0.11590718303878549	-0.41227595048082033	-0.036967346379837465	-0.14801567473765478	-0.34237720339880606	-0.6499207888797395	0.21202735778872736	-0.47009662309678824	-0.11792219352496627	-1.4533640056127346	1.0116285375088545	0.2546077817995856
0.34650721614940866	0.20891138341557597	0.5292490138160526	0.4870264100881897	-0.17135011589293742	0.4245136896719693	0.7479294760456141	0.29205706673248893	-0.1377408075046066	-0.3536037570382756	0.3507947218300761	-0.35781668227452973	1.1394206328761425	-0.33153464627284346	-0.20870904717780667	0.8519818788152083	-0.511946759765907	-0.48156188759265817	-0.49168360876779194	-0.13578429396688893	0.1009376041099889	0.15045772137047386	-0.07176369991301323	0.43643160213404764	-0.4136642196525204	-0.30547025218058566	1.4064266471012599	-0.10744186260270557	-0.9766698492866837	-0.035801470449104075	0.4414472701837521	-0.8876267835756455	-0.206858736984005	-0.8147339492784708	0.08039502403121276	-0.3323500782103364	-0.1633356613599359	-0.21600004087712352	-0.4107908593383236	-0.6888638851779408	0.25821953080711024	-0.546237372997252	-0.12181604657218333	-1.4479212483886417	1.0544519300713828	0.19872975135436066
0.4538486549120311	0.009689908761465017	0.8055691529713785	0.521572460953589	-0.18264807387479723	0.3771976452973065	0.779703745472866	0.37843859328089235	-0.10778239470931758	-0.3364052638174386	0.329263882844083	-0.34571055585931737	1.0858907978213452	-0.5092443210620516	-0.057319335703821264	0.7924138508623714	-0.48223692919770045	-0.42685863828407433	-0.5291248209242605	-0.17895468424566058	-0.0070131462850525905	0.05136918422213799	-0.14497273190927135	0.38858470135710044	-0.42308650974915435	-0.25601896254578504	1.434008542938129	-0.04010518420351952	-0.9768213149462307	-0.03830056811348018	0.21411627523415278	-0.892346254823687	-0.11404794802753089	-0.8307405419360874	0.07334315619879088	-0.26369611729652187	-0.21339119214621521	-0.33460213041318704	-0.5190024307204413	-0.7200549346363025	0.20272567611151163	-0.5553672092049192	-0.14313365977371934	-1.4551628830003591	1.0848040280768534	0.1072191654026258
0.5701125533564737	-0.13692005828390402	0.9775814220663637	0.5597293405143894	-0.1632323765621416	0.3596205781562499	0.8260968094680667	0.46331986843958906	-0.07403026128545927	-0.3507502999803884	0.3007360209749925	-0.30428070101614846	1.09175481970922	-0.599664352069298	0.1495863440928994	0.7195137171808289	-0.49866265409585	-0.3303458344609997	-0.5200218115335653	-0.29655241823368744	-0.11634074973437727	-0.0020166707153190023	-0.18920773917851044	0.34845725610490164	-0.4463977692406507	-0.21945939671098813	1.4754219006414897	-0.03631027062864633	-1.00712761778252	-0.09943286699097012	-0.11490411162068921	-0.8565126783587635	-0.00793022644774915	-0.8689187479831861	0.03914927209971154	-0.2106856835507085	-0.23974065715483564	-0.44360844300202834	-0.6346297142083955	-0.7081231826764144	0.14378594637488165	-0.5319454520505713	-0.18826620965011184	-1.4626087857403411	1.0646749210724802	0.026191799390283394
0.69275813486858	-0.38636422482929295	1.0305538025704535	0.6280771693916447	-0.11422712808666693	0.35497209759002	0.8520711629699027	0.6457261559026064	-0.04395204678611038	-0.4322487655955851	0.342488256093139	-0.24726276720786866	1.1469713685261353	-0.6304941512567718	0.2985137644739224	0.6382267762479514	-0.5163242951877922	-0.22678647650626957	-0.43224678145781936	-0.40330332049337947	-0.15256748605665968	-0.032535940157006435	-0.2681716905404105	0.31725693230843255	-0.4333043494053984	-0.17734537581546445	1.5007998377040856	-0.08090259945657248	-1.06581068266174	-0.19379087416041407	-0.4448060430506688	-0.8470512978060342	0.05224743050300318	-0.9108503463262915	0.05079704355147078	-0.1948829658909783	-0.2658903303611156	-0.4724300444756483	-0.6970342209283256	-0.6580646830745842	0.1817232858297822	-0.5116337707948845	-0.2454910626604772	-1.4636894300318077	1.0082032696752778	-0.027750667522142114
0.8110104671849714	-0.5709841833308681	0.8856843297009409	0.6950248810196623	-0.07579415011562839	0.3133213889054504	0.8579462397928397	0.7420977957512559	-0.01939269745379536	-0.5351209463392094	0.37194572243098417	-0.260898493087606	1.1285323572287669	-0.5710544188228306	0.34299976712000535	0.6283286977523979	-0.5070429632550518	-0.22425771310866732	-0.3501601349890546	-0.4840399046579494	-0.1559868231119967	-0.055570213946412296	-0.37654650869338735	0.27330749885420225	-0.3888281568384372	-0.10189670093923134	1.3430142156032172	-0.15210958706457003	-1.1208849135656698	-0.2640523904621426	-0.5472049708334621	-0.8438426557055431	0.05085144095538037	-0.9713715805291478	0.09529333635323037	-0.21699819881889257	-0.25909740908155326	-0.4739208169656629	-0.7416691498519723	-0.6126103898940574	0.21478623875512212	-0.49846404218277174	-0.31270520956412495	-1.4821658116981002	0.8708153241919036	-0.07267782509387541
0.9086901567492802	-0.5979327108423482	0.6120276063251502	0.7134769525569832	-0.07853326461374971	0.2549490626284701	0.8410225110342286	0.6466974169179073	-0.046052569997296844	-0.5954167487477046	0.32759459309911454	-0.31913856918161204	1.087462671497532	-0.436553117705693	0.2864494534682567	0.6286952932522334	-0.5232613731787589	-0.24177914487149316	-0.3698979485145407	-0.5267312265353855	-0.18384302232281247	-0.03874040702152587	-0.4626613747125942	0.22303840447704518	-0.3879497375330343	-0.014522983457586897	1.1738036601504136	-0.24857411204175756	-1.1652248390321478	-0.30594983108676904	-0.43721615926960344	-0.8334538354780792	0.022008495624656753	-1.0178486256055281	0.08693222289251037	-0.2257720439976585	-0.23285552427419326	-0.4839878151022566	-0.7843661476878971	-0.5776967905631529	0.20335814684689196	-0.49080107166957615	-0.3817184151541459	-1.5227558655726945	0.6695770666478031	-0.11902742700682785
0.8975243357760307	-0.6175037311782043	0.32641325585582104	0.7169256624129992	-0.1225156174121508	0.246467199650853	0.8089977052819044	0.46994525607968185	-0.12409938680229878	-0.5912493019274649	0.32475580095797235	-0.34588734373712776	1.080981384147776	-0.3283365343239342	0.1627673819139611	0.5330737201217127	-0.5751379587066043	-0.24733642727887012	-0.4310740011068712	-0.4911445794400078	-0.2056355971554969	0.01386036181391	-0.5088431781368781	0.17576102797436816	-0.4284316083527859	0.05866746075914949	1.0915279344372615	-0.32946524996444226	-1.244428208048239	-0.35560403386093525	-0.32603403736622927	-0.8332818103771201	-0.022340441132888567	-1.0100994959991265	0.037867114311998386	-0.21211839797627224	-0.22272761675556962	-0.5012259429753013	-0.791148906494922	-0.5509466777948429	0.20961742619357576	-0.48508590642281	-0.43114734719023157	-1.5773745273529725	0.4853142554154874	-0.17146950742235145
0.8167803244458819	-0.6613754350977483	0.06449220825860717	0.7022465384104669	-0.18006548020514093	0.2410681831598674	0.7658866671451462	0.2926554328937	-0.20882315191358156	-0.538176555668227	0.31527983282486177	-0.36539550173192614	1.059549353110819	-0.27837826319734404	0.035259147992163085	0.4311302450042353	-0.6365430594059487	-0.33514348833787144	-0.4853011306673912	-0.36910868346980397	-0.21841024039423745	0.06146859281610275	-0.5277888285237682	0.1538171890693517	-0.4904513261040696	0.13514620576076714	0.938814658633067	-0.3728428713567018	-1.326404057180383	-0.406234660039489	-0.26675553996000184	-0.8344186719138909	-0.06801031423657136	-0.9773533647867202	-0.0014463716577382574	-0.1818660818365096	-0.20553783745423287	-0.5393605886825193	-0.7772708193505948	-0.5360760706724207	0.18822246786919755	-0.46813278651129464	-0.47191779586815963	-1.6204421559445876	0.36281189018684595	-0.22107968951471862
0.7448822945717095	-0.7292696071158133	-0.1505046321672106	0.6266254688753299	-0.2588950610861312	0.18820785727652484	0.7295463731934577	0.13574474708235523	-0.3028275556993851	-0.47507394672595105	0.21380300952598028	-0.3974248533333151	1.012543870438002	-0.2600399130338409	-0.039579855636309356	0.36360933916721544	-0.7033224021350761	-0.48654944860215565	-0.5724299348354718	-0.19079580888242503	-0.2395554207444445	0.08889325102069554	-0.5033066798032657	0.15302808917126615	-0.5896961336654502	0.21608594676693388	0.7721564819078239	-0.4116883774200294	-1.3707044698661104	-0.4352132679291425	-0.23619174450735314	-0.8274329569445236	-0.07813499111691116	-0.9438683768231322	-0.04547314188934924	-0.14375220448981385	-0.20342465492948253	-0.5320952147081943	-0.7493114748672604	-0.532882514729134	0.11592452001464515	-0.44145667158669777	-0.502789314331117	-1.6388394660773584	0.29240528352836914	-0.2540687069076396
0.6437185969411663	-0.7986699802087462	-0.29624341435365614	0.5254633130988384	-0.35432296436742344	0.14586310461852475	0.7067413042037824	-0.008340090142994954	-0.37977219682703445	-0.44575409232460494	0.11786383005172282	-0.4079552617071819	0.9709286942985935	-0.27617344719492054	-0.05972670580586252	0.28232987977515106	-0.7553664343730481	-0.5841017440985524	-0.6823282296267279	-0.020952502069587042	-0.269372039866988	0.09536449471599873	-0.47003071040193156	0.17357899521270564	-0.7017194560280705	0.2557198757451863	0.7134598739635579	-0.4253266098701256	-1.4156107451900248	-0.4721944508533559	-0.21925963833854473	-0.821247532662225	-0.056557195689945064	-0.9012511194149291	-0.09197393489443467	-0.12518202135848383	-0.23917970324826632	-0.4814346530216566	-0.7129908954489987	-0.5306163308593578	0.050551036245710036	-0.4065725213006868	-0.525068068474688	-1.6332781015529823	0.26480698014680976	-0.2666368795115581
0.5583179114151718	-0.8736922248295279	-0.3678319614001234	0.44428598879567477	-0.4152166812230547	0.1227256154112665	0.696594583038368	-0.11940205284808472	-0.43174217604829385	-0.47753864941627866	0.059218782544380844	-0.39853938560646157	0.9240811167439329	-0.347743430126838	-0.043470092493220355	0.2061154235134644	-0.7696472466510024	-0.6084598326359215	-0.787064695254285	0.08296918491429672	-0.29592433188070205	0.06342749697357349	-0.4569729313132228	0.20316681052178315	-0.7882354706356869	0.24156829694567444	0.7059485879938815	-0.4016942672769302	-1.4567040371714337	-0.5202030729250224	-0.22819334006951583	-0.8154809521040004	-0.024059159446897325	-0.8662943288029851	-0.12263737043720521	-0.12467995903841453	-0.278200579105301	-0.42772400509118097	-0.6729898098117186	-0.5324906673741293	0.01994163358692766	-0.36962834651478993	-0.5483818974789108	-1.6174110804929136	0.27015613189572296	-0.2543804755303724
0.569942601743486	-0.9451552299676604	-0.3912108332427112	0.4092167362213509	-0.4320070973673813	0.09422946110682615	0.6981416448456873	-0.176463637497065	-0.4619082451306199	-0.5641531225085593	-0.02153685727355365	-0.3918983105444028	0.8491048956414373	-0.4487435679580015	0.007121293643590165	0.14486404887771018	-0.7444744245619448	-0.5891992513427291	-0.8755816884092024	0.10326179927272265	-0.3214918548224791	0.0071070968974921295	-0.4635350588407118	0.21398777173291883	-0.845796796063321	0.1999059221820506	0.6888354963348133	-0.36962599097535226	-1.4979356238854722	-0.5490451181007752	-0.2580153480138171	-0.8101855707353582	0.006877770205260694	-0.8595145792541354	-0.13795102964819989	-0.1319170037008715	-0.3134868851185941	-0.36642241218281335	-0.6203452866747077	-0.5397659665987136	0.018654882780466536	-0.34299230988785595	-0.577405067976416	-1.5991785027216472	0.28879894426746505	-0.22627583322693287
0.6222367130596025	-0.9354752498113476	-0.3705416170369426	0.4326502775506955	-0.4171518478295198	0.08386722317793818	0.7049374426632643	-0.19394633577249712	-0.47968681801313534	-0.6635498392062005	-0.11661640250788903	-0.3851726847581739	0.757706542250745	-0.5548757348460007	0.06601490290797266	0.08454786684357735	-0.6950457504630961	-0.5703984452127366	-0.9500332954503644	0.07275508503678214	-0.3465031656032552	-0.04086699947263263	-0.49746629133813486	0.20663198833511434	-0.8616746393572091	0.1403203272367374	0.6892811497634351	-0.34616957152801237	-1.5470895231401574	-0.5534834063025362	-0.28747183747574373	-0.810851233082546	0.03607346558296397	-0.8621803744124019	-0.1536619771877819	-0.14544819549785085	-0.35024089244907813	-0.3073826809834338	-0.5731316591262711	-0.5382312311249452	0.014881867703893825	-0.328371746900337	-0.6035037412485849	-1.5830281419997916	0.3444331403132864	-0.20026263876765915
0.6507885840414271	-0.8688282506578222	-0.3129544987759494	0.47317998739704603	-0.3559806622325209	0.0864416421026384	0.7120088304384204	-0.20684156014529922	-0.49318447667056997	-0.7316751545773469	-0.19948114493772837	-0.3735584898290407	0.6768806542711171	-0.63967461379246	0.12340733842051255	0.007510441092464437	-0.6299807430995528	-0.5652609575195868	-1.009023349293308	0.00032536617082842834	-0.38562038151631634	-0.07752975821751644	-0.5456518703171226	0.18139451507287235	-0.840816324341177	0.05895271094771861	0.7732503585053492	-0.32407027349155404	-1.60233497609401	-0.5450916275333598	-0.31784212314360594	-0.8263634095776936	0.06830131030066583	-0.8660992706206738	-0.17161218621576432	-0.16433675961263877	-0.38279158763033044	-0.2765819505144497	-0.5255273196649869	-0.5271354201890666	0.015514338439273176	-0.31690133810914217	-0.632633705184093	-1.56092764838041	0.4880680500393981	-0.18190076592462162
0.6828074679281879	-0.7893257773621171	-0.2545720549696782	0.49151415432390416	-0.27739297717733896	0.10057270021282698	0.7112133776063168	-0.22755023250726927	-0.500380565694445	-0.7544172850795838	-0.26977123767194217	-0.3665945847292425	0.6034475968233258	-0.7124485918110247	0.17704683955344414	-0.0865549715489601	-0.5587680493784972	-0.5761256445282532	-1.0626281872390397	-0.10516007238722506	-0.438296408632809	-0.1036205322681896	-0.5802668556104627	0.13428868202630082	-0.8127151935428604	-0.02724831131425769	0.9902592698752184	-0.3135065074475909	-1.6450285356958485	-0.5289021178004739	-0.34530976203967256	-0.8483377463871167	0.11692077422271352	-0.8836367744667399	-0.18169789219376065	-0.18187220454772907	-0.4160799756202233	-0.2656667542369852	-0.4869327969139558	-0.5310930784746125	0.027193237708085138	-0.3020643523142416	-0.6657725304846693	-1.539387244790142	0.6792492987241177	-0.15771921212390422
0.7138406324596243	-0.72622842405382	-0.21942976343414283	0.49896425189747867	-0.20539339608387136	0.12694637120317223	0.6988243563315083	-0.26303594745918846	-0.5229512067393625	-0.7373120929069612	-0.3255275143032624	-0.34974593133105547	0.5392735213037575	-0.7897601263123935	0.227244625255321	-0.16523833627892584	-0.4993005463249053	-0.6032024035958491	-1.1217139782534895	-0.17876486469041417	-0.4750611206517984	-0.11211927987745089	-0.6172939688227355	0.08851402619910798	-0.7748685806393178	-0.09123151333332716	1.2824296576795173	-0.3148049878098541	-1.6730826100293101	-0.5106573392233873	-0.3343334570248452	-0.8688012540489887	0.17978533578663308	-0.9085332915545837	-0.21025750545105898	-0.1942584493465027	-0.4564532882930991	-0.266232219664232	-0.4807204774996876	-0.5537941019078756	0.03169686553069942	-0.2871391942644822	-0.687213366883902	-1.5306893761027287	0.8385167083426814	-0.10614099060053657
0.7296971179513163	-0.700143323910099	-0.18204946280608209	0.4705713478905711	-0.1313803879697071	0.14934946504319663	0.6730128514409693	-0.3194644780535527	-0.5544031474452666	-0.6918822575139454	-0.3643310040635321	-0.3127818920099421	0.5109223750894307	-0.8440302048430413	0.25628867595409155	-0.20731452181104787	-0.4577737622134673	-0.6430829014473475	-1.1752709476134682	-0.18685479335446412	-0.4765747471882945	-0.11783592625139325	-0.664738815606145	0.0684159948817867	-0.7291079070125696	-0.13096052570776925	1.5408033100150786	-0.31345624369163183	-1.6897043197987134	-0.5169460521984985	-0.27244257752400075	-0.8937897698012971	0.23301306627986557	-0.9195984102602918	-0.2530472642959324	-0.19581974070769245	-0.5095210647146596	-0.2891421371257241	-0.4745316008001904	-0.5739154635873588	0.006888746168843321	-0.26674735641346914	-0.7002010919211382	-1.5343068987613575	0.9501246093605596	-0.026458126773729336
0.7410413881182022	-0.7057747890753671	-0.16873238390840645	0.40443423045948	-0.060213213100343554	0.1438697457646031	0.6386893749061103	-0.38581374616135644	-0.573419671269735	-0.6368346390675048	-0.38833079255256014	-0.2785849672980204	0.5155375110428008	-0.8729260869225877	0.26081965770508153	-0.23185397567757776	-0.45137091896433396	-0.6537376910989006	-1.2176984707858742	-0.16485380299882585	-0.4373025213287245	-0.14398005566822367	-0.6859921316792572	0.06764748019843447	-0.7052248462751034	-0.17343903295535246	1.7248581760357855	-0.29393715179438074	-1.689473828577664	-0.5519812164496329	-0.183331321629873	-0.9215456458733758	0.26387494273053874	-0.9277258345232985	-0.28426148593060807	-0.19722184157715317	-0.5756828884895848	-0.3242523995629696	-0.4638729798177229	-0.5938866171140907	-0.027570004241471373	-0.2406243219966242	-0.710921510120755	-1.542049319752047	0.972735903847856	0.07956918567400487
0.7645032082910642	-0.708086855693476	-0.20382843558665747	0.3597483830943406	-0.004043579431081493	0.10915140653557356	0.6003072099050853	-0.45128714496071787	-0.5817898169933988	-0.6019555972100561	-0.4100415549841173	-0.27009146273369716	0.5286005708175032	-0.9080150187290782	0.2543664412718531	-0.2451935629470968	-0.47710987040667685	-0.6302291871022275	-1.265758530881883	-0.14172293433815242	-0.3764200852794217	-0.17763204732283153	-0.6856312621480779	0.0673524254539337	-0.7131306200237307	-0.20921416077158778	1.8166465767526057	-0.25339943261378073	-1.672114546900902	-0.5880201166479344	-0.07453582040553111	-0.9479552385466473	0.26962401796429736	-0.9438683768231322	-0.29590925738236706	-0.1989729369861744	-0.6504203911649533	-0.35969680066176996	-0.4952315179428268	-0.6224980048186721	-0.04667498231706332	-0.21767548875470077	-0.6985252564324634	-1.5483025601947407	0.8790691634208327	0.20172402916852486
0.8281160970321182	-0.6710266343418033	-0.2234988708751005	0.3593430859958776	0.036210731816630155	0.08542478697877488	0.5666601814479207	-0.5145838784490014	-0.5885626066629279	-0.6152665467552978	-0.43025295536929614	-0.2814289462019112	0.5489129110166285	-0.9407636850858975	0.22943231139367787	-0.23231034966716893	-0.5105593441677146	-0.6070905022585639	-1.3119437380358991	-0.10643457511530405	-0.3139601950685899	-0.20090260916236016	-0.7016234803192674	0.06385980068762527	-0.7507369106644741	-0.21967333435241426	1.7191295037805958	-0.21596968900995384	-1.6432899733427895	-0.6189242588035828	0.03374365472604786	-0.9586058361016571	0.2404658491873357	-0.9554713832437015	-0.29815754815096196	-0.19041950941134167	-0.7170202200450088	-0.38785012481227965	-0.5401868306350079	-0.636695940648336	-0.07195200239652781	-0.21323481337362313	-0.6599974699526159	-1.557764787039533	0.7568610392615948	0.306030119011588
0.9165079309466835	-0.5722121689205694	-0.20672305065261148	0.3865422058218562	0.05167072091901237	0.09833723299608095	0.5518534846361675	-0.5783055386314798	-0.579825069046813	-0.6527968933995018	-0.45882080022629046	-0.30215924648243636	0.5793814213153162	-0.957709915930465	0.18577012361141118	-0.23560222762487393	-0.5476846718986781	-0.5903986648119472	-1.341071772466598	-0.07412909461774787	-0.26169448839873743	-0.23644490521795164	-0.7060203906596834	0.06145819230214798	-0.8096407259739505	-0.21618694315880566	1.4315858088443503	-0.1934934128038064	-1.5968887978137818	-0.6467898805749488	0.1087071952435716	-0.9620463381208317	0.1779840589509904	-0.9649110170968083	-0.3055525286307998	-0.1800904955826064	-0.759014920036875	-0.3950469575226958	-0.5576282104244997	-0.6262205546912145	-0.08361999699748941	-0.2174670816068523	-0.6257332061130756	-1.5716088947003324	0.6760805487459173	0.3773601818210108
1.0034551761508597	-0.43815067961995535	-0.18611857024703968	0.44763153211753776	0.02022426356396067	0.12579232134037652	0.5724350437408299	-0.6303200347902311	-0.5703208005247143	-0.6680982653066478	-0.48993756056212767	-0.3318211778070726	0.5964208190653952	-0.9643318889070278	0.13498651400637618	-0.2778804147589457	-0.5961006920839031	-0.5765054587935051	-1.349767898878392	-0.06313763846636883	-0.2373943997254721	-0.2870029257490988	-0.6832381273623654	0.05734114935561566	-0.8589979465681037	-0.2060843323136888	1.1330709367744018	-0.17379839776070022	-1.5426575062325474	-0.6519246386176022	0.1543970055403549	-0.960819724357474	0.11418883768865593	-0.9820111177461748	-0.3177601154546593	-0.18397229449630986	-0.774644786419941	-0.38630794637433297	-0.5908934226842967	-0.6087376318687622	-0.06977106882625553	-0.22408801638080544	-0.591017123881981	-1.580702121055355	0.5980764867825668	0.4010805778672696
1.083468395545164	-0.3049142431374211	-0.14494660132172374	0.5379390946933613	-0.0432093594626556	0.14403115133981995	0.6259683930005817	-0.6521647356611708	-0.5808234165806467	-0.6633632371097715	-0.5030819678353768	-0.3695846057930625	0.5867814293525238	-0.9696219423189861	0.08528301722278918	-0.3323086241732743	-0.6398441516913047	-0.5691890366312753	-1.356126442685915	-0.04589117601831694	-0.25174649712574176	-0.3226366881466734	-0.687103229972623	0.049244298227435555	-0.894615363309821	-0.17928666182099612	0.9435872017141227	-0.16625883436691194	-1.5047779204189151	-0.6450965029225848	0.1710388470319837	-0.9465715583867622	0.07578411448873029	-0.9918172245478682	-0.3250828616929361	-0.1900092877595776	-0.7814914978001336	-0.3720942017712606	-0.6234709819774832	-0.5865721331540052	-0.06100371587375723	-0.23060474758083477	-0.5437569201253584	-1.5714375730443682	0.5492098353330438	0.4047763350825818
1.1428154988002432	-0.1812138822499077	-0.08944952460994893	0.621312392366381	-0.10095843058278164	0.15710500293234161	0.695523540248686	-0.653092636809718	-0.5750729347857632	-0.6473465571663155	-0.518435435190291	-0.4034510140377752	0.5755199234258708	-0.9614347757297811	0.044192962515326714	-0.4022535492336948	-0.6807888591437303	-0.5692789926414668	-1.359724564715016	-0.016170857082680134	-0.2809886676229881	-0.33980949385399667	-0.7081761112801466	0.05247617694046276	-0.9287576985764282	-0.15382808249130298	0.821834685014711	-0.1779032711639847	-1.4702239936518553	-0.6564653488547887	0.1616966246442415	-0.918135061263064	0.07241422574204907	-0.9865861187494966	-0.3286403980898301	-0.19435029001480755	-0.7889375845873461	-0.34125920067032184	-0.621236109835998	-0.5554725147451451	-0.08343461764401591	-0.2271179356841405	-0.505327712203669	-1.560986952030552	0.5553134513624807	0.4241514559495009
1.1714013601046656	-0.10511715023813797	-0.09202970864637303	0.6971913782369037	-0.1506324498707849	0.14219919806111486	0.7717304269274511	-0.6524509107817517	-0.5374392261503593	-0.6152976471047011	-0.5447142539898151	-0.4324057938511741	0.5856832710308035	-0.9369711005629572	0.017583742414059186	-0.4766275464553916	-0.7214624623988082	-0.5794140364563588	-1.3384390002501836	0.001645064031109519	-0.29405509429045146	-0.34902472780879146	-0.7208920139708963	0.06536938310135271	-0.9537760748312556	-0.13443106966867965	0.8020638783631359	-0.19980989146926867	-1.4413467363860735	-0.6560624888487823	0.15474102293553113	-0.8903791851909848	0.08874580238520663	-0.9710287509965994	-0.3398276762516364	-0.1927889986536176	-0.7924339411282977	-0.30013444232508546	-0.6089599415343437	-0.5214928182770018	-0.12732590574576147	-0.21204849576279416	-0.4919210282942636	-1.5523022619320592	0.5101210409591082	0.445923298103679
1.186017198821552	-0.08871203025072902	-0.16278593826173549	0.7562984332691907	-0.20118156288156416	0.09537544069086182	0.8370014030168251	-0.6507165161115704	-0.5028404940178108	-0.569230254548888	-0.5589681891773848	-0.4668409978766649	0.6121323783218907	-0.9129965484000835	0.0041464066353658745	-0.526634165249258	-0.7579020559835381	-0.5819228096294725	-1.2981336510461599	0.008415294834878542	-0.2949486810409129	-0.3403354253203986	-0.7326012806009892	0.07688337987515416	-0.9604305154184122	-0.10852876782343608	1.0479754402765162	-0.22844347778034288	-1.4334375947723441	-0.6334340471554949	0.1529026799800602	-0.8657048022317312	0.10573784720143309	-0.9459135323104059	-0.33242366649160365	-0.17549846216734175	-0.7926798387311774	-0.26207690553976504	-0.5897994293283247	-0.48748699865185774	-0.19116183134765388	-0.1905264499176799	-0.475696640597527	-1.5287521235314423	0.41182188984966794	0.45733532873163013
1.195942373019996	-0.10014764605481799	-0.26098089918918455	0.7651781242446193	-0.23323275980113642	0.07233479482873276	0.8742874715956598	-0.6430071318026128	-0.48287354334113247	-0.54008922715662	-0.5598578106582363	-0.5076405655032964	0.6701122667065313	-0.8959600179240177	-0.0023800377857572017	-0.5387991506111408	-0.7805472301149674	-0.5586941687756173	-1.2637241159873804	0.02116032211567202	-0.29103695944960695	-0.31213330320894916	-0.7424682133087481	0.0961236939119477	-0.9775348309500329	-0.0798769711050519	1.5174834815137548	-0.2520590657882186	-1.4331412489167086	-0.6275481941863899	0.14615133859973578	-0.8413445520655328	0.12010302996568109	-0.9228907559435608	-0.30070380516599854	-0.14296237474238768	-0.7893679053923862	-0.23055649179973953	-0.557964222669548	-0.44580097086862436	-0.26166050900673044	-0.165573701792599	-0.4606798402382175	-1.4985863334928227	0.35495037238378774	0.4847579771728414
1.168384718974145	-0.1152480313531701	-0.3733899922456111	0.7376326596254085	-0.2418414053666597	0.10071796523052168	0.8895388703844158	-0.6283948567063317	-0.44472069398813546	-0.5224553290441161	-0.5504618085009326	-0.5505769605225815	0.7568093540794056	-0.883355694360674	-0.00965706908280165	-0.5223547239042412	-0.7675342286422595	-0.5199231283831457	-1.2282215815539075	0.035722193710961275	-0.27546301894156333	-0.2818960549883765	-0.7373400673393643	0.12538900752354692	-1.0014593265603957	-0.036075219927167335	1.988579669514807	-0.25208419766619816	-1.4185149345752488	-0.6330243590137934	0.15573007294666158	-0.8268046913584133	0.13432561164710763	-0.9080486015258081	-0.2651645583178399	-0.10154835604792212	-0.7746601550201208	-0.20957429738568037	-0.5327242330996294	-0.3973098606868125	-0.3180049277947354	-0.1432581056537535	-0.45492942434570277	-1.4715702262061607	0.3304830957664022	0.5170585055238938
1.1202119342729653	-0.128592781003746	-0.46218901417303365	0.7078691145218797	-0.24075998873363572	0.15612849920228195	0.89369777338061	-0.603792468309804	-0.4004899048491569	-0.4843496259359231	-0.5177257371550067	-0.5857116296298412	0.8546315747768884	-0.8585157707292728	-0.01935977747886091	-0.47597665240466397	-0.7179700024447373	-0.47286613994082655	-1.1897511948037487	0.044598517675315	-0.24900190924932505	-0.25345002263163896	-0.714728742241026	0.17876646932533596	-0.9946805813545498	0.03649718221433821	2.402146051275621	-0.2247155825467479	-1.3961046024257726	-0.6274389440152691	0.17547882153847166	-0.8169992606037664	0.14669437925185214	-0.8874078993247755	-0.2232325810915068	-0.05591578932263347	-0.7579468023243646	-0.21262438362961872	-0.5175646108811639	-0.3516465822502829	-0.34684777426159624	-0.12396441315871014	-0.44254960041710334	-1.4376024132640284	0.2833894353761096	0.5228846816612138
1.069149972151005	-0.1412467887601158	-0.463418994376778	0.6679068206133774	-0.25086269675267936	0.24106818315986733	0.8986396023926545	-0.5638320151088161	-0.3728875922337161	-0.42540668872653475	-0.47428422079793997	-0.6045741275491616	0.9763620658642257	-0.8207328999164082	-0.03677888509933377	-0.4032411126210066	-0.6724723392074358	-0.4005115224102509	-1.1685294551199197	0.05168511440449375	-0.22167456750306735	-0.23803032181232542	-0.6726114693258094	0.25705204095364387	-0.9639939144874999	0.13671508179789113	2.772289583509471	-0.17549061087797213	-1.3580340381718423	-0.6335979224121754	0.18173563791323108	-0.8074930039377431	0.1542747526018475	-0.8611341532527277	-0.16454225982295254	-0.020128542239672104	-0.74612834878594	-0.23445477618454813	-0.5024675025687537	-0.3166937981838777	-0.33597582041378526	-0.09413814403778972	-0.40886037816681514	-1.3998523453017635	0.26893389976127463	0.5371286106123218
1.016354503576578	-0.16569137690509667	-0.3967873600311119	0.623906293796548	-0.26106500893529155	0.3546008647670222	0.9177242069550114	-0.4945689639551068	-0.3218440795238547	-0.3602514567235441	-0.4452965545679599	-0.6267648494289823	1.1161009179266876	-0.7750412863781261	-0.07018000107784357	-0.2937936520681237	-0.6421644846744908	-0.31108525316780666	-1.1579106071803797	0.06429455628868212	-0.18217438583980866	-0.22092611586148997	-0.6179967147518729	0.3340681910067716	-0.9228573726759862	0.24158414417837265	2.930707223200021	-0.09820170879898585	-1.296604835030403	-0.6573939753093105	0.18721841514884535	-0.8069918873392978	0.1725051752425781	-0.8346298838743111	-0.10438016588258692	-0.0036155900783807716	-0.753789595975673	-0.23911558213034173	-0.4979508728562424	-0.28889875913555574	-0.31200736047648386	-0.05496561590182105	-0.3489985487257389	-1.3681051245927054	0.3237230958129098	0.5794447059686674
0.9713938043608537	-0.17994752211052864	-0.2969185162699967	0.6061174356930762	-0.2505638842619756	0.44431815375101047	0.9603905431147668	-0.42218400239507037	-0.22431750563868436	-0.28599937251965873	-0.42508515418278014	-0.6563422300294486	1.2571245434505087	-0.7242326937215907	-0.10477107185964321	-0.11977301275853072	-0.6152135379969443	-0.21339302610000158	-1.1588679788954397	0.08662095159617071	-0.12324325147008527	-0.19206848496582826	-0.5759744075027556	0.40322078903202263	-0.855177651287059	0.3431966002393697	2.8134598575244922	-0.014345009274744363	-1.2381127485914807	-0.669035946669315	0.20008681583713983	-0.8111130104100918	0.20035741831369833	-0.787768633287316	-0.05426766079943666	-0.0019440899152246894	-0.7922418336260478	-0.19018568735749927	-0.5074373581001685	-0.2618090453262424	-0.28798437719992653	-0.014975490493524474	-0.27448958851844374	-1.3271921952895638	0.3881996132264698	0.660939724915109
0.9415672962816257	-0.19090345604364045	-0.17675037516138206	0.61722994522913	-0.22899958284949537	0.5122053386869927	1.0142558530052395	-0.3886061215803508	-0.10989090470077315	-0.1822952574294569	-0.3937984661483528	-0.6651893103493909	1.3882073240358879	-0.6526777607282566	-0.12683100321294732	0.09436364839018749	-0.6058684168412978	-0.10453625865622582	-1.1844617160780424	0.10859482487248825	-0.05884117781182131	-0.17061200557563083	-0.5373043882669579	0.46549792533656487	-0.7652308292036241	0.4302454494507007	2.6053316035686094	0.061494621174102634	-1.185139280530831	-0.6559668949490518	0.20132312835105287	-0.8220926994625872	0.22592053873952334	-0.7289319924771551	-0.015216023955360442	-0.015867135230306785	-0.8397615453826258	-0.05469674392592335	-0.5169551002971225	-0.24700374609632086	-0.2673745549608464	0.03485786482084305	-0.1986826772954097	-1.2826353861499518	0.4549923359812372	0.7638818270337163
0.9287614422430508	-0.23078420679665718	-0.10285908322219162	0.7007432546270741	-0.21588029159096206	0.6118167894317412	1.0554690784795775	-0.38060189017746104	0.01601269948609243	-0.07988180683955412	-0.33745244044545725	-0.6596704539899481	1.4976068608963349	-0.5686163287723688	-0.15344022331421536	0.31316879100619704	-0.6045607377717359	0.03687458936457487	-1.2195334332397387	0.13126470318470737	0.014514999815352526	-0.1472118664182933	-0.506260112018966	0.5122743949474131	-0.6656959775319692	0.4884602587676179	2.3919041252069357	0.12272425322432076	-1.1215632163019014	-0.6367183804247981	0.20002231257554443	-0.848016134241845	0.23488939631699268	-0.6784119232583044	0.002264662502473213	-0.03687415742733672	-0.8684086161181568	0.15603337196145803	-0.5312473420690675	-0.24268036361277115	-0.2527623000400171	0.09961637818497045	-0.12267039407621454	-1.2440089420244853	0.5410163532465556	0.8657847004098805
0.9132193672353852	-0.2826186297744174	-0.09235338764735775	0.8726776528334483	-0.19225276107600128	0.7453395515294367	1.0871556601930539	-0.3799254762560894	0.1475070498624281	-0.010193698910818816	-0.24050369052663703	-0.6656889282649394	1.5669272077667058	-0.48610504049054015	-0.17394405992475612	0.5238040910544476	-0.5819554319046224	0.19868546147432495	-1.2449037836888277	0.16289225669924218	0.08638490560247263	-0.1049086832511189	-0.4895841410518589	0.5501443283172645	-0.5517749379906951	0.5125401288525653	2.1527178786709356	0.1648201488396372	-1.0577961736326735	-0.6054864877557886	0.19979655115995998	-0.8775969722545296	0.22598808662086006	-0.6331052272757971	0.006517453474394946	-0.06172624227074826	-0.8534857053433708	0.3602092294875674	-0.5556590223837508	-0.23916026820698053	-0.2373212903624841	0.15249568412173836	-0.04708528460903452	-1.204927836581268	0.6264594330158703	0.982217290641324
0.9049427236829155	-0.32909980307207587	-0.0847700510528481	1.0738376563581187	-0.1536134601947146	0.8883126100560477	1.112234346332757	-0.3960380027420777	0.24493778238435038	0.03113089036076782	-0.10834991975885584	-0.6712923353485513	1.5955367441743782	-0.3841266566514763	-0.16154106947507613	0.6989170353227339	-0.5311154212489902	0.3290117300171033	-1.2618971316311416	0.19743037672754754	0.14246203331000767	-0.07464856844504972	-0.4838482148194367	0.6020671016112782	-0.44372107645154674	0.5164385480963273	1.9849577225585555	0.1868440512421577	-1.0028009682902463	-0.5373007247053458	0.18558433252176057	-0.8885542232503789	0.20643672763399165	-0.584340681697756	0.008016313986792385	-0.07574725096535623	-0.7857332314498147	0.503905989272214	-0.5934017931647754	-0.23272091000640574	-0.20350591535540036	0.1838369128943263	0.020769622922636344	-1.171513524373789	0.698148628951237	1.0967143173399676
0.9279286793394143	-0.3836875999892432	-0.09829983329402879	1.2765451578951037	-0.12442944026927967	1.0384924275160663	1.1160299716575974	-0.4071554725779423	0.30572516702443053	0.0510973146786296	0.05506055180242479	-0.6720148597187294	1.5976325757426266	-0.27663999529099886	-0.14440572030769588	0.7775031400221313	-0.4574627897518023	0.43224124926779817	-1.2615939639213734	0.22462880728634574	0.19481892230133568	-0.06249116715646521	-0.4786535928837833	0.6676241487965576	-0.34177471517732294	0.5272780552619111	1.990686394813745	0.20571809160460663	-0.9414310343199341	-0.42034841652108945	0.16954452147168977	-0.8788684621311813	0.18284000108707682	-0.5390398965692575	-0.00309872993345276	-0.055915789322633705	-0.6485992120436219	0.6496761222901	-0.649257968225389	-0.22873712856385872	-0.1511635096688463	0.2149056092428046	0.0945145993042116	-1.1416640204692574	0.756053762481435	1.1702072749695998
0.9970310051799511	-0.4415276399916335	-0.12595126794962044	1.4400125312626677	-0.10336315967463953	1.1783180773259587	1.0959682754274596	-0.3989691297346848	0.35200057191270046	0.03752201216344735	0.23690318078718225	-0.6842132232875805	1.5955080341528949	-0.18357870006241878	-0.1372476844909806	0.7712859796065559	-0.36116498412318465	0.5182391950107279	-1.2358247085910095	0.24654844640402168	0.2582544633519566	-0.03425855626435455	-0.4699927241354908	0.7360494025679212	-0.25539957913755423	0.5509379736803564	2.061034814219062	0.22269048653328943	-0.8837555453498739	-0.2580163185077479	0.15815969580009118	-0.8568866459695433	0.16276326968981278	-0.5004006439094209	-0.01617312765604743	0.0003213132363059534	-0.44040846970517195	0.7941097006617652	-0.7137488765599216	-0.2286848822498579	-0.07087244027924337	0.2464632608227733	0.18049974665699614	-1.1062202055680488	0.7789140301813049	1.1931287639201045
1.0809871019955555	-0.4839123301111485	-0.09013387449774576	1.4775725187330042	-0.08032613955797478	1.2725143710221998	1.076808509967582	-0.39229171025448506	0.37370065390811513	0.0017099598238564258	0.38610969589577293	-0.7062194708601212	1.5880936711049467	-0.10392690011137817	-0.11714660181386187	0.7463649671585652	-0.26047369576695545	0.570013876431972	-1.1950725859199578	0.2744428819987217	0.33150122219336	-0.004951215853942803	-0.45061972825115193	0.7955475348835551	-0.20431038085633263	0.5907303749855906	2.1642643538670394	0.24535106317795266	-0.8509270100089565	-0.08033457145200763	0.13548679934928737	-0.8147704136435188	0.14365472459170672	-0.46240567433661506	-0.012028688046467404	0.06592616396238471	-0.15549767526813232	0.8161200140344549	-0.7583056631009991	-0.2234080045357966	0.03774895618820644	0.27333976723568526	0.27246532653799593	-1.066401099145293	0.7702301463124765	1.1803787262862584
1.1624619052615486	-0.5113597267684444	-0.0010296695122519628	1.405930729800964	-0.058996619388190875	1.306240065963649	1.0698749171712152	-0.38536280354710933	0.3805772717211634	-0.03491070160025848	0.4745020864032595	-0.7239366907884149	1.575267469007478	-0.036051677101611154	-0.09264268636456846	0.6916374961117165	-0.1742944556217128	0.597480444877064	-1.1491267216947056	0.3134462810885245	0.4176411612914224	0.013448763274986796	-0.41399147083649784	0.8424269305680673	-0.1601076584504873	0.6426379856886163	2.3745560526491403	0.2932859317771245	-0.8276934949271604	0.07561321968649279	0.11416847139198809	-0.7597298606889431	0.13055043561240798	-0.4292044073654802	-0.0014463716577375594	0.11646914508639612	0.11731034652715241	0.7607472404541918	-0.787718455900125	-0.2006808579455332	0.13511673543304764	0.31064464670055075	0.35762898590613545	-1.0248687761628952	0.7511044768011998	1.1250917571882977
1.2475566778841656	-0.535209509393414	0.09227311451459266	1.2898094265720923	-0.05211681751888394	1.3015915853974196	1.0745850000825683	-0.3864294562692713	0.402540917465509	-0.06835135229773578	0.5216920078762719	-0.7265808225260864	1.5882443987177317	0.011250279865063101	-0.09524227993483374	0.5721198816245819	-0.10381533796407097	0.6379406592386836	-1.0811054613396969	0.35062379683739103	0.5060880131228187	0.03595710559798929	-0.3610101257194759	0.8869939204642778	-0.1024966111753777	0.6954330414227415	2.5534251333186146	0.35298251927060537	-0.8057112179024903	0.20312865379094167	0.09938647394302796	-0.7141207708782346	0.129034360942409	-0.40779529414321747	0.01419234164028273	0.14961750363338616	0.28836286653061727	0.743217812209535	-0.8099343352646077	-0.16367087526535454	0.22645423335608367	0.34985725313418253	0.4194706013902059	-0.9819461120494039	0.7096768431576408	1.0517676742293127
1.3285046311498985	-0.5476620507639727	0.2029805808229833	1.163201982050246	-0.0643467858884168	1.2928595437782178	1.1036785308315507	-0.37928375022812233	0.4264772979367121	-0.08558872095532884	0.5250305873662079	-0.7066575973399091	1.626105739548257	0.02683449126786016	-0.10998856599714654	0.46282953342877153	-0.054881030342739355	0.6992206924034791	-0.9902668417757589	0.3659811027594248	0.5803013045718638	0.056773320594304975	-0.29802889596215526	0.9327479910767382	-0.04620319285837217	0.7412553147696492	2.570886644930969	0.394952755496025	-0.7798501029007292	0.29870889724979416	0.07014499535308547	-0.6899325458129952	0.1376054365520072	-0.38937116219573265	0.03586261410867212	0.16280582360202606	0.3836866091471042	0.6711723761834738	-0.8095592518282743	-0.12534820394591087	0.3273006016455099	0.37541117572421084	0.46344485320824874	-0.9640429990011452	0.6612704149192362	0.9809442354318314
1.3876732852113398	-0.5439109385329338	0.35050422150057475	1.0680308542928607	-0.08334272279746432	1.2944171075790551	1.1680976834156802	-0.32665354396145596	0.4475943449723677	-0.08957734076648984	0.4774808190020643	-0.6691785672443075	1.6788962915498697	0.02321498103862494	-0.12748090160551417	0.42759895774051426	-0.04365412711138275	0.7754634085967693	-0.8962928298449991	0.3667494200068483	0.6445392500514708	0.06697181772541824	-0.24836185259201252	0.9761073150419654	0.017250171495126077	0.7718325502608676	2.5519261172405234	0.41776412340856356	-0.7429385802155046	0.35322473263881277	0.053320394620270176	-0.6716829264069395	0.1488859327352174	-0.36030749303121995	0.05137491748396041	0.15244007350596908	0.39635801999551873	0.49322211976044106	-0.7975643961038701	-0.08251928804391467	0.40767890837792364	0.38717816391811366	0.4936756110431818	-0.9788425543586678	0.6285643883585317	0.9295413837587511
1.430484096522779	-0.5342981138385577	0.48709675991632373	1.0159317545449151	-0.10391809715737584	1.3246483718170707	1.2596373931888487	-0.2589254320908579	0.49948445639092	-0.08854325414878066	0.41127898678097524	-0.6252198771055164	1.7361584293974388	0.021687412272440382	-0.14890924156322582	0.4304868324943195	-0.06681758867891881	0.8460888717092212	-0.8158975400728412	0.3746676071685326	0.7061329082082838	0.08313087147576247	-0.2146965239596695	1.0186706773708627	0.0783583220426896	0.7862535320162497	2.5472508076348026	0.4356580205298199	-0.7066263347050104	0.39483539156424835	0.06844640946440544	-0.659514020352164	0.16760420118560096	-0.3214436279190232	0.05979923590604622	0.14111305774831676	0.27870370131748334	0.3517443833948398	-0.7860462089131391	-0.038645445861906276	0.46352171244476503	0.3847814817178571	0.5029912847890555	-1.001826013435711	0.5955792100140328	0.9175967484002984
1.4842142989686353	-0.5102564584651975	0.5609880518555134	1.0026527477916194	-0.12795827349283245	1.375483057731449	1.3442184565331443	-0.21294662938433917	0.5657507722966815	-0.07792248482705251	0.35733194035228494	-0.5851274609901231	1.7649976459769743	0.02763213801276405	-0.1416962847555893	0.47112656219035254	-0.09030797001384547	0.902731172793041	-0.7560059611982164	0.38528846323586036	0.7607420005400607	0.11596728824768783	-0.19716586199766545	1.0747104936114091	0.11676016224304328	0.7997791451241818	2.481439950411814	0.44663227391411126	-0.6909134188928879	0.4512153079980066	0.08820590859981452	-0.660007657598394	0.18897184764840888	-0.27517346273297394	0.06679692805729712	0.14918891384796176	0.10925720003282802	0.2831945518281239	-0.7632442616793854	-0.009818542112071874	0.5554807764353281	0.3750584867047756	0.49706014153992006	-1.0205330204081096	0.5572599692062313	0.9223772006155354
1.5441562328691691	-0.4529344748834623	0.5790585880819435	1.0321952217505317	-0.14800716870245673	1.4274314421148198	1.4041342186741044	-0.14594696327521697	0.6160754747821832	-0.0645959851071091	0.29738744573808107	-0.5566338669449233	1.7709047328970733	0.04253910217932143	-0.08422146775666825	0.5856988782001167	-0.11571202803593479	0.9511375013882304	-0.7240536802080908	0.40174853038360825	0.8133542000315206	0.16157088192141833	-0.20333863029414573	1.1312512167437832	0.13844717471700244	0.8213551524428109	2.431899494728318	0.4621135107493563	-0.6938307792050293	0.5049185952393174	0.11567354749588152	-0.6630891507112194	0.2001247533890948	-0.2170815895280051	0.062029468114252265	0.16380994824216355	-0.01373002290766825	0.19823765521325662	-0.734730106279808	0.006874155211121803	0.6814514994542998	0.3716277844248094	0.4876048148366576	-1.0285785489439663	0.5305972015325218	0.9484618420508515
1.6021607183816502	-0.3763676546381357	0.5368323504105615	1.08961476704558	-0.15368460602583411	1.4584697342289172	1.4311858783737494	-0.03497172030363626	0.6614563602801382	-0.05633106725279173	0.23002610686779276	-0.5378098011729529	1.7461854044003284	0.08017147360635497	0.04812896686467258	0.7259702869024203	-0.14105229683511897	0.9840913864549952	-0.729454852300554	0.42735609228891835	0.8694130912747606	0.20567290314759262	-0.21722261067792176	1.1730186174363515	0.13768477305570878	0.8421308745101795	2.3867507510141475	0.5186686134954256	-0.7119934874237349	0.5360685502799865	0.16658812198189837	-0.6555873604389757	0.2007702109218666	-0.1543615176336294	0.05309048072104161	0.17311646929709934	-0.13695545915095594	0.0973020764496674	-0.7195861125378565	0.021333322610789518	0.8202133978629235	0.37376796552002195	0.4721854853648719	-1.007703664094175	0.5187747462567145	1.0240852186024907
1.6536220667941302	-0.3072263097555305	0.45397052615835387	1.159974343338845	-0.1498925332271367	1.4545879301449645	1.4200056948674122	0.09417130683809903	0.7026042522346378	-0.03878269510115091	0.18779407589480474	-0.529777482376828	1.6754439114665556	0.1241248192382896	0.23433858658262893	0.8092547992323595	-0.14160247888267863	0.9813927061492557	-0.7438792528074574	0.4553409181480214	0.9142018475836083	0.2412990433500018	-0.21578862911981694	1.2009458920903282	0.10995655611345871	0.8679380929592335	2.2855712171378295	0.6105591366803812	-0.7398895106341914	0.5512816366084845	0.23400478089275373	-0.6443832908200119	0.18817628371266695	-0.09424813235742582	0.03839984184351352	0.18299852520674845	-0.26624380816525567	0.029985987633308807	-0.7170542993426077	0.028484536839622338	0.9953859822272555	0.3859036740524254	0.453800584268519	-0.9732482433619909	0.5200045230339684	1.1241369657811782
1.7204810313432355	-0.24403302007303881	0.385738992750677	1.2636640792021179	-0.12916063803876096	1.4319750090571592	1.3655766782455285	0.23271475309221987	0.6945535777218013	0.027538800004518006	0.19445124338072417	-0.5280634086050238	1.6121096040753613	0.1605531955786756	0.4086578117661695	0.8232228359301669	-0.13433050747145914	0.9739463475278602	-0.7381350225170975	0.4747567469417401	0.9402344003649107	0.2582889163733584	-0.19795407702629303	1.2174140638764566	0.09493227120123554	0.8977150431991918	2.0702476860071117	0.706470760342024	-0.7493725780145157	0.5561910661732021	0.2992928321709583	-0.6426406017537775	0.1597010990692204	-0.03775218973501193	0.005325588488634775	0.20014211662373596	-0.3679762570568045	-0.008988288556790932	-0.7267283263047004	0.03442102426794119	1.1925205676442379	0.40231974477525423	0.4322858139506681	-0.9494674796552683	0.5389868443319461	1.235347431581846
1.818194711230141	-0.1826625215002584	0.3794781160744776	1.3730795577109582	-0.09186599336564312	1.426527570893609	1.2879667881463603	0.35443457104557696	0.6270173637530031	0.14672311401094298	0.2464791063900506	-0.5213531556777343	1.5869739802671152	0.18900510447002036	0.5473607743373827	0.8066587045702598	-0.1422403711117331	0.9756155312725221	-0.7271651382820349	0.4884870281045236	0.9556533309264467	0.25077343194041507	-0.18543760223435207	1.2190402958403364	0.08061237912825074	0.9128729212750404	1.6976247001522027	0.8021813289798322	-0.7341008882541175	0.5435453588660302	0.3743423770372759	-0.6432987847487499	0.1180090456442479	0.014948984613329353	-0.04147317076289105	0.21978377421862755	-0.46072575914313985	-0.02702320862277386	-0.7471313023935733	0.04720177883033898	1.3574318595604364	0.4071612031329631	0.4120361351291698	-0.9344175311082594	0.5539855942287579	1.3671476168421632
1.9389453322574415	-0.1394623722000823	0.4388593407980741	1.4345741811051034	-0.046965859345793816	1.4611571370562688	1.2208543700677081	0.40518295909509544	0.5544414914334113	0.27580511421543585	0.31277090033392274	-0.5050579252013857	1.571456213655628	0.18149518511705434	0.6455778131012654	0.7655251931805716	-0.14838008381638113	0.9774946123742968	-0.7084963898383659	0.5177011615595045	0.9819138395114388	0.22853948864336124	-0.1784766189092444	1.216432835307533	0.054657574745966	0.906050687598456	1.2705428653197388	0.8943901892858588	-0.7039526365408342	0.5024331538463307	0.4580783611317818	-0.6320124422554151	0.09186801556698751	0.0695830082227638	-0.08645704469518926	0.2336762059776077	-0.5401814220737713	-0.015182705282541764	-0.7722071929600968	0.062444640940015714	1.4694991310689178	0.3982317584136113	0.4027533209026812	-0.9264181276336234	0.5490589424769379	1.4925240694382556
2.0885367420086447	-0.11778075163192832	0.5074238011781931	1.4569907951692123	-0.00015901705192801485	1.5315380381293426	1.1898943436969402	0.3589353252146988	0.492591865017331	0.37827299041679685	0.37909268151872116	-0.49817088439628704	1.585158071408324	0.15404409714148584	0.6674272139893723	0.7000093402814264	-0.15707933909010963	0.9863402867097795	-0.6617048472648115	0.5593801124756294	1.026711714052433	0.21034530878389396	-0.1586572843942374	1.2166661344078362	0.06395556022391118	0.8843558260345901	0.9405972723475535	0.9584848554257164	-0.6502547674997433	0.4512426205407854	0.5289029423635965	-0.6193872957154881	0.09384191476604553	0.13190114204449585	-0.10972549975812215	0.24259699622566183	-0.5799937808400765	0.0266874393077018	-0.7925242124281432	0.087398786664555	1.5256799798391512	0.3813908577355529	0.41093534122974484	-0.9262995203333404	0.525632826566676	1.6121392976934303
2.298919843725317	-0.08531588260421377	0.5373224928977673	1.4590320187378372	0.034154617297261276	1.6083509513747873	1.1855412750488146	0.19779271640810986	0.44454339490897105	0.4279169231541588	0.4443948965119836	-0.5031055721160113	1.6225672294004945	0.14416381246168258	0.6259435588469758	0.682293051636323	-0.16910360760778417	0.9922174127089466	-0.6270479911796416	0.6101794410699953	1.0654368459831483	0.20615310144300286	-0.13646380822673768	1.214353728619534	0.1033766982975155	0.8658066401613219	0.712811650794654	1.007559035826616	-0.5888782480659727	0.38995327454231016	0.5678736629108526	-0.6124165394505523	0.10864240609890734	0.20171423875022274	-0.10158108902208576	0.2459277511295337	-0.5956543844235019	0.06228605825029724	-0.791594318075567	0.13744422468788525	1.5097591647761575	0.36135972456350784	0.42920523400824784	-0.9226358726134908	0.4785693447476045	1.6929003613405225
2.5329687075504363	-0.01053347891892093	0.5514348973407215	1.4270135479592196	0.06371571012763215	1.6655369466739276	1.1968028828607986	-0.012008334870429505	0.44099726446879295	0.40317659520266497	0.501070781865083	-0.5188781253884006	1.6387022614738627	0.13247753515190766	0.5730363375929923	0.696335903742261	-0.16270873801151392	1.0135569773487836	-0.6357042271033084	0.6590353789797018	1.0747647974701091	0.21135906074087335	-0.11180122474064653	1.2071145947718815	0.13478433195296205	0.8516550613618102	0.5718879338749032	1.0786654959226962	-0.5433200118596612	0.31280899746000423	0.5795165016288328	-0.6026784228658458	0.12560442963453952	0.30343412539901243	-0.07345488121415558	0.233780292068354	-0.6093093856834371	0.07197607943539325	-0.7780678716528021	0.22587764192316057	1.4475480346841179	0.34146485760351714	0.44435347244510054	-0.9133910924858842	0.40985273807750133	1.6759154665812215
2.735551030231003	0.09634923557214373	0.5543295124066756	1.3811633925657656	0.08995429264469808	1.69494504247834	1.2493528770446432	-0.16195542608099464	0.4756918379645896	0.3205818422709505	0.5255003874740728	-0.5482018538163583	1.6409416431495258	0.09673393101705209	0.531836440903688	0.6665070005209647	-0.17132028310374736	1.02517129777571	-0.6469613228528885	0.6745553873776602	1.0622819376600894	0.21177828147496247	-0.0563507723050324	1.1931578191831378	0.16514780681142072	0.8264738086043362	0.576798224379351	1.1613074880112717	-0.5043999228195766	0.2404990404497706	0.5846982636436688	-0.5994548220609238	0.15417718343991646	0.4464827032819428	-0.04783881330048042	0.21530807231654975	-0.611668465811068	0.08107493221927596	-0.7647289669482038	0.34804258563507645	1.3754463708508904	0.3256900396432988	0.4570865362070977	-0.9099646593666002	0.3405853724826163	1.602201672843821
2.8760500286873993	0.2117894746414355	0.5138881332264404	1.3928949013067455	0.0781725430112215	1.6762946282620952	1.3059678231027805	-0.2719680800106249	0.5027031288400007	0.23850802019176517	0.5456018346425175	-0.5934288048176956	1.6019606114811697	0.05550462426865873	0.5263718023070398	0.6303337506902731	-0.17779488922864933	0.9814926572716878	-0.6452779442539085	0.6450520050765898	1.0372979815757568	0.19859950603423396	0.017731943819343267	1.1631308526264301	0.191823577982102	0.8025207163809741	0.6519921119722258	1.2903596814349418	-0.47751806098173794	0.19415648348768857	0.5660675715861799	-0.6071435961385572	0.19561405597983994	0.587202404685146	-0.02749584502078033	0.20854247641806012	-0.594486370809821	0.09975242663440428	-0.7424036882481235	0.4729439300427738	1.2946864007436785	0.3094984073873846	0.4655560773287878	-0.9053060281832657	0.26814171226672584	1.4886334568337352
2.926984527099619	0.3217901212938508	0.4837027543917081	1.4594225777599925	0.028114336235169825	1.6696043671693783	1.3381742676907815	-0.36022275280282484	0.511648322743153	0.18886408745440372	0.6188806557225122	-0.6441746121784758	1.5096650699191378	0.004410082779044533	0.5413377723330368	0.6228222837140548	-0.15270977732108698	0.9018915833645874	-0.6304626169633557	0.5949306034652444	1.0113201381873396	0.170648916363238	0.07521466150949122	1.111112014996997	0.1875806469975139	0.7792015134655413	0.7240502199855279	1.5060749674238751	-0.47177553684587464	0.17453924963590428	0.5304617711854865	-0.6150492714304427	0.23657809335040714	0.7060933222314152	-0.008254448924889597	0.20977926408457118	-0.5775885949119045	0.10443036789617473	-0.7036138095406688	0.5720878416481725	1.2080597193324334	0.29333082211006783	0.4653342755729339	-0.9009439152506387	0.196875016328452	1.2991560763678387
2.9079499464450693	0.4204702757912118	0.49313568527756163	1.5478510356065764	-0.0058933710402032016	1.7004812537082596	1.3700925955049503	-0.36387365358355794	0.498661818023041	0.15071950890945443	0.7341116268601702	-0.6799318820728034	1.437552673459558	-0.07628768790352111	0.5513425461791627	0.6008639614279984	-0.1294346846134663	0.8543048539733642	-0.5952792064349033	0.5103253159842361	0.991998604266646	0.1337956027392224	0.12803456499414384	1.064966825304616	0.17724678969716015	0.726034047763008	0.7915869713957238	1.7190927651763643	-0.4770043948319705	0.1769632378076359	0.5054237551428485	-0.5928580334067672	0.2794860086394387	0.790518050048526	0.016278105365365968	0.21671629589723107	-0.5757059413898545	0.09674517868040854	-0.6558141141229619	0.6320992640671175	1.156175309695638	0.2797042009045948	0.46324769609193617	-0.896351177011906	0.1539384541238455	1.1571129928148185
2.827248423018168	0.4778786021097233	0.5102721763868626	1.6449160061695096	-0.03370427642502161	1.6861242277927686	1.3995118234765263	-0.28348446062063204	0.48007658033318884	0.1212208274990316	0.8175361311206574	-0.7087713654441525	1.401500063982453	-0.1620572878885902	0.5699058411104911	0.5961057014709521	-0.10801745302296609	0.8133648742240567	-0.538874056222621	0.4181724414255946	0.9627290790729572	0.11176745871163059	0.19141465054908371	1.0501111620058794	0.15847679227510594	0.6624391029450439	0.855453159112	1.8432693742720523	-0.4847159725419431	0.20519075077083793	0.48196606900929895	-0.48584346190601113	0.3286308449718821	0.798273090508937	0.04832302077799659	0.22837393806078232	-0.5804087330449368	0.10618673778383614	-0.5612383884992067	0.6081312675193392	1.162947108431336	0.2723137628155092	0.4571604701257175	-0.8808399778526862	0.1335000167644573	1.1774623906277781
2.7324069253907437	0.5062182070470361	0.5292305178731374	1.7171178420012456	-0.07246452521921234	1.6226111339451486	1.4257805571603217	-0.12074620871747554	0.48125862381324847	0.10910724140587388	0.8435950434867119	-0.7233294628602864	1.388637974358131	-0.2180882092334598	0.5770821839241806	0.6773926424038299	-0.024349913529624883	0.7725748211584025	-0.45523965881450923	0.3675719714129139	0.9315356068961316	0.11086803968213048	0.26695983793139455	1.053713574584095	0.12219641756704606	0.6302137552532107	0.9115568743806499	1.9048005888580222	-0.48261520969866273	0.2597407268383312	0.4554874801243619	-0.278942141565962	0.3569934498131011	0.7295062149628843	0.0806297853162872	0.24093161877372574	-0.5951164834172024	0.1097251805331243	-0.4160342132087311	0.4897149968369668	1.2227046882568178	0.27258629523961914	0.4356374849280197	-0.8413503361529389	0.11408010618377569	1.281307322716382
2.6969125310183975	0.5497541336568965	0.6127581960702287	1.7349877595244094	-0.10771728453918536	1.531836638443493	1.4900619147656609	0.13607428206969135	0.4695579907167146	0.07760258745884335	0.8247130774493211	-0.7025837897208218	1.4190131770869994	-0.15503649153957552	0.5656677713110804	0.8617228449536908	0.10075669989365996	0.8367034613125913	-0.3696187150976476	0.308140372568081	0.9073905281693753	0.10701120892851075	0.3275669260362223	1.0703258428733524	0.09535490690477913	0.6129085771467525	0.9682439905013134	1.8971018569036997	-0.4502871695805964	0.3331568418311571	0.44366188216519475	-0.05652864473076551	0.3422755170018732	0.6145164610628587	0.11548280686961365	0.2433011080160023	-0.6342987295761272	0.07953275378132989	-0.279527285098231	0.32097246419351133	1.3084262822364008	0.2961282872869564	0.41154324233838385	-0.7983551898003853	0.09649354380476668	1.4342623080650527
2.675991487459691	0.5840705747065804	0.7331852803796316	1.6654314083899173	-0.14785776245710483	1.3793325807003582	1.6085342794840662	0.36263825783553727	0.417124778239756	0.0389837285854719	0.7602105222141282	-0.6554121720635805	1.4537594805866327	0.09878072266435431	0.5825651295178024	1.1054415184768773	0.2225462737258619	0.9922174127089465	-0.28801873258403854	0.24613265118776856	0.8648539752009764	0.09848197253858866	0.3297606329231251	1.101045844992726	0.08742427223241456	0.6083841922114104	1.0103947020593025	1.7982414262258204	-0.3713538045663062	0.42418271878143293	0.44081298811139485	0.12011121654497994	0.3011388572678907	0.4535107086991898	0.15734254985438562	0.27373098278115504	-0.6859295418808571	0.038622186885808804	-0.13024407743763217	0.14624772859698662	1.4226744873151547	0.3482300742490592	0.3912607039975008	-0.7678006313886169	0.08146461533673373	1.642056095116505
2.6171287463016255	0.6191928812995057	0.8307791231623949	1.544490754208407	-0.17373350123545866	1.2378121723506936	1.7626141194033245	0.46323314870608046	0.3630702493678518	0.0304311324991616	0.6375127280855062	-0.6131829285555337	1.434789333891831	0.46770739212110063	0.6210647441534866	1.3502599784995708	0.3907664281803574	1.1098998642637177	-0.2056528526983806	0.262475210991792	0.8387302400981976	0.09238421640638311	0.2575107541544741	1.1220153170670633	0.07935275899220218	0.6689919336657588	1.022516475317809	1.6758408031740017	-0.2638131862880361	0.5339996251643957	0.43236306084238996	0.2472003693923977	0.2546283883075739	0.2897682309291413	0.20099009031779977	0.36765949561258526	-0.7221379639049506	0.0020211519585488476	0.08202970481216713	0.0006372514772994553	1.5899520921550983	0.4092613059305128	0.36723218044663586	-0.7423527761834734	0.05794041907000293	1.8237847262715623
2.58450653418876	0.6920373702260525	0.9799766466736528	1.458051936663371	-0.11943500292465399	1.186541691383231	1.9198507170184889	0.5236160991484595	0.30024623575874954	0.048710362861814294	0.49950144958987314	-0.5609459538775786	1.3987223694039852	0.8203425030616444	0.7024759596955161	1.5370665710585232	0.6215239420407681	1.1390156262289848	-0.14335188834085538	0.32716752322486664	0.8695042735962344	0.07586691948327233	0.11181442922431528	1.1113384523590568	0.0795599333566841	0.7878224080533736	1.0135061732700426	1.6056390906851763	-0.15710233640554416	0.6248206580438205	0.42269832214667086	0.2611568406267012	0.22489981519932564	0.1933622020348563	0.23758576294879177	0.5303154418924747	-0.7344558969492251	-0.05160381939204202	0.320512442175746	-0.07963920998463069	1.7693011643065035	0.4632467728827825	0.35127888378483074	-0.7214778913336817	0.03182841032107566	1.8672504684242355
2.590726763224086	0.7751086766418258	1.1715483753996	1.4594741610270696	0.06721608501873808	1.175566112268522	1.9965023056742575	0.5377340717637382	0.22123301854099658	0.10151098106376115	0.40808034774870183	-0.5043661465490872	1.3705650158346674	1.1298444900230324	0.8670741694860233	1.5766663665815526	0.8671044765738294	1.0540971526083507	-0.14797918496364543	0.3734382995726544	0.8954547622882096	0.06228416769878529	-0.07636953471884894	1.086842046827191	0.07849091363595755	0.9183956818703697	0.9739240460188364	1.5906018503608998	-0.041165252217611165	0.7256039409022762	0.45083249474589093	0.1621451759966333	0.20973156317918748	0.18853303430912857	0.2554998548559938	0.7181724675553361	-0.7301296359985534	-0.11584411899049621	0.5414053292229515	-0.08728676419646915	1.9833379848931016	0.5070683835476768	0.3440908639191875	-0.7195867638236153	0.012732919381019735	1.7875611094177881
2.556090624497324	0.8296101308222171	1.2956006645200382	1.5725962657273118	0.3856292521964201	1.167302146817447	2.005571720641862	0.382549108649224	0.1762354984960334	0.1933269875939895	0.39573560023352067	-0.45392010993763654	1.3460251249721906	1.3999833626203304	1.003470450438551	1.4122969149206852	1.0738054797460277	0.8269882122119242	-0.2329618808704667	0.39796117830513134	0.8869748063909715	0.07756666900512503	-0.23707043489275964	1.0678830640584105	0.0571022322468525	1.0508310055294072	0.9057390714397364	1.5890604285115029	0.06573657610517913	0.8733306566639755	0.5906325637104507	0.03227370412501368	0.2037948549417162	0.25813334027051466	0.2658744978002347	0.8858551597471352	-0.7108804642730961	-0.14541110670912286	0.6452878126107239	-0.049728195219284024	2.224080337047693	0.5356602411005724	0.32706963287734425	-0.7301032777820329	-0.0002136876727676873	1.6435305008948462
2.4375068865356084	0.8731844319817552	1.3698711232889542	1.7965118590711693	0.7682942194585991	1.1234401817524131	1.9685424517962251	0.1468275290248185	0.1802768093129937	0.2768314257457934	0.45542020542635225	-0.4003226372434957	1.3760342749271537	1.5645017662414546	1.034848643251467	1.0786650839072711	1.1467883244027086	0.5622576693310278	-0.36057953048795766	0.38439359961827335	0.88465877542549	0.11087566187729607	-0.31022248748935766	1.0537890537047823	0.0288602228806883	1.2160701008737633	0.8165354606089213	1.5832465874056263	0.08407050637380693	1.054522065466955	0.8546659145078672	-0.09297552807736781	0.25259444654732743	0.38422367800030577	0.2688722188250282	0.9834021949097946	-0.6687628154797897	-0.12961234537816116	0.5530016587962521	0.03191973198516193	2.333290585579117	0.5383535027035358	0.312299278913428	-0.7352297488720382	-0.00955395546565194	1.4134127814197925
2.2296135759491955	0.9443788152721411	1.3755493777633796	2.02660270638798	1.0953729488667006	1.1369901797918227	1.8316995110419185	-0.021061875048777923	0.20553100852885714	0.3396541315434254	0.5387547479640566	-0.34209024757895923	1.4430937076057493	1.6200962393674143	1.0472974011935803	0.6943158877227591	0.9991401943352158	0.4171786151168682	-0.44517129961113	0.3135999445380104	0.8511036811224445	0.15450510700322537	-0.30372683592813815	1.0403880789138202	0.014117695104160471	1.4160780247580174	0.6963548850941012	1.611838287253402	0.018729537937983654	1.251008498226773	1.1299765855408892	-0.21191966636200082	0.3829468468866481	0.5394722585587605	0.26142306266402004	1.0019050282177007	-0.6096551791874874	-0.11139750449441721	0.3147689770568953	0.17852288907086084	2.2832054461377966	0.5220897295118275	0.3131454115376121	-0.719020084500041	-0.024424446434775135	1.1431158806900414
1.985597050022386	0.9730829784313961	1.2136081495847624	2.0887015909107434	1.2247302990091344	1.3241883659277038	1.6564368248378265	-0.21232224730307378	0.23298157231915492	0.4002453872712663	0.6204799752386487	-0.268092991071503	1.5051504190409566	1.6477429765445628	0.987579977065381	0.3998125151611579	0.6792850833816384	0.40429491543501905	-0.46698341851924574	0.21713545436735565	0.7911604229843419	0.20033736653191356	-0.2623123089420591	1.0460284277505694	0.03374125090788055	1.620412243168887	0.58351543696712	1.725199811525334	-0.07857727012568601	1.3939145501877905	1.2867625133922538	-0.30195610833335246	0.5110101245806734	0.6738732570258513	0.2904612277716617	0.9670851695075552	-0.5403504766757511	-0.09574439334926124	-0.002825108419953004	0.35963473655395967	2.127606740566666	0.5096814885553151	0.33207249470383116	-0.6575485564811947	-0.045783330216402726	0.9458377894761828
1.7243729232806373	0.9464030727676637	0.9649301971135715	1.9215791746188546	1.1010717299394148	1.630108422913945	1.5901261229994041	-0.4638354903994838	0.2573731992657852	0.44411243010669244	0.6691792545050148	-0.1486919956848996	1.5723246918054845	1.602442661409441	0.7711912728362852	0.24732375031128143	0.29801689807585385	0.5259254363259677	-0.4444373146295841	0.10034219373251319	0.7942606219145145	0.21368383026627705	-0.2124078514066669	1.0622907473893712	0.08216204337457622	1.805571310014908	0.5586074617019798	1.9193100597447352	-0.20121835611443228	1.415204677284855	1.3055114614293335	-0.36787911876162116	0.566436913877419	0.7416884850763805	0.3699820984504549	0.839506235809066	-0.4644219074864321	-0.06348716102221655	-0.31103429375021635	0.5122788736959786	1.8209020525791648	0.5114529493120265	0.3643980468996091	-0.5622344121149593	-0.06685551757143145	0.8447013472975705
1.5358116086715028	0.9577331585601374	0.7145783618087134	1.6005765035976025	0.7965177706639139	1.9992833248274597	1.6338071312757012	-0.5603285378750475	0.2748882083993681	0.5443410811509114	0.6408113245875372	0.03248483335189878	1.610602327947511	1.3705005329360431	0.5540702887282416	0.22369704442393426	-0.04134974143392249	0.7628395818332512	-0.3351134428673639	-0.04420991710042438	0.8218615106251994	0.1979439972500217	-0.17943577213685186	1.0637111272059243	0.11698391055668371	1.9641228731606155	0.544362757565312	2.117742990976575	-0.34069847216671445	1.3042338159694342	1.1862234296521301	-0.42017474945307265	0.5067471027363197	0.7296480754591114	0.46995428877129103	0.6635640061810112	-0.38958450890989355	-0.05901484355217203	-0.48185354204694447	0.5754903828474613	1.4629563303580988	0.5164467052008559	0.4035501642477864	-0.45248971288097034	-0.08942908884470199	0.7799703870026596
1.4786483836433075	1.0020461698009804	0.4633479692154673	1.2598690245528696	0.48386030122384194	2.3985119448462524	1.7160957872455882	-0.42534927266815076	0.29820960678972885	0.743025663323277	0.5287190180002971	0.2293880970842676	1.582043034077433	0.9719856842249284	0.4420406207477046	0.3157948118315478	-0.2324861742171957	0.857893099268777	-0.13466374002668755	-0.14040323647787098	0.813883057496079	0.1611821499679893	-0.20105945430775365	1.060520418922362	0.10672463602754298	2.0685402894091984	0.5037029592958022	2.290910007546565	-0.4737577613469009	1.070336027736616	0.941541057333352	-0.4394714781693113	0.29852700585620867	0.6567790672304937	0.6021339215482712	0.5089104434661225	-0.3247290161502687	-0.09117783164134226	-0.500693670484429	0.5331512761392208	1.200775401207723	0.532942932519011	0.4514429137525865	-0.36742192140028623	-0.10058761555364806	0.7580361653574744
1.4959069699421434	1.0196313071909928	0.38566500897902256	0.9508336714935213	0.3153442856329449	2.6385704568654766	1.848021952620358	-0.22580716586373745	0.31514956774382286	0.9987560613913393	0.35591254428171226	0.38339339794470195	1.521055770942463	0.5542294890353248	0.37953137958101746	0.4263270958023099	-0.23928770010948752	0.788557005635734	0.0912121599464553	-0.15983714332447058	0.8087494927969991	0.10545628111479784	-0.2398624254760909	1.0469341771988057	0.05792264273020113	2.0756556968907	0.547060986505875	2.4840819989880734	-0.587824573912603	0.7310937620010709	0.6986970279700445	-0.4389180061053569	-0.011270093913835955	0.6100301228696784	0.721997616139048	0.3439952167459227	-0.29430687209394674	-0.10051657884890644	-0.45219850786185384	0.4042988042352274	0.9715592829720234	0.5877540124031425	0.49162189108157045	-0.27982384084689993	-0.0882973924239162	0.7763071056855486
1.578707395789435	1.0003576896151425	0.5742958827817326	0.7375663382820239	0.3206090771358273	2.556729759952044	2.0233660631300987	0.024465985043492823	0.33173012358573695	1.2363238554070166	0.16634320288461918	0.4772908203499255	1.4370287155674952	0.3269152166762298	0.40459365843800865	0.5069930688477113	-0.12348633957753356	0.8003012625218264	0.29774117317776144	-0.18432386595118572	0.8339522864528732	0.07329061751741503	-0.21563668405405836	1.0159465672879073	-0.0048180418094798064	2.0158482406876117	0.6583771101859311	2.6180432859103653	-0.705421194892093	0.37561418958277437	0.5917936224191684	-0.44264272350872436	-0.3277244126556089	0.6078312851781599	0.7103769325278748	0.14192125562940253	-0.2880672204208642	-0.09038960710639199	-0.4017185287220153	0.24155806691259127	0.757369797035506	0.6799821909855968	0.5162336711015331	-0.15475244269857522	-0.05421069622985304	0.7916097489180199
1.6551176409884145	0.8782498725392719	0.8480635818150036	0.6852387983513077	0.5137913523760375	2.2319898128955806	2.1940439345853746	0.3677980819793264	0.4225557888238134	1.3590225088961807	0.03280002328719388	0.4885821852413196	1.312276494719087	0.4499785644702129	0.5584914284973905	0.6417730265932975	0.08598949479105153	0.8739952250930276	0.47881207688609867	-0.24154994234459007	0.84617983576276	0.09829903985462252	-0.13648280135995933	0.9754280029557869	-0.022245549349692324	1.8901796853907151	0.6905289793635747	2.5903982201331432	-0.7902156223845	0.07781187938028934	0.5743239890703988	-0.45888787652100016	-0.5261350561016175	0.549928559301494	0.6135559609951505	0.01335656542443692	-0.2978416501353478	-0.09651548256823418	-0.4003119658357658	0.13018198704180067	0.6900225683854738	0.7841777492502693	0.577409881318041	-0.10382378581598775	0.004531892651726282	0.8111797251741477
1.6544973176010125	0.6326431609616978	1.0956132817684754	0.6984220076086023	0.8396677172382103	1.8381924904828177	2.250984577866105	0.6677269522938615	0.660817417858485	1.33136652318799	-0.05606216732815815	0.38166395131395703	1.179607485446779	0.7999648862201308	0.7707061374164829	0.8606080953725591	0.37804845186358527	0.9250102779837661	0.5502878535129487	-0.290631855915304	0.8434443661184904	0.1952533623566864	-0.06368212172792949	0.9418260707738412	0.016123142952344176	1.6955598206238556	0.7115557184049012	2.4639262328486793	-0.8147596446945501	-0.13750655162638697	0.5518553529479804	-0.4709670303491885	-0.5290996575602792	0.485872634400981	0.5280396482667692	0.004007185390958209	-0.33720831949643315	-0.0995227305222301	-0.41380715530550277	0.1182698274496625	0.8005959003983175	0.8755642835817969	0.702966104891172	-0.1903214541945273	0.09400381167903779	0.8588998099911969
1.7207869442466126	0.34800953236144716	1.2459760496832804	0.7361588519946316	1.1295940936354338	1.5125083208113397	2.2056312396199527	0.8108405285039106	0.9595309867618695	1.2133562473715946	-0.15879845474599782	0.2179968086097633	1.0768614960649852	1.3258473651599938	0.9698313434993823	1.104259435028429	0.7056778743587626	0.9843312691488393	0.39221780525892636	-0.4124869713567019	0.8459609981912184	0.35845218303999526	-0.02338818960182709	0.9389990346172222	0.06375667283400832	1.5019145606679367	0.7981097170328206	2.2789974973843807	-0.8134293810759214	-0.23912969517532953	0.518797431380307	-0.4808173372171294	-0.3712402588766699	0.46467631192305936	0.46957505900309326	0.09754384470428591	-0.3809243027084601	-0.10043946992700943	-0.4229966994956655	0.17913678326036747	0.9928124806143337	0.9274015537793228	0.7928122457717877	-0.3009359402972578	0.16496872190510162	0.8764497853792012
1.9350534403200392	0.07168399376651517	1.1992737938268458	0.9092207130385497	1.2651269019190856	1.2619503761242943	2.2167863694937813	0.8266495359226184	1.1993580247295932	0.9998678988825596	-0.23655537047117559	0.10081719133998295	1.0098451284186134	1.9914459489360374	1.0849091264760404	1.3228625760424881	1.0715010940685685	0.9639312450598899	0.00771339019797721	-0.6509997620363368	0.8436267307614413	0.5049355297258968	-0.03624654079172633	0.9911413835350515	0.10193476472072191	1.4018313625623178	0.8163004797101922	1.9656113562752537	-0.7909795361456936	-0.22080297896990325	0.4699254601781465	-0.4985359226158783	-0.10673026088273381	0.38310652659251765	0.46468118913731543	0.29036026645563273	-0.3667006632418647	-0.11999086545697368	-0.4485805155488897	0.24872234271992394	1.2435653178564794	0.9396655128642486	0.8250145747698688	-0.43471179642745544	0.1813481414352725	0.8201430730777179
2.195368325932307	-0.04756491935833235	1.039700046341149	1.229508587358875	1.176827810916019	1.106952602244068	2.1584865666495356	0.6967000152592486	1.3331365942633409	0.7379485312829488	-0.26167468262150023	0.06527514147081523	0.9590714554261714	2.4296474856907784	1.0704832128607669	1.4655430408865666	1.4327554106877733	0.7487464735699387	-0.4546492795902223	-0.8746343151952729	0.795883667236782	0.5480390433854229	-0.13779332755213408	1.07892360089336	0.14501045858378603	1.4301899854757854	0.7492579984662857	1.5851482328393938	-0.6794217851577018	-0.11018718071062264	0.3582380627256082	-0.5236815047647142	0.23010850738239239	0.2214092043097419	0.49762903256946195	0.4731048282494995	-0.26438420754347497	-0.1443658524345151	-0.48237709601015943	0.28870383450888715	1.5179049516611272	0.926912598547832	0.8811879231598893	-0.6959246074171759	0.1924236770733614	0.730717439790509
2.5154891841547182	0.05873258325014068	0.8153257628582173	1.5797810779273465	0.8575893520973443	1.0718953113070844	1.8881390816725052	0.4486122016364473	1.3085293242494012	0.6040148765713116	-0.28070658486352745	0.10437600818458155	0.9447810422330761	2.4883798710113147	0.9774104402464928	1.4519790073926584	1.682601849502636	0.44531485608227417	-0.8477062153057077	-0.9724636983584103	0.7086495402810116	0.5065971682719232	-0.30006116121668974	1.1843473472775592	0.19836200092514972	1.599066020724384	0.6941995430574937	1.2155169488126094	-0.5816474091884747	0.024764093165698865	0.23300498033802244	-0.565655629398642	0.5293381163833353	0.0748259357291546	0.47884812976352437	0.5311175170623412	-0.089113006790598	-0.18020436580079088	-0.5151500112597696	0.279939515335285	1.607999317449107	0.8699693532280202	0.9600836292051887	-0.9361768727291224	0.23057693573944782	0.6331273656954827
2.8815224706255824	0.31691655348472736	0.4788013295196465	1.847689829049879	0.4127571576024861	1.0666577003913151	1.6023272420304082	0.2701776779681463	1.077599559503206	0.6064484789122344	-0.26044520574346885	0.1799566691628527	0.9932794460230013	2.3936480326000122	0.8404100283938343	1.2351340284696457	1.8233129015791625	0.15577644461305168	-1.095250628429707	-0.9389289102649764	0.6383479704232726	0.3781098243711929	-0.46118940688804966	1.3550536713172687	0.24667506272231515	1.8451497736787181	0.6523648402943459	0.9088410191239543	-0.6032082165517971	0.1374966134904348	0.19932352724159302	-0.6674271749962657	0.7198681736734085	-0.015491913535387185	0.3866320911303328	0.5049368038841131	0.08393743123626837	-0.22205737507505702	-0.5512283492920652	0.24955175295468318	1.551938420025238	0.7872156842131364	0.99908787871613	-0.977583999116777	0.27349840865844377	0.5199423652841728
3.1695819570579866	0.6454218860045223	0.2018893201910906	1.9354329663481518	-0.05139824462457219	1.0686429889664757	1.333727247920755	0.19577214661734804	0.7607240522643145	0.6526791483024235	-0.1323497082478847	0.27568346178193054	1.0684063947382816	2.1888710432691045	0.680928624257475	0.8666905880535	1.845296262522949	-0.07606018387454222	-1.1185865639842927	-0.8029006013652218	0.588726551076214	0.2183486137074145	-0.5911404243788777	1.5703201235149442	0.2535781125468498	2.0099372228911756	0.5991538209169315	0.8560724526600986	-0.591795608378114	0.22127101033260183	0.20991281268684742	-0.8178743448129915	0.7789425485623303	-0.07752632636466533	0.2802220240303468	0.41090420496193697	0.18603104223204764	-0.21756792228903513	-0.5732488727001241	0.21981053870983894	1.522866575533498	0.7270982377184025	0.9704097331721749	-0.8884374343652528	0.3632193008983283	0.4388175715772258
3.315672363581656	1.0027656926074464	0.11655828755993894	1.809275033153693	-0.46510413800441874	1.1748317169012892	0.9552608118589185	0.16555031948943003	0.48521208004723054	0.7392236456085437	0.07962010212210095	0.4322483436558663	1.1568045508840146	1.8551687550660971	0.5953891808978764	0.5163674394863583	1.6103446072565055	-0.2224585929048415	-0.9128314262226601	-0.5993959600887863	0.561189489990563	0.13909302837907647	-0.6774452217302841	1.7400726659387076	0.18177976479202332	2.032044112505195	0.6015198354834317	1.109602837715208	-0.45788679441177293	0.2964760968775227	0.2586880289966149	-0.9780895486232861	0.6795721097960585	-0.13830172728992823	0.19680953358743825	0.22731470901966136	0.18124372327597577	-0.15179401191062306	-0.5813522377725722	0.18825376505347324	1.4914284181180113	0.6737700548478075	0.8991538653840736	-0.715138990063007	0.5603306388279636	0.4012429573582758
3.243782831288134	1.3701252566763675	0.10476712395262086	1.5229363176083017	-0.7227872237380455	1.4202327534601733	0.6385766335598286	0.2702210378349005	0.3030016749521308	0.8096581619229932	0.319438063566819	0.5905503585900167	1.2689458947960754	1.6568481893873372	0.624039631161712	0.24329119981309177	1.1842724665125157	-0.27638222345843355	-0.6127991088204993	-0.3753004165813959	0.5656938966714613	0.151593428450097	-0.7177961332560463	1.8436506047352115	0.03623563025624177	1.8959243072438212	0.6563919267311636	1.515842890665163	-0.2581035894694656	0.46246807562339354	0.4448336914175129	-1.1431812900781497	0.4898526270820242	-0.2157457365218673	0.1743808015826555	0.07588169240667833	0.03441211715619887	-0.058560757678777	-0.5892133614590549	0.1522756470748066	1.545123002618135	0.584884406290461	0.7677650771199631	-0.425684463017034	0.7764016641271609	0.37748359023417544
2.976338475511059	1.7072264883240684	0.17394195044888394	1.168382415872425	-0.8095139918733588	1.7633164441399714	0.5306017408619388	0.5812933939053535	0.22050622153636584	0.7591356443149463	0.6126133223686514	0.68464762816146	1.379429234967501	1.5935330977682483	0.6864024163526098	-0.01003377211394373	0.7334501072812166	-0.3118148963615814	-0.3558485185960357	-0.17225676565341366	0.5751677398727834	0.2525112924380938	-0.7108161567977185	1.8944274677424402	-0.16961281829291397	1.6135266205615117	0.7258976560169057	2.013152492119416	-0.0027588293272948093	0.7615813878793223	0.7245520853262245	-1.2928057311511603	0.25296220723460483	-0.2848377090384403	0.27503018791812855	0.04204759020300948	-0.20484625044613303	0.05555187907126448	-0.5940503749401008	0.10899610671455515	1.8060280856299031	0.4956781313518087	0.540516855927636	-0.11291701217101022	0.9352163951774102	0.3514444150563412
2.6124635745251306	1.9077526976672374	0.4144169522379643	0.9133252672902626	-0.7311112859790891	2.04111964992353	0.5223340421345644	0.9024165670895098	0.19391024323502956	0.6812681444927569	0.9453217604599914	0.7756549530859725	1.4725717221632781	1.4463747983027262	0.7297076176938894	-0.21820016369391465	0.26203180270432547	-0.3728450517202898	-0.1777374891067584	-0.05043780631777661	0.5677181442082214	0.44460585499289085	-0.6555081528612537	1.847143229501519	-0.36706656159326545	1.3158442779417683	0.7993089298952948	2.565852752640031	0.26053458520935724	1.0460142083909636	0.8231560712184842	-1.4008449739054532	-0.003562130121316465	-0.36831670021403795	0.5151548654282723	0.036243259966115146	-0.4301576133851094	0.15575063924783478	-0.5987545463707793	0.05953190893448178	2.128609970008992	0.44986863712282166	0.2779857257948096	0.06800524582164333	1.0294338945292163	0.3098297991011447
2.1714136460817812	1.9331086813670741	0.6962118904956685	0.9150054079893473	-0.48131827291667334	2.0477130676711157	0.645284743663631	1.1988246162235758	0.2654877680207872	0.6768130194405242	1.2319398092456635	0.8806592660753113	1.5577328233868186	1.2340427398031035	0.7715024917848394	-0.3507730668996755	-0.12644456478977376	-0.3185416069014452	-0.06858913549230002	-0.011814046338465278	0.5450228643929289	0.6410222022063885	-0.5224327649557458	1.6925208199062616	-0.46288056167882613	1.1806673830259378	0.8528359580675499	2.9326022479918574	0.4111836472873554	1.1413964359146607	0.6625859520201864	-1.4638285989129927	-0.19749960275881295	-0.478932422147064	0.7505030537151754	0.005262341191130576	-0.5975831437460937	0.19347403737160057	-0.6111322997697741	0.0030536434998270023	2.4383570603270237	0.4179582965234169	0.10040466815411567	0.07931906440974064	1.0517207693758883	0.28054952928281696
1.7432970353867465	1.7727894064491867	0.8322125587381869	1.0959152946671495	-0.19454365683806712	1.7852030401393026	0.9205615308364514	1.5541587242770674	0.4934384637260221	0.7831839894921847	1.434713532397862	0.9164165359696386	1.6032740949640094	1.0390482105512082	0.8055260456604547	-0.45022518892643504	-0.24866471587658748	-0.14965419532330881	0.018459887699525356	-0.0268640253615293	0.46623222040580536	0.7286850688020051	-0.3353029199062883	1.5464618596397908	-0.4544029866842293	1.2610207764222698	0.863961088203866	2.984675499164953	0.3712691532650282	1.1049819882531335	0.359431373065124	-1.4786751130609521	-0.3500752560578716	-0.5518546280617666	0.908921774739297	-0.009909737212903202	-0.7353933815602067	0.1784377976016244	-0.6351610824098677	-0.06667559332323114	2.769302824948109	0.38365127372375557	0.0011607047291618488	-0.04098168454942669	1.0373633141175207	0.277353900899805
1.489992653810194	1.3722454505460857	0.8131432415944311	1.343942380850509	0.07626583473720501	1.387685319217803	1.1723568009419025	1.7862380750940907	0.809020112561065	0.9778566265913351	1.521186739485985	0.9168546624494276	1.565750096885908	0.8110190661094157	0.8105879303236818	-0.5391732276517894	-0.14948044791149934	0.02080244887705408	0.17088942093231954	-0.09645548992523544	0.3273433083340701	0.7114817743140209	-0.18988199540781922	1.4749899940879931	-0.371980737518774	1.4819232766191295	0.8858953396816582	2.7637495371416465	0.15807135925763566	1.025761957919543	-0.04661665867829605	-1.4282418410711843	-0.48800052442703895	-0.561075560316523	1.0095079561134042	-0.007840260820424366	-0.8442107551347385	0.1284112426062424	-0.6538683687969842	-0.13308718920725077	2.891871291597455	0.3703132162614568	-0.06434474716642466	-0.24777351259267394	1.0076902339645213	0.2770875985345539
1.4032153602190047	0.8499678294264758	0.7666259451671308	1.7073391283710442	0.3231418687237009	0.9088111181085207	1.35526084506069	1.7424099217785969	1.0958892863230436	1.2519984315070203	1.494658027012065	0.9535957953159118	1.4357654746222483	0.6377340732636377	0.8311009204327092	-0.4739940440892281	-0.0007479010546146414	0.19803577917849874	0.3501652526749191	-0.18576107115518992	0.174175244719245	0.6178431067088435	-0.16324412606685362	1.4990472483722288	-0.2795975449090322	1.7831950174450202	0.9603599762095165	2.3622510318371184	-0.09361846866503494	0.9013328411492424	-0.4621574204198473	-1.3477191351180715	-0.5400574249771041	-0.5311666390286576	0.948217202148643	0.006646073926929785	-0.8879036854464953	0.07613139355986087	-0.6652068285078057	-0.19068221960366807	2.707800498266407	0.38078166761107296	-0.07849077026201005	-0.47215216755009193	0.9496568415066345	0.275918466199306
1.3434008900282115	0.39362727829134614	0.7132281579760315	2.129002860574324	0.43066456329539815	0.48197407444897794	1.5286194551942356	1.5698116361754566	1.314543369793217	1.5675425765678042	1.4258772920712053	0.9732961140474599	1.2500905881872062	0.731660739960746	0.9234505666665225	-0.1594551052305037	0.1386315509937608	0.3059430109591439	0.49742497864638946	-0.2424900010943794	0.05058672619112584	0.4768172517612661	-0.22589297599282504	1.6001618231390573	-0.2616065230974296	2.0754734537146704	1.094404424749272	1.9064928019752965	-0.24129748672322324	0.8330856248775438	-0.678888379380593	-1.2288497903555942	-0.5346460891500281	-0.48806469159167837	0.6610228869811181	0.038092318754661035	-0.9011283659013906	0.05411251252918239	-0.6755528799599956	-0.24429999934678964	2.3536932191290214	0.3752749095121553	-0.01733920468504138	-0.6390787641093626	0.9119562614088629	0.27855550913325466
1.341794847285484	0.11650546779059305	0.6146170383330297	2.395725196554083	0.3801865961157388	0.30614691108708664	1.557738039575724	1.3183330809724492	1.3919113102752119	1.6734003908542856	1.424607832205271	0.9714206252567859	1.0230517383007305	0.9775391115620918	1.0631695675697759	0.26438166336484414	0.2368031650452247	0.26731190213808065	0.5862371614134504	-0.2444514698319198	-0.003219961711664876	0.3154248913321227	-0.2908210019051894	1.6847739174285359	-0.23798864554650018	2.2135503922142745	1.2767739105308284	1.4874690004265403	-0.32837048457229184	0.9982582273400131	-0.6647729156347867	-1.0558448942566285	-0.5486585218672961	-0.43363754787257436	0.263590089910858	0.07863078974461583	-0.8697380000337283	0.052047706953931336	-0.6835546599351032	-0.28995674699406854	1.9394357921235055	0.3513321344881859	0.13503038670690015	-0.7142823817831851	0.9407617076392591	0.26441550305639133
1.380263394885103	0.07269132569556555	0.5484385545887439	2.435879085454585	0.2646528809599261	0.34684532687788006	1.3920834214381417	0.9669880806603753	1.2991608309919038	1.4672439497374241	1.56800681832089	1.025878978051564	0.7642524271488379	1.184257542970219	1.1763891903536041	0.6549330568833049	0.26765322797286606	0.13437690929975402	0.48716514509999714	-0.20556557808584047	0.03420126302194848	0.2120145695250859	-0.3368888465301538	1.6967750976176768	-0.07871299413286233	2.1291638780962456	1.4499791412620036	1.2143022413769422	-0.38404399265095035	1.3392416676777872	-0.520995145538506	-0.9136025738204119	-0.5223899013475111	-0.3946968416582549	-0.14078622362948118	0.11119136801445154	-0.7039338569917344	0.04386559357482598	-0.6758732637285296	-0.32838391094151365	1.5268140652956934	0.3054104210257417	0.3523303884051773	-0.7519467889174684	0.9301614844979007	0.2279255838373658
1.3240094109863894	0.1560120666842467	0.5445544065769217	2.256781982162637	0.11646322932002126	0.4503063005915381	1.2486576387425692	0.6870481089196856	1.1238669776112065	1.1521429846556583	1.7246301776855653	1.114634179141373	0.5573034147949951	1.373006347710128	1.230989808827654	1.0139048666302364	0.3327421562949996	-0.06714454375335518	0.20021690780365523	-0.17049415549755867	0.16539438716113708	0.2025249365443414	-0.3434509740576427	1.7007274588463477	0.13405507818998638	1.9356057779201667	1.5146637107290213	1.2036211932357428	-0.38005320179506386	1.6374741504290582	-0.30185606481152993	-0.851344445977786	-0.5197180073746417	-0.3709352085402279	-0.47124884949222273	0.11776715986511062	-0.3967155393934162	0.03974455008231346	-0.6460072451105013	-0.3652828702044412	1.2770535528280216	0.22570270263325742	0.595055443228215	-0.802157212703899	0.9238088952558912	0.1864928329120964
1.2065473536703883	0.24280570441880062	0.5089959563258349	1.8806146915214246	-0.054365025782277185	0.5958779888791311	1.178037712112909	0.5338403557291783	0.9752409835542807	0.8242597759685328	1.6586382561509698	1.15369661370779	0.4021472811962359	1.4741946097735803	1.2507522120607601	1.2267696658407512	0.4874708901049957	-0.29468327397625116	-0.0950843977065839	-0.18787620334221464	0.3347381946057455	0.19776868676122114	-0.26249274370764925	1.7407931484543497	0.360645824111064	1.675497224027907	1.4158096774711464	1.419847494076922	-0.4061118807005828	1.8584394496555139	-0.10213246582478783	-0.8058475464503116	-0.5848191543428166	-0.3330584560476112	-0.602191470882464	0.10416249553348722	-0.04567365838181099	0.0398559296361657	-0.6154066880963209	-0.3925881000590077	1.3200070394945496	0.13541431365770035	0.836589340473517	-0.8566572671838945	1.0146463946309505	0.14320246060970993
1.1451353383175171	0.33095204502950903	0.4997757287834855	1.470660360944663	-0.1730433866735945	0.8016216756073664	1.1358348681545372	0.42388840561300467	0.9696741977056226	0.4373558791985063	1.4327343744966425	1.1521977599611446	0.2671671151945581	1.4188108357877838	1.2461571558203626	1.142542479368378	0.6739985515333509	-0.5073792625175746	-0.29192002232290837	-0.24379162090177875	0.4471112875923572	0.16134221606645954	-0.14741334952803392	1.7534873642061573	0.716596243214602	1.3630611077661197	1.1920592451446745	1.6224858262239625	-0.4955556453947323	2.0322564719078744	0.09879519404506971	-0.7708965335468287	-0.5777416374427716	-0.2684764651402563	-0.5776498873120124	0.07721032074149481	0.28127794184763494	0.04776387795963527	-0.5947536563832261	-0.4015091581746109	1.4538945513736121	0.0728280440269163	1.0208080210301422	-0.9147616657335982	1.1034770190198173	0.09485883854719526
1.135626545570892	0.4502873008911332	0.6071354294245433	1.1064972334561236	-0.21660597906838736	1.0565295005464912	1.252685010168101	0.3507229664513872	1.1176053418789995	0.18177320779011627	1.0977668975887593	1.1080161633677237	0.1936048626500933	1.332800436785384	1.2566012975938563	0.8816910773834982	0.7841465921853112	-0.683253257553905	-0.39539594852563725	-0.29503386179171887	0.48107670234204286	0.13964182643097392	-0.09239973915647803	1.7366143498636202	1.0366723493644652	1.1109871008518584	0.9346498247728581	1.7300418866826779	-0.5693325925209697	2.0825866601158465	0.30092691479804246	-0.7911805367555274	-0.46353318074289607	-0.17503768495871977	-0.5026888031317756	0.04100672929554983	0.47289364889194846	0.06686975527419323	-0.5741318816231593	-0.39729679910831234	1.4987018315748721	0.04079746853452209	1.1096930209687237	-0.9821635587665896	1.085965903068861	0.04372228923936598
1.2229476843236395	0.6023848285404775	0.7140882193215063	0.7957817396976905	-0.20456098985976653	1.3712784424970645	1.4995509780777616	0.41686410719876976	1.358079309048648	0.18126005202493817	0.6452394404978428	0.9494374369726539	0.21188596882930594	1.2992842235608275	1.3593676251057032	0.5985895730208575	0.7910278546062346	-0.8302113928698395	-0.36334793036400564	-0.3396233792216141	0.490897038364972	0.1282695112444112	-0.07963635363267851	1.6892134620725479	1.2778813184433813	0.9703825287368872	0.697375836585125	1.7885656532037923	-0.5982296061771273	1.9813936891156907	0.45392865130247273	-0.7808665100502199	-0.3605977149060823	-0.06352351321625613	-0.45091491049271576	-0.0030706687797691645	0.4180584834496875	0.07808481958125892	-0.5604413361969989	-0.38355601852615334	1.5040015001506357	0.027619724262876632	1.144047648486574	-1.031214266728031	1.0071847428965714	0.0010164831046044237
1.4857523610661676	0.7573316665034242	0.7719620246976582	0.6612452101222674	-0.11872354461345387	1.6901432266156533	1.7280526333596469	0.6364211284970814	1.546080129839984	0.3041841830472868	0.3997438947708395	0.7551783049779577	0.31159587343928663	1.3145599112226716	1.502848713887052	0.3467085384707239	0.717120066217425	-0.9824569425625762	-0.240963912788843	-0.36438127264153747	0.5210236773805323	0.16122026094381553	-0.07730019824662618	1.5470588308670383	1.4133733528145043	0.9123895806777451	0.5085484274833617	1.7592618834799363	-0.6367084691654876	1.797402744677754	0.5650032677698549	-0.7023033943775929	-0.22322033490775645	0.04642428221370126	-0.4541564220827793	-0.04975634183495842	0.15431793576060607	0.07693675341078829	-0.5692010972830294	-0.3631407713304166	1.480927222977147	0.027082675074191025	1.1442283758431953	-1.049341415787935	0.8837543866028851	-0.023340440546400384
1.8286807257514421	0.9197807289284488	0.820365907302129	0.6897044354725594	0.07314253275103597	1.9343740727542191	1.8554065108018531	0.8873880372723846	1.5431330079201062	0.4560238639287192	0.5424731658390758	0.6278141686604599	0.5077858052424268	1.4123544121356346	1.5930839019704028	0.20508297088127342	0.5552469394420203	-1.0691145657135763	-0.11285959921619784	-0.337815573933558	0.5805839697684375	0.2934805914513482	-0.10578040150992574	1.290587640512821	1.2547772333163663	0.938981237145361	0.4315233094383326	1.6362078316006567	-0.6814501079029374	1.5542596607138823	0.5696797542355253	-0.6278165256624657	0.053590882809587084	0.1326340879416689	-0.5033840577068037	-0.08634566408778596	-0.2182323012029171	0.05549190546534551	-0.579781575882927	-0.34100139577266003	1.3640618976140655	0.018938764989037658	1.116585305159894	-1.0710267838563263	0.6806526022858911	-0.03578520473715386
2.0955387484637122	1.072482655735223	0.7590518565440779	0.6865947013716218	0.3185245042840097	2.077589239643655	1.8158718787054968	1.0505251999496832	1.3734618478499612	0.5800598324422886	0.8542804970039025	0.4943470073438009	0.753392861522944	1.5120828301565266	1.6200684155096314	0.2747136712275494	0.3726423152223496	-0.9165191870923186	0.08995162052162556	-0.2685947094539035	0.6368981715118092	0.40606803623735377	-0.1256472188579824	1.0219437265133564	0.8902829434215969	1.0555851753388752	0.4439286803332352	1.537531701361292	-0.7061982795802028	1.299037604705525	0.467721598740302	-0.5417740577742427	0.4228751500767215	0.1771487294869091	-0.5821193810086184	-0.11367132426422	-0.5466746556498234	0.025710726297003394	-0.5807583556650446	-0.3278679785907577	1.2257252812516453	0.01125174749724441	1.1006730828973215	-1.1150828066169656	0.47852407689077286	-0.0403578112039023
2.230182913852704	1.168860337251895	0.6442290429374471	0.658791320417025	0.529905883124723	2.1364699934825673	1.6600821283676233	1.1020367216540812	1.099802808655673	0.6610762426417114	1.1938060345327757	0.415722520295419	0.9847669246533325	1.57712113974338	1.5129450227180452	0.4898603403860184	0.30292866823957193	-0.5858308985166756	0.3502450336511732	-0.16668872536620127	0.6644261143653132	0.47748800493580834	-0.12329207033870997	0.8600684595939582	0.5277692404512735	1.1870696650360195	0.475148728705578	1.5118636766517741	-0.7024774927261171	1.075859989513884	0.44115700550657183	-0.45223873240133605	0.7953867050077157	0.19193768621857676	-0.6496313090278465	-0.13904383956136177	-0.7198096209776804	0.007581561993145393	-0.5853140565688408	-0.32368174268145894	1.1506030244235892	0.025816200868035287	1.1086168717088387	-1.1735759735398192	0.3402005956995483	-0.030783916414147395
2.2520896767667353	1.16815040808285	0.6412049562710995	0.729718312648139	0.693249596793194	2.096199302466096	1.5489066341169386	1.0122471095787706	0.7544943636531908	0.7195060240859203	1.4831129392549518	0.47325544487818777	1.1939696736935812	1.6573297874219954	1.2394293344325282	0.722850484383412	0.33809247736619275	-0.2706250388061882	0.6255452484142859	-0.024812166359586108	0.6550343352533192	0.48161161252021206	-0.11843932480101552	0.8681515872456493	0.08168968582355621	1.2606800609192585	0.515119789858127	1.4906356170519313	-0.6868633588658732	0.9005476055443143	0.4914910506382289	-0.4233385154402707	1.0063087171412903	0.18496878934142394	-0.6665250922729945	-0.15588741812855186	-0.7169510613441992	0.002398128910047746	-0.5921280723288934	-0.3158905111061183	1.084466213905059	0.06542157461876605	1.1153777178224666	-1.246414034502444	0.2483747481170026	-0.005965835008683628
2.127115758156706	1.0956321028285676	0.6225887897287231	0.8410497410769879	0.7879589271801749	1.9325663303117975	1.5523640354029313	0.7587479845850015	0.4594946475756683	0.7456925182847353	1.583160370736286	0.5180980744060257	1.3219087069265871	1.666909073330137	0.9451535115788398	0.8885890580130521	0.3162526421739445	0.026439692182377898	0.7970025444838964	0.0709834358544877	0.5324761769578757	0.3483070412750392	-0.0869961927554044	1.0154799690873006	-0.37745842771567545	1.2523285692872959	0.5911158536225213	1.4471323362697746	-0.6670937975632791	0.8043050329230453	0.5175826199535922	-0.42519339478973855	1.0391670087514668	0.15886054718164094	-0.6564664741355837	-0.16835325817319008	-0.5537442117326263	0.015806513662192025	-0.5942535451347812	-0.3081645874232789	1.002561253673454	0.10352000437736213	1.1270017728051926	-1.3265925694936886	0.1716230968593218	0.013344334061832785
1.868432408029113	1.068088769797076	0.5508707710818616	0.889685392892609	0.7452073972601505	1.775203964754652	1.636168436139504	0.4204282882459923	0.35842194325032034	0.7439975492421751	1.543847097880247	0.6047087616737121	1.333119970315645	1.5917647299847348	0.7445454387410709	0.9254954988434149	0.22519352647643603	0.33056097241484333	0.7865033680087399	0.03556853026147553	0.27881607684471876	0.19376703429946135	-0.028544825271039548	1.2130088279236668	-0.5912375109371955	1.201197472986483	0.7033151813702093	1.4003619113503103	-0.6479498552892481	0.779655463064033	0.6022539013412331	-0.4292621623950229	0.9646917169178026	0.13290598722610455	-0.6590578775515956	-0.18625606578150158	-0.2776780466991807	0.05095961438937977	-0.5863533502570142	-0.31421862905809894	0.9312665352612276	0.12505808154154213	1.146076723808648	-1.3870691140490503	0.14011666850465002	0.03002395537804131
1.6734809127716648	1.1915684770239405	0.5820641788053769	0.9070836919739239	0.5998564642819348	1.7570942592153815	1.7844546235414736	0.10834131129348319	0.3777659250658866	0.7414550956783352	1.4393015802597777	0.9628271971093525	1.252789330206596	1.5633128210933898	0.6178335591876287	0.8701994306947819	0.14649357271685542	0.4615569134779352	0.613386627633026	-0.05144113825264788	0.026158982267794006	0.16028273093848888	0.012299907718440866	1.3954281391462604	-0.6904574575748368	1.1330781432331776	0.8626727446556701	1.3603770934852553	-0.6415619557344459	0.787992616747649	0.7314754354041376	-0.4788801849932903	0.7233506422223167	0.11253718430950706	-0.6675995766162193	-0.20001379789363374	-0.01426792391396987	0.0734925548993735	-0.5659269314533707	-0.33104194216629435	0.9042447683255446	0.12250910181016528	1.1381904391560567	-1.4070742120301003	0.1660325165406406	0.05400415860991079
1.573014016754369	1.4337310727678994	0.6283410279748025	0.9589101373101758	0.48132750963596954	1.8372079164739983	1.9056327805706554	-0.1027085041475861	0.43577391017177425	0.7368988944905369	1.2242230925803024	1.3760265861268384	1.1257259526288177	1.5509417715780842	0.5782446782320093	0.7358833284796005	0.11535645828614016	0.41947749093287	0.34031230210742835	-0.15798414290421348	-0.13035547254518742	0.20795956169716878	0.062014433921633416	1.5177180381347524	-0.7782330923185028	1.0605929008715116	1.063046628953538	1.3003873007486821	-0.639428265573873	0.8281488827700463	0.8075247808251852	-0.5898064577028029	0.3743607606367526	0.08814900066647666	-0.6885023602680196	-0.2059038460876132	0.15566268827635596	0.06288579430949783	-0.5445549898206374	-0.34939999074825717	0.901289603337825	0.0817815357248666	1.088038597693483	-1.4011306684270344	0.19230296278847778	0.0764709849855975
1.4065209190916028	1.702870976935598	0.5895457877138636	0.9753357233551789	0.4109785118244866	1.940652749630134	1.94918225727629	-0.2159037722969995	0.51291023402592	0.712384044072228	0.922281563680645	1.5630912201376372	0.9719120125343814	1.4559540842108676	0.6417150367398163	0.5336273541418718	0.10840343298944806	0.31852685727368907	0.04596836831224844	-0.31360906112649267	-0.20443199051201902	0.3424227066074601	0.15178547808567924	1.540245124790527	-0.8117456175170853	1.013494925292397	1.2619944222798165	1.2329919813008767	-0.6283581015000351	0.8925245461026687	0.7643398471870254	-0.764247389427163	0.16597554671337464	0.07837835898883999	-0.7180732529071757	-0.20256084576130085	0.2756530341817518	0.034578252315194055	-0.5376862743927865	-0.37020055450974826	0.9120961291785281	-0.0007156321849734026	1.003162459119969	-1.393638640625831	0.20770157875396764	0.08707111815851516
1.2320485931990945	1.998201511258633	0.5978319701390843	0.9270979995998676	0.29966374445409155	2.136784734354238	1.9497960712727167	-0.3024153784456665	0.5784657264875911	0.683079739845585	0.5667228480025004	1.6784414671935628	0.7907948420097439	1.3559923921419375	0.7862762383426132	0.320568034870221	0.1359842982431855	0.16058409360216652	-0.14319232638834553	-0.43461450808250446	-0.1742871150321637	0.5609205532147061	0.21663753146516368	1.430230875520945	-0.783719069489982	0.9900568681317274	1.490622733952291	1.1829879214147436	-0.6067182685752094	0.9566407402788816	0.6921391963745074	-0.9952920587191583	0.10012386773034847	0.13729184090112306	-0.7404297506703974	-0.19410538156599388	0.336904590199165	0.00313494749706546	-0.5533381936214395	-0.3842809361329113	0.9408299289668758	-0.0712213734339973	0.8977491209303314	-1.3847299145156926	0.2466470249146034	0.08288822247018299
1.1409375334767355	2.186380709242857	0.6687731591835818	0.9386821275777706	0.1456116763298963	2.392741695532269	1.937281781835372	-0.357534441064043	0.629780789726655	0.6664643781760875	0.21053440026487635	1.7399098436649587	0.5906070397151144	1.2966203844316193	0.9277710179523148	0.10952873161807027	0.21923720778764108	-0.05968819001971761	-0.17873475130994626	-0.44644659369282946	-0.023690392882952348	0.6557559054608291	0.27825125563064845	1.2423702058706845	-0.7373285857952093	0.9270878890053446	1.7402372707180358	1.1355473130824971	-0.5726319097137076	1.022580046685664	0.7182415162334702	-1.229074170922062	0.04199516318013906	0.26806357500640565	-0.7511745941026406	-0.18720508602065622	0.27896496752054345	-0.024744211597808853	-0.5866659197872922	-0.38269395434514347	0.9418113490734987	-0.08374984928349966	0.7754131302570082	-1.3747734905863889	0.25004965881976543	0.060252521423848834
1.1303410504069935	2.1744270370181136	0.6996243919631986	1.0487387124059975	0.03377042980921359	2.4895850406620568	1.9132490848528434	-0.3670822837233938	0.6635888306124068	0.6770307218863578	-0.0645285650167067	1.6369040023378134	0.38454803802724	1.1994880808163122	1.007150156830264	-0.14806071857235567	0.2929934967720503	-0.27638222345843405	-0.17354100975574646	-0.40954024873717093	0.08777087688890285	0.5735886415793631	0.36052001217281743	1.084886451427587	-0.681598681749595	0.8342151817774168	1.8258594485406554	1.091977013959062	-0.5347786657539099	1.084722909646017	0.7071899574134484	-1.423634560106377	0.0015715088602647497	0.42278017870400875	-0.7438789357049495	-0.19127056627097053	0.13126503549059726	-0.05495377366558011	-0.6197904757584645	-0.3797485683933593	0.891715304964326	-0.042036357075687016	0.6531264288627636	-1.3707803781435313	0.17952233787640565	0.022690897564179007
1.1992224391506459	1.9421554814536972	0.6675154350654677	1.1774168566490841	-0.1189440966899253	2.3896992004394417	1.951856732546433	-0.4001918779771641	0.6650583981822097	0.7014989217805596	-0.17950964247996976	1.4519300771428476	0.18626227465585027	1.0817674612193287	1.0806710566766304	-0.35538169604046216	0.3296563526369495	-0.43396516308919075	-0.1310257275094602	-0.37304065997132546	0.08227258290391991	0.381692256098863	0.384384884063672	1.0467008780985014	-0.6269543713738651	0.7654144210180878	1.7279210305088584	1.07357210198556	-0.5036425945218428	1.1319736086555368	0.608091446515623	-1.5299610312032987	-0.014302243253833728	0.5391116964641822	-0.7205382464004552	-0.20207102886367237	-0.03967990431160867	-0.07613302421337653	-0.6391776008739345	-0.3814139196521287	0.8270506246057299	0.04109404793723065	0.5550161188566198	-1.3591370948324264	0.11296349904860033	-0.01943034240295876
1.311025107754179	1.493297967505807	0.5544589840070703	1.3815907967786916	-0.3202085383453705	2.2307792710814587	2.058716738597753	-0.46922078585039884	0.6469603540888674	0.703629295714786	-0.10665064277296166	1.3934209760173926	0.027553275898587172	1.0118755464394273	1.1718673621011004	-0.40096672421386453	0.364509189301907	-0.48049241058260456	-0.053366925222847625	-0.2862569671182088	0.043173603455154363	0.1413339537576616	0.3174150963301644	1.1048541097182683	-0.5953312763793568	0.6857741530931751	1.6007477475594853	1.0552844721092942	-0.4819830052066421	1.160699575524475	0.670466100478432	-1.5305070239150367	-0.015720748761902596	0.5852340902999951	-0.7072561752333719	-0.21547364372502437	-0.24667189583601848	-0.08456359967415017	-0.6295192023883558	-0.3768227748093255	0.78072759557313	0.1462675166648839	0.48908349320901723	-1.3336167573882205	0.07266001718302122	-0.05882360692118397
1.3757511795602984	0.9821009976057633	0.4097559746237778	1.6714519125616387	-0.3393111940010979	2.029320902375216	2.048945821919946	-0.4819512427295326	0.6368011695845733	0.6888177543107645	0.07437233495977516	1.4269722406538374	-0.06327087706244852	0.9502836727881034	1.2747343780963019	-0.34275285514817505	0.42406440253699385	-0.429097543426614	0.007801149271857599	-0.13146363932843502	-0.07811712057177775	-0.08051003652713185	0.2330381020005814	1.199402000985378	-0.582511326705221	0.6034081611441683	1.4083145970806936	1.0184495162843095	-0.48341205077714966	1.161484811129402	0.9381546360995907	-1.4509491543977355	-0.005003151589830675	0.5552305953479784	-0.709504466001968	-0.22182901797175028	-0.4725826341820154	-0.10229008405254439	-0.5882053247239087	-0.37151324314901424	0.7438261995641098	0.2595047388823641	0.43929310645968844	-1.3075560977982823	0.01032617832614895	-0.08733744554196061
1.342398175511589	0.54429535396518	0.27757471859288324	1.8477708884695716	-0.1364459711454527	1.750815582339466	1.972100067612248	-0.42542732042830805	0.6220176393035608	0.6424626835229571	0.2898406567713102	1.368493885246262	-0.06923538402551277	0.8812195046302719	1.4256206471535111	-0.21407783470596925	0.5064402102665002	-0.4059288732462196	0.04201920998762566	0.03292009551447389	-0.291757299789265	-0.20479755089180593	0.142298408042318	1.3059030402739196	-0.5581061865692598	0.604675939760026	1.1142400537177388	0.9850241185718499	-0.5008437725519551	1.1281771652091073	1.1309656355520195	-1.3412270573949334	-0.006947029508294562	0.4628203037640876	-0.7201590166322591	-0.21773904687655463	-0.627920760501425	-0.13533554091453964	-0.5306612741997963	-0.3843266516576625	0.7289304232791445	0.34902362454278857	0.40970310925277803	-1.283353619246109	-0.0331988660172662	-0.10656967245679412
1.1532335326763503	0.15416049466227716	0.11221174097527968	1.8366878550861334	0.12881414560245705	1.5400844633370465	2.0313957523486543	-0.2736938027074552	0.5804863818960702	0.5291563355540327	0.5414935826354401	1.2166561574963612	0.04210925679039844	0.9122148531421592	1.6497898250964276	-0.0533743380434558	0.5581015071670392	-0.39470436219678773	0.07201685705950418	0.11593451434199357	-0.3777604654051139	-0.22398261612275663	0.0517296522830352	1.333144141103474	-0.5264250827526968	0.6492066636420287	0.8764555897844936	0.9576890126230382	-0.5181371995941312	1.0658499425849892	1.2797746600527453	-1.2629930332197925	-0.029965846403774532	0.351075608715255	-0.7341182838139797	-0.20600180946713875	-0.6577896349512662	-0.15096294908572955	-0.46590468176452715	-0.4060154027571638	0.7424740207505411	0.38556701635205404	0.4122168624857915	-1.265410970431089	-0.021715919667694827	-0.10782324212736594
0.8654204760827765	-0.1115736682214864	-0.027728563107802473	1.6969045703451466	0.4428233858338098	1.473367468821383	2.1535760546781253	-0.016474401146146466	0.5278614866926163	0.4177626590735025	0.7886984010953153	1.0664248935056848	0.2801153348833282	1.0134633149599428	1.8826365196048762	0.09892738828609662	0.5770309590642263	-0.3938247923193605	0.08098423879056606	0.09957387648508934	-0.2809521946943988	-0.1750938563328008	-0.022922857837938272	1.261782063363584	-0.5090721579836974	0.6794986489446793	0.743586045738376	0.9307811485998749	-0.545526142118278	0.9887193217740737	1.4641034806053717	-1.1874291377856199	-0.07367683094869656	0.28185359741047467	-0.7481046388362863	-0.18685609148109622	-0.5091829555106987	-0.1454882156310199	-0.3675859360156969	-0.43445698994124327	0.759528921270077	0.38628041005045793	0.4218036272665981	-1.256185958186863	0.009277472976220533	-0.09195551826619135
0.6870052727689686	-0.12884221557665437	-0.03108557674659146	1.4152157178748548	0.7430943660758851	1.4757804821708675	2.1778655513938525	0.22624546097244239	0.4735274205112384	0.4061389034834705	1.0057860339169389	0.9230114924548778	0.553240946755169	1.0927840162621545	2.046703826483147	0.2113225759192873	0.5758588320933385	-0.43052684447743106	0.039514087333219504	-0.0020338197300842076	-0.14315747048037147	-0.08657730387867568	-0.07999722316385763	1.1562828378586985	-0.4984482565730689	0.7263589160333204	0.6487428933380956	0.9117228077989106	-0.584130128912351	0.9056687073155778	1.4979569423993895	-1.0691955379614686	-0.1234596194937625	0.27240214184934863	-0.7470030666524764	-0.16832264461708868	-0.20933388169869377	-0.1315229331096166	-0.23151660524758536	-0.48069497783177917	0.7699319744002794	0.374898173514122	0.41933094843281715	-1.2527990608343404	0.0471063120016812	-0.07573055952480216
0.6893591026088386	-0.021470225577193212	0.029026237722085964	1.06727184336301	0.8893701948586612	1.508182651395543	2.2027563352897515	0.4054171023755706	0.41583890661617884	0.4790303474008975	1.323230966376149	0.7721191955297837	0.8238400767365184	1.183196522300109	2.1014875149269354	0.23393927379688417	0.537513535474309	-0.4818117653987434	-0.014880582277436794	-0.18773157891917064	0.05662299587281454	-0.012817321264487772	-0.015306611416742666	1.099282378263962	-0.49022757779042936	0.7749069134043219	0.6296689265930914	0.9057497981324991	-0.6163198742977876	0.8229253589633577	1.3238303877224449	-0.9432282879463901	-0.1700376363354152	0.27687665833450975	-0.7174141154529291	-0.1534260882179704	0.08654240896677974	-0.1214216643410683	-0.10133139588695059	-0.53168738029637	0.7734650867841214	0.3425389559808899	0.41808228669615677	-1.252219202921846	0.09194412419320815	-0.060642257220459614
0.7753971066835345	0.07938768461440189	0.09071945530986304	0.8568268517644496	0.8959227259048165	1.574891575632446	2.2467191969317546	0.49856276813768285	0.3537177296708961	0.5984168136784536	1.715963865057499	0.7097284475219906	1.1079759818470376	1.29054773421334	2.0028494152326575	0.19109248956102665	0.5098449600390762	-0.5219721263930597	-0.04984858417000147	-0.3850716041633361	0.2822810050607946	0.02289266308473902	0.16142449319479796	1.1200116894997518	-0.4979758990220501	0.8023384732049438	0.7162958503275124	0.9064032269599605	-0.6405016961176166	0.744039907278823	1.1054115934166182	-0.8151668193109449	-0.21843944597315593	0.2771840227430019	-0.6783624786088526	-0.1402194001156696	0.2217937748509216	-0.1274532955650362	-0.009373440079270094	-0.5648768512652547	0.754327394704976	0.2972985735787196	0.43152183012494794	-1.2496691459657638	0.11878041865143793	-0.04860668934704308
0.9120891890090199	0.1382734310955219	0.22058871847657646	0.8275938774079998	0.7500453137763123	1.6685552309304732	2.122528340593582	0.4309387199472954	0.29435997869926517	0.728882779431459	2.0361876151759954	0.7144479152165559	1.306060775068047	1.3274577085883854	1.7170771924732506	0.13911822553335082	0.4779264276277699	-0.5616327317752015	-0.0876966793053714	-0.4798457963896592	0.37921693102157555	0.06166676989039941	0.3803583398210442	1.1718246749818582	-0.5136548549260358	0.8340091677523394	0.8817061974526155	0.905222028694934	-0.659619296537814	0.6693469309110285	0.9520228373426154	-0.6405987385989199	-0.2652951596603031	0.30709885488487687	-0.6512114330619999	-0.1288372799570337	0.14973040860687367	-0.15110003161354682	0.061048475092281285	-0.5784217081699115	0.7189199381915923	0.2547113744818497	0.4286219775391517	-1.242493404298648	0.11613979366960481	-0.047021865514817435
1.1440306528331003	0.12986940471600739	0.37436398785891134	0.885816647861821	0.4728042390677902	1.7281380990215751	1.8421907196543075	0.27676837771483676	0.2385164110467301	0.7851899620287925	2.311900304011009	0.740074471069455	1.2925455324549902	1.2874173469880568	1.3059752684319164	0.061811464312971645	0.329409169398191	-0.5950563871174099	-0.13492701724832812	-0.46372017322020154	0.3438928996819023	0.1451831623161161	0.6079150689291428	1.2596823714608532	-0.5259195773033609	0.8686274475816044	1.0919816906554936	0.8940969840427673	-0.6736924319487552	0.6019873722796827	0.8795426723965172	-0.48531990725091845	-0.3045704999974552	0.3839163135918128	-0.6378842154939404	-0.1267188218747917	-0.12280866268526103	-0.19370699479080966	0.08668699081330448	-0.5739285251658593	0.6860641739554283	0.20196833475713719	0.39880196369654053	-1.2370374684856342	0.09037483848971921	-0.04898340976617866
1.3562322368087334	0.02118308639006967	0.47341901013183507	1.0162044089566082	0.2000738100522777	1.64419105935157	1.5705905530519169	0.22993972161992887	0.17878328140237795	0.7310520288024411	2.501409670926247	0.7699593088487207	1.137640611544206	1.2616142272873376	0.891587238433803	-0.06705059464955787	0.11615382357245867	-0.594786519086836	-0.17899005043396218	-0.4135535764766546	0.16609649103649987	0.2018389389794682	0.6741251313338532	1.3873312880180813	-0.5368998186208986	0.8810754488660582	1.2285136956059186	0.8736061261969844	-0.685954564908592	0.5496155714989001	0.8904974763241459	-0.4249914522799162	-0.34409351589950843	0.47895102435590375	-0.6421279771856666	-0.1360008520848467	-0.5042265819526471	-0.234540452764434	0.01256894094622033	-0.5400990368504672	0.640853421043668	0.15224719867622627	0.3830868985502832	-1.2323590694189193	0.043779124524572686	-0.05436791368796081
1.4751473804157744	-0.06826798890969576	0.509402867069931	1.20472651204737	-0.038769859600765934	1.4951007295242602	1.357365350191295	0.30531651398602866	0.12188545875411413	0.6092241850966108	2.4489419950499833	0.7802437514795482	0.9508029692391082	1.252870212970558	0.5173281458020327	-0.1956882073876985	-0.03691639044199615	-0.5592438999490097	-0.20464761239756846	-0.35060579634655353	-0.14211799201554862	0.20148069580670133	0.47230409773877263	1.3925805177749093	-0.5481866779978695	0.8521463255754551	1.2714746861250381	0.8457851372739071	-0.6960105676098121	0.5177281778031689	0.839776411622916	-0.44125904334883925	-0.39254786277828846	0.5890111260120406	-0.664475445668693	-0.15362813768824218	-0.8392159600762353	-0.259609420039051	-0.1046680756226634	-0.4855016387198347	0.5814556952572814	0.12030479543869144	0.39342121739711666	-1.233769178433394	-0.018841410758898967	-0.0850056760511044
1.5645079385243663	0.018890207046800313	0.5081636388947299	1.362475511807521	-0.25231407170752773	1.3124864617245222	1.238222800803322	0.4911742468427082	0.09166348220989298	0.4939585151151859	2.191081710313847	0.7510122602052305	0.7409973097477194	1.2223414125547456	0.2180545127745248	-0.2579869977372681	-0.08005385243179633	-0.5071993504971922	-0.21687005795983444	-0.2871156746300355	-0.3616303127360689	0.1891174952486557	0.14471053596125033	1.2411694016779464	-0.5457917423444597	0.8208955826945619	1.3592035892465963	0.8000367420589338	-0.7157208597412792	0.4985957415857302	0.7361411713262107	-0.430772991542573	-0.44094967241602917	0.7137951650057411	-0.6894865518092922	-0.1804701036782687	-1.0709129763900045	-0.27249517765389186	-0.1886789511230352	-0.4227799387621075	0.5204986019681489	0.08213422474430236	0.41619286433147507	-1.243606995062415	-0.08832002635233113	-0.1333687836525394
1.6833805942281608	0.3206196975286675	0.5043904665403887	1.4727015845132874	-0.3719955888176373	1.0581112751836115	1.2925766565276848	0.8342114966846111	0.07919611820737472	0.5116934893632553	1.8646605970703205	0.6868690062782826	0.5910664000588406	1.1983743853611641	0.0593603095080343	-0.258166554716779	0.020230779628410224	-0.458902968136681	-0.21322406734498117	-0.23223070608466276	-0.4767297571348024	0.13513710908830842	-0.21045155868501428	1.1132940477586595	-0.5305602830677552	0.8352927936008969	1.4579603890291355	0.7500578140507793	-0.7475154773192025	0.48903635161270553	0.659188780242826	-0.36693672038245606	-0.4785663370003612	0.819534432380963	-0.7088633871081098	-0.21833294986492974	-1.21431738466964	-0.2690766821164436	-0.2557016726528175	-0.36370241920592294	0.45131938911908753	0.036813685746806456	0.45515603944318384	-1.2556983503968113	-0.16469444546975026	-0.1655848746682687
1.7910619362167566	0.6798150761535625	0.4864956417716354	1.5933106319778738	-0.38865794246594804	0.7994427003419462	1.4962877424436996	1.2242855299818447	0.064180971298512	0.6937860351281767	1.5408783610284194	0.6007195047787948	0.5435369594939612	1.2215964405948827	0.012549318246291612	-0.28747175008116754	0.2568569019961216	-0.4412416048024464	-0.18637776883517557	-0.16298272452568743	-0.6155457233493575	0.03361709168225547	-0.5792887092496352	0.9726970311345878	-0.5265245264476486	0.896883063482535	1.5713184156912388	0.7105923883306281	-0.777762510984364	0.4857929871575724	0.5597570024934237	-0.29263683547271935	-0.5063735481505909	0.8813146784878345	-0.7366735701092093	-0.26012045394383665	-1.2670086303867902	-0.24364787320630626	-0.3142068744825345	-0.3075506932337726	0.3701123276299699	-0.0015733077549643926	0.5184270440205365	-1.2681521169265164	-0.24147627529865248	-0.19480668786983368
1.8870251144898962	0.9466621009779923	0.4383599503394097	1.7169115089329359	-0.36190710996481834	0.6091778082769548	1.6408847824589845	1.4684362677033331	0.048207410757168646	0.9539171326370136	1.271223094860774	0.5025484275882649	0.5090275136715606	1.2382416726677874	0.022911078533403687	-0.3692823988709528	0.5890791485404904	-0.46310091527894437	-0.13721673126684744	-0.05671089066733006	-0.6765466964165783	-0.03307711601373957	-0.7710053959717079	0.7901336234088652	-0.5478634859892775	0.9926399670615389	1.8585704102014788	0.663646040265308	-0.8059285381966224	0.4724371537381188	0.4457044854490517	-0.2659729448241174	-0.5310285248384463	0.9043019897306225	-0.7708584249280935	-0.2920687610916365	-1.2739475533680626	-0.22172323641350208	-0.31047166859571645	-0.26421237577027024	0.29155510042873434	-0.0496993275888822	0.5749782768834935	-1.273225873660841	-0.3031310963030533	-0.22565879116110654
2.0338718056913585	1.0567490903671826	0.38765332284221693	1.8099014013967736	-0.32968516305055784	0.4797063261171875	1.7019279580627686	1.4641956727347385	0.02550898122791998	1.2258663629196633	1.0964074760000426	0.41235586418756914	0.3892134165182047	1.2412591853536983	0.08556677567588122	-0.37909069887675184	0.9042377779576551	-0.5101279183845332	-0.085797892070503	0.04808758188126178	-0.6752519074516237	-0.06676721864417406	-0.6667520877274582	0.6720636934405682	-0.5843427480872396	1.0787617531600238	2.220424788662968	0.6143540502552542	-0.8407129561847311	0.4467633635248536	0.43915740439711265	-0.29940564922783397	-0.5488386495508606	0.8915404559241992	-0.8152553956477064	-0.3185801006757636	-1.2836067185811966	-0.21200751225443965	-0.25353712865564526	-0.2502103636181076	0.23311698541326722	-0.09443472344049698	0.6458562601986573	-1.268125759748676	-0.3461129263644917	-0.23205654310677087
2.235120008209978	0.9581264976943398	0.321243639811514	1.9009753439406012	-0.29769799737899405	0.419711873809284	1.7360322153131897	1.2892125944600987	-0.009097737684899323	1.4173278889427716	0.9644436244248012	0.35207119785454966	0.23346872747904684	1.2706742903143613	0.18631933352062133	-0.30233757167653186	1.0023376291333512	-0.5698986896005628	-0.04566008291661427	0.07217658734460457	-0.7577080807620689	-0.12997046095448228	-0.40958506392947225	0.6223435381229488	-0.6246505924408259	1.0936581518963517	2.3153165578009167	0.5916850963179318	-0.8625240111594794	0.4172863017294638	0.5055957638404361	-0.4069512547358974	-0.5564340335411526	0.8544971338469158	-0.8649886709626603	-0.34176680806723936	-1.2015921837205952	-0.20087812452726023	-0.19164836166067342	-0.2582301728172007	0.1853109215528813	-0.10603338278421426	0.7400973617971227	-1.2613585543380903	-0.36854314942446254	-0.22087833894586978
2.3235288372858425	0.6700967214475719	0.25153243097076117	1.9583580440448798	-0.25111882174471234	0.4425669032599135	1.6478997995609994	1.033822979275832	-0.04154003914436703	1.4433277810451577	0.8560197569776994	0.32074131133492906	0.0906148380856939	1.2698314937537076	0.27381762555640504	-0.22043714439699116	0.8444593024423999	-0.6309188498470282	-0.027749253747367763	0.03630069140313853	-0.8435288817349665	-0.11805696991118622	-0.1074992800663287	0.6244363682874357	-0.6673782333715601	1.0187007412337634	2.1488285396575106	0.5879739556696566	-0.8398897732524111	0.3892841172441976	0.5195822210630521	-0.6233588317419698	-0.5607495926265462	0.799201094588422	-0.8943428608771324	-0.355249018174456	-0.9940853440901547	-0.19985857322661832	-0.13115052907543698	-0.2714484902593541	0.15675159645015513	-0.10670669818495541	0.836704348791366	-1.254452973743841	-0.3397980603365078	-0.23057564214878973
2.222144202558417	0.37037230118638853	0.22643343643722433	1.932839064917987	-0.20414834403927049	0.4646149048344621	1.4479655487454444	0.7523307243053285	-0.04969454180072273	1.350874217352131	0.8145374070279001	0.31543767500064623	-0.046281721849964555	1.227985139523407	0.3198597229452529	-0.030211487686513383	0.5625747264232823	-0.6746274756877803	-0.04566806101423945	0.033281656572085296	-0.838741809857494	0.07197197775382616	0.23157563074264642	0.6107060300607514	-0.7008576106718258	0.9106226142318924	1.818907255054159	0.5931176133627525	-0.7860206821613976	0.3625929348123749	0.4906847598682864	-0.8167225245717888	-0.5616802523249615	0.7242573766024843	-0.9079499861312416	-0.3614696927743343	-0.7455059204786494	-0.2126415189455956	-0.06122091091407241	-0.2866782907905305	0.15557389232220806	-0.09820208342083378	0.953930684200197	-1.245471765394641	-0.22952556109515662	-0.26078472265567626
2.0790704371652664	0.25694672597519885	0.2279963436134099	1.8629805832191857	-0.147708356211753	0.46623703086538626	1.3311341969562602	0.5826982535882004	-0.04688319514544599	1.2248556015640086	0.8118385553444188	0.3502495140701661	-0.1265046993784527	1.1898636450924227	0.3347982324757896	0.27235698587146473	0.24043117709797235	-0.7045028661835517	-0.08657176754017541	0.08230933598415702	-0.7672275151241289	0.36009857719569055	0.510442309244413	0.5390832062675814	-0.7156747212195669	0.8043035300595236	1.322425027200899	0.6048123139157839	-0.7184340706862049	0.33751319240457633	0.4327393298683647	-0.8033494428103027	-0.5521710116967997	0.6551713149399208	-0.9246812423328767	-0.37294977631249576	-0.49001831108623134	-0.2257757386421054	0.015960320349732736	-0.3099409620993002	0.1556938436685728	-0.07033163522587554	1.0533635898616187	-1.2481008938842455	-0.11319471368119942	-0.29418943154557453
1.850162609633006	0.3177607935776459	0.2530398503182067	1.7333076188253247	-0.07333250435887664	0.4757357489668671	1.3233299904302682	0.5288886589458105	-0.05226628504787847	1.1754371463598303	0.8194353230460688	0.42983480480229536	-0.12082729263021616	1.1456770254124502	0.3104865404947202	0.463353241285679	-0.07467163674915026	-0.7435237843821099	-0.1192580335118468	0.17501359115565546	-0.6406299799873134	0.558771094178104	0.6023975637287515	0.5438040821796054	-0.725950569697866	0.700623010131409	0.812151851429206	0.6233177534012032	-0.6380189763937396	0.3137581083216119	0.3573457676068707	-0.5898737718727444	-0.5345560253082466	0.6060343855592835	-0.9313629096772967	-0.38698915314076454	-0.26607475356327565	-0.239509694397817	0.07636438207588554	-0.3314860358353002	0.14701372805888563	-0.054829349689766736	1.0875703495422335	-1.2475737503274327	-0.05186431231742328	-0.33264739019560097
1.5474023086772206	0.4576648080667572	0.2626577406331948	1.5430832679210151	-0.03341969310054121	0.48830117299745635	1.2905285220702218	0.5284030284381591	-0.044567028866950915	1.3864996675952934	0.8720329436330199	0.5303733022695779	-0.10649381440489725	1.0820985598681574	0.25735048177856557	0.4836207353480047	-0.30405768231709474	-0.779576154244354	-0.14069518183156424	0.30258137130730933	-0.4961424733769717	0.6694834789534563	0.5582385289923906	0.6013740660486127	-0.7346850409044203	0.6064904479039726	0.4383296527118249	0.633990424249743	-0.5670276803104721	0.2935468266643605	0.2881875206329385	-0.4323960109733577	-0.513631192734201	0.5694225558246909	-0.9242388076033137	-0.39954683385370743	-0.10229158144495272	-0.2546144754317023	0.10934828175843285	-0.34083812604140873	0.1434806156750438	-0.053755251312394635	1.120815968280814	-1.2355548772320981	-0.027827080339936826	-0.37215107276771076
1.3994084440880956	0.5926185056473874	0.21639013943522709	1.3703751207084836	-0.03045291194283607	0.48192565277641225	1.2743626656949532	0.5417491954252074	-0.024991430423534793	1.7403905434721572	0.9137751830041916	0.626676577098903	-0.1382614531756845	1.0211086837601577	0.2018802809482648	0.4691140277116633	-0.36925026812644957	-0.801895239884052	-0.14900038145970906	0.35827081320586673	-0.39393620923489686	0.7263298104959403	0.4491894546101056	0.6374325005219901	-0.7468420326122146	0.5330781424294612	0.2514874270648304	0.6180316817328914	-0.5350223279018754	0.2730555914436139	0.25008759411721987	-0.38513398432300294	-0.4931191527683234	0.5454954187943987	-0.9174307303361617	-0.4100656517302734	0.005503780217608278	-0.27200682114854174	0.12560189733287022	-0.3418895831106705	0.12887926542206635	-0.05547060245237743	1.247629068470452	-1.233512195949448	-0.07407574073604292	-0.40360722776552843
1.3889904102119888	0.6679765275778531	0.1627888968720806	1.263899888423043	-0.03310665144361301	0.49148893310797864	1.2996543077109677	0.5800099418494173	0.010877199772050625	2.082020106596191	0.8847575295332841	0.7104894040395181	-0.17501745817911943	0.989834911384482	0.1823833291712776	0.41895777810153867	-0.288676505944022	-0.8331599509816675	-0.12601548220064496	0.25859746864891286	-0.3695631747044515	0.6776697165609423	0.3113088039999532	0.777693291972095	-0.7792358162425946	0.47188405336527844	0.20372958509582145	0.588811684935633	-0.5419238936064452	0.249464382617329	0.23559586134543978	-0.37111767827097497	-0.47932437433536246	0.5353228390441187	-0.8971238791772421	-0.4090921406462374	0.007716858643529567	-0.3083850969680983	0.11259119063506322	-0.3416087591729172	0.09118182865989587	-0.07857974888495296	1.4250129689948317	-1.2534250438080552	-0.20987931123031803	-0.4024316002506401
1.318851379532232	0.6429275402754417	0.12039619571447764	1.185309096511892	-0.07529612929778876	0.4942731792804603	1.3425210729307808	0.6420925990685735	0.07310220486085296	2.465821743513091	0.8563696081218556	0.7646479860849671	-0.20280875897453043	0.9903992840813475	0.170913995567257	0.2708756407904994	-0.16988502558837587	-0.8705416707722952	-0.07083098092506479	0.05422508083421066	-0.4063917143484729	0.5194558115157115	0.21389302371488178	1.0384599304671949	-0.8158973917813013	0.45477696566754816	0.20240072759956837	0.5665280864606596	-0.5634847009697681	0.23987768010152463	0.23768146680369293	-0.42983807251562334	-0.4803225819151139	0.5309488070771187	-0.8635891325324103	-0.39996930092791183	-0.06420050589880802	-0.335236137104342	0.06320520485119653	-0.32707775309149884	0.06591571324828245	-0.11376047857367053	1.5085172226339894	-1.2835183516076127	-0.33090292646913316	-0.36800065297757945
1.2554594278880615	0.6015309948101379	0.10556244949789888	1.1464374202501644	-0.14854076243585695	0.45914325583462967	1.383552659569442	0.7708800753029214	0.13428094173419647	2.8083609918572146	0.8931339654990509	0.7644788846366273	-0.20733058735808182	0.9887738907143732	0.14869845473967597	0.11140659836212526	-0.06665014196879229	-0.8862739774435383	0.001291021609450793	-0.20734626629457562	-0.4655325680575898	0.3559521030257922	0.1702468035754599	1.3931774890021567	-0.8477193741657114	0.5666346576679453	0.17835164803322617	0.5566428811221381	-0.5829842582705618	0.24252699675119108	0.24721719897622202	-0.5124849144979661	-0.49565595097851955	0.5294533610127256	-0.8155262740535617	-0.3958548389878346	-0.08468684993875565	-0.3238754226114703	0.011982873076949275	-0.3031032257544708	0.04476065761663471	-0.14482115926261643	1.4585789680474242	-1.3287868045489215	-0.330133372902999	-0.32187838235203686
1.2112295206081811	0.6441267449528846	0.2047284474283037	1.206067676991377	-0.19683455260013144	0.42328700730032554	1.4230183941764032	0.880762649632288	0.20384579789174523	2.8989096591491985	0.9494500039610188	0.7296439862786972	-0.1738977673412884	0.9959828112956763	0.1721405643644942	0.026865187175607274	0.05471682826166082	-0.8824058690053105	0.08421536832889309	-0.44458455424613136	-0.5447152960270591	0.264897359581637	0.13306774529742804	1.8426076205220905	-0.8877868962564992	0.800587353991791	0.21367170794888773	0.5550260636388036	-0.6107814995291401	0.24202854284545494	0.2588815387814008	-0.5189321161078106	-0.51519980464524	0.5244646002287416	-0.7599600837325331	-0.39705489038702396	-0.0779784559601832	-0.3040755649998369	-0.02410327919360364	-0.2845623150735059	0.02228613717497098	-0.18516397369034876	1.3487131649810113	-1.3861532021190868	-0.22350493613657693	-0.2785100678939677
0.9942353011463123	0.7579648465731144	0.37388309334316205	1.3623870833496752	-0.2377149471616992	0.38662373088993934	1.4552498923969115	0.9018615607950501	0.3357714344026967	2.7663288696366695	0.9627343516919307	0.6861387954786353	-0.09165073329825794	0.986441150233993	0.25240759259566714	-0.043970041241556554	0.1568114795218095	-0.8719010060374096	0.18114925447871247	-0.5593440339319107	-0.6177705719933635	0.1717617568573662	0.07927919201855846	2.1429733504245845	-0.9232551474557905	1.0732231453319954	0.38219352628473063	0.5630431327141981	-0.6474888728471483	0.2475456764870291	0.27298625198360804	-0.4963369930644935	-0.5341057060993363	0.5090077169940049	-0.7206465977627967	-0.39802840147106017	-0.082842617917155	-0.28783128545346875	-0.04903851347150203	-0.2676671632835601	0.014423871654135978	-0.2219237883069956	1.1708199419061518	-1.4262754160870101	-0.04693011592279822	-0.24341661229759967
0.7709613695845727	1.0087233414449794	0.501782538589594	1.5805253507808892	-0.30366001802685233	0.2821459020524191	1.4740526435935624	0.8844135504130216	0.529722406495683	2.5220667254116154	0.913675225534433	0.632948703546403	0.003235887702602469	0.9126437763917771	0.31749812033564584	-0.137496782944447	0.17410633258204575	-0.852760366091139	0.2728734428790803	-0.5823031610902187	-0.653021657475856	-0.001788004860361825	0.04317324576745253	2.190923177275196	-0.9343845543157553	1.3252575341645116	0.6416367468489843	0.5678935851642019	-0.6743114655138598	0.27106860395636434	0.2834572814492707	-0.5004581161352872	-0.5483808250218019	0.48338416486299807	-0.6994458478645555	-0.4011938431719824	-0.11906640854142914	-0.27452571259718733	-0.06597196777429276	-0.24891073655734255	0.022187995164308364	-0.2456822031617142	0.8952435825771637	-1.43728612712994	0.19432492706028182	-0.23251770086122986
0.6665176058233795	1.3421502099609972	0.6327800542740283	1.7948833016391617	-0.3542233602038561	0.21212816352358227	1.4772219281057228	0.7599533888807781	0.7636871477447332	2.1256072462869744	0.767957226120416	0.5810038131883066	0.09877566169219794	0.810236469303095	0.3364458622034216	-0.18074757038420475	0.16662704619638363	-0.8246641055747072	0.3408947032340894	-0.5823845123281821	-0.6806407826508355	-0.1986997947596009	0.04918457243156379	2.120405093339344	-0.9310531905348872	1.4520591665993319	0.9344796661910214	0.5691082925998678	-0.6918419692405442	0.29700186332604056	0.30014212511529575	-0.5419760002840641	-0.5386389194690359	0.4540899723921167	-0.6895949031716336	-0.40071627169679475	-0.2418231024792264	-0.28903932522986037	-0.07838879236457144	-0.2380173800882166	0.028360037168180613	-0.2674286874737427	0.6928371580404995	-1.4372927164244	0.43819041645397405	-0.24774889711765824
0.539376804147765	1.5042922759885973	0.7551214686749719	1.9688368162997	-0.3703876930343264	0.2299796201425063	1.4596217512694174	0.4799874012200361	1.029175710722125	1.646848467549964	0.5259102131000821	0.5429636737413973	0.20395482539466467	0.7203883359620067	0.2914198031466147	-0.16750524314525472	0.16181095986702312	-0.7922199712323599	0.3871836256572374	-0.5283040171359936	-0.6920385728352941	-0.27492936860733214	0.10283067721128418	1.895408696311365	-0.9142140581898037	1.3703032931092065	1.2035733091823346	0.5672485336293999	-0.7090892980385103	0.3044718437763893	0.33226474938983463	-0.7026474445795104	-0.48673963064208936	0.41996070134149727	-0.700854415575001	-0.379954157948579	-0.44428135695053433	-0.3301897865490625	-0.09089938781393406	-0.2305722803431302	0.028381846503882934	-0.2791235347318513	0.6250315397879073	-1.4260382014864443	0.5951793439453563	-0.2735412554691622
0.45234458313709547	1.4165392745120888	0.8125421234497437	2.002130130678939	-0.36421934947622053	0.18252638102891044	1.4284299787979573	0.16423217954009234	1.2531330162920242	1.2436790880412443	0.227986974484718	0.5047544328461482	0.28178051612933436	0.6876020447587299	0.16305114036705382	-0.1654328563400631	0.1140089109522631	-0.7558277675538372	0.4167823678478403	-0.4288928043458079	-0.6958864668015668	-0.27247502176411986	0.1957070986567901	1.553707855225688	-0.8855577000946757	1.1660166163964316	1.3193702755174408	0.5697282122566902	-0.7099980919957911	0.30238926238940933	0.3709774568907101	-0.9117850912320222	-0.4116489025562469	0.37478995500120804	-0.7233012061401747	-0.33339093911779705	-0.6867824991908471	-0.36596832630941833	-0.10885650732838414	-0.22506682500531636	0.028796223882234635	-0.2734244008041506	0.4959182732412636	-1.4001949886136917	0.6141314866721125	-0.29229933427025606
0.446056373456575	1.2062371486384127	0.8238246486269414	1.8226350993266827	-0.3399657356474034	0.06599962600149278	1.3910499590972205	-0.023533387453786768	1.3589259077573392	1.0176184233053314	-0.023146172536668053	0.47280963196892867	0.3017339810599237	0.7851030718693227	0.013217523635832989	-0.19940653317174287	0.04681493827425076	-0.7259223917213355	0.414724018660461	-0.3539050409972551	-0.7041475851272617	-0.2635189424449433	0.310055257207438	1.3345988296112492	-0.8582686928051277	0.952934725536144	1.1841104085359897	0.5892054176906426	-0.7021284631628133	0.31623672157890437	0.39977816319308324	-1.0129134125391037	-0.3245796835133832	0.32386794770971417	-0.7449805078887592	-0.25438347353036594	-0.9508688403839789	-0.3872332534371009	-0.14034007326559927	-0.2248251858030636	0.033899608436674	-0.25856336803065216	0.25918186582628805	-1.3777386730934615	0.543121308589217	-0.29501431935988787
0.45685679846190236	0.865317649297736	0.835458596719495	1.523503733546152	-0.3006434347873647	0.005238497211311338	1.3421390050350461	-0.13445659858526232	1.2965970745250193	0.9450846334060593	-0.1781402251442784	0.45912778751237193	0.29659488721449145	0.9989250742886722	-0.1250003035155775	-0.2502959737815392	-0.0550325297471394	-0.6918490540833012	0.3900796750952932	-0.32364238047520166	-0.6659057195003674	-0.2628329448800703	0.4538142825491624	1.2678135312802534	-0.8417030306211595	0.7882740541852723	0.8573492118810455	0.6182746232200247	-0.7065934073877165	0.35673439438605137	0.41419464215966906	-1.027617818994967	-0.2432745503445748	0.27681163894040645	-0.7696394721017473	-0.12899647044876342	-1.1408785287094823	-0.4013698891182761	-0.1760745848145903	-0.23223110081264933	0.03601511399983892	-0.23277699131417812	0.018871985678106717	-1.3606394539693425	0.4455841664031067	-0.2878306506777511
0.49337940009282055	0.47477985722321225	0.8223079813080393	1.2321540720561204	-0.2660381025305833	-0.045563907588024186	1.2885304948777727	-0.17102631020604536	1.0581597363243929	1.028674597518726	-0.2088671513480568	0.4500731735967406	0.2839553002566611	1.197426239230428	-0.17952769400173332	-0.29558174032242335	-0.2149999534882438	-0.6505492502932289	0.3656986087517667	-0.34296781900451695	-0.5772765030260193	-0.27142315883131457	0.5931953906836906	1.2218398850439784	-0.8454818910293082	0.8056901629206179	0.48472622602613635	0.640650371914255	-0.7251775852677704	0.38935922673684364	0.42884763308543805	-1.0331450602822927	-0.19511291095158675	0.23447810252465748	-0.7807996624229674	0.06532613826279014	-1.1819126911900981	-0.41255925045137615	-0.2083552030540134	-0.2528488024751378	0.03147877217367164	-0.19981659931599915	-0.1874940109445463	-1.3442716465303017	0.2878256853455902	-0.2826864684026589
0.6356458953242831	0.25208275180349327	0.7487311203983783	0.9932867002980357	-0.2483512489141443	-0.15871728609342142	1.2413294512342143	-0.09005609502860892	0.7318917754871908	1.2044537723544784	-0.14563405597879675	0.4480208969282571	0.2553170538275057	1.3289175526309454	-0.06755294701211759	-0.31307358274313807	-0.4206404608296398	-0.6171155998387781	0.330180118123043	-0.4073708823915038	-0.4409771688841933	-0.29557027311484746	0.6190735346958588	1.1868244347837227	-0.8628182418491479	0.9892803537295152	0.14761776703756077	0.6434651422479357	-0.7540811843873867	0.4122539657222363	0.4324490651911847	-1.0071318732764478	-0.1785261534233801	0.19541326837613937	-0.7861449962985034	0.34520751356755264	-1.172945112985064	-0.41394721104552745	-0.24686376918421798	-0.2804479178459577	0.03712739012067921	-0.17607421578034568	-0.35527471692842644	-1.340364194915426	0.10980983835601062	-0.27332041936139256
0.8427404333296558	0.20808633059749604	0.6174006777415031	0.8474018519656343	-0.24329989490462198	-0.2135064086005995	1.1927943016596485	0.06150398322522608	0.39338806727532044	1.4786811032310267	-0.04396731348737312	0.4670371234369769	0.2375240180135009	1.3584756320081477	0.18526668119463433	-0.31630560837433963	-0.6686051175687919	-0.5945366412807491	0.27694227266808497	-0.49893622023152717	-0.19709181363322795	-0.3307924369734977	0.5340127875703576	1.1737802703814606	-0.8871239382901575	1.1457876238571516	-0.04506656991918227	0.6307316574050941	-0.7758790684352178	0.43505311080789894	0.4101739388535527	-0.8217262112040237	-0.19757465596029827	0.15655531411795187	-0.8134495396086742	0.6462857151171757	-1.168780222336283	-0.4028520939503021	-0.28657572800599135	-0.3116650904613195	0.0638765403600789	-0.15483271801887294	-0.4369799118812111	-1.3540633380981015	0.09053327598862927	-0.26062234316466854
1.0646547519874994	0.24028257777746337	0.4688690081751288	0.8608577156346223	-0.24891330097999184	-0.15786990682353644	1.150679145415051	0.1554821584290256	0.10776483123556624	1.8006863458806521	0.09913180021897064	0.503693705579291	0.23568657663859754	1.260884305266056	0.4770802129553614	-0.31710613324132686	-0.8816531484200819	-0.579553968027768	0.2038469422232581	-0.5701275924751629	0.06710896284251541	-0.35729480956309495	0.4761312140825907	1.1644620298458093	-0.9156394178174381	1.2935076034536246	-0.03464638247904948	0.6176714581485212	-0.7818652547190478	0.4233292018195541	0.38223327603911933	-0.4783267129293362	-0.24918123730145253	0.12023311622982277	-0.8487901422925394	0.8389551917992337	-1.1311732576958078	-0.3887839995330358	-0.32524839313959225	-0.34744075397323415	0.11756022019235039	-0.12981584461753162	-0.4590697237883135	-1.384077574364137	0.22903782860717917	-0.24656027924348867
1.224069364969354	0.377250939216197	0.35247403942085626	0.9490798404128974	-0.2557859882661864	-0.024266441938232287	1.112115341578349	0.1932919622389883	0.05173756763680646	2.068592530740682	0.2474586895936861	0.5504425696156836	0.24714905271563006	1.0898041284227027	0.834094114437909	-0.31174186847842994	-0.9471168384267852	-0.579513987578794	0.0776174815926041	-0.5691513776196128	0.18351231443835153	-0.35977964518696826	0.46764128353327744	1.1568523621329692	-0.936481158884311	1.4789202260228167	0.06646022629076696	0.6072919925430736	-0.7694318997092883	0.3605922910537351	0.36618271444544886	-0.15166600491315366	-0.29797332358691603	0.09394754844975634	-0.8763836225689554	0.8807671867230225	-1.0537616185891177	-0.3576405627445075	-0.3624832384339155	-0.3767639977060745	0.21955157860616964	-0.10635400916551992	-0.47167134947276634	-1.4338992297774176	0.3684854615763836	-0.2342194379269801
1.2896706875823558	0.6068170890283052	0.27237735863420687	0.9545402976849242	-0.26206105057097295	0.1797824862502315	1.06080550220361	0.20410591300757175	0.3110363759044271	2.333808535377199	0.37274538218905484	0.6058386668057988	0.2722129014701694	0.9497343500298203	1.2341843797995646	-0.3009684497077584	-0.9001599967155224	-0.5868104195165363	-0.1183565084801665	-0.46739001795495466	0.1893844559413846	-0.3361889511504991	0.47226611147233266	1.1696083335289744	-0.9456382657944082	1.546310583072004	0.1970123725080521	0.6142870319139766	-0.7411144068374836	0.2913618232419545	0.35347557191114287	0.12231762544858131	-0.32215546510541493	0.07211285373881261	-0.8966001809259238	0.8175012116831184	-0.9579921865674107	-0.3106383910190973	-0.39476385667333813	-0.40508803068365307	0.3676696820312645	-0.07704074225468746	-0.48753428245625974	-1.4918916103212987	0.5114187195216084	-0.22241769652061297
1.29787085290898	0.8109409124037998	0.29059586240394425	0.8720660226666777	-0.27446176893519353	0.40267551534520135	1.005374340281438	0.18728228470680822	0.6984111925925365	2.539031966011918	0.5130656782361103	0.6539710881467873	0.3054806388634363	0.8729947131946092	1.5061988943332385	-0.30010059097345465	-0.71088142504937	-0.5899588798732334	-0.26504181142260047	-0.3314159432138413	0.13578748737798757	-0.29957954777177187	0.46929368612341216	1.192931381821079	-0.9506187375165528	1.434761912109222	0.3286664981124737	0.6663016420384539	-0.713383020213491	0.2478119737791343	0.3452836576885196	0.3565111020233423	-0.34348558496748005	0.05429162890029199	-0.9092411731991508	0.6505899811050835	-0.8256301175171101	-0.2834532122212988	-0.4200898028640837	-0.4353582388577541	0.5384803992550504	-0.04206040405428522	-0.5258566969399461	-1.5466354686963197	0.6590673792201069	-0.20493267292901152
1.238387788363512	1.0729815248810408	0.41766299021927245	0.818257306067032	-0.28822848725691846	0.5553571192210731	0.9543901981292929	0.1711697582208191	1.0288722130718408	2.463100462940175	0.7325223030910107	0.6804815833887333	0.3432271396080303	0.7950736561806246	1.5767906746638125	-0.327034137900133	-0.3443884184990567	-0.5888894028631814	-0.22913239401022717	-0.2233543821203095	0.02400707948096805	-0.2583053609519076	0.5285142755031845	1.1999783869978928	-0.9582013192565879	1.2731359858200604	0.39053129679475845	0.738296095156469	-0.7059216901149435	0.21642303398913998	0.33306028961617995	0.4163982752136244	-0.35750552300489663	0.04803794535828373	-0.8971509670178286	0.41329206233787447	-0.6648054009334382	-0.2677915334181547	-0.44507973680978113	-0.4486026794569076	0.7047656793205197	-0.018654678219002414	-0.590861041164899	-1.596074945030911	0.6765860398138683	-0.20381550203088566
1.1922714181794754	1.3749988244854936	0.6125454927267261	0.9028391259972892	-0.2981746744474985	0.6138908510732695	0.8982825881294267	0.16384194073930125	1.2835466755627432	2.1456514214783486	0.9513392001394555	0.6795745847112762	0.387634365336648	0.7464172047414728	1.5039196732100117	-0.36742697674933733	0.029472243296834556	-0.5831921888843953	-0.017800566008370565	-0.14738136488976658	-0.054272943505890923	-0.2184870134086072	0.7383883975835198	1.1982217820073726	-0.9524335849494131	1.0694990456479128	0.3626171865838259	0.7840947541274013	-0.707186099098987	0.20321741955497624	0.3215464574213901	0.2732958292726143	-0.353242501160543	0.04467466942690155	-0.8595981906861487	0.22561871801162442	-0.5143160679708203	-0.2534749769192187	-0.46711588869435444	-0.44830226315140376	0.8289371321440158	-0.010109985157217085	-0.6605232222627888	-1.64011119990817	0.539341442543793	-0.23295287789712785
1.1789132213986928	1.484068888308212	0.8242315593710382	1.1215153332137362	-0.3118702469381034	0.6442431694926978	0.843014274818551	0.18425576600734078	1.426350306802349	1.7648742935410617	1.0892705126592805	0.6751702606249801	0.41866272105425206	0.7855395200882328	1.3354678405565408	-0.4024630323764581	0.2772535060201337	-0.5763855174465831	0.30905411561072016	-0.120056387960804	-0.10391259931724366	-0.181458389295791	0.898595476293712	1.1807312112228554	-0.9215977525399364	0.8249603978816555	0.30750201164775504	0.8076098146233598	-0.6987501204085727	0.21025039932084408	0.31937484761434265	0.07189183281102855	-0.344356202104707	0.0353236983839365	-0.8283388226504969	0.13453114318643694	-0.38485098005445106	-0.2519585014552383	-0.4830100493089723	-0.4391526274120475	0.8972330668971168	-0.010438627198054806	-0.7129834449622141	-1.6696444176786145	0.357477827723543	-0.25213314337483894
1.1700842351040157	1.4244156508335284	0.9384532548329829	1.462606002242471	-0.3347720899756402	0.661424792974475	0.8024336535650202	0.270481197035428	1.3577278907167394	1.2936417993600045	1.181451291270617	0.6821572250131882	0.4205432274613791	0.8384099543306519	1.0178231360659284	-0.437783386554472	0.37011466726472114	-0.570698298580041	0.6821179386767037	-0.14720962338740157	-0.18179142008961033	-0.13913996173828638	0.8562407892132462	1.1239777742049102	-0.8684782454867932	0.6740313536637932	0.2175205330142554	0.8094276871305286	-0.6759380749881242	0.2282766775556902	0.3113334410021093	-0.09690966734277184	-0.34329795196376717	0.026362843705595836	-0.8012148649442293	0.08079210680540105	-0.29204000356739546	-0.25792159141529797	-0.49654430996999394	-0.40423249729189237	0.9197075873387808	-0.026902791878079323	-0.7661501473284339	-1.6906444991231484	0.20798827518056662	-0.22206695682003869
1.1443790536397243	1.4347288110595315	0.8775461148190276	1.8452875226117147	-0.3521672456844869	0.5957085130251525	0.7663000520815161	0.43014089839901165	1.1207920672069982	0.8179619552140661	1.1651482279529968	0.6890288929593459	0.4063174118166204	0.8939216527944052	0.6606261646136444	-0.4743606395890637	0.2941177818257583	-0.5743764998856425	0.9756959750998353	-0.17090091168737237	-0.24592906501559378	-0.08674499217231228	0.7740954880370063	1.0431876681174617	-0.7924452537219577	0.6164345864221065	0.10049194265823255	0.7701800710195319	-0.6306498427836135	0.23541890749267863	0.3065924512748433	-0.21286954409338152	-0.3482364526214864	0.0034050867328550504	-0.7631745074820113	0.04118428792093935	-0.2607802708012634	-0.25954087877514176	-0.5037646661194068	-0.3451157930002072	0.9077342620379814	-0.06091323527503352	-0.8128845987748836	-1.7072956462239766	0.08667796351515228	-0.1562902726030452
1.1119182955591975	1.5032753504221255	0.6992267291905596	2.100639432720032	-0.3606193704215463	0.4881397674222406	0.739599143236972	0.5840684253776447	0.8477879439949044	0.5085057035492659	1.0707983722479	0.6789058653473876	0.38233018886768855	1.0077067134519095	0.43796731392105837	-0.4989375011596575	0.11890473381025435	-0.5833021351190726	1.0445389795102709	-0.1739651416506266	-0.3226772250016627	-0.027383336225294107	0.7177618549066658	0.9627269254657357	-0.6998631737223132	0.5663414838630283	0.04527953424682566	0.7180900652611167	-0.5659542497667285	0.2226366374716065	0.33043715697796483	-0.2657560436098647	-0.35899908171444955	-0.032674766140886005	-0.7195630841393774	0.039280124731409696	-0.27313662534598804	-0.25986644977870843	-0.5024362456157268	-0.27789437924917804	0.8780844701501191	-0.1025465708875195	-0.8154312115272833	-1.7103860253257928	-0.009146544754169383	-0.03800655617412535
1.0825846471576324	1.6113284886783739	0.487993813147626	2.0679356413931034	-0.3669798077236769	0.40870401357953173	0.7322646923204901	0.7993414918406065	0.5411275287222013	0.42163465257439564	0.976048686663769	0.6576913200102549	0.3459617691542719	1.0871327643242028	0.3230359869201901	-0.5192274398444221	-0.06661027370447639	-0.5842416756699599	0.8891575501560427	-0.14517584243833898	-0.40688409888444105	0.026741871643192815	0.5818754832846059	0.8800635648376147	-0.6217418643635012	0.5260895128095451	0.09329666548339702	0.7058592179778602	-0.49685298169606823	0.1904488058052949	0.36326931713005434	-0.2699220427939521	-0.3771169245529524	-0.06292060610729086	-0.6592113753149131	0.054531798381308214	-0.2985409214435382	-0.24602111446914582	-0.5009046549173657	-0.19900244510826398	0.855075620983739	-0.1439554680330919	-0.7931278127441733	-1.6960081848137207	-0.06750435685268172	0.13131628186802008
1.0557152971443795	1.8599571960431027	0.29805897536951786	1.766269326487637	-0.3680541097735891	0.2537708019293915	0.7396492505019865	0.9452214275495961	0.1679052866737214	0.5386574922971897	0.8811990436098794	0.6203198999272324	0.317581912918462	1.0472880519254537	0.21744122837590713	-0.5529467442884606	-0.25288277824120964	-0.5848413824045694	0.6388208028631187	-0.00987969468024671	-0.36852369623962844	0.06665168552847658	0.40174460782669713	0.8091063296541335	-0.5744729613633245	0.47753359182219446	0.21113553480055086	0.7429622471679564	-0.43370497259194496	0.1426586840758687	0.3976280544732365	-0.2666161691146586	-0.397658985799424	-0.08567148318970093	-0.5608193090282307	0.065473083332079	-0.3410197323410744	-0.21294138697519646	-0.4991542655478106	-0.11536915797179466	0.8301584549433689	-0.18516397369034848	-0.7661501473284342	-1.6681091120693967	-0.11309663332473183	0.2992881225449897
1.0322364818102185	2.1096316098865606	0.18403148730816463	1.426512453364754	-0.3582573288283611	-0.0164382715402398	0.75339743134031	0.8601060091104247	-0.1518774085836949	0.806221573313767	0.8651358782196805	0.5557769516678456	0.30096598798525553	0.9738669265478151	0.1643783976476472	-0.5895913311903687	-0.36515181055477564	-0.5952263040255492	0.322505188207313	0.22245040191423843	-0.23878948924405025	0.08819200906549203	0.2704260847440329	0.7756965261430254	-0.5390295710877712	0.36867102680176056	0.3848431384876262	0.8149567002859722	-0.3875738010647382	0.08145810384142801	0.44459717945833044	-0.2778127593814063	-0.41951447807188486	-0.1003481336951892	-0.4689825001632363	0.07196927993687349	-0.4668117248144229	-0.17353016022767853	-0.49843535562817254	-0.04972819521928444	0.7899311352396818	-0.22513005212004691	-0.7006939847119261	-1.6357490869755442	-0.15406404375717153	0.45004773717524904
1.016422484221773	2.1399283168574597	0.14873198025786566	1.1599080219954585	-0.33883451693259364	-0.2245223391091124	0.774010307485606	0.6694960348574475	-0.2763833262231934	1.1148769909813947	0.9747592353038848	0.4896890310849943	0.2813857533339438	0.8898581693769684	0.17110621903548032	-0.6159712440968876	-0.3485506652936361	-0.604921562901728	-0.1261351536650274	0.4109502592998117	-0.10095829210143266	0.08490684294926634	0.22666590580529164	0.7567238198977566	-0.5285962700924656	0.31143874591213344	0.5697731057863538	0.9006396496100428	-0.3627927020701798	0.012903621463454062	0.4865673016697759	-0.29424489619907207	-0.44002651803776305	-0.10039542052726487	-0.40138930862225186	0.06806911288950909	-0.663291593815708	-0.12460026545483587	-0.5066403057979606	-0.021985402484963334	0.7571298943427751	-0.25651135919029794	-0.610461744478527	-1.6011618803541565	-0.18246207927608527	0.6005020783624161
1.0042709438931987	1.9108322552789097	0.1544009867608347	1.0004051911546836	-0.3178607259184094	-0.296444663425502	0.8018135761604667	0.45595736306466705	-0.1975617917319361	1.344133216618648	1.1060133888438393	0.461579758513293	0.2519436263032687	0.7581862567134535	0.1339155546834146	-0.6327673032219968	-0.31231041303048523	-0.6186848324610045	-0.6153840124511608	0.45154452704310355	-9.240808504992481e-05	0.07300859629630066	0.18921144709557017	0.7334693889880942	-0.5390129971386126	0.40500080776243363	0.6754172767384994	0.9724581795822032	-0.34668465845054414	-0.04613926789136104	0.5193994618218651	-0.31173910103135294	-0.46084627612972967	-0.08993911978453087	-0.3371911264346489	0.05906260468437023	-0.8222413411774194	-0.09052668963421043	-0.5166425307668449	-0.0349098344108633	0.7474901679621679	-0.2873956953695257	-0.5618707301867796	-1.571266251388404	-0.19828319523866836	0.7450912723344217
1.0173487205125518	1.5198819367953458	0.1388366507991752	1.0055708869005553	-0.30234382015113115	-0.262016854231862	0.8387301036598209	0.14003737389105625	0.01704299414100725	1.4483815878234327	1.297691832852839	0.4987052128532752	0.21131894590501848	0.6218262881813041	0.06617051238224995	-0.6508875950710007	-0.3101176584931107	-0.6399044557539194	-1.007842590844734	0.365447800199449	-0.013651219288481642	0.07013502871899893	0.05183411451574582	0.7206653854243795	-0.5454354024375497	0.523712427904812	0.6847111764226618	1.0109434620611606	-0.3308400333692505	-0.08384423319924635	0.5493612268329561	-0.3422548580709869	-0.4918357430229272	-0.08179987381350533	-0.29374223013552864	0.0648669349212644	-0.8988538130747488	-0.0911349933514009	-0.5245036544533276	-0.0750023496170781	0.7455164230810699	-0.3271213040132456	-0.5486858480332286	-1.5517487611974055	-0.2130329719229076	0.8827111385524192
1.0511351011743781	1.0558376948123276	0.09046976008053136	1.1478227994230932	-0.2951082891262244	-0.09472804579891289	0.8758220065867249	-0.15977876076991682	0.3045910442259934	1.4339277004375663	1.6601076309564207	0.5997510146655767	0.1744337458049112	0.5107426914994658	0.05384990341895257	-0.6718882801329971	-0.3041693134571789	-0.6466511565182707	-1.292525048415434	0.1600901585027562	-0.11808233207456201	0.0642125830755945	-0.0716117548472527	0.7133713576707739	-0.547656311624795	0.6232568200986908	0.6105949598480898	1.0142273607837884	-0.3258943503118725	-0.10816605254489824	0.5726576548125163	-0.36429650905034955	-0.5313962855257235	-0.07490190718446552	-0.2855346144381263	0.08882510392650445	-0.8445334957385177	-0.10863871862209203	-0.5248943663661747	-0.13006996457371653	0.7625822282684572	-0.3741411628316605	-0.5561696035733438	-1.5496929013258347	-0.22542127540910792	1.0215001371056647
1.1078904423314042	0.6345906693578651	0.0973317549014169	1.3292853639624367	-0.2911170080003913	0.1387531890302463	0.8972929696453928	-0.30033410484144757	0.6233035109271408	1.3084455656766756	1.9929660052523979	0.7833951875622372	0.1469582552458119	0.39761230317032703	0.16192526005317104	-0.6867615832691737	-0.3366699225274978	-0.6184749351038906	-1.420190566618677	-0.12663679920932616	-0.25086202860742735	0.06094266134969957	-0.07426129693143445	0.6935683810979547	-0.5492225498202775	0.7510092864954047	0.4808692981711575	0.9848398181333351	-0.32601288865412636	-0.11954855474849209	0.5834512005861568	-0.3683054418379093	-0.5611098479936746	-0.06250093547261923	-0.2812366770652293	0.11101380938906233	-0.6346752602805371	-0.13518132307074643	-0.5097269299094522	-0.18053990389830105	0.8076076018267452	-0.41917313808598244	-0.600587458903095	-1.5570729111212156	-0.24360386456973027	1.1727209094903837
1.2088501980263628	0.35535825862481285	0.1691515012343024	1.492244273697383	-0.2999248618930504	0.32405485965733594	0.9091871816781847	-0.3997322633895658	0.8698394443222291	1.1621261968145897	2.25288541386556	1.0838423426846497	0.1232222449848553	0.29390317639420604	0.39275818489451353	-0.6946620903676658	-0.44104503850651594	-0.5703284794270316	-1.3335484264057524	-0.35884938846008757	-0.3751617692430565	0.0766901165611194	-0.05324539502357153	0.6699983102290583	-0.5400322950118632	0.8215532428515384	0.3625442614773256	0.9388065949679296	-0.32258844765567607	-0.08669839391976375	0.581806367415473	-0.3691954847515654	-0.5724503867380726	-0.043651222036453	-0.27010357458459394	0.12472868252265223	-0.3281562139904092	-0.17401851673302882	-0.4860654164674353	-0.21113665153490507	0.850310281132692	-0.45992475114987885	-0.6606546603403327	-1.5595900216049974	-0.27009310545891946	1.290731828374412
1.3817929594019873	0.24685421940984592	0.252688427402851	1.5696412814276053	-0.3201373925142505	0.4091155977963335	0.9090180696587613	-0.4804076314730709	1.0303976881035384	1.0846941018840661	2.5242899357539796	1.47363655396606	0.12574872687534694	0.24380193085107651	0.7150803271119055	-0.698298119202767	-0.5608172781643335	-0.5156252301184477	-1.0975562986434766	-0.4121886834841722	-0.400446626988259	0.09432787617352321	-0.06512559985264409	0.646819358440083	-0.5195386068773198	0.7749386078697197	0.28208356063710427	0.8999778434899219	-0.3191047374860987	-0.0017563858737482119	0.56324017861958	-0.36945726207911156	-0.5705740567009447	-0.0219170118436702	-0.26662730170945637	0.13499646923918374	0.012135331195281518	-0.2179963051884653	-0.4605597427967802	-0.22536724131082014	0.8694479732118383	-0.48979911422799577	-0.7038320688132702	-1.5571256254768968	-0.2821720785901049	1.3078271411875964
1.6389127546900997	0.3239199088009887	0.3485898914090345	1.5556474779733838	-0.3421570272458988	0.37790782982825855	0.8814214934520843	-0.5237588262542643	1.2091418305611668	1.0699214359168014	2.651925628888674	1.85076352948095	0.1685266588848125	0.2422517871770175	1.0506384281412797	-0.7052559521588255	-0.6553768274687778	-0.46847828566593785	-0.8339838873898486	-0.3412413649544249	-0.32792020848651415	0.10249886939067847	-0.0827322343475281	0.6136703009822548	-0.49739581080150136	0.7225080384876532	0.22232548725375767	0.8704143776936142	-0.3368064632627061	0.09266307451695108	0.5396964881372366	-0.3735260296843965	-0.5624683109405539	-0.0007502436357952662	-0.27152117157523437	0.13761698964149463	0.3302499863212236	-0.27868102672165396	-0.4208321554984928	-0.23238130896540093	0.8797092656599734	-0.5058464646123237	-0.741217986994461	-1.5455152886380925	-0.2736315429345759	1.2364256314021307
1.8829377781975591	0.5807895507090987	0.41224367894563557	1.4934233198020048	-0.36252607869556297	0.23074629662478383	0.8244182160900859	-0.5296470961595311	1.4171575227108062	1.0556619257147155	2.5455308980776716	2.1596657570203357	0.22410926047563393	0.2843916152096885	1.2147698095089576	-0.7108446631461113	-0.7075564118054236	-0.4479283348933363	-0.5986938322186164	-0.2625656788182388	-0.24521784290808485	0.107857272591854	-0.09929424651531572	0.5765551588192679	-0.46945213252019097	0.6532397843637268	0.2079511384833092	0.8345679424024827	-0.38265445986119423	0.17115932246687038	0.5190339433394907	-0.3861137794632457	-0.5464669683839306	0.011343363667558708	-0.2864014253368615	0.12601445187892626	0.48188427999725186	-0.3658740820715435	-0.3739936113863894	-0.23551608780543712	0.8815848685304075	-0.506191137972227	-0.7727220512055937	-1.5115870114627215	-0.25889685553594666	1.1067233891656203
1.9324701758026357	0.8875940753859013	0.3945245656345614	1.3447898202382054	-0.3814224114410424	0.035792572599758724	0.7573934857252081	-0.5168559354669403	1.5946796877870206	1.0143140111810747	2.3590402467491414	2.3869919085948683	0.28889342395171325	0.39259314865286343	1.1108776016832285	-0.7203537015193915	-0.693307494138922	-0.4697376698086167	-0.3422139497540583	-0.21055512068087484	-0.18451777150173349	0.10922926772160022	-0.11651152177919047	0.5391449619117796	-0.4418730811203685	0.5112089613059159	0.19727166177561395	0.7899839908672159	-0.4424175407476187	0.2393314292459235	0.4947054631744027	-0.4064127413763755	-0.5162955813869206	0.0011294079392127204	-0.2998369942672626	0.1116015896662161	0.41778953294653753	-0.4632283797959021	-0.3363758684174757	-0.2344972846824255	0.878498847528471	-0.4942878835662703	-0.7844036103472445	-1.4576272791284592	-0.23746252532626722	0.9167263943285017
1.754224924101815	1.0146234284579942	0.33641956097199166	1.1318319866291708	-0.3946128485306958	-0.15763586873947197	0.6885335767791785	-0.49012891359943866	1.7227716697680502	0.9479614157260003	2.167091917571795	2.4783758685634094	0.36638177193395877	0.5251906325392387	0.813132602903025	-0.7445490045085245	-0.6594433904289996	-0.5109375224762541	-0.04498194461844718	-0.1900907648200836	-0.1975841981691961	0.10605081233768862	-0.13267467814935888	0.5080955963566833	-0.41666410445021806	0.43036430369593814	0.16736426532030105	0.7485750332500009	-0.5182030542287164	0.2795901173037452	0.4844171929499268	-0.4364199024653491	-0.4970219192455474	-0.024139492951226353	-0.30541708942787327	0.10459720803013259	0.20109995470854375	-0.5595117202716865	-0.2971718350824033	-0.22706524651583987	0.8827516679905028	-0.4832022264326413	-0.7894639763326572	-1.407502516170011	-0.21706181118090453	0.7449743591008963
1.4816480296125307	0.9635948710234755	0.28824687765393886	0.9317331245986598	-0.39932981713395294	-0.2961702739476344	0.6175628992944181	-0.4516687117881582	1.7951239122400633	0.8639826972457744	1.9416278487844054	2.427722298356269	0.4369940697710586	0.5897924939071819	0.44586678311520805	-0.7775575625753316	-0.6297016652493405	-0.5533867641743271	0.21811975887527674	-0.19076869180310438	-0.2664268508833244	0.11345958603831838	-0.13790728635145239	0.48807990589829275	-0.3878917287109797	0.43029299114879604	0.17335222684305301	0.7040748546413321	-0.5993425495016227	0.2762989558987468	0.5354392728719354	-0.4762549323656164	-0.4933818389735201	-0.05173135946738363	-0.29482574375894804	0.11035255657726402	-0.15715748408757343	-0.6444172109386223	-0.2567018951497064	-0.2095562005363866	0.9239058844615557	-0.470032497820528	-0.8030349578389915	-1.3748130263531502	-0.21676757011150016	0.6917593523081814
1.1470812842862184	0.8039279634501172	0.25322480974734096	0.7624589491658369	-0.39920886922104887	-0.35616472625553813	0.5371657925788249	-0.4117602904272755	1.7238818322256737	0.7686368010581044	1.7612645903520743	2.3201199722060792	0.4945720178549392	0.5573824511684827	0.10310487877668446	-0.7975557211683896	-0.5983173675798669	-0.5965156735049574	0.3620765524297906	-0.1981535764048118	-0.31879285810679947	0.14176841888208186	-0.12747055964709614	0.4663419191406037	-0.3606110083960109	0.4269175305840749	0.21866302634944973	0.6550341834110709	-0.6609956584006527	0.24829677141348103	0.6040814937531046	-0.5158506229949846	-0.48866849792025596	-0.07109531720237314	-0.180036504637851	0.12417763851282042	-0.594417212109011	-0.6969540897246618	-0.2271406318236986	-0.18001090996904445	0.9908823544046415	-0.4637562364064779	-0.8336928894259399	-1.3402785340874437	-0.22727725753919642	0.7075686195525934
0.8074754736348402	0.5104490011490532	0.22076442993425535	0.6786582472798913	-0.4023464003734422	-0.36417851306502813	0.42849566157886015	-0.37271906640148406	1.478336259584149	0.6747137458557024	1.6662450195995941	2.219120288970598	0.5288948485377019	0.464780179066688	-0.08084382681502023	-0.8080298783065423	-0.5749067227735722	-0.6304890600205573	0.33233420448192785	-0.1891959012024958	-0.36914373602566264	0.1801156827584874	-0.111943673239796	0.43687075338167736	-0.3437387281526097	0.4257923770625018	0.2506204285764215	0.6157111716661365	-0.7011472291074884	0.21929767911674278	0.623013201031372	-0.5616466966110829	-0.4926763388795603	-0.0666562658412691	0.06159606266488447	0.1361903979271526	-0.9729612031427364	-0.7128470952934977	-0.2062297302481248	-0.14067596631583862	1.0412837292136523	-0.4679644576611096	-0.8594383228647123	-1.286562605648208	-0.23856404317583207	0.7753458190987891
0.6378807590350601	0.1631017647372864	0.17749317148826368	0.7405950129632688	-0.4030151711859702	-0.2651965440636236	0.31623033431411274	-0.3376062463036543	1.2122247277456457	0.5995364262570255	1.599173557391606	2.118881562252644	0.5437953496873075	0.34979112332253665	-0.05826214604796502	-0.8224617705347542	-0.5634964255263628	-0.6471808974671744	0.07517618371920239	-0.15632096203920193	-0.3868786975526803	0.21646593150159582	-0.09646426966554525	0.40416084717147943	-0.33109280494463833	0.40158572911596824	0.290680620414695	0.6082051174429883	-0.7187962711764263	0.1883525681469243	0.6191645064228425	-0.6129475734578598	-0.5152448365661295	-0.030511393573424094	0.34863688006909116	0.14081304489851904	-1.1969739193665023	-0.7075951209464915	-0.19493815596684563	-0.10064222821287461	1.04438065488344	-0.4618164467995813	-0.8633896800708547	-1.2367541288238477	-0.24772323954138997	0.9273914792978217
0.6672908856624689	-0.03662817270006025	0.11312729014949512	0.8798403579190224	-0.3742864845797034	-0.015816860075657614	0.2521807228094647	-0.3020164676715247	1.0715455800580378	0.545561769865049	1.5213966501724763	2.0208872729399228	0.5507431748861602	0.2790263121048152	0.04821134835105491	-0.8285367816748821	-0.5683922483843551	-0.653667725313196	-0.3595742901871443	-0.10469908203876976	-0.3234431565020591	0.2524808036574335	-0.07738566734611554	0.3623797230024226	-0.3279603285536733	0.33986075775639496	0.4291978088198891	0.6162808275670008	-0.7151281680300094	0.14811436449618764	0.6074786655304651	-0.6555200462690356	-0.5363948287446305	0.02169917989213154	0.6236416669731468	0.1480317214273149	-1.2407513769792493	-0.6927730726262291	-0.19972046978009347	-0.06775317354949308	1.000783792813682	-0.43146114414950726	-0.8639975811794915	-1.2097116643593453	-0.24736109668673872	1.0573665190792236
0.7317790252104063	-0.06811449071098227	0.033465264021311794	0.9954753046297385	-0.2686420399495752	0.26280951414150483	0.23861418080681798	-0.27824658871668306	1.1114076003889597	0.49388853932902543	1.4354532176740729	1.945552577704691	0.5514106828856374	0.28852282335074964	0.15307382701638983	-0.8219305811370334	-0.5842119756649031	-0.6477406237528112	-0.801114125172791	-0.06608436108589898	-0.3064376535468473	0.26654375373733197	-0.06190626377186507	0.31163716868641456	-0.34585190667032445	0.3027623860098579	0.6347169645209328	0.614772914888243	-0.7049141142057841	0.10315109094449848	0.5429754039350048	-0.6777486810537884	-0.5444405319438332	0.07319454002254329	0.8279020435481058	0.14980118496999684	-1.1745280788036037	-0.6627262960602408	-0.21516140457580826	-0.05021800441303972	0.9007334652774059	-0.38349543750624265	-0.8566945529959982	-1.2109899874846162	-0.245972882410575	1.112042941290999
0.7499128623161255	-0.030142873804453785	-0.024038622496570593	1.0864976639064885	-0.09930784730079871	0.4936436975371173	0.27741599415233803	-0.2827820307792085	1.328072975571736	0.44054366501249537	1.3661527038904695	1.8897414133231962	0.5621410534148574	0.36271149559612603	0.3034200396628739	-0.8088752924184082	-0.5993539424520804	-0.6266409418068181	-1.1051993161687053	-0.05196540178618394	-0.36116528289654265	0.25004170120455077	-0.04521129967153763	0.26996583232926546	-0.3749806223164711	0.26290659577383124	0.8486225074696732	0.607032296470621	-0.6754968489364008	0.07305266880086186	0.457551584495417	-0.6848316276019587	-0.5526813734668974	0.1162728440434844	0.8320193953171001	0.13811905196156382	-1.0679237836549933	-0.6148159525880404	-0.23808837962167323	-0.05209887171706147	0.7452110923812343	-0.3166768996422292	-0.8142154093100091	-1.2615166974051342	-0.24856823953557666	1.3130622559776524
0.7529464986079447	0.08377197691513165	-0.034174399213135226	1.1256935778469868	0.07024689742445003	0.719708346185087	0.3777244753030258	-0.30741043509578997	1.567756251494588	0.3900988982779602	1.3032594639183892	1.8416013055527387	0.5935354619063667	0.4751796866276089	0.5459236750749475	-0.793852358465972	-0.6131403882525175	-0.6094093682990522	-1.2344604538970478	-0.04257385331473395	-0.3128112978179964	0.22305913031954266	-0.012248716968331418	0.2345935716803107	-0.410714056702299	0.23160038757849363	1.0419388620160972	0.6256885272239162	-0.6184008807506929	0.05889111536939543	0.39788606751961675	-0.687202582254303	-0.5480130643345241	0.1410511440511387	0.5841024489985317	0.12636344641848637	-0.9222525068488077	-0.5797913667306809	-0.27065031043834586	-0.07602768352933878	0.5861774164369224	-0.23499732900471723	-0.7714405299495473	-1.3696865552631448	-0.25346471271617543	1.6886070475983055
0.7522242042527504	0.27612440717685355	0.0011713476944477884	1.0611260655426733	0.1908461957560085	0.8586624058888124	0.49181245433267157	-0.3422717679664439	1.673932508412895	0.3228988183016061	1.2397564833807813	1.806566560028589	0.6189151208972167	0.5317599307307608	0.7541840726477214	-0.7733379735568188	-0.6266238352441539	-0.592687545515705	-1.1784382523707904	-0.046587181054217684	-0.1320697001889291	0.18387342497495823	0.030932171407201586	0.20322856616598073	-0.449671124199464	0.3024612885885915	1.1056997134674265	0.7178973875299429	-0.5777488148210076	0.0477475979151273	0.34798204413193035	-0.6887956842762251	-0.5312086525220103	0.13700220905465885	0.2030668247626867	0.11651812677615933	-0.7496247053268916	-0.5685420317916607	-0.30520487201053836	-0.1138866688120275	0.46471032124056444	-0.1600509123746156	-0.7483649324608713	-1.4824096155931268	-0.25990029302904283	1.904916015158149
0.7472106316696329	0.5023231902547035	0.07322229331374994	1.0033528064162387	0.28884957812384626	0.8276321840534763	0.572622945984634	-0.3799341482294407	1.6823425880379126	0.24576995177778013	1.1863492072887873	1.7946602807795968	0.6374115522375507	0.4434619410637315	0.8510189331400909	-0.7465016866607093	-0.639804283426989	-0.5710781128452942	-0.9644178054691398	-0.08749781472291927	0.06425495618032824	0.14457338670289502	0.07153949023143305	0.1854017702074969	-0.4767861050228469	0.4051038147749729	0.9762738550061124	0.8925220530227316	-0.5782361391169408	0.04209390155965252	0.29743298812828833	-0.6921987895343217	-0.5175789911323165	0.11183379268238028	-0.17482660996524196	0.10091133587548036	-0.5308219445641479	-0.5448952957431502	-0.33121065692963764	-0.15386162981174098	0.38229284161994515	-0.10778079656232797	-0.717928802629777	-1.5513072784685753	-0.26561158763260767	1.9000641159668685
0.7375318873100196	0.6190393831007943	0.14934234637400942	1.024796707444035	0.30807318169247727	0.7670647419535547	0.623030854589113	-0.41665128339718915	1.5184858040048155	0.18376363015202207	1.148345377286586	1.7948831872342257	0.6359186311204422	0.29526519583597627	0.9623620887341146	-0.7292417720051954	-0.6523229184221803	-0.5495586361850743	-0.7287288454166324	-0.1615997534803247	0.25537310199332597	0.12338368414348144	0.10243182141366577	0.17482096983490897	-0.5002382430821918	0.50021098181335	0.7622629757924244	1.123852612529466	-0.6380650746379505	0.03428251432455244	0.24992633596323244	-0.6966190866937392	-0.5119349903806375	0.08398184858980677	-0.4256419552264575	0.08597804320904004	-0.18285378358854415	-0.5058781812631074	-0.3466515917253531	-0.19015975646366184	0.32213178908396234	-0.08869551121513305	-0.6791463548746893	-1.5676684966131558	-0.26055667695309886	1.8243498069002655
0.7224656768187168	0.5782952049800199	0.2105916613318633	1.0266463360206597	0.22676772588851063	0.7029544474776344	0.6640937582684079	-0.4448005088942392	1.0978859813907131	0.15726613245915927	1.1049338481704467	1.779095261102896	0.5785057656600877	0.2284058436805682	1.021136702518168	-0.7326907623199729	-0.6679831726454648	-0.5354455376972754	-0.5486232915209809	-0.2451836309735825	0.4346831371752245	0.10413001915604372	0.11259314768633366	0.1666623630625308	-0.5297978814064603	0.6249920920791462	0.5648141985442369	1.3675061695387138	-0.7377031367659499	0.006266673567896658	0.20720367569983905	-0.7030438502469369	-0.5135486342125671	0.04992350778730101	-0.46631886250566384	0.07708174380586778	0.20010867999693324	-0.4690972255180867	-0.35443457302926645	-0.21894747547799556	0.2832348388581425	-0.09413814403778945	-0.6547399468508882	-1.5294571780386792	-0.24750444490003773	1.5955051426347042
0.7061503219719606	0.43687539577862095	0.26529341249835975	1.0357176219880881	0.13193744758862694	0.524512513797238	0.7492823722010027	-0.5164743686395012	0.666983212227444	0.19895615083625212	1.04868777993731	1.7462280886892791	0.4756377586869921	0.26229830536970244	0.8960632991938716	-0.7428581762847939	-0.6885631706853308	-0.5028414815590332	-0.35640698542982163	-0.3230186876508232	0.48034724377023785	0.08091281268267213	0.0923844539403173	0.16483027895132402	-0.5439851818861767	0.6598560040152338	0.4309399085863186	1.594958042543977	-0.8621091269615903	-0.0336710921122594	0.17017880354404474	-0.7038516202862215	-0.5338430198941382	0.006685610708104614	-0.2805504517703965	0.06002999305718544	0.42349896791340935	-0.40675037833511096	-0.35426265978761323	-0.24178564548551007	0.24245138109403644	-0.10961638259530045	-0.6462457610896599	-1.4515519496361902	-0.22732252539602746	1.1858931338008465
0.6872177122852026	0.2867925319873802	0.31522321039318846	1.115155853286936	0.06145327269801611	0.4281856665081409	0.8525597088037937	-0.5772215419626182	0.3441176197855485	0.31562133654089075	0.9984091726487584	1.715720650122946	0.3948118707073638	0.4360122214650988	0.7609668150264769	-0.7678839303041656	-0.7098209292185664	-0.44746855973013633	-0.1348631924673251	-0.3541942898433449	0.32956815697807446	0.06532542356972283	0.04928903466427363	0.16942764357495138	-0.534413726247116	0.5831712449885396	0.4984604544172912	1.7906013353201147	-1.0205685487014395	-0.07202473031117174	0.14948400711550053	-0.6946744551176842	-0.5740940518505969	-0.035257809343020086	0.046526194019158605	0.04531711799467765	0.48235302230274196	-0.31372274789499094	-0.35284828266310647	-0.27018804793408935	0.1939037998197578	-0.1275153503316661	-0.6470015300355331	-1.363156564453124	-0.20077292736439692	0.8444935015490819
0.66401931711247	0.16476146401086664	0.40239458934422795	1.2044317505212152	-0.010773975055035512	0.5185566480717545	0.9534694771346544	-0.4890882767973313	0.014175740023838057	0.47012009729643084	0.9532283963178928	1.6743292274271266	0.3564696370170008	0.6636350175651479	0.7355933172209331	-0.810251895927993	-0.7223475378666212	-0.38956687450363836	-0.036581007818796626	-0.350650991478756	0.10787657877428665	0.03666596974835815	0.007741555745655065	0.17277617183813093	-0.4862249690686403	0.51045621775275	0.7162148224313999	1.9287261366943107	-1.1740098472858669	-0.10425353079165353	0.14775316959602175	-0.6807105045311651	-0.6127314399751261	-0.06816353361368124	0.40396830910504455	0.033567635162820894	0.40271293616995163	-0.22705231968240516	-0.3537781770156828	-0.3014248129172011	0.1567297871144534	-0.13559513514055838	-0.6691324163418673	-1.2815942776252458	-0.18380502569541748	0.7140962750910623
0.6385690630676594	0.20383634922064192	0.5364809274952067	1.3233680263248702	-0.09594976407193183	0.6358016579088849	1.091734211533745	-0.3304865561825588	-0.21907019100085207	0.6226362107774168	0.8876163131683799	1.6203858654068373	0.3052222486700907	0.8034564719714096	0.6984026528688678	-0.8521485244806041	-0.7278413846893519	-0.3438692213264337	-0.10426718807353486	-0.3081223720772449	-0.0630902739925894	-0.006582365619307981	-0.026588532549386555	0.17814205114511145	-0.38768455434649807	0.3720544109828317	0.8728741567762978	1.9660134663229212	-1.2388964187430502	-0.11674219097783971	0.15854671536966206	-0.670299246247055	-0.6416344278670377	-0.09595636916616017	0.6912890341953013	0.015450532661797522	0.17223772357049247	-0.15881949146126711	-0.36102979011812375	-0.321004119088928	0.13676334027860299	-0.12080624330285354	-0.7106011298067437	-1.2220731807666076	-0.184567034618746	0.6845497029074834
0.6206136751555775	0.557102859920263	0.6380698939472718	1.539369272691458	-0.15822371005129177	0.7079983717031421	1.2450937595184217	-0.20381504144583268	-0.15764386393911806	0.7287039524223811	0.8105690954784881	1.5760044216471971	0.2438761102665846	0.8672155367787001	0.7435934748984382	-0.891576244564936	-0.731030845834624	-0.31216472529010475	-0.24324564870973636	-0.2265361194272887	-0.17203491169171584	-0.0483138841490882	-0.0548883010470967	0.19440437078391393	-0.2578856715113362	0.1527287104394453	0.9489836595952502	1.9590519361226573	-1.1694263647187098	-0.09938507004110583	0.16918975353291338	-0.6625581167039126	-0.648922093731241	-0.11382488083675643	0.8767865665247145	0.004748033448620637	-0.12064937435997036	-0.11001811155825322	-0.3665622708040379	-0.34480884590545396	0.13195438175615076	-0.09511605450077043	-0.7467958904101994	-1.1994455435904132	-0.1825978828465791	0.6474622271615535
0.6070430388585606	1.0580442314188214	0.7016219537978493	1.7388638735933508	-0.2247308329822931	0.733064657534236	1.3429720383159114	-0.030627061654831485	0.11975298842184497	0.744977210248426	0.7382898490960785	1.544751399422276	0.22752575303209405	0.8661921409550498	0.9267732866172483	-0.9311984847104047	-0.7242771618595112	-0.2896657276300239	-0.4141923465313145	-0.16618253988554724	-0.22106364594918143	-0.08074632457725497	-0.07214356257741164	0.22021136832042681	-0.10624232368520874	-0.0002683976455348125	0.9465123087638032	1.9921589967140467	-0.9275554628127501	-0.0663778620913916	0.18186464443642109	-0.6497684244152422	-0.6216777815921501	-0.1239324411929322	1.044776324555707	0.013876995878166798	-0.3318677309338815	-0.08543750078898624	-0.3531139667638431	-0.38680835157269106	0.14429846576389616	-0.08379794324069513	-0.7722620179341922	-1.2128942935836027	-0.17645654360311586	0.6003202133324883
0.5930900114323236	1.3936872301787526	0.7619927114673155	1.8109699119290856	-0.26435906091614947	0.6304914144842686	1.443599953281065	0.10684973187712758	0.5046439164457748	0.6987931913823442	0.650267301226698	1.5017073943904111	0.21310614474232628	0.7228791007975096	1.0541991390526653	-0.9515557572624858	-0.7154662754456981	-0.2664470818884113	-0.5697413159356789	-0.17856600610872847	-0.1793659703383588	-0.1043675073943852	-0.08204848155161053	0.2353140541959553	0.04272433135181344	-0.08607323909005543	0.8372704992242401	1.9611797684582375	-0.528002223855052	-0.0303935869786508	0.18498230208020172	-0.6344731491343474	-0.5719550356082721	-0.1376456224948786	1.1878362399678568	0.0395311558914444	-0.4359669442531512	-0.09179470301652078	-0.31239397120692425	-0.4253334773588874	0.15076493379975545	-0.0915410703492166	-0.801852015141103	-1.2511385586303798	-0.18975774886875	0.5795616192021923
0.5826294896529701	1.4993035845304377	0.7767894657980671	1.790682949891449	-0.20548588566432677	0.41066509131840967	1.5500465743960161	-0.0077764118751860066	0.9671184280190086	0.648947106373851	0.5524089383330755	1.4550353946487182	0.11968373483709213	0.4956701780084953	1.1752633100397214	-0.9537328856390594	-0.7176032144130303	-0.23341323592369884	-0.580479835339601	-0.22768407578520272	-0.08334186759233422	-0.11974147504270816	-0.08690122708930542	0.2348474559953484	0.13950790746315017	-0.152972331925598	0.7090843675734548	1.768485282698337	-0.10695403216861676	0.005146859313914618	0.18155287867204345	-0.6174651021960809	-0.5034389679725244	-0.1505312842355006	1.2221384754292781	0.07620619610135675	-0.4949900532444637	-0.11106336583286221	-0.2601870454123022	-0.45969849039278576	0.1409507327335269	-0.11192489254069742	-0.8295361602236371	-1.3127221046550481	-0.21934783795089183	0.5683379487838097
0.5774034775536188	1.3756320045551826	0.725398488413075	1.7006922559562425	-0.011392943785780107	0.18936190713932108	1.5181345099899741	-0.2493862614048586	1.3684940705216047	0.5875239162994331	0.4802796281553034	1.4281559507922128	0.029842900111844428	0.3136712707231048	1.2611963538342545	-0.9463261602342229	-0.7239422684392578	-0.1746319808197731	-0.465012828405746	-0.2701584610280722	0.0491460455118102	-0.1225845538393489	-0.08723360692065428	0.2308470625989683	0.19408592204224567	-0.22144822441461356	0.6470494103093329	1.5292130497501462	0.2874559598279468	0.035463781799791205	0.18771294015440995	-0.5942417135666533	-0.41817853108545117	-0.16606500857236023	1.0953583522090053	0.11364657521381323	-0.554020846535866	-0.12302381638493518	-0.21359855692442137	-0.5059952553865722	0.11780012288507916	-0.14672888623138233	-0.8582718099265165	-1.381402320813311	-0.2580744894701759	0.540791891929433
0.5654558791606288	0.9657150648931931	0.6603852490723361	1.4704835040289699	0.25957306861795587	0.06499084115639026	1.3365269913534337	-0.45858894652218496	1.592922596127474	0.5488195314651987	0.4352487880290757	1.4033595293220715	0.03510401154857885	0.12147603004766575	1.1445624761148323	-0.9278841621302611	-0.738015765742769	-0.07218208032407084	-0.3635234485117666	-0.32921042076241314	0.21321951477512494	-0.11817892503383065	-0.08214344721771052	0.2018905272083586	0.23298498071735593	-0.30650032230596913	0.6038372333122635	1.2626140881458034	0.6240389971949025	0.066873205996871	0.2056985995959441	-0.5770766002318586	-0.33285054631704164	-0.18743865667056586	0.7990444640443668	0.14288252129099754	-0.5971297700407828	-0.09718375989134564	-0.180458372476735	-0.5488176404993186	0.07796537122404167	-0.18228635191813444	-0.8688772198082825	-1.4300049567514619	-0.3225434622409297	0.5113102715422565
0.5547744202843929	0.4256124654480833	0.6055632742769017	1.119761502133111	0.549542132513851	0.12242701509711522	1.1211409126890657	-0.6974237645795659	1.52842135866153	0.5698822430995784	0.40733066672551244	1.3619757930557217	0.04879869179590411	-0.10661331414845972	0.9030565720378247	-0.9109459537297055	-0.7612749111446633	0.04993820106680759	-0.32034598416256277	-0.39754546065092056	0.33072617246081626	-0.10859020351593773	-0.07565729222310083	0.15203999886409855	0.23893502846527398	-0.3873370562995976	0.5947053894203266	0.8921869613163403	0.8348133406495453	0.10588234522250425	0.22339399436029894	-0.580270283627918	-0.2535568389480337	-0.20859951402443108	0.37653735587214177	0.16066287467490148	-0.6142196534409494	-0.007343298222981853	-0.1728707471292453	-0.5752477445943746	0.030540970738453688	-0.2046179793760446	-0.8533346671388002	-1.4552221866504997	-0.4071415420160577	0.479224084119333
0.556134033188289	-0.003952243649117315	0.5521562391143453	0.7867104537302617	0.8012489684333964	0.3080918482684416	0.8861065227309298	-0.9818644904893776	1.1926251689614173	0.5831154417713077	0.4351888135472205	1.3047964442285729	0.001900871703648732	-0.2665189115938636	0.7093136230651913	-0.8951449395327213	-0.7807146768250948	0.14393223660452406	-0.36213525952492914	-0.44083335827341597	0.4272700144392525	-0.09078475560989853	-0.06292239639913041	0.11392304291745528	0.21511826352444174	-0.44253296778750384	0.6229030972676552	0.5698454943539263	0.8692487290743507	0.14517826614732976	0.2461958973342937	-0.5934189848229366	-0.18685705878822595	-0.21912083416126907	-0.06664680394700429	0.15935261447374585	-0.6247778817646137	0.09576846566970973	-0.19594619270199182	-0.5896677272585418	0.0005858481507536692	-0.2170101890134922	-0.837529238314232	-1.4710496719438078	-0.48545493433442316	0.4309389186735807
0.5487411380233527	-0.2812275523485834	0.5041870111683403	0.5047194706956601	0.9003622257667064	0.46914233121927973	0.6087252304275041	-1.20123940034732	0.7871922420813192	0.5492393861821635	0.5374453051102197	1.245879962341209	-0.011327270694580269	-0.3247772238490318	0.5165409449321648	-0.8711591196863517	-0.7895574578503608	0.20195386317794495	-0.4693768478068937	-0.4574380498442082	0.5332876996190106	-0.07370341624455844	-0.06327376936369913	0.08882966615834154	0.18067759717298024	-0.4835852240922466	0.626176624270621	0.4808200052586096	0.8282147062640688	0.17845177138914933	0.2770392069205224	-0.6105167839877909	-0.14407673394171958	-0.20411908668526083	-0.43213400768677995	0.15775458684523375	-0.6412145996571301	0.15470538497322642	-0.22931299005912936	-0.5754306066933768	0.009015156399859477	-0.2174350189687218	-0.8213294952570338	-1.4743970335295695	-0.55777788026543	0.3671172835283075
0.5255767331732171	-0.4049375068735165	0.492247880017716	0.2601632014827794	0.8479490919805821	0.5363919641331572	0.47218293326328364	-1.326211208307268	0.4205511069758733	0.52561089572189	0.6441598998244497	1.175449209107821	0.013772465586812615	-0.3008628714404911	0.3068892155893891	-0.8370582566608519	-0.7948838579629648	0.23232900928589043	-0.5573114398351493	-0.4720089604659375	0.5048479335507499	-0.09273603757220408	-0.11848680763406405	0.06746221326583955	0.1332595286303771	-0.4367170333872563	0.6099548394687957	0.6002969531721697	0.761510546892324	0.20545704806294332	0.29536888375723225	-0.6309503742408008	-0.11636709195342076	-0.16096394156219637	-0.6480602142738892	0.17078983903336448	-0.6743416173451326	0.30338852170723224	-0.23893231735342307	-0.5294799735298442	0.037672623513246704	-0.19693096188425127	-0.8042507600562658	-1.4612843375538485	-0.6223072101786262	0.3143894152086125
0.503313071871913	-0.36625596079794187	0.5116778680482841	0.12333490104149898	0.6513802751790579	0.5436552150178912	0.5841851973867049	-1.380627841084221	0.08769405241536761	0.516195264939596	0.6715482465382936	1.1020361212400824	-0.0660916366731405	-0.1710722010998637	0.18582504460233285	-0.7962090438220564	-0.8037665072525465	0.22044482082838898	-0.5788443253263729	-0.4883153641642005	0.31448660100600045	-0.14718899983279707	-0.23896025164814233	0.05611289820989929	0.09124456751346002	-0.26989321477307765	0.5872589257675407	0.7900426319158337	0.5699328294193811	0.21397173327462954	0.2860696635438864	-0.6443832908200126	-0.08437941748047151	-0.10807953073956197	-0.6310761382267883	0.18543536427244797	-0.7203091004835297	0.6303646211838151	-0.22316318455091647	-0.47454297435820736	0.06487976980240333	-0.161910545386186	-0.8173124190121206	-1.4530081837118858	-0.6637046652509652	0.28121203760612373
0.47915445008580343	-0.2833765271305596	0.5508060352816648	0.12500767270243057	0.3606357217239545	0.4938696653424189	0.8270989547683552	-1.3011752212431937	-0.026061658979806345	0.5005906646257535	0.6406014139010459	1.0334424246500196	-0.1663398541859254	-0.04676723337277457	0.12308696597347349	-0.7563773205338242	-0.8088377504735285	0.1809441372421429	-0.5700604398406984	-0.5015033037405677	0.1386597305044727	-0.18882905202059397	-0.3993477651239249	0.053553469844805024	0.05957175067147692	-0.10217402751144918	0.5661592616197122	0.982150707189551	0.2775382518593566	0.1985606310109756	0.2836185396032588	-0.6474573045806229	-0.05378773255514542	-0.07520927159295762	-0.44858535620236434	0.19382347864433142	-0.7679978668420877	0.9798308228804486	-0.1986030337093509	-0.4269335207251559	0.10795320781529691	-0.1267618783355986	-0.8572613797054036	-1.4539306849363083	-0.6840676561823011	0.2641167247929383
0.44009107184072926	-0.18033126760731044	0.6273145031431072	0.25428270903598216	0.16260130080135882	0.3742035718770434	1.1297969427203023	-1.0548651621573286	0.1545993107427833	0.5282777506833491	0.5580665311214095	0.9734344697779186	-0.10899158627390777	0.024554425572520872	0.07292579426554441	-0.7228076469060448	-0.8098504043871524	0.14579132748181167	-0.5617313059196769	-0.5025970259398415	-0.047808116913265884	-0.23900596279347813	-0.5497448905260189	0.044550869268388534	0.03705604073959038	0.0015381868820626339	0.5380344788788849	1.134860375084396	0.024149374364377696	0.17832886494663897	0.2935520418889602	-0.6426406017537787	-0.022513063496304074	-0.07794599699933744	-0.22265470715901517	0.1990277831816315	-0.8106073108411543	1.325424443166239	-0.16377497379816525	-0.3951089847095371	0.14505088784564163	-0.09382553331601753	-0.8918378089791084	-1.453146558895549	-0.6999793078585467	0.27206682467262644
0.40785974843773454	-0.0023309189252155083	0.7400010353432356	0.49486706668392094	0.12217623955895926	0.2684909903891183	1.5093281581636941	-0.7262060441312327	0.4267089145645614	0.6013713468719064	0.40690084960555106	0.9006747284151284	0.05326310013648918	0.13143156442038348	0.044760479421511644	-0.6867017309426696	-0.8065413384489328	0.12246273550552134	-0.5586358040409835	-0.5119976134377314	-0.32810257312946584	-0.32429070449753417	-0.657350486783588	0.015498269542360865	0.03293741437369112	0.061908219845937765	0.5087753055924764	1.1848728122631897	-0.16264729663765137	0.17511281303428577	0.29428307885370925	-0.625370777487966	0.014000319026196972	-0.1288857368528597	0.0263908991839485	0.19225606457192146	-0.8448331834420275	1.7548525968703916	-0.11893687467983857	-0.3855609708259265	0.13139824369573222	-0.06359046555893297	-0.9222492941706637	-1.4570408319215047	-0.6954977900322356	0.2923122996113417
0.3829023540705859	0.19744698669922905	0.8793494692530868	0.6975008778393674	0.11405138564505232	0.22659817334172366	1.8613191680735504	-0.4059934281489225	0.6680534407837132	0.6928841249954385	0.2571245769193375	0.7838640597599073	0.24996263482095066	0.1986370651632025	0.0460511227081576	-0.6458749627263132	-0.8006169143715909	0.1033320906714947	-0.5591065118008884	-0.5454691283460835	-0.6211169631915209	-0.33871189775019916	-0.6720606684624313	-0.024203747938696854	0.04130725869875719	0.06026010764532287	0.49583515058322886	1.1313837986305937	-0.3333820222642544	0.1977139421847924	0.29702446747151623	-0.608145829335447	0.04733144580572992	-0.21745988418461137	0.3162488520090457	0.16585493378976107	-0.862253491746064	2.0885971461579613	-0.08738298059831148	-0.40052953978709993	0.10385305270318328	-0.055831307131345695	-0.9449305774267105	-1.4627142144517042	-0.6674090848683366	0.31177185781358413
0.35214960970057935	0.3686262591760329	1.0277609151905236	0.762694758386761	0.14056032232037513	0.20252453179821067	1.9860987847756426	-0.17285609658308773	0.8850382871773167	0.7919154125875731	0.21479258847658983	0.6570456599347774	0.5555018609469442	0.17182559957741508	0.047387533487237336	-0.595494266891799	-0.7874205188830288	0.09883429016192743	-0.5495008822597865	-0.5642522252889826	-0.87473147214394	-0.1967027796263034	-0.5581398554092325	-0.0539287980126585	0.0508041315666045	0.02672736325588604	0.48570666356910264	1.0865233964375556	-0.4338235109341981	0.24372192049781952	0.31997687805590114	-0.5940023742957534	0.07167119904734795	-0.31364721148054653	0.5838857462738478	0.13208205869829576	-0.8620075941431843	2.1125780208680274	-0.06356518239115536	-0.42514408447063523	0.09238134212354651	-0.07535745375283487	-0.9463106772409139	-1.4684271327486642	-0.646691495725154	0.3306533450278432
0.3347295693694063	0.5935107139274062	1.137404864781392	0.7546035544937983	0.25227350634504175	0.1879173272411343	1.8155273912585224	-0.07541780401227537	1.0422979907068388	0.8803337059453306	0.2503074774818039	0.5995588539288288	0.8607898743849625	0.14691042625309803	0.05081094192131867	-0.5079826840025335	-0.771249950876501	0.102812344834834	-0.5410919673625096	-0.5676508992305268	-1.0500933128059422	0.015087535235516336	-0.3499846118853022	-0.07637354380950276	0.06364065518989849	0.0516471366738394	0.46414514041343063	1.095001216609237	-0.45452820804790794	0.2998082270966914	0.3430690457070763	-0.5783106933474319	0.08688448298837771	-0.3804162183714014	0.7832973993840042	0.11540991604527498	-0.8534395995428316	1.9334368599845806	-0.03627004815966074	-0.4432147783255945	0.06678808667639255	-0.10087931370473228	-0.9352780936071323	-1.480182434065592	-0.6393731922040736	0.3368432512250187
0.33626763146693966	0.8063167791675824	1.1305336219890492	0.6468166334169668	0.3717629297111276	0.19120193069678668	1.4606238965697043	-0.02759187098201301	1.089268245478658	0.9387712624768907	0.24579939559569336	0.6476682159814071	0.9981386171589766	0.16721279340169568	0.04946537764375138	-0.40235080926426353	-0.7701814813928347	0.1113281804662826	-0.5455277896422871	-0.5918122169053918	-1.102596093511631	0.19177001916616496	-0.10253257572931637	-0.09497571618958367	0.07694124938963258	0.09631256203377614	0.4382162136572679	1.1168659504512222	-0.43120249647769154	0.3458571742238882	0.35323905995196075	-0.5737782059047803	0.08960891420228646	-0.4103251396592668	0.9595850659143508	0.11880189806135055	-0.8437266442290674	1.7712082559706115	-0.027893184748220334	-0.45141744962368957	0.03361608707253928	-0.13153119575751376	-0.9103295035134659	-1.4907253052018508	-0.6385432814954973	0.3160391908372401
0.3451561008261625	0.9173631322987259	0.993228989771133	0.412053815910595	0.5176616855889672	0.19735955339128927	0.9917451641975233	0.02585350077963867	1.038775820607473	0.9738524566054704	0.19495103072951797	0.7646095539376183	1.0616738947005515	0.22377046259697417	0.018993381181033032	-0.3311415038064516	-0.7866391009024369	0.12959924564737038	-0.5589389717507517	-0.6069977813250604	-1.0382852021748428	0.30158298491201646	0.14376087930025347	-0.09538055874599273	0.07275632722709956	0.14742781110188924	0.431158683905824	1.16991934486551	-0.3773399908501364	0.3693459610147481	0.3528197887515899	-0.582686114393556	0.0793941734801643	-0.4112826980087994	1.0815706413509925	0.1271961351444543	-0.8258299093194503	1.6306129883778346	-0.052719019690521465	-0.4586013177987727	0.004587861252204592	-0.16126127696404302	-0.8660348713814112	-1.5063419330724335	-0.6584309599301033	0.28209538203719986
0.35188618470044974	0.9447433734940851	0.799678195153448	0.22859424203154957	0.7661883028574467	0.18926506379419109	0.48997727575151995	0.06598739344764577	0.9750413140475143	0.9919839603084512	0.13498654462136278	0.8846485229702299	1.151593681984877	0.29302275498709485	-0.012961482036554941	-0.3341041939683862	-0.8159183542160313	0.13808509594208745	-0.5698769435953114	-0.6079649571541703	-0.8377114496248181	0.3372396138950864	0.34545845752940413	-0.07509039875783392	0.05638126545845503	0.23383484738894217	0.4266049161442722	1.2416541019110727	-0.31615444985666435	0.3675228487841789	0.33125419829150765	-0.5985946965561301	0.06606472489641034	-0.3908193214280503	1.0644150089801847	0.13698635038579832	-0.8073491676029934	1.3847640423952192	-0.10559015573698331	-0.463714925781582	-0.03906352415681047	-0.16803450926911662	-0.8231203390635601	-1.539743066690992	-0.6975952007320911	0.24092893347718172
0.3609276105113609	0.8826917266645186	0.6325950948448943	0.20457117764989471	1.054841168877622	0.16452158911353001	0.13568133165100157	0.15934985854353106	0.9449151788665411	0.9962369330895534	0.023394025382915795	0.9768164987447092	1.2154017047305385	0.3103000844804903	-0.017455849793597746	-0.4128548925656679	-0.8579713994164393	0.13730547718709582	-0.58470024898349	-0.6135691535471433	-0.5080600027938404	0.2965142251271208	0.450708905267701	-0.05961717901711727	0.02281073143781821	0.27419774907131245	0.38841646870620905	1.3447450653821336	-0.2573133338544388	0.33902221039317626	0.2754051242934383	-0.6217582503678329	0.044306801785879646	-0.36080400476801483	0.9001182265490136	0.1490542142011135	-0.8006484579245111	1.119535054042411	-0.18813195444505007	-0.454996322132731	-0.09819953791476448	-0.1261847508492493	-0.7902197452785307	-1.5802079239708433	-0.7439042182706394	0.1821930239902385
0.37403937745331195	0.8386089627217451	0.49460611273918004	0.2743780760816188	1.3058009735704066	0.1287299028093127	-0.0006918534937953913	0.3449127443062795	0.8902536546940647	1.0008320097141084	-0.08008194731113746	1.0590228619261	1.309513155151361	0.2814568771859849	-0.01779452923761046	-0.5455549819652494	-0.910924428080814	0.14576134214508252	-0.593077251490265	-0.5871209621828875	-0.2522479998938577	0.15862109239246364	0.4467583335579544	-0.052652514699233856	-0.030938585683349996	0.22693337754886614	0.3320615669596093	1.5213886584059255	-0.21159704652512112	0.2983196935151781	0.20048458595031113	-0.6232616001631676	0.01319724977030599	-0.3100593230968044	0.6257545185388149	0.15190127491857766	-0.7938324837446784	0.9360158199267941	-0.28791196274792863	-0.4376636074630299	-0.16489248649371518	-0.03761972867320764	-0.7523162896670141	-1.614412951513542	-0.8012208696620291	0.12123576306632397
0.3826049387478593	0.9083355194869416	0.3869689729544204	0.4351704885993229	1.4222880428632272	0.0959161493678358	0.014108579909830865	0.4623486074242873	0.8187959316123667	1.0237374170507207	-0.07315489465686936	1.1212521949150236	1.4153167618210802	0.21848793415430734	-0.03737386250097903	-0.6882803360542059	-0.9665805250658058	0.16339272014258602	-0.5940505794005764	-0.5097378568276613	-0.15929674138156327	-0.0003855209499547763	0.34972241593728237	-0.04555747735471046	-0.08574034857608634	0.177775261718983	0.28210786900593715	1.696138983288611	-0.18991770081954418	0.2632230760427888	0.14407648368508102	-0.6113245540270755	-0.020764323901701447	-0.24042946286537087	0.3015672424117114	0.13891500442020946	-0.784634376536945	0.7305890843343513	-0.3783461420955059	-0.416379765297033	-0.2246609709870481	0.07374182921363706	-0.7229398793361117	-1.6488551936568054	-0.8538296639429502	0.0662800481300172
0.38056551939201516	1.0985869431537845	0.39612446469657253	0.7010674923058462	1.245960215015352	0.08229351881957932	0.16808194189093278	0.4270796918061407	0.7767615070478225	1.107824986753864	-0.016648937002359615	1.1863178203783684	1.339350044977426	0.12110730655237875	-0.05771293613875652	-0.7336558810848454	-1.0041603510099701	0.16952971906008435	-0.6004171013057246	-0.4008356662751826	-0.07506251280234351	-0.05193442685258489	0.19482391796206283	-0.035031570888076846	-0.11751260911302122	0.11261144086389627	0.22508853851121063	1.7479441610965938	-0.18420810400097332	0.23537111054281262	0.10470799302465168	-0.6091705005889836	-0.06716221305979006	-0.18484970261442235	0.04627337417369515	0.11484662661300335	-0.7880846272773565	0.46416919152112956	-0.4444702262257394	-0.4014307887036101	-0.2533511521039903	0.17384138545713512	-0.7161790332224839	-1.6815117370013657	-0.887757922638103	0.012116745109822549
0.38866371375084896	1.3994146317182148	0.5026333519636127	0.9704353129828476	0.8237239364842134	0.10014497543850356	0.41193521049160253	0.32303335554193613	0.76721730462437	1.2640264916393147	0.03795782872673705	1.351430011822917	1.0739761389059574	0.02478017465126682	-0.07520527174712316	-0.5756232944925604	-1.0013934934664477	0.17024936714161523	-0.6077808854140606	-0.3248084148859981	0.06419112855529474	-0.013129831266263641	0.03869086632754775	-0.0377694044475204	-0.1349732645515507	0.04242404724347244	0.20640350566755022	1.7983670856157166	-0.17430356695930052	0.22174897983125286	0.09074303688923467	-0.5882283143853128	-0.135468131731379	-0.13238496242645922	-0.1048677470131251	0.08518209075039442	-0.7853874379457655	0.2790906436515891	-0.48526054992697104	-0.40214264473186834	-0.26823602372110406	0.24596628993175015	-0.7143799745361112	-1.7054176973028308	-0.9118555117580316	-0.04398212144317183
0.3984019411750074	1.688077588034671	0.5668790096734441	1.102341095937335	0.39746080391168126	0.13814791812318458	0.6661794731746321	0.16218559382927786	0.873513363246737	1.3953865924377067	0.11681427661925867	1.598441109270058	0.8231653912316714	-0.051974512122527496	-0.11382388186313637	-0.24891937027195307	-0.9600819979823155	0.1719485362230074	-0.6106290662663639	-0.32984315261323294	0.08149753317137601	0.01286947644242617	-0.0638150736604676	-0.05057340801123539	-0.14703909953897307	0.039405149414461556	0.3158965016850634	1.9206588038629568	-0.166150763197604	0.23316562271332214	0.10376194518791901	-0.554197261804348	-0.20589805600499597	-0.048557230864303844	-0.18267305445483834	0.057397227232433866	-0.7770269194478421	0.1991372593020591	-0.5154391380752766	-0.41409398905950673	-0.27859545817990133	0.2701495347416981	-0.7189392328508906	-1.7194990195641957	-0.9016853332565713	-0.10056163128954591
0.3824434847155237	1.7163020693229498	0.5943084930140751	1.0674634383550115	0.016467763680822665	0.16557072535243628	0.9447320227977691	0.0005746984617391315	1.0766890665523492	1.4543528549091478	0.16345443200859927	1.8327234795149188	0.6706146920824824	-0.09327906856383693	-0.14836003165401576	0.09823160499049115	-0.8913092420373928	0.14907971940991843	-0.6029621144482584	-0.3917514447027026	0.05675065112288038	0.0372376343857518	-0.10573291867687502	-0.06297256901854142	-0.14043438079929182	0.07873798097144777	0.5762796458442272	1.9761918769045355	-0.17053009639754588	0.26647326863361664	0.11233012843651621	-0.5422602156682558	-0.2660682076356002	0.048244825248614995	-0.1762803240766637	0.03304108199787108	-0.7783716719635921	0.14963333144398144	-0.54802451160672	-0.42559470892889023	-0.26193312570301497	0.2491805694043349	-0.739681804463175	-1.731214785114363	-0.841109396173319	-0.15361425859125483
0.3641736863194154	1.4711846332537732	0.6181497634294981	0.8925740558489308	-0.360092891271258	0.17594103356008456	1.2414484559886234	-0.11157126091221399	1.284952348890379	1.4890608448448694	0.14237340163652007	2.0430395626723943	0.534407172662412	-0.11336321160297932	-0.1439022778909197	0.37930561179281774	-0.7909050051842383	0.10163292159010377	-0.5993320800286559	-0.5021089185120657	0.13637105423543236	0.09582944862107895	-0.07279882567349942	-0.0797632425021478	-0.11926944772382711	0.12659662372007674	0.9080807776374004	2.0440228155706484	-0.18082317578327384	0.3141473120562272	0.1042242185626869	-0.5138611153056354	-0.3250600240028882	0.15482343389318048	-0.12998720451606754	0.008311451378866436	-0.7717478052860093	0.11744464038084557	-0.583180769524697	-0.4288862267109287	-0.22781241999609367	0.23435961492849974	-0.7649672046305457	-1.7343842357497006	-0.7632939502800996	-0.2045234766116753
0.3573926169612317	1.0554443556781261	0.5315517587087759	0.5780192932123247	-0.6088187168668734	0.17490803787870007	1.5044740168654256	-0.21475039984132768	1.512607533725599	1.4857331074585596	0.11248611817871253	2.224108781696612	0.48053281734982056	-0.12705113074430666	-0.11420832879958269	0.551366087409414	-0.6931719420402487	0.06388138264646773	-0.6039354423585694	-0.6240996193500675	0.08145194201063888	0.16568686731065566	0.013543957944347073	-0.10683966161384059	-0.08643645444074541	0.19582525976225776	1.2039865514525094	2.139289387697489	-0.19588413071299876	0.37014485289106425	0.0837444330061287	-0.430339189114068	-0.3777773927260218	0.2927354796418906	-0.1089218938207541	-0.018591741723363763	-0.7615814762669354	0.10864565562656263	-0.6192825502717636	-0.4514827575161905	-0.21215331696153336	0.24078817387367	-0.782785279017494	-1.7063138413494126	-0.6894922543592666	-0.2559133379254753
0.353823633088503	0.5092593901090298	0.3784053513854978	0.21468149799702027	-0.7090133908332078	0.1514477375210087	1.5860924881657454	-0.2637470492739632	1.6504513744171185	1.4592511599403994	0.07532193092248263	2.3622416057015463	0.5588178684282156	-0.10838168193197459	-0.0851093571098923	0.5383033171499746	-0.6263686783525313	0.02888849468203241	-0.6139080643904437	-0.6938085912574972	-0.11328614196494287	0.23336433818296937	0.09524292048991818	-0.12384304898301804	-0.04776114407927528	0.2607751429759192	1.3960955903468502	2.0871239863051354	-0.21871593252382332	0.40783616192756006	0.039667204249230606	-0.36280811795944623	-0.41504130726337396	0.44645905986590495	-0.07735553025846681	-0.045096958596270525	-0.7610358909605448	0.1262093545031739	-0.6536808270788171	-0.5060670940683232	-0.20709355107849925	0.2579897792306961	-0.7938671519303547	-1.654996416093675	-0.6260267190816091	-0.304211493730508
0.3667484532561681	0.02242066561719187	0.2987710691716849	-0.01204169888346639	-0.6897257560165692	0.10936930406211534	1.4247470948194	-0.17954218803663838	1.6065879771705913	1.5432454285953283	0.030101171603713027	2.5015581398448568	0.6595039137686138	-0.01668993111445686	-0.062390373865534275	0.3067945182335488	-0.5922414440981238	-0.017029050964529453	-0.6264655900529799	-0.6883670973404498	-0.19697327661530997	0.2958129831719175	0.13735069683852488	-0.11452480844736665	0.037271502078650584	0.3237678929513498	1.416676675959556	1.9332917611938818	-0.253671572561855	0.41768233359977486	-0.017837453463122037	-0.33170897144699574	-0.4452201995805322	0.5672296289871828	-0.02037174294679784	-0.07152870293453302	-0.7330035642322137	0.14691738386159806	-0.6872117234393507	-0.5669732346145293	-0.19304833888594003	0.28495445789846724	-0.799773650539952	-1.5934787630136078	-0.5919400228875464	-0.34117556106327307
0.43238376619176744	-0.23611826920191903	0.26868741802297613	-0.07160563428129407	-0.47547008559860693	0.07427166173132779	1.2112149849605651	-0.11076476739057921	1.4835356535403552	1.772151775301778	-0.014110017270495212	2.631889237937765	0.7054040606143399	0.1361421951968921	-0.05895781193296621	-0.04958119685128248	-0.5873775158515849	-0.03503024811504395	-0.6415601507604252	-0.5745657544573401	-0.21178128562295867	0.408956848204986	0.14434966643007247	-0.08698179113506657	0.1873983335567702	0.4162048012800764	1.2276547999071217	1.8288855627752383	-0.2959831752830974	0.41923232040254377	-0.062441458856382706	-0.31360145973303666	-0.4756842940633336	0.5971681045450953	0.02440445754101195	-0.09756859375469308	-0.608172109270116	0.1689448325502647	-0.7247747667404654	-0.6238172242471881	-0.18360489652665754	0.304079821543325	-0.8010798164355372	-1.5188615925467392	-0.5824262283101417	-0.37163795357612994
0.5277861041420497	-0.27799449653819897	0.26374900126508843	-0.01733266827795298	-0.10505643045529642	0.049850998201099124	1.1206586302633037	-0.09225010428638888	1.27413824840389	1.9637532528972077	-0.050774417177932005	2.675809495929207	0.7591851083571116	0.23780453032571192	-0.08965864585785602	-0.428229458936314	-0.6052544455708329	-0.01010243817979684	-0.6343399724093484	-0.3512023720916124	-0.2593875756654044	0.5787488677062423	0.10629692402392296	-0.03571088297425371	0.3693139995209842	0.48075850367628215	0.8857737978374898	1.6519236326303752	-0.3384989273715558	0.42608094050464673	-0.09895030491941323	-0.33099095363429876	-0.5001741537079221	0.5134999660411953	0.04838622573936262	-0.11634082635629447	-0.45019826801983553	0.18228467603850068	-0.7643851404648986	-0.6759851687767927	-0.1721877092862774	0.29155134569382307	-0.8073559846382246	-1.4578908509068653	-0.5803137283246751	-0.3864404679763004
0.5944581219168701	-0.20154279994190638	0.28757177573759785	0.1706957092564995	0.24451861075295786	0.03147497346272128	1.1173703409967342	-0.03159832267013257	0.9759518069983704	2.0054743716237047	-0.07161554962258944	2.6277001338766293	0.7822320781024799	0.2355545645075389	-0.137247684490981	-0.7884132782949453	-0.6325642066272225	0.042801690924959335	-0.6042864786540922	-0.1358023720197699	-0.2446889854435265	0.6757794121599591	0.022214323259249668	0.03658439116685035	0.5521163717651805	0.4763450493698274	0.5251915573449747	1.4525524446206421	-0.38741574994173317	0.4405565881780835	-0.12987961885443605	-0.4067792296349394	-0.5168359644376143	0.353528613129182	0.06026875847619574	-0.12035120220562542	-0.3304000296166893	0.17262035782737034	-0.8078479336500042	-0.6733663222875124	-0.13655125474801477	0.2604345553881491	-0.8232928515403364	-1.4378132706867532	-0.578850067620459	-0.3819068325873931
0.6262560687067472	-0.06782668158839575	0.2381598642443455	0.39261429326065456	0.49414798840379826	0.020588167414381263	1.2249819560232693	-0.06580058556611744	0.7524497479038994	2.0120054449987057	-0.08086161557525544	2.523449090975348	0.7790165556963994	0.1826239305107868	-0.1859717569364744	-1.0557212500014144	-0.6530804154441827	0.14462189934932335	-0.5712252420940227	0.01701140897958244	-0.22048919732388428	0.7112988416300546	-0.03358750214093354	0.10195617141953586	0.7050442006510947	0.3926082717924246	0.2634552473207227	1.3692486464119453	-0.44601320379599196	0.48543792410143227	-0.14742450600840024	-0.49242529185573664	-0.5275460562895378	0.1435573461511504	0.07267498946434867	-0.12718414792753913	-0.2323944662687917	0.15166386638727758	-0.8420586687388918	-0.6034346309977014	-0.07153762501817548	0.22504541855158283	-0.8381699989422557	-1.4407652746049058	-0.5742629247948744	-0.3719237414803014
0.6504231880735055	0.05628620570815749	0.08594750203819615	0.5007917733596413	0.5683175173464271	0.016827417511841584	1.5142261433188524	-0.19686879079175384	0.6287664686322805	1.9256942003131219	-0.0858095103283028	2.3837174896406585	0.7842346021009096	0.1505374614516249	-0.2313456489357819	-1.1670540588391642	-0.6355304054923245	0.30289450172488097	-0.5380283778743189	0.13259344007142687	-0.22417296311150095	0.7835420074063558	0.021464094497061725	0.14230319229555027	0.8050514098737682	0.2476219398363953	0.1873052305537138	1.283423283112659	-0.48358985829053075	0.5650812988481142	-0.16647446926625953	-0.5428884812543668	-0.5388415631130454	-0.07144405758893166	0.07346053684132778	-0.1490850859627404	-0.16919878232860794	0.13074164557913903	-0.8593984634310438	-0.5214797566985012	-0.0024129355083714723	0.17805762237129938	-0.8461548621530044	-1.455419865484305	-0.5817094872436435	-0.36144052154090883
0.6679876872757167	0.14040321860266108	-0.061132236009473526	0.5251611825345288	0.386191304262269	0.018393051591440127	1.8371173590715997	-0.2829728141929289	0.5616056333362038	1.6603226939295808	-0.0856395826297132	2.2441319304658993	0.7107154145886697	0.11384571118603452	-0.27961204645693316	-1.1474524219091933	-0.5710793693992452	0.46823364845658133	-0.5137909172880514	0.14541077956374285	-0.2115168568906785	0.7592881823905091	0.16098765113073976	0.164054902529728	0.8431217710909508	0.13612081057170805	0.2589014795591706	1.1434387227679959	-0.4968398107691515	0.64030686980012	-0.1954471842662206	-0.5661567459970878	-0.5523136127796208	-0.21108798356241354	0.060277787756390866	-0.17664340916554772	-0.20304043992498128	0.10871419689047175	-0.8714792757762746	-0.40355982599913454	0.040191601786912445	0.12374351337819064	-0.8560045030888972	-1.4849596725492085	-0.6169731477153235	-0.3453584567516052
0.6596855509812993	0.2254220334145997	-0.09399027859519903	0.47783721951029856	0.03843759633068733	0.022420120693087218	1.9388852143158317	-0.3364181859545802	0.631242370516189	1.3865385430320498	-0.07216531570626075	2.1344927005061654	0.6182691454138529	0.08070574642605473	-0.33047803754834965	-1.0365460608977826	-0.492020601260822	0.6042771212026318	-0.5010658515753791	0.020166029207240865	-0.20238038827881635	0.5928194399813052	0.31737711006372377	0.16152292111761063	0.795165049200694	0.12002794576666438	0.40026274711793147	1.0452568527955568	-0.4889701819361725	0.6920777946397408	-0.22554870634410218	-0.57189340914645	-0.559226012636398	-0.3041011822552687	0.05140200532454725	-0.20971217246667245	-0.2861307767981833	0.08403077422534101	-0.8696741867389214	-0.27359711992262825	0.047126970540380356	0.08124448653617972	-0.8735021971618343	-1.5141634255966445	-0.6709701562724083	-0.3204039765736956
0.6219987808014208	0.38981860423579057	0.03254971484709564	0.31036845842517674	-0.2666641858444381	0.023509608325797727	1.7733308107082775	-0.3742193177911914	0.7902431921447172	1.1802110499934622	-0.05850112959026678	2.084815306841712	0.6723588258875652	0.09647055709184985	-0.3857651684089141	-0.9159810306968325	-0.39818665436692685	0.7016495046786468	-0.5029327264197457	-0.13994224612941664	-0.16939974260106772	0.4587755158051026	0.44421325370648185	0.14826604282977723	0.6108130127101739	0.18241057728321342	0.5275332635426395	1.0354889295542715	-0.44694833960710645	0.7149452210823537	-0.23957816574111473	-0.5559773476316603	-0.5628435769479798	-0.3900863755308767	0.04275195489758186	-0.24292175812586558	-0.32885548529859976	0.04997433372069193	-0.8612426236596822	-0.21342242777243073	0.03256923895880713	0.061862621786277994	-0.8922731976109711	-1.5348142744347908	-0.7312518522862562	-0.28218633957035894
0.6210385541880444	0.6408457209554035	0.25969838976704385	0.12795528796398253	-0.46929462745738837	0.017610234551641613	1.566732293645809	-0.26829116330983915	0.8842236355897087	0.9374728228892414	-0.05792137626566672	2.1177132249732074	0.7784351777613712	0.12612646106984243	-0.44496084312336304	-0.8801968209884151	-0.30142637687224516	0.7493261900800616	-0.509578481741787	-0.2531560522939078	-0.10172422360182834	0.34812410859107257	0.48433624763360494	0.14622124483299972	0.36004916194135506	0.3118507739622876	0.553243414979298	1.0473595532531577	-0.3808171155562555	0.6988649615205876	-0.2458134810286762	-0.5199193906002685	-0.5698760619271338	-0.3888805613129472	0.0236911444055938	-0.25814894093088275	-0.35956194845825185	0.0008987887620431178	-0.8641260775764931	-0.21462409299444504	-0.008170600133893494	0.056820771940253346	-0.91686854787124	-1.559853593383404	-0.7814388162266959	-0.23350496816655028
0.6786861413132528	0.8589378804137441	0.5457936347521231	0.08361578539207506	-0.629927684960186	0.0023654779724606085	1.3944635165263257	-0.18475404402053466	0.8676830136491475	0.7540740624493203	-0.06718743371228458	2.1509647188603216	0.7640012144608624	0.1030022304369133	-0.5046965742485358	-0.892803217258263	-0.2316409670136995	0.7359127494493072	-0.5180990900058204	-0.32042448706246207	-0.03679329247900661	0.18926231695679477	0.5195590131899839	0.15518953671819516	0.11199515185995915	0.3966096980487258	0.4597939423921609	1.0377424212797475	-0.3226543022902613	0.6443764386743496	-0.24296458697487688	-0.4884313177726069	-0.5821172390893535	-0.25734632704044336	0.016946272099807584	-0.2604265895048542	-0.38912345090449296	-0.047157204895963555	-0.8732999932901414	-0.25123569753036923	-0.07490716738424912	0.05539398454344452	-0.9369867886151944	-1.577802831492884	-0.8030240392924807	-0.18660327598417517
0.7426644260222289	0.9493483194554638	0.7811452603541811	0.1760677380706782	-0.7014790473175974	-0.02195027193387737	1.2061729414184907	-0.22583318178378992	0.7540950246396575	0.7933071532234364	-0.08214107118816368	2.1270061182024067	0.7549503801883903	0.029234956471864082	-0.5526425993226476	-0.8897731932290114	-0.19381395783077682	0.6979113326995836	-0.5329622858821257	-0.3204696821946639	0.004174924560010407	0.0864922595436403	0.6148380659878117	0.1558276783749079	-0.11869764647785808	0.3216522873861374	0.3067403494242925	0.9910473919942205	-0.2784197442391195	0.574586063735578	-0.23479417383945145	-0.4732631914793772	-0.5967826346595423	-0.06816353361368103	0.03065271943606395	-0.25652642245748974	-0.4093792659417407	-0.08051966510353603	-0.8832006331616855	-0.3383172413908785	-0.1383178109399381	0.0685717288150902	-0.9289279914858269	-1.5721755740239065	-0.7987764053931322	-0.14867142688501006
0.9018156140039537	0.9213540854652538	0.8177764752942476	0.3156446897433566	-0.6942221725433549	-0.04779130452600907	1.103722374688438	-0.15850398068733376	0.585190595475496	0.9846287276742224	-0.08210108820025978	2.192809640894869	0.8483440800721418	0.009444287235091872	-0.5821077109518127	-0.8959305013180826	-0.1674769824236954	0.6923940307411816	-0.5573832427137797	-0.25656376526189323	0.018809687156855232	0.08841305272528494	0.640345843902191	0.15448277767904087	-0.2677968931081479	0.12338755909868686	0.17447041180941203	0.9247327432995253	-0.24445192371987204	0.5046864386256856	-0.2402877016186645	-0.45700307976267024	-0.606577077453348	0.14142943870774496	0.05254872390933189	-0.23427648988272795	-0.43277795971579947	-0.08707392346480769	-0.9034238817706483	-0.45434324320772285	-0.1845208886261725	0.08613403885108514	-0.8980975474221022	-1.5517817076697067	-0.7813331912274228	-0.12605521137759748
1.1895691875329812	0.8416981139708349	0.7069672812998332	0.4615295380757578	-0.6917534122034897	-0.07167125937926264	1.1583518203703802	0.006410936526899835	0.4314450752650691	1.2457628114513635	-0.05952069578180361	2.3794054027080005	0.8887606128146416	0.04740775731095341	-0.6004421684209695	-0.8990802300003409	-0.15691986603284602	0.7058774371576397	-0.5995075981764169	-0.1898738281855167	0.016101572209026895	0.13901680642742342	0.5493782323452889	0.14548017710262345	-0.26355396212355997	-0.13844041954132996	0.1106447380411922	0.840356651630378	-0.22937121239977148	0.44785586523605636	-0.24884513432366226	-0.45593353239583995	-0.6018862523605295	0.3519681476706845	0.06902716026550319	-0.19728919140057727	-0.46072575914314057	-0.06793377551829557	-0.9310862852002192	-0.5487653941853172	-0.22486815967622453	0.08733638778097913	-0.8698301458704709	-1.5157448562670832	-0.763210959209242	-0.1147730843424521
1.404557977961602	0.7257014439312095	0.5708833813142036	0.5681153059335069	-0.6875984956660798	-0.08999079216631492	1.2524845811080447	0.008943152745365477	0.3551793104604262	1.4076323550158336	-0.01287054464548774	2.523964081749834	0.8403196290676821	0.09895379695806031	-0.5994261300889289	-0.8449812083817821	-0.1647579667973516	0.6842580093749852	-0.6577556889401883	-0.13601930865433623	0.00908965168754869	0.22004836322926608	0.40366291428191037	0.11530911404278683	-0.111686865983792	-0.39017371095258013	0.11100936357370099	0.7316864112479141	-0.23549569341623164	0.39832456890440093	-0.24809259627171493	-0.4760155930947171	-0.5820947231289086	0.5089722518699491	0.08086454660136129	-0.15092802204006678	-0.4871904886531106	-0.0340315528574414	-0.9673599791889389	-0.5677569293245373	-0.2631653531702193	0.09264275439158101	-0.8471817221338103	-1.4599071750116754	-0.7519543521438282	-0.12369096598853993
1.4905025086491548	0.5920620746770553	0.41422274483737276	0.5669215217525779	-0.6358470181093716	-0.09406628294052691	1.3755918678402812	-0.05528148189146559	0.3542608307292995	1.3182188504771228	0.07971006384488258	2.5453554149647775	0.854272699508353	0.13143156442038376	-0.576029787956544	-0.7465615389872122	-0.18621506665216733	0.6401395839322499	-0.7201364342739695	-0.10489794062045674	0.0027433621128429746	0.3064840564032762	0.10454955576768747	0.07974472472299388	0.07996599511106842	-0.5216898951151213	0.1465400960192567	0.6149404607414384	-0.253770354513733	0.34955802377058753	-0.2390943912791479	-0.48159518984755223	-0.5530341235138782	0.5657460046308078	0.10031361614174081	-0.08055357927333315	-0.5231760659745948	-0.0024254625375297037	-1.0173867325098742	-0.4903801382896405	-0.2809399617679449	0.1185333346819802	-0.84077411585358	-1.4008012037040272	-0.7555456021191211	-0.15362075377089465
1.481716010257725	0.5824684372575173	0.3117829650112892	0.4807995728481598	-0.5686497806165056	-0.09687473994929044	1.4857652167906774	-0.05648688618724146	0.4291448825471157	1.0530805967141175	0.18772410566597414	2.5489987825335465	0.9141618043216038	0.15113945899494924	-0.541933006093034	-0.6212382488292156	-0.2275903513592045	0.6074555668960605	-0.7849584774811538	-0.1004688176647199	-0.00021094510296821266	0.35887902596925025	-0.35299502350066275	0.05660008162523913	0.2156569168720944	-0.5395259555169691	0.21812013944549183	0.5185429541055295	-0.2668622558693488	0.31005725877491275	-0.22087221987843061	-0.4624106514145467	-0.5293248171647356	0.5214145995598611	0.11435414684521797	0.0009029708022390115	-0.5669919450877913	0.011068598794500685	-1.070679837422211	-0.38185801332113317	-0.2604609955430811	0.15684818724795746	-0.8590932979111618	-1.331027164665377	-0.7662439056169481	-0.18034841799059761
1.2979218383928774	0.6592559111634936	0.43651035604806676	0.4088851295044253	-0.48013013753696726	-0.10915770422325193	1.420888835413292	-0.1562752835361497	0.47283257062768874	0.7697875139860793	0.25117710746870225	2.4696056525381667	0.9267367937310972	0.12064075845630287	-0.513163560348869	-0.46963230579526893	-0.2860531741520356	0.5730723807784777	-0.8482806383347439	-0.07117333297177646	-0.006575471141969882	0.3657161350324851	-0.7420123781114695	0.03711274501165416	0.2825990975234661	-0.5265391483207765	0.2906644148354708	0.45343463555384067	-0.26736275109219926	0.270658915814663	-0.21116447900831403	-0.4448715704689724	-0.5230878961213239	0.4429184583142384	0.1271396076015679	0.0642362956655673	-0.5987050515592331	0.016843200278810408	-1.1280441604664144	-0.26551853362028527	-0.2188160690187176	0.1981528808196058	-0.8858491615710475	-1.23237224800784	-0.7763763609043821	-0.2084530602940371
0.9884909366273511	0.6491634045981411	0.728931213509542	0.38117754604582915	-0.2988007577613536	-0.1244589527537586	1.2467848797126564	-0.3500938879289633	0.3937075384861462	0.5085601291607238	0.32358629856179766	2.234400910756909	0.911951132667423	-0.006997770666941827	-0.4960465181784624	-0.3275054749713506	-0.33589647819976987	0.5469551524862559	-0.8874690538711978	-0.04151628722122187	-0.03536173003183727	0.33368767094807683	-0.9295980583582054	0.018682116087679272	0.2979465744442806	-0.49857670622476513	0.34770805369903196	0.4198165601102065	-0.24933175214266465	0.22389301443948972	-0.23351485915114126	-0.42383963203871505	-0.5356292860894838	0.3796309444349549	0.16055697360386342	0.10927495940248164	-0.6382023540218483	0.0374741207153371	-1.1894640731659691	-0.08910232360799078	-0.19305924355379298	0.23668415619296415	-0.9153323653399538	-1.1217050475494286	-0.7807899769454464	-0.2553092862189302
0.717035722783782	0.5776236503606518	0.9852294944610689	0.4141982060133743	0.01148755550242111	-0.14434411962040852	1.0504583519781376	-0.5433054541872135	0.28755524190865145	0.33648967099149046	0.4655359013659172	2.0417328696624972	0.8762717534695955	-0.17905619351819696	-0.4924034257806972	-0.2294972903214941	-0.36995194957840855	0.5540117017301551	-0.9073424950563173	-0.06865144459493852	-0.0847734300395013	0.25313631244164514	-0.9552767744715638	0.01466113747656636	0.2724641276130142	-0.45757199161811657	0.4330142227268112	0.4034221983750477	-0.19334214181799553	0.18241209009225948	-0.2758827514757597	-0.3938324709497413	-0.5598114276079829	0.30841106447497685	0.19748672960207697	0.13552302240413389	-0.6959498691982207	0.07748508352205677	-1.2430228621790418	0.0945630624718878	-0.17333269941067347	0.268746794323489	-0.9515271259434094	-1.0008705657389876	-0.7822611822924672	-0.300126025736779
0.5060577904216552	0.5147853252626826	1.1263720348335244	0.5243800644902178	0.30838622334940735	-0.17896561550430778	0.7744925899113688	-0.7564105273124486	0.23159187255205643	0.3708244567343552	0.5717806959722822	2.0196958763720767	0.7693269234459331	-0.3595952567610272	-0.49600075068602906	-0.2068431847398326	-0.3891844002843974	0.5567403673726259	-0.9145307610168925	-0.08848306860490997	-0.13147701509933787	0.16753906073581343	-0.8248319355170166	0.006447636798234788	0.24744575135818708	-0.44014003565007237	0.5561442136601451	0.3988063101195172	-0.0812575537533193	0.1582814585460682	-0.3296139683847778	-0.3902274231818236	-0.585539665077075	0.2119045510625311	0.22033080849583725	0.1415906292235035	-0.7538741232766625	0.12620935450317344	-1.2819690256516356	0.16536334873195807	-0.15071641828694154	0.29814021782964717	-0.985709240984485	-0.8778418488733133	-0.7855204679843293	-0.33403086345897787
0.34462075324525354	0.41551036524531043	1.1395596421308072	0.6870442126990082	0.4681086142138686	-0.21367588445457625	0.499497656104254	-0.9983672557761576	0.194349516149915	0.4984758408662292	0.6179710427477086	1.9791576473474248	0.5976481724837865	-0.5172885132347167	-0.49551561526622623	-0.24784950993570024	-0.3495154772900808	0.5290938869071506	-0.9045740951802685	-0.09967338333797537	-0.17451507083585235	0.15719574189655997	-0.5269626272287	-0.017623340962489555	0.27498336788511274	-0.447516922471095	0.7344379962672175	0.41734525877557527	0.04079742598761499	0.14944585095671586	-0.3898062619969408	-0.412074611003581	-0.6060291890825067	0.1306657735565193	0.24386111268443011	0.1366679694023402	-0.8148567287909257	0.19037254517973062	-1.2981444988435034	0.1339567832283443	-0.15393329530309413	0.3195259974627066	-1.0253871106428352	-0.789314677801044	-0.7925218965075894	-0.3803349991144479
0.2662390693356248	0.3091169262626422	0.9722545905072927	0.902522257356671	0.5646819653761932	-0.20957618284408178	0.3720999348051601	-1.2232575406852777	0.1921371780149394	0.5874928159500284	0.6333844845844777	1.8070969236620182	0.45591397392826494	-0.5833125937987624	-0.4843666541092452	-0.2970780484850174	-0.24064322109622927	0.5044259498902337	-0.8874530976759463	-0.17772537664978233	-0.23476834886697318	0.17208951124947108	-0.14622627870178673	-0.04419885318235452	0.3482153622421532	-0.4405520637002266	1.0017652311232674	0.4455264712830225	0.13091949341799664	0.1579059110828426	-0.42713214937351374	-0.435290520280793	-0.6146152753324016	0.08664764374807359	0.2461364912936105	0.13725574967949408	-0.8864359841293036	0.25139140537447496	-1.2949641038729283	0.05552200433493526	-0.17823979994378758	0.3353970033373167	-1.0765904567257536	-0.7439342068539118	-0.8018395303720578	-0.42897739944041435
0.25181867497367333	0.21287355566984342	0.6756074100900963	1.140660094337521	0.5110308941285804	-0.12352280041750383	0.331788640101081	-1.4465435105244802	0.2521178978476829	0.6638908242628433	0.5573768245800744	1.6254127902802016	0.3796099143321873	-0.5281921937381707	-0.47266848304305353	-0.32716132409395415	-0.10771445421416626	0.5359405387939369	-0.8526446577358918	-0.27307806656828304	-0.30109436950837265	0.08617974954186397	0.16258307432121477	-0.06864036480826692	0.43995217083471194	-0.40689254144920345	1.2757367534605837	0.465916801616889	0.19658973502674826	0.17401348318738866	-0.4422366631304507	-0.44599347330131156	-0.6122510994856212	0.06695858904256388	0.21791999068372805	0.14812356209562025	-0.9591294629807315	0.2794162146551555	-1.2784838753890402	-0.08155273123490339	-0.18178381699548068	0.3670348115126118	-1.1055889825837197	-0.7328641921608408	-0.8061927892706796	-0.4645774790487228
0.24908245400458157	0.10057043603673917	0.40626948938459445	1.2932065531610315	0.2484529752138956	0.034315711586529775	0.29207863257717454	-1.579137983059877	0.33360701694934447	0.795538603293229	0.37326516103179774	1.4000774239383926	0.36198196114171005	-0.3970319789864817	-0.474645638716213	-0.295626629567301	0.028874219332095618	0.6296747014133228	-0.7983616814919934	-0.3308826406538656	-0.3532780120888963	-0.08297962776067527	0.3378517076748194	-0.09963483645740935	0.5440780064232841	-0.36805889772221145	1.492405347666778	0.49344458529687457	0.2227471958841451	0.18311538806884686	-0.4589752595144718	-0.4443330571094492	-0.6012483001479054	0.043906258405671465	0.18702179385588308	0.17183682265204617	-1.017230455961244	0.28759832803425944	-1.2497899925095535	-0.231917622928646	-0.1313497281829153	0.41265994557234753	-1.10241803896299	-0.7609016400888274	-0.8046536821384118	-0.48777176554411994
0.22664884109029018	0.03761698728973607	0.2619363988595715	1.345865699808672	-0.0029123607162727105	0.19066122201981286	0.25095935822473825	-1.5635891348416975	0.3804494832368324	0.934945919500105	0.18110692116795762	1.1364559524066342	0.39361322731045373	-0.24082866643251907	-0.4899502881862233	-0.13093547165147615	0.15191565666381643	0.7540838635079588	-0.7018745688092015	-0.3740078358004356	-0.3943465296815368	-0.27488363543634103	0.40365341771530094	-0.1180723271196292	0.6333452965912192	-0.3285675938382437	1.6358409293660312	0.5311340249731548	0.1965765640998311	0.18133324465244702	-0.4534709811916593	-0.4241687235362008	-0.5877387238805871	0.009794719917080088	0.15838091707682875	0.2053341757385959	-1.0607543316710215	0.29269608453747087	-1.2207835400997884	-0.345461924830462	-0.03819115072870098	0.4872777201616111	-1.0888717020961947	-0.8179056264636838	-0.7943175214952368	-0.4946696463220849
0.20567681204768795	0.0025714297961671757	0.25434381429360436	1.3074656419887933	-0.16801337641340847	0.29116040342825017	0.20393995341685675	-1.5077936583019498	0.38007410456411106	0.9787196612873172	0.014467823333475082	0.9705366858677383	0.41487299821851353	-0.09164615022757125	-0.5067194974141292	0.1063116690684951	0.2140383861208477	0.8918564906721315	-0.5239071450771835	-0.39552975775473953	-0.41995964378405237	-0.43548328756829785	0.36042504650671786	-0.11656960644414502	0.6819815503969756	-0.28990826967093236	1.6252262749752262	0.5566093719514988	0.16687612390172973	0.17333749775358162	-0.42105809223994123	-0.3961136733754981	-0.5567492569873901	-0.0246596481040599	0.11901325542592109	0.23995198497846978	-1.0893091908054726	0.2829118191145001	-1.2076087343985862	-0.4385452640117905	0.07216408792711584	0.5822552699637578	-1.0673240722589579	-0.8708044823898602	-0.7823215394349095	-0.496611705034525
0.1835066241335262	-0.013622630168011324	0.3005189357770055	1.0967627340548465	-0.35857037048528906	0.2857129652646995	0.1528806503671905	-1.4727068541241723	0.3632299849732647	1.0109707236200625	-0.1343788448839845	0.976801125885768	0.369977702124688	0.0031534129073563693	-0.5286604332871048	0.33072796729422854	0.2139506759393522	0.9965652865348623	-0.30538705111475173	-0.38461965284132343	-0.40945544035005554	-0.5429028840322588	0.24936270000311928	-0.10818456230970797	0.7259108026417049	-0.25551185109944236	1.4405312885752266	0.5794961354979754	0.15693865954276381	0.15757816056948137	-0.39060180222328444	-0.37023511470953413	-0.49120529613045305	-0.05189686337964931	0.08918051366110555	0.26711845466317463	-1.0999903679305771	0.26054166410628976	-1.1993803415140274	-0.500920832139263	0.2085051500727367	0.6740185402933188	-1.0372165376217208	-0.9123697518445587	-0.7680621645330106	-0.4971053386871852
0.14270124185533456	0.09968782139414417	0.33044537141095026	0.8047498591309656	-0.5009118348071278	0.15628183449873687	0.10368784293931008	-1.3939826800446213	0.35037925551775423	1.0760248794874872	-0.23818467722824047	1.0834042162048614	0.31727328018752277	0.011822177531220507	-0.5464090668531036	0.5008881315443313	0.1575450555852212	1.105961790039786	-0.12137222938260486	-0.36052160835154007	-0.3657973448275063	-0.5647404731807193	0.24920125837074963	-0.08169139094877373	0.8034437368053883	-0.23849984679790143	1.1630755667050507	0.6089925829530058	0.14104135075380173	0.1427952467897684	-0.3701865199283208	-0.3517985114980885	-0.41023039704817865	-0.07468911644012541	0.08144242053385195	0.27584331815217716	-1.0903542556177128	0.2549469834397403	-1.1840253633391384	-0.5243206500222842	0.36751701668134595	0.7406927962857445	-1.0112985917061732	-0.9563071673049149	-0.7505963164388862	-0.4910128601846141
0.11449777168013306	0.2972304094998363	0.36416347534215	0.6694395805493846	-0.5748181241746118	-0.05770160684429128	0.05601078027811527	-1.2899450157537669	0.3393574987442275	1.0948328157900211	-0.3195800448526293	1.2227514960660513	0.31859394117573425	-0.020512615514563473	-0.5469582767623142	0.5135468985998698	0.06536962848686814	1.3317213902833422	0.012029541013372716	-0.3122712852133322	-0.32117271669731523	-0.5110192416559911	0.41292206672663073	-0.04129633790504953	0.8562566257990991	-0.27583592703491167	0.8379754419204236	0.6203773236776258	0.11798564318538662	0.12194212037718566	-0.3435466728893963	-0.34956966453784083	-0.3246097047939778	-0.08737971999843516	0.07468851894787025	0.26834299690724495	-1.0699140173783046	0.2544757622503677	-1.1613718866322666	-0.5472698434470502	0.510629877562664	0.7760258235055828	-0.9880422668608752	-0.9895369792675094	-0.740177164724853	-0.48106224497572325
0.12834033055792898	0.4234730843035269	0.391176799967228	0.702533930898468	-0.6807258083798843	-0.2986801306422483	0.015417632208330196	-1.2366297235923789	0.32244948491121644	1.143831416277235	-0.38918043104550865	1.3618220644663224	0.31603157175838803	-0.048392626739751005	-0.543470793838825	0.3493644854593271	-0.015690526520213372	1.6808806462849422	0.07405127195400603	-0.23825973672032985	-0.2921402655394634	-0.43942396246873605	0.6320268515518563	-0.010061705417359137	0.8845815049110559	-0.3527900890174755	0.5374510780268728	0.6154849847643233	0.09155159286273046	0.07891803736288219	-0.3154662530081727	-0.3615366280827956	-0.2363321292072041	-0.09350927560624453	0.07129350959448859	0.25187290372449633	-1.0513718012611273	0.25272796002069525	-1.126786068107047	-0.5484584470905638	0.615914445667596	0.7816928947951529	-0.9607360062512782	-1.008949040747145	-0.731229218357841	-0.46918905659331334
0.16053766363832594	0.44684318505751885	0.394691029120782	0.7833796484847066	-0.7558629206257448	-0.5107428456402021	-0.014133127333907189	-1.2091222241232955	0.301020953445005	1.2323196854211527	-0.4410283706092691	1.482529752862821	0.3137850125773534	-0.09272974580555414	-0.5391411890545459	0.09880768363308912	-0.0997009330866716	2.082104441962847	0.032924178694556015	-0.18597800778975754	-0.2683963890271991	-0.4061073474013991	0.8400871294096868	0.01514832089190582	0.9470155713913033	-0.43456973335664817	0.3974348735435877	0.610869096508793	0.05298053338594971	0.046737033832265684	-0.2952659815851945	-0.37710116004345223	-0.1653167899620029	-0.10462168114402877	0.1093158084963171	0.23420888185377917	-1.0450168850866948	0.2712769395659945	-1.0839718566972678	-0.4865465649998467	0.6828145829357215	0.7671204257648301	-0.9151680677430243	-1.0254222768975487	-0.7154986381089209	-0.44518936782252333
0.20251571204612856	0.40348953755862943	0.40460485452238615	0.9111587700730205	-0.6549567883482107	-0.6556850521844526	-0.0345581012353991	-1.189107309629398	0.2787538100503731	1.2164040816132622	-0.45966044297226266	1.568033594286831	0.3578190080266935	-0.14591622875821886	-0.5302622955223032	-0.1669890168291604	-0.20976923720999938	2.4450369626359665	-0.06638718054766157	-0.11554591376710499	-0.25096232916105154	-0.4057262376431363	0.939487692116243	0.04321969204901037	1.020048678358442	-0.5144477097720339	0.45490796025654684	0.5813223852978041	-0.0010400233646105871	0.05034228947923501	-0.28417142059077594	-0.38503675274420013	-0.13415470070538987	-0.11196296182377756	0.2091796474548107	0.2166244552289262	-1.0543225724956884	0.2967914250560179	-1.04079819032767	-0.41054123970746603	0.6961728010536447	0.758800171169959	-0.8401579998650955	-1.0388446697128975	-0.7031857810507731	-0.4139150778546331
0.26796407820744295	0.30007971981343695	0.43258921615041956	1.051479994599241	-0.3819702343406658	-0.7704282756057305	-0.049915977962309815	-1.1756050471220334	0.25900250244100237	1.124689151218599	-0.4595404940085522	1.6022228325692829	0.35271580170811523	-0.18998997389881814	-0.5198181537488092	-0.367980610769497	-0.2819547165803621	2.6539647938614968	-0.17171402539950636	0.07825081311247147	-0.22514861395129077	-0.3800623065217169	0.885167331107216	0.053814215898086014	1.0552931812440929	-0.5664741747202953	0.6625581496253626	0.5158538431617451	-0.05974943009766494	0.0690308968764983	-0.28915967282082494	-0.3840569576039573	-0.128105412665691	-0.114297749157514	0.3020367649818587	0.20117073210875597	-1.0750394455383365	0.3016664224515262	-1.0061107867051093	-0.3628338242356629	0.6497516300103823	0.7908628093004836	-0.7646961135956126	-1.0380934901444392	-0.6937323436158103	-0.40216529788538863
0.34444230405161685	0.1805813721156815	0.48076189946847253	1.1194593715688022	-0.05077927589382698	-0.8321174864534058	-0.06015665024962631	-1.1387838482740746	0.2354255270819811	1.0321267363026554	-0.45576210165167846	1.5938215651585996	0.27058360775101675	-0.23304032321576634	-0.48764360656753725	-0.3806767855291006	-0.3378181285397972	2.6118653810919463	-0.25653715935381716	0.3511299823180464	-0.17679462887274472	-0.350983631966263	0.7570586475387224	0.04689072200966786	1.0639033478319582	-0.5791995025769671	0.959225585663934	0.4548503980133403	-0.11015456740947657	0.12654428383562927	-0.3029526202586543	-0.37041461916270885	-0.13272118455702434	-0.12825918632785716	0.32138651244009114	0.1912519399317848	-1.107490244818419	0.2901514901148602	-0.9825743010752035	-0.34430597513319816	0.5523402320941357	0.8760853014514183	-0.6871558627249774	-1.0269180467400054	-0.6851842633174762	-0.4147984222857099
0.40384039279059164	0.1966411211559872	0.5213604941634713	1.114057866602007	0.30035385901595557	-0.7072057117935008	-0.06264948668409218	-1.085598635712951	0.21100195301426777	0.9101744911992056	-0.45508239085732	1.5531757261213681	0.2196520296404192	-0.24954258087213135	-0.4188642189373585	-0.24188672190776508	-0.432640808388726	2.324136084938794	-0.3179844672654153	0.5327240235032464	-0.15256748605665932	-0.31932103324978656	0.6256356622233487	0.04450969883892353	1.065030376374739	-0.5867665561903681	1.3062680647159655	0.4034389529603663	-0.15504767180647408	0.250003805337237	-0.3218090737317277	-0.34394519167171206	-0.12403002382504984	-0.14511694196283603	0.27232140385958037	0.1851904558236357	-1.144052144646653	0.2756635804561528	-0.9585924038646516	-0.3309505111167933	0.4295427674199111	0.9896431500502043	-0.5970632754489675	-0.9971014893077749	-0.6784695312208149	-0.4449295606369127
0.4494893960389142	0.3687317891876476	0.586022310588855	1.1069320067072028	0.5748273608939088	-0.38932550168373103	-0.06072662038916528	-1.034798215823327	0.1953638372442928	0.8535796303698783	-0.4640885588825654	1.4890555314828307	0.19898081417275848	-0.20596548370477413	-0.3037406684682667	-0.05187054834004984	-0.46362642341504107	1.8842411999908535	-0.3661562207281809	0.5697930709348302	-0.18603139803822927	-0.28826821014653103	0.4459321322628879	0.04513411701914728	1.0387192320855456	-0.6087783624081976	1.5578029626195886	0.34438741700168707	-0.2019625134852491	0.3861363466887971	-0.3454602696500629	-0.3149926192451373	-0.0701042985580057	-0.1528306064451805	0.201974281859071	0.18441287149865068	-1.166182928905861	0.2406904005467247	-0.927437035934228	-0.31732728474113536	0.31328810345650615	1.1357205293728734	-0.5260292094167207	-0.9620991571353972	-0.6740031026801143	-0.4897008338972796
0.4820096371839867	0.5422519091948189	0.7393074374839822	1.145685778358468	0.6323629945206756	0.01117822237927033	-0.06982108898927804	-0.9737388514595775	0.1990776900701547	0.902935884875246	-0.48650901934940904	1.420561758475877	0.20947432702474506	-0.10435582336099516	-0.07226699873284459	0.1362453138611722	-0.4174270787257798	1.3905326307239991	-0.38283842286310127	0.5370627561945804	-0.23090221843640482	-0.23631532790014226	0.25291441591524905	0.04278740253962416	0.9954777987308958	-0.6343241015177307	1.5357228609287934	0.29469331694396433	-0.242364331803509	0.5060725501717762	-0.3643059725795359	-0.2951872945782376	0.011478531456297658	-0.16242983335654276	0.160891056971083	0.19052333729656287	-1.181221104181996	0.18381828681845838	-0.8983602553801505	-0.29595201152563755	0.21575675419389437	1.2981177915039799	-0.4523499520739171	-0.9466999759820001	-0.671694441981712	-0.538986257007633
0.4849582976693115	0.6423039538431732	0.8897719330848115	1.190997993966688	0.5500045804161316	0.4576099028700746	-0.10080616899255371	-0.908057325299793	0.25315617928287076	0.9736269790722855	-0.5193850311529971	1.3616222173001031	0.2833810998270036	0.00207734229866634	0.269698551237324	0.23078954511462624	-0.3130679100524877	0.8956146528756823	-0.35541770132425954	0.4708790045988593	-0.27845379908596507	-0.16482675944520028	0.12657209373620862	0.04039265589239146	0.9454078983229245	-0.6388088683713276	1.3284048859340405	0.2662272764860852	-0.2772738735973308	0.6023697478786048	-0.3637576948559744	-0.2844170273877783	0.10612812384915657	-0.17062818786766323	0.15088661451484295	0.1958868323255916	-1.1947147351400418	0.13739871583627256	-0.8713151767728782	-0.2505303722913614	0.14100525607278486	1.4322277911444323	-0.3381056180493468	-0.9342989238079762	-0.6788769419322981	-0.5622714760179935
0.46740229604774886	0.6530488277530541	0.9607963538724176	1.2400094667281567	0.43449220900965535	0.8703239586981899	-0.1412364684510422	-0.8633706466225591	0.3511060525223849	1.085432735182429	-0.5707931578498208	1.3093544969042683	0.31159587343928663	0.07306790259513465	0.6666674736149651	0.1416769124913856	-0.06057421848704938	0.4569691569581769	-0.311490295798259	0.41555112375791303	-0.3395185997782191	-0.07016671768787858	-0.009219312219751686	0.02999712245239781	0.9014123502815611	-0.6152440333490717	1.0690913100035675	0.24943080470325785	-0.31219658631806946	0.6173097087793022	-0.3285711656556504	-0.27715457638643387	0.21653138323373816	-0.17960677510803263	0.19628583533611885	0.19513986155670848	-1.184540721820878	0.10762610432591954	-0.8566712942793713	-0.19165530720192928	0.08457359994196938	1.5188369923945115	-0.22354090371076482	-0.9214695674940419	-0.687236406160501	-0.5540810544916155
0.45353424442800544	0.5516248929537062	0.982094432137243	1.298563843898902	0.26570583926050245	1.0657618994488645	-0.17858517111114547	-0.8400517102819647	0.46965383207996164	1.1700023603013459	-0.6319271463541517	1.2696233429739636	0.2958699591720487	0.19727504572143317	1.0890739682875574	-0.047007546811621226	0.32139564827069533	0.1738576026615134	-0.2708897569820916	0.45309923959083137	-0.36443872823751927	0.024729612119565914	-0.1603666663840327	-0.0013610213236888158	0.8865455178863446	-0.5326482565259407	0.7762564934511419	0.24349130420748452	-0.34950982227426564	0.5326681387038673	-0.22350610306024543	-0.2691965456290393	0.30986003928045935	-0.19715018980810844	0.34867299718987105	0.18894367780171129	-1.1525663491463758	0.08714940173318761	-0.8618990196732647	-0.1396898171390772	0.026626194979813188	1.5647587058569554	-0.08829112191882423	-0.9214761567885017	-0.6883379240100657	-0.5288992430262969
0.45254002749203126	0.40610860057416476	0.9135854595858636	1.289662045809013	0.1087794795590582	0.9948080085837729	-0.2156394935892889	-0.8313450490376523	0.6026496971471833	1.163906691818011	-0.670320810488412	1.230822247009526	0.3886105060670655	0.40332375486261257	1.4270577464159477	-0.1989651222637773	0.68957109557514	0.030197854385928508	-0.2334246105327465	0.5641888745418563	-0.33932711690312073	0.09262812665167149	-0.2982568135607958	-0.04300491072786085	0.9018266990105246	-0.31907510145200835	0.5267391901607325	0.2523377252561956	-0.3838398432837341	0.39641951904549133	-0.11188320886930223	-0.26262967438374585	0.34824224651993874	-0.20664302134730023	0.537791270877544	0.18052494987372586	-1.1202231300675538	0.09278692068968004	-0.8758239922471336	-0.11071270523649139	-0.03640278520107827	1.5653518646623705	0.07667188027772434	-0.9235517845434522	-0.6955883257458984	-0.4929873947952556
0.46667150411190483	0.33460722088635386	0.7491287831710183	1.1972690454356407	0.03660203388779	0.745412184038285	-0.24245940718824213	-0.8363054177943722	0.7134343262816677	1.132199885599849	-0.6867938015046217	1.1721056122883813	0.5344574152000063	0.5637636251277168	1.5931205159643507	-0.3369322163956873	1.0362097064961373	0.00558988804247178	-0.21622383205216877	0.6694664154917831	-0.3071944668150955	0.13166901028811584	-0.39141813200460096	-0.09094101410198321	0.9203149392968838	0.029437240047280634	0.4278122317963552	0.28271378844050143	-0.4088777753531764	0.2560193928845453	0.006781291379145215	-0.2571024330964196	0.341037139177369	-0.21026637485509853	0.6641109008078636	0.17058166685187276	-1.0924828067426442	0.12482996156701047	-0.8888112562301697	-0.10352883706140795	-0.07750247833287409	1.5238227326238085	0.18359675635910794	-0.9113484112032332	-0.7106323434995419	-0.4647333633600903
0.5122950146182796	0.3283233883765571	0.6110288254078238	1.1165928157269407	-0.07005979612735491	0.509663200877336	-0.23615841861268186	-0.8495475211012102	0.7767375467070101	1.1095199557964217	-0.7053758951327361	1.1023205191304715	0.6241834098393222	0.6594285597311721	1.5932120509492194	-0.41052813337283584	1.2945321383045587	0.1163557219247533	-0.22628421315792338	0.7067433605314923	-0.2876358588585649	0.14538896158557765	-0.4479132067673116	-0.14605449567955978	0.9272345630705768	0.43389823658764115	0.45525638020983283	0.3277920002426938	-0.4339157074226181	0.1894041010439565	0.13860445699306662	-0.2548287100228782	0.2999605220045738	-0.21675058170347555	0.7938526279321496	0.15986692221625587	-1.0642891097124232	0.15327458608913241	-0.8881704886931006	-0.11869986048933323	-0.0845905124362618	1.4653164336951336	0.2147311509771508	-0.9022354169648305	-0.727894486237925	-0.45753020913903286
0.5933024509485583	0.3510507154234411	0.5397732053337995	1.0110755584015054	-0.2495820717925202	0.3808373410184351	-0.19021005659448356	-0.874496788431775	0.8073588622647649	1.0402594776720018	-0.7053459078918093	1.0295377184792713	0.6287411257497266	0.7602556232686297	1.3487221063654986	-0.33869037848673467	1.304578940912165	0.32160535184468114	-0.24217658362791838	0.6262689081336916	-0.2701744442959747	0.13723321275875328	-0.4613888347868588	-0.1789839775135722	0.8747780139837751	0.7820936334329659	0.5008426745630138	0.38586339296018024	-0.43372472898231995	0.24344879507001838	0.26484809047898017	-0.25873293187941987	0.22652846967155216	-0.213026743677516	1.0118375104037551	0.15229312843667958	-1.0479676563212563	0.1772297578252321	-0.8378624227949152	-0.15845930544379389	-0.0777314763577534	1.4123088772058443	0.20369856734336916	-0.9056750286730347	-0.7435043522019613	-0.4675262906054053
0.6847874042194884	0.3442872010426671	0.49790763854922915	0.8098418644952974	-0.379408984420346	0.3154115911045016	-0.12383672067479312	-0.901813504487138	0.7913214074812565	0.9051906602070909	-0.6832353155812173	0.9575312472045387	0.5450873006540359	0.837062984827465	0.8764748124320171	-0.2484629962823628	1.0713336473584423	0.6024580107743173	-0.25431924821392815	0.4919760923104697	-0.2496948948925401	0.11405411726120793	-0.4031653849011338	-0.1780850898035788	0.7581968556025543	1.013605855921285	0.5304664733819309	0.45758139542042386	-0.3658615280418683	0.3721386685140099	0.4041321333507771	-0.26802228733119104	0.14386487355586358	-0.19995784546260084	1.2633932566409745	0.15365849303881846	-1.036848474091022	0.20305267900284493	-0.7546173426437242	-0.2081194269013694	-0.06980378282981006	1.3588764907613249	0.11709730400210097	-0.914372897360448	-0.7642370306307543	-0.48543999605326427
0.7678937429701568	0.26078418094301375	0.4556998968207601	0.6109073104931001	-0.42234549350128275	0.3754544650849706	-0.048707140193837935	-0.913078397869968	0.7321713127966635	0.7541751385848852	-0.6737193644602024	0.8927730789199935	0.3620250261739336	0.8433914840016575	0.39216320749286904	-0.26873797188550147	0.7232916735335261	0.8960744280388815	-0.2692941374569908	0.4093593906463223	-0.21557447019634512	0.08101190121982052	-0.28405944647889125	-0.16542518274299242	0.6213954792479063	1.1221118582060083	0.6460770755559765	0.526786210082738	-0.27018132945246304	0.525464455545624	0.5869451272559102	-0.2826593796171136	0.07009508181615978	-0.19301850285549535	1.3689003957214445	0.15950568225425563	-1.0236929523369371	0.2143277169158309	-0.6659882523335001	-0.2448159316975446	-0.06833165266987555	1.3045142878110207	-0.021734165402892247	-0.9370268917144834	-0.7778022983945717	-0.5029510003634263
0.853617336560826	0.13926157574973463	0.42966685717009445	0.4832018792863263	-0.5057639804895149	0.6225583304623867	0.04734848683875294	-0.9133905889106009	0.687668973128482	0.6231104911058387	-0.6752787009884356	0.8531341621433288	0.031185093616168346	0.795999227403486	-0.036778885099332734	-0.3696789205340413	0.3672202312753877	1.1003345418467052	-0.28874473946795903	0.3655291514374109	-0.16812319010040838	0.043853699789194844	-0.16347204366549306	-0.14592412265291857	0.5408212254136295	1.0718048180055035	0.8913728254588982	0.5912327225143053	-0.14176479201056028	0.6582785229494055	0.8070410063632185	-0.3014849091437709	0.012086462388326526	-0.19561336776564836	1.2827430040992067	0.16816319591983447	-1.0176607767662844	0.23104321765157163	-0.5389209240373838	-0.27532124828464816	-0.08345642697971928	1.263129437644046	-0.14121137788965035	-0.9855965811803333	-0.7832570751427583	-0.510751711111388
0.9279966599846095	0.02531794411789017	0.47744187771550806	0.37701403948888684	-0.602714404556776	0.9011927749583097	0.1466986665460405	-0.90565518868159	0.6450994342858032	0.5873761896397598	-0.6623242129077276	0.8318888710883157	-0.3278050150055438	0.7705272063515947	-0.38754094711536274	-0.5197810738645823	0.06155024876540673	1.1617045310216927	-0.31614950481155	0.35533312961277674	-0.10562682696098658	0.013319185957176868	-0.049788644777543314	-0.1133651746840938	0.6208982607731502	0.862581728307233	1.15616388716661	0.6823274028965833	0.06943102110543069	0.7400249634901529	0.9982394242757604	-0.32771499736386817	-0.024622058458035154	-0.20901918465910274	1.1303648715256496	0.17557167649646138	-1.0125660858066128	0.2596591953334652	-0.4072353809314156	-0.3070412916722662	-0.1170864226333295	1.2259928870293666	-0.23587143836028512	-1.0413551909022192	-0.796467744694729	-0.5183445761108614
0.9682157091979946	-0.044293488998272734	0.6200918374354082	0.27052406912713894	-0.5675897077328182	1.099681281080572	0.21552725845143622	-0.8748089794724072	0.6195816713210082	0.6393526485824801	-0.6353956705547728	0.8124652638176869	-0.4958017057125138	0.8693375781189172	-0.5121383685183427	-0.7108820708501772	-0.11135841357263798	1.0994149915203055	-0.34472705050608937	0.4170787192263202	-0.04719719535938004	-0.010896528082843615	0.07243216749276893	-0.08590449823072495	0.8341386906470177	0.7339101224140229	1.304963515588545	0.8059343560914074	0.21643173642738725	0.8217304352167301	1.1043687906874902	-0.36579237949347004	-0.04953972135108825	-0.22898013864904726	0.9269622765692311	0.18007186924342078	-1.0108140653860924	0.2813696406765548	-0.3648275099109969	-0.3281422717392606	-0.15138160302587342	1.1819869161952212	-0.309369968346467	-1.0934369743153354	-0.811798458874972	-0.5452411150012113
0.9947536535659228	-0.05963371523211277	0.811367631074741	0.28582956137275095	-0.4558124924601432	1.2900752976057366	0.25038312467707335	-0.8248323970511194	0.6146937617953573	0.7155951551482709	-0.6005105136090386	0.7808970979844962	-0.5148723374825052	0.9756428193006219	-0.43666777349427777	-0.9013396553258574	-0.10616756555870817	0.9120766027406992	-0.3671295486384925	0.47217158537981907	0.018809687156855753	-0.03137736649188837	0.11971557264380953	-0.06413906452005827	1.0105269445668559	0.6940384849452974	1.293376526444384	0.942978486712493	0.17363280941021203	0.9734720947670995	1.0735792338192576	-0.41701098346587584	-0.07613107063725914	-0.25316144240174643	0.6491222956838953	0.17470225150317106	-1.0263747730683481	0.30108382170830233	-0.4284822947520368	-0.34776729343573776	-0.17578624967722917	1.1349991200149367	-0.3738567751410944	-1.1319909362017402	-0.8219309141624063	-0.5924026143691972
1.020569303578656	-0.0046237982684853626	1.049354928541964	0.4619348351742219	-0.31221174692748	1.3549361280064116	0.25341461421044437	-0.7878204147894405	0.5752949747201346	0.744293002561521	-0.5510315660785563	0.7342174118133338	-0.5225809782506536	0.9620301498522096	-0.333654301523286	-1.034608341827224	-0.011847225840159487	0.7148730381767752	-0.3648159003270977	0.5029404313825283	0.11895523083358021	-0.04872548268801229	0.27926738825791436	-0.040280800644904816	1.084513053610611	0.4768046191180755	1.056961433955449	1.0797126575051677	0.03714907923157436	1.1136332361787198	0.9608705347247906	-0.47546960038297864	-0.10369060622258792	-0.28358460798843466	0.4602116954407114	0.14991139377196278	-1.0535771953869588	0.32050670236843776	-0.5650048513390514	-0.36924052848998673	-0.19207782344716912	1.079170051370161	-0.4623310310873537	-1.1416706097637175	-0.8157669409905273	-0.6502227035268626
1.0501578793997024	0.05616148842170321	1.2021591609213425	0.681672183884828	-0.07215859814539574	1.1960565500422327	0.2176756074389287	-0.7880632300432655	0.5076709061683587	0.700993541102732	-0.4775628258060207	0.6810580655989813	-0.45705753172139063	0.9140735205571712	-0.23969363955578724	-1.0497734250551063	0.033108229002445345	0.6262663681382967	-0.33447519505732276	0.5263786269421707	0.22279365853006955	-0.05768156200718908	0.555617476608039	-0.020477824072085347	1.0962556965894419	0.1396151253816657	0.5945271280488778	1.189011194837114	-0.1416660100586809	1.145431864110415	0.8552356933186264	-0.5222005930260256	-0.1256661836174251	-0.30713936121613106	0.4534939109755106	0.11807941813734917	-1.074908812436807	0.3128043778366948	-0.7855226549499239	-0.3797420376041084	-0.19946028358254306	1.0158142784242448	-0.6024029473491606	-1.1283404670708106	-0.7876178786841864	-0.7142262037020631
1.092900710065946	0.08645819539260237	1.161819509427131	0.9095302126410129	0.19986748714202857	0.8953095417416745	0.15814191319370313	-0.8152585384717156	0.49998762354797305	0.5851214143079146	-0.3763658834224624	0.6337250329228711	-0.2904819870778229	0.8516238004066103	-0.16703316856718478	-0.9980610149558842	0.05157520903356886	0.6233877758121731	-0.2956936624997697	0.4858837884897218	0.3102101501287914	-0.052986289785391105	0.7690528111671127	-0.001244371773535858	0.9998698952579105	-0.11792617681348223	0.06772426147012964	1.2499727535222194	-0.392618266073993	1.0903766060014906	0.88317635613306	-0.535783096649549	-0.15071894227315089	-0.31608839418645296	0.4995612985312274	0.06802625391096564	-1.0867887403759509	0.29059700833026736	-1.037180198014705	-0.375921525892814	-0.19211053745072287	0.9581816863846259	-0.7653943783825611	-1.0906694706420674	-0.7404789504370626	-0.7709031412430413
1.123296556048681	0.12193546657005194	1.077034107111925	1.140313749544288	0.33239794135241507	0.5414197478011449	0.1045897737095705	-0.8469546010692875	0.5791845367119512	0.3971897779422483	-0.2696512887082325	0.5956772070464911	-0.09715587991759725	0.6992883220685029	-0.1657516787790258	-0.9205447705927414	0.06412573864021312	0.6844978920688298	-0.2888165423465893	0.39778039777632507	0.3771197376276362	-0.038290697506776314	1.0902551836161254	0.028940414762788892	0.8431300580655303	-0.37708389674384923	-0.3321078918995288	1.2634266855338008	-0.6150488798502856	0.963386938345559	0.9738464408490783	-0.5210412934326082	-0.17183140785090906	-0.3174183363385817	0.5047892517642264	-0.015983466743493997	-1.0978310796052853	0.2763061548052976	-1.18890144801147	-0.35371031165330685	-0.1584369231257065	0.9024808682923716	-0.8990340437245983	-1.025316848186186	-0.6874401115162426	-0.7914344040859281
1.122302339112707	0.18650064640353764	1.0244223974946471	1.278394786471729	0.3078810879484537	0.17825720356443828	0.06379619657972764	-0.8864814556027298	0.7015340236783679	0.18212308672092087	-0.1830081539215196	0.5733327565772717	0.09359350281454068	0.5033456466858727	-0.1925073548560837	-0.7573648839211353	0.09324551889654376	0.8016805880114273	-0.3441047588913012	0.3308554460125016	0.39789107045979266	-0.03628606017831334	1.5016844354264611	0.06388724764060176	0.7470343008442736	-0.6587288398729927	-0.5755075890334058	1.2449212460483818	-0.7341272301079517	0.7743158609505298	0.9956270421811453	-0.48210378579821195	-0.17574167964828302	-0.3120631026060112	0.4684734868192832	-0.11788374958382364	-1.1151130705077021	0.25476706262198007	-1.2113283118088902	-0.3154398866478635	-0.09613855569085636	0.8493049829528969	-0.9685072825860198	-0.9404335569503866	-0.6404897993392493	-0.7698963883987994
1.1135413334632247	0.2721238603729078	0.9316005079835529	1.2319772151404265	0.1979607788680118	0.05543563110358377	0.04014556749293417	-0.9246034504533259	0.841174889930788	0.057387360345744355	-0.1232035997649777	0.5817032782700748	0.23450228825242955	0.33404888756461626	-0.17881372111975918	-0.5285569212381909	0.21508293464592435	0.9305475701666566	-0.43234251862932577	0.2833824791481573	0.3438928996819027	-0.04196459557642948	1.5660616604754474	0.09761955284918833	0.7306095172281537	-0.7736688186331933	-0.6974383671042665	1.2134561348183066	-0.8070875797653277	0.6604703545075061	1.0139352179306564	-0.42714550571800813	-0.17043541830328632	-0.3026825772929989	0.44062718669740353	-0.19183997841446337	-1.1355917302475595	0.23711768716548268	-1.183150168654361	-0.27795968714167907	-0.010046203004327065	0.8049302917802507	-0.9717275154858275	-0.8375153667771251	-0.6083118977749116	-0.7256901957671357
1.0807236769954245	0.3621409602804252	0.8536123646890361	1.0642063234909955	0.06340266847070415	0.3245874980555492	0.0338383155092474	-0.9368829647182129	0.9085433815139021	0.015230836727579519	-0.09803430887977432	0.6003582425937058	0.2955039063981416	0.18998335047792095	-0.17584798761002052	-0.2826760824200572	0.42832233316593094	1.0060506480539293	-0.49073421515035687	0.24922399823034408	0.23985387087816612	-0.04590527047686698	1.4097481740753426	0.13397990380531105	0.710381012280146	-0.7375054336158516	-0.6867183764485147	1.2016525294606986	-0.8952076663043075	0.7165088641565136	0.9500232362331538	-0.3649771301019694	-0.1712910248002163	-0.2941886800814054	0.44393190324883325	-0.21587774266556833	-1.149792316813885	0.2376745849347409	-1.115213181248517	-0.24412366803703728	0.07221861126637254	0.7724428236944962	-0.9000773334650972	-0.7199030499577035	-0.5924983264551335	-0.6702083712799667
1.0209856850304746	0.4356090356392418	0.8475456954134287	0.9311804467371179	-0.03073038068420378	0.6401434678822044	0.04255071621362448	-0.9401956585382599	0.8220784983036123	-0.03427314443746157	-0.12450304687183888	0.611395955312591	0.34733985018545	0.09394969237917951	-0.23228845927992747	-0.04214454528319359	0.6320092955558481	1.066960862065716	-0.4871999179022605	0.2400313083405811	0.12238368612106512	-0.06622604278744122	1.3199106539450276	0.16129648375555133	0.6715068145287741	-0.691603924105453	-0.6035999606157867	1.206704036934536	-1.026330829227678	0.8626651087083591	0.6837430218234959	-0.2997945755430449	-0.1827891752677337	-0.29241542387856734	0.3908577942616704	-0.1661062231553212	-1.165122495493441	0.2445372789836023	-0.9764010528522192	-0.21845766628423996	0.11797459757070165	0.7433940735482406	-0.7799018561913904	-0.6201806675976204	-0.5798685943991662	-0.613109247062371
0.9872757825944927	0.4820806152994807	0.8043669166820054	0.8658170783121847	-0.025216578772401466	0.8418197341149888	0.05696908172151651	-0.8795698928420552	0.5742646800652167	-0.03336345921737194	-0.18229845588623395	0.6436943319454294	0.41440646036941586	0.0020171425443323843	-0.2910996870579283	0.13336492064817995	0.779242795674455	1.2515405998661209	-0.41818139534406373	0.23716593695901284	0.03866007854210819	-0.1057318803289663	1.0706827598329773	0.17390835864842802	0.669667106172175	-0.6918733270613227	-0.44577382456686115	1.1970701503758066	-1.1547934649137905	1.0826812970732071	0.3989503713359412	-0.23551702260220733	-0.20627332201242163	-0.3023279260524308	0.30787870926812966	-0.028865651151115203	-1.1633090006722002	0.2601561194968031	-0.8012917877524309	-0.21537513375820422	0.12126780726181383	0.7264249223176603	-0.6816436783480103	-0.5510853258883677	-0.5688534159035192	-0.562466331407202
0.9808771043655298	0.5649312680546046	0.7187491969356948	0.8219344561058175	0.0008370245837521172	1.069466157400078	0.06579422377217628	-0.6378299637121201	0.23401985375434062	0.046852116984878046	-0.23275698662035077	0.7136331536927387	0.43374983734349426	-0.10112008656563001	-0.28894861491351853	0.23147784686941755	0.8531585577161275	1.54775574631399	-0.25170243219276484	0.2360631757332984	0.013612294832742561	-0.14205926248657938	0.6945807358117297	0.17896545973441808	0.7363523906115895	-0.7129026048518624	-0.22999653721791002	1.1809522392984193	-1.2488799813462248	1.2912467018775113	0.22932829442707936	-0.17508385670018684	-0.23504871946180791	-0.3187955653227852	0.33548121882474113	0.11132606766130015	-1.0976466564031249	0.28831801130530155	-0.603521231707514	-0.23013471746337544	0.08967698449640796	0.7213991037907007	-0.6304731917844777	-0.5346318576213441	-0.564039933793778	-0.5294773140142813
0.9663887293583835	0.6334106519552613	0.6573889063203604	0.8643801158721771	-0.020044276849976304	1.1849276356310692	0.06995312676837097	-0.26810905186947054	-0.07968490171709419	0.13526263525528484	-0.2542178553775118	0.8019425418732908	0.46673047452193267	-0.19010284843818998	-0.19068580865720078	0.23350534442973192	0.803937198591721	1.8473192553634263	-0.05094158354469489	0.2315707795924798	0.055565280943696636	-0.17272335363640676	0.5056750328062078	0.1792330675259426	0.8476215982874955	-0.7273394338399426	-0.028528776322516845	1.169684780671036	-1.3181063732225984	1.397629056005881	0.11153458821017068	-0.10911597015862455	-0.2750745918138118	-0.3376807438830085	0.42965661126028276	0.1652610308013865	-0.9935704959841247	0.3158973023705755	-0.36403045760878944	-0.2465531216380655	0.05846782510580042	0.7188260770807263	-0.5964389445806381	-0.5992728362755277	-0.5640399337937778	-0.5140512623686451
0.9444139857991576	0.6331995919320315	0.6283132840604343	0.9307309354097304	-0.04051293246320807	0.9653111397129903	0.07872816155401638	0.09945253860880217	-0.22970059554111666	0.1791841037021699	-0.2383246176859019	0.8942181276603499	0.5490564611240403	-0.276474445966583	0.025464904611236495	0.09785752794984212	0.706307792934952	2.2007464242929933	0.0960229528146318	0.22193517740714247	0.15880190531844685	-0.1925944164322303	0.47068018484846846	0.17487586374086314	0.9617332382440924	-0.7203032625219314	0.10976153397356066	1.1387139297078868	-1.3474182710766451	1.480870858263837	0.13476651292813602	-0.05695496780705326	-0.3150929588456665	-0.3614778421250925	0.5161209984091555	0.11185874353747058	-0.9428771682903756	0.3711586963969865	-0.12685269803411908	-0.2629780566020057	0.0863837748052955	0.7094557710870808	-0.5695598577230555	-0.7103617515793896	-0.5549863624274928	-0.49964495392653036
0.92889740353344	0.6004277265068914	0.6014571749501205	0.8339902025255681	-0.08492216024832906	0.6533141628198551	0.07047298964289538	0.41599690986367843	-0.2664477715664758	0.1855985507669036	-0.19712214865142663	0.9824506515462013	0.5665911067446989	-0.37044626247943996	0.32023501638321467	-0.06996091402580304	0.6801701588494503	2.5599407729870514	0.18271296161330927	0.21092564320288326	0.2637618755690871	-0.1950411410802776	0.40893350875044393	0.17454650030514068	1.035619903592896	-0.7000821935990007	0.17422732812107306	1.0843453003460168	-1.321649352563303	1.5153802560664547	0.38769455218753424	-0.036110013182185895	-0.3242944813477399	-0.3836730989306131	0.6396144636383891	-0.04321728625162251	-1.0065262259358705	0.5544980096948431	0.0786148826938845	-0.2817997912207236	0.1732285495735688	0.6944825190801264	-0.5718189496808288	-0.8317892698912445	-0.534849710780314	-0.4912791625498654
0.9074410123938254	0.574860682783824	0.5606366289401599	0.5974219706714955	-0.1292460130361058	0.41982485771193484	-0.016613436952119733	0.5527972894742653	-0.25982673072208895	0.1456268266944241	-0.15803877797583182	1.0481081320787335	0.5673662773247361	-0.48129658511324	0.5642581325441051	-0.17571997495789288	0.7511914849017889	2.6884679213260037	0.20650364873254895	0.20931669649651377	0.2873963332955797	-0.1929221708243359	0.3619729868641428	0.1811749394490577	1.0055796207430296	-0.6661374211594102	0.13628196437134918	1.0587359166851171	-1.27989092877258	1.4071338208933448	0.7533312905413994	-0.0249956957898095	-0.313802043780123	-0.39967378073422016	0.7621056787659594	-0.28091930395937525	-1.1476253441885045	0.8413946051007976	0.22152167193681943	-0.30151624396670196	0.28963587888689346	0.677112584872915	-0.5982626479065489	-0.9350632819653548	-0.516169175194546	-0.5123300397639734
0.8837837478660278	0.5235635035015581	0.512593417222501	0.38918032148094495	-0.06400528589904073	0.1485262966095935	-0.14857718277565035	0.37307064177667915	-0.16685262159120226	0.07712053204306987	-0.14783312031348378	1.073073654997215	0.6391987510748585	-0.6072419961458871	0.6988969417871578	-0.2357518584411328	0.9193478501333796	2.6136645012957747	0.19093838026519894	0.21228149716892536	0.18361261499197606	-0.19059740129893288	0.3542712713434568	0.1831991522311033	0.8930590799056531	-0.5856017845870476	-0.01783309403559974	1.0738150434726936	-1.242887209598936	1.208523837932376	1.1210858859843154	-0.025302349230649213	-0.30834567603215673	-0.4197056649722784	0.7674329540811046	-0.5121985975969776	-1.3450196449005	1.1157053109215118	0.19709436314562206	-0.31417944432259826	0.4299680494661139	0.6629489144787551	-0.6304567620247836	-0.9961328630221308	-0.4817806932882728	-0.5608685172156951
0.8706124978595309	0.4404634161735264	0.48449807993698657	0.2821745184484256	0.09364676127982804	-0.11098965750195708	-0.21907184124277473	-0.008643609210276692	-0.10073006773031326	0.021621958530260263	-0.18583695031568526	1.0659252755901372	0.7137873868873352	-0.6777735333155712	0.7698274015617456	-0.16743790927793828	1.1667942194364258	2.4655769182963265	0.15356099288973374	0.1987229575085076	-0.0035482180689769605	-0.18267031832706607	0.3712891187085229	0.18319915223110303	0.7298056806939637	-0.4656223858288123	-0.23768608455903567	1.1208116552939722	-1.195274308793554	0.9421241237912754	1.421047553490402	-0.04026105366184255	-0.30439037231389177	-0.44003900276481955	0.7112347141464148	-0.6608519033159204	-1.5722905043624271	1.3294169717889228	0.03072923065535014	-0.32931128301502405	0.5656439268728006	0.6566245591075096	-0.6708904006290074	-1.019847733784252	-0.4108610509190401	-0.6131157422420104
0.8683266486648549	0.38405282814664743	0.4508077199201562	0.2561912899178377	0.19638845600025945	-0.2528893689533792	-0.20563683081079048	-0.3983794355468243	-0.1230131846854868	0.008419860207936142	-0.2737695364622838	1.0480005220661535	0.7672167368669425	-0.6335417638198491	0.7853700419924143	0.03703260114042708	1.374157035796269	2.166293272389707	0.04765972500885317	0.18213634399059633	-0.227109033863016	-0.1757722317025093	0.3916877437867378	0.18568996321375464	0.5430089867025589	-0.30624676658279826	-0.44344022115880755	1.222101500843183	-1.163268956384956	0.6274085214722323	1.532616694963349	-0.066573414756312	-0.29127857801444523	-0.44752805479480495	0.7153701244757993	-0.7378694877567369	-1.7569134983248378	1.4568094784212806	-0.16578323303019973	-0.354324205842814	0.6442883914168471	0.6555745077087352	-0.7072248141898528	-0.9957836304157421	-0.339058685341595	-0.6664606526275313
0.8599395365639431	0.33819524128125933	0.36994345750259866	0.2572008481449196	0.17479569625533112	-0.2845410022532987	-0.10867300959981312	-0.6838954861521487	-0.11413987180477134	0.007284697454662611	-0.38096392703135595	1.0135345723227822	0.8255770330362306	-0.5458833965426011	0.7446369737259391	0.22698144084082586	1.469354477329767	1.802201318696342	-0.0978687537778836	0.19231428776234938	-0.41954020510526346	-0.17423254827912776	0.3943182927376993	0.18785827249892809	0.40962184387457096	-0.09615207908612511	-0.5932689038613784	1.3139082511015414	-1.1450535644585818	0.4355993616635006	1.4921623993993969	-0.09957979608373946	-0.276365506879356	-0.4406123556037376	0.8012205205714009	-0.7509965806131728	-1.8536280992576148	1.398729324916623	-0.3715321263354533	-0.3849797305826693	0.6638077468707906	0.6658265362509703	-0.6886427559771852	-0.9163628642874164	-0.28876609640188144	-0.7219554674739808
0.838194227682249	0.2745414570026302	0.23926037284769341	0.2744443974250034	0.03894273173163896	-0.20213538582660898	0.10831023813688881	-0.7879504943897044	-0.08851029391618648	-0.0001016355289696333	-0.4829805206669347	0.9645873894579768	0.8216868251253031	-0.4806042879384185	0.7406368948871868	0.362576886535025	1.4759726092062064	1.6435189167188018	-0.19270440025219682	0.18928621390485595	-0.49007884899883913	-0.16250961211496298	0.3742805371906624	0.18315798180163714	0.31365867824658283	0.15083496613200734	-0.6399409720224731	1.3434382077272107	-1.1125082040463825	0.35092365090959093	1.3665100458114403	-0.1411874324591032	-0.26490488301258097	-0.42714151931617916	0.8804795421245348	-0.689720486719883	-1.8756820405159236	1.1824130960206807	-0.5394835491918835	-0.4161185337270302	0.6532193143871151	0.6730566611494037	-0.6118582740524235	-0.8158234094142726	-0.2201551147310517	-0.7589065444474654
0.8053255857305526	0.17374110863555242	0.11495838849792486	0.29663994034449553	-0.1457731896052879	0.012090163879243753	0.3730331826160539	-0.6423827497213478	-0.11382838737421552	-0.004012504466619255	-0.551441391704567	0.9270853000739651	0.7625082933437527	-0.4557041645526844	0.8311009204327091	0.45281175028020976	1.4100942892506176	1.710396212739949	-0.26027888714017766	0.1305958152281262	-0.42601414993003567	-0.1352373978136751	0.3352686415569062	0.16199638105646158	0.19453341866952506	0.35528011517176433	-0.5613763239512964	1.3548648349151287	-1.062603561957422	0.3648803602702064	1.1394800660826196	-0.18632532308022834	-0.24599147623833578	-0.3995437419460126	0.931747795072666	-0.5608557836651199	-1.8165206141229908	0.94060808460868	-0.5778280163186924	-0.4435086638418479	0.6370476919635406	0.6703794308655049	-0.5229650592339957	-0.7227166786921915	-0.14943917771756127	-0.7637259677405444
0.7735106437793761	0.0462512609673218	0.08594750203819468	0.2247918183441459	-0.3748200783131039	0.2262915027488142	0.5305516335969249	-0.30121864612324123	-0.08794323251696863	-0.03236824803641751	-0.5723424986310798	0.9040951895292674	0.7426194259614998	-0.496083149771133	0.8738477583662914	0.4629267934593397	1.28016361584511	1.8086081856444156	-0.292685919694957	0.05885306237163318	-0.28433505882114474	-0.11436020525603718	0.2864657857482711	0.1276465194058953	0.13407165213914524	0.44339865259022615	-0.42284292996687955	1.3442926915785063	-1.0091032568200875	0.5833602181036757	0.8848856925653396	-0.22420824205222528	-0.2009070181062366	-0.35269431306703625	0.958492523010737	-0.40254696235168075	-1.6749834907652268	0.7256198427009695	-0.5109850222688201	-0.47110124842341755	0.6355101337964981	0.6767999741511421	-0.43921435919944524	-0.6637754397460475	-0.12658645466049678	-0.7509759301066983
0.7426049429576806	-0.09098572231915929	0.2512642397985153	0.1001297998949248	-0.5784394469786223	0.3268552463873386	0.4999047776324967	0.03653737194795816	-0.02233981937367286	-0.10508864003211782	-0.5699535151038498	0.9141182935581158	0.8118321102513104	-0.6065421740017732	0.7404995924098836	0.3843631333823819	1.1530157472888518	1.9048711116614037	-0.21977408549551675	-0.02659285456832199	-0.14812690700079437	-0.11192872499832016	0.22744462426730858	0.09391421419730886	0.1920639002449015	0.3933610153455914	-0.25261952581266345	1.2925377775264824	-0.9556819772442567	0.884528799203804	0.6716164086435505	-0.24201657967756035	-0.15047877202839824	-0.29871048339864253	0.8833147361058165	-0.25282218216917574	-1.4850352768404433	0.5662442687972018	-0.3862463369732726	-0.5042384730783015	0.6406353276866403	0.6876772241369221	-0.3578952635994433	-0.6604807925159668	-0.10802663335961198	-0.7411162474127714
0.7181828961714422	-0.1908171133068636	0.6054338026765083	0.0655690109532188	-0.6579022257565809	0.33779047410824425	0.29856125998841254	0.17493339465511298	-0.004673061414947506	-0.13612678873807718	-0.5575687846007649	0.9983615605490499	0.9453983076949573	-0.7340377287084785	0.5718555362881892	0.24970288028980328	1.1295732078711045	2.0114889739626394	-0.05749160169523089	-0.14654977445726075	-0.05628807281050315	-0.115678845019626	0.1778630499966553	0.07419357848342004	0.27564632585145515	0.23753517622397827	-0.058136369562211854	1.2841856167446968	-0.8989547950122286	1.14726180447668	0.4474998262301246	-0.24666125740344613	-0.1110758412487211	-0.2494139609597496	0.7286070492419074	-0.11469993974923946	-1.2326213874840266	0.4650002543460232	-0.1892572047540497	-0.5354099301689128	0.6429689266068327	0.6894486848936338	-0.31351026778907737	-0.710921841608503	-0.05639864264337189	-0.7232934744798761
0.7109344598775443	-0.2500290434602481	0.9775814220663636	0.14777800059792584	-0.6485465489642973	0.3551899951165628	0.033631623041063416	0.10954671558926007	0.09005015259521651	-0.15079837856977704	-0.5238831172921323	1.1336888377974428	1.09336258091226	-0.8191526563651828	0.4332349552033576	0.08591698881234695	1.3257649365696333	2.0786361380143594	0.24320289780984644	-0.25287584247425976	-0.01500983587846919	-0.12612887459119343	0.13809142903410204	0.06138271318146075	0.40031557142204716	0.07932432858128291	0.061023254461583895	1.3328325552199491	-0.8338509032609132	1.382661782562402	0.23115588683895222	-0.24195674485983604	-0.07979366686973187	-0.18864447088849595	0.622052513658798	0.058738100989690865	-0.9034259716283003	0.40584057593480305	-0.01882866837016852	-0.5637470247249917	0.6372439759848657	0.7038047311165762	-0.32938963053226444	-0.8106310453796665	-0.03305551780396701	-0.6983844605594489
0.7295611566609256	-0.2656858597289333	1.219425123631039	0.2374223497399	-0.5823097801915518	0.3590798694792759	-0.1337892761882776	-0.029959319706811517	0.32419858979049304	-0.20129757091577077	-0.49165682904197505	1.2591467396063871	1.2820017770654077	-0.8429767091422251	0.2505402789043508	-0.13867886639289786	1.6933662808679297	2.2191374308210037	0.6388606933512448	-0.29613662301743393	-0.010888394947769532	-0.14639629153561057	0.08870928266225815	0.06248745303878043	0.5810959218689009	-0.038182901876031204	0.05198054125537199	1.3591958952202283	-0.7508740636830682	1.5237583785642397	0.11489950835673564	-0.22774597565020266	-0.07290378297339971	-0.11340521020208554	0.5799218922681716	0.25627513309192984	-0.5793329310323356	0.3753996871013395	0.09498571184217577	-0.598725931948397	0.6192294646944099	0.7508566525731214	-0.36254488559253406	-0.9431153997956725	-0.04828815162774118	-0.6846276700813616
0.7717176542623645	-0.1924480316681856	1.2321133404696587	0.3010687322749785	-0.3994578796299698	0.2651660355396633	-0.13128391293755795	-0.23059409515344007	0.6194059621550527	-0.17517327741576466	-0.4628790734984882	1.3433515744499716	1.5382961388429215	-0.8101979429082402	0.09260581601226905	-0.3870585398425621	1.9799074701591433	2.580880533137149	1.0543360833943844	-0.2785647556175316	-0.03507906483526389	-0.16266205601826816	0.025272217707659007	0.0763687495068382	0.6824704818971539	-0.12054889382503828	0.011896041048264982	1.3712089328943304	-0.6152201019002093	1.4935029092996173	0.07345616278165304	-0.23216627280961988	-0.09866954704323391	-0.046979032843779	0.5593080455826163	0.415330925174252	-0.36012290236482153	0.3640989462143875	0.2965071022504242	-0.628506330928742	0.5784132929267495	0.8271016060475089	-0.3875674096048184	-1.0566159968719535	-0.05898645512556787	-0.6867191179255282
0.8174431357365306	-0.06118788449407594	0.9728464606805236	0.3942060055018929	-0.11455439890982047	0.17791018157772392	0.036926175715759	-0.4682842127285018	0.8687292818646046	-0.07003854625294434	-0.42916341894892884	1.3558343359092118	1.6947226908922972	-0.731689938289515	0.12290389600373755	-0.47435315804825107	2.1572893517534313	3.032819528338488	1.352150489656656	-0.20665026125867403	-0.06386532372513129	-0.17174009046008865	-0.03627503049155589	0.08998929992161524	0.6594989883634077	-0.18898516823230876	-0.048558872241653436	1.3912390396438268	-0.41862426127184393	1.346015178287244	0.06938170675753984	-0.2618368630488919	-0.13702923832226838	0.016804992772299177	0.5400937373273109	0.542597600600503	-0.30946031187143214	0.33896143767586195	0.5389204014572442	-0.6509004072672516	0.5236064323057867	0.9227284242717987	-0.4221849132777563	-1.1437725946965092	-0.087256231716793	-0.6998718566970709
0.8640948535014757	0.08618957354485533	0.5668697617019882	0.5088019178329111	0.1604100092028615	0.2040013928114413	0.3438895446020562	-0.6134443746493656	0.9633167206101672	0.03298136115035161	-0.3959975304830411	1.2595694932272357	1.5707241081078145	-0.6608273024710032	0.25412845031119596	-0.32711643484907604	2.2267558154974507	3.3678357005155597	1.3485204552370542	-0.054604797506744976	-0.08142703884134467	-0.18587926249163994	-0.0931499679186655	0.10561347790370457	0.6187685083062782	-0.28832354640111146	-0.17249103934650542	1.3960811148011707	-0.19109649877862617	1.1385832440083132	0.05917944088185858	-0.29876242493729216	-0.1822112656162987	0.0976240996436398	0.5100262342774207	0.6312728272048709	-0.42905107417214783	0.30359414549895875	0.6448033298387937	-0.679916703905338	0.4827902605381259	1.0213370678422267	-0.4388446896063557	-1.2203731427958857	-0.16435493654351507	-0.7198445340908949
0.9221843148204503	0.23936158858518725	0.20166736887612952	0.6023223810438278	0.3557835760415681	0.1580734363836389	0.7024132891881643	-0.6264263187556762	0.8693522507257171	0.23851579527911704	-0.37333717208877804	1.1164712357846978	1.2203972484685566	-0.6536710566747399	0.28253175611588655	-0.15952243909781966	2.0365443264463057	3.493494251640631	1.0295401559743316	0.12271378417220266	-0.13379304606481962	-0.20086449818653423	-0.15592227321056695	0.12223260793120576	0.5958715975437446	-0.48149338937608344	-0.3118752262401089	1.3896976177944302	0.06457753453647268	0.9194820258265981	0.0210795143661405	-0.3409160540243949	-0.22897691546166438	0.1889290615277614	0.4918593225247543	0.6081167333694975	-0.6801048424126345	0.27262206187020255	0.6943924858173405	-0.7058765911743883	0.46909399771681126	1.0991530905850093	-0.39124767577602787	-1.2623271806237333	-0.24111413244400154	-0.7464228091788714
0.9722860503290331	0.40644437788384924	-0.011914531916810078	0.6499337365560595	0.43247878198895773	-0.05204434143295868	0.9963237155382133	-0.5750708925715928	0.5989438311015925	0.556027037439753	-0.37476656390632523	1.049868324427358	0.7342791647207292	-0.681536017961344	0.18601726807055757	-0.0037268332086116867	1.5911679721205583	3.3191994843387698	0.5457722502569162	0.24919688115102295	-0.20910964360371986	-0.21171088190669432	-0.22021402916006264	0.14071126902289088	0.6042000069959135	-0.6717473415345824	-0.41278736805925453	1.3895049400632553	0.29454850397281496	0.7366860051352897	-0.019116768151430995	-0.3869365082069608	-0.25801499911624914	0.26057452297642075	0.47295200979608454	0.42753348863641527	-1.0568583915253893	0.26989754662983123	0.8105902086980515	-0.7130865825064717	0.4876537423998351	1.1349991200149356	-0.29644796234800286	-1.2695358687631502	-0.2823456053746245	-0.7714942025903058
1.0007444479237153	0.6122279005329236	-0.010527336198302328	0.6678036540792235	0.4556011771029671	-0.21334500302538223	1.0801030626422785	-0.4410108565398921	0.21854147358977993	0.7925840700997752	-0.39857643320281194	1.1070861054018573	0.17495770369697355	-0.7203723844750254	0.021547207258865518	0.259488735673165	1.1446274644767869	2.8750766669118355	0.015739356409229143	0.33908096007315464	-0.2467132329802848	-0.21589546705241996	-0.2735182575418234	0.1722066475638612	0.6509882654704927	-0.7391376985837695	-0.46850214942656143	1.387594917336829	0.34667244724731	0.6419046535527547	-0.05970007023857506	-0.4165622223329392	-0.2819119384691052	0.31124236354550816	0.43472203744976723	0.1747083742143916	-1.4702045776667383	0.2918136157646469	0.8618359831870699	-0.7044594099071217	0.5482400769820207	1.1268151316321193	-0.17945164357487234	-1.2664323110724143	-0.3169076140654177	-0.7813019238471103
1.0407510576208683	0.8039183698126973	0.12731367836410382	0.7142285944486797	0.3923311894879268	-0.21493484794126289	0.9236932348998511	-0.2154007978426457	-0.13989723817768582	0.9317892340355203	-0.4240056135093875	1.289231424551872	-0.3227807612460417	-0.8163759426966006	-0.13564582225578198	0.406987312800793	0.8112011963500784	2.4121430482426645	-0.4689938991208713	0.38150111115738305	-0.25393487284115757	-0.2082427831065024	-0.31122912355001375	0.22498027640015855	0.6716394061220414	-0.7385751218229817	-0.48394606642570137	1.367212964295622	0.19742608888598484	0.6437345939190194	-0.09198395266710309	-0.4285441445823251	-0.31265372979740147	0.34434314599848176	0.3815124892596764	-0.02099184452174151	-1.7222957264193752	0.31334414028997537	0.7614699070149211	-0.6893732867394471	0.6642657429205482	1.102463557971986	-0.057419603455867364	-1.2633880570318194	-0.3443776585192876	-0.7710265496562063
1.108867664106079	0.9207113117581439	0.21749989601003325	0.8207406719248895	0.20501133073200667	-0.14256865829302906	0.6737206165592988	-0.007351485180990519	-0.35732135748617594	0.9595307457045745	-0.4465060399520369	1.6075572146214472	-0.5768931613908579	-0.9448948932269566	-0.18484587662259194	0.37142006777595216	0.5652937420496267	2.103973747551589	-0.7507962634487654	0.3237236541511209	-0.26319899670308533	-0.19704577840874027	-0.32961447650691567	0.2863859719476848	0.6796114756673021	-0.694725828947002	-0.4253304863775485	1.3319864486613124	-0.05965723360924617	0.6961268791068873	-0.10153043538323137	-0.43023447818304994	-0.339920557896938	0.33823723380671	0.31655584753567984	-0.11422849098527217	-1.8103885426511692	0.33417211686023973	0.6565012445094337	-0.6684878227177046	0.8061354716668114	1.0792902862631497	0.029748486594806646	-1.259296105172059	-0.3474860513550452	-0.7539702079208628
1.2227012544848073	0.9872335936252157	0.22994766559077767	0.9056540985720712	0.022102513505529008	0.03751961225457301	0.44685371079850783	0.05746284364370213	-0.47975071225529975	0.8305420465482959	-0.47611344249451976	1.9613481902654908	-0.581041759495132	-1.0321469121624616	-0.08112758526811308	0.40822924857574544	0.48491134753591536	1.9147962581191815	-0.8624417616200055	0.21067255046255515	-0.26299839559583876	-0.1849112437056512	-0.3359676795689854	0.3522655208304427	0.6938733589182325	-0.5293520321247106	-0.28819077220627565	1.2916497845045465	-0.40964168911437004	0.7798534789991897	-0.0948113456337046	-0.4305261729194584	-0.35673998034974863	0.29673121695228527	0.23746838230625444	-0.14928713543301203	-1.8594604830259278	0.3440763294950512	0.5801014370713222	-0.6433965304189139	0.9300997358011326	1.0626096987757445	0.06983710024547927	-1.2770542537421943	-0.3442343103059875	-0.7271126401083545
1.3629368279410747	0.9894401302317094	0.1561858452519811	0.978371767074578	-0.10444457630766393	0.3086486975029378	0.237724776852812	-0.04337486248066693	-0.5180712839939814	0.6865241035421626	-0.48246074182418797	2.086736914209205	-0.4794011059404282	-1.0919854679688548	0.1867312409525304	0.5114894748763048	0.6334046848069046	1.7830606787500716	-0.9477914500175993	0.13572094321976402	-0.2990336490430225	-0.17448408071958005	-0.3361101280681348	0.4223856239481288	0.6523473293014929	-0.28660412165335225	-0.1191827864937548	1.250450259203825	-0.7706699668394971	0.8566495211610498	-0.0755141198730623	-0.4285665826389726	-0.3729064399496393	0.25569806841861686	0.15949151854083313	-0.07613298177223803	-1.8204857129694332	0.32368530348220464	0.41147017548653764	-0.6223477966659201	1.0179041213403264	1.0514118224086588	0.06499032113607428	-1.3090716355241188	-0.3483989531344783	-0.6920906314880295
1.4970626409104568	0.8791132999070304	-0.015622968470956766	1.0401906281474935	-0.2848348311124937	0.44601291229078194	0.08221061647251712	-0.23146129248853003	-0.4203769877231277	0.637307800609116	-0.4660977040247129	1.9542997344415234	-0.3789949833094881	-1.148181938638139	0.5471685508691587	0.5046064573283756	0.999786060217134	1.7021902255880488	-1.076286690373895	0.07496060748821051	-0.4202514272127738	-0.1763057853640769	-0.321409442955901	0.4932124861049695	0.6173100007803238	-0.07808623381015249	0.021740930425995862	1.2244052563246175	-0.9424715375463869	0.8722586393598591	-0.05209943591391013	-0.41787858832288477	-0.37551078604117244	0.22446511583263234	0.09005635384003621	0.14317641142957518	-1.6578628701647005	0.2906998202261297	0.2679460614213045	-0.6159802771470961	1.0369000527374042	1.0422419079033287	0.023176582717647526	-1.3219668847826551	-0.34313279245642214	-0.6555682363708027
1.6654591966386776	0.753503805173029	-0.19461745601576558	1.0207363674212446	-0.4587579298685127	0.40394254911064975	0.01962664246954048	-0.41427516269904074	-0.23278349272559548	0.655276027477721	-0.45246350514964667	1.7228305973826743	-0.26927963621272943	-1.164187548321263	0.9173177226803343	0.44342241655993825	1.466723171884918	1.6540937454724083	-1.148496451982291	0.0036065327686500338	-0.5514171966555201	-0.19504876327544254	-0.29565475430966276	0.5497051770696338	0.7262588555740345	0.11681095752892597	0.095354774044667	1.2232575672302306	-0.9019445954224139	0.8264281925749023	-0.04925054186011026	-0.4039221170885813	-0.3550512833163343	0.19209727927683182	0.03767749942790074	0.33836232242319875	-1.467315280832897	0.25740590128246615	0.259827067872343	-0.6182725841738729	1.010488947201397	1.0280461748710388	-0.02800211872573184	-1.3214858662870632	-0.3283830157721825	-0.5994953505363698
1.888325244329249	0.6857631313536766	-0.28152064379455993	0.9821741907619803	-0.5165070009886389	0.3546734972758697	-0.010970106229873322	-0.5002751224200042	-0.05164331618676501	0.7407475627293768	-0.43810961249231956	1.4158499772107829	-0.12997861197788102	-1.1146130506285419	1.1775516846614331	0.3753778028660107	1.8946053318288496	1.6157325046819193	-1.1515361071776067	-0.03582170056384596	-0.6578816752105083	-0.2158116229056016	-0.2743444588368899	0.5695561858101635	0.8757310160603927	0.24995148304303458	0.07815255169987456	1.245650070509781	-0.7093527165768527	0.7414042469005466	-0.04710043314026137	-0.38447580132803016	-0.3213448905293762	0.16525018036586647	0.01029169259597396	0.3631960391329491	-1.2787041351237747	0.22256980390085582	0.2525598262933879	-0.6102331826070301	1.0053637533112547	0.9996867714445896	-0.07683957941287368	-1.3242204234880306	-0.2994568552569023	-0.5296786645831293
2.0878824282986463	0.6414405264754144	-0.26948903292936816	0.9794108014542747	-0.5358515524701745	0.29321832451225827	-0.11635821137139499	-0.39527486908719905	0.056425807655691176	0.807924317443678	-0.4034943407149335	1.0849261292399173	0.0042550934652425655	-1.0069608399436498	1.2311637252989038	0.2935521909945994	2.126032632529768	1.5920740740015948	-1.195886351877759	-0.02577030316225599	-0.7514073823481	-0.24203959646925005	-0.24595922123968963	0.5656861654404237	0.9358281557092847	0.1844627939176342	-0.013603437858500222	1.2713264725119586	-0.4000927670994582	0.6450319397010722	-0.04717568694545575	-0.3515516928749739	-0.2759752302316334	0.13945521346858464	-0.0012567567736387084	0.3455136491285705	-1.094050403961004	0.1999083485210327	0.2012437236600572	-0.5971258885821283	1.018711066761325	0.9541658409587775	-0.12906978547659873	-1.325366960724099	-0.2352972128411625	-0.4648502765936149
2.290337287269472	0.5937505548628942	-0.21344632590164667	0.9614450864351106	-0.5655264786303374	0.19421214467457112	-0.33152507075132515	-0.1854217859685556	0.0925180676988554	0.7174534010252053	-0.342210416005965	0.9124503383631314	0.12804552859397444	-0.8925888316814048	1.2467246727265457	0.2294204231458536	2.056948904123182	1.5720538641778987	-1.2379628387546429	0.01660465278977094	-0.7914181850116229	-0.2706228283389623	-0.2117715814437978	0.5633943448668539	0.9780254302669459	-0.04640761564640723	-0.1380703890776983	1.2867323137132651	-0.1076455058317651	0.6190713677886162	-0.06847251381555708	-0.3137211293684862	-0.21541480195330648	0.10506586484154887	-0.0046066197260436125	0.395579058777394	-0.9653306931533644	0.16999008682487332	0.1788715595304355	-0.5925151513715748	1.027336659031755	0.9051580985762706	-0.17688038618293367	-1.3271131237560418	-0.15610864195738955	-0.40249005686740225
2.530521404323423	0.5131448132639422	-0.16186114111606428	0.9694404928320732	-0.6023302170687272	0.20550246466095232	-0.5077397949906921	-0.08306648450777762	0.02956626560542267	0.4956923595945015	-0.2632740021376371	0.8899521593045122	0.23026038257833567	-0.821891745187307	1.26083021389478	0.14751251432549958	1.7098079530718047	1.5313337768979485	-1.226865304957573	0.1181490758198623	-0.7755251063784139	-0.2756915881238577	-0.1892647185781701	0.5648627568511175	1.0215486207572906	-0.31234002755526374	-0.28126288708861347	1.2881396988801055	0.11120920128652967	0.6457420658133542	-0.09384379670977121	-0.26543443146459456	-0.15375859693329713	0.07160452029399841	-0.00996098288177479	0.42668243177678533	-0.9233897832621281	0.1178130496743546	0.10513640733794125	-0.5867745876207585	1.0318730008579233	0.8624987585436077	-0.2193348852293837	-1.3463406849907922	-0.09843739235415429	-0.34231871267995995
2.6178680358181188	0.4412213135296711	-0.10160135910407883	1.0471912143936823	-0.6536050175569306	0.3080837779896809	-0.5810780407473833	-0.06009442710121963	-0.06210599834134524	0.2379948644265876	-0.18435757976326012	0.8621580303410802	0.2911902256703408	-0.8003026082898543	1.077860932641167	0.08033575936587609	1.1874061120877446	1.475241206987521	-1.2422071866914082	0.2965161845658827	-0.7531124917596956	-0.2296382849353776	-0.17359538367172034	0.5694944301659666	0.954647874978815	-0.570428059278501	-0.3977647961199021	1.2724574070210264	0.2962080407643722	0.6113692307246371	-0.10033712504371409	-0.18625052955807342	-0.11127848489273158	0.053008973580238206	-0.008218331804108511	0.42870904919072217	-0.971385921624287	0.0775022188380344	-0.02737744502326183	-0.5817915954229504	0.9876763820563397	0.8161682464449995	-0.27906527659291674	-1.3882354191684987	-0.08306141031708021	-0.2866874990610645
2.5132628180245877	0.4679971555675996	-0.04041677994642125	1.0880746380714197	-0.7061106409235104	0.4016748007788607	-0.6194288887077748	-0.03915161145877423	0.013305180974333775	-0.013358159462754005	-0.11299794210262956	0.8213354034260391	0.32854196361954524	-0.8269334746126443	0.7961070957174874	0.05740483677413466	0.6529959498917363	1.4233565793315992	-1.3012371310224786	0.45832379687331254	-0.7598326288524524	-0.0996798573677524	-0.15806849726441957	0.6025131145971538	0.8324730087565839	-0.7573620161867234	-0.44788054986579995	1.2371973822160782	0.4138705163784481	0.4679715529935783	-0.10819577241476153	-0.0969994195693588	-0.0991273715722937	0.041157711291271576	0.02988523061947577	0.500632537896205	-1.0645426916153926	0.04549344859265877	-0.12351601829840544	-0.5919404419175678	0.9224664683051756	0.7722424322061807	-0.34476788560481786	-1.4423401159808844	-0.11261377618519566	-0.19143568963653496
2.363518451821695	0.5333586073069069	-0.01399532549457227	1.0239787442089539	-0.752526181146216	0.5088642432800154	-0.5699229108735543	-0.054518348236585155	0.3008612178395907	-0.20792972042633898	-0.07401452889679377	0.7865081914975788	0.37548284874402543	-0.8850864372977302	0.6770475408990508	0.012957002804302458	0.24618815446518755	1.370042650624859	-1.3876159940137618	0.5329138430584923	-0.781141937381315	0.09755968692359249	-0.1322758223517416	0.687296752342738	0.7803645126021116	-0.7783199814301216	-0.4365123360411446	1.1875870550849537	0.47197406047331436	0.2524551060517467	-0.13019138461881344	-0.013327906333479429	-0.11736529953317354	0.030612747738395774	0.08594803135123778	0.6247705078888557	-1.1628479426668004	0.0026637263076931873	-0.2024085677404809	-0.6165419250226029	0.8964261214761159	0.7334065617705829	-0.3978606540524195	-1.502447660046477	-0.18420489176409452	-0.0388379391680795
2.180591033183082	0.5426644356038575	0.025696967997668206	0.9141948137924206	-0.7991765026116182	0.6422659511962987	-0.44541888412904135	-0.06508081177799177	0.6689559469542994	-0.3079484441120755	-0.09242669482631956	0.7569231244676425	0.46290486415934184	-0.9004373746524896	0.5577683021169306	-0.054174862910443336	0.02786156541847269	1.3199571431727635	-1.487278389551502	0.5068904859369296	-0.7993328105157105	0.2990143051413246	-0.08329253177751728	0.8036512477499794	0.7824362562469298	-0.6674448178570144	-0.3427630602383893	1.1404061428251606	0.5257904678566591	-0.004774421850945942	-0.13070741071157738	0.06931893564886375	-0.16037828930428416	0.025423017918091	0.09951001020437153	0.6516675782798653	-1.2620368882285584	-0.028779578510435565	-0.2741432749391982	-0.6525135122120199	0.8747367371197508	0.6932962014692966	-0.44135844283936854	-1.5663374591322026	-0.28363573929432	0.14833365252552247
1.9430836540336756	0.5743138454509106	0.12305961149401265	0.8382495065785129	-0.840597605489698	0.7865786759972058	-0.3720054774748282	-0.03385303574136897	0.9585725731293888	-0.3521653658783053	-0.13399900649890115	0.7516886659985891	0.6147665227929432	-0.8297177132505171	0.3736273730570018	-0.11055575447695624	-0.03349569336369274	1.3066536487766864	-1.5968096918519852	0.3666499907160048	-0.8184902162577485	0.5165669995480786	-0.017509814870254974	0.8742585342830045	0.8125345479188517	-0.5035606609083556	-0.15934831459697507	1.1029345127580348	0.4693135332360563	-0.23831714702762347	-0.12190271550379672	0.13478570559198072	-0.2232578615085004	0.025564878414318072	0.08334759865503091	0.5770317285037663	-1.341023808853699	-0.042556372556089475	-0.34076747031787596	-0.6880279441539314	0.8498304757472326	0.646140076438828	-0.47673171545817905	-1.6244748041542074	-0.3727606047525908	0.36077149301976635
1.7540209821662291	0.6079587318812281	0.2643778633241454	0.7126000370166715	-0.8756511564825354	0.8993527514008439	-0.24991286285913258	0.019080689592578443	0.9967014621415753	-0.40529253774900154	-0.1609575360927828	0.7815120123420949	0.7381909051477682	-0.7086560072880859	0.30522327886478373	-0.15770442468026902	-0.010140864127439734	1.3219861509581894	-1.7043145573555918	0.1469293360057089	-0.8176786935966142	0.7466048496355228	0.04225207880628605	0.849892501777779	0.8827252226052991	-0.3141624593155603	0.06238452311628251	1.0709165002124148	0.2777489866900302	-0.3274925992045496	-0.1263426900102845	0.16403745210717896	-0.290385444916773	0.032545596999490264	0.05378573529606946	0.5147637553927791	-1.3559082981280348	-0.05393422236493811	-0.415252789383037	-0.6927301124139861	0.8315651570961956	0.5984068239220094	-0.4966856586052043	-1.6621919256441717	-0.4322878364859151	0.56277807501174
1.676862949870107	0.56728170922239	0.47117175306785297	0.430130066502068	-0.899250228665049	0.9079153171660692	-0.01895595159154153	0.09892354823439672	0.7346152675594906	-0.4541667368385956	-0.17324230912610813	0.8184529923747981	0.7395546311682044	-0.5750953273323925	0.3196949599724908	-0.20235426025205175	0.06165390625262775	1.2784074615766028	-1.7738436781618205	-0.07866668589076772	-0.7291315412115942	0.8221560481135463	0.08682896247348455	0.7657744526418835	0.9200994779578228	-0.10680934307567955	0.3243801224080959	1.0589202171236327	0.04740264583654965	-0.2663056752414994	-0.12801977481176616	0.15975926263985762	-0.3424273348265411	0.05659095110997191	-0.03387051683856495	0.45292437206721736	-1.3366207049021275	-0.05059283574938751	-0.488331545561948	-0.6707997221122323	0.7637599323964059	0.562689045044605	-0.5069871179326519	-1.6660664307867463	-0.4826256932824597	0.7020931831158478
[truncated: 167 more rows]
