# Supplementary material for: Obesity dysregulates feeding-evoked response dynamics in hypothalamic satiety neurons
Source: Sci Rep. 2025 Oct 14;15:35837. doi: 10.1038/s41598-025-19800-2 (PMC12521569; doi:10.1038/s41598-025-19800-2)
Supplement: Supplementary file 2 — Supplementary Material 2. [file 41598_2025_19800_MOESM2_ESM.zip › Fig 1/Fig 1ef NCD and HFD/matrix_MPK147_7.csv]

-1.0132791536385697	1.627533169225115	0.38525471202215006	2.085620235586081	1.1100989463389825	0.5444405376728538	-0.8760726021950571	-0.7994854459452301	2.400951483618923	0.25747499032031096	-0.39738142715293134	1.5313991889724439	-0.9072561854989052	-2.1050294772771863	-1.695565758409699	-1.006412261667208	0.22701895749848927	0.8171851196696812	-0.9030725464868936	0.6870654052223302	-1.217182995739847	0.13245219115558723	-0.41100732567458687	-0.4871083611996537	0.03970755375755912	1.2911912709773774	-0.1056326305464805	0.051688214359035346	0.7760116570028553	-0.7568192176187123	0.22375852982848263	0.2357312417279147	0.07644184443747574	-0.42544089968872295	-0.9271036807761703	-0.12470701762374252	1.6787750947513693	-1.4216515021232872	0.20625730706088752	0.1810883826394059
-0.9823883452815358	1.9081331279883922	0.7570054534724987	1.5730655373517424	0.7568246208829124	0.4418164343547888	-0.8472769469401229	-0.8225008888884539	2.0195854714340906	0.1953933996792378	-0.3584345340809557	1.5209016208945165	-0.7184439603803379	-2.1466669635957065	-1.7262061813299798	-0.9766213434063946	0.2359438459020899	0.7509931533036602	-0.9050571192300202	0.9232130573996876	-1.236209913227067	0.08090861403501994	-0.35975290924812164	-0.5192947771463348	0.13712097828661268	1.4613817872315784	-0.11553696743978427	0.057893507543766126	1.1564484213337123	-0.7846643173083624	0.20213598083020676	0.22356092228822905	0.07974862311542971	-0.44046375041031627	-0.8511347440343204	-0.1262608267521901	1.6999281411846578	-1.4510644602002363	0.1895500281545518	0.18118873466834645
-0.9508608093834399	1.9061740859534748	0.9457208195924826	1.208825747943353	0.5312663354937408	0.4241199480850266	-0.8234720923247494	-0.8535251667429642	1.6712706625318576	0.1931155830215184	-0.32364197626999	1.5173923763933708	-0.5348206319881196	-2.1720077787376995	-1.7450835260097088	-0.951198199904277	0.23032760491088292	0.7012754102486761	-0.9135983183776473	1.213428550644519	-1.2482413305971696	0.033469258371136644	-0.28119410446785215	-0.544361693337808	0.15634833455833147	1.5316872465938909	-0.12558179138121964	0.053495369918096135	1.389337164315944	-0.7997939690568332	0.2016944947870322	0.2104239175977323	0.07550168187217539	-0.4411486064239723	-0.8116880848364577	-0.059635374729325084	1.5519461401798547	-1.4418701212566065	0.16899646921222336	0.19047368667928744
-0.8964514696611127	1.6826439869667313	1.0293866183505407	1.0466612486847187	0.4814607703470873	0.44447725517793185	-0.8156586257496983	-0.887939565419716	1.4460543267433215	0.1986649894451456	-0.29836054770157433	1.5069274875264143	-0.390307558795876	-2.172989647308345	-1.7493806820555338	-0.9337749620377095	0.2171353133106162	0.6454026912290989	-0.9254241110210173	1.3894623311647882	-1.244648762012927	-0.015535355220743004	-0.2389646387200413	-0.5511157199327262	0.15000952368584222	1.5355209031808494	-0.13699906571594478	0.05848954228387737	1.326049602301766	-0.8054110807040717	0.21112227523226745	0.2038678086531353	0.08789399706480192	-0.4365902299294019	-0.7614753687350609	-0.038194520943103674	1.3844328821291658	-1.3862800768183083	0.15408354862624832	0.18615616010085964
-0.7422312597540779	1.3741488251930902	1.1004866014191086	0.998624476945497	0.5715689160927715	0.3796156479395745	-0.8147102992496326	-0.9152979783272663	1.3565144748634037	0.18140478332711024	-0.2726236745912243	1.4704891617800597	-0.26535670290741853	-2.173907361916606	-1.7430323295806391	-0.9131787059819922	0.20125662560108296	0.5849235067408143	-0.9395082972037164	1.4615501751126605	-1.2138896322810964	-0.07200085710352548	-0.22831311022542938	-0.540246919813395	0.180962014884921	1.5648990280104433	-0.14812239791919368	0.11824814862473061	1.1781906761938705	-0.8082965832625844	0.21292877451823436	0.20938782930327343	0.10192349189700337	-0.4275670948724046	-0.6990192414427614	-0.05707394392363979	1.3025489871830094	-1.3070079146931688	0.1462209967133894	0.1742701790731637
-0.4254613620355377	1.0181204008243123	1.2871776560675134	0.7540034225453781	0.6681538532485837	0.3104999013255269	-0.740401666060958	-0.9626781721306727	1.102784788336956	0.11312833768382338	-0.20595170144125627	1.3952988221506362	-0.02074582630066557	-2.19528940816022	-1.7290464778171029	-0.867836098795452	0.1812806668487596	0.4709421625106054	-0.9653579852122727	1.5752047052995135	-1.1629973689290674	-0.17653286481665917	-0.18088673357237212	-0.5211432041129407	0.2821853866844469	1.6740552342738417	-0.1556957304831076	0.2571356738741426	1.1219169147659431	-0.8190595078058381	0.20825312930749562	0.2085549927794982	0.1198773549543656	-0.41807461353815756	-0.5911680460477492	-0.07198537499764254	1.1361048260951003	-1.1609964563427488	0.12354168121545683	0.1573995694079942
-0.05521029981219021	0.6176183194603426	1.3182071664073882	0.809130119233026	0.9420421482995793	0.44202379852231716	-0.5935784102860852	-1.0014992683027972	0.9938297276566844	0.024973204649601066	-0.11818455866672936	1.30021136785397	0.14416451633470895	-2.1960217021698805	-1.6569470006223201	-0.8317509051234462	0.16255673035589857	0.3712091097030918	-0.9789786857353423	1.5002158511584178	-1.1082301884940926	-0.2666665935827677	-0.15560852489694324	-0.47199387796064285	0.42375956366667705	1.678393423903851	-0.14515920187320946	0.4039529106248844	0.8662583503463044	-0.8136174499804831	0.2062880030595043	0.19985482552220696	0.13362318004703755	-0.4067499852903107	-0.5280533913311706	-0.11680185316528777	1.0145727863971432	-0.933333912247307	0.10922802479580321	0.132409047001193
0.3120902904778246	0.3300795601991915	1.3305820971605065	1.0794741244790864	1.242311008422185	0.6602682369642139	-0.4134231515512573	-1.0185549615637581	0.9974748525304626	-0.03709629138974972	-0.02331758882727921	1.1945780807985593	0.2439109003771311	-2.1813241858606043	-1.517519744331123	-0.8096241552663249	0.14960224778839834	0.28803339939587547	-0.9633131216516346	1.3102927688760757	-1.0595061087627002	-0.34284806338668394	-0.18308402214222635	-0.41022767497997803	0.6290104817427714	1.6385597172383517	-0.12504577925911536	0.5344012371430622	0.5387755169630316	-0.800396077257376	0.19794699697868817	0.19706878905577	0.1474403278170766	-0.4068178425834074	-0.5015216680002856	-0.2206117126229501	1.069634350493803	-0.6591462277885722	0.1090837892944537	0.09710233601939482
0.6052558022648712	0.24525060951397543	1.340509976143934	1.2902382570368356	1.4190378879778867	0.7818809733374618	-0.1629444622845022	-1.0133084700174355	1.0130339437885634	-0.018688307568258046	0.05171583533368203	1.1406543661545896	0.3062006547272743	-2.1659460116577325	-1.3348179626230428	-0.8030299498676443	0.13870063054722406	0.24137361131371224	-0.918150275099854	1.0952384431503814	-1.0326661447591339	-0.3991847848513098	-0.2215271819925996	-0.36258484158330706	0.8507067841034642	1.6273567000619547	-0.10153473141942984	0.6870971727003924	0.43706223453191856	-0.7901987112155913	0.17432852038057278	0.20855003541923764	0.15336659391835075	-0.4322040099006502	-0.518617386527991	-0.29036618523230506	1.1862156059275641	-0.38786859623820974	0.1434461804017102	0.07409591658477174
0.7193596923023503	0.38809248239451954	1.2358119164087444	1.3371244474170338	1.4370385195716118	0.8775181737863266	0.16954550270793184	-1.000591150985389	0.9870210071893295	-0.03899272493982164	0.08639772437744828	1.2094677348309277	0.33245018723599495	-2.104100027188004	-1.1355937704927208	-0.8172904508330487	0.1429868328769155	0.23293535122018688	-0.8581910570835062	0.8589425773681377	-1.0474957621760823	-0.418721716581348	-0.25305921198223186	-0.3501215873714675	1.095975470013445	1.536179804039096	-0.0716823143609871	0.7949843595763992	0.5029740434972257	-0.7759212445560691	0.13988028847221018	0.23104157892141908	0.1668595477003553	-0.47616045642857496	-0.5804756402377198	-0.2829387207703669	1.3010885393215827	-0.16267870446061883	0.2361140558402668	0.06816081087319788
0.6012271922016138	0.6190124962732815	1.006409193314473	1.2990274201960401	1.29645415948522	0.9125373265680585	0.4492415736025925	-0.9911570253316648	0.9880047766865137	-0.08462323831808842	0.06853067756226527	1.3678844834459816	0.35176483974766715	-1.95658503197273	-0.945402880496142	-0.8436204748410706	0.16462087516204	0.2337233211343574	-0.7973626464480172	0.6542993536442923	-1.0823510522174546	-0.40365754864288056	-0.29597206994906256	-0.3747507616986422	1.3115105814210182	1.3206596328754123	-0.05378642576817614	0.7947949348370755	0.5499680882967632	-0.7468815468071938	0.1006147251346025	0.2619507201460385	0.19020151483885334	-0.5236831806936706	-0.6556170852819505	-0.22422785023097574	1.486619012139798	-0.01591741652644534	0.37047285952608283	0.06656091281181722
0.32034942184855864	0.8258756684091033	0.7286967518354531	1.2022028027749012	1.088608902809591	0.7930109276354627	0.641294425039419	-0.990134933776039	1.0418739232586536	-0.06989685126089529	-0.011125295874779983	1.5151882893026785	0.37580238467112154	-1.7626585567990347	-0.8057854982360114	-0.8648793421812044	0.18836981991247265	0.2262226454956683	-0.7455627857350505	0.5099393024839312	-1.1052528867876201	-0.3691883703783397	-0.34158928307879144	-0.4285830998708958	1.398113613607466	1.0693783412295035	-0.05169857209901505	0.758765043040257	0.6422593756503281	-0.702889174800104	0.06414592454491971	0.30888204973280275	0.21449661230217348	-0.5696602666160178	-0.7149365424743866	-0.1443543561900725	1.5776826258112786	0.04298883851142359	0.5172496530423857	0.06342992950889925
0.05976373153966711	1.0087111656809167	0.5258819725127817	1.168042255296123	0.9313524837264231	0.5870729177481617	0.8218691787907455	-0.9969733880690734	1.1046487726474106	-0.12126504369626856	-0.13054030087540017	1.6022939720090588	0.3843468190441423	-1.588949968161287	-0.7865503148423949	-0.864624082617385	0.21029148893287902	0.206508436187333	-0.7003949149484769	0.35274612211990136	-1.1254113053480004	-0.3138567643724941	-0.37665199897554136	-0.5006370625906381	1.3646233778104	0.8311592908871391	-0.05012295582073502	0.7222191321259711	0.7793578353441554	-0.6339314346567597	0.03418852973619866	0.36037910811954665	0.23416221961635847	-0.60380002474268	-0.7569523251103967	-0.08816039961081368	1.48521885799742	0.02844750051222784	0.6512169603673958	0.05647410030296731
-0.04804245064236186	1.0886109138266604	0.42801107547750694	1.2507935581314304	0.8417845478154187	0.4649735103694879	0.9588209135390515	-1.0030875544611793	1.0950544311827655	-0.29534022736641324	-0.24879072992580303	1.5842972791490273	0.3868393289635057	-1.465887020999358	-0.8343229424511325	-0.8458071984377952	0.23805592849744336	0.16350921720011485	-0.6676117829259641	0.1992691267759764	-1.147263814900598	-0.24667107792465964	-0.40086599381371774	-0.5776267713123651	1.2889506314121355	0.5883160164336656	-0.04516268235207536	0.6401198373481944	0.8236011634599787	-0.5379596195606163	0.020494248703957607	0.39272588381972945	0.2428052313373647	-0.6092889257842461	-0.784341867059753	-0.05322666115601103	1.400137721116098	-0.04296484079750868	0.7035813157145314	0.03545178384052309
-0.07972328634267743	1.0588140303099451	0.38585809465029175	1.362288087880116	0.7621503644827538	0.45540090328885025	1.0283499811673953	-1.0076060815182433	0.9193790876566071	-0.42422514116098553	-0.34439322141802287	1.419895710112536	0.3881959533661111	-1.419297161730891	-0.7781569488967716	-0.8231188775402704	0.26265647397390673	0.09374894403922451	-0.6349241113645119	0.11905303183811791	-1.1791354820004525	-0.19610120640478518	-0.415746207291056	-0.6399628646446647	1.1527183735049353	0.38525877623217436	-0.04183638132015129	0.5325265854125166	0.8227843797703704	-0.4431477764929955	0.03763828114333033	0.40325531701316814	0.24048400238303635	-0.5886376895852775	-0.7817337518662207	-0.037580702130377966	1.360270174219976	-0.139309015767007	0.6497127901390354	-0.002240438229211955
-0.06705575947312806	1.026578795714531	0.3398054742448936	1.5008585669247065	0.6987033875037253	0.44523159523634204	1.0823398823334864	-1.0099002726359068	0.6065352098177678	-0.49626058901959347	-0.4176235959718489	1.1780413945332728	0.37399048631645504	-1.4688537505769577	-0.5754919404506194	-0.8006134926634825	0.29634828018124165	0.016562802509977565	-0.5905852393187372	0.11561881416389579	-1.2317218363446987	-0.16535723730934843	-0.4303447171055935	-0.6858117823257556	0.9615349530428826	0.2810400699401361	-0.03263556033710856	0.44288296049961967	0.892664176595517	-0.3644312666967603	0.07593668203286774	0.40648255854279547	0.23272279830948533	-0.5384986896863581	-0.7599590226923109	-0.086398559838722	1.2622794821598897	-0.24083951202412535	0.5411652728376015	-0.0438377878251134
0.05651872940040925	1.0028194561366952	0.3004124102538149	1.583039905846054	0.6536693577519582	0.385379525412531	1.1294661309955731	-1.0108855983082363	0.22492584412573785	-0.593085132568431	-0.47013677730601106	0.9619543854257483	0.36482522382698807	-1.5779420870545315	-0.29259841033306666	-0.781103153335515	0.43610103508879927	-0.054145029408460485	-0.5592993292644554	0.16340143439321542	-1.3011795670256192	-0.15193266396301625	-0.4542081473856173	-0.7066895914686905	0.7318923795394098	0.2606090355758861	-0.01795574447691905	0.3664337484637303	0.9948359118072483	-0.30873529631234164	0.11556570132229846	0.4028141119499775	0.2209934598223898	-0.4607040730010875	-0.732760107102615	-0.13037777887269053	1.2561228235146982	-0.3412452639056151	0.4066072867927784	-0.08487316605895213
0.22416755844094052	0.9427765191677141	0.2732378444826324	1.4870356103197737	0.5404696276595838	0.31326334625198776	1.160133894329461	-1.0240771972347997	-0.15933452147449462	-0.6731465581300236	-0.49977727835475516	0.7993929073454442	0.39749457893244516	-1.6681456876291283	0.10280332120587901	-0.7749386348692644	0.7211729681926059	-0.12487280993232064	-0.5521799885631676	0.2341318586182779	-1.38563758846972	-0.17696003888664055	-0.4885822543288504	-0.678978053674413	0.46560903691905864	0.2602889493708457	-0.01083629314543175	0.311232766669873	1.1038633604394994	-0.2866208047038975	0.14410623394594707	0.3836092983005508	0.19871484896464542	-0.36595267274098003	-0.6966884009541909	-0.09216177915151252	1.4564654533128036	-0.443650561343778	0.25692517817786203	-0.12540965134891988
0.2924856701461268	0.9292372539675773	0.2841992955605644	1.3112843077289689	0.40538662709101947	0.21253091197240326	1.1900786981668285	-1.0509604111007502	-0.3614629090065217	-0.7003884390495545	-0.5175064148600439	0.6884806708255587	0.4604097601258238	-1.7066474534447422	0.6023291626581022	-0.7753300328671215	1.0390794670378092	-0.18682819122183636	-0.5639919645608584	0.31012567329983026	-1.4664988271728814	-0.24133140204989062	-0.5413109199239801	-0.6072412473242762	0.2211329798992633	0.28951213885651084	-0.008767891529088646	0.2713425293233954	1.1994533999846442	-0.28872722157161174	0.15428300059698738	0.35509456208178414	0.17574894685226647	-0.26391038332263805	-0.660452062949697	-0.050314232145002045	1.6244370552833065	-0.5409766560062856	0.13867954049996484	-0.1576828638559139
0.2895050755885856	0.9682742047298835	0.40971964284287593	1.208408484641856	0.3419358323746433	0.0713751607899663	1.2324387694074088	-1.0789245419356	-0.24225075688455275	-0.6804710489331078	-0.533355884919368	0.6297244550146818	0.517098265247582	-1.710745483383419	1.0544997261894928	-0.7717138557130065	1.277115969313164	-0.22114976685046503	-0.6035477650839617	0.37333696830133467	-1.5287377074317408	-0.3182478625330396	-0.606027641391682	-0.5242453898531452	0.041039703152826006	0.4003096382138384	-0.02051044741371861	0.22387530240398287	1.2471114108802503	-0.2931247274707856	0.13865439466860482	0.31676920990735996	0.150072782999918	-0.1790209096591902	-0.649491047269237	-0.051541869770453316	1.7459623956791464	-0.6251182471544829	0.06038713669592484	-0.17443878548800965
0.30297544002444077	0.8971186868878899	0.6599278928557091	1.147214601991581	0.37679177435782724	-0.008675871719911313	1.3536505156110963	-1.0912484660163806	0.08495615561317882	-0.6413038907152913	-0.5424783965294077	0.5785759595177511	0.5365370833825441	-1.686363848215618	1.359429319828374	-0.7658386314190857	1.400237131233539	-0.23226612722189954	-0.6787203660526735	0.4231873490671333	-1.5787449978773869	-0.40479458550562564	-0.6718461371850083	-0.4432714042382485	-0.08302337002859064	0.5868586026490152	-0.058279849969197405	0.15447399704843584	1.2590838788982535	-0.29843982318356654	0.11007690042273621	0.27549918573816107	0.11941699949135731	-0.12989976915671603	-0.6628262276109186	-0.02977826885397038	1.994519902810706	-0.6937187275251494	-0.0028910382533351097	-0.18593052640201382
0.28088058101402347	0.6905413501656001	0.9584905562627819	1.0963599712758623	0.4833257350413698	-0.006179037865986575	1.5635631442397488	-1.0796157405415632	0.39678519754966	-0.5991324334296303	-0.560289257662782	0.5105891235004216	0.4995679187298456	-1.642135167709068	1.538694922439379	-0.7590827616299861	1.33673929961513	-0.24072433592084663	-0.7680512606672762	0.43693867962790855	-1.607658326975906	-0.49742853897544903	-0.7415646636877936	-0.3750580069316967	-0.1592289761849625	0.788117911826452	-0.11737518643110945	0.07121202628446814	1.2138604103549007	-0.3028488710929748	0.08411136081369656	0.23881967717024474	0.10509410909998382	-0.11843942632267863	-0.6781543198945028	0.0001575975942856009	2.1528512090353646	-0.7578470100212933	-0.0442042068542035	-0.19109148789033883
0.1796797809643504	0.4689197372902935	1.1100736809551606	1.0517589633170579	0.6011525627989821	0.009677973067324736	1.7591861660297645	-1.0475264776009154	0.5786841775790583	-0.5581607606348312	-0.6020914049284942	0.4297035515344675	0.3975681585610613	-1.6121064191206163	1.6318844705295734	-0.7501018793095895	1.0687896168704576	-0.24397595860464008	-0.8513229281218557	0.4178661191550758	-1.600047559981018	-0.5525025841449833	-0.8207609534235166	-0.3556371348616365	-0.15452648881966272	0.9473165315926859	-0.1935494252674649	-0.02246177325472241	1.0910793783040813	-0.30356447572748646	0.05881113040460417	0.20331010562382068	0.1445420335640458	-0.1408474124429171	-0.6913162035455847	-0.018755213020415537	2.123293888096751	-0.8301609321400655	-0.042315408622243644	-0.18384893860172244
0.07703195033109797	0.27734000971472994	1.0332485465144674	1.0191112172547723	0.6930187765932155	-0.0035637102020456292	1.8681388397831906	-1.0034405069408205	0.6241809279567392	-0.5408122639242217	-0.6485212092595455	0.32513208745705435	0.2527128634503074	-1.6129325969776693	1.5511736781077068	-0.7279666208003414	0.7262374546295309	-0.2406245928937368	-0.9135731972036847	0.3878763614441935	-1.5653629432858769	-0.5077812282008848	-0.9056163567408599	-0.37927023996551945	-0.1096463756930448	1.0458962724001917	-0.2854279547457726	-0.12376481746735171	0.956673669999866	-0.30166004403886826	0.030720297517956203	0.1790934007509631	0.2150088388032687	-0.1887320422711932	-0.7086805319437207	-0.05942648799249737	2.17383342326468	-0.9027962097947316	0.030825727276450908	-0.17803425532487607
0.030597171570954384	0.08132108316574796	0.7857164101949724	0.9959504406388776	0.730024104703073	-0.034139345108149796	1.88757395464336	-0.9533764036568144	0.5155209981256219	-0.5602071672462612	-0.6902416318971715	0.18440434436181669	0.11259885565848993	-1.6448296341292294	1.2395293917123262	-0.6938426714436852	0.43240136570948823	-0.2524640902117207	-0.9537419543714989	0.36055444862128566	-1.5050267547757397	-0.3732967798161039	-0.9824150353020681	-0.4013770300406752	-0.11982399707290078	1.0619618757552796	-0.3743497721957035	-0.2195157572515373	0.8429826499785594	-0.29158964010965777	0.005752721708837505	0.17128060098031422	0.2693372673181239	-0.23059999211159815	-0.7245891681408152	-0.07288427284054698	2.257675189254424	-0.9633092425120697	0.16361854551904342	-0.18515638217876482
0.021073691218553528	-0.05172071839371436	0.5003499483404342	0.9649806257251676	0.6687112429013278	-0.08006416033320707	1.8585127679684064	-0.9073602241236853	0.28042597696952576	-0.593975295255199	-0.7371771073645009	0.019839882027562927	0.011711987372521038	-1.702676166700043	0.8251660726862786	-0.660633402190717	0.21356817781913087	-0.28341933867537905	-0.9768634828876073	0.35000597791246835	-1.4105369333142912	-0.22509250541897402	-1.0416041048974556	-0.405059017269064	-0.1390868773284928	0.9787258417553264	-0.4359544234711736	-0.26836121244671707	0.6979851015703892	-0.2772429213887312	-0.013091545352621966	0.15784119731392385	0.3113657759269427	-0.25738100378693074	-0.7393540461799493	-0.047658631089107936	2.149126397058514	-0.9978549626206543	0.29618470797379953	-0.1914928960060973
0.03440464074768509	-0.114044505295162	0.2561196558471657	0.9312462194904715	0.5371596493792518	-0.15899373356971241	1.7897691378177636	-0.8609469730509606	0.08373938807718695	-0.6193642831908588	-0.7706944204580497	-0.1413581188196309	-0.04952465854305725	-1.7693477809257405	0.4266481301443177	-0.6325548501705288	0.06353417706022227	-0.3116615768016394	-1.0008089859097216	0.4237657436227907	-1.2696176404429989	-0.0796837083915765	-1.0714584330730665	-0.4022838990350165	-0.1334252423985997	0.8556492907450863	-0.46655250255431724	-0.25402371924620637	0.5209274759520394	-0.26144768038343097	-0.0289542415550599	0.12686265304565617	0.3323865141111134	-0.28601678147356063	-0.759759731498119	0.02014908562047183	1.9700674500849722	-0.999559932269424	0.37107040660310353	-0.17129633338178502
0.05022582895553622	-0.15584647618020253	0.12208490925661368	0.8982149463085116	0.4466334613940103	-0.24678495102675496	1.673051343546153	-0.7995222118285265	0.02420580029494246	-0.6294028026204506	-0.7642432826285536	-0.2864236501033909	-0.09147884303448213	-1.827011239994139	0.03346298917001835	-0.6080839666523286	-0.033847211922376365	-0.3345176914639477	-1.0525736769791396	0.6926758324122184	-1.0767946866123839	0.049655805238573644	-1.0550194593282234	-0.3763167212735684	-0.16616947453431496	0.7735165326008023	-0.4603991698461371	-0.21722959660453117	0.38574714053574355	-0.2437826337202139	-0.05090328488293823	0.08780361155266907	0.29962346968032655	-0.32277281523404666	-0.7833194165852114	0.11910489672645266	1.8952831405569248	-0.97558323867468	0.38218340856423494	-0.13020361113140855
0.057763848739768954	-0.16354653221819576	0.13651022357018058	0.8635323758057322	0.41095288814375497	-0.28663695848845494	1.5801465855303087	-0.725924266646825	0.005488291177460372	-0.6405346740457469	-0.7302254061879808	-0.4092512297002324	-0.12463106445273167	-1.863194074779162	-0.2855822983575246	-0.5991456275925687	-0.09234259424284486	-0.3626252765036091	-1.1360362653558427	1.1051217601201935	-0.8600332156641276	0.08982901373169175	-0.9903215181047088	-0.33502197083728075	-0.2523928441431103	0.7187273087806717	-0.4194720507164914	-0.17410607491443023	0.3519691827912903	-0.2247787138698471	-0.08079907698796045	0.03783342012617927	0.23232079776432196	-0.35618876223434903	-0.8052761072842518	0.20426391008363196	1.8358536314802154	-0.9353066781759883	0.31819092446543384	-0.08584227993842643
0.05587453638313387	-0.1255245888427161	0.28142261809586666	0.8353964001651724	0.3813616059628508	-0.2812497220544795	1.5683114708094887	-0.651454970031011	-0.026981279963820846	-0.6677185008770102	-0.6566272708077705	-0.5033552911252306	-0.16247398719524353	-1.8713666636946686	-0.44910918051579574	-0.6122957494553568	-0.1195317803368456	-0.39692191637545926	-1.2289544636124496	1.5130489803620877	-0.6558636449266824	0.02849184285963432	-0.9075131614037255	-0.3101004179818762	-0.3625615991318697	0.6644488608196479	-0.35505981981758417	-0.12525408783168768	0.347874725198866	-0.2129250693594756	-0.11378732481866247	-0.029755229666357408	0.15271172206252026	-0.40865752919624054	-0.8195817490932953	0.2711419095956939	1.6815687037340072	-0.9017607308457393	0.18151061604360735	-0.0254016865084845
0.0318326760891615	-0.053260729601315115	0.489176195967413	0.7919832609242481	0.3525758663622807	-0.272273815945712	1.5330471131458705	-0.5896110777390036	-0.05713640391962127	-0.7081870382401572	-0.486471487344592	-0.575209334693106	-0.20945917879328052	-1.8494541737132877	-0.5081131519479039	-0.6405912721047924	-0.1410868662632656	-0.42879480068853165	-1.300991942070502	1.727669510171038	-0.4743240956524419	-0.06682451249080887	-0.82916198265641	-0.30000592540552684	-0.4963160591638692	0.6186016197062714	-0.24288631523221169	-0.10832996715627852	0.2677561496065626	-0.20670969684843854	-0.21573363916978808	-0.10097762452988741	0.05819620679088282	-0.48493666633569354	-0.8116274309947478	0.2918576524553055	1.5589647756973868	-0.8919415339156501	0.03443161481019158	0.040113852384977035
-0.010126403424094196	0.03950161215334748	0.5984666679279151	0.7218670459759922	0.3234236239763457	-0.25189288062283366	1.4348317267296584	-0.559411581199764	-0.08245034640243483	-0.76104528560773	-0.23524998060989316	-0.6473589994309927	-0.26480945441958764	-1.8046246365834278	-0.5407220742294658	-0.6794332690660524	-0.16991157693043868	-0.44662386678448457	-1.2909937148329844	1.6559775049971937	-0.2772469506361469	-0.1660608181304942	-0.760132065107141	-0.28790442767776814	-0.5923906735506794	0.5793399820029708	-0.07550788474858021	-0.1408848947696478	0.1588235532737491	-0.18906773420568945	-0.4241047844309411	-0.1654332226377469	-0.03375817597528067	-0.5584336544581994	-0.7629830499432824	0.21991500566836714	1.562274230943007	-0.8984311304321728	-0.08037984426414127	0.06797157561862575
-0.060224429043667094	0.13854649962991777	0.5802087565504015	0.6416779173707312	0.2782979685282373	-0.2357057797901904	1.418239360013216	-0.5676618454113604	-0.10934867554913485	-0.8289830824027888	0.004923377965502596	-0.7357798946896655	-0.3263266226692645	-1.7591754660607777	-0.565438450190888	-0.7229635333494716	-0.1949181836802414	-0.46093699117480186	-1.192121798347002	1.3765189454989488	-0.035997015121282325	-0.27382804122657595	-0.7059448005468367	-0.2706441833756455	-0.5762650051209464	0.5243804995631385	0.09395839940421162	-0.18208150962870082	0.07481076383228046	-0.17449594628519896	-0.6667085521375113	-0.22591797517689427	-0.11156473310360955	-0.6656481775503235	-0.6590396949213045	0.14734569867094718	1.4798460176998751	-0.9005377945008105	-0.16411198697622542	0.08259429983554681
-0.11917289753490592	0.2179387440822486	0.5193285667460066	0.5444964066576726	0.20887623260028346	-0.2385327035434468	1.5418922101958952	-0.6061299891038443	-0.13905851436410427	-0.8937762827500247	0.2398663603434276	-0.8361100999401927	-0.39829209818239797	-1.7212416975218872	-0.5839641391150682	-0.7501018793095898	-0.20244159671683004	-0.4825064207873878	-1.0822870015432995	0.9578986559093214	0.21484223395773858	-0.3759226439521675	-0.6732483954176234	-0.2551332546746283	-0.48045682061318945	0.44861541379571224	0.22529866003318846	-0.20220625520991847	-0.0037111313861425384	-0.1872267835733584	-0.873940047380237	-0.27828257160923686	-0.16794855150260463	-0.8191639936318105	-0.5118154914219357	0.17327504901940244	1.2730921557761465	-0.8619126443949071	-0.23992491382849232	0.11874970226209156
-0.17418409676384483	0.27375248360612087	0.4339778592446999	0.4222045231370416	0.12427899071579598	-0.2566114734145722	1.6692491121200077	-0.6635141797520608	-0.17991083716823594	-0.9157787822034136	0.46253532514076906	-0.9323800389169008	-0.47897216095972694	-1.6827352375139035	-0.6245305287793312	-0.7351479231958077	-0.18555057569390324	-0.5070531797592144	-1.0031402308535449	0.4235343858005268	0.4788991855170835	-0.4363866207694098	-0.6594386558589328	-0.24162933112502066	-0.3304434772119295	0.36606722461935476	0.3263196543360848	-0.20719008542039186	-0.033294509666541336	-0.2111822258141335	-1.0172772183465786	-0.32166443124943706	-0.19157580935057322	-0.9769925176745279	-0.29431947988420065	0.194617452089496	1.0717379313584288	-0.7778067594173651	-0.3055520669425897	0.15721606855507528
-0.20804749686597274	0.3226595061989453	0.267114628182217	0.31108819374247954	0.03083986913436934	-0.29066151610723856	1.6314900979220994	-0.721350590764817	-0.23335023180213224	-0.8973901497446783	0.6376456641816295	-1.0202398572610636	-0.5566354589638037	-1.651734791104941	-0.6888487529040823	-0.6671297580899338	-0.1299652991656996	-0.535165751950231	-0.9587561406946357	-0.009965103733409152	0.7328548034735792	-0.43630495513838385	-0.6488904187073488	-0.25016777526299283	-0.1348106777696775	0.2830491216526188	0.372634992096392	-0.19876395046428316	0.10355628013430807	-0.22626186218492234	-1.0289940525900878	-0.3541549703971768	-0.19502523338326222	-1.0978312772805394	0.010648036233967506	0.139872005177088	0.8584187533603937	-0.6988157833861323	-0.3516112703735827	0.2084873537407595
-0.2181670961298821	0.35735642537620194	0.03317536162450043	0.2345319192430236	-0.061495926353613416	-0.3437128876204453	1.438330493675783	-0.7748670104903066	-0.29960969630460016	-0.8485086074234302	0.8154478081600534	-1.0913880298719754	-0.6321649477380196	-1.632845361009594	-0.7493412715563803	-0.5390107286826663	-0.05855491245708333	-0.5805588035880939	-0.981530997010046	-0.2231902566768346	0.8640077881994387	-0.3888132497110231	-0.640814913707026	-0.3047682265178846	0.07010054221062272	0.19047610494820283	0.355141112595158	-0.16325007778493145	0.3584612957306307	-0.2524449124008697	-0.9302449185609293	-0.3716742815580115	-0.17901653425410868	-1.1524337791253472	0.324297716551205	0.0903812582263415	0.622422437697533	-0.6399363079762537	-0.3859736614808393	0.3120506476064854
-0.19974509880004798	0.3808065960373601	-0.22503329508741404	0.17429152762638328	-0.1366175441414677	-0.40248581738874656	1.1378114041961505	-0.8326740087964252	-0.37282285783190366	-0.7350080270197493	0.905212096533418	-1.1312425900574816	-0.710021392267213	-1.5882740044600632	-0.797113899165118	-0.3740917788246977	-0.007949526267192062	-0.6376367508519203	-1.0718818112875712	-0.4114866042713882	0.865992656003753	-0.30271882869488753	-0.6501173946608856	-0.4019568315288609	0.23294248428832381	0.11678817434114226	0.32705234832557195	-0.10547553229130155	0.5028317650480691	-0.28423160858544955	-0.7968689047826816	-0.37721661032932235	-0.11771145111674641	-1.0692633568870051	0.5591580564870775	0.021047983463375997	0.3992485862859198	-0.5968032538251723	-0.4137561663836677	0.44034641580459655
-0.15859847167425148	0.3941825267154785	-0.48838746476710393	0.1266223027101826	-0.19087904506227704	-0.45488124102507577	0.7179504452353138	-0.8896611279050463	-0.4360585255640788	-0.5555096239372819	0.8639360515610068	-1.1513930942990191	-0.7896345504296105	-1.4845041879372678	-0.8340307976695984	-0.22151888320348415	-0.00071373996588463	-0.6927746962384523	-1.1574093601640834	-0.5314384051829693	0.8332865858778813	-0.19143998346469254	-0.6667253906034094	-0.5081199706860164	0.3546742960280189	0.09645248480392557	0.32849828425173067	-0.035826015208365015	0.5123854994303916	-0.29467135684215	-0.6269686479814224	-0.37763302859120923	-0.04090341147156468	-0.840674755543332	0.7131321660853229	-0.127516715452704	0.17163309757097472	-0.6129602960465002	-0.4172865019881312	0.5679196493943421
-0.11125989972569213	0.38349578227487074	-0.7289583533582078	0.10538981522376292	-0.22244027971452027	-0.4935652380737534	0.281309685614492	-0.9393906616510599	-0.4774182663193901	-0.37906873617023595	0.7957981428947558	-1.1686718500318818	-0.8696891863637036	-1.3309712381041428	-0.8336922807005207	-0.10785179943448645	-0.05515978903277544	-0.7418582398793937	-1.2025420613071076	-0.4739026067588619	0.7806054130079513	-0.09534466363369536	-0.6740371656734688	-0.6030240587221782	0.4780446515238947	0.09819593306967526	0.3545445829753976	0.07319772010358207	0.5148253113548344	-0.29947283309951567	-0.44044182145185984	-0.37407364392412346	0.037408888278098136	-0.5910956315352099	0.7773992437943938	-0.23382807919319157	-0.03251473582938189	-0.639150772221846	-0.397361397730256	0.7077530337196867
-0.06595966986164452	0.34568967380348514	-0.8719321018471746	0.11051416368385722	-0.22477291723387677	-0.5209034528133286	0.01847820692570464	-0.9804581532925626	-0.5101674351072395	-0.24306735872220386	0.6380134250080131	-1.1840622501277385	-0.9570971864325981	-1.139983327353828	-0.7831465962765995	-0.0390423296807708	-0.16628522416992333	-0.7893059978757274	-1.226236352589586	-0.21200555195679233	0.7281075559543438	-0.04865076860174091	-0.6764285167665869	-0.6682294260857529	0.5988039942050429	0.0883277434717428	0.3892081410975594	0.2396171514305124	0.4942792493820389	-0.329233906488019	-0.2718968241319738	-0.37508990277753934	0.11122137547383906	-0.4366599721473065	0.716372814199546	-0.20124174824814403	-0.15285429975057796	-0.5917508306775086	-0.3821823283025053	0.8135355410253924
-0.03593739081028368	0.2838208902133737	-0.8769379429102875	0.13688165316147377	-0.21197204390752278	-0.5417160441584112	-0.04222361450438049	-0.9981793090411788	-0.5457281135633583	-0.14427865185364958	0.3692466621812187	-1.1995853780958456	-1.050856028196402	-0.9081183894488722	-0.6840121337431508	-0.026441015880195394	-0.301554385851028	-0.8308040843049366	-1.2463332917604757	0.19282002748038557	0.7214892228616125	-0.05901602177041045	-0.6695549473942191	-0.6839385775177738	0.6749230106507237	0.0615017953514829	0.43307900422037077	0.4258935209485825	0.45487865810976513	-0.3757482077312494	-0.07776822396598121	-0.38848964756184473	0.1461435518649376	-0.3305462451431881	0.5821371976606587	-0.12378757354442763	-0.21679913845390217	-0.5139917175338686	-0.3663164231540418	0.8440999018395845
-0.04037943818313441	0.1940452368613264	-0.807426029397735	0.20570346408082898	-0.20070208325753836	-0.5508739229039896	-0.0053259039041781255	-0.9782154344115138	-0.5696751342185049	-0.09798051646030617	0.2670040446570545	-1.2180405854236487	-1.1444263221618773	-0.6307479507128304	-0.5208701407415014	-0.043224332201352744	-0.4350752281608111	-0.8500096041750101	-1.259215429769016	0.6073626354526219	0.7286448609332182	-0.11132599942829886	-0.639957282555828	-0.674666709275089	0.7209820759921552	-0.011906911119267028	0.48198146500550915	0.5867477840719432	0.5345440504936405	-0.41816509534139046	0.17721152691367545	-0.396818012799593	0.12249035849792604	-0.23796627826216227	0.45557862451535824	-0.07278154165850004	-0.19636626699815155	-0.4539339384923795	-0.3409584483453299	0.8272464953793758
-0.07344480812953347	0.08225442329156474	-0.7448865373659462	0.3072316154835309	-0.19341784039840193	-0.5509204740436388	0.059999288133286185	-0.9200444538607652	-0.5807399521947315	-0.09575027190269512	0.3429160085699344	-1.2434821052998644	-1.224347595019104	-0.3378209584638717	-0.3067882997217993	-0.04780198704585614	-0.5555851905040194	-0.8461645104799107	-1.2690880511367149	0.9036018669969017	0.718126325817359	-0.1645091711410024	-0.5957673679842953	-0.6642055046463841	0.7319589870091735	-0.15120570341472217	0.5226816435189418	0.7050076083977956	0.5976366383367508	-0.4579792596437528	0.4672555367386829	-0.39746742699372745	0.06406411797431168	-0.22670950730741243	0.3603520930305685	0.021433225396049554	-0.07806329092041381	-0.43357249467644	-0.31414438180870624	0.7824493496607129
-0.12242270708474041	-0.028457215757720568	-0.7127284780363972	0.42315801417067667	-0.19462806313757747	-0.5434469001690118	0.11428819106645674	-0.8279716523228817	-0.5895265671248465	-0.04582375599263239	0.4303613606213744	-1.271535951025358	-1.2733102391361928	-0.06299477199216318	-0.09055015198126004	-0.033847797557035	-0.6527579091100418	-0.8152142491676087	-1.2851203843602914	1.0607733575650944	0.6993143303216895	-0.19026525477224226	-0.5010523364688835	-0.6441602309736634	0.6780668832235603	-0.3191556162336442	0.5575980783277411	0.7675047085993839	0.4849204891707834	-0.49661613890224254	0.7548847205786974	-0.399019080755284	-0.01062369298912329	-0.21976544431389233	0.2741369894569871	0.14692450082455846	0.06453805393437512	-0.4610930257086793	-0.30783236153535654	0.6901656238478047
-0.1810154271933063	-0.1302904568601692	-0.7069348874309871	0.5022658093690776	-0.19794949462995062	-0.5227570345557324	0.14106446871537	-0.7082031108982089	-0.583453084913282	0.13843024448708224	0.6208461453208114	-1.2815207068695929	-1.2673502892183053	0.17687845809536223	0.12464925875827455	0.01052056896092651	-0.741476657594739	-0.7486557271769559	-1.2934204202378692	1.0447156787136307	0.6803569464199705	-0.17662709439091945	-0.31812649800808723	-0.6158441138498248	0.579767579346649	-0.4731919946505118	0.5877098560904271	0.7641473183920662	0.3252366430662341	-0.5245824296993508	0.9867449767601986	-0.39568277729992385	-0.08725018400100537	-0.09601636080397398	0.1942038909176617	0.21549242828127993	0.15238600258986895	-0.5344513533191069	-0.321864415309517	0.5669849419247891
-0.23785824985196	-0.21051687404994887	-0.7177175584709504	0.4925657693006452	-0.18940921618346818	-0.45289223778550786	0.13776652385161206	-0.5697060285226121	-0.5331513972019846	0.44502356030920787	0.909308543516202	-1.2704137971963383	-1.1885557044242592	0.3617451419956931	0.353945814511452	0.11031854976237683	-0.8345887634673692	-0.666686907497773	-1.2899034558829634	0.8404411815190167	0.6630114774548779	-0.10671503226114483	-0.12942886450054952	-0.5886875997023562	0.476832395574201	-0.5673518216905518	0.5923005405555396	0.711350071221347	0.17387345145130909	-0.5455658043048567	1.1613824814758944	-0.3835521167423229	-0.1399770942149694	0.053035953331624364	0.13075130765441173	0.2600520784938092	0.17474827305521148	-0.6298582413089167	-0.33549123600845665	0.4695975986400929
-0.2805769002363313	-0.26497143701559916	-0.7094042867054238	0.40791281116361783	-0.17540193785528618	-0.29083925682226297	0.1114186666450819	-0.41632244000051155	-0.4494429684599822	0.744364952938582	1.0320231803757733	-1.2438561565762047	-1.0344109812007487	0.46301295398548126	0.5474013065111913	0.2539786322802119	-0.9221852037104764	-0.5880395306213606	-1.2732179721363326	0.589005838242416	0.650805172581847	-0.0015925192159781999	-0.014744173333176635	-0.5465206692496539	0.39347980791220966	-0.5775264768039483	0.568731136557399	0.6531574849236929	0.027342457535551434	-0.5707216156099731	1.2878651527102478	-0.37767268747329374	-0.17489278672630684	0.1549651472614725	0.11064022671026301	0.2506624484547885	0.16327906783152488	-0.7136695503785568	-0.36105526153338235	0.40991968063009293
-0.30704650287152685	-0.3139484601178593	-0.6883138291013499	0.27820606999594844	-0.1571035227484519	-0.02277663511190182	0.0785864875345733	-0.2534826662947096	-0.3587704872247532	0.9834800668310981	0.9349394299995039	-1.189256736400783	-0.8115934708446655	0.4752835728396647	0.6359165380968623	0.4712981162643407	-1.0054108455252797	-0.5007294718404258	-1.2148916304276194	0.3417349357665541	0.6593830885387103	0.0856263747196678	0.03242553998266125	-0.47185512204894114	0.35845093956360674	-0.5187191495588488	0.5359544275586094	0.6022087619332681	-0.025706325711469486	-0.5889406787644246	1.3018736075313526	-0.37480733324268756	-0.19813749566839478	0.2716419928909112	0.15284663570593296	0.04987948970463563	0.10681065029037026	-0.7560884811165405	-0.41124921600306596	0.3973441378035404
-0.32444932915910496	-0.3655388355724082	-0.675961245852977	0.12566348491099635	-0.12932184807028876	0.30044062323946374	0.06136041558043979	-0.09966891693804739	-0.274166310466894	1.129974720733483	0.7690997284570884	-1.112021180921694	-0.5519171652788082	0.43567397762481985	0.6356707655028742	0.7985578943856971	-1.091822940387814	-0.3920245337443469	-1.1092972877889749	0.14088742631421497	0.6904898861980489	0.14086375115125352	-0.019376633565919732	-0.39412207808595034	0.35697225373485847	-0.39547915027369396	0.49837306151370686	0.551567037658298	-0.005334159620977391	-0.5912259967907669	1.137018612163024	-0.3634698503267769	-0.20228069483547814	0.39734385850215587	0.22916649824624505	-0.274787001475003	0.06586451575346985	-0.7864119465451882	-0.45332477225392537	0.39163840815811424
-0.347741233403115	-0.4146616930693277	-0.6618096884725471	-0.0015503299787899883	-0.11163427093906335	0.6127479872257163	0.06911661067274164	0.02193791865142016	-0.2079120236986216	1.0965984578203507	0.5153498660409956	-1.036414558420215	-0.2931881974313802	0.37625019641781404	0.5678746273122562	1.1782096979810865	-1.16049241350139	-0.24132778123486398	-0.993187221729162	0.011543943805132508	0.7295361550746456	0.1819101536991868	-0.18759128074705872	-0.32783639683840754	0.35126399357613086	-0.2242466512669159	0.4586779057292191	0.5089856626359156	-0.003763827108053619	-0.5862340773645396	0.8855871770164179	-0.3641093498003895	-0.18382757303654323	0.5288739116204478	0.31902083232243006	-0.5777669401246935	0.07830511978406966	-0.8027832257904455	-0.47164268092533296	0.3514402525657146
-0.38107581834180787	-0.4700612629123676	-0.6385347622795482	-0.06832133616099689	-0.11331789310933522	0.8590585309544337	0.07946564198404653	0.11163932071671863	-0.1860205635191698	0.9470559642839202	0.16425064820735683	-0.9716614560176948	-0.03898897547061777	0.3125124524231289	0.4365114944351148	1.5118935084585774	-1.188583957980589	-0.013310234109534913	-0.8808352832943054	-0.07888081504009423	0.7767241746899597	0.21022928175031766	-0.35691396233521794	-0.2505790874298254	0.34938566292880113	-0.07639406591762785	0.4332605567133429	0.4624263680877426	-0.025411229668773107	-0.5719104426640816	0.6885570895062127	-0.3815295137560132	-0.16799393866092888	0.6335550957703109	0.4213265336182371	-0.8144749932363944	0.06202581564063574	-0.6940847157743613	-0.4837035161810482	0.3091891811812923
-0.4306690658508291	-0.5318075456109653	-0.6308919156564039	-0.11163326685645165	-0.11721962067853697	1.0304344356129245	0.08380786167611162	0.19909065072430931	-0.21756332023941932	0.7938947659121489	-0.10608420592082772	-0.9161631061620363	0.1522352818485155	0.2545110115041178	0.29939821030240743	1.7332375848989332	-1.1899600545180162	0.2261677868307586	-0.7794010070640349	-0.2013197125410069	0.8197970702905959	0.22817059268954315	-0.47809661799122216	-0.13499541298173173	0.3442835307449199	0.01281464046147442	0.41786749891648284	0.4094266324025746	-0.07730070703376954	-0.5307516341694523	0.5281005271819772	-0.3984588990458408	-0.16369512637958916	0.5829938727143478	0.49905009935241085	-0.899022756060399	0.002442222615243467	-0.36832839434733267	-0.48314717924727046	0.27439856634832616
-0.5065492343931317	-0.5844595954586311	-0.6452781218366666	-0.15610110567648164	-0.12275533983249234	1.1139683397529372	0.07783228904746234	0.34746672594150985	-0.2717120644581284	0.6009858684398856	-0.21612641763789667	-0.8633675784321884	0.24184147332230901	0.23120904058132963	0.22766971060798386	1.8050548631796606	-1.1759340213680933	0.4061840021592918	-0.7266515659752433	-0.3182566318312195	0.8430402515532227	0.24520101774424807	-0.560134984680546	0.028260828272683856	0.31696114664794967	0.06502955395170854	0.40124247777446553	0.357119276799071	-0.12434217798302602	-0.4518158261787697	0.34587356937058966	-0.42106941919427554	-0.16968623127847082	0.38591367446504865	0.5185546418794587	-0.813190853460817	-0.045122822412897196	0.1559096032074458	-0.4689983634005891	0.20898051228297726
-0.600865822497	-0.6277840774239108	-0.6651674010606402	-0.2104714016558824	-0.1417065880257585	1.0391733541016586	0.052934813546914684	0.5749225395398285	-0.31839451596662643	0.37726476361963823	-0.2814039643211566	-0.8122251160203595	0.31365519085142124	0.25785327647128675	0.2310456058612515	1.7152928375623957	-1.1407476840852744	0.5407971915472508	-0.7191654561340869	-0.43499111302695115	0.8470542358071704	0.26037197920021027	-0.5949785977284494	0.22536855641420814	0.269090358128952	0.06498188153819173	0.3801434844842454	0.30178112536639334	-0.10099797317679668	-0.3420974768938704	0.23431723324245302	-0.45774397040193165	-0.19521974977608386	0.16455564468574618	0.5023080771356937	-0.7014296005127798	-0.11874145337264852	0.6942069054575797	-0.4577067841520729	0.15899373306772085
-0.6906153705530225	-0.666710194046277	-0.6902077801285768	-0.2774022108046202	-0.17169491489080863	0.8031675399226114	0.011070103442839327	0.8359492811756188	-0.350713932816232	0.20148182218629224	-0.33158288596562724	-0.774638995833301	0.39771991654508093	0.3023260549810558	0.2795694629082159	1.5146928550084695	-1.0956410443051836	0.6013711319112902	-0.7206626781023182	-0.6039907722583547	0.8308023405049638	0.2700524974625866	-0.6180782980782099	0.43926574987172196	0.21357969282808603	0.006378864636735021	0.3556014778451909	0.23978044861958314	-0.030580679988164994	-0.2130462604669336	0.27094004059138266	-0.4925842983131793	-0.24157949006504587	-0.007417355117929088	0.47745733170363047	-0.6187053161700946	-0.2358117578609243	1.0949997445158144	-0.44736990655534675	0.19899691900389488
-0.7719471426892802	-0.7002287713146889	-0.7170918283380612	-0.35026171001165896	-0.18726746553148899	0.498185632548464	-0.04078215822428048	1.1231312721881017	-0.37105207273697155	0.01557328019095373	-0.3795858893873233	-0.7407571898990275	0.35204536208176407	0.3399781719777687	0.3343535652737397	1.2877500854683306	-1.052451916093639	0.6162278557993577	-0.7262697241309957	-0.7518067308887744	0.8018637264662616	0.2651399956577981	-0.6556575666959903	0.6583365566084254	0.15397266813676766	-0.06325691082141618	0.33477481329442665	0.1815225434463008	0.025793203311391476	-0.06871342249011177	0.3226247089946663	-0.5213568172654952	-0.288678392646727	-0.053017456078629996	0.45161013030061525	-0.5333562501261302	-0.3319065474220023	1.3240101965534765	-0.4398696604851642	0.2613069273729414
-0.8491108898555575	-0.7371307065391887	-0.7266174522360593	-0.4302058074015721	-0.2189279613547689	0.1696276889027732	-0.09375456083971283	1.3665692152551407	-0.3671998384953657	-0.17392493959559316	-0.4420745831371672	-0.6968001318439863	0.23449730664108365	0.38745992779646404	0.34839970088108385	1.1103319256353144	-0.9911028253799822	0.6797641640685701	-0.7315451706633539	-0.8059010817067158	0.7803335999009893	0.25510140501323114	-0.6785193839527179	0.8276881468411957	0.08428127252326194	-0.11054113468507751	0.32571015668111114	0.12641300807832445	0.054638841485047475	0.07275122594354805	0.3009220764815833	-0.5494303484210721	-0.3139460720741514	0.055433577687693726	0.4326081481763072	-0.42386021974221155	-0.39781428164550203	1.3616266473383802	-0.44245903115225155	0.27627371568908454
-0.9069200020401247	-0.7863527314244763	-0.7097730205337323	-0.5145711201988431	-0.2721090426062209	-0.18885840561571632	-0.1379220308215942	1.501371326359501	-0.3486946164799064	-0.28505014022099545	-0.5106262227331003	-0.5954744675515866	0.14296884736969967	0.47450433690630706	0.3103652326567715	0.9982687227923183	-0.8960732079388055	0.806442795649911	-0.7337910036157007	-0.7970010354815237	0.7583609868825258	0.2649955103105987	-0.6786007650108612	0.9145840365448199	0.006263943189324212	-0.1585268240619124	0.33359472209011803	0.07292991271350369	0.05430685843701279	0.167268747750201	0.30894890877353587	-0.5647337195454345	-0.3285088660166699	0.27294636085820717	0.42036473698540633	-0.2567628155850005	-0.4635009388991528	1.1709735491267104	-0.44146998771442486	0.2863547937962796
-0.9546335520136647	-0.8524798793386281	-0.6861796423981026	-0.6086790871889549	-0.27954217722191205	-0.48133498411131165	-0.1730792833746166	1.5525825252023384	-0.32289396698269657	-0.34095138938192315	-0.5861908569766173	-0.41585745788720346	-0.08384955529237205	0.6071575190793672	0.22362141863531493	0.9412394819088906	-0.7798889261046411	0.9339991658698212	-0.7384132996250051	-0.7470277458726492	0.7244538820979927	0.29591537461132206	-0.6755082848014351	0.9937888842855106	-0.06649805678027651	-0.20079182381675648	0.36301919398655863	0.028702502025277233	0.003555608665276544	0.19966139947206832	0.34340946122263816	-0.5625921399128703	-0.34554201814801366	0.522495326069398	0.4122284573617284	-0.039517184911948076	-0.5393973325785624	0.8355587085375398	-0.4288528155249323	0.3322930854440277
-1.0004962489151839	-0.9274620916964718	-0.6694804694766254	-0.709014043108225	-0.22835777260323226	-0.6240438505893249	-0.20283219055550022	1.5225668580795786	-0.29620274720382544	-0.3819085486546552	-0.6681810901033536	-0.15010609221790247	-0.346519631997539	0.768581406285822	0.08765352753496682	0.9219631305144247	-0.6329624220347585	1.0660140494015582	-0.7432315407912263	-0.6512600673195295	0.690508849903186	0.3323445280204845	-0.6487213965096674	1.0700203910611508	-0.11815214958183806	-0.21539320304240697	0.409755992891262	0.00438428462869369	-0.08946814922284026	0.19657968273957646	0.28098744156465544	-0.5483298144432258	-0.3492054102128065	0.6208657819613069	0.39346042576973017	0.19663098325760103	-0.6060620879412422	0.5355554626953359	-0.4080073514013023	0.33348584098799633
-1.0315905805251435	-0.9903108824186914	-0.6717208068274154	-0.7999259507677163	-0.16090980688396522	-0.6774845589068728	-0.21921927247663522	1.3886875706459452	-0.2770399529455122	-0.4019710739917712	-0.7385511026741882	0.15913175086846348	-0.3796856495961534	0.939656553004213	-0.0871742567279922	0.9278638807647276	-0.4238126675655581	1.1409011141559156	-0.7530036774630717	-0.5510315207558948	0.6476951249394187	0.38821638358542515	-0.6016080239263898	1.0958190795012457	-0.15530579621589471	-0.1981425996941921	0.44446493913666646	0.0037049683221539744	-0.19243558983541645	0.17204136898198163	0.2023084684005624	-0.5186253117619238	-0.3237043111139967	0.5175568230718357	0.35284834632758183	0.4061152731270651	-0.6540960841175465	0.3189796845882314	-0.37569859909897696	0.28882632090902205
-1.0449792189811953	-1.035327043362015	-0.6983757931132535	-0.8743248852190035	-0.03314922654801257	-0.7273577571585595	-0.2294567359644029	1.1977586621020877	-0.26589229122215385	-0.4044528862652076	-0.8157757684256902	0.438439458762535	-0.26429439701927626	1.0877583222656888	-0.2680396998092952	0.9577888102965467	-0.1751790940040328	1.117935282163787	-0.7744722327323746	-0.46406989931267234	0.5944892895607049	0.4778475546221433	-0.5429635814124188	1.110606495234101	-0.18749718635257367	-0.17013846192559376	0.4485239341580797	-0.0005799499190918677	-0.3033390061676725	0.19962100243624978	0.19789771481572904	-0.4793828479392954	-0.292808624054289	0.4005256115784491	0.2990137293926413	0.5259049679520111	-0.695122610279847	0.1143386940225162	-0.32897316501889223	0.312394711705707
-1.0520124606548769	-1.0594888858691098	-0.7364894624576227	-0.9121822079902001	0.15264477920813518	-0.7605487197286044	-0.24683900287148886	1.015212374949692	-0.272312681624831	-0.39948442387764593	-0.9141773284298376	0.6733074617933842	-0.09534637226360512	1.160795261344589	-0.41952372486216116	0.9857269695566334	0.04288708925890572	1.0016797969154645	-0.8003369934453086	-0.3926743213486038	0.5452089411453009	0.5745333797851735	-0.46763602197917675	1.1162905320456236	-0.21976184470599253	-0.15439975512033316	0.4217838455505607	-0.023199876549328067	-0.41591287688448186	0.3474626115242229	0.14957039376402906	-0.4484588346338942	-0.2630865192312676	0.3114591445399627	0.23553515162580102	0.5461327376969034	-0.7436925506254836	-0.03718044115141812	-0.28083284935414	0.37025482439148655
-1.049709710988647	-1.0535213424396657	-0.7785809876467866	-0.897949090437838	0.2677801021357208	-0.7526858090496364	-0.25978533311473817	0.8701158165224843	-0.29384687814477817	-0.3951593943017159	-1.0032009873611778	0.8619861652813571	0.24523073496542888	1.131752293153757	-0.537054034194664	0.9904492714873008	0.17886121842844638	0.8322762396714591	-0.8282566661884665	-0.3251106073157706	0.5030526246262744	0.6570784868374916	-0.3614087007772593	1.0527898801686786	-0.23576761969015161	-0.15380044477898255	0.35695015350725817	-0.06123505782794941	-0.5176156201712125	0.5496844018299327	0.08724077816159508	-0.42273509224182504	-0.21222696638838356	0.19239221425368752	0.1656965853139354	0.5337844496149526	-0.787599776697939	-0.03974235889590574	-0.23556350700196688	0.39580731816034975
-1.0404458308073867	-1.0144902250531451	-0.822516181977498	-0.8528793271105419	0.3570426190589212	-0.7299773167442867	-0.25354646042254164	0.8364897396600683	-0.32254705879158385	-0.3898280938624824	-1.0748837017706347	0.9526212027725581	0.6192681783075404	1.031146362288085	-0.6307536763478527	0.974380681944839	0.19871874264271244	0.6724629744841026	-0.8633258250416682	-0.2668012061734703	0.4603147544830536	0.7169331124078482	-0.22795002550448556	0.9442332015346556	-0.23223742379268822	-0.1833845825384163	0.25312157958092424	-0.12082546806405829	-0.6035676121789774	0.7490149185720123	0.14527052504585428	-0.3908592657663955	-0.15211491712698877	0.17173343835548593	0.11134207830719411	0.49576363913966226	-0.8156564539624256	0.03719551232267064	-0.1655680787041361	0.5082589345893019
-1.0244756128716586	-0.9555264626046401	-0.8563558910391867	-0.8043418394095235	0.4483361722510212	-0.7075608270421915	-0.22265556144157825	0.9065471302803758	-0.35660101659675164	-0.38324863052549696	-1.123045046659247	0.9505337553271778	0.8234700426238014	0.8926676873843278	-0.6971632861308794	0.9386868862706909	0.09120838078626495	0.5577584933073445	-0.8794938126046488	-0.2228721396712233	0.42026973046925437	0.731431902900751	-0.07965495732414334	0.8779177868774616	-0.2206410633068699	-0.25229165110424284	0.13761528994602096	-0.20229770163579835	-0.6692422903956886	0.9292376373716185	0.26281464397351284	-0.3616356270303677	-0.11148692654648029	0.2736626322853332	0.07754922364016253	0.4085551387006617	-0.8427015366072995	0.09616425315918622	-0.07656103765697825	0.7139977971205591
-0.9951407935327623	-0.8814600902452542	-0.8781167737856415	-0.7654031832314676	0.44436572540956315	-0.6861684624123843	-0.12555585326073695	1.0147822141151301	-0.39603981796545534	-0.37420186843714276	-1.160096949917492	0.9166579824780066	0.8787835284357997	0.7271551586239352	-0.7312746672888947	0.8819894828202287	-0.11063227076283029	0.4930901016804302	-0.8467960925736119	-0.19021453707236619	0.38372667067071026	0.688507190839222	0.0726778633563608	0.8639926400244715	-0.17898475171680456	-0.3305084609953794	0.04536717146416589	-0.2866635613978927	-0.7196826354081544	1.003418137145871	0.4132053245133659	-0.34258944890927856	-0.10223443012797025	0.3586953602342065	0.06518450476584052	0.30908567168444995	-0.8698672066902731	0.1407701868497817	-0.005370515205107956	0.8814365910067898
-0.9618398604681058	-0.8050720343228974	-0.8996485946084494	-0.7615093176136616	0.43385549449174177	-0.6779162149290763	0.07443170178605175	1.10072614290759	-0.4333091487061579	-0.36137191493002174	-1.2472256190351008	0.8185298532898022	0.8617176533237008	0.5533245209845776	-0.7543170072799468	0.814945558382934	-0.33158600085840323	0.4623891979359033	-0.7589825168664115	-0.17070818068279087	0.338333881808343	0.6357009374235618	0.19102470214015818	0.8545721047335343	-0.12218190150252846	-0.3774385469300614	-0.026521131734564423	-0.3555292519732843	-0.7553049434194653	0.9315518104235452	0.7062370654677647	-0.32964082390868404	-0.11652490112054	0.4685864765540179	0.07701200389930149	0.2617676892339805	-0.8776049006349911	0.17713692166176473	0.04178075702181848	1.0162351706801904
-0.9281831790207755	-0.7431449169749234	-0.9091406972493287	-0.7972146271022406	0.49598535208586325	-0.6856140806583776	0.33145719093796633	1.1196421898633226	-0.4702471044583344	-0.3466261765100732	-1.3252470999104362	0.6999555986900506	0.7846016038074553	0.4012749359402522	-0.778727326803573	0.745902100695717	-0.4985843392590361	0.4418670701079753	-0.6039798492761359	-0.16443259975389857	0.29150617259062805	0.6359396523450229	0.2668718483292354	0.8174846317627947	-0.07669566040106358	-0.3975699261236355	-0.09208751776735542	-0.39571342426009154	-0.7709292249658464	0.8141695663432357	1.0736355903273407	-0.32480739765463423	-0.15190094909488647	0.5759517936308018	0.08082453109250483	0.23045008838720354	-0.8750390679243182	0.20499666131522587	0.06926792256474025	1.1436421066219784
-0.8875413300055298	-0.7149697119268146	-0.9076601750599037	-0.8521175996367448	0.4750030676236968	-0.7044419006856792	0.560715680167958	1.0692618999829724	-0.5117880659104949	-0.3267281377563823	-1.2674831112217835	0.5435116689034348	0.5943476778406943	0.3035230740353086	-0.8004295105745778	0.6806364845530346	-0.5847088073862885	0.3863550883697796	-0.360420019229336	-0.17200956843302223	0.24567721851011556	0.6897573031910808	0.32194178436631915	0.760416307506911	-0.04515036272109055	-0.39812837439625837	-0.14843363076428528	-0.39208169477513277	-0.7789337051240097	0.6988879681255233	1.3252025514220842	-0.33671497700051034	-0.2090758008246866	0.5059456862531385	0.05392021987682889	0.18347625539658835	-0.8770756557677771	0.22698273589596152	0.06483783216614292	1.184580000027705
-0.8440967606240808	-0.722004763125162	-0.911325165838254	-0.914515331301553	0.35148781121822675	-0.7366256658705823	0.7230781024050819	1.0101129469365533	-0.5621104645585756	-0.30554807122011723	-1.080073215654062	0.3738432165726721	0.3738203334252816	0.2833568236154259	-0.7930656071924502	0.6222543679813614	-0.6193029719788218	0.282377969758725	-0.05664473519175983	-0.19145085543508694	0.18920962584787832	0.7616419044087122	0.3585883008561552	0.7061181459167997	-0.019859506451905956	-0.37624673659214675	-0.19565673098944558	-0.34477123315722874	-0.7814789084922735	0.5911259895752962	1.439105950561145	-0.3573970840075849	-0.27836902382722395	0.3244575860175173	0.0016192786536995962	0.15979671793494427	-0.8621295127455542	0.22922329810455402	0.03849081391960403	1.1485851608474635
-0.7931285936901287	-0.7441190907312446	-0.9192138350136057	-0.9715063959320626	0.23045790182601528	-0.7668966024080723	0.7965031184313422	1.03363575906926	-0.6160520994094557	-0.2840583828797588	-0.8026487500394637	0.31178087012575884	0.3252439823584263	0.36453818645561464	-0.7068411616714962	0.5625023584171889	-0.6226078595646103	0.1315166412545103	0.24019208059706712	-0.2295453668571305	0.11701480039221838	0.86762504756546	0.3694182416705414	0.6676530249655857	-0.03337416206691075	-0.34753432296558734	-0.2461607441232878	-0.27759730146062184	-0.7709871902599473	0.5190288226482898	1.4340052466948847	-0.3739794540791732	-0.33582916626649484	0.1575437243991312	-0.056383123690175195	0.12391271604621454	-0.8322439260032249	0.22024319618485402	0.030839463990864586	1.0749669124173313
-0.7231471179254113	-0.7676159283986942	-0.9313820513478239	-1.0082610782341952	0.05761747889012495	-0.7771082296784431	0.7229531464427199	1.1090867047690742	-0.6618698693072708	-0.2475762262443147	-0.42664905958603716	0.2665568641992438	0.3744043717274207	0.5532681906761427	-0.5439171179513076	0.5015804091855078	-0.5980749909670363	0.00034957345320939525	0.5147815847237196	-0.2908551897569077	0.05139405938397029	0.9897402938356281	0.35471331047228005	0.6648679955949879	-0.04410462544580327	-0.33345734028861945	-0.29602932353173295	-0.2130361247891655	-0.7503726238486684	0.46176890987715735	1.3031549437682874	-0.3883210973129868	-0.37099124620873847	-0.0635127174108546	-0.11176874600598785	0.01132961364180759	-0.8068669695853948	0.21356614227239396	0.05982393140494023	0.8926874870513387
-0.644762288472658	-0.7842760496445317	-0.9220407943639799	-1.0283216772993877	-0.11889178963676587	-0.7726647118028155	0.49443993027395566	1.136826563715819	-0.7103023949739191	-0.19364397824379323	-0.08348223846594378	0.2267204032690433	0.3700999634533898	0.8252121430329048	-0.3519316242967418	0.4462826790099917	-0.5743993628354005	-0.08915981907550673	0.7574521252122075	-0.3596263024246774	0.003978475307014913	1.0509957990766594	0.3196380744127386	0.7001565972818712	-0.017141921685555277	-0.3273007886001919	-0.32396247137877277	-0.17512504937423873	-0.7329988443348678	0.4008097828260109	1.1346715491521002	-0.39889018938851006	-0.38938601308982757	-0.2640385582095996	-0.14685266101799105	-0.13771792182988984	-0.7780465718796116	0.20746038709041198	0.1099354655881388	0.634564865413581
-0.5830303292575214	-0.7855477255659583	-0.8274102855168802	-1.03219956262054	-0.15285819881796914	-0.7620256604320274	0.23358097070530523	1.0796335556607413	-0.7603555514438234	-0.15262876488279367	0.12043092418578494	0.40952891495252014	0.39992270667677	1.138075370275634	-0.17467857462518466	0.39191239191635435	-0.5677162710450269	-0.15513484435756492	0.938786807351141	-0.42743583414366393	-0.013044610670752946	1.0544320375513636	0.25932219016614294	0.7253457508241306	0.008002398150150358	-0.3176028576219613	-0.32444877269922895	-0.18734621100437793	-0.7163944223609562	0.35072322941534184	1.017878983209567	-0.3918160362966844	-0.3900862721039823	-0.31255652277344037	-0.147112606053891	-0.2760557315732729	-0.7450190124445785	0.2141642206308639	0.16766400791404096	0.4683647022845488
-0.5518975383629477	-0.775175983417814	-0.6807659593733761	-1.0163151477473575	-0.08458178409428307	-0.7522583849492193	0.055027825916471665	0.9507470751786888	-0.790764384375213	-0.13532864657907423	0.21017478140212859	0.7057473603882174	0.5087285824925244	1.4456013007941073	-0.059439051357397896	0.33622326374298134	-0.5659341132342603	-0.2034952510519572	1.0688843430738924	-0.49050976043819905	0.014332658311688663	1.0541681947434338	0.17069821784864952	0.6481677305079494	0.057911375243908894	-0.31684690935048393	-0.3058007380641116	-0.24673413272603772	-0.7081896984595343	0.3204543075765405	0.9454588447412704	-0.37852039607785076	-0.3844193611931358	-0.30322237512308464	-0.14072662300527522	-0.4177374412922594	-0.726314560934921	0.2902808499243801	0.23991225737580937	0.3788850988802973
-0.5435037994960663	-0.7671609250873578	-0.5067906349254666	-0.9932129655525241	-0.03911635002224213	-0.7583100331036459	-0.1091776967654865	0.744045602700897	-0.8033100343314123	-0.1460976799526981	0.2314385080721142	0.907735049611768	0.5723381714309652	1.7018713448287115	0.010559765741601439	0.28261024668867646	-0.5746644306110522	-0.22458092698305832	1.1874311630081753	-0.5135732433450741	0.0844667611424871	1.0312641262264814	0.07523823664716164	0.4281652769355304	0.18477196215539077	-0.32821337480179524	-0.28086320635108636	-0.33050559071991026	-0.7303851365281208	0.2952984962714237	0.8806404799094054	-0.37975973614299213	-0.3854892013536506	-0.32823909717791366	-0.15501493514525844	-0.5339007253909754	-0.7141687261974533	0.5395634803513442	0.31666614916545294	0.27764997208597164
-0.5527244129821363	-0.7588308644644387	-0.2861928287011338	-0.980961404785147	-0.04110157344297066	-0.7869516797534053	-0.2847140476058757	0.49250813554377393	-0.8076282646506326	-0.20865579790163474	0.21236602299267085	1.0911710021458791	0.5214900493305935	1.8683180178706582	0.07306947455210212	0.22398137920531075	-0.6060326639765016	-0.23350792790942293	1.3112383567704389	-0.48808050330443614	0.1914536642890629	0.937185319284661	0.0019827641558631424	0.13376487684925295	0.316135214022882	-0.3402132023183972	-0.2610934366701148	-0.41746460984446515	-0.7807517075299117	0.2848356639942555	0.8062059330301586	-0.3904626769455505	-0.40226299829456635	-0.36133837681043335	-0.18497793295002593	-0.5838178067472131	-0.6940172254306017	0.9127018902373834	0.3834952647907973	0.24417826963335595
-0.5700791651639479	-0.7436232537894039	-0.09439536921825874	-0.9817231322589446	-0.0969283466762783	-0.8275612012148559	-0.3812559166690309	0.28594269683417683	-0.8089692978073207	-0.32722643534734575	0.18816020971160927	1.1589647794399374	0.46574888192726493	1.937801453325757	0.1448582580903338	0.1589114620615568	-0.6396455138251321	-0.23882921840575327	1.4329856142676856	-0.44324769530897257	0.3307863271639128	0.8406753893269162	-0.04847349189266397	-0.13598157106847392	0.3971032542673414	-0.3545625987868885	-0.2703590978292189	-0.5014908114532901	-0.8443238264424047	0.3061941539323691	0.6950561747464339	-0.4126766082731398	-0.433424524424462	-0.39903687297503376	-0.22164751268102076	-0.581331712141696	-0.6782336696437992	1.3364895031973536	0.44422527921621324	0.2570921421574761
-0.5850494416997265	-0.7295648181442816	0.04352784319810384	-0.9843918418000129	-0.24994325956631167	-0.8707437311223835	-0.4368836334846474	0.18532918060665982	-0.8147994265116871	-0.4706103576867301	0.20593020853094046	0.9991302558258528	0.42325204767479685	1.9316990032452517	0.2466962191576485	0.09692167698789624	-0.6513930920524303	-0.23977677716330065	1.5463524481306716	-0.3898184982300391	0.48889305812415795	0.8089137408294643	-0.07844050153339635	-0.2994310794856176	0.5238239654923194	-0.38616259860359536	-0.31367233543790696	-0.5954650778203737	-0.9030426693669664	0.3529162113598118	0.5470926407323132	-0.45340628017393747	-0.4805882658037509	-0.45870605270436393	-0.2642525040650713	-0.540193010291304	-0.6677090660185585	1.7780498626007848	0.4849546374544757	0.17158074469758086
-0.5971929608164176	-0.7185747381627835	0.15918735401122605	-0.9881365579823896	-0.4431284048273261	-0.9070874754232309	-0.5322919734606656	0.1825643861828094	-0.8361627578031756	-0.6146715777225684	0.22788348675039716	0.749752683124076	0.26783807585766145	1.8832877973373716	0.3059506004024976	0.056845925468173075	-0.6402997236544006	-0.24938701782537054	1.6263030963872616	-0.3367652576122838	0.6251156733565782	0.7924675391351744	-0.07716344492869485	-0.31836135029644386	0.6911019650562664	-0.44255906379371324	-0.38119041077013127	-0.6944493019481818	-0.9426329652381173	0.40811587530416543	0.38342657754537174	-0.49843894078090517	-0.5422758978469933	-0.5188276143876698	-0.2968929357396118	-0.47586788065308916	-0.6557173152297733	2.1398247836759126	0.48134188156352664	-0.008129668727556716
-0.6158168693904729	-0.7152788808434921	0.15688556102238344	-0.990384453044926	-0.5627801110370703	-0.928606797706627	-0.6050922096751178	0.2484157597540678	-0.8780868715858187	-0.7511809284429416	0.2125805501413947	0.5080069630766548	-0.021628781844056366	1.809969206716294	0.25071668781778844	0.06225317389509118	-0.6108151634180528	-0.2789508510608411	1.6544890535744348	-0.3123425474996126	0.7161667429532269	0.7593238568818987	-0.0460007597414035	-0.21110798611876896	0.8398098020501614	-0.5121948392518649	-0.45847990063473426	-0.7787171833968325	-0.964290906943219	0.4619131850050818	0.24433999313424618	-0.512086553578239	-0.6020313337215499	-0.5460911668139093	-0.32160504381919497	-0.39995467368006576	-0.65257534253707	2.2958607494376877	0.43441726512443546	-0.15077864426486504
-0.6417143901670437	-0.729751486169446	0.02406316656430334	-0.9815952898857198	-0.5982087136223879	-0.94296994024937	-0.5972110586204549	0.3362494549479361	-0.9246761238787944	-0.8450060107646241	0.19856988421399333	0.3430805156362673	-0.30202235159207663	1.7296609636568547	0.12440812338303911	0.10486450374875833	-0.5531149844245411	-0.3259198425270459	1.6245898323229437	-0.3144536876277644	0.7570019213477247	0.7367590148322851	0.01885994359839686	-0.0502948400239704	1.010338246138566	-0.568026045824572	-0.525356058223956	-0.850659393014338	-0.9817015734623571	0.5133328405977843	0.15270597138229774	-0.476378687621393	-0.6442413909636678	-0.5508110185337172	-0.3425479488782253	-0.2920817959724767	-0.663314323830043	2.308661411617458	0.34751194138265934	-0.28644311858797356
-0.6662850656244507	-0.7562525123668696	-0.12829094704181393	-0.9712613647167148	-0.6020340864446388	-0.9609048247797596	-0.5491833419441883	0.40947606470834896	-0.9507149491490068	-0.8539415025171317	0.1998570471063397	0.3518224559494373	-0.5003884316137399	1.6574267314731592	-0.036058194397270274	0.16637354997722495	-0.4600592759509852	-0.3854913654686276	1.5334250920089971	-0.31984721685927864	0.7416729263621736	0.6811070282739532	0.10442899619483836	0.12159895673391918	1.2561064880717725	-0.6121911317752922	-0.5669639992022416	-0.8994460612214518	-0.9953603045814873	0.5439826487743098	0.08478283028401327	-0.40585528055460285	-0.6809401504091958	-0.5534423735660068	-0.34127421820231385	-0.17332968608619664	-0.6819517823185344	2.254164868655466	0.23515935418847717	-0.44546954524823407
-0.6823033576659456	-0.7833543762702877	-0.32720608678630203	-0.9656043397015168	-0.5888667103329193	-0.9900669978092352	-0.47848504352517507	0.4535877714867511	-0.9430881466787302	-0.7748524829340204	0.16885276632641955	0.5157413781777489	-0.5872859730091113	1.5909475791346168	-0.22355022307873673	0.2379440773462588	-0.3483811463029035	-0.44569126948100335	1.3958866645582235	-0.3345745882327281	0.6788714561842577	0.5622646892164385	0.18153441874443063	0.2776944018308364	1.5258467583728479	-0.6628805280329957	-0.5734804368963629	-0.9056252268559313	-1.0154795312068106	0.542522584479702	0.032358929436344115	-0.3152595217927868	-0.716484779257321	-0.5541360258954363	-0.33478425713933724	-0.08120549858628653	-0.6973199813741057	2.152223751435816	0.13508052132343068	-0.5558911834917782
-0.6842503589495007	-0.815484610101547	-0.5533572479400248	-0.944920509066853	-0.5718166953387354	-1.0267873831490648	-0.38369702064802363	0.45459883327738765	-0.8979279490237699	-0.640912025619485	0.21653908681428388	0.8085692297859766	-0.5303721302747167	1.5258015774290454	-0.36028789249232984	0.29534344459722506	-0.21409893910560976	-0.49918345492021665	1.2433609447207596	-0.3703916710918669	0.6087183896483229	0.43339004148597454	0.23441332629305472	0.3573452507162852	1.6985732489634475	-0.7149115622139522	-0.5422923122110651	-0.8857029697891623	-1.0525404324262704	0.5187056463617357	-0.0053850471199034175	-0.209424837589996	-0.7325323816650396	-0.5629197755017881	-0.34584058599962797	-0.0031503464676011076	-0.6999260098974789	2.058557539265432	0.06689147097107417	-0.5920981955332059
-0.6770200134421748	-0.8540198905462274	-0.6832632930287459	-0.907079166592309	-0.5741149732219635	-1.0665928394711157	-0.27508797579109195	0.4163659912379976	-0.8118947176278951	-0.4813793910603533	0.39871860618453586	1.1633930639049934	-0.3758043241866648	1.4625144759018434	-0.43233172306205836	0.32234139779724247	-0.04538611977309914	-0.5397190211378121	1.0939502504547831	-0.42330754300265383	0.5438941242558187	0.28699497491464904	0.26299685794535915	0.3221260269852524	1.77166162553489	-0.7753806135873436	-0.4892141440876053	-0.8593076121475844	-1.0882470535926374	0.47262994150740056	-0.04193393122439502	-0.11619672052982091	-0.741564426171686	-0.5740785303665092	-0.3662116119796782	0.06488851540158233	-0.7056070180923891	1.9971339991963943	0.029864157267452597	-0.6067381229550888
-0.6748951379672825	-0.8915751638587988	-0.7222596888105831	-0.8717414039267515	-0.6101887734190177	-1.103622155101346	-0.1719725305651287	0.37552644807292884	-0.7051867935885607	-0.3339655474270651	0.5919922438173886	1.437868270632157	-0.15690033032758982	1.3949697418953968	-0.4944797288097094	0.3277996981369248	0.12219311183800596	-0.5597174980734121	0.9492472641895878	-0.475941447567558	0.4752265479555973	0.1457950988708935	0.2674289955734429	0.25388785183732543	1.7973987518514893	-0.8659513889240635	-0.43544218608029317	-0.8231274869368199	-1.1087088024103768	0.402183282043863	-0.08373136568402315	-0.06638516463166828	-0.7496044370749468	-0.5813543401262768	-0.40152081268946116	0.0698709777308222	-0.7261001832671892	1.9569109979536854	0.050482965603247484	-0.6058894315103419
-0.683433099151465	-0.9336688035331566	-0.7287404651869342	-0.8126942077935437	-0.6715550835436281	-1.1366988557831608	-0.09354035061852148	0.3595149058975713	-0.6023880588669847	-0.2315049194755901	0.6945311131183619	1.5057163456921336	-0.00875234683627461	1.318585843656958	-0.5209350618040647	0.323915498440799	0.252059402687737	-0.5680161179289825	0.82065197466986	-0.526659420166844	0.4252951123304983	0.08411241955988026	0.23831335700251216	0.19737455122825082	1.720040836468209	-0.9628694056032764	-0.3712374437447804	-0.7870584038146242	-1.117045265616574	0.3205812696891143	-0.1308143121210075	-0.04057714711516935	-0.7419793944763706	-0.596154769720499	-0.46738221995205365	0.05157455420839755	-0.7485026495452316	1.9327022142496837	0.1183148613808334	-0.5630935919688188
-0.6943603433922565	-0.9706115723881604	-0.6934034733072616	-0.7170734393869387	-0.738903788091859	-1.166440802097362	-0.039037237464159484	0.3491763395147686	-0.49355726380740983	-0.17339277711980783	0.699976016464556	1.3499722537773797	-0.06870134925107448	1.2430797593916385	-0.485200654081979	0.31672568739320567	0.33174892758054597	-0.5789679023056852	0.7132388590362504	-0.5730538934625848	0.38226646537518116	0.04878261118375849	0.18533428815155903	0.0855967532154226	1.5446766900749775	-1.0238015604222581	-0.30465306694783306	-0.7585009913897347	-1.11326171278342	0.23881766919108954	-0.16232409506293788	-0.017223022927650107	-0.727098890425577	-0.6038980408327075	-0.5398895552991623	0.08056015722272669	-0.7776379144504968	1.9170539849601873	0.1845601666435726	-0.4764238453748776
-0.7086671972684536	-0.9833691652329251	-0.6104271881852201	-0.6134944832470886	-0.8054431323224078	-1.1985526246118972	-0.0051920225159334515	0.33372731535383837	-0.35915363955523655	-0.14421575992469254	0.5658556861978086	1.0960216025680931	-0.2590518484803938	1.1729203602353149	-0.4222272233960288	0.3120969806359387	0.3390016331015756	-0.6007168693670698	0.6220289006091699	-0.605646426673929	0.3274171088846143	-0.010839581436755346	0.13288732621923158	-0.04484867048965175	1.3877961165411052	-1.0418830258346188	-0.2604515189271117	-0.7333075010597254	-1.0811225919903746	0.15139848367837927	-0.16821331353654287	0.003181471904833766	-0.7172044899107577	-0.5780971900576544	-0.577252321792557	0.12930610310363824	-0.8180280069117163	1.8738762980957884	0.2393902622280671	-0.2922635362664734
-0.7287140993732055	-0.9633606862857166	-0.49307485388758615	-0.5108530378442209	-0.8613577135147089	-1.23363948814221	-0.0019074657910002346	0.30564553369244163	-0.20531797886657258	-0.13112940086105657	0.2571409036049907	0.9470285328827643	-0.4841089387824728	1.102840762349275	-0.3827784034515976	0.32319226300997583	0.2727572481482188	-0.6328889827614724	0.5437613710081417	-0.6212413898808657	0.28632908108829236	-0.027901416349547327	0.08256253188001204	-0.09137154545615382	1.2417525783377479	-1.0333632845047265	-0.23275827973149701	-0.7144826011035191	-1.0022634441517262	0.07156239888944047	-0.16160334342966265	0.046845901079885864	-0.7076213156244514	-0.5282220796318879	-0.5520896423174125	0.20394030686018638	-0.8502650486969856	1.8319751068322998	0.2791717871717462	0.0031728369318761995
-0.736954001101633	-0.9154628377039324	-0.36971662768945346	-0.4060329453309805	-0.8970726464010926	-1.266724652667597	-0.02017781257344154	0.26653766363060927	-0.055914458649434604	-0.08305094009417618	-0.1040564135864565	0.9433000862895694	-0.7431138302372104	1.0205562643022252	-0.38142433557528704	0.38398232813368316	0.16884504035274853	-0.6736639322441322	0.4788130878426208	-0.6337853218067047	0.2769610107507306	-0.0018500800522894135	0.011973854063239081	-0.05449716192124292	1.0746943834240201	-1.0066871639698038	-0.20601819112397837	-0.7050374916876017	-0.8577138093797931	0.008075571597037002	-0.175654920143356	0.14545771138303437	-0.7087819301016158	-0.4761981549247398	-0.4613601599536977	0.35160097137425983	-0.8643201845376952	1.7522789339306322	0.2752362184920626	0.3622266620763143
-0.730795708152907	-0.8538215557694894	-0.26595157627740995	-0.33102675960687505	-0.9130231530391804	-1.2951758628369725	-0.04039836491131221	0.2322902433404926	0.06816994135069418	0.03146074901349703	-0.3576734734819098	0.9939237033826049	-0.9489298476562332	0.9130592590379525	-0.42955866624687433	0.49007671150935755	0.057200749144112065	-0.7149425840136989	0.4298669924919203	-0.6564656183204545	0.2817019370349214	0.0026352476825169642	-0.07285024884712629	0.05161146598488712	0.9458422331666119	-0.9729487158896397	-0.1879212979853792	-0.6951416820298457	-0.6550091759077376	-0.05264117323919402	-0.21370074994772756	0.28820490008598854	-0.7208289786969856	-0.42774050795476193	-0.34279922907959587	0.523675701301608	-0.8712673608326507	1.6094899574818133	0.2318075958713984	0.7328811817661766
-0.7250604673349291	-0.7967244735726191	-0.19405406663321728	-0.31177050213988855	-0.9196736514986226	-1.304761165682969	-0.06616606943544931	0.20450258874546287	0.1422995618306378	0.17775705144763504	-0.4495626021854971	1.0453376546240363	-1.0080878690634127	0.7566534634746203	-0.4868144062085399	0.5835229834977564	-0.03834772436855336	-0.7455886290933155	0.38958267792387186	-0.6934105705631264	0.3043256372630804	0.015387650065789297	-0.1621503099553451	0.21017973965107156	0.8517125568968936	-0.9475869918988176	-0.17337116247731152	-0.6894197485247672	-0.4425505643101002	-0.11059360662436953	-0.2636112604844862	0.45051878973739096	-0.719493299466283	-0.39200233359072034	-0.222999226867702	0.6337881187778042	-0.8763253339307141	1.440510504857648	0.16727251155323417	1.0822438681158704
-0.7177003217420339	-0.7508216395097688	-0.1597282993433026	-0.3382498536940776	-0.9238960690050192	-1.2946214810829657	-0.11048973437028313	0.17720024380993862	0.15594806917052287	0.3320890072661349	-0.4259901547720973	0.9595833829805617	-0.9488930578419256	0.5777155445371178	-0.457409802086331	0.6314947641916415	-0.10538167290895814	-0.7534234438728238	0.35336799353792925	-0.7427620860246693	0.34248061199824864	0.08528714825232953	-0.2690224195410093	0.31339431568455167	0.7845122806525411	-0.9257870782321624	-0.12139527734688701	-0.6969379511096367	-0.28786227264264036	-0.14981912840479591	-0.3367336697749484	0.6271247490200006	-0.7040616656358306	-0.375173724902843	-0.1281452832677023	0.6657529260714727	-0.8690565911341604	1.2570075673196146	0.0940420870108466	1.3280375261981845
-0.7044991722984731	-0.7304864915185261	-0.1749916450848465	-0.3942128525732375	-0.9272862197696489	-1.278142377647067	-0.16666636487770234	0.15938349676475322	0.12694757994036554	0.49592732003843965	-0.33092398115168786	0.6671416488188782	-0.843591411839004	0.4182397471640549	-0.40221298725165794	0.625406823594538	-0.1516952170292512	-0.7332803395479139	0.3368583580090439	-0.8009558082558378	0.37211456189196473	0.20694381059442896	-0.3881392483364653	0.3245294775986689	0.7685198271623349	-0.8981438887373328	-0.0316499896609833	-0.7090154112133928	-0.22258808191244647	-0.17570208635465795	-0.4126097199207471	0.8205312022256634	-0.6858549312678021	-0.3821479466932944	-0.08773249501974434	0.6203200608115509	-0.8442021802814281	1.0194722670381033	0.05338141234465517	1.3370462711961386
-0.6900432886943995	-0.7402223957059573	-0.2337320613098087	-0.4544053032999182	-0.9314857308519597	-1.259691198658747	-0.22771627791722387	0.16262992425977962	0.0751288161097258	0.6321125354326516	-0.21487500927033745	0.25531119356863863	-0.7397981482227077	0.37946102399863324	-0.39286435424260996	0.555942187627018	-0.18363870386526454	-0.6866853844333725	0.3500519985747325	-0.8683532338539187	0.3775824302063995	0.3361137109909097	-0.49759051145711697	0.2510433556474267	0.7928115713850674	-0.86912500959531	0.07037602737085728	-0.7215435715589867	-0.19411131379216198	-0.2053996786868737	-0.45026745269181684	1.0304704519003083	-0.6607039616760696	-0.40262576980990444	-0.05206803609422968	0.47892086184319177	-0.7819254678051474	0.725476584408581	0.03741935019529182	1.1811049526255655
-0.6737653964817644	-0.7604000425509688	-0.30136119754750784	-0.5068100227909873	-0.9409117243630751	-1.2370165617276876	-0.293590383646491	0.18457180341076357	0.02325309720293294	0.6969734655495332	-0.1068401587306171	-0.17275429369177364	-0.651829103485617	0.5463395627385846	-0.3957116065578664	0.44333017672180863	-0.20581416118150817	-0.6065269006962402	0.3718973714534892	-0.9368496091077511	0.352013034446996	0.43369157612360754	-0.5930379724958137	0.0643869209980574	0.8272476332527747	-0.8469232855861583	0.1792037788714871	-0.7425239944109416	-0.16696774743620613	-0.23307741922813027	-0.44246855040355043	1.249679965262209	-0.6388273513634879	-0.42055517458578795	0.06628493875115246	0.27373073538325793	-0.6349896744808918	0.4452991898224914	0.013057287181613243	1.0206850663634577
-0.6544828726587042	-0.7783551732213787	-0.37269443269686253	-0.5439162716194874	-0.9495779881420259	-1.223097770972507	-0.35793824154977005	0.2214185716498986	-0.013322417155544771	0.7019370900964054	-0.06497671799384103	-0.5252010922805024	-0.5932597191073643	0.8446836529820827	-0.44228319450919135	0.34732705476914727	-0.23741362388316486	-0.49326869341257973	0.3990835059169104	-0.979462827995875	0.30105755874451207	0.5019640436612481	-0.6768291619759055	-0.16742960734216528	0.8513995017890041	-0.8408416476904002	0.27936239883277364	-0.7638767348539802	-0.1310187259490512	-0.2533394181940087	-0.4286449036935423	1.4873556455947126	-0.6244266544149862	-0.43092226103105374	0.26549814943057	0.051117400448292404	-0.41513197761701476	0.2435146929091657	-0.026456371830987806	0.8660167849600053
-0.6352820748154469	-0.7847718865863726	-0.47294533898759133	-0.5591295140332396	-0.9483677654028506	-1.2081802466757572	-0.41512344518196465	0.27859319676332917	-0.051332163886232775	0.6813665914869491	-0.11828160666258121	-0.7391523892618281	-0.5716732955621759	1.1355968367044742	-0.5811818078623762	0.3185975908612183	-0.28578003332978325	-0.35126454571575316	0.44618570709868244	-0.9924839354301327	0.23973525756726394	0.541414825418369	-0.7226216573847118	-0.32067064511263316	0.8719612277049833	-0.8502331131531673	0.34060394512230224	-0.7803762828378024	-0.09397890301835496	-0.28101138773014844	-0.38385357783415286	1.744756662404002	-0.6158419976118279	-0.39270352561938215	0.5127145434062335	-0.16067320445810845	-0.20541702415773053	0.09737826296145281	-0.07554452079032367	0.6785878669089953
-0.6413730640160996	-0.7203947514081273	-0.6049520495224405	-0.5635880167994547	-0.9616267672109119	-1.1586244425580439	-0.505118514359961	0.33709507026374086	-0.1048854686724348	0.6262297211548775	-0.1895659135101217	-0.9041934653191595	-0.5572654845338257	1.3564773644645223	-0.7189906748082566	0.37671168489088036	-0.35425775528650544	-0.20596389097293386	0.5151282569244177	-0.9608602130995161	0.1857519102779434	0.5158974567085882	-0.6494225256259738	-0.39172853860908396	0.963626427593454	-0.8221063891783832	0.3621438516097363	-0.7883647813271987	-0.07910817029529013	-0.312394113556536	-0.2851352451568433	1.9587807769333527	-0.5938227419445108	-0.316145419608311	0.8073795712682219	-0.28270757561076365	-0.059620112193304445	-0.05703307203552634	-0.13598606421304008	0.5407213823508679
-0.7716202387700674	-0.5531985346195393	-0.7936543795979893	-0.6058399211502533	-1.0345531860239217	-1.0947943662550998	-0.6687215707948188	0.33788186016627275	-0.17381664401988764	0.4902912356358019	-0.26687230388970984	-0.9605364470891337	-0.5989759365054614	1.5081373315421696	-0.8029475203582649	0.4446022202148443	-0.4305352375352836	-0.1260048932900229	0.5548197117869234	-0.8352979849980487	0.1630902826395093	0.4921955777962289	-0.44721563646673335	-0.42422715535709454	1.1793280576754357	-0.673334407282704	0.37155216115617445	-0.7638179478659142	-0.14886676696004333	-0.3216161797335443	-0.1649914921330953	2.0871714503217125	-0.5347092101662632	-0.2325452345136926	1.0830686115094923	-0.26520218219009467	0.027919668564824186	-0.15009227930477742	-0.18428435209355692	0.5002651786840523
-1.0473252353426143	-0.3274177248085593	-1.088356511560184	-0.6790776207114153	-1.161722017071003	-1.0225977805806172	-0.814500551741383	0.3023623403141187	-0.30518093829918147	0.35189996488742353	-0.3966254743431405	-0.6975542674817689	-0.6924680521155329	1.5603602216541799	-0.9446701999329324	0.5082767184097167	-0.4250308513855754	-0.0879329798420504	0.5869346205820042	-0.6739114441054962	0.20524659915853588	0.5859037484126235	-0.1850935082702152	-0.4319627974345023	1.455695771217974	-0.43521751211216025	0.38506485384726796	-0.6907587854751568	-0.2891480482572481	-0.30943935893661967	-0.02992756427350136	2.1508784870302273	-0.4524676792816199	-0.09660445734414279	1.2523534837222623	-0.155326046432605	0.039630048664709414	-0.14961917254359938	-0.19920242394743706	0.4520101887682119
-1.3573551434326514	-0.11043947905919275	-1.421691892352093	-0.6996016483795481	-1.2893413411250965	-0.881006141454191	-0.8538125900429284	0.3099140527430936	-0.40400835089264897	0.3116297789925246	-0.505482678952971	-0.25560061831596226	-0.6798859356222149	1.5721003967705973	-1.1661901398348333	0.7058050775456763	-0.26844347285416503	0.024038542391887397	0.7112040439451977	-0.5718537247595925	0.2916389185265866	0.7752235270454776	0.08408373165914278	-0.39077211393199185	1.717576360086961	-0.19318466868846826	0.42063617443428286	-0.591559009057774	-0.4290288420679357	-0.2807920895357025	0.13179801374692865	2.1546212940269536	-0.3595990694691988	0.0761828299766886	1.32363907740064	0.007862436247748395	-0.040768276037081476	-0.18004975648421073	-0.18225818671745533	0.373672527777089
-1.604182024671088	0.07834022813891926	-1.62597043323563	-0.620014444281554	-1.3675095133163002	-0.665224681491928	-0.823506306457301	0.35808838962569073	-0.3257468985245314	0.36089351072819953	-0.5042925640564768	0.15657975587020867	-0.6442182106506606	1.6693875336309492	-1.3330604567150908	1.0286148306044391	-0.04790144377183878	0.22285631833069824	0.9089127072736127	-0.5411554337180282	0.37413103587150964	0.963563318106021	0.30313649985394014	-0.33622121835985147	1.9296612045607866	0.03213558862526725	0.4716978130822492	-0.4743508186295444	-0.5269849195268499	-0.21471408094575445	0.2776608955649208	2.0978991779255747	-0.2552475086005887	0.2167529824752524	1.3517737951195765	0.17934646187833145	-0.14754175317208246	-0.27150218607399246	-0.144873718439063	0.37598922604518126
-1.7341744066644913	0.22744714661401105	-1.6653076284648436	-0.4777099025856894	-1.3232733906701715	-0.4644665438710726	-0.7399420066279851	0.4597423803504815	-0.13261223529044858	0.515864061517642	-0.45343941423030054	0.5925485846145767	-0.7192004509370459	1.8497290160869668	-1.4005551756866668	1.348331688614918	0.1760808266540555	0.4655211289871639	1.0878156597728683	-0.4827014339368135	0.42969469192222787	1.129331985145334	0.37723082325224905	-0.3068594763299698	2.0332224985490104	0.21162903585999054	0.5231160726985499	-0.3398788493726358	-0.5208932940740283	-0.11704559034520501	0.3545965122143381	2.021610360875748	-0.1554476313239861	0.338089362230637	1.33422750519631	0.25429399574012124	-0.20920882915574937	-0.3755946000755982	-0.1199896602776418	0.4728948795909679
-1.733472524720296	0.2955634756713109	-1.5357144484425662	-0.29461299030000915	-1.1495663413563861	-0.3061842052194309	-0.5297660779357847	0.6579288742569469	0.11365115852578873	0.7951090639250786	-0.4276093239660404	1.0252052496378057	-0.7200420179393393	1.984170685552852	-1.4535817721442397	1.6863038597645825	0.419322808864022	0.7498236663107927	1.2616943774794023	-0.33850044127925843	0.43956213982839126	1.3000885376488427	0.30056360640034924	-0.29022858919878297	1.9750808381924885	0.26332636314633084	0.5683031913953969	-0.22536179662031045	-0.38058566491586776	-0.033839238567923174	0.3657958837467779	1.9582354673046916	-0.07222055071571752	0.4119331765178572	1.27094821862366	0.21409528420545162	-0.2414994653579515	-0.48234712379099165	-0.09574435933648338	0.5244700880642974
-1.658366349280838	0.3022835245771951	-1.2259612720339141	-0.058344304283910506	-0.933134993386104	-0.13489293899666616	-0.25848668364876554	0.8859876483413178	0.4569297579669966	1.072815632993426	-0.3596144333989398	1.2795721837191485	-0.5984194905640535	2.0991220683000793	-1.458742996617985	2.0704780119656476	0.5919496076923287	0.9887331519965581	1.3954495561312563	-0.1666521888612371	0.3874625205826553	1.449008956810354	0.1769332589186663	-0.29518911304214396	1.812458700765007	0.23056179437086213	0.6026555166724668	-0.1516037222603252	-0.21105298838629832	0.018330647689991923	0.30715010982553137	1.9012704405505443	0.00467826324611445	0.3570969439968282	1.2034924818075465	0.12551018592703223	-0.2736829127262882	-0.6101662881927576	-0.0392658580222787	0.513133175994942
-1.5878368287103786	0.3318179061835246	-0.8694403550679908	0.1744406770618122	-0.759225603992898	0.0031735092817628484	-0.06171228191984679	1.0365990892629084	0.7808022096426928	1.2837745140761971	-0.19843814344665014	1.422803657131823	-0.5958028150214012	2.2732296632892437	-1.360420047366572	2.390390568975055	0.6395884906908813	1.0708017147028506	1.38763184679378	0.058589110975989	0.31191744055283266	1.5897188390679549	0.062054505228030576	-0.34533450841773405	1.6329315875115598	0.22808282886800074	0.6191054693391191	-0.10217692907204905	-0.12550675343724227	0.04031240618074435	0.18656897760552238	1.8485687436204834	0.0729275816071804	0.21929386111674623	1.1687638250112742	0.04503571447115877	-0.2830284391790011	-0.7049304651107783	0.05211763461854483	0.49618801910827404
-1.5019091720628164	0.3820841053345703	-0.6294951966097759	0.3853965731793988	-0.6251352151346982	-0.033754240225596	0.08729770319635331	1.082835864095813	0.9641250665759106	1.4740613018950448	-0.014935706659264247	1.6183118129555498	-0.7041856079726141	2.434409452492478	-1.238776524998838	2.613598040231296	0.6911808313645836	1.03041576302592	1.3306520000095163	0.3166109222551475	0.2754186293996079	1.7724865213038867	-0.023633488914927735	-0.3903806240382605	1.4602450614028197	0.2345322253823155	0.6335194404774586	-0.05614671741646867	-0.020694962557807933	-0.023468742372627548	0.03307352079925013	1.8068178555060093	0.139828252978022	0.06491097962347385	1.1642407813866102	0.0049962362686605906	-0.27407817155117054	-0.7142676287370268	0.1819707959764862	0.4517292030871797
-1.385771747351402	0.3519722195253917	-0.5041592162416197	0.6329952895225455	-0.5240720720702037	-0.16402548857363863	0.2685106248983127	1.064519101037803	1.0914041285747913	1.619985090596133	0.20648184977051778	1.7793408874198804	-0.7264572418092877	2.6016869975838475	-1.1822210050690996	2.780388893557278	0.8427883195576819	0.9441929032404861	1.3589233691881657	0.3817092294944878	0.2941990187200497	2.0130483424196752	-0.06671536907943958	-0.3977891986095134	1.296404007278667	0.18015843259425787	0.6596240953595804	-0.015159122959428081	0.1098586884747708	-0.1737861126558053	-0.11678121621842341	1.7774256665211219	0.20595085877758015	-0.0954659627599709	1.1767008134407617	-0.004963551830716715	-0.26936186286105607	-0.663609499120432	0.37438095477693933	0.3941787480906999
-1.233862380538918	0.27546166271152267	-0.41099805583157234	0.9464008674831623	-0.48886489825104495	-0.1671698064608683	0.4560739871160059	1.0576328510964839	1.2420399495305077	1.7697017463973654	0.5349178066782077	1.7608736139218735	-0.6884855547166977	2.8087337404306276	-1.1954185296443725	2.8133131229639803	1.0483511994457202	0.8506239695083849	1.4526002268984732	0.15795729563808214	0.341443929450774	2.2272258827424865	-0.06834925032369066	-0.39759097587851	1.1417547839818707	0.0945523986080514	0.6760351439205964	0.029865178011468863	0.14310968900012147	-0.3074425911661284	-0.23091870563153943	1.753139558604617	0.2529525031628517	-0.21331900146974622	1.221913920018344	-0.044263365522482445	-0.27233635300084424	-0.5771916395929864	0.5603142527310718	0.42863103322609775
-1.0054430743985867	0.2785883521330098	-0.2988024082540863	1.2736613626420177	-0.5129968160249451	-0.07883267109339147	0.5843323570542982	1.102031331764594	1.4228878495181772	2.0428559073774015	0.8957320396755053	1.6604891109054258	-0.6818817830484215	2.9696412664764242	-1.1762158067820372	2.690282267528856	1.254280662427745	0.7649347349179912	1.5743424601609264	-0.15078248824036306	0.3900795118915274	2.352664291998247	-0.0678484438120426	-0.3965205731310919	1.005309382171427	0.016015502511874797	0.6242861994063849	0.09289136110565024	0.1154128175641087	-0.4007943699391415	-0.2896137617157454	1.7336571327805987	0.285196837212783	-0.24709685403322776	1.2951750959695634	-0.15823333888451224	-0.2823786068736861	-0.45710286113799975	0.6600565360929689	0.590817115197545
-0.7366415194141507	0.33208624146969734	-0.12203364571292227	1.5442450723378753	-0.48707437943504167	0.014451580842284128	0.6920800983135236	1.192052597014567	1.5980764860299383	2.3951329528253726	1.118395896683591	1.6397232319834587	-0.6515255875175762	3.056385247274612	-1.036960127584757	2.540598059304871	1.4598942999749507	0.7062010534041357	1.7229040587469329	-0.45772924899626755	0.4254531432066388	2.366145403089135	-0.09500467690615094	-0.3904103574479114	0.9026206460371032	-0.060675790146731315	0.5098951607997291	0.1641673181917429	0.08338962735926587	-0.4737571876337019	-0.30245176516657296	1.734152868806655	0.31247451936602266	-0.2337892848871237	1.3521897071770168	-0.30851364854076324	-0.2972912533853259	-0.33004245286264994	0.7015551503384299	0.7998819306879457
-0.5330140296177529	0.3730657063688605	0.08709430370050482	1.7356836994764744	-0.4051495536938433	0.21174377452014972	0.826992373247571	1.31378811319557	1.7088437536787073	2.7185619542450774	1.1720430072324386	1.6304141816706768	-0.5222369825858723	3.0897844259844502	-0.8727052020820304	2.4093903891753827	1.6467952805091106	0.673245957246918	1.8104915438884615	-0.6773384318477714	0.432779454624475	2.19879996117386	-0.13295329032627104	-0.38084115510872185	0.8230846663925577	-0.07949277279620494	0.38085024240330856	0.21324792133918594	-0.03997105763256679	-0.41502566855772755	-0.29606972506337786	1.7607937228469281	0.32270608162839776	-0.22449283573293344	1.3818407709387046	-0.46656043555970567	-0.31537936910025344	-0.18646794065942393	0.6984987313812582	0.9364696436772988
-0.41641028608040037	0.4748172802103001	0.2742434821962036	1.8598559312366203	-0.3816742867437227	0.5058284832945432	0.9282290163251687	1.4038939399771233	1.738191151099978	2.991759655791314	1.1102438650320667	1.5868010094664637	-0.37914759856189956	3.051423485939925	-0.749990482182009	2.289278001419932	1.7594660043809103	0.6251548567257235	1.769564127266945	-0.5920830743437409	0.4167171963736358	1.8657046981341252	-0.16806608687418523	-0.39028646824103475	0.740684565548184	-0.01751182487985826	0.2596898894158944	0.23964327898076393	-0.2131133911129875	-0.21956172524405523	-0.2831393175570021	1.8046861905939664	0.3147438772822655	-0.23743095961662447	1.4136320488293046	-0.6472902675744443	-0.3289454558864485	-0.009954486027081511	0.6355090274346964	0.9568439727528759
-0.2988787123017493	0.6178808213707262	0.390193510571024	1.934457282778847	-0.38235002625423997	0.7192950820396933	0.9317679476877663	1.3964672315513549	1.6731225654625224	3.16484791996091	0.9486027662575414	1.5768524521328424	-0.32101509322855415	2.9529487184100596	-0.5720511241347883	2.2733795849200162	1.7801018127024093	0.561882867478352	1.6604829656821505	-0.3244960631003828	0.40887886491710645	1.4649400368320198	-0.21917339138785435	-0.408914449387081	0.6444634147278931	0.06718162290474576	0.16251391755340977	0.23671046146503336	-0.33038772022418933	-0.020692888911337526	-0.2690384586803495	1.849014906043934	0.2960703035714666	-0.2545385371761197	1.4429971730515025	-0.7980636869045172	-0.34274601824672557	0.14713481176901183	0.5629173601125727	0.873356819076735
-0.1702179830380855	0.6778070908239805	0.4154126696769283	1.9903829942991504	-0.3454019642045954	0.7938530800709376	0.8620648342547046	1.2851180774014395	1.5089107254456606	3.167537759383971	0.7298310446620253	1.5161656490892437	-0.3343008149205117	2.806011108856249	-0.382857236170424	2.3524930323999285	1.7498164093991977	0.523855838392579	1.5651330377858668	-0.16245882833271527	0.4062618736082334	1.0704636291189062	-0.27828107992509965	-0.41517333211851326	0.5369189940478146	0.13172326046141153	0.199583046207431	0.19789145367886657	-0.43142122784266024	0.18668240896387625	-0.26239152695125045	1.8768653559877848	0.26676316705312947	-0.26196514092054607	1.4536982436960624	-0.8572008918493994	-0.36049246955370373	0.2445858780288126	0.5302857950215131	0.7421938500517762
-0.046547345953014414	0.6583352824491179	0.36456650950350444	2.053622354921022	-0.33173446450034555	0.8112801339869705	0.7362341801565803	1.100972474325673	1.3176348687878368	3.017608238592424	0.5062120310631906	1.270269166491469	-0.39627325712224903	2.6047429168164693	-0.3232272402064605	2.369863445717872	1.6729129160206888	0.4884769866765824	1.4933718922414143	0.007994047219780916	0.39358147610678323	0.7570246552699412	-0.3225774158803575	-0.3993650693209903	0.42575778775958073	0.18335248429987	0.41220046752875766	0.1778385588608395	-0.5050213426346686	0.41431393479985185	-0.24835843104866653	1.8794630127643206	0.22842398602814534	-0.2503464644026163	1.4699274787707672	-0.8689687487527895	-0.3806573689247884	0.23213335101292726	0.5135613452221583	0.6005197227955954
0.07197936181501005	0.6390151418447012	0.2683772622003681	2.087170324361433	-0.3880422726394451	0.798427787521941	0.5470597785670114	0.9001020709386083	1.132846713077234	2.7883768332274514	0.3025389345064633	0.9316501989571122	-0.49136572965471553	2.3809754607491063	-0.37588285916367437	2.2944597705654757	1.53922288151368	0.41481676115568134	1.466582672326619	0.2579038748558333	0.3741563208116908	0.6865786255526899	-0.3780918176965288	-0.34993327577701244	0.3312284666712821	0.19706851870306918	0.6732145962619474	0.2442482597125894	-0.5070659366447852	0.5372421147976241	-0.19173938607911042	1.8588651808816752	0.20701421505833323	-0.22391981859123136	1.4881756202909642	-0.8745008229059762	-0.3951680573094291	0.09064764979301052	0.4879423728395748	0.47255654989339907
0.1586858189759939	0.620797509263906	0.16430493259806708	2.0785729247620646	-0.46150317468111196	0.7194601269893591	0.33410357971226606	0.7289862969029033	0.9390130557267297	2.5318938712615706	0.11448545749256847	0.6127654527922378	-0.5946071460563926	2.16057374061076	-0.45240160583148475	2.1882037227993827	1.3673066899137163	0.34326610065816177	1.5276070281190246	0.3363486364669879	0.3107290483642613	0.8749623904145558	-0.45895328908348015	-0.24833421500121006	0.25712099581245945	0.18303920843961702	0.9082213303771057	0.42622011532672516	-0.5175945418824481	0.5410625201850952	-0.10896999338941774	1.825517018408858	0.21555996858292822	-0.18907132873667476	1.471634451173179	-0.8462651575205842	-0.40708611577493115	-0.09351585190213786	0.45637540311561986	0.4188366752015874
0.18737163788703828	0.5991906853512365	0.07162424354005917	2.044428357579939	-0.5263627144787363	0.5935308303940731	0.15931250193310503	0.5863015804199053	0.7497409822026441	2.2722856642106213	-0.047906486302491946	0.3152498940595564	-0.6815138849053418	1.9595543407665699	-0.5447610917646264	2.0750811927665334	1.1947250090046695	0.30214703773197177	1.643616609482983	0.3426169874639343	0.20644131258215132	1.1608612006929446	-0.533091433051559	-0.11764101288238124	0.20077107639257424	0.18786093254957947	1.1725941802302506	0.7095342064788674	-0.5821784186556178	0.49712208722405826	-0.0325826408029196	1.796888262904098	0.23707996550867155	-0.13748470658503503	1.4414634973396905	-0.7904975353468167	-0.4179590831102373	-0.2715021860739928	0.448888893759851	0.44552458049788246
0.18356416871030853	0.5807922181210639	-0.022944809668988923	1.9711427171288172	-0.5662160746498708	0.4642286921350964	0.04168877693437238	0.4687242856396666	0.573754974624744	2.023552923028453	-0.18523450822159312	0.049721752539039855	-0.7412559446146597	1.782165505311042	-0.6727900643572908	1.9611460864555244	1.0468002709711608	0.2715109669550658	1.7856115331949014	0.5246883636532164	0.14424035973356525	1.4188869029050382	-0.5821203905418899	0.01284405536889408	0.17735189002374235	0.18949541529871938	1.4847283037698609	1.0686181933603598	-0.6164780640469824	0.39488873157594206	0.02786193206633229	1.7789475761211153	0.25622686244200116	-0.09123619149030279	1.4270365478472269	-0.7471912055552503	-0.4096117526729045	-0.46068240474615063	0.4802429444103856	0.46694257067443196
0.181554671089257	0.5607545722949253	-0.12011734718095095	1.8692789794964	-0.5850489729853635	0.3137584811009872	-0.03204862899779203	0.38001556242335666	0.38682323695711834	1.8049986320640152	-0.29651280493845455	-0.16328235008123124	-0.7823363710162711	1.6088418404476026	-0.833001335106103	1.8510441279278775	0.9122924741775662	0.23680039352070764	1.9645446311029129	0.6962546487253543	0.15159195609158416	1.5895931996356087	-0.5921678211818261	0.142556054969256	0.1668212490541396	0.15567524308109862	1.7644099191909866	1.4635557110744735	-0.5936186598823279	0.28359489789409487	0.056821363075133045	1.7712289661954166	0.26719110311733485	-0.07332186611288435	1.4078179448596697	-0.7220066562766297	-0.4076622557569619	-0.592072186213403	0.5300934810197138	0.4375021525843629
0.1803912777297003	0.542840275255021	-0.20337297611231678	1.7899474601448557	-0.6013927065702491	0.15671609553273527	-0.08701140158512743	0.3119288231477083	0.2233518129302429	1.6164583047338823	-0.3826301317835064	-0.32461307880067414	-0.8300941487147755	1.4410901819269024	-0.9942467056371667	1.7430267891714262	0.7784670859127788	0.19971094888977126	2.118738396891561	0.6500120040004739	0.21137187591770976	1.6214742055937905	-0.5517589957732358	0.24561700838620779	0.17869070016598804	0.11504472607539391	2.0416859640802523	1.8274145077644282	-0.5686619659856464	0.21474680684797404	0.04116195579490086	1.8017365612389302	0.26709384492092453	-0.07642068249761487	1.38658910026115	-0.6857425490143292	-0.42952877786567323	-0.6314560924457221	0.5809605344956955	0.413583963286802
0.18533329580252667	0.515475909441216	-0.2757844783656674	1.729557919092787	-0.6062603216883827	0.049178731020761306	-0.12856372178329903	0.25877638566684824	0.12084303132362717	1.4591849417764948	-0.4552577872052016	-0.45869839519832656	-0.895970909959944	1.295518582352651	-1.1246221109196024	1.6313720016305417	0.6564964309335314	0.1433711000265608	2.2018844584763224	0.46206992307126094	0.35048961680100943	1.4929576302455154	-0.477101265049323	0.3197176208035605	0.2580868041240293	0.09040489863210831	2.3753859301777203	2.086560614933932	-0.5758075058766725	0.1415012099026793	0.0022536881387455964	1.8631582548673244	0.23622409338026004	-0.07941394309308378	1.3891972154546823	-0.6361285246451274	-0.44561380224772434	-0.6442031953695095	0.6274181026447021	0.4115138442898183
0.20046702429791238	0.48344484299832546	-0.34326276894633023	1.659111444680366	-0.5975596982733029	-0.02423664812817915	-0.1698348910661572	0.21895158088074607	0.05940921509155843	1.341248061461038	-0.5134916925053461	-0.5799875380940932	-0.9755794693955535	1.1629874491812007	-1.2323725258988896	1.517202907386031	0.5522232797839821	0.07256851223236815	2.222438603013349	0.19946433493850968	0.5646909875558035	1.2861802524879742	-0.4084907729535587	0.36267248661200135	0.3724784726957916	0.06407610568137818	2.6865409670588103	2.247147070667215	-0.6316913189624639	0.0721452704062601	-0.037239805202547445	1.9129896402065196	0.17245513593383446	-0.07531988640960822	1.370359865186445	-0.5910809013178779	-0.4455937043413747	-0.6416234245396959	0.6403718243373437	0.40645610203126037
0.2275183236128858	0.468208065444359	-0.40879682661408784	1.5966870791878025	-0.5819222460977143	-0.08449921436526223	-0.22605614870299098	0.20546217829948618	0.02067458557347136	1.2600690947002957	-0.5578732733450055	-0.6695245540966839	-1.064426870949246	1.0553449239534702	-1.3139319293528284	1.4138823446038653	0.44753278788127765	0.025095818479256987	2.1563699154890505	-0.09895833605338158	0.7840568073428422	1.1064153526851483	-0.39542598308094296	0.3551796673800715	0.40955219036613233	0.052409985059390686	2.8443035994326085	2.3225773082432957	-0.7329619573295307	0.04701254312161142	-0.06465916861887841	1.9512505466975565	0.07865284743587356	-0.0459527578973847	1.2697264769549303	-0.55077432204206	-0.4614241552429938	-0.6143439101593772	0.6073556312426845	0.4045121398706584
0.2600404561641194	0.47308476760175405	-0.47471637873871436	1.554286025401574	-0.5663611486690772	-0.12106725052078424	-0.28256748268102194	0.20560924183266954	0.004939451352716227	1.2203407469625596	-0.6058456300311695	-0.7166429487453078	-1.1454656344160772	0.9851526654505592	-1.37308429178508	1.310795769755202	0.35649610629460327	0.0075310714051462415	2.0267145124280583	-0.38293560301770674	0.9480486081305305	0.9833075548994346	-0.42579363793099356	0.2962876939989557	0.35462101005220836	0.06702498497461712	2.876172545966545	2.256618307633383	-0.8372520605620535	0.007798563351419399	-0.05720524147132526	1.9345095410976303	-0.03528188771904245	0.02274898151298389	1.123368756908561	-0.5231961362217638	-0.47076298239358944	-0.5781289265726769	0.5507534994987509	0.42262711469468045
0.2883801415136428	0.4765497928188502	-0.5425242950143816	1.5021156835947498	-0.5543390937616243	-0.14436397995443154	-0.31871099479411324	0.19213822219305776	-0.019354477493543343	1.2219275587085385	-0.6699432773964454	-0.739357514155304	-1.1988614511572737	0.934967054826964	-1.4265560612430837	1.1977795978739452	0.29471275560807014	0.007062279177728395	1.8875180874956865	-0.5376922963160251	1.009472049068508	0.8950584176185397	-0.4355155443383586	0.20969904952838836	0.2554291660804672	0.08183067454391071	2.8155923694728373	2.051118593017771	-0.9048185151953414	-0.03713448248974556	-0.012315351286017535	1.7828242318448784	-0.09561438889230044	0.11607537861806967	0.9889598436790736	-0.5137089115597986	-0.46607347091194207	-0.5396823073200465	0.4966583181354194	0.4690069552697628
0.3039849962455429	0.47321310186905363	-0.6192041706742262	1.4441764546961566	-0.5460736924041664	-0.18432601738257573	-0.33587458876706605	0.17173683355217123	-0.0793488836192055	1.2545587941555703	-0.7331266304850154	-0.7342112925630795	-1.2233726649399432	0.8913486193284644	-1.4698769588475122	1.1010106972298237	0.27903991840516057	0.02954934463972817	1.7382480718039068	-0.4133808464411691	0.9414682024480727	0.8587046478687863	-0.40876621653496487	0.11478009478740119	0.09250063429207367	0.08001912283028122	2.646969007608837	1.7797317285554393	-0.9750987995070061	-0.015014219876184426	0.061139712604418174	1.53246266660559	-0.00023651761249121606	0.22049267329478028	0.8614308090664136	-0.5194772674316916	-0.4795189702600375	-0.48629265564835517	0.4641915936173306	0.5302331617262606
0.3047061078320447	0.4648130407366981	-0.7137508763785287	1.4021908886229097	-0.530321708108152	-0.24375489502775607	-0.32891275657834873	0.1540597968635103	-0.15388754510061034	1.317402344705155	-0.7724361765941207	-0.6926071376979179	-1.2345797621235015	0.8704453807065518	-1.4900627720857997	1.0482400367361246	0.30953399208494925	0.06774593687158852	1.594137945244254	-0.09511924219019943	0.7739744374451283	0.8514489706507173	-0.2886039541464434	0.023577816252727996	-0.11255046137473124	0.047669985086885684	2.4505681143203435	1.4866198060589848	-1.0460852064922679	0.0036088136364588993	0.1555828176450309	1.3007506906665447	0.25064424196804397	0.31971511520000934	0.7412755486387899	-0.5392684296528886	-0.517437020240217	-0.4443379051288844	0.46191816738177155	0.591304539338108
0.2894089273770518	0.45274378623472417	-0.8011687280688449	1.3626556347031378	-0.5026469300757205	-0.29776268086466945	-0.28902056559441014	0.1272758508824584	-0.21922537291624286	1.3959204990869698	-0.791324781260372	-0.6377060632673824	-1.2340003225481517	0.8801717472964021	-1.5066872013206396	1.0276235726316054	0.3748139815141255	0.1019178979595513	1.4996974038454531	0.15925868338831267	0.5576048830696985	0.8001629543664615	0.01187369276090906	-0.0227864805289707	-0.2590269481315511	-0.0037821697870818517	2.31636840192708	1.2204127284340136	-1.0996820252471557	-0.043823077420377846	0.259839233384861	1.1366422366008178	0.5836238870784876	0.40261410826596683	0.6814102068709624	-0.5633948477564334	-0.5805645440853114	-0.4334118169084933	0.4943505501138247	0.6260722165644588
0.26816978744928377	0.4616863513152111	-0.8595739317226162	1.3236903446973267	-0.4600066216408704	-0.3406870635432321	-0.24712015378680277	0.11130842776705581	-0.2573283188624541	1.4676221359380401	-0.8009529640066896	-0.5933447885104893	-1.226394028439983	0.9176642617525484	-1.5180066523003455	1.027819271630534	0.45005939135983297	0.12547221381163082	1.4429486718616542	0.28994693323930154	0.336178340657799	0.726286968146122	0.4074983167999703	-0.007617486038933946	-0.3360718084069423	-0.05981768670343109	2.221072795170362	1.0537450853796941	-1.210706641739805	-0.07618687411666028	0.3465758401927561	1.0703127563144652	0.9431096326506481	0.4712781491801706	0.6798245421519716	-0.5900689991747232	-0.6575127281970335	-0.43656288646878566	0.5532673182365591	0.6230157804830394
0.23306126800779614	0.48242400223571236	-0.8833293292676542	1.277432712652151	-0.39232959168075043	-0.3725999857338116	-0.23801175667323027	0.13528346026430194	-0.26363479911282556	1.5249602237835893	-0.7909978827480295	-0.5618701835320168	-1.2280449713570523	0.9977753487324644	-1.5184564625195305	1.0615730946196513	0.5269572449984345	0.1392517130069078	1.3968663903428054	0.39074664442664886	0.1810425901689804	0.6807866477214686	0.7791092686055133	0.05913897419474147	-0.404730788239115	-0.1312173414616971	2.1542420257043835	0.9997198433471549	-1.39681212281014	-0.0806247770516534	0.39632618369989814	1.1643439657368528	1.250056500521905	0.5383965517516257	0.675656756743038	-0.6138512678184137	-0.723500854045933	-0.4497920226964153	0.6253369904109418	0.6011505069775017
0.18530925874964274	0.49543826361507587	-0.8703789502673247	1.2182470206146154	-0.31723469805432963	-0.3871408689915799	-0.23732003616730024	0.17045370422514508	-0.24552826263043648	1.5460822362315865	-0.7678187351072919	-0.5558491645999648	-1.2343268321501344	1.1182189365521464	-1.5322429138766238	1.1103106540049963	0.6080905433075603	0.148712339128313	1.3622745337949116	0.3914840974851126	0.14116823950141097	0.6429377687267792	1.1212790576075549	0.18858337310824913	-0.47002609084823294	-0.2053888065487123	2.1290062291814777	1.047363431230765	-1.53531228870678	-0.10832560161337852	0.41594048455759225	1.3750962224942305	1.4000545749058015	0.5969121574983193	0.6503727695844735	-0.6014721603818488	-0.7660481217887103	-0.4853107359553454	0.696994561152897	0.5677648205496912
0.14904215335917576	0.5039024918810812	-0.8229128501867387	1.159498123352265	-0.259441790087031	-0.37821997786603373	-0.23092943123509296	0.19543244533636867	-0.20177123094251231	1.513078487051504	-0.7435924906692091	-0.5873901335145624	-1.2248488562390496	1.231949829283273	-1.562227170343145	1.1394017356283368	0.6763144769684453	0.1603074660298766	1.4103564607612635	0.25890883539628823	0.17269855990880376	0.6055977294330978	1.3901808539555067	0.3970740415776448	-0.514966150697638	-0.24641432355212625	2.0448112605663877	1.1953629396303869	-1.566660973671172	-0.10048857666445661	0.40228932541794027	1.5515980772113678	1.388292817019902	0.6269050810468759	0.6162679808743609	-0.5490843940973996	-0.7841630347121036	-0.5314966676974179	0.7581984922256051	0.541478323369155
0.12515893761423347	0.48996655712747206	-0.7487805900679427	1.1013990914871405	-0.22362759602961102	-0.3638949226193674	-0.2247039466817208	0.2306468083571666	-0.14412751614170102	1.4410188499894505	-0.7293979443286165	-0.6444872509223193	-1.2009630692996145	1.3034470732649386	-1.5962829048761065	1.1434008021281816	0.7307661657752441	0.18051041617105232	1.5833257919703143	0.13665068619401924	0.19186454456702667	0.5791820387820318	1.5085464729834908	0.6314724209891868	-0.5455256578251125	-0.26966484065864355	1.7861767662946335	1.3643951259824667	-1.525142014378107	-0.03131730933178205	0.33903566926002393	1.6365474026364004	1.3223582437334038	0.6258872216504312	0.5749540498352814	-0.4909385450592634	-0.7623166105097423	-0.5831188639216944	0.7986187743895469	0.550773788449794
0.09503570294076183	0.439012019633636	-0.6670110702021887	1.0556368486382104	-0.20998682048679446	-0.35795753635317157	-0.1845930827636489	0.26007422134719266	-0.10096074615208786	1.3489305524751045	-0.7274978467256299	-0.7058557925824733	-1.1772244416174125	1.3342034216706815	-1.6137652195805259	1.1403802306229793	0.7836951248070212	0.2191259291167757	1.8440182626602977	0.1017228849642053	0.19908339498908673	0.5417666158289409	1.5136922598906724	0.8432288089518629	-0.5586739723564191	-0.2965520818819959	1.4385361623440702	1.518658714554886	-1.3848396547921378	0.030594033563673073	0.2387772689902452	1.6872810275430177	1.2465227860523262	0.5981260490748191	0.5291517345096579	-0.4305069272205994	-0.708306836845394	-0.6518800220603074	0.8183172228595872	0.5875370374516304
0.06485958675094719	0.38063159476376757	-0.5915882416843099	1.037094377755062	-0.2222112154736676	-0.34924824131694077	-0.10028350987310548	0.2680965370823545	-0.06665825710552625	1.2493871424590712	-0.7238713163543379	-0.753016418826813	-1.1507771638567872	1.322810616789616	-1.602288103163168	1.138193507026256	0.8434820075663035	0.29138975225813335	2.1211399811224823	0.011392115234272426	0.19594806240647497	0.4705730314892212	1.448030266132236	0.99959681030391	-0.5550638474952392	-0.31983665071245254	1.14783171699259	1.7148962126063416	-1.1969425191768552	0.07365727374692133	0.12650634149920273	1.6676052646688369	1.1422749672598866	0.5488767336853847	0.5044482912646053	-0.36544213307165235	-0.6432030188758906	-0.7167938403108585	0.8241003796279884	0.5965400480479317
0.05523515077643568	0.3305928972683911	-0.5272218411395331	1.0389480921668217	-0.2414526117053483	-0.3442841970615962	0.01532306887607634	0.2742143800627893	-0.03142895363793334	1.1635590107962395	-0.7122970659017346	-0.7675139223275356	-1.1250104976608581	1.2881909480636764	-1.5550580301487054	1.1318077636046948	0.8916735850757902	0.3922299526665705	2.3498331004176167	-0.20340916287332203	0.15400666787899928	0.37249260862713335	1.3160301898246376	1.056521423079817	-0.5578813434662332	-0.3544332022359156	0.9127925627894005	1.919494526738277	-1.0299972025930768	0.13500882914602536	0.013403777508226827	1.5696329538393008	1.0394471181350398	0.4972750321352793	0.522193872382062	-0.3244215720806136	-0.5826212298351195	-0.7511610295661693	0.8137154235308124	0.5633837376862696
0.06662871384316513	0.28008752971010514	-0.4655203805357215	1.0697794111762047	-0.2516994187461877	-0.35641288490116646	0.15520680602693876	0.2770747657832094	-0.02198994419915922	1.1098783305115443	-0.710693220075557	-0.750832442019796	-1.1207474779279247	1.2694329553546788	-1.485073124705969	1.1218143516811456	0.925951924233504	0.4906763204243617	2.4665611473569338	-0.390302903670404	0.09653399884451333	0.2745441071690098	1.113554117165386	1.0383741320564543	-0.5804679364630215	-0.4011862192061072	0.7748321201846047	1.9987263228759518	-0.8356395714716006	0.21130728779822688	-0.08737824574299118	1.5159596142981697	0.9975936742797596	0.4619213824321161	0.572051330267729	-0.30516974856516	-0.534399653199549	-0.7471173057395053	0.7818256410181216	0.5056440474352177
0.09740094894448863	0.2369497157699892	-0.4066682267870293	1.135016308879714	-0.2674170434060744	-0.3762309746264659	0.3174041078852282	0.2703870516116881	-0.04913162685305818	1.0814173137383947	-0.7260829891019	-0.7256141462923626	-1.1425638378125376	1.2818866477112774	-1.4165072082021064	1.1240180925821246	0.9626497118115299	0.5652691432487436	2.4387168381356665	-0.4744159319270095	0.06493414485161922	0.20921788431991936	0.8334279948751255	1.0116437967806433	-0.6253946748184741	-0.4469925982507557	0.8955774960452298	1.9844737442137586	-0.5951521053899156	0.28950440713392966	-0.1582952782410366	1.5751653678900919	1.018004927766425	0.4342431465480664	0.6329651170136872	-0.274350393951306	-0.5048088357503524	-0.7275860303912915	0.7340768217141751	0.43211181502989077
0.1511477991917615	0.19663525571046983	-0.3624481017708052	1.2146514538676674	-0.2985850511115197	-0.37068292516461077	0.5003396367826005	0.2787733495914792	-0.08864809423469741	1.05869881386304	-0.7423104355661193	-0.7023445370529589	-1.1783419322270159	1.3170743137139405	-1.3793259882286206	1.143477379997328	1.0083541640218145	0.627189614478771	2.289326240808861	-0.5259508868361632	0.07337299363748045	0.17058375887305854	0.509500083059859	0.9804831834669063	-0.6997818970503034	-0.49352087384294074	1.1843172840620635	1.9606715459346424	-0.3469236377596182	0.35407041238321724	-0.20089354784874916	1.6800978125254602	1.0556827530558182	0.40294585503221525	0.7064602434972165	-0.22014428574463998	-0.49921491848295785	-0.6996905845671755	0.6806753444287643	0.35950282129080924
0.22635012284275313	0.15340410775777172	-0.345005874316522	1.2979460867891812	-0.33942720525567094	-0.33485547532169346	0.7096274855994447	0.312737672580217	-0.11256922621886538	1.039603856663717	-0.7693868264086827	-0.6955935148235342	-1.2212342569832937	1.3736440259602183	-1.3868290081733825	1.1646979584028876	1.0558689727424033	0.6824123414383468	2.1051779871860026	-0.5716729764609502	0.12061158313315952	0.13575022625471003	0.16974668547651864	0.9421667295639453	-0.8062272944792859	-0.5154978564740851	1.3876042040482257	1.8144813703899363	-0.1336745903333268	0.3936999045218351	-0.22363110578397216	1.7392440777942553	1.1216627135006407	0.3751168251635069	0.7678765906459137	-0.16057560983516403	-0.5206995803710208	-0.6745712935114756	0.6198560413596557	0.3202049667580398
0.3043455520387953	0.11678217457101728	-0.3516821913594007	1.3857258563046657	-0.3926426461432498	-0.28924382230882323	0.9322990105278034	0.34960282376100066	-0.11058097628771366	1.025724091727092	-0.805800256010009	-0.705867858752677	-1.265699346301237	1.4421275984405888	-1.4308779491222658	1.1867779106733085	1.0979301529724501	0.704305935889041	1.9485374190532994	-0.5400058745386583	0.22031010227217215	0.11282731182290581	-0.17648589635126694	0.9107087821537025	-0.9203858369068764	-0.47742121876391164	1.4788408157835313	1.561475237529534	0.06891411255052604	0.4165819398108435	-0.2244381012024263	1.7820756704455327	1.2690607521004984	0.3423342128987699	0.7786036557940639	-0.12417795203620377	-0.5614179386359559	-0.6718129918283868	0.546234120456462	0.32478101927768754
0.3705243660373603	0.09186782658748266	-0.38688509821059813	1.4676248766518083	-0.4512525499029249	-0.23731391006898878	1.141020094801079	0.3929093576952229	-0.07096613195635589	1.0220134679186599	-0.8271201683618032	-0.7067969538584251	-1.3149103216649052	1.4907124894661445	-1.506427517070388	1.2084196673591714	1.1391566516961886	0.6961768791795577	1.8112954214552972	-0.492216024377392	0.3670196464452231	0.13083144247830464	-0.46854999386293505	0.863521861038338	-1.0159009485476744	-0.39556087441115095	1.5160007206840382	1.3572165815508683	0.20867370620081999	0.40937972542479484	-0.201823748674601	1.8499518471331815	1.4533326148994241	0.2999837223074576	0.7635788327190299	-0.12341260472995944	-0.6118100891573182	-0.6943614385969368	0.4684499750857503	0.34440414173663075
0.4116709931631569	0.07794939196123235	-0.43968666504929993	1.5444048753044075	-0.49629039739203973	-0.16187144038440518	1.3286325468611282	0.4344915717028683	0.0202293004326398	1.0377461258391574	-0.8239380156557254	-0.7105434997069268	-1.3683475269471983	1.5267075565563821	-1.583317241238557	1.2121592199691325	1.1695492100576426	0.6921472608843043	1.6990741131250515	-0.5048611753504714	0.5305310333694466	0.1625302712595834	-0.6191550320782546	0.7871367316461704	-1.0856389693900141	-0.29243182328520545	1.4688619126877565	1.1839778596082966	0.18621478952268317	0.3780316256291093	-0.17201420035475737	1.8616462599878525	1.6267634307384689	0.27428842732166586	0.7636221568916797	-0.1587110388810265	-0.6711391087022777	-0.7135445787812656	0.39820041757125607	0.3645146883361376
0.4363906983484408	0.06323178485225203	-0.44592161887344445	1.603984747992719	-0.532929222716532	-0.07565872975365726	1.48005239696573	0.45296642805904996	0.1397055169985891	1.0551284874345899	-0.8020204919610563	-0.7225553721455198	-1.4074550995565462	1.5598344721087822	-1.6432254703277902	1.2034633774950014	1.172431117150369	0.6840979985965099	1.591213840594889	-0.5374103289701418	0.6783215087352922	0.17025709634895547	-0.6313371504740897	0.6879262547789599	-1.1297131321324945	-0.17948906531963266	1.3704410094449022	0.976655748362643	0.028164510797350793	0.33129802619143234	-0.158239835807708	1.8033179591620505	1.7987029542325537	0.2753213661165753	0.7896773143234145	-0.22413025560803276	-0.7233869659099497	-0.6902641555142918	0.3491946888984053	0.3920111442656036
0.4638362053307018	0.04821667557816743	-0.37342072660110903	1.6466255062287432	-0.5650860243949937	-0.012480369405805509	1.5723368378827085	0.4457713446980455	0.2474696988138479	1.063802735789895	-0.767701255954419	-0.708781838857068	-1.4122469728701563	1.5730486236292598	-1.6866530239635722	1.1910705256715457	1.1512538937977506	0.6561500024002251	1.484232809153453	-0.5240638745983263	0.7993162687428906	0.17689714034852133	-0.5693873849832429	0.5841814329400455	-1.14862299279834	-0.0888638072246088	1.3852764417276382	0.8455934244135553	-0.1842203267896131	0.2510406580289513	-0.16880469949205018	1.8329877603215288	1.90712639159088	0.2726673919865877	0.8749306212641657	-0.30041843139552427	-0.7538955877491258	-0.6285103333666965	0.32209901971628907	0.41535589339779444
0.49927643610198025	0.03274072961695992	-0.25710196439797844	1.6712884307300289	-0.5863050085727087	0.04117616692284436	1.6019737145271145	0.42064921664196764	0.3264663894377565	1.0762311485198324	-0.7266601692877528	-0.6823207275985709	-1.3834083571795146	1.5651201327169733	-1.7248358831880277	1.1765505108162575	1.1158137682190945	0.6348448918094817	1.4234345439267204	-0.47237709111831394	0.8841472430546814	0.17743738990761546	-0.48642878632876557	0.4841384206026202	-1.1403370235597658	-0.03608363511696377	1.5677496651982483	0.7723970923839777	-0.4249027670423665	0.12585024402530526	-0.21319560777739718	1.935010234483946	1.8957147632120588	0.25243837894466364	1.0325699558686048	-0.35990492235936367	-0.7819656636178455	-0.5575889519034636	0.29937162571790604	0.41485700045392304
0.5447208882833275	0.009873896534437123	-0.13682769385479904	1.6665316290929557	-0.6066840905339618	0.09977135597612063	1.5858811716601176	0.3821994558911312	0.37844048529426827	1.0883257502422314	-0.6806083413615972	-0.6698805061177174	-1.3241445650561996	1.5488218968096568	-1.7604126254724612	1.1763675747955202	1.0719760699181886	0.640260938181567	1.4245398755811196	-0.40545684102865137	0.917314763338881	0.1405936263717073	-0.4211987381866248	0.38009130909892613	-1.1146798262068827	-0.022987342089479036	1.8509715542322986	0.687691574468614	-0.6859468342412296	-0.011020684335201925	-0.2867492359937507	1.9667968284746853	1.801205731820182	0.22980420184743738	1.2249119527657268	-0.39443800920418665	-0.8146515586449296	-0.48480192302351366	0.27996164825056485	0.4146218899861215
0.5987081090594341	-0.029746391806505307	-0.010379925125527382	1.6366111869927997	-0.6278687150755486	0.1397037699517612	1.5507283818200368	0.34413573691490235	0.39363195742447366	1.1031924346794038	-0.6239527429413536	-0.6311119012506164	-1.2188383203264894	1.5171736518536865	-1.806460207704529	1.1985964284781694	1.0422659200855402	0.6572770986065719	1.4395824345505301	-0.3250599977921503	0.9180164204289412	0.0846840789770623	-0.4252990915007417	0.2653451256893224	-1.0882366607107903	-0.04087811784777392	2.1705558140013075	0.6907680935107283	-0.8843304185166471	-0.07581752978917009	-0.3696787957130597	2.0071646130764624	1.6799442125356816	0.18893149230577722	1.4059376757666577	-0.4116146628423074	-0.8454080546624215	-0.40636439263743096	0.2672551874173809	0.43837951603737935
0.654776938615243	-0.08278927783185755	0.09321193312473315	1.5752415210793411	-0.6442200841351299	0.15232759264032963	1.5211182814532809	0.32741461319193427	0.372796755020947	1.1560119793214643	-0.5522853518996623	-0.5552458560897399	-1.076365165692175	1.4718746954868647	-1.8600015354438497	1.2254199543095772	1.0530773014881953	0.6737995310473801	1.4647287296881053	-0.2508158266414637	0.9195967291903383	0.03804043971804734	-0.5121076402135116	0.1460893751493904	-1.0503370104153824	-0.06259630737697164	2.458160898937077	0.7831420474249071	-0.9676687027176649	0.04783202584823021	-0.43844589385201793	2.1081708283854637	1.560011888602124	0.1313734283616654	1.5470618357569017	-0.422149745561143	-0.8858584408426913	-0.3583038869359776	0.2511694948382896	0.4555139081786185
0.7027693184022307	-0.1517747798813256	0.1375493825408738	1.4901198075738233	-0.6538636886750556	0.15411769555593935	1.516646643085912	0.3356060519902574	0.3389757952545865	1.2383133251220444	-0.4715618505082514	-0.49852278995832294	-0.9387850563608169	1.4363114940946313	-1.877349370804391	1.2506906511277465	1.0955840211709336	0.6888707024437346	1.498451393616858	-0.17985404459413867	0.9329534988416659	0.004953295209329231	-0.6154240235664761	0.03283977335886278	-0.9842224359281742	-0.07606716936780039	2.6145294675255655	0.8826880138831227	-0.9156422164757017	0.33437397191880747	-0.4945536363808749	2.1510222504777827	1.4311771977571321	0.08042014094559076	1.6348279447113545	-0.43330121537225563	-0.9398414172985727	-0.3506449133305083	0.23827072000330518	0.45053644754321126
0.7328829382545482	-0.23750790381342707	0.14967849074178516	1.4125141602608142	-0.659975886168492	0.1565806740355733	1.5422715407959218	0.37040863711814137	0.3003188317494343	1.3227384829850777	-0.4020448387430588	-0.4730088730608795	-0.8300895499879865	1.4115496293448913	-1.8487099077766722	1.276995149179387	1.158241531543128	0.7060614131661815	1.4968587111875649	-0.13183283661060965	0.9517465306321992	-0.003847747026613749	-0.6786258053364427	-0.06960173402370383	-0.9089626558424427	-0.09060725549035788	2.657317499708159	1.0018035154797116	-0.8313817571412544	0.6998517259800675	-0.540786465506816	2.1678177870405753	1.322053501384651	0.0442823625222037	1.6783080843829357	-0.44619397871905064	-0.9900593859649026	-0.35284976936844703	0.25124504676756776	0.44725636979729816
0.7407622841897249	-0.323631863923214	0.17180810731654944	1.3656546037083708	-0.6556236655922778	0.16690233127238802	1.5804455872973884	0.42942523298469554	0.2624644170446168	1.3919147669965106	-0.35661616110605454	-0.455295735200654	-0.7496026337357744	1.415816650208875	-1.794241136286454	1.299172950949272	1.254709282660714	0.7327626215235886	1.428363318258381	-0.13332943252337606	0.9750023543649174	-0.0029431431137123447	-0.7070778752794389	-0.1627664175953107	-0.8390847593135989	-0.11280216915472094	2.621078325307717	1.133858686338356	-0.7759827446970368	1.1436766455100733	-0.5855777913662059	2.241484160512564	1.2004029493145092	0.02264342572372364	1.7004727311106964	-0.46415652589982487	-1.02700603713817	-0.36004456275540314	0.2878259172527257	0.4527556609831917
0.7432236784049842	-0.3899923468688199	0.18425566746009264	1.3593317329992938	-0.6368327623676086	0.1832714047418425	1.6022593281553696	0.4975303552019916	0.2433792887992395	1.4329590074016445	-0.334479002473406	-0.44062930531706856	-0.7108123732748326	1.4490609205705156	-1.7183623258067633	1.324711670309452	1.3785072133699874	0.7684556637749825	1.3149261451082963	-0.16776559838088062	0.9986817008456896	0.0065928898014639085	-0.7061826836398686	-0.23753107616152497	-0.7751149453527739	-0.14475630690040778	2.536967648921506	1.2018425720927595	-0.7205573843918638	1.5142271130691989	-0.6329995526735338	2.282764099402285	1.0186922190210577	0.01189935431681224	1.7191541143573947	-0.4895568106607426	-1.04098078135348	-0.36631099570533243	0.3140561734267432	0.44717608817414617
0.7571267097927403	-0.4211309068163979	0.1694616193182158	1.4246964730760283	-0.6157092216235821	0.19582328476004401	1.608980173845247	0.5611500396571901	0.24522773990710695	1.4337620889560114	-0.3330334981141445	-0.43348613255599655	-0.721366451254425	1.496880658239823	-1.6321981641296186	1.3693820939779324	1.5028860372897324	0.8424450412853475	1.1888228760457586	-0.21492644446286704	1.001943458129213	0.03519470657537503	-0.6784380028945748	-0.2853523100160998	-0.724513250573475	-0.1925785480023288	2.4034293063240626	1.2147887732423777	-0.7263117572244602	1.5889039192835164	-0.6826882934769766	2.263271758857745	0.8193583035380403	0.03010772796431429	1.7270911027868816	-0.516831939494003	-1.0287076598757965	-0.38367312118626273	0.3165356503785154	0.44199792348086053
0.7957542537763571	-0.4435777368423028	0.1571146229460287	1.554690859583454	-0.6000832226600368	0.20630152310295272	1.5957750062513916	0.6074346101383787	0.24287187084805958	1.3980201219459778	-0.3415124282780102	-0.4219207084149712	-0.7621433616879967	1.5760904602847723	-1.5769920748574358	1.4460961015579374	1.6199613980292806	0.9807287740709631	1.0626894615744649	-0.2944412360019891	0.9803817253887122	0.05807992917747549	-0.6491909026143365	-0.3101797070742779	-0.6997152895805393	-0.25458673729782666	2.2117487778528035	1.209066839737299	-0.8052025224962556	1.407226907194419	-0.7354386886542497	2.28957055504004	0.6518861731990743	0.09031976603841471	1.7095794722017352	-0.5430540737112899	-1.001809961877489	-0.4287343085527066	0.2986916583543996	0.45556551779350185
0.8565151160550049	-0.46776874622832787	0.15128751108349933	1.6904647867137512	-0.5847779136336866	0.21636503311080255	1.5476624980292364	0.6316890633486736	0.22893341039321563	1.3569662058594674	-0.34434214352546944	-0.40151078151403696	-0.807192489308078	1.6993975054499217	-1.5665351465660646	1.5618860940327042	1.7434942609629023	1.1482222523458077	0.9415551607219299	-0.3802749880616776	0.9524671514273961	0.06973298652770772	-0.6182034997061223	-0.3160272776388782	-0.6867201722296888	-0.3171125127972193	1.995714279253066	1.193115970308758	-0.8674888657941395	1.162334305053418	-0.7850288651317745	2.330096975170154	0.495449606212809	0.1703461336966293	1.6727539254492	-0.5653107843015945	-0.9567571551430882	-0.4805618152582479	0.2500499526135268	0.4816799829244274
0.9229343005824038	-0.47960466569884774	0.14641016817267702	1.7978417266914881	-0.57779145428766	0.22359738744360946	1.4786287915373975	0.6453622953464129	0.21127215905165744	1.3400047364039749	-0.33264530613073845	-0.38939031354360354	-0.8358977419218544	1.8475978527511594	-1.5699945117569127	1.7810732271587817	1.8411858356404127	1.304813817757505	0.8425928080096788	-0.4566519891363538	0.9272833510057741	0.09625547069626826	-0.5649489872737623	-0.2991932122084128	-0.6573995640398149	-0.35681001256695755	1.7740192332832123	1.1860941911786678	-0.8895472949857588	0.895494570452367	-0.8125837544962424	2.3391243282046417	0.36072106866534726	0.23190023823418868	1.612238721091623	-0.5793181809735908	-0.9079929350360689	-0.5332194904315154	0.18109851461118018	0.49736357144728205
0.9933869025836366	-0.48193218263760523	0.1484158567236336	1.8589716881551515	-0.5864806244906967	0.23975909674553492	1.4158964357189356	0.6527669442422036	0.20538507527113808	1.3569903950629119	-0.3053799270857274	-0.3782592715299401	-0.8444053864805667	2.0156593279682555	-1.562162249280582	2.1751259244796772	1.9015028539510006	1.4422397605099726	0.7790412621165346	-0.5145998936813678	0.9003991383568897	0.1300650419409847	-0.5135912795042689	-0.2669473294424317	-0.6065913861042498	-0.3724193228212439	1.5411976131013063	1.1807902984776135	-0.9075165361571447	0.6208812919586821	-0.813754205866519	2.396842873718394	0.31502268411197587	0.24642923865602598	1.5429200448515576	-0.5939111453832496	-0.8801439361371987	-0.5818066621501277	0.12870668583521608	0.49548842210652444
1.0503595253278601	-0.49143475179358215	0.15455583365260708	1.8735403919372284	-0.5951010754214777	0.2617354665818531	1.3704615552616715	0.67013147092285	0.22698140460143357	1.4043383418857593	-0.26580477593534446	-0.36061249760583913	-0.8263783774696722	2.212918679724381	-1.5494423582370207	2.7021092939858447	1.9745938831520484	1.5389206766879129	0.7321400303264725	-0.5139925793979268	0.87412176427238	0.14526113128341686	-0.4997126790502254	-0.2362128950003514	-0.5541779681473855	-0.37233078833899835	1.3651046629550898	1.1616714635810776	-0.901983485356571	0.4297225184623115	-0.7940105393310578	2.445662957564433	0.31517181334647176	0.20298549167594032	1.477751824351366	-0.6150737688847625	-0.8735451235523083	-0.6057922822875348	0.10276490066389862	0.4830791769279291
1.090246610882567	-0.49467227535501124	0.16099191501946686	1.8697850222237495	-0.5965479978762014	0.27878587945890415	1.3584523947361338	0.718059476387365	0.2635465634915192	1.478758845204025	-0.23803372575405496	-0.3357139553888254	-0.7797334916539835	2.414351168497097	-1.5404971632596132	3.288899979295013	2.070091599005546	1.5771970633414611	0.7002612605666492	-0.4609682585079538	0.8472691577987226	0.14781161176007118	-0.5265934685629274	-0.2134965700273593	-0.5202414623029039	-0.3488895815784153	1.307001381186909	1.1290250895418281	-0.8890888422051393	0.37653693530379995	-0.750519030519713	2.4009921842564865	0.3324513529087213	0.12047856297009507	1.4052011648316065	-0.6349625257289031	-0.8611782118449918	-0.612737132479907	0.10864421443319969	0.45325455392706304
1.1264752569884213	-0.47371295615462816	0.18497637448815257	1.858353783351231	-0.6112577398763328	0.30336064927201756	1.3839835754743723	0.7941133825732318	0.2958090252649721	1.5458451820378278	-0.23135784519732425	-0.2804388296819508	-0.7266641845147697	2.581398698162355	-1.522514028929708	3.906423916088097	2.1544621080215705	1.5869319827874189	0.7071896803458129	-0.3753586343385827	0.8068448596821872	0.14313782487674376	-0.5940646258446928	-0.20580057249615188	-0.50455540317361	-0.3257071679197799	1.276299557822069	1.0751370171481098	-0.8970195483526282	0.38631301797204143	-0.700220422949652	2.3628353823309225	0.3747262489484463	0.039984733959440084	1.3181715668122034	-0.6561200126713135	-0.8331081359762722	-0.6217797201982527	0.15060987696874525	0.4041566069681294
1.1693285148689394	-0.44325106779826806	0.22726344034384316	1.8259404149731906	-0.6397533314384887	0.3595817302031726	1.4217916795146377	0.8780609239027249	0.33771242811083263	1.5659754371445889	-0.21576887239002338	-0.1924523165506407	-0.6942201670219486	2.712310334966287	-1.4911107835243143	4.463238619952683	2.2292788976343094	1.6080675302320757	0.7411836529533726	-0.12662728560968378	0.7559525963301584	0.12853852283796235	-0.69954073727914	-0.2153648192670669	-0.5092046045630996	-0.3186925127880536	1.2392628492560778	0.9986747413370942	-0.9178290889349754	0.3671186549528128	-0.6614107196194151	2.2891690088589343	0.4375420760700499	-0.0002923393428193699	1.234278638892664	-0.6742931587752825	-0.7948417222860271	-0.6317595948962883	0.19546711788849042	0.35394618608837913
1.218017969189546	-0.41791671675811576	0.27560667998571103	1.77884115397095	-0.6593917723543153	0.4494465893355081	1.4682351330966774	0.9612032923880381	0.3747384053443362	1.5439342349656888	-0.1643487579565042	-0.09920495321016312	-0.687878522780616	2.82780624402839	-1.4614464951518529	4.853334794034369	2.3041238859465847	1.6539144126432899	0.7769210350340066	0.3439328350780565	0.7417424599476761	0.1269805938768537	-0.7894918468525005	-0.23745178706912307	-0.5067268066878985	-0.30396173701142964	1.211089792757613	0.9083060769047172	-0.9482714074825115	0.35439358866977044	-0.6362768165103094	2.102450034644772	0.46162320550126734	0.023842237901757758	1.1634782759479672	-0.669701074937819	-0.7363099196929472	-0.6520764059989094	0.21652550108554122	0.3312723619496701
1.2625442059507481	-0.3834414658607411	0.34065467942524286	1.7506838712681856	-0.6561696020329787	0.5461248425438059	1.4979344877222638	1.0302532978060384	0.35199261902259327	1.4992616140438364	-0.08662863664723339	-0.019737156243240156	-0.7130151634065209	2.924694374537324	-1.427001234243514	5.086254891693958	2.354548800459436	1.7107529766420513	0.8131407436547418	0.8475192848938855	0.7847521431978564	0.15531856784283668	-0.7980869386086578	-0.2721159871533462	-0.47604074536787283	-0.2775171681993023	1.213352714902139	0.8176826688573892	-0.9988171439387983	0.37509418402454225	-0.6390550984471244	1.9870030288967466	0.45528197109530905	0.07572290832348143	1.0936916986432816	-0.6537058298932287	-0.6668247581391618	-0.6706079085687863	0.20594136262935825	0.34641118231542345
1.3014650019795426	-0.3068784086647942	0.40776423617759583	1.7526814083498228	-0.6275365719263111	0.623602866607606	1.4961449398327282	1.0628719894661471	0.3024572359722607	1.440539903761245	0.03114676800242195	0.04271734073531954	-0.7641024192998941	3.000284954265297	-1.3702184905948058	5.205120761912754	2.3783879810483888	1.7641653676595765	0.847195007079814	1.2565382248595847	0.8603667568131794	0.19811135850040026	-0.7181832596752329	-0.32051702249610703	-0.42376054235053545	-0.26509509930583874	1.2396454062948383	0.7594051680214184	-1.0634906034392149	0.3889388253002876	-0.6694498724521066	2.0160878615454783	0.48169729724037663	0.12177539123815766	1.0547259377618352	-0.6367757310920183	-0.6055931367930762	-0.666715935967405	0.16074070384925565	0.38977472762066273
1.324675180243749	-0.19741511203378953	0.45001778077616816	1.7948534112173569	-0.5708469900524566	0.6776698993495278	1.4888930313028144	1.073023049844141	0.29585044713853803	1.381827869160031	0.19277765119843635	0.09534997516740618	-0.8230213069140714	3.061257818954277	-1.2793568263193638	5.240180663003416	2.3930625842876734	1.8078079291716556	0.8567460774207799	1.5165771871516023	0.9494266373704677	0.23564613891422032	-0.584061015774526	-0.37710465662930737	-0.3837760782515315	-0.2507593235269233	1.279314626008902	0.7442446569879853	-1.1257137118708058	0.4131539627713291	-0.7028262173161098	2.0222002867467532	0.5256644858976427	0.14377623359981823	1.0694214971247293	-0.6145960688882485	-0.5632937432286148	-0.6517639770056787	0.09531960145137172	0.44550737729292145
1.334650557190358	-0.06559248601367446	0.485868765265001	1.8907245376048607	-0.4800993733010571	0.7141152097732473	1.4898614400111172	1.0833689694036024	0.30364293710307805	1.3560276647658092	0.334391108302769	0.15216957066045853	-0.8633383446687933	3.090746735420223	-1.1617476842680334	5.223716421137034	2.402210242417619	1.8381547451699418	0.8390105286024703	1.5137069041691473	1.0305407254754524	0.2660571635139369	-0.4364482964663029	-0.4297327917107149	-0.3787671965253188	-0.22333406506531225	1.3287163561497077	0.7590655098681488	-1.185001668591998	0.4827234294570785	-0.7317671675138009	2.0245699049513037	0.5877087313277246	0.11852578086876872	1.1607055288983652	-0.6083756958153522	-0.5467799635110983	-0.6396685116963413	0.031285907209328036	0.4945766522435867
1.3402463831016127	0.10179623217586362	0.5101493291715717	2.004775914818043	-0.3738517429185815	0.7423590557750936	1.471091269379229	1.098957703921058	0.29766265410703596	1.3566759354181297	0.41166174415756995	0.1927300018029298	-0.8641385231299916	3.0735706855397873	-1.0532228537567463	5.157744586867782	2.3934009686821223	1.8559090039955617	0.8119650727132457	1.2689737078062373	1.0680698979411083	0.281429148061655	-0.31321233411254296	-0.46028882569489193	-0.42048345483817295	-0.2001380307171011	1.366595987004491	0.7896347436624046	-1.2469086026921283	0.59177811315352	-0.7655993723851762	2.1156217408570925	0.6781394023501248	0.057084771819702375	1.3468088449338809	-0.622038943027494	-0.5621749597751359	-0.6473988976431199	-0.022355962578333194	0.5287823581078752
1.3574184536815108	0.30137351795452433	0.49417645015434086	2.093573096553775	-0.2851542511228192	0.799092199242392	1.4292131711363292	1.1093698020704525	0.3137136301137292	1.357914422634503	0.4412511673137612	0.22266013699522458	-0.8343893595352281	3.007152557702049	-0.9630753211694962	5.041337717113784	2.3745022002521297	1.8568814985098867	0.7911848376105458	0.9346905743635331	1.0484234994194206	0.26926725101041465	-0.2272301161439921	-0.45331634113184627	-0.4987738747981417	-0.18703492734482893	1.3667905075326736	0.8275523509648941	-1.3078986312310203	0.718872958845785	-0.7986923448121658	2.185262737797502	0.7999325997750015	-0.013434035105800341	1.5826223166680535	-0.633472923589234	-0.6054122556359278	-0.6789274463313687	-0.05448613759327291	0.5457619214044652
1.3761913919834428	0.4993582921435098	0.45380568283062217	2.156647327443565	-0.2400438666241004	0.9016909110297405	1.382653687017811	1.1125316680338986	0.3406119592604291	1.367362725500041	0.4561710197286132	0.2710696118557312	-0.8011359661276325	2.897284985291119	-0.8954739461665676	4.905675767595638	2.3545093222800832	1.8339655380313133	0.777518918974341	0.6367523088120063	0.9821453499664317	0.22259848386493006	-0.13331637504721677	-0.4294503243190341	-0.5940558602947676	-0.17215432398286717	1.3379301451679626	0.8420792689047278	-1.3520049504698772	0.8314594976738462	-0.8258344960618518	2.1631826551969473	0.9505596104956853	-0.08958499735829353	1.787736279662407	-0.6460164009170721	-0.6674745904444769	-0.7017526159224937	-0.07019407052597218	0.5450279179927927
1.3834457745436515	0.6759404105723481	0.4146975495250548	2.2187574137686177	-0.2365544546884341	1.052520835415687	1.3313458763295523	1.1045571479470215	0.3330680005372838	1.3882089810287679	0.4765102365433817	0.30474025981142505	-0.7598348008401732	2.7743300045536916	-0.8796981279637992	4.746934099182111	2.3282112150914656	1.8025215487348145	0.7555127705822173	0.4598575638958672	0.8906770788567743	0.15236604118266844	0.01600534648200479	-0.40916222780083517	-0.6959253245509998	-0.1492783758396959	1.3055100571375091	0.821216420028905	-1.3841862278404506	0.8645908380506933	-0.8431879776938012	2.1352231433273645	1.0998250064666242	-0.15804546639320788	1.943711966037085	-0.6625972136993251	-0.7302336526731553	-0.7220426473971229	-0.08543495516858686	0.5311219939825826
1.37888834931696	0.7925670926689995	0.3892549153716894	2.3047633703556074	-0.25764745353367935	1.2424156298110782	1.2907128749973267	1.0687729137351378	0.3059573842885587	1.4093116421140095	0.5312504139928733	0.297325598220752	-0.7018080662229631	2.6601719403169297	-0.8910825000060683	4.572902382895771	2.311918006498733	1.7665941103697107	0.7514280676957339	0.3931397519006858	0.8095756332218809	0.08188860160732886	0.21443740655969984	-0.39953355864234397	-0.7782454964316582	-0.13966216899892195	1.2673256774552404	0.7948014667246388	-1.4058810565508897	0.8296300890517498	-0.8473399999230995	2.1417519867905273	1.2263514361168075	-0.1887998995642894	2.0462602826997323	-0.6693055598869405	-0.7693642763364467	-0.7446268003363277	-0.10263332161523238	0.5055752346153727
1.3776480373881763	0.8153989254968034	0.4579679055895712	2.43784195411708	-0.2984705189910926	1.4203340855512079	1.27302714361022	1.0088923196111304	0.26949060234819106	1.4314834659915112	0.6307807954224509	0.2769579029155345	-0.6592606459758217	2.5613826618983	-0.8707900307364282	4.440124866448792	2.318849246845036	1.7067183711954435	0.8065941657198245	0.35944103910164493	0.7453582063937534	0.02319614078618698	0.4349863342080453	-0.42816187656751226	-0.8189293389631777	-0.144225100006937	1.2357096076079404	0.776348884359517	-1.412979170292197	0.8145908497167799	-0.8402125671051497	2.115884480950902	1.3545571906250107	-0.18804592964099748	2.050445397777726	-0.6771799049907801	-0.7720908922979192	-0.7417524535986104	-0.11558017495066672	0.4789274701306533
1.3756914212834672	0.7716952741054107	0.6435806931339801	2.5756080915634643	-0.34875775533309655	1.5464199632525877	1.267613872812198	0.9372392896557811	0.2015328410295314	1.4580093464890767	0.7414155106931393	0.24730528963794346	-0.6357105660919473	2.50004834439686	-0.791247817440692	4.372123718647172	2.3291981695752773	1.6432468958938515	0.9086866167079425	0.39526535189272904	0.6888463650861969	-0.024772994484093924	0.6564116732517744	-0.48239066020177307	-0.8275683277914979	-0.1575257033780629	1.2216263213675114	0.7832661532886016	-1.4195345180978285	0.8368438454480323	-0.8133537882924775	2.0540067101785366	1.4882807268095646	-0.17461018560793343	1.9982570994034876	-0.6965139134518705	-0.7428484385587878	-0.7356913311299468	-0.12547747768613707	0.45707939983007667
1.3398521754343249	0.715823200823675	0.8974371732966038	2.699700421840345	-0.3849155457517969	1.619721080513298	1.2247986048515866	0.8633508939960419	0.14282769071860002	1.4771720334580458	0.8292848092527727	0.18475426329774716	-0.5905096804878451	2.483679695603999	-0.6650783695685767	4.382882909262181	2.3410529028608176	1.6109401294128496	1.0627748735659426	0.5192586847619735	0.6619937586125391	-0.053531860548440835	0.8546246304806224	-0.5201322681848239	-0.7950905255348363	-0.18191354806418875	1.222287691163333	0.8296229593223258	-1.4328138400192045	0.8546589382442915	-0.7791211658470605	2.0044083207715895	1.5992847483126473	-0.15377799662737535	1.9514409984378538	-0.7172347928705847	-0.6940775191496517	-0.7667110668863638	-0.14457151072194943	0.44404510487122817
1.2967873914884331	0.6732162240801177	1.1935025030483073	2.80166004125268	-0.39585336325254356	1.625078693494769	1.1400115216763038	0.8040622305930982	0.1363348120371825	1.4875201746917304	0.8814251219712957	0.11620031728080574	-0.5294523849170185	2.490871198314255	-0.5290316457494016	4.470122119523692	2.3833904303463327	1.5864083318950901	1.292955166359722	0.6283511278910711	0.6732645206988229	-0.05833756883573384	1.0045034992540516	-0.5381061143185587	-0.6996420213638016	-0.202044927257763	1.250674720242798	0.8936093298882497	-1.4441855768074308	0.8397812870525984	-0.7594452622856673	1.9846284533319363	1.6989160447154716	-0.12939460930811206	1.8945996839209998	-0.7384436454040182	-0.6390159550529915	-0.807630338456843	-0.17098721254055935	0.4454615020796907
1.2655872968457857	0.6406018200585917	1.4475321763727131	2.8182369356474974	-0.3953837815587943	1.560368377460273	1.0608429940943513	0.7610277641952655	0.14715627650621188	1.4796683592535496	0.8802809771780991	0.05189969626095531	-0.48808683745452025	2.5158443017206267	-0.4048747508167339	4.576390930267978	2.4572653833945197	1.5524009468018594	1.5756236400330723	0.6841445127162575	0.6919690551987173	-0.05800462434001298	1.0886577734550882	-0.5292951139254567	-0.5786828562733619	-0.20077139278239206	1.3019179113837342	0.9507829417260945	-1.4569326719375142	0.7600317673404143	-0.7567963460266195	1.9750161317867019	1.7633658095367704	-0.11250568302637046	1.8086185308797287	-0.7513466818690185	-0.5857364053193572	-0.8332316628163839	-0.18745066476604258	0.45248040970381326
1.235805388323259	0.6394818119076121	1.5680187482109793	2.7620289055529907	-0.38165138031963647	1.4622724304535606	1.012279751865107	0.7156439578548255	0.1850210466794199	1.4727599227497157	0.8457012439194391	-0.02923926527929393	-0.4542080172036891	2.5461500076588863	-0.2875067441406377	4.65919713277115	2.5342478331317335	1.5379382078708772	1.8326484193243673	0.6839782242815055	0.7153070549870277	-0.0759836271089425	1.1274827982705926	-0.47972456446977735	-0.47400255679311165	-0.1960109617755222	1.3551063078064984	1.000973965759226	-1.4751074264243496	0.5598933098819507	-0.7665973361850965	1.9593062571209727	1.7235936910846739	-0.10340526605223557	1.7091375656407046	-0.7451828109462477	-0.5573983573659718	-0.8519863289528546	-0.19622842527675058	0.44805345162716137
1.2217292901547423	0.6677445175925156	1.537899898689505	2.681765202230016	-0.3218350715581332	1.3672657863508557	0.9929651302543576	0.6599142319549237	0.31657173938975863	1.48050530569274	0.8126793863836592	-0.10115363969819305	-0.41519701785689955	2.539953673730989	-0.18053538191210391	4.713695049646698	2.596482363010865	1.5391151755907777	2.008376055434623	0.5769752314847241	0.7654154851934037	-0.10282649182998978	1.140034261468768	-0.41819622876631557	-0.3887050310140273	-0.18913251353955912	1.4202252966244682	1.0350965463876853	-1.4896145586662342	0.2892908799445994	-0.7868338243501486	1.9569217668356402	1.6026887851870117	-0.10202550109261155	1.5979677386206983	-0.7304973884727464	-0.5475905790672115	-0.8330442054204463	-0.2168060234693026	0.44063313588728104
1.2352525361069397	0.6856179810019158	1.3767520419658223	2.54404167890804	-0.23296959931907885	1.2876548737067541	0.9776535621521208	0.6016145708126401	0.46222658004920564	1.4721890575484184	0.7672711399036768	-0.14549078211467564	-0.39939579261163666	2.4689305431786552	-0.060904412483817706	4.702931604705626	2.6470764697209415	1.5277095604407231	2.1102625127962376	0.4250526715091308	0.8378631600508871	-0.11899000480149739	1.1081516669209823	-0.35928938868037463	-0.33178894810115206	-0.17598854809855893	1.4780303135827686	1.0499957819186034	-1.5000851986097954	0.05349915287314903	-0.8025548343340795	1.9875532958856685	1.4463105731185923	-0.10774813281039722	1.474987742136292	-0.725104001415322	-0.5575055461998379	-0.7581951451851777	-0.2380017738104961	0.4374505429694809
1.2594482335393655	0.6974189002177182	1.14421508133092	2.388452183927897	-0.17065649033227456	1.2238247974038103	0.9374222049846299	0.5752828451961277	0.4926405907147907	1.4764318438326363	0.6998636451009391	-0.17047982060822248	-0.3843395611061091	2.3620578654995414	0.07529997677300973	4.589570832413212	2.674429208272259	1.5302879176915223	2.125626622792382	0.26135978232589036	0.9200518581136212	-0.1259127375238452	1.0226326949757056	-0.28365255009774526	-0.3000837924937455	-0.18611553079843834	1.5078762466236062	1.0548620381529452	-1.513828242883982	-0.10829674658779317	-0.8050004616709213	2.0275591931884245	1.2503353073516146	-0.11831125143571837	1.3646410743966382	-0.7216111412257519	-0.617457600841645	-0.682623034994149	-0.2467039823919254	0.4316702661025569
1.2831247306295102	0.7314274810521838	0.9215668915461389	2.339158295518631	-0.1274015261844682	1.1721403366275815	0.9265822752497611	0.6233799737238039	0.46514164440138855	1.5059813747608009	0.6498379571341281	-0.1608872152956349	-0.3330545599608308	2.2372252078142667	0.1809914666253048	4.392165848733099	2.6804862889329018	1.5523361138342375	2.047967025601273	0.058292683766213514	0.9835802703217803	-0.12819309322095276	0.9192975313785535	-0.19807484155529484	-0.26272366270342185	-0.2231978581695513	1.53455797907267	1.0559463314883821	-1.5328935550711003	-0.19876302280229305	-0.7964438461271597	2.0846828554709087	1.0755493606425854	-0.1452732158926418	1.2762684270250848	-0.7148052004151922	-0.7086016061385261	-0.633830552794271	-0.2457767541689634	0.42743827768213
1.2766731856356064	0.7767703110395429	0.6766941082914226	2.377031598586481	-0.10489978225797474	1.1744509659229077	0.9460352409616958	0.7251148493918458	0.39082562549040006	1.4959622066939653	0.6216174214983681	-0.10324108714357363	-0.2569686252452073	2.101638155410194	0.2114116216547476	4.159747761549022	2.7082225297979288	1.5554032119178764	1.9173168240513228	-0.07678413477583228	1.002076204065171	-0.1279355323846409	0.827712540560942	-0.1104058832007578	-0.2269621121874214	-0.27170113375027993	1.5405427273230916	1.0529220675467712	-1.5593362683256504	-0.23139228573395793	-0.7761211141769291	2.166414854086836	1.0032930045894113	-0.18070980228736633	1.202175426958985	-0.7086824219652399	-0.789529175707532	-0.614513514469987	-0.22732834671062024	0.4238829486568392
1.217465116973226	0.8356115725965347	0.4202788388353785	2.479108406840939	-0.13927468933536657	1.2684800360929742	0.942166068841428	0.8361956125937013	0.20099435667317814	1.391508388378639	0.6486171955021007	-0.03333573006372571	-0.1574429800886322	2.0364827653198843	0.1247095426020822	3.9403181318373157	2.7720813047704183	1.541499033938711	1.7962980805990205	-0.11558717952855749	0.9713170743333398	-0.12850090983020446	0.7478589422786829	-0.01477332662815889	-0.1930722315717746	-0.34599518504348026	1.5181080264060183	1.0286887646885048	-1.586527260831326	-0.2732782408733332	-0.7433607963499133	2.243065558435686	0.9853650770510919	-0.2040753302101856	1.1421974423422694	-0.6999759542868267	-0.847216866233915	-0.6522103041388647	-0.17138557725857145	0.40639302361307017
1.1344699807774383	0.8881527883042603	0.24693483139654449	2.6982195810171583	-0.20438238206058185	1.3952091659058732	0.9656399389136416	0.9326950264804091	-0.0038937631851616804	1.2485163311350598	0.7550022301123457	0.04575198254175552	-0.049014199869534154	2.0998966100410663	-0.10664593827808817	3.72069280312668	2.852464517671848	1.5337839107917348	1.6927636742253924	-0.1405376746732668	0.8948554152219084	-0.14217676204123156	0.6931020103113792	0.07735564317395502	-0.13030135206669216	-0.4433286327547664	1.5004261103942071	0.978772079933014	-1.609671221894296	-0.34772997788808657	-0.6964195361314366	2.287934626154055	0.9550270036508038	-0.21872496581975	1.0988299455195776	-0.6838574318237816	-0.8805994886811297	-0.7425469158956821	-0.0809567862695389	0.38249203752047045
1.0511575554835897	0.9136738073695747	0.14249376796593394	2.964983999812925	-0.22911750233539552	1.512928534235714	1.0249404684801	0.9427210828551968	-0.0879698110550587	1.135504372640964	0.9205252487209309	0.13092707801541392	0.03288912423353345	2.255706243173456	-0.40028854146854476	3.5158129685527064	2.930315487354815	1.5264877083586224	1.6087785654302469	-0.11213850199044484	0.7997587551960832	-0.17184023201847995	0.7016345012535814	0.14262543292510554	-0.014457640654087455	-0.5421467356298548	1.4715398119590717	0.9473341050928971	-1.6248212419434847	-0.42129298011481725	-0.6332767648401783	2.2783074325280386	0.9335329422441028	-0.23826032653224596	1.0666920742477761	-0.6687354018265841	-0.8691704792701426	-0.8360881564687739	0.03259776343588981	0.3737814814085082
0.9743399418788335	0.9129271352689209	0.09137943773555783	3.155826029209808	-0.20907438126072792	1.6348078816814997	1.0725486901398673	0.8410009135404733	-0.05970456008069149	1.086013262392907	1.1235036859389314	0.19155958329309272	0.07446161440151375	2.458730063159474	-0.6359983707591801	3.376994309095321	2.987564487155727	1.51159108725971	1.538052412253095	0.006830028176517999	0.7344856821153425	-0.17504403754334136	0.7705392171749388	0.17276024360590053	0.14710543800415551	-0.6397049247191477	1.4042940653663025	0.9356550901304767	-1.6257750345100597	-0.4934247730725258	-0.5688896189342039	2.2161123906989957	0.9077854557143862	-0.25276670785638383	1.0301264725311416	-0.6706718846081546	-0.8212235740213536	-0.9078486329423961	0.15289017156151002	0.376287414931173
0.9157183773068084	0.8695793198004951	0.13392349989582866	3.291205775689329	-0.17663506701854675	1.6989299605876993	1.1110976045284189	0.7159380849211933	0.0955446220434004	1.0891626966814196	1.3139271771673044	0.24405345676782733	0.10009031879378763	2.654581157204714	-0.733899333103935	3.309844026506435	2.986340663595802	1.5106684642589405	1.4385323694788519	0.12087497468844015	0.7198457017497606	-0.10896397810016482	0.8193866323047967	0.17389011317262026	0.3505313114087315	-0.7377262172540309	1.3370223827031091	0.9114087234970842	-1.6136075923209887	-0.562671063471722	-0.515547837801423	2.132774207358646	0.8395944922711662	-0.25946196077521694	0.9751047732655895	-0.6803491619569051	-0.7574462178709447	-0.9664960182430168	0.25291405756889856	0.37859837879761205
0.9008682860354471	0.8253331644609709	0.2559408758091982	3.4029826240122203	-0.1503690340673633	1.5982652370566963	1.2228126975926252	0.6196114706859766	0.38490747530470615	1.1155192527548718	1.427253697375559	0.2934221921595933	0.07877062140233233	2.7476247441629305	-0.6504989538044649	3.3039390219300677	2.912601064305393	1.5653126816612775	1.2968388998544973	0.22297607362601854	0.7422355162812329	0.019514905418405493	0.8201628823978508	0.15064849796246946	0.5677515918013203	-0.8207443202207658	1.3107556273808356	0.8862609563800152	-1.601424341415345	-0.5927553131467792	-0.4911901287589223	2.055905379158332	0.7596352870622878	-0.2849763029794186	0.8977711250852665	-0.6814227028092871	-0.6741336967484151	-1.0037107746080538	0.32448233966716095	0.38550259838866036
0.9053391778717584	0.8298890309501165	0.3867575817163206	3.406397080730433	-0.1364075685873518	1.42154864710388	1.412678819688125	0.5585801044148082	0.6457358354134687	1.1540671673645022	1.456337449395471	0.3610229107303776	-0.07891972017510696	2.7309885264050004	-0.4172793109849902	3.36380589829796	2.8330750918699015	1.665185374706746	1.142127637882199	0.30940991003720236	0.8030394761847429	0.20423628082734152	0.7869844510011769	0.10762920976645232	0.7375806574572084	-0.8845163888163781	1.303739920331046	0.8646404085468987	-1.5974563535555055	-0.5987340744480182	-0.5011574462173863	1.9901608673827256	0.7062081178341694	-0.33902086708099055	0.8099963512962841	-0.6800512415289706	-0.5541826923499851	-1.0171541478596116	0.3844568347997934	0.3915867985432305
0.8986953364547882	0.8732018461638233	0.4499730857666765	3.2369153811931937	-0.13354808331403262	1.323630440812193	1.632128265872732	0.5683561527831836	0.7696493701851391	1.084494180416574	1.4123338449607068	0.46633041119026614	-0.3337029804380077	2.651886690784553	-0.13165909623979874	3.471342498209217	2.826081814384617	1.752804636871722	1.0009717613806655	0.37994512609972947	0.8716375188994633	0.44918291813205774	0.7054030702537312	0.07101251578184586	0.8248963895701257	-0.9351649230053534	1.277726041695409	0.8264615257418934	-1.60459135430215	-0.6135078475476055	-0.5392956800773065	1.9469128564695608	0.6765962389670799	-0.4154809570020347	0.7187383140262386	-0.672803556635613	-0.40961175267290395	-0.9925079635650885	0.4272535685574015	0.3811673907384672
0.8849413347949089	0.9650833481747456	0.4579734924657579	2.952295644270363	-0.14589082815867999	1.3410955820243031	1.7872789439964165	0.6170525652085829	0.80219142960516	0.8940622573770574	1.2664094137248667	0.5891217922764944	-0.5518343881966158	2.4958282654565727	0.08465324700081263	3.5891830758466705	2.881323066778464	1.7997237568243722	0.9109575708342528	0.45056710134560574	0.9108607823573365	0.6976914333438271	0.5773280649811732	0.05150244348283457	0.8244834232575922	-0.960553888375328	1.249053715841276	0.7819401801133371	-1.6317770772356337	-0.6101202675439115	-0.5937401496062957	1.9351490405712415	0.6842990881227846	-0.5098402929020299	0.6262931944255812	-0.6423899901908419	-0.27233635300084286	-0.9412963883033427	0.43952045452933025	0.3734775581208623
0.868927850163991	1.1478780118160556	0.5560902120532392	2.6330732383280173	-0.12884463090184395	1.4408716019801813	1.8308260968794314	0.6695432167901167	0.7377286388686024	0.7355891099288083	1.0744944480339345	0.6881488511449342	-0.732499968809368	2.2475946787587553	0.17571894890145184	3.6892278075598135	2.95533901332434	1.7828971081508775	0.9241210659911852	0.48733853522158055	0.9262529896933431	0.877581972579	0.46842142894193894	0.040327637022516724	0.7569234666765168	-0.9618478538850637	1.2120170072752856	0.7511096708165677	-1.6673993852469444	-0.5886290444881062	-0.637977051132396	1.9339196152266211	0.7091777347645675	-0.6216841913231669	0.5553195347902837	-0.603634651763921	-0.15458941899878695	-0.8755345484997392	0.4197464541300123	0.3886278472899236
0.8543854331695364	1.2840990031790833	0.766910984951179	2.325873342234354	-0.051779784804084426	1.5233983087350507	1.7615067767593373	0.7241221705428568	0.5697681192940494	0.6850530260919362	0.890573172527611	0.7632909260935395	-0.8423405581525337	1.9073596158087778	0.11735955087621767	3.7415177292083195	3.0549424598304897	1.6718182860095758	1.0353626485368497	0.47932054069376734	0.9229280200593639	1.000394517698697	0.41585552546309473	0.0371610288947373	0.6493990282373672	-0.9387471643638854	1.1143223140043133	0.7265759011304084	-1.691122999250927	-0.5725683372474221	-0.6558664762865238	1.918988046121801	0.7184821022211627	-0.734003090795978	0.5100890985436402	-0.5705243917904379	-0.07272394713345202	-0.7984092198852231	0.36746451906936234	0.41853848631559537
0.8458955460911213	1.279776471721392	0.9775809121920835	2.1664645563541205	0.03447435508924229	1.5410284948968263	1.565223273453982	0.795157533658835	0.4547551096048001	0.721046560817795	0.66303648456993	0.7870431821411241	-0.7698968150533968	1.4324059260431077	-0.04102001846457184	3.7900000290298435	3.1514158506879837	1.4810447852072053	1.1162076105865446	0.4416381353926305	0.8883066157146786	1.0792772352980848	0.4035920260091161	0.03544640227155803	0.5385375555630686	-0.8819216474521184	0.9836693592415813	0.7095342064788676	-1.6953860831534642	-0.5634674621778715	-0.6391721435841518	1.8943499656267953	0.7363516748416352	-0.8290937775215662	0.4702655190437227	-0.5331559243211405	-0.059660308006004616	-0.7316208276752917	0.2869605042446273	0.44774379393786273
0.8239737538614644	1.2409320223600353	1.2036817914601277	2.3239343995737776	0.07011675096602277	1.4754675625832807	1.317341883119171	0.8630604435180039	0.3925239223065925	0.8600909400591832	0.4076827763276606	0.7378916378130397	-0.5492131139271745	0.8684925966807897	-0.21184588294240775	3.8823146502853083	3.1989250196686645	1.2604680679042992	1.1022754075063257	0.3826780403752147	0.8258780984044517	1.0867590634943802	0.41559886212587427	0.01947460572095757	0.4468856771685504	-0.8072802685747256	0.8909349394392692	0.6967251749680698	-1.6715096515559424	-0.5638425775104773	-0.5848878410847792	1.8722153520633753	0.7657106823980583	-0.8956014644551541	0.4359094501322403	-0.49981965574715537	-0.10736603837859564	-0.6997887765364768	0.18052844096298834	0.46295716152511474
0.777000545116733	1.2213027128389418	1.4539179758538932	2.718189625067984	0.06269125182502638	1.3074475719013345	1.1343215626759102	0.886417809175879	0.18471038262767864	1.0637301681795595	0.22599360472592084	0.7102178764489887	-0.3097896011378416	0.39281600129019884	-0.3516302050777003	4.021626811566078	3.279223636471481	1.0829354539508107	1.034820031179236	0.3340350582443529	0.7595240941309144	1.0421947568407155	0.4331333501149464	-0.014134058320672726	0.3751161284984246	-0.7343278552047774	0.8222627089731602	0.6750523720344501	-1.6194146608754951	-0.5867246127994856	-0.5016317870358666	1.84073115704853	0.7849289020087556	-0.929236062733211	0.41639624277066145	-0.4915035665605176	-0.18998183208099442	-0.7065997285888928	0.05689801123470421	0.4543899654544951
0.7257679706010637	1.120513646002251	1.5803433970784189	3.143638389629043	0.005604625267025621	1.0911540494029284	1.0070048251682706	0.8646744657946934	-0.15182162915652225	1.2200408008398433	0.12021128924780586	0.7703556687482824	-0.04761158819904354	0.10064946820511926	-0.5256001038710798	4.153783196407764	3.4621316811511385	0.9546509596329955	0.8884590474324419	0.3312659943091387	0.7165207321157798	1.028669671948506	0.4274178958007642	-0.06041906600997082	0.33423246355761427	-0.6186677696687592	0.785012027826167	0.6578016569808963	-1.563088203725658	-0.6186959811478102	-0.4171190378314983	1.8077200950734316	0.813107843448732	-0.9389170365482811	0.4125403914048083	-0.5027218116399605	-0.2969897847900774	-0.73740522732138	-0.05874451906169216	0.4178790301254211
0.6836550539493549	0.9331222822412919	1.5672924543067328	3.509565875922852	-0.10357502739837274	0.9708278172527196	0.8406705884132236	0.8257835144443071	-0.5111356714018364	1.3529798251317642	0.08333305082424271	0.8449426998674806	0.24072398271270523	-0.0473959707479211	-0.7536353361230368	4.197441090473093	3.6644235118928337	0.845806381298963	0.6621423911942657	0.35973023637947205	0.6942889484604468	1.0350898469414642	0.37982249695002585	-0.1182555033484933	0.33621736615656533	-0.4151406156768903	0.7988878255032015	0.6466190654732544	-1.5125003106918438	-0.6442788468315869	-0.3482102534740334	1.7872709839986036	0.8538914471434975	-0.9393467994045579	0.4322962141332278	-0.5274081146856571	-0.4091896966395562	-0.7814934215374787	-0.15883022028394564	0.35595322666717205
0.6724057131999256	0.7401308777254296	1.547850125177679	3.7317985347119764	-0.23621849380184917	0.9735743344920366	0.6613498569984544	0.7600534682879249	-0.8945106444546032	1.5082309706811672	0.13004889135359227	0.8850506496272829	0.49971047926028866	0.0007195010406731095	-0.9730963508979459	4.129116613890635	3.8102671859004786	0.7801056493414572	0.5085515335807448	0.399321343714282	0.6630620473352424	1.0088688974105375	0.29910500743517454	-0.1747588928210179	0.3558066230139979	-0.18360251357163476	0.8132564085182997	0.6295120519460846	-1.4578443079265604	-0.6633924157791775	-0.31448277319894685	1.7770687365823616	0.864525009951036	-0.9364440151998844	0.4750051835316384	-0.5538100284715248	-0.49465269374152643	-0.8238587930194807	-0.26539965070972643	0.29440589371806675
0.6772996571669841	0.5138075639663183	1.528927375533971	3.72027141405954	-0.3769441101701009	1.0003623993993913	0.5140803299294341	0.669951318094701	-1.2256474572068772	1.6627177374017132	0.21198804658777473	0.9514809496882304	0.7748523030158495	0.28161997243866743	-1.1447476403140808	3.9830358198425744	3.9277147694739205	0.8303511992482322	0.5211975325540266	0.4414429272300969	0.6239778510483726	1.0346375449850125	0.18584761482599957	-0.2171290015729983	0.3556134613516842	0.08050265731023505	0.8062082813804785	0.6050958562360578	-1.4141859023239405	-0.6690306877785126	-0.322287835757583	1.763302147138774	0.8511811854035278	-0.931859878066269	0.5251745754603857	-0.5720088573710054	-0.5504712789773667	-0.8601273358621627	-0.3563641735609154	0.2761819652626251
0.6668868058578971	0.21775790943287152	1.512731021469279	3.553527672015533	-0.47438040275441795	1.0072350403803623	0.401088900963963	0.6356965446279258	-1.3982161602156105	1.7484297608880102	0.2859743739513915	1.0305022983575873	1.0240849000450385	0.6493489200975027	-1.2424955744399373	3.776530832712281	3.945463030962786	0.9675477330383458	0.5809557811786655	0.4525047231070614	0.5862337565911664	1.1517900336774543	0.06317505979784319	-0.24687232236006085	0.3458954315131957	0.4110631726342211	0.7933115703619634	0.579634558515971	-1.3924963431856927	-0.6611474947886548	-0.3499597702590789	1.7399926391935998	0.8318786753559408	-0.9333301194166882	0.5550769194234441	-0.5884150271437798	-0.5890994549819103	-0.8877282057783763	-0.40436712208152475	0.315359397360667
0.6889912796894677	-0.04595734311679385	1.5613982999299651	3.350625845411109	-0.5064188545751058	1.0022752280468044	0.3311448010320621	0.6495021338055301	-1.4647034450226903	1.7232100973764641	0.3387174058020447	1.0150334681554014	1.1558338238085863	0.9797261790712801	-1.2473275563821138	3.5228794041444536	3.8159182052877822	1.1622112118980152	0.653128913976121	0.40495346070000515	0.52810367911194	1.2724038887310687	-0.04104277527608665	-0.26938051346549924	0.33356638885998063	0.688400843439336	0.7473528535699924	0.5533306473002739	-1.3576065057089342	-0.6481858172958143	-0.40076968026983967	1.7097626563246777	0.8065202216118668	-0.9259864523638243	0.5604317871629888	-0.5974091421319224	-0.6087954032048308	-0.9125439943835107	-0.42164790881465575	0.41490287566715284
0.7497232975046547	-0.20407682718180964	1.4881711137533835	3.0887407438600905	-0.517177238420518	1.0083014846705132	0.2831527860593276	0.6790913166820577	-1.462751439230908	1.5566771073404078	0.334258305782132	0.9511672292629132	1.1344405467885148	1.3132861004716587	-1.173901834623548	3.3186674987624762	3.6427443516884495	1.397155912256149	0.7771521498344708	0.3129525766906098	0.4550112382798061	1.3809375123644705	-0.12626752339577002	-0.28529779876507394	0.3058243777035004	0.8271343771173807	0.6635663780640851	0.5190055781573656	-1.2872366386700222	-0.6377345270288802	-0.4695614194902767	1.6740944492499161	0.783243093270976	-0.893188760700621	0.5621820837380502	-0.5852509067367571	-0.6316199255162218	-0.9411267839927333	-0.4181999934966779	0.5556652330603962
0.8170174307570089	-0.28970495034975685	1.2163919347844374	2.753159840910519	-0.5205253940743246	1.0185554311587466	0.2581660562999499	0.7260891452991869	-1.4367643913026522	1.2513948463449909	0.31364837613683105	0.9525910373470456	0.9891989586275273	1.6769498775384037	-1.0970909431742046	3.286938734979664	3.5196908666469637	1.560724502414207	0.8697086031860003	0.19851721385361823	0.40643254695446246	1.471096369017048	-0.20282831886394564	-0.2767543990588265	0.2707022588972289	0.884640928507956	0.5881313172348228	0.4816758407355349	-1.2100374060715453	-0.6390618582057961	-0.5392032760217578	1.638852575157563	0.7581893818756537	-0.8484406457532397	0.5604577816665777	-0.575034290682265	-0.6750113053256961	-0.9717894580426012	-0.3989891983883437	0.6846147230470288
0.9286935784532655	-0.27375650094985515	0.9302935921494667	2.4135678835010195	-0.5029905264370009	1.0364649241584192	0.29131062531636237	0.7843924830298005	-1.441802326675075	0.9620726217824517	0.33324696350957483	0.9374781591658928	0.7613228488041017	1.928037533196949	-1.0566636700725769	3.3937265735037156	3.3735088082448685	1.5797704334409044	0.8755819336586933	0.07883292042402772	0.4012807403923084	1.47516080465349	-0.25960099704063244	-0.22794205154923514	0.24482525689412551	0.8824616181757685	0.5284978073116048	0.43589384080734384	-1.1347352194618363	-0.6602933860313349	-0.6156522313119545	1.607507186230014	0.7194092970269417	-0.801754828102999	0.5584908642282654	-0.590372056161759	-0.7193941818484328	-1.0127355092410721	-0.39069909123934116	0.8220339242761675
1.0934531537372127	-0.10428526760458705	0.6305353372384801	2.2075925131736502	-0.5252479351732507	1.0526520249910627	0.27262078351742103	0.8309932401073337	-1.4488233342444548	0.8771346528063886	0.39128677281801655	0.8379322549786588	0.5370245484221241	2.0123546165400437	-1.042909679246765	3.5333705722174513	3.1554257057622075	1.512249391238638	0.8713213825544651	-0.025017822044416892	0.43970120699939275	1.3711564825562168	-0.2895742667627596	-0.18066097463664538	0.22851974829603164	0.8262354116053532	0.47393479915634984	0.3626256580145744	-0.9894056880056322	-0.6996574119345695	-0.6982614569720298	1.5885006669910098	0.6638294797182733	-0.7517666221887389	0.5924483507513673	-0.6085914312976484	-0.7358543671490161	-1.0478614546227996	-0.4138454550273595	0.9458855311926648
1.2262530635073967	0.20857617594514277	0.24651022880636903	2.1956499048082323	-0.6035115507981431	1.0545733174820482	0.15838425764127512	0.854571201064984	-1.4509617384672813	1.019730007113472	0.5180518865570727	0.7351345179213091	0.37705323835759197	1.959296160186242	-1.0069341361494455	3.734897997853257	2.994084026488784	1.3989363252900677	0.8753056007450937	-0.09041255649353135	0.497167554798832	1.205620248466747	-0.3062135631122623	-0.15890602990902009	0.2021232080287721	0.8009690324415647	0.4203638456948261	0.26508498103816114	-0.7646847819194852	-0.7533508435433797	-0.7620325758410157	1.5795873332425152	0.6051698195232741	-0.7117383589611654	0.652686280403984	-0.6265282956829108	-0.7215178606194066	-1.06085850074117	-0.46057088910744354	0.9833942524094823
1.2867735552572097	0.6009698649660757	-0.024414158106041167	2.3204347146067463	-0.6826379750635831	1.0548864796942348	0.0786266519510466	0.8480342270149757	-1.4763015696210737	1.2862224614648103	0.6618565852519465	0.6046811187552152	0.2946072644934821	1.7929574535687962	-0.9200233822528281	3.9186636121732605	2.9511881647524296	1.1908075377705176	0.8619461604312457	-0.09319608029263668	0.5467260375562419	1.0299009383855107	-0.30854857347282055	-0.14538228408631174	0.15985410771688155	0.822081101284623	0.3586554501376594	0.16334430035881956	-0.5448751171153703	-0.8227125540449156	-0.7981687218307257	1.5690281558875128	0.5613452762207424	-0.6869553675825566	0.6912101347244006	-0.6605271803810936	-0.6852009438451038	-1.0714364537976746	-0.5193846318720713	0.9729691102030655
1.2750338586289596	1.0005094393252971	-0.07049471289237258	2.484765431856136	-0.7294281639952258	1.06043452915609	0.0556213667376891	0.8116286493753908	-1.514150806591695	1.5893809103977736	0.7567848485624606	0.3905307299655152	0.25131944923339394	1.545399830572205	-0.7373726099510473	3.945521172613178	2.9642103241988202	0.9626802733153674	0.8553593886179873	-0.05598362056797177	0.5827570773160927	0.8916284611154512	-0.29883918722824665	-0.1466459539964589	0.11033145394775104	0.8653540320681048	0.290819657942737	0.05248510464170444	-0.4078188139990712	-0.8937478560303894	-0.8132860253184088	1.5627818819592014	0.556190591810991	-0.6593977668862335	0.6924492060621927	-0.6971251639850446	-0.6374416190555806	-1.0840228789535158	-0.5747916694619648	0.9559780781031672
1.1473394188912085	1.256816304626288	-0.06528774428654582	2.603168776524513	-0.7249957709347138	1.0642432587637713	-0.011207759561055903	0.7586784242526581	-1.5065343595898089	1.7912252996225455	0.8099416113427959	0.17917365957815984	0.1517202244482032	1.230255225837841	-0.3821152811697063	3.940284097228806	3.0323327425413704	0.8151204390085016	0.8533547189356909	-0.013160733653421575	0.5920492928331067	0.792159722525923	-0.2973367676933033	-0.1713246840063839	0.06176128699623804	0.9664059280336851	0.22112295269486623	-0.05748575436685936	-0.3405263771197161	-0.9393041704241931	-0.8108588787926762	1.5729345557728376	0.6037693014949645	-0.6201159338827191	0.6779789323970794	-0.7178974089947818	-0.596997932177428	-1.072828994453214	-0.6155759745578846	0.8795098320511489
0.9285012820301978	1.2704139035842883	-0.07853422772475936	2.6594300742745296	-0.6814162991123652	1.0646114359591803	-0.08981398531238106	0.6944337197814298	-1.424627782347912	1.816870693114721	0.8099977970246044	-0.0022472425317975942	-0.020824004656069907	0.9156363706488737	0.13186940835901098	4.012012034662195	3.214744490109169	0.6932693699392954	0.901115094875309	0.03207695053100203	0.5600195948571127	0.7089550084537806	-0.31519677991494743	-0.17149317332773628	0.021963323812571343	1.1883278232981667	0.15167912413363263	-0.12198161216268733	-0.28964338804320433	-0.9455080009249965	-0.8070210303522419	1.5941520576880535	0.6852976056059308	-0.5847245856833914	0.6451218798592887	-0.7337282841480983	-0.5588052108104666	-1.0467099306191776	-0.6429257729566638	0.7586114419863044
0.7154945341986991	1.0860325617290907	-0.06688000399970036	2.677429215071473	-0.6355843622549585	1.0609085043961572	-0.10498720931343135	0.6166738766106346	-1.280987080290596	1.7439547582507227	0.7226443851797602	-0.1641088827402403	-0.25991181038984257	0.7721959344104297	0.6922123737763473	4.084271762853543	3.4158858139097354	0.5413108681368682	1.0362619865647467	0.06577566333004284	0.5063649517901624	0.650099216370587	-0.3427599182997695	-0.11992552985719651	-0.003540676359857009	1.504314200775654	0.0941140158267574	-0.10957102579322468	-0.275294342967051	-0.9261231947369056	-0.8096637863409203	1.6396903690415985	0.7575734132983879	-0.5552142028857423	0.5774668518489853	-0.754058785075037	-0.5090092981774851	-1.0272857737829295	-0.6555154717173277	0.658551867530986
0.4837917666344958	0.862118432169745	-0.022916875288056797	2.637382591658803	-0.5530945113863217	1.0412977788383873	-0.09530312223040814	0.5380537117707151	-1.1471426513315588	1.656651085177759	0.6070346831743691	-0.2491693495969561	-0.5684219957227119	0.8277610894896087	1.211455669372655	4.103484299357054	3.5174462501637835	0.4429343204980539	1.1700272136861856	0.06897129325005569	0.45200865163315135	0.5997617778005546	-0.37824205965002416	-0.04604791801222212	-0.02049893816163303	1.7874202336162763	0.04430379257676779	-0.02796815447022699	-0.35830064412003493	-0.8898581985815142	-0.8146782464220015	1.7061735274960292	0.8136135860700666	-0.4967287559359816	0.49701386323785907	-0.7769010634030048	-0.44122575936132663	-1.0076830860934067	-0.6530909416232118	0.5479696660411381
0.20287553699682773	0.789026233566681	0.001654206180212392	2.6290302232747824	-0.3868129612135321	0.9964521036688391	-0.09350911162793088	0.47846724471307545	-1.0537984592513454	1.5833094203331322	0.5314547255630867	-0.2821642920211967	-0.860275592627658	0.9226823533956722	1.6286430546201864	3.991370044601293	3.5149704043443952	0.4031966984973406	1.2598253621365112	0.07249227010762585	0.3887583737669992	0.5435004399953369	-0.4148384954886957	0.025897022205468596	-0.027066434680310524	1.9757943704546594	-0.006161316451437973	0.07254453134729363	-0.47816760274921927	-0.8354087653023736	-0.8294012926060116	1.752683481460645	0.8700427916273868	-0.39101463299120776	0.4302686428532064	-0.806261635231802	-0.3544831955550778	-0.9829297832869196	-0.6487776132971356	0.38014093284245654
0.022160166008882744	0.9838434847036733	0.030979719283202017	2.6964777286819706	-0.21069691963343887	0.9352754423259123	-0.09093412626069394	0.431428973624321	-1.0167207046758853	1.5460532091874541	0.4888864099090736	-0.3115333502989813	-1.063267991798545	1.0512328114376854	1.8286694855950352	3.6619618318177865	3.357255077831487	0.3207790351961618	1.29014661911059	0.09757290402735819	0.3252426040289319	0.4790662571159138	-0.4366173186639843	0.06962495666482207	-0.03063659505963247	2.0701721285279175	-0.057864872842407336	0.162945855217484	-0.5157238437546354	-0.7853222118917045	-0.8391345197904204	1.7659394627973946	0.9324306826847849	-0.25349805868197683	0.37962268502530827	-0.8384267683304604	-0.26656155457630054	-0.9482680181237064	-0.6387566801319379	0.14598237571548817
0.07273893268612432	1.3956798152205363	0.08375335174097169	2.6681553162471245	-0.08003485891334441	0.882913874063874	-0.08135268157532463	0.38549735562277254	-1.0614252617216235	1.4687541906592574	0.4660699153054644	-0.27317499521883437	-1.2106893764572786	1.2279128238454018	1.7880845470557545	3.169710780295379	3.0427606216303156	0.18532301722912176	1.2103416736629886	0.13249347532522726	0.2802923016197555	0.411239809563107	-0.4371556856640059	0.058182549517650194	-0.04740835594607042	1.9628955774260297	-0.10145692320815633	0.22908121679159432	-0.5416975650841844	-0.7596412391209382	-0.8246948460434244	1.7641300263022888	0.9821425888100261	-0.10314891627831628	0.35845449426849774	-0.8505490478119094	-0.2039431776920712	-0.897779492817722	-0.6108711498710028	-0.07755606954883745
0.2574444544527131	1.8679849191387845	0.12787849986202457	2.4726150796342288	0.031439253897935296	0.8654614286171232	-0.06191756671515528	0.3596619694307546	-1.1452993779578886	1.1726396377694186	0.4470280769615531	-0.1613155643378945	-1.3064578618276539	1.3357712819221352	1.6209870064565268	2.651848685869708	2.6598222819118655	0.06248449219152504	1.047968453631789	0.17494040577859932	0.2530224936330894	0.3286004729365283	-0.42022842557030565	-0.01475845992333325	-0.07744832480938853	1.6337243724388135	-0.12991527648128923	0.24737050196764426	-0.6375879702442175	-0.7438863951514574	-0.8091216825483702	1.7496446196209192	1.0283531998644924	0.027144626165777026	0.3830712891682507	-0.8254055910061074	-0.18645799916764216	-0.8155749614275509	-0.5672090031052968	-0.23655955860248393
0.5023579862816312	2.2956471981640365	0.15880185955435538	2.2211864188598884	0.024384075279652452	0.8891559586986842	-0.03330711404729158	0.38019571525150603	-1.1977757140313838	0.6939691664816899	0.4321388712822342	-0.009987690717992636	-1.3270003743918537	1.3167598028251777	1.4300541614592297	2.301147571137558	2.3092955274417504	-0.023503971480199844	0.8713666006675996	0.2195418559517977	0.24229535776072667	0.22482858378909784	-0.39575776739490987	-0.1296979104956661	-0.12025694562636338	1.311887908788361	-0.14111965890461511	0.22158260986941372	-0.7095597872292003	-0.7257538970737618	-0.8057335338449372	1.7321699247024291	1.1299102085562431	0.10172733097782367	0.43290275255032773	-0.7716874559141609	-0.20686407341492577	-0.7223372233050254	-0.5086699946289545	-0.3138592928942884
0.8337664492061595	2.5886226636580725	0.1975524327839866	1.9253218798588254	-0.21384273520782493	0.9374083309062137	-0.010239350852753243	0.45881588009142515	-1.198309020653541	0.18517829906449865	0.41607487407418625	0.19205429627147733	-1.28647639393165	1.2347522621279357	1.2900936250112665	2.0932173847759366	2.1112109426710415	-0.0757942534427353	0.6552340683542714	0.24971959189326814	0.24188447748276243	0.12296641401335	-0.38159746327806515	-0.258255262687933	-0.1793777357884088	1.1451093752729888	-0.13526459100631555	0.1843443188734633	-0.6957482385165307	-0.7219969727425768	-0.7988093899491931	1.7197517372497153	1.270727109198997	0.1013880445123422	0.4997692806184005	-0.6964368650653359	-0.2248115037854031	-0.6517550504630136	-0.4349931268681043	-0.21157477059733662
1.1560216023926912	2.7094902099514067	0.2539240135058683	1.6117671524627795	-0.5414733189003622	1.0013569010191745	-0.0027196795463505395	0.5900627302810733	-1.1252097692785437	-0.3009714739283619	0.3879820331698105	0.5292434226365985	-1.2446003877956295	1.1358409347076956	1.2542432868203177	1.880088411964517	2.1098799640528747	-0.10293433111942714	0.4211047270134114	0.26767151291451186	0.24861659280631282	0.03643225498399834	-0.3876634821504002	-0.3620645069144229	-0.24450651972311754	1.088951272150454	-0.10787610063818728	0.15952314613453805	-0.7041584757334024	-0.7364764245811953	-0.8016431143193374	1.706456097030881	1.378852288088331	0.03358352931069116	0.5729611378933794	-0.6128547753525657	-0.20552421299159743	-0.5952768150296748	-0.3575180575717122	0.03846807911036554
1.311969194089585	2.7448229670893753	0.3241454602941071	1.3649461438900825	-0.7709155157511134	1.0615983076473254	-0.019231717429846952	0.751582608776553	-0.9845255534469773	-0.7152938262122396	0.34907600241187714	0.8832527902668108	-1.2140280521057247	1.0063422498070187	1.2890502507915063	1.6864570155028737	2.166886455037766	-0.09704949251992426	0.2041331474896983	0.29692381756692954	0.2572261149384039	-0.02643143499107989	-0.41099480551179723	-0.4170217590851208	-0.298032282425032	1.1112687720210033	-0.015128712800662992	0.15898099946681862	-0.8242941825443293	-0.7654237862481984	-0.8286004574579277	1.689804323915645	1.5226258379019613	-0.04540235985338036	0.6410840669683042	-0.5540206273947191	-0.16433690357849698	-0.5596509832587807	-0.2959775769958552	0.23940151305582705
1.1842699469412572	2.7938291570705673	0.408272641910569	1.1830797144466902	-0.917486087998473	1.0873918709348978	-0.057222792700712774	0.9252241989946857	-0.8341537969352417	-0.9640701079606083	0.3325063340675498	1.111635226812734	-1.1570268335623486	0.8548090259233515	1.3143741024097664	1.5254605542756043	2.121227120746741	-0.06130159160362014	-0.02508249222387855	0.3396093357745112	0.2704754235939565	-0.05821821137500165	-0.4463141847457668	-0.4334990235997799	-0.3220242930338298	1.1717991164974875	0.13214926310408623	0.17214928479357505	-0.9728961183311584	-0.812082362619354	-0.8548062476113925	1.6494861129164735	1.6664253232346344	-0.048991256688249614	0.7057843864038752	-0.5400389135182345	-0.13891975134796672	-0.5501085091512672	-0.2550559047557932	0.4111697801905977
0.8611927265461136	2.732625378320101	0.503232776452673	1.0824944005465216	-1.00480155887442	1.0827833081096037	-0.09916336892479365	1.1476908822297527	-0.7011119167765383	-0.9554345623308157	0.35869907736893886	1.2493886589525587	-1.0467585626278542	0.7218084735149397	1.3076501352157581	1.3235587479461974	1.918376955754205	-0.02688027294788109	-0.2401348140567717	0.387363036276048	0.28792835355482566	-0.053381093229622686	-0.48833811115442183	-0.4241726441060686	-0.30366727436702057	1.220479461042707	0.2520452326583134	0.18063420673774994	-1.0789567978198646	-0.8731222837421384	-0.8760591803874742	1.5887683644450799	1.6526730142622021	0.028893836387815265	0.7854055509001204	-0.5621209810990611	-0.14322740260896588	-0.5196779252106554	-0.23508959035467508	0.6061738428261387
0.5660946357072426	2.5629791437012432	0.5983996254136773	1.0610701495002641	-0.9743932809011389	1.073769314704759	-0.11864311091437793	1.4164421359460093	-0.5919652799310257	-0.6909256226619502	0.40637518227829317	1.2620400384119914	-0.9012088597720375	0.6101852731577722	1.2435730464662402	1.1709815979989202	1.5496169221631804	0.003646080499203494	-0.3743321253703848	0.4411971095439423	0.316279092734289	-0.0036278780200067473	-0.5202394859463941	-0.4002174270643056	-0.2690313900900224	1.304614460554689	0.3253470516951712	0.1954746552806022	-1.2012108726515827	-0.9277852442106097	-0.9026777086557205	1.5347777538472724	1.510325917995925	0.15269569779236367	0.8829629228734822	-0.6006657206027868	-0.1884141953856994	-0.4523182342702463	-0.23642205165285754	0.6568602190431461
0.390753949744025	2.3353666538933475	0.664486783823899	1.0765710372537718	-0.9204830118163045	1.0597404939831345	-0.08869384436406826	1.675634260005335	-0.5169502669036159	-0.2718234837773808	0.44653262140378497	1.055986049829519	-0.7434311423856166	0.5000172724351866	1.0905170042556027	1.1549215171085856	1.1244143715780135	0.0345614317520173	-0.42323802684274325	0.49638318008568927	0.3532836026911613	0.07865966819599923	-0.5339490642027561	-0.3812078671610779	-0.23820545308349525	1.4081180806439788	0.37978037949830457	0.20778726333662237	-1.3114819403209157	-0.9656257247629494	-0.9332819318532792	1.4913264911634248	1.346115179176588	0.299274990579564	0.9997129033308131	-0.6379879590401627	-0.2855406774727397	-0.38423549337407625	-0.2529404507359977	0.6162319833267198
0.3060617976146688	2.056052954490962	0.6999522738558619	1.081503622154029	-0.9439506432917291	1.0360078766054972	-0.03433800073677483	1.937833833318264	-0.48820866438324345	0.16140031207826225	0.4714484173913389	0.7800749688480184	-0.5834828259550278	0.3980969677060211	0.8839613692744347	1.2039696422965782	0.7896563298892346	0.04499455238774665	-0.43850165214303327	0.5310000942418369	0.38478863815837117	0.16306423884705956	-0.5542692884128696	-0.37292711257341	-0.20322987071070403	1.4975310973667237	0.3772127085262927	0.20205226605641888	-1.2914891834281768	-0.9838678719378684	-0.9695782448726055	1.453824060792254	1.2209244287571073	0.412385558471832	1.1332033441001186	-0.6667680996904	-0.4072736962341965	-0.2997100608913382	-0.2702075007547148	0.6598650455096823
0.3807208838704954	1.7746567399328463	0.7021367424447874	1.066466163003462	-0.9893664467782519	1.0177852213936378	0.023235458921328854	2.179540103282067	-0.5102243901833916	0.5125453028050163	0.4511551706798689	0.63343480235257	-0.448358436728726	0.3089448662222188	0.7034808153497539	1.275255129819347	0.6286699542299834	0.04403203217613279	-0.4388633970481094	0.5487206574408168	0.4110154423625155	0.22829623212188963	-0.5929753716818583	-0.3677733215673211	-0.17941103952329168	1.6473995447732837	0.30524659711628954	0.1946451055601179	-1.194202341637523	-0.9856511125190295	-1.0019997478292777	1.4226967957161694	1.237503709305202	0.4418054648786859	1.2706709439186992	-0.685793914605352	-0.49461249792882656	-0.22456642474816807	-0.27710333139067056	0.6477769268236935
0.6566854806141835	1.533318316899649	0.648256908502089	1.029668866576921	-1.0209429523798852	1.0053222117329494	0.1115168463297949	2.294819530356313	-0.5703948392717085	0.6651211224534236	0.36634033009492895	0.5730798189895951	-0.3630658509825382	0.23556994529270647	0.573082223973546	1.3250817966769894	0.6401073467623696	0.04455568306846108	-0.4411243027048342	0.5525669812359448	0.45889247659779836	0.25327963324419356	-0.6311430879508256	-0.35452708756801776	-0.17438217555615057	1.8113858369255411	0.24224788205551043	0.20325413336798723	-1.0589640409271257	-0.9878902625044356	-1.0177330783539489	1.3920454372250994	1.3427111423022233	0.38912558633827293	1.4036501594507351	-0.6912848962857195	-0.5332138767249034	-0.2123370612988761	-0.2630781459737177	0.5368850676445459
0.9595186950709318	1.314240055867194	0.547341163945166	0.9820049684262718	-1.0567838705987382	0.9896471734364495	0.2180775059465853	2.235740432488156	-0.6581626116231457	0.48143798717500597	0.24627152806962466	0.5440667127328436	-0.3259081385315111	0.1789204317761453	0.46103310720884816	1.364008880159523	0.7290460451034588	0.027459728221768037	-0.45934217806324557	0.5530224669485262	0.5150882561530753	0.22239117880155757	-0.660765793114799	-0.33046284802420256	-0.1512760442952064	1.8439733367365185	0.21485939168738302	0.2269387576709721	-0.8176176345783033	-1.0085100637875697	-1.0159712410281638	1.3693506419522352	1.3710586646159777	0.2933563266817209	1.5100976516518858	-0.6922197500423399	-0.5535931537637205	-0.23807228379837247	-0.2383795334568894	0.5075708063908586
1.1233023660078132	1.046149771477761	0.4211392177681012	0.921109384646855	-1.0688021077688439	0.9878655343644123	0.3034447418042604	2.0865628610151052	-0.7784517324578217	0.06880404129157588	0.12922142949422716	0.47491549129077876	-0.32755908144858037	0.13602490190256772	0.35500773760623006	1.3990304923156118	0.8099819525158228	-0.007225909455812518	-0.4901005434642915	0.5596450846108124	0.5462519449278238	0.13980837991953482	-0.6896498086740925	-0.30447584798965444	-0.09294788302334497	1.7659472164994479	0.1885926363651082	0.26362183822407725	-0.5667280329915398	-1.050730737223733	-0.9985438361517763	1.3714228185411514	1.3610216187464237	0.20447835212405868	1.5612721643861143	-0.693185423153574	-0.5556230423050625	-0.28340126744472804	-0.2223762611642835	0.5380950263934754
1.1575407441349221	0.7617377016380982	0.28585859778795736	0.8578380634316775	-1.069661098672044	1.049363821763098	0.3849517309675512	1.8971597366280275	-0.9133524191927833	-0.31592523949793605	0.028393669593793892	0.2931748356704009	-0.3509987918895316	0.10313269596864853	0.2500906632859348	1.391602439008452	0.8745174962772113	-0.04333288526971387	-0.5307918210505497	0.557389345843745	0.5605252936607619	0.023780364146603738	-0.7046677439421348	-0.2760903529099657	-0.012645917476520574	1.6663254929393658	0.1492865216369852	0.30517117501152524	-0.41672966057408967	-1.102715951317904	-0.9705946894836355	1.4179426872262888	1.3094423552501024	0.1472821937431267	1.5623032796951852	-0.6870472350263145	-0.5341450797191161	-0.36226727187866936	-0.21437462501798069	0.5578901809020291
1.1082359412605016	0.5117775491926653	0.16940016368016414	0.800277034887207	-1.1039711042145275	1.1712177776781654	0.47228256051948075	1.6685200615875815	-0.9975475549491822	-0.5592976531967373	-0.05182416066133845	-0.02932976155582716	-0.3860043002035435	0.07291148549304195	0.1304875171701755	1.3481998045069428	0.9213498964689937	-0.09198254674272563	-0.5749799660525424	0.5387072016959824	0.5507779492204655	-0.10128740878373084	-0.6979882370930307	-0.24670878860698364	0.0916147549442197	1.556692562540802	0.10334077288022522	0.33429032976682266	-0.2997925840831131	-1.1523004272833917	-0.9442964952746223	1.5002993132350466	1.1309541131977163	0.10800790043884541	1.554851521999378	-0.6761269103748054	-0.5062625843096615	-0.45440704525355746	-0.2150339873098645	0.6410103328723329
0.9753735351528208	0.4218502280701736	0.09431813460966156	0.7432806434911466	-1.1334745784364384	1.3150777268820555	0.5313599544388654	1.447060763554822	-1.0401706628482459	-0.6366547258132009	-0.10469488724337425	-0.3676832733456835	-0.44042103429178614	0.03426889390633868	-0.010711156685235822	1.3100384997158692	0.9570268911237643	-0.1477239374432744	-0.6170780293807627	0.5303349405028287	0.4885264264915148	-0.2126479196449517	-0.6815868238365612	-0.22565753457441984	0.24948777977756792	1.4433411838879446	0.05080077821807031	0.3357404088057806	-0.2606185844150538	-1.186568655668292	-0.9243926617095436	1.5800037515044025	0.9298630662995506	0.07051297615353334	1.591087860003872	-0.6618935051023079	-0.49890675058559203	-0.5122331886291163	-0.23837266509968152	0.7762045862598385
0.7469157697278757	0.39926339702539604	0.025700121286949894	0.6867103933391692	-1.133134799812506	1.5131316664814571	0.5597695850243618	1.2840334838442111	-1.083560075408274	-0.4713215202680064	-0.13726215153542856	-0.506595057825142	-0.5154538605728447	-0.02039497623787284	-0.15939430161039164	1.2649681693974033	0.9890493343184825	-0.1733578954106021	-0.6652453683385915	0.5297131663554959	0.39112883690909517	-0.304879826931264	-0.6442955189629787	-0.218065603976989	0.4856112600890249	1.3484935120243087	0.0013666279892326273	0.314048010209472	-0.39314832501926555	-1.2030217912569332	-0.9057332027591807	1.6405331202858946	0.8850335216341112	0.01833825746172623	1.688705885818944	-0.6314388461847186	-0.506443465466812	-0.49820066356175297	-0.2637375082656012	0.863390429002612
0.5089825980562958	0.39574003805043545	-0.04949923218346986	0.6565928609136259	-1.118673210739965	1.7539110884354645	0.5606576648997171	1.164853196552272	-1.1280575230861831	-0.15377049528538736	-0.14825411401292254	-0.3953932332203489	-0.5990403186805008	-0.10019624652139396	-0.3062271962525064	1.2199744169480844	1.0683327979379513	-0.16887444634199705	-0.703394383119732	0.5331618438936089	0.29216990227041595	-0.37486727272044784	-0.5684796731808801	-0.22761993961135385	0.756530482604912	1.2627444607975515	-0.03912606196080487	0.2897297928128894	-0.5695314453971643	-1.1935515718598932	-0.8919773190232411	1.680107727245981	0.9147167231785687	-0.07140678250772267	1.8048233333555839	-0.5823179314893385	-0.514040474067081	-0.4166477697860329	-0.266079618073232	0.9021263121733197
0.343473066722387	0.44478122828634525	-0.11784348857304203	0.684664915367573	-1.1123166780562852	1.9203187169168257	0.5309493848482484	1.0640484977316156	-1.1764330936766778	0.0771831813648546	-0.13332404601956122	-0.23082273780099322	-0.6883659878201968	-0.20421954943214934	-0.4467581106072716	1.1809111950315139	1.197747909595083	-0.15150918532210683	-0.6747311236272512	0.5583726165883645	0.19963966367309938	-0.40452446072607895	-0.4888639579916526	-0.24077697338170498	0.9872054718897187	1.1682781682420484	-0.0782700762487763	0.2661627424860363	-0.6986886597991213	-1.157136529571459	-0.8910779195492389	1.67456539847467	0.8398797829806381	-0.183514570402013	1.876429525911572	-0.5304540942333256	-0.5338302125196345	-0.3072262098141886	-0.2523222985873566	0.9375190391799233
0.2536610223288673	0.4584721612569268	-0.1786733964917588	0.7405213789357126	-1.1227925493379778	1.9943096374287044	0.4740765711219577	1.0133704041965685	-1.2450018276304315	0.2105576113187812	-0.09423413484843571	-0.083386204072047	-0.7885722445414681	-0.31532169443628943	-0.5710958570713639	1.0953779695215318	1.303594548178822	-0.12827903430813553	-0.5712871534798915	0.5841184042471033	0.11931572994881279	-0.3932985774458282	-0.44717181589696314	-0.2406481286065528	1.1703493707513215	1.0587201516361529	-0.10033518816230418	0.23942772669118853	-0.8282305529710232	-1.1146446188947958	-0.8984332823708747	1.625556934938729	0.7169519065976397	-0.2865445604198665	1.8843318550029386	-0.48321829672849326	-0.5712123183304828	-0.21766620726911484	-0.2296017729461811	0.9372437879005464
0.18373723549106946	0.38085326304364947	-0.22243539766068904	0.7948650410873584	-1.1449850565393191	2.015342288706676	0.39267668706926295	1.0210912396887042	-1.319845975429383	0.21056728700015928	-0.051865022975380405	0.06802613273928645	-0.8936899414728506	-0.42054671059366655	-0.676073215235468	0.970147627511493	1.3635562628752362	-0.10859474790793289	-0.4861464706824192	0.612640485773002	0.06729196552362438	-0.3600920754763796	-0.43443255025691896	-0.2456482969961149	1.2675696336180633	0.9557749798194852	-0.10026386396863715	0.2115104392474608	-0.9070211963711892	-1.068770899219556	-0.9142343758696141	1.5836275818548748	0.6606718302748151	-0.3745554695657434	1.8062097068803855	-0.440980371230207	-0.5971319182197605	-0.17434569572209604	-0.20581665193789994	0.8598752407888979
0.1254762267122951	0.3076035632943539	-0.23769315652604633	0.8536672060052188	-1.1605843313414317	1.9459430033329457	0.2957956518225549	1.0720377241718113	-1.3728038407830785	-0.010691356909407946	-0.01581424641118313	0.07879518964681483	-0.9993180970777562	-0.5082811659818439	-0.7711964835462846	0.854259785537262	1.3856132856534225	-0.07885137722366385	-0.45239366134491094	0.666915584889586	0.06784823420763601	-0.32223063253845546	-0.4464018258853044	-0.2658174598757128	1.24778055435134	0.8667910148183889	-0.10859582659246345	0.17742051805681677	-0.8844358099604672	-1.0017233617699473	-0.9402553579119821	1.5656769803513708	0.6455190032740733	-0.43997743980979165	1.6540898718715629	-0.42080396707633777	-0.5967366593948791	-0.18732488875514028	-0.18164690292602007	0.7868935109423256
0.0832767766702055	0.30539854724711024	-0.22708926552405115	0.8942251989107882	-1.1628138899524045	1.7938900535507556	0.20686717103757454	1.1772028567513588	-1.4123565523040873	-0.31431907638920087	0.011159988646273147	-0.13578354818514468	-1.0984666466376745	-0.5656066431996296	-0.8480120122143813	0.754512856648575	1.3445503393870009	-0.045113298303630714	-0.44878626076373596	0.7149151030772782	0.13080773526169223	-0.27101371794199053	-0.4804942291657355	-0.2788109598929869	1.1763373822830558	0.7812667049696399	-0.13762477341493248	0.12669387924352865	-0.8735910303913428	-0.9183207958186866	-0.9741306846759464	1.557036301417207	0.630696854141126	-0.47036996741769244	1.5168215632471727	-0.4249851261856172	-0.5949479457297362	-0.25362232111856775	-0.16299244475146307	0.7302089505955539
0.01693451071203336	0.31221776354136355	-0.20565242159641356	0.8864108338474223	-1.1536894976917464	1.6033435432002712	0.1489188434923859	1.3335865413504036	-1.4473010803909172	-0.4787669570883146	0.026054302114848726	-0.3784221648277005	-1.182011716204234	-0.5914622547714902	-0.9025317931108991	0.6750675717356975	1.2588319325330881	-0.023489010026134214	-0.48765374112023563	0.7237789996427411	0.256012437809653	-0.2047263534354411	-0.5039444940736495	-0.2667243288700538	1.1170034482177673	0.7113517053751771	-0.16723079780434333	0.05655447059337624	-0.8970722440745386	-0.8399851723601746	-1.0118931420433042	1.5533728121846497	0.65092007511473	-0.4756854553769007	1.4605867871474194	-0.4368505777119508	-0.5931793299709434	-0.32927477019356977	-0.15422155259796183	0.634513255798697
-0.059065843094686786	0.33357958567100604	-0.19093658972114697	0.8677778079499061	-1.1329744548439087	1.4174733064236615	0.129349847243972	1.4949372967827217	-1.481028840941755	-0.5214899282125166	0.023035598664942095	-0.5282116017465273	-1.2496589872629718	-0.5941191676526943	-0.9453333222148252	0.6257897129402675	1.2054912724880644	-0.002827241960251724	-0.5291639689777081	0.7283627764963331	0.42047200999071527	-0.1486157829490403	-0.4688379576071314	-0.22730773881002353	1.0640838134907014	0.6699448090636313	-0.20197216413777835	-0.026942648122855357	-0.901741085035785	-0.7661393908827094	-1.0481832947922602	1.5634114667122925	0.6941156820804739	-0.46904298035269854	1.4916762134410895	-0.44874171203379587	-0.582400152865271	-0.3515643472248709	-0.15367895237859877	0.5735623006215762
-0.12369186347698395	0.3741682143924836	-0.1902494039502054	0.8744575719509025	-1.1185815850436234	1.2709260868854628	0.14711144475108395	1.5939110546152424	-1.5039506702261516	-0.49513820997975416	0.004897839019225245	-0.691647877166658	-1.3000702303184366	-0.5744317248545121	-0.9761337291821356	0.606062402983053	1.1949280396413395	0.001366952329733026	-0.4995862987529517	0.7450060798354002	0.5804245415842726	-0.09516876842840749	-0.3993573141973795	-0.17773223378606864	1.010691265728314	0.6565420505206836	-0.25701498959588404	-0.11428051672605735	-0.9184034723037972	-0.6947809126106825	-1.0898144019519016	1.5768607850992036	0.7004828520054762	-0.4426540330374781	1.5815392123518042	-0.45710403025235474	-0.5795529494656992	-0.31491196304764857	-0.1586997214970094	0.6025439665793493
-0.18009240436258375	0.4140860048985305	-0.20147343820890345	0.8833106562967201	-1.1302829500138816	1.1635579992449405	0.18872624293043622	1.5961611266729503	-1.5163513436248715	-0.36164283400860364	-0.02096800576982196	-0.8628728654538028	-1.330196489509857	-0.5333904009669341	-0.997975029515775	0.6104528674807551	1.213392548098456	-0.04039046596996251	-0.3934995811046199	0.7636376144595427	0.694598688977682	-0.01350941937413993	-0.35561812548632943	-0.12850857410964428	0.952702802552247	0.6411098092308866	-0.302500373102612	-0.19589645182418136	-0.9574510022392724	-0.6434766771203205	-1.1368049443333377	1.5698461203305052	0.6591286668917702	-0.39519916606547845	1.6721300573630393	-0.459348706580064	-0.6008701288008454	-0.27941110287404586	-0.15039587763359322	0.634817179086343
-0.24241086766807568	0.4535254585900964	-0.22146886808042127	0.8850738156941127	-1.164501329860023	1.1076162251516826	0.24157815229644855	1.5055295477602657	-1.5165014979165474	-0.19260384249566664	-0.06012431820126736	-0.9391793258271447	-1.3499618172468015	-0.47652495460137095	-1.0078198449315532	0.6467039798692439	1.2519119716666007	-0.0629224157941621	-0.24657085882624924	0.752937315179864	0.7384427752538796	0.07476484579322432	-0.34982755019540157	-0.08710480117130484	0.877862649526026	0.6228104127853065	-0.3199877685862388	-0.2686747430497353	-0.9849950560817466	-0.6227876237757821	-1.173501674926706	1.541713100851802	0.6064017566778059	-0.29228227153611874	1.707317950389403	-0.46694567749237886	-0.6393308222524727	-0.2805179941643471	-0.1267893339126982	0.6606105177246616
-0.3017391215948728	0.47495728122917474	-0.2407044827905735	0.8928562201641729	-1.2019991460877155	1.1229484777834906	0.3330102150416021	1.3356527839916321	-1.5070003556674236	-0.1477425457869448	-0.11109494718031694	-0.9332548362567283	-1.369267272304897	-0.41019601641865605	-0.9675919722363675	0.7480207550754225	1.2901099300600185	-0.05470857751163518	-0.1458198785277889	0.7067308201147138	0.7026329787206236	0.13911108107000444	-0.3689207984519782	-0.07160378360683774	0.7879625475862876	0.6361314471907977	-0.32805388648821543	-0.32329438685049644	-1.015648157516923	-0.6259559055850292	-1.1888161070662249	1.515518409234979	0.5914434460698849	-0.131935487949606	1.6789232876345666	-0.48043428169504204	-0.6834524259926608	-0.3150190815596138	-0.11458426315563348	0.6828255897310753
-0.33799180475361	0.46308052812815015	-0.25086701057383404	0.8985292254760238	-1.2318462166709065	1.1798678258093873	0.48318943094847155	1.1352456307340961	-1.5050949494834036	-0.2389455184552114	-0.15657981049912956	-0.9233304112635159	-1.376215948482311	-0.3523400954631034	-0.8768323267735244	0.8908597526629698	1.3201584642871158	-0.06384005164357569	-0.19778051475412295	0.6654985182282237	0.6076121735153452	0.19688009206339246	-0.4218497866517672	-0.08504824033714535	0.6858599571858828	0.6252825679433813	-0.3377215567388968	-0.3501404447339128	-1.0334329636616226	-0.6432631499309904	-1.201124327265243	1.4994664767112718	0.6178393205756703	0.020336277758449504	1.5861055801491184	-0.48736349992405686	-0.7273864492735829	-0.3764247685433245	-0.11116382126648365	0.6214732264381959
-0.3402657099563796	0.46280635946619136	-0.24569356322512664	0.8959031300593642	-1.2427573100102214	1.2586746733140897	0.6567086355393099	0.970354320740384	-1.5039817366313266	-0.35983348159093376	-0.18207278667253696	-0.9120907737180122	-1.359775500213447	-0.3171195701138536	-0.762594442756708	0.9803877903467331	1.3370325660903206	-0.062538405139787	-0.377241157315371	0.5905964232704757	0.48135814594981696	0.24456025663927533	-0.499599997585106	-0.1003906797168097	0.6047387197609673	0.5326142064119324	-0.3523754365286623	-0.3589454291686686	-1.0320049095978558	-0.670767760318737	-1.1874731681255914	1.4839301096546633	0.6659886116785837	0.14231353194863194	1.4497210846467894	-0.49910567403193495	-0.7580424557593254	-0.449756316525761	-0.10526390242556194	0.5249976530164366
-0.3230744097341753	0.5079858549315325	-0.22899439030364888	0.9000313733614156	-1.2382027493545873	1.3626699192909206	0.8432768127710519	0.8653141921640428	-1.4813498604618895	-0.49049388291835416	-0.19192571214608994	-0.8969778955368589	-1.3216382589564706	-0.3041542107889661	-0.6323535168181518	0.9878243523060194	1.3218785849588999	-0.07343533085157905	-0.6199619401517855	0.44009815988819145	0.3580308502103965	0.258845460097188	-0.5676783827622442	-0.09592075713268314	0.5513861364804378	0.4137873105494562	-0.3847371684006621	-0.34784775219934394	-1.0480454873473282	-0.7093527005311733	-1.1206835167753646	1.4630695376782072	0.7015656599255118	0.256366562245015	1.3302156868089163	-0.5225437932157702	-0.769123101460248	-0.5144023384964003	-0.115408466020489	0.4442859497406844
-0.28690825996581765	0.596098996184468	-0.21094319334503614	0.9407331889368635	-1.2215726854686346	1.4603638337279325	1.0497576151477015	0.7913669710910302	-1.4503041662244276	-0.69181094750803	-0.19753406474845359	-0.864785353431218	-1.2712638057153138	-0.3180865737419948	-0.5230449963373561	0.9270598131386935	1.2690398617656424	-0.15776806027327436	-0.8841161086139531	0.2774753006329198	0.2571945087631777	0.24957326998994223	-0.6322886828462198	-0.07945340375457446	0.4990593082342657	0.3019886905082809	-0.4412259297849264	-0.322314603716065	-1.0527722936026753	-0.7650313579002408	-1.0531854343326017	1.4429079534984914	0.7026614356050699	0.3576473420408314	1.2587221371018191	-0.533633624317655	-0.7712467802312231	-0.522320181839117	-0.12033307813799879	0.3471222481204814
-0.23804573886445074	0.7407083819282787	-0.18631065623871548	1.0218012338580447	-1.2089207038988348	1.5596362549912395	1.2439302552317348	0.7300892734017793	-1.426678165089415	-0.9047194783884525	-0.22152024309153537	-0.787055084973744	-1.2236761809079844	-0.35554153465918403	-0.48458854120638595	0.7760652724871	1.1984077591642595	-0.27788360067076245	-1.0705101951891582	0.16833947791214693	0.18008808367709586	0.2264995882393209	-0.6955655855929332	-0.06595443577324105	0.44820450506986614	0.16723920853126534	-0.5087115850291208	-0.2918433482352529	-1.0418958966004055	-0.8344219234273623	-1.0233266038497988	1.417838582660817	0.6743009455317941	0.43458997271278166	1.2119406954743046	-0.5322981189510547	-0.760956652180065	-0.4495420795018313	-0.10112228302966489	0.28404956433149336
-0.20655239217662608	0.9157271556463729	-0.15677842871682604	1.120895053403924	-1.2169074104299213	1.6501909173747435	1.3691405922309925	0.675425758117458	-1.405625497849668	-1.038427719349917	-0.2831610438249922	-0.693258710888961	-1.1915448768367805	-0.4012817451087504	-0.5212967648669147	0.5594945498901768	1.1185828805136713	-0.3803246766643188	-1.1529880335464875	0.08362636530404617	0.13269146330527765	0.18623843214355904	-0.7524008645835758	-0.027424892434451252	0.40373735825578166	0.06021464018653551	-0.5685266474453096	-0.2512672626946731	-1.0720641973940082	-0.9064844643236668	-1.003792386506913	1.3883918627130638	0.6266509131704536	0.4813059491599548	1.1771860441744417	-0.5383900780463934	-0.7465464533271733	-0.35526886243031447	-0.08036610754972809	0.3017688654414103
-0.20039409922790052	1.0570231839435325	-0.15742650635446098	1.2406513965222628	-1.2182550717136083	1.6930772127572293	1.3963229767575802	0.618843063725092	-1.4007273613005284	-1.1282760966252747	-0.3652636483153463	-0.6377724272035072	-1.1574591138804677	-0.45544803086178287	-0.6062227891366112	0.3685476331747065	1.0436589358426898	-0.47010836251758725	-1.1878712957123585	0.030927391351631882	0.11270371809112874	0.13235167960970864	-0.8034205279577062	0.07351507776076428	0.3514571552384445	0.03324567482572481	-0.6011736760919774	-0.20676551272880522	-1.1291494729393523	-0.9711485766599433	-0.9930119133596247	1.3746203159092154	0.5665712833078624	0.4973127306314442	1.1429166236082597	-0.5444717640235271	-0.7385474865999055	-0.2695919059439581	-0.05278278500590593	0.27174353838266574
-0.2036919828835017	1.1459938314370626	-0.2036355592930823	1.3710239833838118	-1.2046982863924383	1.6919388257967118	1.3436183369186363	0.567694366883857	-1.4237579230030348	-1.1751789621047382	-0.4192019028517489	-0.6117879296680883	-1.0943691810691267	-0.5240912058827204	-0.7074579117658436	0.23683795256970583	0.9896133083092302	-0.5302783436218301	-1.192011265181562	0.02146341043467311	0.09481462291211422	0.07335140217931567	-0.837819675226522	0.19648750450700977	0.2862084778581624	0.0568094677924925	-0.6019582422223142	-0.1758370251185916	-1.1522196599916472	-1.0186208647525994	-1.0201602248796813	1.394023423969065	0.5075420419665038	0.47274085083135764	1.082054825869481	-0.5421294930728742	-0.7360151503998154	-0.18061212867202617	-0.025151383961633862	0.17492390086168505
-0.21317700395128963	1.148869685699736	-0.2754995476801554	1.4744644436193344	-1.181841492892622	1.6526750554633094	1.247745874796705	0.525637872981695	-1.4618194470756793	-1.1647050370131407	-0.4040521999204076	-0.6076612994581445	-1.0300559869320463	-0.598803971637575	-0.7958803989764245	0.13324511291946656	0.9637551008333967	-0.5490150712644855	-1.1998139018146599	0.02940910564302902	0.07076864479869764	0.003916769892461119	-0.84699695455247	0.3015306852339966	0.21747622980925008	0.08596455383027704	-0.5407556000384225	-0.15549672724779917	-1.1338446617615523	-1.0372554402754768	-1.0556495424805536	1.4503588659701199	0.4681978595786117	0.3743553155409822	0.9949212498357184	-0.5558235596396299	-0.7339986604627066	-0.11342204204222694	-0.017527507461723393	0.13100985299769188
-0.2278732580841977	1.1099202355742246	-0.3710071960885369	1.5370113247195718	-1.1367845567167691	1.5694077623958342	1.1197284913572525	0.48786828107183283	-1.50562825610556	-1.1210967410428592	-0.3018146901854997	-0.6582125195299529	-0.9881799807960249	-0.6717564152538223	-0.8643025616988977	0.04151758866078835	0.9584593850602662	-0.5362778867025089	-1.2642497130313228	0.040796248457551615	0.03945956761790044	-0.07700130651095666	-0.8546718143434744	0.3760128764085313	0.14729859966647094	0.09840705375810443	-0.38349223702029356	-0.14746903743302603	-1.0851485451443155	-1.026267446532659	-1.071044058134881	1.5334888401795257	0.4528699678243305	0.22918594651033683	0.9340681169314715	-0.5918616583014292	-0.7490921881314949	-0.13647930174260875	-0.016126362591469677	0.13015542715129197
-0.24367521664974187	1.0964859711382422	-0.49036521893712787	1.5779368644481644	-1.0656982873052814	1.461404886487365	0.9872037678469001	0.4543230891526681	-1.5546458657363227	-1.0690512509110321	-0.13296650077168845	-0.7432910856419752	-0.9625328814965972	-0.7333770784898094	-0.908977527179637	-0.034069022512345525	0.9575852253746049	-0.500564895845693	-1.3486518333142654	0.047505625303187464	-0.0068434790910315655	-0.1513986963755382	-0.8665722290765077	0.3944228125504741	0.07750063210134409	0.1004365365049533	-0.17016805777990243	-0.1663592562648607	-1.0415691831245608	-0.9996631129431689	-1.078670472852791	1.6156868306599457	0.4604107199860173	0.13294168580211058	0.9192685795542179	-0.6304577633961779	-0.7909829242668424	-0.21305118471197432	-0.013104285420333405	0.12410563340664382
-0.26168377666998144	1.0409989006584062	-0.6005942860969624	1.5997979102696074	-1.0091919568241088	1.353173486802436	0.9042196206999783	0.42539569217546636	-1.6039896726214145	-1.0109149193518043	0.025947038540485433	-0.8036279697496435	-0.9674673153406499	-0.7758454368577512	-0.9379879677077152	-0.09484207033179819	0.9584086274010983	-0.4470826847091905	-1.3981556187269584	0.03998649607962938	-0.0503335762046768	-0.21756670342135695	-0.8882133304610933	0.34691377949722996	0.007629396319476211	0.0916716227626905	0.0407116468229924	-0.18086004665444333	-1.017692751527039	-0.9759211978917239	-1.0927898125405533	1.669771631102704	0.47909077757657725	0.16500802663972008	0.9248660626606032	-0.6729679265268866	-0.8480944748111942	-0.26470908710690394	-0.007575257868595614	0.14655008147920429
-0.2798221367757921	0.9845026561675303	-0.6810676506874465	1.6196614190094116	-0.9937873866267214	1.2453018004693428	0.8576065840261627	0.4025015766471195	-1.6600075788847728	-1.0092990805616917	0.11008254315446461	-0.8314887567518644	-1.030731999769954	-0.8092023678362622	-0.9727114617413232	-0.15126294258812192	0.9735851674921502	-0.3817160918925046	-1.4200110400753005	0.015838523380895454	-0.08571352875483192	-0.28129730547963455	-0.9224810160206021	0.26023593479771034	-0.06534574755336882	0.05379929539615917	0.2304729060828487	-0.1601343674174408	-1.0110741688551155	-0.9542222186517065	-1.1133959169277978	1.6938792740498294	0.5019140343342201	0.3005416600506928	0.95226426944449	-0.7210923487564191	-0.9146788385484749	-0.30781536162999384	0.02356587370851785	0.20977759411284155
-0.3048447088274075	1.0587440298005062	-0.7327518422888472	1.6451340118744546	-1.013330384108859	1.1482299785349188	0.838082214907163	0.3967219797930068	-1.7286902229908325	-1.0596464886116936	0.10850423627456389	-0.8528217456734437	-1.1164936556485678	-0.8322555465634606	-1.0274260058255296	-0.20456964816584292	0.9848872062667569	-0.3224138751241209	-1.4258240797304809	-0.010478428901556848	-0.12194684803614211	-0.32510149356759666	-0.9519722594752686	0.176486830948766	-0.13872053624479364	0.021143692137300153	0.3668382803565469	-0.10016510770268491	-1.0474447561175517	-0.9251017268311926	-1.1266836201156263	1.6910387066205257	0.5267537776974389	0.45912415401670276	0.9912386951604665	-0.7702081268926967	-0.9822145031863181	-0.341022100339022	0.08033971438262932	0.26788428606972947
-0.3479094927732996	1.1815657569822704	-0.730271269262037	1.667431852471082	-1.0677484122609187	1.0775187974074318	0.880397659018328	0.418116047282882	-1.7881875666337066	-1.1073282464420795	0.028363022858261554	-0.8963444216011223	-1.1778728620945893	-0.8463756772112744	-1.1016725153036404	-0.24965699578856332	0.9699531749917268	-0.28416741137870594	-1.4089125054181777	-0.04326617027543572	-0.15701706006906388	-0.34655442664093494	-0.9691311425806056	0.11887834975089692	-0.20728626561929753	0.08106791592764573	0.41405489656410055	-0.0060928630221585124	-1.124896928181197	-0.8975913454383292	-1.1270778774192984	1.6710159285281054	0.5244325487431107	0.5889954733037529	1.0124328804208664	-0.8018596040811239	-1.048363412286017	-0.321455118820154	0.13850096321257974	0.30196956949929044
-0.39325298933253716	1.2301636106584186	-0.6852969159606349	1.6841152821769196	-1.1396898548382588	1.0377133410853816	0.9326604902760647	0.46608081863069295	-1.8345023990143097	-1.1528765165286345	-0.08761443997351354	-0.9696584717637439	-1.2116781027168044	-0.8683867452324179	-1.1903361378894552	-0.29710549437661743	0.9453244308157263	-0.2719339291036365	-1.3597704649105604	-0.08716631704989924	-0.1921694481575783	-0.3648286820758816	-0.9842241988253944	0.09639989205510882	-0.26394924014707194	0.23343575987143303	0.40475681531696567	0.08773116993097851	-1.2022331696566406	-0.8709177597874351	-1.1245090446750594	1.6530256681425168	0.47239292978378006	0.6617761899991321	1.0262532914962292	-0.8170535459057536	-1.1039274240414252	-0.27331427423472726	0.1912636832777292	0.3333424809466539
-0.42243397153297907	1.256915472014656	-0.6207461485017028	1.7303995480498506	-1.2127155348223044	1.0194822220299489	0.9540368852657796	0.5293254910762735	-1.877296372141832	-1.204031843973693	-0.16879253460865062	-1.0628394711680973	-1.2251247798463596	-0.8892148767764173	-1.281485309727675	-0.35081210660432266	0.9116551835680216	-0.2824817542205426	-1.2827589940077129	-0.13934473590222263	-0.22902856970840113	-0.3796729810077407	-0.9907472036396083	0.10606325019152563	-0.31421789757755286	0.3801714486754756	0.3865496938790622	0.16259313328908956	-1.2657684015637967	-0.8366899284383532	-1.1231291441122067	1.6502991199992063	0.4041954824608006	0.6392852671873307	1.0464856801237974	-0.8195755964249871	-1.14237471888882	-0.2666907795782495	0.2188813476075862	0.4114392970683216
-0.4460768167490873	1.2858023489086996	-0.5090253854000705	1.7890738705944866	-1.260108926254861	1.0119451693285273	1.001078342381978	0.5878972197549465	-1.9095174120417198	-1.2308286435498403	-0.19273785063768992	-1.1785238780038678	-1.2172885493987669	-0.8840418767850975	-1.3567659189880361	-0.3960526099653352	0.860254594051173	-0.29664526407019476	-1.1813900328297469	-0.17275425142343392	-0.2523855332018487	-0.3879840294575291	-0.9955424259886376	0.14087116175572584	-0.36846302095291195	0.47293515503395855	0.36834905645876503	0.21744792504211388	-1.3219947368420049	-0.8008289026411528	-1.1145355669462254	1.6673474819352876	0.33945394305027027	0.5410052876862164	1.0708252003185907	-0.803467347080146	-1.1709405431141704	-0.29886203933828626	0.20561854984062405	0.5298260192088482
-0.4599606184945365	1.230431945944592	-0.3472517985434983	1.8155265883209206	-1.2750820921319743	1.0092028840109966	1.04777170788874	0.6343545898876256	-1.9254182337567372	-1.2465467879482701	-0.1815211454329603	-1.3106484417432878	-1.178461499123517	-0.8574680537806849	-1.4071632124118143	-0.41888132362296115	0.8110535030982453	-0.2667472916939047	-1.0504785710705744	-0.17268918203592204	-0.27171586997125663	-0.40084950732991426	-1.012670008686996	0.18567941009904837	-0.43054784351943115	0.5235564478437815	0.35403234558451624	0.2456330198759197	-1.3660430907867602	-0.7761578557658668	-1.1060035924839426	1.722716238685532	0.27895286100323385	0.4372741056397012	1.121462493311959	-0.7776355913546348	-1.2015496544850965	-0.3623208311346514	0.16472435102939	0.599585015326044
-0.43485151305254116	1.0831392073390567	-0.160800979571113	1.8460596084594454	-1.2612466119844326	1.005707316615503	1.0255652482919084	0.6601899760796436	-1.929834841025675	-1.2926127069885434	-0.10454165356571465	-1.4300733613424577	-1.1175007768152478	-0.8026680520577536	-1.4479892863263284	-0.42315692131694427	0.7778805529624	-0.18952624010516853	-0.9126035198886884	-0.15203326646697526	-0.28600818240933135	-0.41473266460431457	-1.027788105257367	0.2226925495456617	-0.5033498079708905	0.4881562756353234	0.33744622854813644	0.24559382855054251	-1.3943670413135056	-0.7579561056267667	-1.1115663166279437	1.8209760764101806	0.24818685153874095	0.352460028968582	1.1835373678849375	-0.7638901591968562	-1.2380742496250152	-0.45498727052669885	0.13542393918378676	0.5920901523646644
-0.38148444824082584	0.9400231657965532	0.05522676193265415	1.9406150237558435	-1.2218246561335724	0.9836124529691682	0.9907337737836139	0.6518073546881819	-1.914177372817856	-1.3699794552863847	0.08999871580246288	-1.5122319142649887	-1.0523230220419308	-0.6940162754705542	-1.4822490584844867	-0.42499479017644787	0.744893714243501	-0.10445541228285868	-0.8052255738986268	-0.1282034107738534	-0.27245545447159125	-0.4150467631851827	-1.0397824212113354	0.2293924778535772	-0.5858964452487428	0.3588959315575027	0.30477326383104464	0.23263456362579849	-1.3985932382107056	-0.7519080922641228	-1.122882733297411	1.9494807690845328	0.25472908621728185	0.27841264280207323	1.200217174355204	-0.7618355355559326	-1.2787457127751334	-0.5388164326816665	0.159600556552873	0.5619730748794597
-0.3176083839084904	0.8642767812106964	0.29457971151509865	2.094878154113778	-1.1625733724995078	0.9437816051163997	0.988515805451696	0.620688711066545	-1.8565906130931982	-1.4774811132357555	0.3584998735879802	-1.5446054489236978	-1.0008126832840163	-0.5601848510127194	-1.50976631457362	-0.4357497264653925	0.704163512631621	-0.025389114692584223	-0.7397246249059061	-0.11065636594156984	-0.24974325695279403	-0.3925070490220379	-1.0483462125605147	0.19343983001783188	-0.6661384640727807	0.22283205303638662	0.2857491561747734	0.20248990252312993	-1.3815672504615129	-0.772320137363044	-1.1424046300995574	2.0755166963491245	0.2739278541886967	0.20822558264282018	1.1909804607462156	-0.7574283678461516	-1.3307054999917896	-0.5979904839994472	0.24957603596623495	0.49798288682588093
-0.23016158551869648	0.8116772317451085	0.5063279058599984	2.335099300168744	-1.0983628480509682	0.9087032054296597	0.9692413482574201	0.5809778805186603	-1.7401071268923674	-1.6087462446492964	0.6336871275087393	-1.5197310390470935	-0.978545648174131	-0.4143597650505086	-1.5409191501662718	-0.4659086439307122	0.653845753177011	0.025414996166008997	-0.712603805494792	-0.10697633058119405	-0.22017251940953403	-0.35180615491306	-1.054487352409597	0.1267329254669069	-0.7380811921642924	0.14837455346827236	0.35265773385202537	0.15695611432232798	-1.3496494517004902	-0.8052783475863798	-1.1865244864886304	2.184930594660043	0.3005312128468244	0.14422861555379357	1.172117115974387	-0.753211252823156	-1.380568405645937	-0.6301349641314922	0.383014479786297	0.39147784491181
-0.12293229260586822	0.7733519528287371	0.6829961046298056	2.6255465186044047	-1.0394475253034883	0.8746404669716341	0.9363556165916144	0.5193619367030876	-1.5890156653274286	-1.6945598627900615	0.8650904119327141	-1.4417232486749156	-0.9937490389368901	-0.2130493252794023	-1.5687656487869737	-0.5178709824723148	0.5918650115937157	0.010274004650676771	-0.7211952469903474	-0.12512345976497224	-0.14914712243730815	-0.30242357602886893	-1.063220165956458	0.043528934128222375	-0.7981877728788362	0.12291067430562945	0.48535963817828165	0.11718998283954489	-1.3116452970588373	-0.8241033662781186	-1.2496980591317381	2.2822237471338815	0.33885742611228686	0.0890606362665172	1.1183518177156866	-0.7378272583117407	-1.4113316009655457	-0.6493091777731568	0.5256977324071512	0.2966767167729295
-0.011626315524016944	0.7788761596984182	0.8418701027455789	2.8259820527587003	-0.9955969941294629	0.8309628022151081	0.9160190337172652	0.43902480511325026	-1.451272402519024	-1.708507357496332	0.9831927150947116	-1.332023662260584	-1.0329209937212775	-0.006852231251522378	-1.5436643836689286	-0.5810094355831656	0.5156439267440129	-0.04309350200464891	-0.7602184786254218	-0.17210355754831602	-0.05535895806591995	-0.253147790662173	-1.0637773132006658	-0.03384235335068657	-0.8432677084147441	0.12591403635717452	0.6068312240107886	0.0835768894409903	-1.2891705716641269	-0.8102010149512029	-1.3123911306859952	2.394671549924266	0.3846206494632656	0.04577522297032311	1.0389646037517513	-0.7044653069422446	-1.4261437579454355	-0.6763298224162285	0.6493899773502998	0.254396973380239
0.08462285163167602	0.8051380174886009	1.0134765916904072	2.875904499502988	-0.9812995677628671	0.8011785366830442	0.9008279588644494	0.36125760876579543	-1.3409089981375195	-1.6715365789513026	0.9578478648097087	-1.2364716604110437	-1.0939047096634889	0.10558306438558955	-1.4643030219046174	-0.6412038950579595	0.4255096035425362	-0.07555487017767137	-0.8039142486177276	-0.2322782811326151	0.023074926379735433	-0.23491122705693127	-1.0173275092453222	-0.10020236812235599	-0.8753991518286364	0.1456504155530402	0.7074631772573196	0.07233551094528251	-1.2828523546070911	-0.7604491798373221	-1.371997906784943	2.5320598321855514	0.4315509711711691	0.015623965737874534	0.9689267462456946	-0.6608661932818469	-1.4237521070897956	-0.7045019910629196	0.7218236724566602	0.25371457958344984
0.12155818709230135	0.8379915899173678	1.2382701419308078	2.7480141853882203	-0.9999034018575064	0.8046952636874696	0.8918534431391221	0.2884207173683189	-1.2718069575616076	-1.5854568795726447	0.8311644756987381	-1.2007316642652757	-1.165299943054849	0.126645905548069	-1.3942624698368276	-0.6967611391233592	0.33534708164152194	-0.09291015689485078	-0.8236393944139555	-0.28354572855977656	0.09712187370375289	-0.2592664310174978	-0.9035192294733339	-0.17024932569068862	-0.8830123856225999	0.17618800158280595	0.7541351359859627	0.08438684349878708	-1.274758291721681	-0.681097859478214	-1.427310974436085	2.660941284239706	0.47903242265873136	-0.012642366686343044	0.9176742500006965	-0.6179810613366696	-1.410500887503082	-0.7340399207371603	0.7267070744309282	0.29400448560230874
0.11221258093123672	0.8627717702578155	1.4972106794231557	2.4530285627030777	-1.0409402606063825	0.8216441104416494	0.9042508596905684	0.22165387330299285	-1.267856346370283	-1.4789953573714	0.6652379417389811	-1.2291655943522108	-1.2156008166673902	0.08123898275674528	-1.3462811673841375	-0.7315742893023289	0.2535764927228512	-0.10768708636123106	-0.8166959019304125	-0.32740249574256575	0.16323567104555786	-0.29485380022993235	-0.7262024239429945	-0.2397957708632384	-0.8391580275303392	0.20761774277980966	0.6874145948192877	0.10112153943487294	-1.2892232673860378	-0.6078234075073344	-1.4658496258700473	2.736387350045238	0.5288740063791865	-0.05950913711817409	0.8847912029593157	-0.5855899196375101	-1.395186282864445	-0.7696568259653913	0.6848719106823178	0.3850151742480965
0.13027402246781977	0.8918453151770231	1.7613805330260757	2.1089195081063026	-1.097339694441823	0.8383348099668639	0.9325756987301761	0.23431236692176632	-1.3026041205576757	-1.4028429070864867	0.5270875657497693	-1.3149982961020155	-1.2243429962923158	-0.04329324661687449	-1.3226869983613014	-0.7306808808289594	0.18195743563765837	-0.1004108325335401	-0.7917556004193387	-0.37003740442652705	0.2040266007947375	-0.31503149306494377	-0.5002322658060605	-0.29310281879833316	-0.7098929109603974	0.21438722549916447	0.540609952199784	0.1130422342371195	-1.31737859160267	-0.5745824180332645	-1.4810285320614294	2.7477942360047973	0.5705523854809283	-0.12243546691612613	0.8668896548203184	-0.5647919918322613	-1.3809770630750524	-0.7876616625181085	0.623036090746555	0.46381158737151473
0.16896406278893356	1.0012269445470185	1.9932917635280893	1.8557330147001214	-1.15743088029235	0.8627318390649521	0.9539610191457744	0.40411192233547943	-1.3292435629945907	-1.374875350063611	0.4532033941712603	-1.4484260062235217	-1.1534260304869586	-0.21196027264965145	-1.3662490313409636	-0.6823049391590262	0.11747264953543804	-0.06873743427468774	-0.7276915825773361	-0.4091441063209733	0.23763028629708324	-0.2995715609145821	-0.2782122190297493	-0.32687501659304086	-0.5299794743823221	0.18934558771338278	0.40207891604565094	0.12409418799350318	-1.3025974416068524	-0.5764926207269998	-1.4835850442649292	2.7545511180399465	0.5942898692848291	-0.17578637868826877	0.8575229686933797	-0.5477026596988789	-1.3622391150548114	-0.7647115213296917	0.5572166236306576	0.4643907619385376
0.16847851432068875	1.2024025752911411	2.1317066210488655	1.6983803603225867	-1.1713999812470561	0.8958212355121258	0.9547107549199433	0.6686093633544012	-1.3423691191807094	-1.3722290512067508	0.40899547816628273	-1.5958142752716502	-0.9757588197403038	-0.3499225863927507	-1.4517686196112352	-0.5427077380319908	0.06861558271686834	-0.054893102111787925	-0.6221173368778627	-0.45009444086157907	0.2945530078826032	-0.23856105256662824	-0.11625139316281326	-0.33705870939834137	-0.3813382448581896	0.13540084664697455	0.30136267057024024	0.1326509607008695	-1.2885118751402502	-0.5993746560160076	-1.4745602481730569	2.7743656870014224	0.591287832955627	-0.22524680565622485	0.8642208857850759	-0.5279474533913988	-1.3384833897492077	-0.712393054777646	0.49626682177461295	0.4314580932413691
0.14439338733152646	1.3961464852834449	2.159875650781247	1.5961437491015968	-1.1222504306346237	0.9239211961732374	0.9306790457300437	0.9097678216570962	-1.3495558142443518	-1.375915485811738	0.37645375282050464	-1.733296218581873	-0.7434081487516739	-0.4247245418026274	-1.5021334525037318	-0.3345435637368685	0.04173658231778001	-0.088162388804403	-0.5045251215541968	-0.5050853032407898	0.3672472109068655	-0.15437635092217547	-0.010781541809762107	-0.318470372798496	-0.2702902712685528	0.07086601943509682	0.2446664206225812	0.1421221976670385	-1.3280442057172992	-0.6388425600113491	-1.4541759135191277	2.806999989596718	0.5673039617208199	-0.27898978178848	0.8643421934684963	-0.5048894395811344	-1.3073852293237667	-0.6606548134987407	0.4448846415080962	0.3955664732908941
0.12265908411436018	1.5309207994514566	2.1525344954721737	1.5226184042006798	-1.0486062772002738	0.944289435730757	0.8806074065265772	1.100472458312849	-1.3515026423019383	-1.3767185673661055	0.3612070018933114	-1.8609864647711345	-0.517776217601033	-0.4573116252325212	-1.510137292073979	-0.14560043459738434	0.02512190855031917	-0.14935972308788142	-0.3856416778888021	-0.575924176445038	0.42796267351973694	-0.08680118223406373	0.07544481933321798	-0.2805999200402931	-0.20195100729124493	0.015177830102940715	0.20034816028494942	0.14908518980906305	-1.373362526560091	-0.6733012315651119	-1.4389292443536768	2.904402203996289	0.5265009063867725	-0.310008104432714	0.8515962218748537	-0.47419849894483806	-1.2711621027790965	-0.6215029973756777	0.3963116193392949	0.31953404176455635
0.09841531257616813	1.5872362092929548	2.1172813067352982	1.4570299399708029	-0.965058913086364	0.9674380479018835	0.8157820383385594	1.1986263369478714	-1.3533510934098056	-1.3746624850732982	0.36028249203809465	-1.9743240015021264	-0.33836608940153967	-0.4843173139349387	-1.481006283858284	0.013889995203347893	0.013250256045056665	-0.21951896835721346	-0.2733198848627024	-0.6534435067671395	0.4827930663051667	-0.05746437478091917	0.12470539983518614	-0.2411139520244122	-0.22768147286086832	-0.02896682481341526	0.1487224121052535	0.1422397716431702	-1.4116933946775871	-0.6795108330710317	-1.4384857048870452	3.0602963121102595	0.4944510887296615	-0.3256002024463932	0.837940442655561	-0.43342962934981244	-1.21846539232961	-0.6134869620636595	0.35148872020558475	0.2688132591376276
0.0881034168891915	1.509558977321814	2.0252151740578057	1.3598111418988872	-0.8848597046262612	0.9902861936261822	0.7640547326338009	1.1274953825353238	-1.3647213977035786	-1.3613197204531482	0.3632909799094905	-2.071722127392957	-0.23907038058438995	-0.504154970888948	-1.4035229956895408	0.12389410423153054	0.013819869775713079	-0.2987847520017092	-0.18976183602493787	-0.7358791908123354	0.5362643935557954	-0.08216508718044058	0.1385777402078328	-0.2272185385810724	-0.31444436297474815	-0.05686880741019207	0.1002997686229673	0.12018811923090508	-1.4862999977580809	-0.6832331313715136	-1.444701417690253	3.1676479485527835	0.4933812485691478	-0.3422026201572833	0.8221964383145363	-0.38019433081348347	-1.132613835704875	-0.6505767468314035	0.3241938686644627	0.2892219946231275
0.10782822248530559	1.3150100614709939	1.9036056401060517	1.2371357312585818	-0.8425439038659535	0.9910775630002228	0.7372784549848881	0.9233491389465964	-1.3813367467376036	-1.2666673673736533	0.36687664796674013	-2.164492877010356	-0.19118843726259632	-0.5211479472669681	-1.3076114001904613	0.12468115455330853	0.07336424371897317	-0.36913350902255093	-0.13843425338248663	-0.8131237837204995	0.5740084880130005	-0.15908782963520754	0.16999082865094786	-0.25286360440464	-0.3815980139902665	-0.052346738470904305	0.053511097577416025	0.07891965360866064	-1.55258067677676	-0.7048513165398934	-1.4624429963555041	3.2102118437499905	0.5065370406035962	-0.3440347670708821	0.7853968860655911	-0.3109740603507686	-1.026496890177305	-0.7249348472201669	0.3233559290851932	0.29475569221894243
0.14198968204318782	1.1055627038618157	1.715992750886872	1.1422713635602242	-0.8230772611307671	0.9819069884892846	0.7251532639228719	0.7253869169282358	-1.4091877789763139	-1.023411061851387	0.4143893036199232	-2.2509047549299774	-0.13502418699472646	-0.5571664853190537	-1.2186788189168862	0.058802915457458305	0.21897104865050349	-0.4035398662242226	-0.09541675508719862	-0.8602557100747044	0.604546374518234	-0.24882579418942025	0.20519752641979583	-0.30002079211035343	-0.4323062807211871	-0.025405014489247008	0.006657586355803227	0.025534536557282696	-1.5615126016405427	-0.7347047260102686	-1.504197308922543	3.2493452456468868	0.5093251089006943	-0.331549025141166	0.7328533294756204	-0.2473988683414913	-0.9126556493092494	-0.8032920387222756	0.3415021288264219	0.24832997643063007
0.14060514779710434	0.9265655678574257	1.4516217697412377	1.0786697828808818	-0.7610466647076819	1.0068414716542355	0.7145230816962531	0.6313030215740673	-1.4570662870840208	-0.7242099666019918	0.5210399432714458	-2.325648646261834	-0.0430864410391665	-0.6087791304230141	-1.1397301696217237	-0.004986449541133353	0.3852475003429786	-0.3997147211345456	-0.05511736781477292	-0.8807019576172241	0.6364370053232259	-0.3159046871197588	0.20413331258254339	-0.3415434986872939	-0.47309669520432884	0.0015162784580455223	-0.02837556076990565	-0.027014498886046328	-1.5482332797191662	-0.7612224945230031	-1.5497956302003875	3.2638108228872134	0.510796949606372	-0.32747004785615663	0.6709777460968327	-0.19489296119769	-0.8000872758433555	-0.8780429069882427	0.3609739215086266	0.1828144375371688
0.07842129198775909	0.7945679405637207	1.1734791387958572	1.0365989885588174	-0.6612510104425755	1.072478578559935	0.6919551423511608	0.585728032640489	-1.514927466721052	-0.4381871493893229	0.6138637974087602	-2.3894243888777877	0.05878915350632815	-0.6517497673745056	-1.0899218029797662	-0.07905001198347501	0.5104215275896792	-0.39923595460441674	-0.028840619848834896	-0.8777159957236377	0.6534600913009939	-0.35529264916070447	0.20877203289668184	-0.3713314195888326	-0.47676676678829544	0.034873347230076825	-0.04581756813029031	-0.07938064147761541	-1.529631689884858	-0.7741322329697908	-1.5800487179868627	3.2237603093421137	0.5024521963543588	-0.3362387180640424	0.6524609947062053	-0.14062521428179625	-0.7115693969761979	-0.9531240573327674	0.36820630164773094	0.10603079939419684
0.011819425858446708	0.7054339585481724	0.9676474463324709	1.026877641428181	-0.585453653144204	1.1521783615615484	0.6445968326161174	0.47705911138284296	-1.5772673864373696	-0.1423870561442668	0.6498379571341276	-2.430105481722305	0.1194049713054598	-0.657401574987527	-1.0894859044168443	-0.15798052344264893	0.5817867963790349	-0.4353030332074736	-0.012838432034013848	-0.8439594434690312	0.6718548852836553	-0.3757153388887934	0.24418531335158514	-0.3938346551259957	-0.41173123331125544	0.06297964017049597	-0.06343464396603976	-0.11664506002381825	-1.4971289686106322	-0.7666299263176565	-1.6018006326629053	3.1351227078832204	0.456209165901088	-0.35707844674383393	0.7102294465177701	-0.08409738136088724	-0.6643996107729396	-1.0175736953648051	0.35106975041594934	0.032005408446652006
0.04682218226724816	0.6495677186422233	0.849099520530924	1.0423625488850357	-0.5882176949838345	1.2354922057686726	0.5738137426512164	0.3386833564221223	-1.6415075346035113	0.07018766372861755	0.6597521760787449	-2.441791567565376	0.05680710226048703	-0.602756481612794	-1.1273580699847492	-0.22682402780487396	0.5543156232896594	-0.4959318322364233	-0.003814906346284802	-0.7976517293566394	0.6990109110395017	-0.37639379182346994	0.279899077713477	-0.40527706227316757	-0.2899461355957488	0.08415300211664638	-0.09779993727832223	-0.10913338932651206	-1.4637146113473594	-0.722908791551067	-1.6206757010762143	3.023785353791203	0.39287462839862886	-0.3814467546646324	0.7933858635022588	-0.04333878488406613	-0.639391115971524	-1.0819608475981974	0.3076479961524932	-0.02950751809253042
0.18361224281607536	0.6375159642676081	0.7447813683764164	1.0692307543244497	-0.6799311992841652	1.3132241451396518	0.4901423377113055	0.2574748733981732	-1.6959099877978094	0.07468201772866052	0.626699671807432	-2.439221473311814	-0.136532569381353	-0.48900681211218944	-1.1765496865323604	-0.30202774963227835	0.4149971283549788	-0.5644902019206363	-0.010205733002627265	-0.7732362491759129	0.7322037162638851	-0.38966131587936764	0.3130274284589865	-0.41244281399894067	-0.16065437603790067	0.12971420874892423	-0.14007573207003518	-0.06318809220924923	-1.440607537289726	-0.6523351699749557	-1.631758027471626	2.9025630233396194	0.3416714299284286	-0.39688805869365296	0.8638482979002855	-0.032752336574207536	-0.6142017400129595	-1.159675328028519	0.25437014929681034	-0.08591109275827102
0.34090590947443944	0.6593327897085863	0.598734837984868	1.1118075913738612	-0.8455828227946084	1.3755815126609583	0.3907711086432489	0.16769626297795318	-1.7365241348289389	-0.04592535064710236	0.5384217501073714	-2.4268657150223922	-0.4195428146720257	-0.34028540945792346	-1.2329707271182184	-0.37803553908571447	0.25067766641040257	-0.6490323916992623	-0.027931233351351108	-0.7650085866216746	0.7967877747246572	-0.4457907322806206	0.3423872102043456	-0.433855824515585	-0.01663570491535162	0.19591076008909383	-0.1665110718500673	-0.01041697258878213	-1.4168628449969796	-0.5844912338191979	-1.642119602233762	2.8002778090833926	0.30289134507971693	-0.40488013988054783	0.9152914205049445	-0.041145474147380595	-0.5870829650448023	-1.2241785253165385	0.22447905873139423	-0.13408580105095988
0.42735276646428355	0.6911771881263136	0.4351790376247992	1.1603717129026345	-1.0463118170543935	1.4480108540336882	0.2815015822709767	0.08620100606429554	-1.7750878991185668	-0.19233292341708638	0.45255470493583216	-2.3891890985588	-0.8009566157828815	-0.18742842332602264	-1.2904258674863271	-0.44779372355162755	0.11658157063005552	-0.7506805106272921	-0.04665655642382714	-0.7597162764374024	0.8855505572348037	-0.5288698069204159	0.3465689445766058	-0.47044774065881584	0.14715206323299057	0.24494524256329334	-0.172184587255397	0.032543251912247426	-1.4124522130730937	-0.5402449375869586	-1.6388854602895755	2.760732946284869	0.26069425559711995	-0.41153769430321613	0.9102398219739504	-0.06625297503946663	-0.5544238672261845	-1.2575370152508494	0.23252190502093956	-0.17111856693052016
0.37915847543307557	0.7255182713806025	0.24849356985257995	1.2019098306695948	-1.2040034581951826	1.5639020321518422	0.18086294272753717	0.14215500385230234	-1.8265545770238991	-0.382460062493198	0.41487965138843635	-2.3390481282739453	-1.1323408681617166	-0.0733454661671748	-1.323980782393804	-0.5135485871916318	0.029267117382322645	-0.8522089379227907	-0.07077288342889468	-0.7436875173137223	0.9692879578837064	-0.6144114144342223	0.33914448804142544	-0.4925991308484484	0.3079757989768593	0.2741684320489587	-0.16174531890959043	0.04469909466675829	-1.4398381797498367	-0.5155161806605021	-1.5750342579057814	2.790169751512101	0.23238563656192976	-0.42498851773474566	0.8325595804124266	-0.11304189190239804	-0.5154272296052251	-1.284513027180603	0.2560185550265206	-0.20331723221601541
0.24971894565599	0.7533901408878206	0.03495757512799594	1.2349304503204526	-1.2803391164595588	1.7255572124671752	0.10655877225180413	0.28593166706918804	-1.8885061666755394	-0.5950251066847043	0.4114216780625701	-2.279966125867546	-1.2705693979702513	-0.03782451250626836	-1.2911029014244826	-0.5677487012427223	0.02916560206398828	-0.9433092317339147	-0.09683358929874533	-0.7013851854992657	1.0500227718859547	-0.6957503829360042	0.33369195714585886	-0.484417487626283	0.48832884485537376	0.28602524232501203	-0.14022486447497393	0.014560965451653075	-1.4862051454586416	-0.5174840934054084	-1.4624368360851359	2.866790711699385	0.24618981657244704	-0.4577032727063865	0.7511621248375293	-0.16209603132944825	-0.47178797561743463	-1.299768488592895	0.27296966061370975	-0.23644487056940972
0.10223239657405121	0.7561551610105537	-0.10639597926688293	1.2546820969836856	-1.2911891260013126	1.8980968956169015	0.06442629937123999	0.39673300955799506	-1.9491529673098604	-0.7650655312202553	0.417806414631747	-2.1987125357103543	-1.3173798379503254	-0.07320464039608535	-1.1775049535957849	-0.6040381025657837	0.1248719882940625	-1.0177574271689862	-0.1217035515227209	-0.6379931421991182	1.1246639153042568	-0.7440398987587716	0.3103168132146924	-0.45399029841725846	0.7011929967254326	0.2698030010397966	-0.10175518801803622	-0.03684498966817408	-1.5541352005731108	-0.5454965522434525	-1.3460754890684936	2.926581433802054	0.2955386254310894	-0.5151859396581697	0.7165461108901477	-0.18534923438560083	-0.4345264572446859	-1.2929664630831428	0.2931557624454557	-0.26859192624002226
-0.0266254365232557	0.7502867849694779	-0.1456437844771131	1.2389681386081368	-1.2743643575106351	2.034758345862275	0.04974397379375306	0.47881284401605717	-2.004016238847576	-0.8700708633741229	0.43465190359586214	-2.125567411930595	-1.3506424288114978	-0.15480848054953963	-1.0499443400973238	-0.6288961297557772	0.2708679352792095	-1.069952953255767	-0.14886958904697095	-0.5700968512967812	1.1772692333536399	-0.7480540786222748	0.2757048231784256	-0.4117539900087053	0.8834177125043002	0.24585782876489626	-0.03874998893965165	-0.08965530061401923	-1.640814393543237	-0.5758635811692432	-1.2397245814029045	2.9339530285095137	0.367237367824845	-0.5783987780269715	0.7238592312334741	-0.19567371818124152	-0.40801731876914377	-1.2944214895373285	0.31471553571862676	-0.2965930095150134
-0.06122917785419234	0.7462967559316094	-0.13961554507186932	1.1809862955851356	-1.255046606532003	2.108165261167643	0.05476006313998294	0.5377669378810077	-2.0380857298553314	-0.9433593119711716	0.4721430767300654	-2.087601207382094	-1.3047655303694867	-0.2726890393354099	-0.9666135190791703	-0.6206384828662032	0.449455939189731	-1.0945695323465698	-0.16983069660220845	-0.5228275562356074	1.2357216938201911	-0.7341206655749352	0.2707092782247375	-0.37126204163298204	1.023839580259622	0.24060024258849627	0.03103749255470516	-0.1301595353914076	-1.7130865761431084	-0.6109686052961133	-1.1702675329825198	2.929803717971422	0.4467362175707147	-0.6433759060162775	0.7446721637745525	-0.20791413852204368	-0.3921868678675243	-1.3208440558219308	0.3182321346086756	-0.32286230349058853
0.010574306519086484	0.7344083360790117	-0.1258941771578014	1.0893872351695606	-1.2446012771490909	2.119324838918148	0.06128454946043508	0.5617199108482765	-2.0297392223318513	-0.9882302843612717	0.5199775231063345	-2.0700147643090157	-1.2772375518135652	-0.4037884438341262	-0.9363463922686259	-0.5816901277533513	0.6570040075252049	-1.1055462524800497	-0.18052226824112166	-0.5049840841935496	1.3083779694341793	-0.7205390429381678	0.2923441195279274	-0.3421579891534049	1.1154048689434473	0.25583498387943837	0.06855401842354761	-0.14562704514029567	-1.7587158017451707	-0.6568307829611193	-1.1692202870196406	2.864431008215358	0.5094353348566261	-0.7168276559433855	0.7676253104445447	-0.2219061255167329	-0.3807511591544211	-1.3487573547313743	0.3126756336281099	-0.34196932980069905
0.0955260588195829	0.717678214323737	-0.11522883051775498	0.9773653556313222	-1.245082312054883	2.0936920886584556	0.05112295209267248	0.6021145868254649	-1.9485316392063752	-1.0109391085552482	0.5584749307238408	-2.0508898845348633	-1.359025907746921	-0.5174254527178606	-0.9974742098902896	-0.5461962854041955	0.8486592888013768	-1.1219839033478145	-0.1919423539249791	-0.515315656943995	1.3693842088591492	-0.7075479256334346	0.29960581394682195	-0.32830717582454055	1.1330425269368112	0.27089265620589015	0.07557620949094304	-0.1391278170152353	-1.7923198636073203	-0.7041010858746795	-1.2129520463754104	2.690710232604397	0.5366870814908233	-0.7832750252831108	0.7818009797356382	-0.24458917051252865	-0.3827274532788306	-1.3806697447541634	0.31819092446543307	-0.3476979970527395
0.20793293292349432	0.7018230989364163	-0.08946774442175945	0.8583227990968213	-1.2622354059574505	2.0815760965842443	0.02157086699415505	0.6844370761132789	-1.792759505928517	-1.0300776063207726	0.5882890966072672	-2.0090504393507134	-1.4447829648987462	-0.604676406291967	-1.1646273971145713	-0.507286219225917	0.9798903967087205	-1.1560810571654452	-0.20588460547478343	-0.5385743480134039	1.4054658184993656	-0.7023715810207173	0.3062227199819702	-0.3025927320451219	1.0334243951585833	0.26220946660108485	0.05623438497197344	-0.09082450848777343	-1.8125392121042723	-0.7407585103780292	-1.2387574189548334	2.519111207184957	0.5206329952033447	-0.8209207435530814	0.7879790067555329	-0.2665685069113081	-0.4060075281341528	-1.4227583934135897	0.3218586272140387	-0.3494068487455403
0.3654092811837718	0.6730003891760228	-0.0506277811731445	0.7484902202000583	-1.3031500971112049	2.108567293737342	-0.020066244749904753	0.8033379426921693	-1.5925779464540761	-1.0522881329237859	0.6105539499712993	-1.9372024288679406	-1.4823315691267953	-0.668742743752526	-1.3536775312975462	-0.4548601591433748	1.030247634342683	-1.2200263118458097	-0.11618191748551947	-0.5677182036866355	1.4246950155080444	-0.7073029287403568	0.3153874791451277	-0.2576358166535462	0.8349940819862658	0.23062989781874169	-0.009105060444603973	0.014933283042736889	-1.8269514920467185	-0.7866668560839714	-1.2298065461073995	2.425565819068105	0.45002354460938604	-0.834582678563133	0.7871298529715921	-0.28247643045115883	-0.44359061300850017	-1.4632938236495296	0.309255191738961	-0.350559463477933
0.47668641380216387	0.6191116636616495	-0.02340852039246958	0.6640503326850726	-1.3671697346923672	2.159159918692702	-0.0614355937174744	0.9613172666262549	-1.3844330317866365	-1.0862642880823485	0.6307195019513863	-1.8490831878643816	-1.4826442825484136	-0.7072022618368133	-1.4982660120624884	-0.4333758125218675	1.01164213238788	-1.3100743167209203	0.1389135556453702	-0.5965945518778762	1.4242462078198077	-0.6955367959010117	0.2934020732837846	-0.22580124605439753	0.6077560381412536	0.20434196693673962	-0.10094468581727592	0.11018126748458076	-1.850975471665589	-0.8417741839464531	-1.185933100533122	2.3309347690541893	0.3579913552860946	-0.8401620559954939	0.777113304254903	-0.2869503734292699	-0.48171634135429553	-1.450261071360503	0.28635608881040014	-0.35304245939398265
0.524125941372833	0.5601479012131453	-0.010027951925779243	0.6063135208774185	-1.4467161100660382	2.215165171612755	-0.07491298680076072	1.1657870499879865	-1.1992151241377904	-1.1371003180419357	0.6453124558538963	-1.7568312835657758	-1.4728305995817688	-0.7241436020987676	-1.6024828663508566	-0.45121845603287847	0.9438975766191315	-1.4135876302559112	0.3708121367382613	-0.6307921299811732	1.3936008603187975	-0.6493077667687437	0.25201667517748005	-0.21057774031333443	0.33442562521992886	0.19437162216698628	-0.16595344633594405	0.1506463109365916	-1.874530459359459	-0.8855934258000324	-1.1085970663096625	2.2087358386312745	0.2735193697637724	-0.8456584967362923	0.7559364486635626	-0.2777559326361373	-0.5244779867648053	-1.2924844297793023	0.26284570209040437	-0.3705553220443665
0.5592873423306641	0.4893832195488378	0.002341391951153589	0.5687385166804273	-1.5261746774807154	2.2448097837258705	-0.02701022608685589	1.42705644645353	-1.0770982631320307	-1.1993391385054013	0.6545626621953191	-1.6842170712750153	-1.4741780265307975	-0.7206135694368141	-1.672871209825233	-0.4742598859936871	0.8407410939712655	-1.521145523540222	0.43907139063218653	-0.6804979121080568	1.3510463059918991	-0.5740434648209642	0.21814963482729044	-0.206102862160932	0.06112851603348497	0.21367213929641427	-0.20435179859921399	0.17095394936956995	-1.8786986909625576	-0.9232838602193288	-1.0128849455728541	2.1649573901702293	0.18756257577625135	-0.86186885008707	0.709778875122209	-0.267554726258952	-0.5839409923520973	-0.9940968881592299	0.2417186353212824	-0.4017734046470804
0.6312879305375871	0.4050851060601812	0.014436978894947028	0.5406238481020711	-1.5874150022728568	2.2230915611185176	0.08581608249978048	1.7323529881658952	-1.0197289682435922	-1.267620421989377	0.6653860676273866	-1.6375933896047765	-1.488755990450322	-0.7132202164546646	-1.7332941701962141	-0.5052951946281221	0.7298243292106943	-1.6190133817407735	0.40456997031056235	-0.7460444751280317	1.3254453040572676	-0.4794055624051981	0.18719353232605385	-0.23817034446901056	-0.1069754161555296	0.2659483458897414	-0.2354426630204199	0.14046309822606928	-1.8592381608611128	-0.9605299272446146	-0.9158237256250427	2.190770365046988	0.12494126504746758	-0.9090749069843834	0.6313274632875158	-0.2631218757536596	-0.6422115221626279	-0.6501750524115365	0.23114136522230727	-0.432848127208452
0.6900585248374898	0.3478596895960103	0.029326003931994814	0.5258633807601567	-1.6216028402202185	2.1846614793770183	0.27728878125421474	2.048697677808674	-0.9707734914231783	-1.3215768591933434	0.6675670936394175	-1.5984266011209267	-1.522377282000998	-0.7219420258774167	-1.796902899851529	-0.5500039072311766	0.6826535446244631	-1.6682864371332247	0.3210169457075905	-0.816449552415536	1.3065700962111417	-0.38596123459673304	0.1608260694877902	-0.30192868589626054	-0.20416237528739023	0.33215170757469975	-0.24772339236635674	0.04266114574714117	-1.8107212096983694	-0.9737916970035407	-0.8238016068397922	2.171957182858146	0.0988112296118707	-0.9795484757144883	0.5303648113438605	-0.25894585320348257	-0.6822063557989658	-0.32565059387210055	0.2363063698420665	-0.46164629231330645
0.7348972432861764	0.33362625267729673	0.07093705776911834	0.5252348224251346	-1.6323192289548067	2.151182746125504	0.5081359962913746	2.370185914524547	-0.9179295362217875	-1.3431681421881705	0.6437596879202723	-1.5614558556142986	-1.5765410861158733	-0.7539751946076961	-1.848352841932576	-0.5919983598056126	0.7045244559857021	-1.6543672976999928	0.23631337133708516	-0.8788004855154984	1.2776757308177595	-0.32507008370950974	0.14170778090563055	-0.35000760930113906	-0.29879826832731027	0.3841827417556563	-0.23508604205208536	-0.007771558125817144	-1.7436342861344645	-0.9580887920801129	-0.733941742954369	2.12465405125184	0.08876769986255609	-1.02964223741801	0.4134068748578102	-0.26675342303899197	-0.7183959858330531	-0.044437720337020106	0.2676535521353939	-0.4772438648113561
0.8810329099960692	0.34242298336312427	0.11411243693846437	0.5424828892793813	-1.6251609714281396	2.1018131465663883	0.7243722891581118	2.645455759349163	-0.8849525471293266	-1.342234438935201	0.6184965622633551	-1.522741548513118	-1.64266617860762	-0.8167928768979363	-1.8828073772784233	-0.6235952394804516	0.7405454747748292	-1.5915541263773294	0.2515820208721678	-0.9329382159251125	1.2399189938904622	-0.2842686780546536	0.11318058998588607	-0.3742304270297573	-0.34367838145392926	0.4070110174853109	-0.2066147207437395	0.03693268035449971	-1.6912652777000852	-0.9416356564914713	-0.65452969761626	2.1558854208933966	0.08979215286474632	-1.0458601304680215	0.3079298441240204	-0.30095777010126656	-0.7667515485109571	0.16137264731764187	0.2958825002566861	-0.4713833063212801
1.1317730234439223	0.3811332650813955	0.11302858295828151	0.5805905700314763	-1.6025027002703964	2.0664765996506826	0.932129427436027	2.752893023516396	-0.8592450968476394	-1.329651215303217	0.6163002128835583	-1.4828326905616904	-1.7135187622379378	-0.9118033304590227	-1.9102411634299752	-0.6546135308106322	0.7770515111959999	-1.484465025320437	0.40888578799751024	-0.9709821178235357	1.1860873562422347	-0.23535096507014835	0.0778236502635426	-0.39564839311467714	-0.3774949938528371	0.41198937952540043	-0.16228349237089562	0.10451158908000509	-1.6610706290455277	-0.9315594815571444	-0.5939311179877612	2.170762459035351	0.10166413670657681	-1.0331632769597845	0.2584276444540836	-0.3465087762205415	-0.8036044094545914	0.2887544111288844	0.29754464270081027	-0.460889351295019
1.3633652205648625	0.4501829342645129	0.072551664987019	0.6384232636190484	-1.5640313610190772	2.0728117865647917	1.1336610811605694	2.7019281560916415	-0.8195577642375419	-1.3037687676172833	0.6290850093896773	-1.461964249192985	-1.788045728572262	-1.015211694169357	-1.9352079492041405	-0.6871335992412864	0.7893405044544172	-1.339897481826878	0.6395182619226357	-0.9931707789649764	1.1020971061915072	-0.16152523462274798	0.029107696842991766	-0.42101594711483975	-0.4214026379209086	0.407119983001921	-0.08754870544309204	0.16166560525516113	-1.649182474182581	-0.9288759641777273	-0.5563842700833497	2.150234030196354	0.11242089322956854	-0.9884980987039651	0.26144300687052713	-0.3899127006350518	-0.8248344978622223	0.32577278355531947	0.27965944053345193	-0.44973594007858264
1.5071212190392984	0.5176167583548095	0.005296849453817143	0.7083530417730183	-1.4932390573833514	2.0111315265292946	1.3236744727831375	2.5826412477381444	-0.8126247781494896	-1.2833772691133185	0.6534849186624415	-1.4649687255739086	-1.871117129279606	-1.102190384586025	-1.961051169322903	-0.7194877489554573	0.7556881764264344	-1.1691124836573965	0.8027807715121474	-0.9969592633045374	0.9884665850120182	-0.06129009549589972	-0.049193401253158985	-0.4373941002639974	-0.41791906725228023	0.39885903477397583	0.0021252580491451845	0.22136705757983877	-1.6587678259980507	-0.9430091557093239	-0.5407063819920078	2.1970116816150402	0.10555446456299311	-0.9380575108357296	0.31231425039620536	-0.4181124101067275	-0.8416296482686378	0.33986779442132936	0.2266151178228108	-0.4401652237185664
1.5620122330038206	0.5799230451288977	-0.09725026294956668	0.7776808954197219	-1.3705369790329105	1.8592266940096251	1.5021026616096105	2.4043855391663778	-0.8200962485938958	-1.2786942393264051	0.6920742664865437	-1.4801419346060842	-1.9627375630867605	-1.1623980959187572	-1.995491793012486	-0.7521609731244034	0.6945251971297243	-0.939324497800861	0.8438538909426521	-0.9694349123871484	0.8742292252681532	0.04657763914606019	-0.14876625593155465	-0.42272066260146984	-0.35484179338628674	0.39264118998245573	0.07745009057910343	0.2604538727560829	-1.6776645118750566	-0.9695096112067073	-0.5577888117276822	2.241707241724289	0.07520342340318409	-0.907544348040102	0.4161016383966432	-0.40428479300331216	-0.8515111188906808	0.3965959730492515	0.14157798724137205	-0.442315624338702
1.4925643798131139	0.6408643219689779	-0.20833970904212343	0.8417778652953103	-1.200036829091072	1.7304493140521509	1.6440615602782631	2.191500045118218	-0.7648135805863275	-1.2717616136191263	0.7287430855506374	-1.5028323676756714	-2.0576828763619956	-1.1907697946007332	-2.0342079323937083	-0.7808478937716956	0.6423237645460134	-0.6634951306302466	0.8382116752704256	-0.9048499303159548	0.7866927623568517	0.13987119963570752	-0.25330335515666025	-0.36797154429832524	-0.2609186002728344	0.38192851763080105	0.12748725444530645	0.2672927590344132	-1.6882036562571006	-0.999830472091562	-0.6092270693161709	2.2609368421750187	0.02859081180355416	-0.8745355447983769	0.5384057777877087	-0.3547118611069295	-0.8536950913807052	0.4141187762981281	0.06850553491474896	-0.4564107836034837
1.2836631606140994	0.6836579667376989	-0.28988575386041754	0.9367327880080369	-1.0005295107825047	1.646157895912389	1.6691509324352947	2.0362119838413912	-0.6734421052346785	-1.2596476605339715	0.7446589568702805	-1.5156707727732737	-2.150613947303871	-1.1950649806189344	-2.062991149202817	-0.7999795980799961	0.6094948385445244	-0.42963762926761334	0.8394275400902647	-0.8061541293248154	0.726653671893858	0.1926711710797512	-0.35456017173047283	-0.28301328179026025	-0.18986841227615397	0.35438748330779185	0.16455638309932813	0.2533733066379267	-1.6958814229394203	-1.0420396035174908	-0.6802365058697648	2.3372157445043236	-0.020427319187292785	-0.8401997544916583	0.6612904610922842	-0.2694295703312951	-0.8723526477755466	0.3355384212294268	0.014946085413573335	-0.46894618561846
0.9835172886697157	0.7116348370090708	-0.32551326330178937	1.0823132905177875	-0.8060997831461865	1.5688956998596904	1.5967255641079272	1.9369036564708775	-0.6268890970810729	-1.2491737354423738	0.7380035074705711	-1.519344921600549	-2.2342509914062005	-1.1777481049674103	-2.077700407092053	-0.8184774078048109	0.5985763020836272	-0.27507084730625414	0.863830248478517	-0.6940034249826752	0.6973610686926034	0.18444178826098961	-0.4472907574434795	-0.21047367337955877	-0.17633377442022	0.3247352421004771	0.19354642581616116	0.23588744363211017	-1.7099037545397304	-1.088028743295072	-0.7561741587192614	2.418625514703314	-0.03725947104605437	-0.8189227232563578	0.8065044229806905	-0.13611017883086737	-0.9061707248603426	0.25850235804154725	-0.03818065758355417	-0.48300693847331927
0.7464542583125141	0.7354758438479152	-0.28756720024301613	1.2711204954741766	-0.6764456050858465	1.524638261818439	1.5477919167045395	1.8358195369371728	-0.6012334241413425	-1.2313608060256247	0.7073516641492691	-1.5310611728691312	-2.300343892810428	-1.1379178827111942	-2.098099532393047	-0.8407105158135236	0.6076901217741286	-0.2058990580053132	0.9117564241662954	-0.5997106525464845	0.7073486200646328	0.14734046388876787	-0.5197637197603281	-0.18562149848000473	-0.20713972918581908	0.30459024221732767	0.2152030446205048	0.2160109097782817	-1.7267663855510023	-1.1187824295637039	-0.8215654286955262	2.4815988620932647	-0.009028658567992676	-0.7879797976044526	0.9524375661350882	-0.04970298161182744	-0.9492472374703347	0.1696029196535878	-0.0676802517881642	-0.50338700195055
0.641306574179388	0.7440625730054335	-0.18548379856311237	1.4800149333235129	-0.6181907508994937	1.51941607033413	1.5791246242667087	1.7463497599366389	-0.5422124320444738	-1.2100743069942024	0.655691483620749	-1.548532987325266	-2.3463633517828817	-1.0960222158123454	-2.1329667802080436	-0.8725073488133551	0.6286812337098002	-0.2538405439858427	0.8966385016749943	-0.5453054146548775	0.7205031101945012	0.1283060898881192	-0.5676345621924735	-0.21216352216136194	-0.2781233097127357	0.310930673215034	0.22791820314604888	0.17435053090226513	-1.744203399931095	-1.1396734680873382	-0.8652787072401862	2.635019247437215	0.011252917323458286	-0.7358276980103438	1.0589370473434194	-0.1109821317023725	-1.0049586338723093	-0.08508026908492615	-0.08750233068793203	-0.5312217875775842
0.5864011379831355	0.7399383763244782	-0.05189041519129469	1.6793797876020502	-0.5977734915647657	1.5012568939490656	1.652763850514161	1.6878993586728417	-0.5120158862151077	-1.2182841226433676	0.6186906582550578	-1.5774133657097682	-2.3673657370259304	-1.0573232939172077	-2.1790885579401835	-0.9211257870689173	0.6578443287714222	-0.3868478706373272	0.8114877704079365	-0.5159880406149491	0.7299723202927915	0.11993222172215753	-0.606434546682396	-0.29529813554419604	-0.38752607879921486	0.35896403500538543	0.23038861385396991	0.11747738589231183	-1.7697713642019355	-1.1529467798564987	-0.882299534272161	2.7612435543917084	0.006675298212408765	-0.6817303560141428	1.13270944853191	-0.22062712230025788	-1.0612260723499651	-0.5016463090299508	-0.12036741992403469	-0.5694301057961516
0.5476389865033717	0.7462384221737445	0.09331249689609024	1.8222969073362834	-0.6070696820060638	1.4565043210588158	1.7885954443141543	1.6550196292413326	-0.5358075748443831	-1.2696474772380515	0.6269806002164763	-1.631379311949453	-2.382950822112135	-1.008996583471982	-2.2401004450929842	-0.976440534548688	0.6861558231070131	-0.5002706539157191	0.736772374805363	-0.5120043481128528	0.7758644867237606	0.10734943257255421	-0.6416162041256614	-0.4159612674742517	-0.48677786949374263	0.4221095518804935	0.2222900758639624	0.06309942193137649	-1.8076227012500485	-1.1452598010406194	-0.8803528888352791	2.7113427660088663	-0.000560711600525432	-0.6335290588180847	1.1696303084642756	-0.3104449947632314	-1.1099299987379339	-0.9214348308765761	-0.159551397790694	-0.608395365033007
0.5289189297177828	0.7666494040502106	0.2139499143913927	1.9043557306499572	-0.667985499123663	1.4099235579568794	1.9637703154062838	1.6287724651564006	-0.5373246509637251	-1.3362838948877807	0.6362154831901331	-1.7050010494522894	-2.4107593230021545	-0.9548631570655373	-2.2974767527422673	-1.0298535982780004	0.7030637633496621	-0.5460726519647341	0.6634989345883001	-0.5210128433172301	0.8582175368976811	0.08994208922080554	-0.6538358830098708	-0.5177040397300315	-0.5502281451904116	0.470960155045415	0.19999802333422192	0.022098763699210915	-1.8463013611321526	-1.1166990967164572	-0.8740570925172637	2.6000004545565876	-0.024071259612802178	-0.5894293580047343	1.141582239090639	-0.44745757225821914	-1.1566375330951446	-1.2361043863152676	-0.20174371611407427	-0.6356624448963251
0.5283516552697352	0.7808828409689241	0.2782157511648122	1.940796133784578	-0.763940509617129	1.4164491813513729	2.052074016379456	1.6027054538996186	-0.49842433395137525	-1.4640319161204478	0.5811943773315987	-1.775298557063783	-2.4328148166797687	-0.9047667360969642	-2.320658209295954	-1.0855469807774372	0.6977793270563462	-0.5345722809389254	0.5702893307137156	-0.46831386936481445	0.9527326432993117	0.05690520048502597	-0.6487213965096664	-0.5771609478945068	-0.5705101197333846	0.4941970514623539	0.17087830026526768	-0.007706239250187749	-1.8742406328889527	-1.0793376095888298	-0.8720550046470527	2.494492956130993	-0.05959643682164469	-0.5671269276737563	1.0724628540447634	-0.5550479392151808	-1.2013955705364132	-1.3934971865619272	-0.2535654712418468	-0.6432605270874706
0.5457160222727	0.7868562177741548	0.2927248686211775	1.9223548714468994	-0.9611648209918575	1.4810240758887077	2.031469670728618	1.5674690313488426	-0.43732707044202696	-1.6869983177932173	0.4836713570793701	-1.8430802681876357	-2.442246805322968	-0.8499479576045548	-2.3121813734127494	-1.1306683630086665	0.680149500105538	-0.4921366100548804	0.5064664761417638	-0.24068669198549722	1.0573680470089282	-0.0139994131602947	-0.6336784209160428	-0.6124495495813906	-0.5652481296220717	0.47702817225159533	0.12936113553346754	-0.03198526532139488	-1.885396317217347	-1.0367879888609965	-0.8830695680683958	2.339674595193565	-0.07154622722060408	-0.5672324834630175	1.003958672250518	-0.5473225543253083	-1.2433265024844595	-1.3398754447809775	-0.31590954961093776	-0.6302090289236612
0.5799303633469254	0.7935062661706026	0.2831936578469924	1.8847319263599487	-1.2624644701983032	1.5666654770783035	1.9826832928522986	1.507445050279982	-0.31289058451659	-1.8388242721348358	0.3554352000347761	-1.9135648014372997	-2.440186575721723	-0.7858910085287347	-2.276924599222375	-1.1575812296874104	0.6685259961562047	-0.45135667342086433	0.4742108887724866	0.12065807673006901	1.1577555807679105	-0.12133946218639477	-0.6092891437987894	-0.6285204574974929	-0.5563959968905079	0.4175806725964163	0.07588744233603631	-0.06133303614139213	-1.8653192471695519	-1.0037662975813733	-0.920172876506177	2.2576352402414828	-0.0506616505114091	-0.5838725996700709	0.9368235343120135	-0.5391965178254561	-1.2834486228610138	-1.0946008320100205	-0.3943255838447058	-0.5992891352069393
0.6170291507671579	0.7854795410885747	0.26473461892676464	1.8788565039571588	-1.485134000994491	1.6553792534847624	1.917085875325403	1.4385494615718246	-0.16845768912733075	-1.7386761320326838	0.1690111077933359	-1.980773369476438	-2.4069791695820126	-0.7183744396765057	-2.186596215103699	-1.1753600583074664	0.6540375043338671	-0.4388538849725978	0.423782644157933	0.4681575257695655	1.2196531143343077	-0.20973308481449027	-0.5723108429949869	-0.6254034050524638	-0.5364670419372812	0.3491162764418153	0.019774753972925517	-0.08972061948964652	-1.8094038166506146	-0.9904699017917455	-0.9728185470871622	2.356043798773949	-0.01948067274223128	-0.6046746298536971	0.8630511331235239	-0.5869048787677013	-1.3085643064962953	-0.7595519796700618	-0.4780233847707541	-0.557393596725046
0.6326965018365553	0.7383400313590174	0.24462186465532992	1.9036153102383628	-1.606454058425117	1.7403477791103352	1.7808928017771497	1.3863566136449872	-0.07141659483138178	-1.4282464085442137	-0.01337783093638507	-2.042835715923352	-2.339055974915965	-0.6513789261773043	-2.074802145370498	-1.189743934728718	0.6359734174101825	-0.4621638304082575	0.36465744911717657	0.7450856090868043	1.231208331997642	-0.26290997455557624	-0.4659395399209699	-0.6119193037759564	-0.506433733820938	0.29446325951744673	-0.0431137327885508	-0.11821271303890794	-1.7431652942094638	-0.9876247962690522	-1.025753750375531	2.5212131279354364	-0.0038934257975223965	-0.6105405158569098	0.7818356390737573	-0.6375256687209554	-1.3181979029400237	-0.4612179973059721	-0.5446121078938494	-0.5136458465090094
0.6118707992183812	0.6640344905923912	0.22746456788655914	1.8816583826370017	-1.6349992805727909	1.800953131012109	1.636287514334196	1.3483039244337471	0.0015635686571154606	-1.05189626782798	-0.1111715640191463	-2.1094409754522645	-2.256936510653838	-0.5767131023461466	-2.005846702491258	-1.2079056526945036	0.6201934251490302	-0.5149777632631208	0.30062860091872373	0.8564771705746435	1.2270552805726904	-0.29550084330652143	-0.30427919796102404	-0.598326179997397	-0.48565220325473907	0.2514831735598535	-0.12511061943517626	-0.15169516868620567	-1.6865542801613114	-0.9881326447193512	-1.084491928352326	2.6289216943167215	-2.254958038807736e-05	-0.5858103023729322	0.7023791064335819	-0.7157606004082222	-1.3174475811029602	-0.20022374290421122	-0.5913650154027622	-0.47710050477001326
0.5655465909015017	0.5863689253728225	0.21196098646899436	1.782079827425978	-1.4705387911147854	1.8288753509581959	1.5799100617444102	1.3205898016053093	-0.03062640483759786	-0.691685163650116	-0.15159460818591558	-2.189868032950447	-2.171340408939611	-0.4656625934580725	-1.9749581883676122	-1.23369537729244	0.5853116338212154	-0.5922387120627002	0.2164776923754182	0.6795751957265577	1.2667273517188011	-0.2949103379744879	-0.17489583567678485	-0.5887321998168314	-0.48673124426490666	0.2144689496366207	-0.20716586224025663	-0.17819503652878996	-1.645235564611506	-0.9948500946755697	-1.1499263202211802	2.6373145052378564	0.0236954825842309	-0.5379105931461904	0.6340915455025875	-0.7773530806040081	-1.297450164284791	0.04301561813941594	-0.6021964147184016	-0.45669176928451394
0.5072519302486904	0.49777744730540646	0.19826196605967256	1.6014065934660178	-1.1550295235007375	1.8263488936517678	1.5641789986256733	1.30860780023918	-0.21462236721625771	-0.44924161536359514	-0.17620393681814972	-2.269661616512893	-2.0927159770367387	-0.2630236972463643	-1.9794331044656936	-1.249763966834902	0.5221973045165145	-0.6752548335265407	0.1265288168813105	0.31754358347614764	1.4153585513457105	-0.26185460332385674	-0.10224133099946368	-0.5928502770534273	-0.49991286253109524	0.1950730876801598	-0.2688159016389696	-0.19289831543282182	-1.6335950796415375	-0.9659258170290352	-1.207432444123999	2.5450034998258855	0.057029108433959516	-0.48184538965019696	0.5664885064994634	-0.709447769271484	-1.2477011467666261	0.2685179389102375	-0.5558899504279513	-0.4479582755659373
0.4485294100545551	0.4101543096185255	0.19722839396516795	1.385917619864502	-0.8951981373634424	1.7821507025155252	1.5385585636286059	1.3028980585633294	-0.3837168105796714	-0.4516702113894525	-0.16408826070448057	-2.3418052481656764	-2.027368069372247	0.007319535512357112	-2.055979674446031	-1.197844171553936	0.4430943125740848	-0.749997270891588	0.045598442840139565	0.029351266187462876	1.6769944698825952	-0.22812669771016597	-0.08619674238254346	-0.6254430495986647	-0.5086051373352269	0.18914127736973935	-0.3340126986682139	-0.21061279450333883	-1.6499623708668527	-0.8721469838773617	-1.2437164366025855	2.378386621468313	0.0811426572639797	-0.4220329556354419	0.4916936548364325	-0.5811467960140118	-1.156362861708363	0.4530742084825884	-0.46562600001188903	-0.4513874477548466
0.4066184046470666	0.3527480585049781	0.20486006683594046	1.2614950301234582	-0.7418472635868238	1.684350990033855	1.5452481703278926	1.2878130166470276	-0.43968811723526835	-0.6758122083496394	-0.07165770633982774	-2.4125552371598395	-1.9785847755999093	0.3020021557075522	-2.1741870177166893	-1.0551455667264884	0.35852641266129914	-0.8285149818327561	-0.035849427384681706	-0.13035793049367933	1.9888526008566771	-0.19912283475274223	-0.1724356236883146	-0.6866195399545948	-0.5038093995122582	0.1710121395438613	-0.4191608178713989	-0.2308681778358145	-1.6695124836955455	-0.7695500549068722	-1.2637434755750618	2.1757892223395636	0.10285717058254377	-0.3614288532012293	0.4205813578486559	-0.48207798060778	-1.0319367234960168	0.5459370318132375	-0.356151254487493	-0.46583813992215717
0.3861724874644506	0.31528028582920153	0.20826247443352464	1.2534835747347042	-0.7352883908237228	1.5511893391057616	1.4980237419810927	1.2561097954809861	-0.4217524459813385	-0.936924983854856	0.06402560743905375	-2.460916447339529	-1.9497139688217477	0.626666582567504	-2.2699734083093976	-0.8716564836006221	0.28166239746214206	-0.9023896548619446	-0.12486881944213594	-0.19915796288923188	2.2573344169479337	-0.1650682666149485	-0.32566363600838893	-0.754149068839185	-0.503323164982985	0.1500567086309291	-0.517523364955798	-0.2492489094377449	-1.6896317103208685	-0.6873420870148361	-1.2701131951375166	1.9904236074765365	0.134608729770663	-0.3052580939159742	0.3495557092061793	-0.36826724057792204	-0.9043284167782673	0.4760243496710065	-0.25129891336349347	-0.4774273656642739
0.37231272277188493	0.2862534079162853	0.20832393007157668	1.2649414474349778	-0.8278227086537788	1.4109011318895186	1.2999149890826696	1.202343367749085	-0.32368098258044325	-1.0693947375999477	0.205041453200511	-2.453019138940675	-1.9346163487751233	0.8910763561710274	-2.345722376663962	-0.7236825144542302	0.2153108574505429	-0.924592452696681	-0.21927921543218135	-0.14100039031779135	2.3373486101549856	-0.13526659326211748	-0.4629785214208516	-0.816346406259783	-0.5062938581344358	0.13397748458626468	-0.627239426868462	-0.27693758081677194	-1.7097509369461914	-0.6032123744188298	-1.2566345235682217	1.8784616259916873	0.17015335861878778	-0.2560690961204033	0.2719621159899564	-0.30747092704299395	-0.775983186827687	0.2590290240587072	-0.1688374167347277	-0.4811833987474442
0.35336191027861574	0.28704091364744333	0.201429724857424	1.2854921089308655	-0.9117213046036635	1.274358175454162	1.0769533878131132	1.1335470469258262	-0.17649871033326298	-1.0851806117680225	0.3332622868773399	-2.404754458122622	-1.922586079496425	0.9533823714929787	-2.399885091716385	-0.6649004912325724	0.15374745662040165	-0.8618840115524826	-0.3056156661103216	-0.038920981176050765	2.2040590479837183	-0.1087943648664959	-0.5624449547155235	-0.8776616525274153	-0.5042623303066507	0.10348076062522756	-0.7479458986234501	-0.30174568978057115	-1.7229354065681293	-0.5507654799152971	-1.217104068604709	1.8254674448062524	0.2085119912830533	-0.19916698600955485	0.23059619594369832	-0.3843652168045585	-0.6574055393631667	-0.02595977702312611	-0.11735221111010496	-0.4756324979466677
0.3300507763922986	0.3538797334075311	0.1694895536991487	1.2924701718027192	-0.9836703826556986	1.1493599016518643	0.940987912624875	1.0541070028884083	-0.14461422315609673	-1.0966898347670573	0.39912722932496375	-2.338939532742105	-1.9110662688912488	0.8552361974289869	-2.389697122112774	-0.6975013918584366	0.12058014622446422	-0.7014224166889081	-0.37983868670320853	-0.04004885055958475	1.9487190795522396	-0.09583465741984995	-0.5714031311926258	-0.9286643612145952	-0.5320576274389412	0.056537054000969734	-0.8524163902927866	-0.31490091133220177	-1.7347497874204012	-0.5625787273898494	-1.1333182313039862	1.7912170427660126	0.2622957738980115	-0.1375751829758301	0.258037726900234	-0.4879131117480039	-0.6030741991972205	-0.29595198642991394	-0.10323773704945971	-0.45963351733285956
0.30398499624554454	0.48970405521708715	0.1120955746351348	1.1737046070768717	-0.9826128694104261	1.0409042101122605	0.9017963675727497	0.9579348053630337	-0.26938208407005915	-1.1290840160203306	0.36830682895823524	-2.1966190551798714	-1.894294712293613	0.6828748420013204	-2.29596038220955	-0.7896883833319907	0.11616422987690109	-0.4300764985868978	-0.4341305678733658	0.034368838957798166	1.6117782879172655	-0.1032787937864407	-0.49196895836387033	-0.9557118528600114	-0.5917245988530466	-0.0018207904881155368	-0.9310091676962149	-0.3326480498405337	-1.7508219826030191	-0.594855959009376	-1.0346553410600063	1.7658353582319222	0.3100949354938488	-0.0919298438197318	0.3086836847281306	-0.550553450000661	-0.6237080497164698	-0.4618250022071056	-0.11118442633810614	-0.43226321823977526
0.2838179088763755	0.6555935958295311	0.03716439122166815	0.9795759633350007	-0.8600749537659305	0.9447295555965336	0.9233825100707154	0.8542844271752763	-0.4445914315186033	-1.1526926785824532	0.28463102537723683	-1.9820403173479106	-1.860917153262728	0.4629472352923054	-2.1418238680291166	-0.8732135669399235	0.0976602432404321	-0.1037073395795326	-0.4605781398222556	0.2699272516815794	1.297928967903824	-0.13058652440717294	-0.39709742481356886	-0.9580707033589515	-0.6345598626579262	-0.08139966933686868	-0.9916671524011953	-0.34824619734067896	-1.7685382843092363	-0.6288125531179575	-0.9651305296655528	1.7480285201759742	0.33067476985429173	-0.07174606897320454	0.36691137276978575	-0.6272422773981329	-0.6702949966355806	-0.5451542779729059	-0.12015450085061401	-0.4076569007437717
0.28066905494865024	0.8208706319844083	-0.05629287362626445	0.86841701981603	-0.689593892510829	0.8569214104523457	0.955040995677613	0.7592262359137674	-0.6204221070706327	-1.1990924086302641	0.19267549541333112	-1.7759923618505418	-1.818562879540704	0.3085317772936919	-1.9427480668989379	-0.8739410566968108	0.060787623725273944	0.1889037919023776	-0.4706165609381145	0.4645208700008622	1.1507516523373993	-0.17947282753359192	-0.31167235408922545	-0.9509297294745528	-0.6542889952018622	-0.18040846186602316	-1.035427787224703	-0.30375751114993665	-1.79355821307221	-0.6758866418575394	-0.9184048789100213	1.7319914597330488	0.32598044090754935	-0.08181910714838596	0.4498425040564931	-0.6254342085941199	-0.7398605498147658	-0.5729247521997294	-0.12384967702804847	-0.38880792250807783
0.2953653090815588	0.9691258775946924	-0.1648849860634524	0.8534115212587681	-0.5640972304219773	0.7793206606567422	0.9621500973933997	0.6804075353040503	-0.7484622959962823	-1.308422770360062	0.09865641859026712	-1.5501860526432816	-1.7905750283059334	0.27602918932645093	-1.7214275274034794	-0.7700206339396694	0.014163893910068937	0.40958025223239397	-0.47128980840033907	0.6314310788999513	1.1225463015639856	-0.24314060987569625	-0.21414654602718947	-0.9395021890322057	-0.6550150166222838	-0.2856010474627576	-1.0643465057478687	-0.21647842953480018	-1.8115221846714047	-0.7253787817411547	-0.8876035270606273	1.7144671912119533	0.3028913450797178	-0.12557952149625506	0.5088067030331983	-0.5193642631314409	-0.8323511148370912	-0.5329516941516034	-0.11359521971780737	-0.381077949078897
0.32380114264261567	1.0838742126881376	-0.2722312251110479	0.8640970129541412	-0.47909912611599675	0.7196294038608112	0.9211243773223237	0.6135083340588592	-0.7138025432902168	-1.397400336311407	0.02553330761080329	-1.2742689385766788	-1.7808303262411154	0.3097945150411192	-1.542059905979875	-0.6304447044429516	-0.05673891620687317	0.5427820777867429	-0.45468973664518464	0.846333576054786	1.1017557594990464	-0.3060859654818011	-0.1550764179783179	-0.9190753366023033	-0.6136784208870821	-0.3809186331167715	-1.0791106138369373	-0.1534195870028046	-1.7935213260668728	-0.7638598438614846	-0.8922791722713658	1.709941121294058	0.26766442633986626	-0.19027014091470967	0.5217173064829104	-0.43553048202265765	-0.9103108935684251	-0.4607895232581143	-0.08215874878078763	-0.39355600707733684
0.3648756586097619	1.162198949371564	-0.3642750102837935	0.8642941032795297	-0.4269144743122576	0.6917537350543739	0.8420406412862593	0.5561829688239162	-0.5831113544563652	-1.417003266783071	-0.051144824690377136	-1.0268641847033408	-1.7746404399838032	0.3410906955693685	-1.4565542293658669	-0.5360071744817189	-0.13157826477924212	0.567119376401638	-0.4337386775595327	0.8931618452672705	1.2121877357454676	-0.3638110026738668	-0.1738817024906974	-0.8993868638453894	-0.5452658886930353	-0.4113404432851394	-1.0862235811508192	-0.08444285433884409	-1.7598856467715773	-0.7919530967711674	-0.9047537197703702	1.7228203432510045	0.23099160241338007	-0.25496076033316417	0.5323143991131112	-0.34901541706246875	-0.9374095706302319	-0.3694531387229602	-0.0319441892394825	-0.4199973331025226
0.4150794472620218	1.239269510260924	-0.45324042667777265	0.8496295177175345	-0.37134348948123636	0.6974922209966133	0.7824232591009549	0.5129904091279108	-0.5309974597765701	-1.4210331880769744	-0.140005034365547	-0.8275491521800898	-1.768818451869571	0.33048182081403044	-1.4630138750908694	-0.5443328905883111	-0.17224078951223207	0.5186243166206479	-0.42425292227087325	0.7072079956231329	1.4503402660879943	-0.41959491063616383	-0.2191295708180861	-0.8908979753901681	-0.44322990576239496	-0.3563537194661549	-1.0728665048822719	-0.018784320556824184	-1.7293484759246027	-0.8092372570966602	-0.8790777128687152	1.7314312780236052	0.1894299331473309	-0.3027624534698782	0.5466027112530949	-0.22003641800349194	-0.9064453962471243	-0.3152243920408785	0.04182883552226814	-0.4438696471868534
0.4659130066998264	1.384514733965447	-0.5405018458348658	0.8225535684216302	-0.3277105693360219	0.7135312045667364	0.7821064064821099	0.4821364798660047	-0.5635757633359613	-1.4345743041653725	-0.24364718614567443	-0.637090688586951	-1.7679400950529687	0.26247705595536114	-1.5409747967913252	-0.6131466146680902	-0.17635779964469825	0.477550138056657	-0.4249362182026835	0.47666715566968715	1.6271262466079524	-0.45847403297610284	-0.26005172290111644	-0.8807737494041691	-0.3043533313055848	-0.2535311338556735	-1.0226737245935218	-0.029568466923131097	-1.7062361322947794	-0.8172935802400284	-0.8293889720652725	1.7311734952900562	0.14013947920653463	-0.31587399043592623	0.5499126780435585	-0.16501873345866128	-0.8448855090973236	-0.31612597284991484	0.11382982412457958	-0.4653621845849004
0.5197271606951727	1.6042988334680515	-0.6243329230134418	0.7699464318396219	-0.27535793708899037	0.7176700240737494	0.7999126311186374	0.4679742616204302	-0.6243778959961533	-1.4325520867573875	-0.35655997542424556	-0.5033914896358436	-1.7630194573892806	0.16503031655444184	-1.6677517203202783	-0.675940467367784	-0.15302055590751235	0.4729370230528094	-0.4424607491596987	0.2194406369045565	1.7551186138110182	-0.46860685319492845	-0.31277412841485047	-0.8495041135883795	-0.20937107942289385	-0.1332332035189708	-0.9464087095106807	-0.09359402881443275	-1.6919134350795808	-0.8185170333248376	-0.7853738402724876	1.7327102769708311	0.08791182773414441	-0.3028227710637409	0.5556921226750742	-0.19264828486998092	-0.775768809159954	-0.297781927675977	0.15245746505746	-0.47075252213937374
0.5748200859039152	1.728508904086969	-0.7082645639633757	0.6906841604402407	-0.1879890178901779	0.7116268397628963	0.8135774581454667	0.47402960259926247	-0.7287144177738536	-1.4238633248800159	-0.45528332615147865	-0.4625354373233625	-1.7567835838640835	0.07340906988422068	-1.8213039449376467	-0.7349862588053886	-0.10155228951177482	0.48320556769380696	-0.472651376029167	-0.06275083686917333	1.886859473396117	-0.4564072643139845	-0.3839512538828097	-0.793714325947467	-0.1909407925393452	-0.044208376449146554	-0.8705457035194174	-0.13535238600389304	-1.6882352736902473	-0.818897919662561	-0.7599380839152575	1.7328490830581267	0.025186774929190636	-0.29388822747273047	0.539272261240709	-0.25024965864327287	-0.7097538861025884	-0.26891348870151555	0.1638314645924626	-0.41437188508024747
0.6233460882649141	1.7311047563118982	-0.796185234510477	0.6031068080156957	-0.12161765410292139	0.7091088463000409	0.8173975404233783	0.4856145324257957	-0.8609796378032011	-1.4475639064152293	-0.5272418611807248	-0.5141062487774521	-1.762177890386986	0.02370696107469612	-1.9752549703679	-0.7288515206215841	-0.03196353879327819	0.49028732261863206	-0.5021536827320323	-0.27495656940825197	1.8778390709860626	-0.4177668568955063	-0.46209584994407094	-0.7146135451405528	-0.2088049159299044	-0.0007311353220223804	-0.7999671718771173	-0.14833777847888813	-1.7078433518130414	-0.8222566446406707	-0.7449871077275612	1.7183686337370179	-0.040462507647836696	-0.2992414139281041	0.5133297466578639	-0.38567503937564723	-0.655703916625541	-0.3234992970901462	0.16401691023705545	-0.342020939415582
0.6670214133540444	1.7477532108061635	-0.8745523467786469	0.5176441815149113	-0.1412675482307909	0.7124224410587231	0.82227082295548	0.48734988211736174	-0.9402973479472433	-1.4821738187040467	-0.5879632598482204	-0.6427195569873586	-1.7740564016816633	0.018402523697026097	-2.1127485064384746	-0.595214630309743	0.046327330602473404	0.49625195563982316	-0.5195224624104734	-0.37105682483087643	1.678385141592625	-0.3431244701378468	-0.5414048211449138	-0.614555666098302	-0.28088085896094156	0.020891709380142426	-0.7339987767527483	-0.16314556758392568	-1.7371632514838897	-0.8319403912270407	-0.74403226582023	1.6792550612811639	-0.1017740746649595	-0.3148259722425498	0.5099244666875705	-0.5298017512273331	-0.6498018314607814	-0.343708989680802	0.1568463453128146	-0.3126894749569335
0.7097689082018759	1.72597721899569	-0.9389243341996112	0.4361446685840965	-0.3011696592958151	0.7202303367544688	0.880406584444211	0.48377991484933125	-0.9554939978116448	-1.50852553693681	-0.6405683813889784	-0.7920082478426986	-1.7809636893179803	0.025673827677565635	-2.2316236092097803	-0.40771371770584064	0.12890440232791595	0.48906048338517677	-0.5205122366646397	-0.4240377661291744	1.4556437822912427	-0.24304009832981555	-0.6249643876133681	-0.47975429787942714	-0.4044776798540142	0.05789231261379803	-0.6866913842987094	-0.17572598303002324	-1.75737206083646	-0.8590410312565947	-0.7610346120410953	1.6161924814065223	-0.15373588706716212	-0.33228791566599225	0.5151320322401051	-0.5670366681599708	-0.7014400521758388	-0.19528736481117662	0.14799303287282822	-0.2648875027717347
0.7540211225602068	1.6341832176215632	-0.9856194453664584	0.3508738056431496	-0.5447909326553886	0.7506874778505563	0.9961158055910463	0.464691068242108	-0.9708304464993311	-1.537257472788541	-0.6824369299150096	-0.9278974566859259	-1.7855164288385885	0.04599968063801545	-2.3339345665900533	-0.2792756138437978	0.20890975265554426	0.45457931891317216	-0.5091021994503675	-0.45085358371588047	1.2472073778980255	-0.11049677917480412	-0.7121109807215005	-0.319758820550018	-0.486031865832392	0.15366619136861298	-0.6657609754662477	-0.1515645309349482	-1.7796834294932484	-0.8942383914653368	-0.7650572685926265	1.5416040389260692	-0.18543557521719628	-0.33955618572652724	0.524013487633364	-0.5855899196375105	-0.7662424015500926	-0.03555581038662155	0.15820628003982676	-0.22501047367194177
0.8036912886384562	1.610202209763846	-0.9998492190134982	0.2606330704430883	-0.7993805654144893	0.7978141588629265	1.0945677157931566	0.42406476720015557	-1.0123558747489056	-1.5676004095896956	-0.7306033825928762	-1.0319078438488287	-1.7681056492173526	0.07589699184011771	-2.4131614490104836	-0.23389897204874854	0.2820007818565913	0.4131560397542967	-0.4975364109575204	-0.43917724362352867	0.9858748786433281	0.060253491357086485	-0.7936548009805726	-0.1747539372527422	-0.4876437666006675	0.32391119038111893	-0.665002345406335	-0.09531844713103106	-1.8108951055806735	-0.9196885240314219	-0.7422149860611155	1.4570314728808391	-0.2011460158773583	-0.3066227794771322	0.54083193145611	-0.6068706839983757	-0.8017754999767479	0.13467335821046425	0.1878913198890293	-0.28893758330733005
0.8594620587385109	1.5935479218937945	-0.9927762337613775	0.1632171820457849	-1.0738377033302702	0.8350042875210362	1.1528284332442496	0.383217870858428	-1.0343146454729	-1.590599504225009	-0.7806801484522408	-1.0705799193542938	-1.707816341020204	0.08965097548310068	-2.464718047122884	-0.2871929146482779	0.34506999324203214	0.3962845067186023	-0.49625020685058335	-0.5021354910069318	0.7509461781740525	0.2684380307569203	-0.8526623282154879	-0.07239171896257651	-0.4576637444601344	0.5087371375849106	-0.6764725725515102	-0.05708730922552393	-1.811437871516349	-0.93395444868071	-0.7224343579034349	1.3647353395496493	-0.2110339325124167	-0.2031177884076038	0.5391076293846389	-0.4903221579669865	-0.818021307609599	0.39754218657160634	0.21313253262522025	-0.3394175210648041
0.9103484996926585	1.4264567058693602	-0.976160863982698	0.04838277029660084	-1.3186195688435007	0.8696129438894957	1.167742819894694	0.35318014420569066	-1.047569645013911	-1.6144161939367572	-0.7904922116117504	-1.0577053157460778	-1.628612469541982	0.06055637117620327	-2.4922306659932616	-0.4271091902300883	0.3965551788574923	0.40699192067888434	-0.506379064192711	-0.5921553736631973	0.5925676341068465	0.512806726672838	-0.894035206159001	-0.01858415863169836	-0.4349505972707946	0.6505421367623805	-0.702856040190694	-0.012324283757141771	-1.777264695857569	-0.937803709093766	-0.7016865672976834	1.2836775419291595	-0.20692963662389768	-0.04196425700316847	0.495090269972197	-0.2891847766387744	-0.8386350602224992	0.6246512850218968	0.22888854405836945	-0.31669208731121207
0.9448801298649441	1.205371763566398	-0.9464889645561453	-0.07149076166386097	-1.4246610414092082	0.9235699466649736	1.0861331883337493	0.3289698100553506	-1.0775953256148185	-1.6499694851599205	-0.7057642034441515	-1.0422666509694023	-1.5424553231595581	-0.008509281157998894	-2.435883820907475	-0.6064120165093084	0.4391916125581033	0.4252698303968333	-0.5226324637471672	-0.5199138936614778	0.431357176739217	0.7809087113592021	-0.9312639102186276	-0.022404901771789037	-0.41656693561608077	0.7437212741529363	-0.7415396892286326	0.05983347814993882	-1.7357457365645046	-0.9249055126572132	-0.6504823999832505	1.2117660739894112	-0.18889796700940711	0.12776945212832908	0.42292086317175875	-0.19356772894929408	-0.8387288504521324	0.6330868678391088	0.256341367815256	-0.3177414828138384
0.9690614050656405	0.9741250806436013	-0.902218557654243	-0.18173350150805428	-1.469481277869512	0.9990039525059851	0.9285726452216633	0.3105390727591238	-1.1108622678222388	-1.7034227869322347	-0.5132005485177914	-1.019648614921042	-1.4372180593316755	-0.0980603889932179	-2.2871635782322843	-0.7590529813475402	0.49507579530140405	0.45189124433255234	-0.5299778950141277	-0.41964919743811435	0.2780356207084811	1.050637726694467	-0.9648429868246204	-0.06885344321416495	-0.397044286228411	0.7723451532972512	-0.7827715571857649	0.11154643198522055	-1.7018518482318492	-0.9031719073864938	-0.6013973656760557	1.1352145168457743	-0.17440001186449414	0.2869174235368074	0.3348254905051656	-0.1873113999626815	-0.8199172101086087	0.4826210646994923	0.2990419445719642	-0.26851164461687005
0.9820414136226738	0.6975180676060859	-0.8643562977382672	-0.27978860177148224	-1.5419724746249004	1.0993174265287247	0.7748946623686694	0.2946194452920058	-1.1361710325708565	-1.775961370222495	-0.26181048473766777	-0.9914318758977885	-1.3352504902504112	-0.19749277176648508	-2.136296303273765	-0.844964841877189	0.5819503488363524	0.47669234802350946	-0.5265965849986262	-0.4262501253045651	0.2025411105590241	1.3042974586324858	-0.9872352979766774	-0.12143697818109718	-0.37561000245853005	0.7479300672319723	-0.8292619634214369	0.1382161289044395	-1.6792664618211268	-0.8940421772913583	-0.5813641664332098	1.0518267599028195	-0.15888408759715295	0.4288070234011315	0.25401724367830897	-0.17050457857992704	-0.8131308170644538	0.23642701803417351	0.34613826994123353	-0.12378108127927041
0.993699384271121	0.5090766962035821	-0.8362431367677509	-0.37318810894330723	-1.5730450388966566	1.212419768189699	0.6439452765266609	0.27497911043534434	-1.1632764710853851	-1.8545714435773992	-0.009506126680836969	-0.975733788461717	-1.2672169261414399	-0.28821742769410896	-2.0179915784092617	-0.8815563003507705	0.700565358570645	0.4788517845604467	-0.5112425234720671	-0.3896811295230702	0.14757165060259134	1.5102958719094741	-0.9828720212439453	-0.16876265520816366	-0.34551008687242424	0.701224722675297	-0.8777883511854213	0.16533652606549698	-1.6618399865854165	-0.9016541330407157	-0.5560577757537472	0.9600908082810742	-0.13589224996573207	0.5156492791659055	0.19546029192451336	-0.2066608181010796	-0.7994039470274592	-0.07353824942073978	0.38843361362272144	-0.055449951173845116
1.0362978493910755	0.5004141331608404	-0.8114318196234619	-0.4561791162284119	-1.5649590711945334	1.3158944877868137	0.5356307707238671	0.2528644316328692	-1.21388364511423	-1.9314011915587663	0.19386561030982472	-0.9560417986879515	-1.2292958250435235	-0.33770829784700107	-1.9220289735038834	-0.8881079624888141	0.842151028948136	0.4511082615697385	-0.4836444017556438	-0.3310319215793207	0.11059242558590118	1.6399306382056416	-0.9254858550904904	-0.20756971037035815	-0.30302784265729193	0.6613433435962811	-0.9097351059306312	0.1859576951014934	-1.6468954798516773	-0.9120246292360112	-0.522786155486031	0.8623465360235241	-0.10919163311119391	0.532213998380631	0.1752105736278844	-0.3256594828242701	-0.7292823517725925	-0.32815002581794256	0.408214482379247	-0.06174632418960226
1.1051591984914275	0.5268159919698963	-0.7967718565100607	-0.5074172740638047	-1.5601639930860036	1.4060725091313366	0.4637498533753604	0.21694784024111963	-1.281214900595209	-2.002981882392613	0.3061501415099882	-0.9271191887077341	-1.211958625050904	-0.33836079058637825	-1.9103060844925372	-0.8838110931645128	0.9968829330499824	0.3922997727855496	-0.4503287008451027	-0.38770012816994176	0.16404478913139312	1.7072168361993536	-0.8114271720626783	-0.22157910188402502	-0.2520531460473169	0.6404764471655945	-0.9117905395117617	0.17867464046888765	-1.6221390296982545	-0.9200347843384435	-0.5295193310003086	0.7668380332434889	-0.08088301407600393	0.49961987859671797	0.18862373748033745	-0.42657745950733317	-0.6244650708556503	-0.4591202597799997	0.39529510247264105	-0.07703423899835209
1.1916541295870382	0.4787664756176664	-0.7833130717767596	-0.5192959612426097	-1.5494705107755002	1.4715614987745143	0.4185782729816435	0.16293875767946567	-1.3453773827484155	-2.069105488929312	0.33019250553487883	-0.9247240539221375	-1.17137486114245	-0.3082522407276434	-1.996595451076054	-0.8811819196571682	1.1408542134083415	0.291649084128622	-0.41934926911317694	-0.4441731265980272	0.24040530848209557	1.716055570265	-0.6795397772202005	-0.21537968597189341	-0.20891148788152564	0.6293823955058071	-0.8939789431478303	0.14148207268587754	-1.5763833343636073	-0.9314094354241019	-0.5813025637295104	0.6802924378145542	-0.06387579746370371	0.43767370969904607	0.218378779256385	-0.4254833724185417	-0.4967696732103847	-0.470340923908292	0.3456162747934923	-0.1882644278750673
1.2881532820927188	0.3996133995725765	-0.7623231779440431	-0.49630031435879723	-1.5257814505339167	1.5046678229088333	0.3912932460574015	0.10578619209601343	-1.414054849120279	-2.121097762813561	0.30764672376180385	-0.9621472808114346	-1.0715594961982002	-0.2484106763997421	-2.089900929635111	-0.8810585442013213	1.2709855720337246	0.15623795052378067	-0.3854055388535452	-0.43204853072504007	0.33331482118214784	1.6679796414772223	-0.5537434415756405	-0.20369445597924188	-0.2053679704901102	0.6276934299983629	-0.8649305442725425	0.11612528516679639	-1.4951844964721446	-0.9399043549563644	-0.6499033345684814	0.6031559121601706	-0.05881188737060174	0.3558981318187944	0.25828034226707275	-0.37164195990813986	-0.3413190668958809	-0.40805150920087396	0.2761497100006102	-0.3171909802550846
1.3607932559063394	0.2771008413074888	-0.7456016575178198	-0.40294342131138156	-1.498125761188223	1.526225232488307	0.3711842615430683	0.04990204948626912	-1.4819504776285903	-2.1608309483919865	0.2801157396755147	-1.027817412149497	-0.9676236720514604	-0.1600706701958842	-2.1391203694952496	-0.8851980034612673	1.3746383517934508	0.0129820278367201	-0.35872685210418936	-0.43510679193808366	0.46257775662937606	1.603796737462493	-0.4574946901183069	-0.1595403426482303	-0.2423684199437104	0.6393254988964097	-0.8255271692803282	0.12988144037421093	-1.403467592487401	-0.9387039858920229	-0.7316809237286236	0.5413872033135372	-0.061360052116554174	0.26773642868825936	0.29869313051503116	-0.31231470227647196	-0.24082283584417125	-0.2559075160404797	0.2020538724501244	-0.3546194198487494
1.380695935693791	0.09675036212066415	-0.7367799800193211	-0.21723106714014354	-1.4710580033940532	1.5433899072535884	0.35072718541929854	-0.007162277977272746	-1.5171280037542263	-2.1899886142243465	0.2667435474050318	-1.1117979567729086	-0.9028735988694727	-0.0572960224554484	-2.141990807904278	-0.8995606082522002	1.4274657955068932	-0.11532241508651761	-0.3681322196361653	-0.4472313878110703	0.575272735022119	1.565363635107388	-0.4133423360351472	-0.06976031220850687	-0.29498166030986506	0.6523332574416477	-0.7997337472432987	0.14646590289635125	-1.3544236841055561	-0.9413759612612058	-0.8166495329403626	0.5241058454452098	-0.0786525594383245	0.1975041303336083	0.31138711310149303	-0.2402076855982596	-0.23368807908995065	-0.009802734801799318	0.13091142849870324	-0.37955833264066724
1.3895031118702672	-0.05470740679633048	-0.7254833163701987	0.034304128945217324	-1.442184455834489	1.5438808101808004	0.3286903089142431	-0.05230342948795926	-1.5226888902804159	-2.206234083257872	0.25399450542370094	-1.2035310157527206	-0.8598387135827508	0.060467181521180614	-2.116105852816725	-0.9226062925390728	1.441649741374226	-0.2064476446544191	-0.4597792864902129	-0.4484893959696268	0.6641998696434499	1.551216635025058	-0.4249360067797962	0.013106700487472306	-0.36335422802205447	0.6513457574473749	-0.7999217837538752	0.13626962641070353	-1.339062881168726	-0.9560631692840369	-0.8757326860578711	0.5769612205433483	-0.11127944239413683	0.1575814228952959	0.29372818032933623	-0.16556834528260891	-0.2589176508612153	0.26425997805964396	0.07387659025072124	-0.4033733027084617
1.4017668162513757	-0.11038697867711582	-0.7175276046806092	0.2994705180756737	-1.403667303734999	1.5448880075659428	0.30064215807700756	-0.08463902384669032	-1.5191835642299218	-2.208086976241744	0.23653608174894497	-1.302509809940343	-0.865444561537924	0.2118079435176944	-2.072145019024177	-0.9610228568939665	1.4201905310262328	-0.2586032735303557	-0.6465753118488353	-0.44033403273484517	0.7394984215064931	1.5396263973909996	-0.45129720953666297	0.06962000109654709	-0.4518555730967614	0.6430711885298538	-0.8010435187997291	0.10918842057502358	-1.3390681507409172	-0.9785758602455555	-0.8995113296856034	0.6896469766262392	-0.15339224143984498	0.1315694605417214	0.26185891892796687	-0.10579934356814225	-0.2734886329649059	0.47057023210347415	0.0322268721467034	-0.39652642713395025
1.4242222310550434	-0.08548429744515373	-0.714912946625323	0.5218469995346764	-1.361210246692832	1.5515829078318886	0.27305366667274467	-0.10455510282807112	-1.5015740902303207	-2.192146291171622	0.23158152617126415	-1.4018264568936907	-0.9480652870199965	0.37455559297238217	-2.036067457114258	-1.0207748664581402	1.3481597729277939	-0.2768063759779713	-0.8642402357739438	-0.43171595385553674	0.755996844975477	1.51573605933012	-0.47926099313080306	0.12407674087146106	-0.545006119560957	0.6435955850785369	-0.7801001419320561	0.04742289178047728	-1.3761185128159954	-0.9986127900118703	-0.9066141214220738	0.8256719848158681	-0.20386276149708776	0.09721859083653683	0.2050176044111131	-0.09802259308724662	-0.28834098575749606	0.5831339350929476	-0.010363810894690023	-0.39697944486459225
1.4934441359486468	-0.02531885958465886	-0.7111194576946829	0.6509038753051211	-1.316825232290149	1.5455651150517524	0.26247257428848225	-0.09708059875401782	-1.47090119285495	-2.16420776119288	0.23385960017914648	-1.4972638301262884	-1.0395201666627651	0.5030356381288508	-2.041098839462878	-1.095085179812175	1.24438855863001	-0.26603911620142323	-0.9785616742475476	-0.43845425042895636	0.7176901605992139	1.4709958574711695	-0.5224367745162489	0.15913738641769073	-0.6372241614484648	0.6577542918929616	-0.7480237068347242	-0.06770162651519508	-1.427486302534081	-1.0172762205603327	-0.9084252409108178	0.9483815233456209	-0.25787347990366966	0.04749427439542859	0.12675681893607907	-0.15192564430687616	-0.25190348154509423	0.5822412808265762	-0.06057150207878723	-0.3719889224577909
1.6162975132356816	0.020893143394868044	-0.709225506667456	0.6615840402349431	-1.2690996977083544	1.5273593875270381	0.27519130617171633	-0.055340291448200095	-1.4489786662703248	-2.1288092808717627	0.24351842966099632	-1.5976724654831458	-1.0855626192691612	0.5796166924468134	-2.0943712085144384	-1.1762194321723278	1.1599334535153742	-0.24271919646305232	-0.9048862952470683	-0.4641638884279664	0.656285683366373	1.4026731341605898	-0.565387192971453	0.1506138089845434	-0.7370088119011011	0.6989636882056546	-0.7158111073676643	-0.18209457340382573	-1.4595516493164518	-1.039938957654894	-0.9275405598685518	1.0231087719133698	-0.3043758655473676	-0.027653907859086686	0.05062758275542767	-0.19237604723755894	-0.13078679857836778	0.4685617600041388	-0.11319685499979337	-0.2996437111947786
1.7437660046763284	0.03269989598645549	-0.7049124382514707	0.5542976552715742	-1.2335527452652633	1.5119551922248626	0.3004145597169921	0.010514758711387722	-1.447772254202725	-2.0890083655236933	0.26790812335525016	-1.6995833390304635	-1.0966961368241042	0.5949432305336189	-2.186911545979005	-1.257838677703738	1.1090968379892758	-0.2319419623837926	-0.6849604656652348	-0.5127418011713158	0.5744889018764647	1.318419330828345	-0.5788463679719905	0.11101881846661055	-0.837612734231828	0.7864357566637968	-0.686529283858558	-0.2512019438190435	-1.4888030445488165	-1.0725797625967934	-0.9678040870060798	1.0336332477465482	-0.344368435911329	-0.11521243505098906	-0.020008148333199118	-0.20770867615795097	0.007600685245055511	0.32531752987946916	-0.1520580200777176	-0.22440262709665068
1.8027769695050648	0.03558741700070196	-0.6959622626006823	0.3721542340195283	-1.2255698564715245	1.50188321837344	0.33239436065567707	0.0867929367853596	-1.4560307402448787	-2.0489413689377303	0.28299142502627295	-1.7895969687561322	-1.077924134073474	0.5448515037574154	-2.3012421743709113	-1.3201943348188743	1.0817159007384212	-0.22693984957421462	-0.36799656529676233	-0.5759169465130916	0.4859600050630054	1.2406045484039123	-0.5714156513554154	0.056373767097243566	-0.9197264229562181	0.8977372215354416	-0.6593482820538253	-0.29034754598335455	-1.5122052146491463	-1.1184073142310973	-1.01255845124325	0.9949757524346667	-0.3673991768213143	-0.1873522773115695	-0.09179630241431799	-0.2957698454079347	0.0931976683893585	0.21651190135142132	-0.15456497045831935	-0.14743548810076082
1.796753284052486	0.03308489878835466	-0.67791106564207	0.20160718137208344	-1.2405544755606812	1.4938214073705158	0.37076030381362723	0.15592750373494085	-1.4655836598359588	-2.019817567990193	0.2797428710598756	-1.8697284050843048	-1.0321622038011762	0.45109909375138696	-2.41886059085975	-1.3483409560560806	1.048819297858042	-0.2136391169090662	-0.07924876752421815	-0.6383257190686208	0.4154276644243355	1.193370403812863	-0.5343622295748662	-0.016359108476185213	-0.9630878857722289	0.9772207555571605	-0.6390273708763361	-0.3167037122995553	-1.5287147843236193	-1.16774940798167	-1.0535304094733147	0.9567049312231088	-0.36043548995832875	-0.21502297349638627	-0.1458908643851596	-0.42264799179406703	0.12276838793220601	0.1300226294826658	-0.12391149224291217	-0.10639437546526771
1.747155229132887	0.022065651927924517	-0.6345960145680613	0.08355007646452409	-1.2691226041324408	1.4872703924453048	0.40692612949142604	0.19913109319593475	-1.4751365794270392	-1.9996099074324085	0.2645574136037461	-1.9348977903588804	-0.9583250464851257	0.3500002726869055	-2.5322869615945316	-1.356590094293527	0.9903239155375742	-0.20001920655716474	0.005449782611494725	-0.6941407936896443	0.3749464751923905	1.170950047110449	-0.3935604788250554	-0.0980566070592439	-0.9609830897277039	1.0011591174872732	-0.6269930341994313	-0.33742285964899493	-1.5549888712680566	-1.1976778405185666	-1.0904489097999988	0.9486789649612547	-0.3349862618976043	-0.16749270953205747	-0.1839554824754856	-0.512460727697938	0.09322446559782648	0.04357799032722846	-0.08366978736635541	-0.12044365951681961
1.6895480281925401	0.011612242518770209	-0.52615474778791	0.010504140463199835	-1.3077275641909243	1.4895894855842038	0.4252812678197557	0.2054474719461678	-1.4762394368107248	-1.9706892957938078	0.23113204071679422	-1.989346383406745	-0.8463368517317342	0.2657348254598769	-2.6356598420695816	-1.364362748011843	0.9053837927908939	-0.19102737266317824	-0.10662079867496883	-0.7679367090596954	0.3651169546965004	1.1572930408142748	-0.19355713831706556	-0.18047266304218992	-0.927619408123188	0.974169721092099	-0.6106597938496882	-0.37354419787169435	-1.5712296927607876	-1.1775139486396775	-1.1212009794864344	0.9612062143397011	-0.31672765649149065	-0.07859211587669619	-0.21800828217841867	-0.5894526120824458	0.0033600270052236646	-0.03905501511080069	-0.05588041410631935	-0.09711037918793652
1.6338878285357499	-0.006109553120184177	-0.338888244892294	-0.025835054125952196	-1.3539909053686048	1.50581890563471	0.42819988208348725	0.17923707374453177	-1.4585419413297966	-1.9386434390701388	0.1858412733896838	-2.0504615354926043	-0.7096075068562475	0.19964529108801315	-2.7242446319365703	-1.3761429768821307	0.7983133306472302	-0.1826738941426967	-0.2931555638243698	-0.8548477209792991	0.38516159102605985	1.130211461171768	-0.021536361647403378	-0.25479627603192195	-0.893543026592203	0.8997939456614412	-0.5840623536295032	-0.41675263410011265	-1.5689532375742659	-1.1090813699619821	-1.1460207088066765	0.9889079434757357	-0.31152758492341376	0.001848935239329086	-0.22938520991631953	-0.644382975122537	-0.09852295958463031	-0.1127793309704398	-0.05379930187255992	-0.06428092972053412
1.4921172906294822	-0.03657144147654457	-0.1485880682274033	-0.028333307169386417	-1.4041941514889626	1.5202285993171027	0.4164986487509121	0.13933506060350834	-1.4300488700508187	-1.9208401853347674	0.13673498748883364	-2.107407825772804	-0.582043424470229	0.12921362877425172	-2.797957861257914	-1.3972954860706728	0.6739909041265599	-0.17174704552277192	-0.4498162288962445	-0.9387004716858582	0.4279753159898272	1.0658338160369005	0.13064621707960672	-0.31780137108135903	-0.870756611186124	0.7955820497141899	-0.5661599810190856	-0.4498366446060741	-1.569448577360222	-1.0201617231188447	-1.173649521415583	1.018156369013066	-0.30926471088693136	0.0707919450251519	-0.19792319573785894	-0.6253366139711761	-0.19153607017205357	-0.13480111172182968	-0.09156839815455091	-0.07085255401566828
1.3108394526040654	-0.06465331251207132	0.005620888272635072	-0.02603214445133977	-1.457069813752609	1.5228143035285389	0.3832782136144943	0.09799550142561587	-1.4100731715237793	-1.9228769162648192	0.07183030942121396	-2.155618208824936	-0.4846102000024196	0.05085816974057279	-2.8417192946440197	-1.4366692737898914	0.5457206596706479	-0.1661863717613769	-0.4809715088459157	-1.0002705721356813	0.46656645594314117	0.9602841289217527	0.2906977181208851	-0.37593514251638693	-0.870043911259655	0.7167318777577619	-0.5778571487804738	-0.48307742041354496	-1.5774267096574301	-0.9372958606434676	-1.2074447646647386	1.022662609489919	-0.30335141254517833	0.12138332687804625	-0.1177214873281027	-0.505310637427524	-0.2790691516280661	-0.09555110362946487	-0.15352098016283566	-0.05121796275341811
1.175414696659015	-0.08456845744669642	0.15718725233645414	-0.034842614672749316	-1.511121339119303	1.520973417551493	0.3349961223005625	0.06083622317846549	-1.4089547809375063	-1.9479079039894962	0.002798537635279069	-2.2052403337909965	-0.43438290601849455	-0.03333217040854217	-2.8550327496881547	-1.483373265316804	0.435813408353518	-0.1718816986093708	-0.3546773188612552	-1.0071751571438516	0.4940132585110839	0.8182361867096514	0.39474027091573954	-0.4324930432399382	-0.9029480013228035	0.7066185157474585	-0.5965700235916527	-0.5119940866543926	-1.5852309460723342	-0.8867822528541393	-1.2479239012652124	1.0028282110874	-0.2822074806455551	0.12567341574157775	0.011523184521499873	-0.3139018990390849	-0.347790592740555	-0.04185794950720627	-0.20743071588157513	-0.041870888057895954
1.0014104708361147	-0.10744695728079016	0.28049519664890743	-0.044116513497099344	-1.5602098059341745	1.5184977433065006	0.2816577772239281	0.037372236459031795	-1.4277913779414901	-1.9919370920997175	-0.04823338481483415	-2.2374208097264328	-0.4428169709485914	-0.1215970695344859	-2.8554779226885856	-1.5246955343731807	0.3381274734159149	-0.1734077669241574	-0.16391717225117486	-0.9559872389680939	0.5081854674832924	0.6587746191741837	0.4075734377767171	-0.4885157425897795	-0.9493467647600278	0.7238350673717331	-0.6101929445820498	-0.5170105763026804	-1.5847619541473332	-0.8918665083622397	-1.28924083463599	0.984609912129826	-0.22384607891954741	0.11925713169436344	0.1838840729924231	-0.19019814617817976	-0.39184520345957674	0.004363688405520798	-0.24129858526991824	-0.12650492206477543
0.7977637513974105	-0.131252963864917	0.3568957284994255	-0.05357152235018405	-1.6053927274424962	1.5092256026726907	0.22287938507162314	0.027860902450386825	-1.4614259392768056	-2.041486256436042	-0.08561218658542	-2.2288779612216376	-0.4942997173457755	-0.19246998593099246	-2.8434072422706533	-1.5640310331578264	0.23772318384290198	-0.13351554323142345	-0.010652889899180683	-0.8791836719086191	0.4954102514561588	0.5297492041249016	0.369249219472861	-0.5435522838528782	-0.9775017422290404	0.723644377717667	-0.6287112988650454	-0.503966396839619	-1.5811101406189545	-0.927352418826833	-1.325062806836836	0.9786759518979308	-0.13107472730353648	0.13984805029946834	0.36731861999269644	-0.2160761309356122	-0.4228495736553846	0.03107190405536254	-0.2683049658083411	-0.20906883707467125
0.7191577810581299	-0.15179228000868303	0.46788461082062494	-0.057912836274276916	-1.630876124237431	1.4868598960320314	0.1637886030134142	0.03328019364820013	-1.4904264285069633	-2.082104766860547	-0.11131968990755196	-2.1753282978540085	-0.5728965568879161	-0.2395996773219664	-2.8229524703446063	-1.5974615273661048	0.13976090164983182	-0.06580000212629154	0.09530319764454029	-0.8019824585921297	0.4578684365204123	0.46672846485938796	0.2983287573421211	-0.598494669318751	-0.998423148481743	0.7179849811987709	-0.6256573265725767	-0.5025816366762894	-1.5852204069279525	-0.9535700950734824	-1.3497470102089404	0.9830483436477484	-0.040955282509649776	0.17050446738052072	0.507584961364468	-0.30300725718308774	-0.45417551035279063	0.006220409279574202	-0.28978231879502686	-0.23818239427047883
0.711158249858536	-0.16691822342270912	0.6221326754539692	-0.0539923368287165	-1.5993187073225354	1.458218249382272	0.12938554894750237	0.12152566673498184	-1.4994667524126686	-2.109254728806988	-0.12775655573123984	-2.0699242680324836	-0.6651838060794011	-0.27964583242718527	-2.803457602700738	-1.608680185195989	0.054234245952773354	-0.014965968359565509	0.17516843390965434	-0.7344765840148628	0.4101936818065884	0.4505209780865588	0.19138152677970904	-0.6520148066896743	-1.028909387392478	0.7027979123213454	-0.5816243630096131	-0.5157041987901054	-1.593693879011116	-0.968753609536378	-1.3570654114083567	0.9974048589623437	0.023189739962896815	0.1892556993727933	0.5727271873610694	-0.411660891874228	-0.48065115231774963	-0.06989622001394236	-0.31035991698757903	-0.30869259700430823
0.6631899071244314	-0.17465911309120563	0.7602179072797411	-0.050998694589035845	-1.5155919095532906	1.4427082560354385	0.16743017677366617	0.341543742142543	-1.48596839936446	-2.122752304329185	-0.14565424928195553	-1.9148800139895914	-0.7487564680066922	-0.3138242470703803	-2.781263873741757	-1.5964532520890162	-0.026921611315982093	0.01673236565606436	0.12596107834973244	-0.698001577348663	0.3616339541863815	0.44374901268302763	0.06174150115825083	-0.707313993071352	-1.055206016455091	0.6445217919697175	-0.5314510347736814	-0.5316877276564604	-1.6092180386858668	-0.9722566096424121	-1.3518476624050693	1.0233665546469202	0.05738572182079664	0.1917814986158215	0.5602324959687969	-0.5697847272797057	-0.4891458674016479	-0.1498869688235112	-0.342249699500269	-0.4230881755938629
0.6348694514172143	-0.17072158443541519	0.890235689892193	-0.05985710570040442	-1.4381567429328184	1.471214481188036	0.27746728977187346	0.6076993244981098	-1.4586610292162994	-2.1357080416942194	-0.1830024043170095	-1.7301891797542108	-0.8187536884543499	-0.3453973849484375	-2.745529466019671	-1.5657114919529742	-0.1116417842062698	0.029270064163819748	-0.06398514222392734	-0.6976328508194314	0.31580500010586887	0.42081353430798824	-0.036047230322399544	-0.7707056224462453	-1.085892077775115	0.5609588614199357	-0.4714090317412796	-0.5555617766987687	-1.6460945048786413	-0.9682053640502591	-1.3433280084835264	1.0527190847497216	0.0665798633214602	0.18194219111685975	0.4803427216021213	-0.7168495509379119	-0.49639451229185216	-0.21236384092686697	-0.37780031640435774	-0.5127168734411104
0.6326099684461749	-0.1758082881211192	0.8924592666144244	-0.08573985951287715	-1.3977536285836363	1.5397927737352222	0.34611274023780314	0.8092793094327847	-1.3872341859865145	-2.157826649324143	-0.2333294518498854	-1.5340958146755648	-0.8877023991942312	-0.3995730590862095	-2.6990645340996995	-1.5228619198397417	-0.20976197911674954	-0.010163341604207487	-0.2188220100660437	-0.7107117977092536	0.32132343830066695	0.36690793585928644	-0.0767252392310013	-0.8398952667029886	-1.140430274017435	0.4845604135872166	-0.3801594519707618	-0.5967453277826957	-1.7021205964135908	-0.9817672260752707	-1.3450590444574628	1.0645919625737734	0.06276734202217223	0.15963976078588216	0.3601268073327882	-0.7626933409260187	-0.5042326957683206	-0.254282885275683	-0.40466932979863846	-0.550885050848102
0.6444073540013455	-0.1963884378953895	0.7444908508147178	-0.12163693256129275	-1.3968984554177835	1.5801060606716308	0.3205280069442669	0.9278897255336377	-1.2467933236621458	-2.181067635993904	-0.285234806262662	-1.3584003103276485	-0.962680040753828	-0.47556264516559993	-2.6557946459015698	-1.4742860248448157	-0.30984480351503607	-0.09463571126385681	-0.33154071764076853	-0.711557699746905	0.4021530708285998	0.2807695410418289	-0.06490620555611143	-0.9064386375008361	-1.2043934272312833	0.3978238623661873	-0.3107999156384075	-0.6323114555625506	-1.7601702036698927	-1.025113245509253	-1.3623509233857127	1.0460514351992622	0.05081755162321341	0.14295440638343027	0.25105387026904574	-0.7408270088274895	-0.5006552684380352	-0.27971460532461345	-0.4292923903861885	-0.5579096928738781
0.6671800579030741	-0.23308037159158035	0.6731129206558707	-0.15943566091142738	-1.4450553943198514	1.5939105895385803	0.22585601460359403	0.9030911372505634	-1.0250361457941923	-2.1928332645494537	-0.339811534455982	-1.2144810652133171	-1.0304330825287014	-0.5532186695362049	-2.6208253792739744	-1.4154614583625207	-0.39364005906049676	-0.17196149303105887	-0.47639945518453786	-0.7070245324169335	0.4990323191372802	0.1882172532030306	-0.04959404646247633	-0.9659550124846124	-1.2615759400232112	0.2971805870878929	-0.27135763654055683	-0.6440231299627861	-1.81969002156749	-1.085633776171505	-1.3992263018198072	1.017566443142059	0.03093149239716423	0.14554052322032152	0.17300104082273213	-0.7223559422955871	-0.49043883271016026	-0.29278306378429514	-0.4524318858169994	-0.5480579908328309
0.6938659940142203	-0.29550915925718224	0.7334232490892413	-0.19329258275379751	-1.529545739558607	1.6488874854645599	0.03308912909612856	0.6845400205865078	-0.7485865616169796	-2.182020690609629	-0.3973507804173999	-1.083116670196782	-1.0944611556048953	-0.621181186663548	-2.6009131619422026	-1.331289617192911	-0.4667762061808041	-0.23390690001786413	-0.5631026750025471	-0.7060123419445302	0.550613597109278	0.12324282076451265	-0.05053305867181581	-1.011105195038916	-1.3193112948141756	0.19921377731131443	-0.20691946957122562	-0.6503394652360865	-1.88643969251117	-1.1625266483507608	-1.4585189041298916	1.0115878666678182	-0.0013452610515706676	0.16985605324648886	0.11619438564399868	-0.7071568639118551	-0.5025645695412779	-0.2668336042608693	-0.4674392463145719	-0.5141504738545344
0.7097929452547584	-0.374913070461085	0.7924653566282747	-0.2167889455994077	-1.6008114426254294	1.7564036903676026	-0.2327100536987466	0.3850708713765404	-0.5003400956037857	-2.1520696189042803	-0.4454968019382458	-0.9675167265524435	-1.1616991399794578	-0.677581907984519	-2.5843490165511707	-1.2274925698916153	-0.5216113973013118	-0.29369785761908795	-0.5839884190358935	-0.6996789215600712	0.5719730503283195	0.09619265098009273	-0.039258652078342574	-1.0292425749257286	-1.367288655284795	0.11891981225981203	-0.11008066662425801	-0.6637886217280461	-1.9500118114236635	-1.2548569592180612	-1.5142939920587752	1.034585060916577	-0.06151566523081089	0.19345531184552875	0.07319081187156815	-0.6698551717108877	-0.5438925642988263	-0.171364230472415	-0.4816567457333246	-0.4823130758732218
0.7000146721417928	-0.450280285620828	0.8864366140853666	-0.22969037176401158	-1.6295437339031338	1.8953884656736613	-0.4491293177960844	0.1235624966695735	-0.3448941595802577	-2.116985598227945	-0.4763478490405063	-0.876037057146927	-1.2174357086559984	-0.71735110573993	-2.536070932098194	-1.1512082492440405	-0.5395739689066618	-0.3458983708572231	-0.6588294205082849	-0.690533057648725	0.5505883121690961	0.10644482865965028	-0.02770254182206714	-1.0235932270921309	-1.3731634341179326	0.054126191945987626	-0.017248986557854583	-0.6806800829656413	-1.9972746044049423	-1.342114556587495	-1.5493767318152352	1.0755873876317057	-0.14609787670906454	0.19598111108855676	0.03880874845649564	-0.6181659774643534	-0.612118257054683	-0.019130971885382774	-0.49856664117727123	-0.5080548048966573
0.6655070790223904	-0.5179824449972973	1.0762786669029634	-0.24508472420649924	-1.6277417618750873	2.0814702985395863	-0.573630083437646	-0.08817957840808446	-0.3228732560459136	-2.0864297964364766	-0.4827683401344693	-0.7882013711431735	-1.2519905417447377	-0.733517904260897	-2.446554061261554	-1.128851765779482	-0.5344756440302919	-0.405948660328934	-0.7837268732205688	-0.6998958195184436	0.4642086352711371	0.14248449982853492	-0.038056716450387454	-0.9998213660765461	-1.3335852755844857	0.010110933580606114	0.06002105125393096	-0.7122552274445794	-2.032802060116814	-1.4147368849801507	-1.5736543573429276	1.114061460613947	-0.2309783466563105	0.1789564702206226	0.008360519918046698	-0.5816604519242441	-0.7006830310366571	0.11509745014893154	-0.5161839774135514	-0.5659263863857437
0.6132264890010053	-0.5850487664130533	1.2181685614117472	-0.2674731198174938	-1.6125166253330356	2.2763883840953305	-0.6504913884288496	-0.2335224682533747	-0.442867246031433	-2.056014292024988	-0.4490824699954946	-0.6929268912083371	-1.2827698201401245	-0.7051415113865507	-2.332617596463779	-1.166298343791861	-0.5283678057104815	-0.49308416881242634	-0.9259478874981596	-0.7243257595630611	0.37669745730001714	0.1658345883303211	-0.05605445046273464	-0.9386746091302671	-1.270787753091498	-0.024887428285353813	0.12853118127988788	-0.7551240055197276	-2.061563385135414	-1.4762442575174144	-1.5908168705934105	1.1305248540392812	-0.3081819029668943	0.17846638977048307	-0.013015626867483546	-0.5734162745650382	-0.7910968124028245	0.18997329001219043	-0.5314798089138228	-0.6033834979876772
0.5482879869312232	-0.6328182807275373	1.2499299525320546	-0.2940004122616411	-1.5906753499676691	2.426037602302896	-0.6924319646529297	-0.2999106237207531	-0.6157569685603004	-2.026866301874007	-0.37046848556653955	-0.6106838750943748	-1.3218038131208565	-0.6164916884862975	-2.2151290221000663	-1.2672067036959285	-0.5110256054949549	-0.5930516177336488	-1.0675860905397945	-0.7421403118773373	0.33739201778655115	0.1541187112639152	-0.08098835466140553	-0.8286263044454444	-1.1962606551731654	-0.06446234184890602	0.16471199952187493	-0.78782263465948	-2.0779464850773026	-1.5278312722585101	-1.5988252220742531	1.1162823580106793	-0.3729039907381426	0.21491329586241928	-0.003163710006864315	-0.599622999105018	-0.8720176826697136	0.2120129238489077	-0.5326955081394845	-0.6166930442259025
0.48026793468179035	-0.6656018526468681	1.2186657933923468	-0.32209377377779214	-1.560236530095607	2.501581638110352	-0.7150936209697931	-0.3138448934898934	-0.7341613941477385	-2.019759513901925	-0.2555023650073213	-0.5434330754595211	-1.3561838945916336	-0.47549692647242425	-2.126317008514108	-1.4015966097210382	-0.4785519831076379	-0.7022851938734117	-1.1535155781997237	-0.7408244642632155	0.31184158573228504	0.12314859119025283	-0.1311816872913177	-0.6893302358010676	-1.1196753864391416	-0.10512010023376232	0.13406204829788365	-0.8054848586294941	-2.08963439619699	-1.5623014858225064	-1.6233492584167408	1.0807033834206081	-0.41783727747975224	0.258749107202618	0.03234478189710868	-0.645682524575422	-0.9459980759437647	0.17301285895112772	-0.5028250226456896	-0.6022595552635531
0.4241077643250247	-0.7061846479925593	1.1646686350497306	-0.34228221521620916	-1.52618231295541	2.4022922891598997	-0.7325428285710017	-0.27978497920458606	-0.8319429044336732	-1.993867390534613	-0.13523435920105936	-0.47772071252574194	-1.3909180780251238	-0.28808129611538985	-2.079388354718687	-1.5091544812626134	-0.44132405997830854	-0.8343549360700605	-1.147210163534857	-0.7278684262164707	0.2684589496144152	0.06653546297446229	-0.176260533421025	-0.5625420214830065	-1.0682077945529174	-0.1617004447331581	0.04812936296436056	-0.8091296518895786	-2.111186946458271	-1.5859856908227816	-1.6687381305020081	1.040053029283979	-0.45104122573426714	0.2796642328747388	0.06723807054945137	-0.7077218854131087	-1.0051127178209922	0.09970809059668309	-0.4590667188790836	-0.5697569666904119
0.38375916735495724	-0.7460149378618105	1.1293651644271763	-0.3534630961078288	-1.4872872048585122	2.2501039178805473	-0.7498938564874975	-0.21165412086898233	-0.8987253200899087	-1.884043569054541	-0.04289063725374751	-0.4075619658716002	-1.4315892177425598	-0.07891747250991168	-2.057602701010101	-1.575224165031329	-0.40387054725267957	-0.9723045297148563	-1.1024844254100432	-0.704573585487333	0.21388140623080815	-0.02091586391102545	-0.1930250313984389	-0.4659480846650406	-1.0650439397391533	-0.23245992708134397	-0.0418234132849392	-0.7960789405389539	-2.146477271421547	-1.6033506452199133	-1.7185931986054381	1.0187165507225093	-0.4800047166252873	0.25473044751147195	0.08696789877427959	-0.7857821740908972	-1.036921004270797	0.049246344918689934	-0.40654439131618425	-0.5304820497642577
0.3618373751253003	-0.7708301184569765	1.0394835003386096	-0.3621190901282584	-1.4487853237084125	2.2124821332002336	-0.7728232755808504	-0.13039048902008882	-0.9070200502714323	-1.71558028058359	0.013611727488836356	-0.32716507379892923	-1.4637297192673402	0.12000831753742806	-2.030929418734284	-1.6092119759539472	-0.366727220221962	-1.0972426454731232	-1.0646418889512592	-0.6736873162151799	0.15483474966997185	-0.08687028392185397	-0.18650202658422446	-0.39822033304944676	-1.0863117048346256	-0.2971513922233477	-0.13427902033018926	-0.7753597931895145	-2.1904781992165843	-1.617201057500776	-1.7698096864606108	1.0408115054038454	-0.5105048870195923	0.17364852196064837	0.09399507957811605	-0.86485436491184	-1.0527045600575993	0.04828227831100809	-0.34431020666240697	-0.48325925214608184
0.35018901929800694	-0.7930552802029999	0.831685227457571	-0.3661780854781462	-1.4184839423808624	2.1748011016149116	-0.8096763590516375	-0.024640778896136174	-0.9330122759338838	-1.545805937285931	0.06477645245958864	-0.2481678574699818	-1.4595126868022916	0.29315360309082106	-1.9243475828811274	-1.6149765877702127	-0.3349811242827107	-1.194801300289634	-1.0281357989473385	-0.6442614931960644	0.10126228265861408	-0.08161227367811022	-0.15088842352466184	-0.3631745542080421	-1.0999129501603235	-0.35493035740544604	-0.2358835762176334	-0.7607348969362377	-2.2397223513416877	-1.6264058106624322	-1.814354601505205	1.0885409699925606	-0.5458744511141778	0.03792639606885264	0.08682059658726962	-0.9256558150058705	-1.044571607287999	0.08755906603136371	-0.2975298257246653	-0.42925265737158547
0.3373916923428867	-0.8241880067747918	0.7417141733500204	-0.37234115322069194	-1.393191432453306	2.0812713982156303	-0.8728639115901295	0.10472365806876294	-0.9910857426729383	-1.3565109068083203	0.12901201013475833	-0.18953833644625173	-1.4233942866054643	0.4283979794519112	-1.6446861942354531	-1.6185204413812457	-0.30690649902323425	-1.2179317082764949	-1.0039390841855877	-0.6121316756292474	0.06308834421830821	-0.03100471032853087	-0.08083811270790972	-0.3492048072405762	-1.1055745850902174	-0.4174629432496273	-0.33239169426669063	-0.7431510556169777	-2.2978562717530457	-1.6219563657172054	-1.835071590759108	1.1351104122803028	-0.5834420504476392	-0.10840408664366188	0.09014789304679309	-0.9769084017287085	-0.9896038334209714	0.1355570859341707	-0.2739232820037706	-0.3758367059674195
0.3184985687765381	-0.8433798131119093	0.9036274321112563	-0.377912949987073	-1.3764888315577497	2.081978129153944	-0.9501536370237165	0.2455664037986372	-1.0166223277261677	-1.1683527688926156	0.2151446603475761	-0.15059477211118544	-1.3904168168051785	0.5208454039791857	-1.16622723758487	-1.6200902876987382	-0.2819901281119513	-1.1803335742072956	-1.0003367078392065	-0.565585373762646	0.048144944570538556	0.08071387291487994	-0.003194323158297291	-0.32146353603664773	-1.114426717821781	-0.47289233947983655	-0.41555570408241244	-0.7153644059245075	-2.3604008240882903	-1.6054628330927447	-1.8342522747999148	1.1775503734709958	-0.6057141774256232	-0.20510826900509596	0.14747443829732765	-1.023692182032538	-0.9064989906640581	0.15799841419075497	-0.2444374245135749	-0.32940525577745355
0.2888224232866976	-0.8490031873699581	1.14158924952326	-0.34403472108249883	-1.3766568120010425	2.1746614481959634	-1.0224094222593079	0.4245096343880359	-1.0176475190969174	-1.0648374916709478	0.3286244142334898	-0.13458899733489882	-1.3514610021798508	0.5785745817407589	-0.5424795801374168	-1.598103930601718	-0.27113926852994374	-1.1287913649480872	-0.9942825049139762	-0.5021716406666601	0.05877094068217217	0.2983025238259245	0.053935179657938905	-0.25999962272076227	-1.1213405731832278	-0.5165738909506024	-0.4840398980379444	-0.6766956315522874	-2.4193515281892566	-1.5874630681327395	-1.8267860271116212	1.2286855445587188	-0.5650732190855933	-0.22749363602763548	0.2657754241355298	-1.0492362904483197	-0.8216255321483519	0.17743149756966695	-0.20965606361668393	-0.3034398850895236
0.25067081295017213	-0.8681483267007849	1.3921494727358428	-0.24985750614022403	-1.3881329304677952	2.237649372063431	-1.0815091297433999	0.6362737689956707	-1.0306125655229692	-1.0579435686891807	0.43436075960830645	-0.15606074721383054	-1.2964234399751615	0.6146541442936494	0.1630918022329808	-1.554603446600745	-0.2740550140621153	-1.0664719216096188	-0.9791344370139179	-0.4246017008209388	0.0944543125145156	0.5769519388578626	0.08624971982202051	-0.18699914646047855	-1.1287140200860426	-0.5472544942209174	-0.5460530424225981	-0.6250871879180111	-2.466361381705366	-1.56584488296436	-1.8198865242973572	1.2763406487435245	-0.44711199459928636	-0.15698990850059866	0.4075321170464646	-1.062524568845993	-0.7312720445012346	0.2222695213695184	-0.17360405663647469	-0.30451795260041853
0.21935053304310775	-0.9041169217994678	1.7120093081658907	-0.10949723387048667	-1.405053142392163	2.2894480947278892	-1.1170992654517466	0.8387986371310502	-1.0535602834783446	-1.1035595685453805	0.4801520902824394	-0.1957162155909635	-1.2475481716670531	0.629868021763584	0.9089188806110904	-1.491690472771269	-0.2903764213543872	-1.0148299693232996	-0.9582989353284983	-0.3433589555467877	0.1559346445679039	0.867650175451927	0.09131412567105965	-0.10813127736249387	-1.1535319633199073	-0.5547254424534447	-0.6026585161237719	-0.5710488821103461	-2.493657765654862	-1.540481315475031	-1.8135414458163814	1.3076414214287284	-0.3206179843479054	-0.0083748969205097	0.5391249590536995	-1.0668649612874441	-0.6325578278125511	0.2849070712408216	-0.11209791784665316	-0.3317334228488535
0.21835059164315895	-0.9359029864593316	1.8859511113566803	0.057225201111315696	-1.4279481132654541	2.3298248604910925	-1.1229677329698005	1.0195691321202545	-1.0858331007201891	-1.1748499889378894	0.46908861875537056	-0.22751660716495806	-1.206587312161942	0.6210335517239611	1.6102240217273587	-1.390012079849678	-0.3224214235087353	-1.0145008173338361	-0.9444672169441342	-0.2839506047487354	0.2518088165043366	1.15770765094102	0.055612881471958385	-0.012563143177470681	-1.1916913827473923	-0.5010735462129248	-0.6473074613593145	-0.526984768611191	-2.5021575855989804	-1.5209637761692485	-1.8095742316981789	1.3240651559719792	-0.23110802425152407	0.14272821540644245	0.6353566113439699	-1.056083323731698	-0.5282563931585903	0.3969619612984623	-0.03319423025117886	-0.3885269368270453
0.21989377043827285	-0.958291482727373	1.7394352833654652	0.2233670186480558	-1.4483997322363098	2.391932544627008	-1.1083255718087865	1.1703019004567214	-1.1144815040250382	-1.2658255830937746	0.45209500390285057	-0.255329129486361	-1.1508875332997097	0.5581360681634374	2.1554403795675543	-1.2636160524981943	-0.35475969213827285	-1.0453712842244507	-0.959444460861239	-0.2642779599244083	0.3541432906573598	1.4060465529191208	-0.017279506298394903	0.0792982259377887	-1.2301238928009073	-0.3728007021293767	-0.6769005177135129	-0.49367867392809084	-2.4984741546374556	-1.4707098636101859	-1.807837035453873	1.3204016667394218	-0.17886092113985133	0.2604003013346273	0.6835504209998748	-1.02741105082261	-0.42961586879318964	0.5125696153362629	0.04525614576862474	-0.4650353236906394
0.20346204108718316	-0.9785449634576076	1.4818020749007614	0.3712699909380568	-1.4627811488245521	2.428817974916503	-1.082254402804628	1.2657939291411218	-1.1460190830110921	-1.3465497928297547	0.4600478317734174	-0.2797631241504999	-1.084330160489845	0.43756573714977576	2.5343382495592763	-1.1421337717502442	-0.3459729773624064	-1.0622029200493006	-1.0097872934843164	-0.28572916800738596	0.44372783372343266	1.5691893558223715	-0.10801938612760094	0.14429050386553469	-1.2767624431292806	-0.23298432363002713	-0.7036081862330008	-0.46319435467215336	-2.4907647705219906	-1.3620995473077557	-1.7921160254699426	1.2877921509454284	-0.19351448939901988	0.35383979392820714	0.6912361292279924	-0.9823428812589521	-0.3435298365943721	0.5432590690141231	0.11689997979616507	-0.5413946161112375
0.1816940859959794	-0.9761999463914919	1.2528630625299713	0.5490987320937651	-1.4774756198752939	2.411665995916581	-1.0514259818048461	1.3113284756030752	-1.1930846868500726	-1.38511705880214	0.5353672921326782	-0.28788968978323914	-1.0255814257668416	0.2952847664266264	2.789232252837229	-1.0421698722323103	-0.26121896603267364	-1.0624173675575879	-1.0697163660919085	-0.3284725256705336	0.5221048270536786	1.662382404766141	-0.20994603141074303	0.16947965740779417	-1.3328525934170878	-0.1311969104273344	-0.7256279100232856	-0.42882356231630536	-2.49153412806188	-1.2266425152009197	-1.726287376297417	1.233583416496156	-0.28138402791594597	0.3749811105773143	0.6726153998230046	-0.9248442386677066	-0.2667424357334497	0.5154885947872998	0.15922279690648092	-0.6038365157183184
0.1414464446480214	-0.9398580152424827	0.9964422061977398	0.7196138241479041	-1.4911469373168909	2.418356664260741	-1.0198076606144215	1.3212479109163042	-1.2422990503802716	-1.3711260235296687	0.7059929922073487	-0.28928936552696205	-0.9822384257852914	0.15363281748100718	2.908571077483983	-0.9801843414847129	-0.09636936853679265	-1.054936640524321	-1.1232495878083646	-0.38613123293771895	0.5783891038995931	1.7155592945072276	-0.3179261754034285	0.13763517567209532	-1.3655168965890874	-0.0647211349508529	-0.7324490965448935	-0.38304809427567665	-2.5065998349560132	-1.0902678932804775	-1.5948456874153112	1.1661732316730007	-0.36144049132123646	0.31391708648989336	0.6435882041474762	-0.871424024003694	-0.19954843550355497	0.4603939734668371	0.1548819951515771	-0.6559851643570174
0.07219088788038222	-0.8833967710063254	0.8083767800074539	0.7953870641113582	-1.5016686214467552	2.517337082920791	-0.9916122402501163	1.3003943019108788	-1.2885672831531132	-1.3204786693569504	0.8602839822434382	-0.28716571957096787	-0.9633928434060459	0.0437605508777074	2.9005672379137373	-0.9580448286494011	0.11407188637122254	-1.0486877398758652	-1.160634918901011	-0.4476362640000322	0.6236997167063673	1.7506503879618887	-0.41436272930262924	0.048390346606081304	-1.3671287973573631	-0.05806061774810711	-0.7259326588507715	-0.32332051440074777	-2.517755519284407	-0.9599008876868591	-1.4468451917789715	1.0915203435091598	-0.35048273452566336	0.24852527504277747	0.6209903156932148	-0.832915240413684	-0.1610140497286448	0.3299504055219392	0.1491537852408334	-0.7042688262811267
0.012107870493046933	-0.81934047149633	0.8154106571262698	0.8101422046877216	-1.5098462148452199	2.677117521884787	-0.9738684935947702	1.2744633244222916	-1.3502030310188147	-1.2506347633304404	0.8876055469702575	-0.26664719713819307	-0.9646988818139779	0.05381551093343112	2.8214655603996777	-0.9640561913773599	0.32847223869429504	-1.0553156640273398	-1.1734416933876608	-0.4999231318315413	0.6782456539147454	1.7557136570854925	-0.4859655403054897	-0.06729739477578883	-1.371558194096633	-0.12528553115127788	-0.7179443491600678	-0.26623834898878296	-2.5076537493942177	-0.8787605557414728	-1.3190503829558338	1.0193064765935171	-0.27248814488427486	0.21244781421325523	0.5869548456593426	-0.8075663212437891	-0.15747011890894214	0.16194394604811924	0.17952566081074894	-0.7365535075914281
-0.011770537841317912	-0.752402484347874	0.7776210266007191	0.7964897045804222	-1.5131905527616785	2.786703136541336	-0.9526081291415338	1.2571465933899304	-1.4327309363641954	-1.1722133657624052	0.8260158241293543	-0.2366325987544667	-0.9817049734778263	0.2173236195519968	2.714559119233706	-0.9880123014418567	0.5090961887114194	-1.0821415511686348	-1.1681361014465457	-0.5395070092344043	0.7364705499196559	1.713147017406154	-0.510248396039018	-0.18622607780956518	-1.3795444297212716	-0.19793147900576186	-0.7058840764127388	-0.21316023065285994	-2.4628940032036737	-0.8629999407668748	-1.2167837345454744	0.9457342929664796	-0.19415639349532993	0.1848977532161646	0.525096591949614	-0.8000772180726224	-0.17420497559630702	0.053611424281248175	0.2241699826570737	-0.7535732116995943
-0.002929709790804577	-0.6929837185880335	0.5970811226336612	0.6992922135707114	-1.5029132038220585	2.8374184872284993	-0.9201195789275195	1.2416865394640113	-1.5253761343279888	-1.0855192606162494	0.7187880042919775	-0.21317596387689314	-1.0073198816897346	0.4656604784819457	2.6011141996239067	-1.0205961847634657	0.6063647828958689	-1.1239039566196856	-1.0984549891062803	-0.5710801220414006	0.7849164953090414	1.6418215116624704	-0.45507829869960437	-0.28935640918236905	-1.3920932770247072	-0.23045087536885905	-0.6784177778333375	-0.15810948227294916	-2.3731373800739908	-0.8765675737970028	-1.1579469922427612	0.8706699439010123	-0.12309307131812311	0.16537747190213442	0.4676227445120699	-0.8142284383994836	-0.2059328704207127	-0.0022955124216120365	0.2651259966831716	-0.7721240010492967
0.047105819491271954	-0.6530192610756955	0.45057646839482	0.5528647553383467	-1.4725163790608198	2.834329184324491	-0.8911342583725714	1.2413666762793372	-1.6238462832619536	-0.9734748702599454	0.6137309948881213	-0.19809928420635375	-1.028041744598686	0.7609674262623003	2.4850260653240492	-1.0444119020678617	0.6330238334385663	-1.1652524285082293	-0.9783908502645955	-0.5992913164936331	0.8160865053188363	1.543056353894088	-0.34616540257897477	-0.35578580190988995	-1.4280746321909268	-0.22831923745018923	-0.6426519367181394	-0.12181831497361603	-2.257254218021218	-0.89718160407502	-1.1541214643430666	0.8034729255690604	-0.06864793296757456	0.1751413824087663	0.41996615459702535	-0.8397674102561632	-0.2580735387945182	-0.04256314637764009	0.3034102197556972	-0.7865746932166074
0.1255098785863317	-0.6292599214978603	0.28561277523575124	0.47307513414941316	-1.4251497117896954	2.7580403302826455	-0.8653576284225515	1.24795144597763	-1.7214310396484518	-0.8676761322330883	0.5984791361716726	-0.19292289718861713	-1.0287131587098062	1.0440506971121675	2.3673844627414375	-1.0582895136875365	0.6391880691574505	-1.193330090639758	-0.9001132721939819	-0.6262951123109286	0.8157578010964658	1.4156202776640023	-0.2332335342023705	-0.3906234468837407	-1.4814938229412196	-0.20603578930358024	-0.6130134922406985	-0.12067523465011254	-2.1462770276782885	-0.9167395404166212	-1.1659183821013845	0.7342285174494952	-0.08146007937470594	0.21155812970377025	0.37569751498321385	-0.8628202875073256	-0.3221791607486413	-0.05071307982961441	0.30172060388274324	-0.7851525616064912
0.21789869504895115	-0.6124772993605094	0.053522764695769706	0.49237400574080753	-1.372743631219798	2.7074519372490715	-0.8491312041673102	1.2382893718474712	-1.7788676450814342	-0.8326017872381313	0.6697634430192136	-0.14155117754290208	-1.0006609252999965	1.2512711250766237	2.2599261925436815	-1.0716863864620165	0.6976157745990286	-1.1723591191898328	-0.8911349646193868	-0.6545279965589983	0.7816673804956098	1.2866702462741297	-0.1416735837103412	-0.4096676957648935	-1.529544451628578	-0.16686268608252441	-0.5906825356053218	-0.1360251704228689	-2.0557352382921437	-0.9207042209320179	-1.1575712157501983	0.6559765857364848	-0.14294022726560698	0.24888718060595796	0.35410474733443353	-0.8879123787221049	-0.36922835951380084	-0.005294830756621927	0.2309147094344714	-0.7801636321677767
0.3247626247579517	-0.5967388514889156	-0.061840641679467456	0.5380403668098195	-1.3321534477405863	2.7362670926920702	-0.8583645572432438	1.2142959564085767	-1.769268125882593	-0.8760697858284331	0.7478564329441237	0.0224763402172506	-0.9598012377842327	1.351224563202918	2.1613806567920535	-1.0791697460080032	0.8459014559866169	-1.0846800112085901	-0.9265658683776643	-0.6916753868961518	0.7253451762394214	1.1801405715866706	-0.10615388187171286	-0.42069879074523353	-1.5694290045229362	-0.12156708289698274	-0.5787584272277208	-0.1649418366637168	-1.9901922993802088	-0.915037093907098	-1.1350923891705107	0.5853936903465677	-0.18395076675199698	0.2852511500063316	0.3528136869894619	-0.9159528548616096	-0.3905388395468316	0.05240634102164512	0.1299223850608775	-0.77355760146272
0.42626148426337823	-0.5696253208339239	-0.01292195379038924	0.5507500294145856	-1.3139237519060072	2.7256111136341366	-0.8880996135723617	1.1748020445721372	-1.7090148330471457	-0.9836343357067607	0.779156965500854	0.24384833187435212	-0.9096015361610386	1.2568337430346213	2.0726242898311495	-1.0688147163690433	1.0455031307924392	-0.9651280189142752	-1.034652231473499	-0.7403617486186871	0.6603692012058231	1.0955663877019388	-0.1553769018853073	-0.4157531336066981	-1.5933610684089463	-0.08678665206424194	-0.5810343174074589	-0.22150798295821436	-1.9628642979975672	-0.9073962831321559	-1.116137237242394	0.5191088263025601	-0.2099511245923799	0.34954970506467464	0.362873559878801	-0.9366326418075047	-0.403508688444645	0.08385455082592011	0.044610520191153816	-0.7661487545261464
0.5023579862816325	-0.52720501211553	0.06162373516620813	0.565569091177561	-1.322330409545325	2.669660875697306	-0.9261888685279402	1.1090315559441297	-1.625120005874098	-1.1659725512736476	0.709639953735661	0.46305444597974266	-0.8601790193650997	0.9337982009269282	1.9963466785385726	-1.0503126523181652	1.220921600874952	-0.8379357107433176	-1.192910603209459	-0.7873056967423018	0.5997928057639534	1.0231164090387441	-0.24226683165622057	-0.409137449959459	-1.5982167529547031	-0.08071182451327227	-0.6005771464722173	-0.27977242001905944	-1.960840782276215	-0.8862859464140745	-1.1049378657099544	0.44632982031721313	-0.23980939089037595	0.44241618051655235	0.4118558694769366	-0.9552167126396585	-0.425134035677158	0.08453296806836333	-0.004477628768182555	-0.7672956348568858
0.5564077033952352	-0.47124543819699893	0.17539488182828952	0.619167006152062	-1.3501464438596158	2.6029911798757466	-0.9620601551515999	1.0255178520375288	-1.5393042393144425	-1.388605141938879	0.5632353903098183	0.6914549817809725	-0.8358609521075463	0.5468324529373948	1.913516677145904	-1.0365243815458276	1.3287534279061266	-0.7158801684685356	-1.3100958555149138	-0.8224865455902165	0.5459485256456351	0.9528965302997181	-0.2987828464956874	-0.42179892690230253	-1.6043313186789885	-0.11049346227156105	-0.6391505672108516	-0.3258418230000172	-1.9538691382674922	-0.8604837825358512	-1.093368877955322	0.38172550140153694	-0.2441665580895626	0.5306532806394173	0.49526356666279525	-0.9788243382738699	-0.4507923627838877	0.060252772023053125	0.005447147396116248	-0.7869818357340196
0.588141420611894	-0.40145493028901297	0.3745614310011696	0.7476698983051989	-1.37987898232238	2.4225335710638305	-0.9735337901241593	0.9473462309738195	-1.4900225652396994	-1.5720657365456043	0.41883818806132467	0.904121231635516	-0.8386891690824697	0.29108815844818803	1.8209531535875656	-1.0222298459719141	1.3549105415970568	-0.6249743735602771	-1.363086459873756	-0.8268534244854366	0.4994431994152442	0.8911887231022358	-0.3101198539031168	-0.4526572505512604	-1.6101128470544563	-0.17175251364036978	-0.6926242604082831	-0.37266892493826864	-1.9405740076295426	-0.8412490224808037	-1.0867773886595513	0.3346652804479983	-0.2207532682736963	0.6005462925285867	0.5793644506110553	-1.0048872391589854	-0.47354989207411247	0.008443118402838734	0.048710929443809205	-0.8309876340244731
0.5872808941186677	-0.2992716866393832	0.5105013023713213	0.9780844689807117	-1.4027968596197566	2.1791091979933777	-0.9640505251235029	0.87775209048304	-1.506415271703309	-1.688899589183978	0.2937075668839775	1.0481490722816875	-0.8355988246806024	0.19840602430243273	1.7322756193454876	-1.0040255847454915	1.3086985127950987	-0.5862890404955764	-1.3683468337017366	-0.798360262687321	0.4531717588815397	0.859452202491253	-0.29172773476284725	-0.49463586940950943	-1.601826877815882	-0.25331320282245534	-0.7475503735494795	-0.42423817724716717	-1.9315525000385123	-0.8240341142167156	-1.0881696097631444	0.300315731202547	-0.19699633283051327	0.6526079157319	0.6560569010361575	-1.0272775002859493	-0.5111262776463437	-0.054426521577720446	0.08391126013033469	-0.8927471398347651
0.5649985460957596	-0.13769884410884434	0.5112164225231939	1.2811401414756705	-1.4136468691615103	2.019510731666193	-0.9489933316589305	0.8105881748781177	-1.5738915037417684	-1.7588547655463338	0.1965676308258998	1.1541081459326203	-0.7423550403171097	0.2646363844453861	1.6500391819533937	-0.9753769530327716	1.2593113104252243	-0.5807433281882477	-1.3523948882348433	-0.7498618791953741	0.3983160811559271	0.8636045857303396	-0.2540670850869236	-0.5199538677269212	-1.5847487225685324	-0.3467511333149582	-0.7546114687225125	-0.49043232580934204	-1.9281167389699658	-0.8078868418992771	-1.0867773886595515	0.2747555816990762	-0.18081905282758134	0.6663678668319792	0.7375583346254144	-1.041043478680138	-0.5681440379610628	-0.08235767357249087	0.1132116719759382	-0.9546786776946675
0.5697050010503284	0.0840861032884809	0.4806171016496809	1.4725734418487189	-1.413604874050687	1.929569697941704	-0.9332221041237208	0.73633212038542	-1.6652526236250256	-1.7973881666338969	0.13449266800573892	1.2548184355445902	-0.564071600180797	0.4322425230026285	1.582929352138441	-0.9365009214630018	1.2562545713953654	-0.5847928950889224	-1.3381160129539262	-0.6799701270760168	0.3393958492960027	0.8799879677084558	-0.2167131793993843	-0.5052308743816426	-1.5809321145510855	-0.44780983962532595	-0.7104553088250333	-0.5804286726506339	-1.9280798519646285	-0.8021735468334207	-1.0926173249701965	0.2649796672652432	-0.17394614028124653	0.644125754094865	0.8103169501738942	-1.0487072248607823	-0.6220600213957775	-0.0621212013538448	0.13045124856582682	-1.0044418152454295
0.6052221503908342	0.30808190010883585	0.42433491094678333	1.5000382450298488	-1.416116945225379	1.8649694118736515	-0.9136754214400142	0.6580391719068338	-1.7793595298300269	-1.8004311684272523	0.09064740503789107	1.2627217770285462	-0.40284943642979504	0.5318579792783104	1.5508119750448564	-0.8943022612375092	1.2962403273394576	-0.5823641523787881	-1.3275249260108677	-0.5910058144838282	0.28883861140139044	0.8924074255960072	-0.21410272545741932	-0.4663742635366974	-1.5747109768751788	-0.5437607873446316	-0.6421980554857141	-0.6837174106823769	-1.9364584717483542	-0.8039337033941134	-1.116993514823807	0.2756528639062388	-0.1977679145220368	0.6479860801021201	0.8577655840602194	-1.0543266205187083	-0.6646608835554881	-0.029780337283196873	0.10578697783503417	-1.0364283076697387
0.6377538977632214	0.4660438830276196	0.2974960608844562	1.4498334797113566	-1.4167010590395548	1.8050961824409089	-0.8741625610561019	0.5804778645058362	-1.9109982440216924	-1.7627250380975013	0.06073108336935823	1.127224718716967	-0.29100840093363534	0.42275086603125833	1.5511226687014072	-0.795657202799312	1.3399144731830468	-0.5400232373704977	-1.3168936451894673	-0.5039212841975284	0.25782031103269076	0.8952720046535306	-0.2567839604126127	-0.419618476861266	-1.5448774911681262	-0.6284474247844474	-0.5604281094553014	-0.780924961393083	-1.952493779925635	-0.813155769571121	-1.1422444630699409	0.3057638701289074	-0.2519861170809599	0.6591297555683758	0.9069038606798951	-1.0581482204908264	-0.7128958587952928	0.0066935160407522705	0.06151354727789412	-1.0378905800914302
0.6697279855087146	0.5152192409066172	0.17818273304535662	1.3560131580610006	-1.39873096934461	1.7556842636639303	-0.806936253305565	0.49873259958576677	-2.0239660487036373	-1.697757675485463	0.06522083012480254	0.8925437413242875	-0.2305535385721007	0.1569093637550017	1.5705062430951677	-0.6167500288440136	1.3540138229517669	-0.380574034232093	-1.3201995916830789	-0.4183188899601018	0.2508227038372244	0.8723867820514313	-0.330640400717889	-0.36475538048779493	-1.490572421069979	-0.6826986313663186	-0.48875377883757165	-0.8613194335169488	-1.9694407240919625	-0.835495330379129	-1.1664912872457838	0.350276007908516	-0.306042222645866	0.6348896225345384	0.986239085636651	-1.0678922731079061	-0.7594359105995874	0.054173796469063416	0.033909619662451096	-1.0069076079565176
0.7038365635502531	0.47580895409398405	0.11893391108742243	1.2518961986004964	-1.3689946131444986	1.7315750052473107	-0.7154551007180544	0.41317471256791444	-2.053448067213995	-1.6249772001607554	0.1172692026367282	0.6203430076806744	-0.2985227205060335	-0.07503068122786791	1.6035881616896865	-0.45851037090599867	1.3222169693533488	-0.09732877299583276	-1.3439692464874482	-0.338377532436182	0.27591168573316277	0.8081850321218497	-0.4116959346281046	-0.32658263806481164	-1.4171843108846007	-0.6806555279298934	-0.45532218406056674	-0.918447322141855	-1.9734350598127572	-0.8760308703211198	-1.2064776022166674	0.4059570783551763	-0.3428317564080443	0.596821681107525	1.0637633601766339	-1.090621547135623	-0.7839687549507207	0.08397952242321463	0.010447311442905316	-0.9527347155340642
0.7064229504405064	0.43645700103921375	0.0801889247339784	1.269682268775398	-1.3345548045321984	1.7281259889914662	-0.6167309650265127	0.33303979333620476	-1.9970366531517634	-1.5562169704485727	0.1915875363019419	0.38126994433355293	-0.4556796097760074	-0.15479909216480248	1.6370271461283004	-0.38172403978291186	1.281548804880451	0.22425770786159763	-1.3798523313770712	-0.2881873448689349	0.3786696826342396	0.7267141422161024	-0.4851705099682495	-0.3260077921449017	-1.3170999268180297	-0.6236733730880001	-0.4478396277431379	-0.9523412867056139	-1.9595971632391325	-0.9295684847917709	-1.2638050782787602	0.45886698441618057	-0.3517795104778014	0.5261822389942958	1.1430985851333877	-1.1173162447903227	-0.788778853870468	0.08121229419746247	-0.018118186181535365	-0.8932460327786359
0.6704058304000265	0.4953915966087859	0.07886483507777563	1.4639547351871462	-1.2871461421502512	1.7295690743205985	-0.5378034239434005	0.26056688418335755	-1.901502279506765	-1.5114814575977635	0.2586630248030817	0.2519386989964776	-0.5700637411862037	-0.11552747880057065	1.648068363982737	-0.3607417036369171	1.3297573016096602	0.5329972868272307	-1.4249398144069616	-0.2648852742078514	0.6478847619907852	0.6725949567324103	-0.5438337327264077	-0.3457656428576672	-1.1997442258417927	-0.5178542357707622	-0.4418808155631404	-0.9675801803898011	-1.9279691909486165	-0.9788355554758222	-1.3264057457774698	0.48603827600433436	-0.3193860471933739	0.4039938732255912	1.2533759341968023	-1.138031987649935	-0.792235693762654	0.07521365752744387	-0.03943069859525053	-0.8319854199122154
0.6274996910031657	0.7150240283409444	0.1304540497840057	1.7293341949396435	-1.228956189498807	1.7287099941979769	-0.49435891345803906	0.1841342893995431	-1.748054948882779	-1.5084239422823413	0.31338277109555157	0.21252455402343468	-0.6536410018402832	-0.04715187274470147	1.6426474552587405	-0.4337842278239795	1.466199529191522	0.8001839206987442	-1.4635862284325813	-0.26151612592114154	1.0650357051192247	0.6514435582967064	-0.5748211356346227	-0.3539373749432834	-1.086071917943476	-0.37032173662651413	-0.431409127129304	-0.9768423969539579	-1.8636013666352789	-1.0246227100743068	-1.3952652479719758	0.4886408901411311	-0.256641542749138	0.28599004053115856	1.3659841237487895	-1.1502004961633043	-0.7953776664553576	0.06948281713733709	-0.04489104257491648	-0.7644169652267312
0.5992657686863291	1.0567548486573581	0.20751941990071998	1.975574586067277	-1.1479781626198022	1.715684138939709	-0.47429455607312	0.11281215239385697	-1.5181946169985427	-1.5441272065668625	0.3544953668117933	0.21675977976521907	-0.7636149542603146	0.00337641392187592	1.6268994603684983	-0.6168606413216695	1.6328876818972435	0.9530949684100746	-1.4878934763597715	-0.2807477448967794	1.4966496340319702	0.6347900515390436	-0.5770559846928515	-0.3379358449830324	-0.9451504941649291	-0.23583104775144506	-0.40088885625743453	-0.992042099312768	-1.7808374658030826	-1.060293292702644	-1.4689544021364669	0.4699119830767187	-0.19250948803611334	0.215139486839408	1.4587585070615865	-1.1600729627579422	-0.797749219404648	0.04124816269199984	-0.036621540497535965	-0.6976226547644958
0.5841897291178639	1.3529503375854632	0.29143430022209504	2.1840109220792243	-1.0103640021898088	1.6910966733612365	-0.454078466448191	0.056365491769685305	-1.203020758771635	-1.5920798834758307	0.36234603889725314	0.2621466789894951	-0.9196819452814153	-0.02433340363598485	1.5858183394224874	-0.8085775910546638	1.8367304411134981	0.9787488749828237	-1.4938572430587334	-0.31946403046615574	1.8601016854481411	0.6116849599303361	-0.569706649134417	-0.3109676424300175	-0.7626926522418892	-0.1533032896094521	-0.3710105031285676	-1.001944440858086	-1.7184773484945246	-1.0797473509521391	-1.532719360735083	0.4316411618651613	-0.13186576063434152	0.1708512935452348	1.5351043641054898	-1.1665142078722377	-0.8068602702832777	-0.003206019773312191	-0.01330346777934012	-0.6466495584648037
0.5684406520686635	1.4713445325453824	0.3511803541606283	2.3048965394943823	-0.8398714877226656	1.674778382953218	-0.42695855990278353	0.011967011101575064	-0.8609330381954405	-1.633075745474074	0.3657018564380124	0.2684210874958412	-1.1011431056285763	-0.13764181905384498	1.5330096922463758	-0.9470473957748279	2.0570130421600803	0.9603063892701433	-1.4714793012919478	-0.3524614398664611	2.1220536657373055	0.5878009038410734	-0.5664451467273096	-0.2599748448793881	-0.577730369455744	-0.10540613471486275	-0.3610964402088544	-0.9999979383643497	-1.69190816550739	-1.0982203383317393	-1.572865842735584	0.3849626576516863	-0.06639154281085265	0.14247186563252265	1.5784545312591212	-1.1715583089107047	-0.8142964956327475	-0.04949014348468515	0.01656014935724736	-0.6043640806704593
0.5684550743003937	1.4326109173239667	0.35406318227286704	2.304752716824505	-0.6975729635672202	1.6882189665465446	-0.4134990176712635	-0.023545155573919747	-0.6248283588711812	-1.6688757665723748	0.458260105534049	0.18957469829445	-1.2897736810389993	-0.199835173758925	1.4978781229623732	-1.0509337839234605	2.2079494013041874	0.9313160784405567	-1.4284919484054155	-0.38316696083997026	2.211423286811828	0.5643754316798784	-0.5619566683666644	-0.18085919736764877	-0.4240802582054001	-0.07811027280422415	-0.3481154369614604	-1.006523294039663	-1.7075535253425353	-1.1199481725973424	-1.5913774551970694	0.3454128374929028	-0.007278011032604564	0.11909125831123761	1.57764870164783	-1.1771982508050391	-0.7957461280717728	-0.09670262763308507	0.05496113450229405	-0.5641773938813671
0.6013666071083388	1.3649495915780026	0.2898196930041923	2.203815836397968	-0.6241082437882054	1.7227218248703462	-0.3897618475355028	-0.04932171635266441	-0.5263737431398041	-1.704037192699733	0.6355923329009814	0.07221912688535483	-1.4838537476937872	-0.11779007952272609	1.4743813355333817	-1.1268607411816873	2.281829994092283	0.8849854423478577	-1.3826709270957878	-0.424514941637592	2.141314468921212	0.527387182796769	-0.5528106894476943	-0.11018288262837903	-0.29883157206219396	-0.06100949704134666	-0.3086601898283972	-1.0200638969575024	-1.7643015482676545	-1.1344449374513117	-1.6045850748700894	0.31553482720248055	0.03620288664261014	0.08643682093346003	1.5551201318698087	-1.1777529991880888	-0.7567494904508134	-0.14375443401353843	0.10143930772292169	-0.5469168449037463
0.6239614368187311	1.3508503223023758	0.1868926730201256	2.0278674434817754	-0.6590099986195597	1.7560228174068349	-0.317207060532832	-0.07199155999290696	-0.5289004774273092	-1.7461167310123038	0.8244579484064744	-0.051615977923564274	-1.6552253014669944	0.008793511916417463	1.453003757075191	-1.1825328520508063	2.3229380582779653	0.8227757163392109	-1.3422459339535444	-0.45049208711859484	2.0397511854437513	0.47720051154555276	-0.5410792969123422	-0.07761488792451768	-0.2421486152934909	-0.03532768684548436	-0.25738457859943054	-1.0204100869983352	-1.8202117092144008	-1.1518214338586774	-1.6126057468916724	0.30688423354779515	0.06751354200700173	0.041130768242842404	1.5098377066159858	-1.1745580594264524	-0.7345413039341533	-0.17879111396862796	0.12935917976989283	-0.5646705524235848
0.5761709682759628	1.3293601659054348	0.076669192736477	1.854470571264527	-0.7735955673690968	1.7723749631891443	-0.2131098184597413	-0.09629748543981574	-0.7336332652597768	-1.808065281034431	0.9883209355070729	-0.19277810314616417	-1.7683585791907213	0.09363634480490927	1.4337407503690474	-1.2303387140282083	2.335097337518509	0.7460483927346712	-1.3185817880798223	-0.452574307518964	1.96308724681086	0.4370838407969907	-0.5250409683768181	-0.07937907023044781	-0.27423343347854867	0.003171192241551199	-0.20645262030358674	-1.0166150603243052	-1.8498846702220475	-1.1762904955548676	-1.6190678705096755	0.3253206563568341	0.08863802226734271	-0.018372538103362986	1.4340637286510642	-1.1739776282478913	-0.7444428724625471	-0.21452406425148682	0.13011469906267745	-0.5979587540232829
0.47200880331105577	1.2933565705520345	-0.023788427973151983	1.719799284603294	-0.901398142815872	1.7669454075373057	-0.14309431512077558	-0.11743051515828959	-1.1026503813878459	-1.8879622200125987	1.0921112131756046	-0.30365414115543543	-1.8503860689170786	0.1389071360175135	1.3998334068362297	-1.2617866922908192	2.3238291371833477	0.6504546755522318	-1.3228222422448799	-0.44857615515297516	1.8953172858871117	0.40169749467631266	-0.4963948359105575	-0.11756667935825542	-0.34381159639345577	0.040144554096054844	-0.15091052548981146	-1.0100962365365553	-1.8615146160476344	-1.1962639442648948	-1.6328422350567244	0.37703583859504286	0.10509410909998447	-0.07797386053959651	1.3295311648810455	-1.1737773024429015	-0.7772426556256142	-0.2539793828251161	0.1263645760275867	-0.642440507650992
0.35030920456242287	1.225531910284052	-0.1091391354744593	1.5868964841050033	-1.027601086314022	1.73618779999439	-0.1275774622232304	-0.1366737784753556	-1.387964246508109	-1.9640614540499333	1.045517959588383	-0.3409567063426876	-1.9309143737103867	0.11173715058215883	1.3446458664390655	-1.266921663849662	2.2917954145088153	0.5450861417129902	-1.3514503320938114	-0.4415125116419982	1.832800271286247	0.3728443990377066	-0.4406988917339142	-0.17993250610020564	-0.401666844629995	0.06969464013154728	-0.10909509594813163	-0.9769926303679035	-1.8354196945576924	-1.228460381812783	-1.6483537958480798	0.4634773294585061	0.1170309317394215	-0.1276755578830054	1.2019414764266751	-1.1718716390159454	-0.8422325854591337	-0.28258002551966543	0.11044372402146616	-0.7045039367489294
0.30225432843793837	1.03649553455134	-0.17961757856727742	1.437502017460713	-1.1354292599583862	1.6780369627286766	-0.1111457531726805	-0.15545746825122275	-1.5365911065958915	-2.024108732681299	0.871796939224976	-0.34088430932146074	-1.9714659465313211	-0.02115543540175151	1.2743317184647611	-1.2547968345682174	2.2605568951612374	0.44063025657180754	-1.3994820167122373	-0.4169524328223579	1.8071486994712505	0.37864265884054493	-0.36806316730078	-0.2177534031756588	-0.43537022433030553	0.0808908469631567	-0.10089929769403261	-0.9380233891677914	-1.7797624730761143	-1.2800762515794648	-1.663212367980228	0.5711858958397907	0.13523118222768923	-0.15776649752158992	1.0899831494644387	-1.1726523959994961	-0.9432580613780587	-0.30232553789180755	0.07633546213087342	-0.7673587132750765
0.38073530610222467	0.7603435248251602	-0.23693334136468006	1.2818592548250591	-1.1898281994237079	1.6021713008654614	-0.027487736371593897	-0.15833623691329018	-1.6114093657238637	-2.0687620022403954	0.6806787886578765	-0.35144824133551217	-1.9543586828781254	-0.18231175364313776	1.2027006003641816	-1.23421865939827	2.2486514042165298	0.3577737239513434	-1.4431928594089216	-0.3842586805637736	1.803273782388305	0.43087097086740755	-0.2879842060882779	-0.20883833584878028	-0.44374944402654837	0.0997350709917821	-0.11352367997309128	-0.9218634993372387	-1.740440925386706	-1.3397772995150992	-1.664241133131997	0.7265099075237973	0.17368058920860516	-0.16762088441901685	1.022111500590885	-1.1714247583740445	-1.0373363610020276	-0.3189646134169769	0.06518811838370656	-0.8132224577013263
0.5568211407048287	0.5640387628626462	-0.28308652554143554	1.1105398211727142	-1.2303954764788352	1.519966220166351	0.07494937648726367	-0.13321410885721216	-1.5979317236124373	-2.0947508824214864	0.5204627630855916	-0.40307938364062385	-1.9003512354740586	-0.29139070173597215	1.136193608987312	-1.2028217330484234	2.2371124963658096	0.31945744008695054	-1.4737201100095025	-0.345347186831863	1.7776917441588111	0.511814175157294	-0.19718798552651107	-0.17415431349145694	-0.41925121664754783	0.1814387774144165	-0.13888915684811917	-0.9189960006971365	-1.6990220879652704	-1.3980298251663599	-1.6398095008450575	0.9180176917496634	0.22747085570332337	-0.1755451083128156	0.9896097062688242	-1.1613725122108256	-1.0959016601056906	-0.32086596700434844	0.09428247951309568	-0.8499283626866255
0.7795436653117961	0.5033308210540198	-0.31278077247273367	1.0323482296490905	-1.2828397344222082	1.425564740879089	0.17254890851755103	-0.09739678535036164	-1.5035468069588864	-2.103120346813387	0.4000874937049671	-0.4905229191127308	-1.8399469591071977	-0.3601559257585194	1.0812796644966627	-1.1698592147071478	2.2359676291645885	0.32484855070225827	-1.460345596991276	-0.3061826454818514	1.7320334634245291	0.6077273178113879	-0.10734955741827142	-0.12947490992328717	-0.3882521002196352	0.3013689491325635	-0.17514778330137995	-0.9275331777418143	-1.6248317810878667	-1.4492532665850835	-1.5981475923335666	1.0682455370858093	0.28583874130909054	-0.20273326374672523	0.9764911467903914	-1.1472932037113968	-1.1346839200589167	-0.30454824701507394	0.14590505228186146	-0.8723326699476107
0.9571678712989371	0.557476215102993	-0.33206108219237834	1.0161921497328055	-1.2860313628447646	1.3200713945899039	0.38827645210895867	-0.0667413918582531	-1.3906877346950512	-2.106947078798354	0.3364342240049056	-0.5928018108512861	-1.7853462759474155	-0.4077878957330422	1.045791029368565	-1.1456265734485127	2.2874189763406028	0.3594593811095065	-1.4031446838761326	-0.28131890952049093	1.656121751762064	0.6896944834749067	-0.03132712895011873	-0.07415094570023356	-0.3704945487806978	0.3962030003066238	-0.20273079419769058	-0.9455938468531636	-1.5601741303040224	-1.4848545971520173	-1.5423848249454228	1.1479648474359467	0.345542306145562	-0.2504143216957127	0.9634679004917885	-1.1380936263591614	-1.1772177891974618	-0.2899087170465777	0.21892942610803584	-0.8557258427585113
1.0071168671906323	0.679259601394785	-0.3411509297478297	0.9147225927511646	-1.2100851137898387	1.2245907752471326	0.7074764579616486	-0.046865755348498093	-1.277202156593535	-2.117033976634835	0.323286774461658	-0.7054033111998032	-1.7393406131553277	-0.4474397386792135	1.0273209870694382	-1.1281200216965312	2.3802716541774895	0.4032814800703834	-1.3657844739574494	-0.2663384905289413	1.5210116738976676	0.7284919401838188	0.0317244108663534	-0.034223932107869254	-0.36540573809076904	0.4682836895436969	-0.22205316666384184	-0.9499832752954157	-1.5255530410090057	-1.4978912977113783	-1.4841394685982183	1.1717106030840505	0.3938861136412971	-0.30908826112629706	0.924675436300943	-1.139316127425511	-1.216187629609954	-0.26272739463555916	0.2912875692851181	-0.8213079640330359
0.9871564984762605	0.7560093266158951	-0.320820287305121	0.7028931070832087	-1.0753609805319444	1.1478956567138003	0.9039786342011371	-0.052134306424798174	-1.168205674039698	-2.1298155517350663	0.32156544948260896	-0.8291660189874952	-1.7162044186824175	-0.48441589197470164	1.0071722715811866	-1.1170587739310025	2.5000766490322617	0.4313840779586899	-1.3681207431360647	-0.2525148606487083	1.3794412938166798	0.7221031750489476	0.1133433521021712	-0.03423384324441905	-0.3872330059322543	0.5044602410579955	-0.2532283233139273	-0.936527586915893	-1.4934349985047248	-1.4947864969584184	-1.4632376712332191	1.110194719610706	0.40911674719916774	-0.3817408029347157	0.8579735400889403	-1.1422234198774182	-1.2497511332143176	-0.2096948046704156	0.32793025498514006	-0.8027514402816804
0.9810847389179143	0.7702952639166851	-0.26233686738473894	0.31423098541758787	-0.9123016006804917	1.0895586148894894	0.9392340664388723	-0.026809966010593312	-1.0659661346112586	-2.135354879323925	0.32590707034964883	-0.9535863330513324	-1.7056503407028252	-0.522875410058989	0.9731629092357699	-1.1180074886432	2.6625519160270894	0.4324513283487693	-1.3804853849609544	-0.24484390285429045	1.3577404939051767	0.6868613142754694	0.217166802048178	-0.07349681068792145	-0.45286134589018917	0.45244963791140347	-0.29838950594035035	-0.9148939753076505	-1.4669027025229275	-1.4759153102257436	-1.4767040222617742	0.9891359820477215	0.41232626768071085	-0.4582310516526912	0.7881436386116044	-1.1482229209089148	-1.2875887915690982	-0.13458687469790015	0.3305539674382626	-0.7701628356837339
0.9532738687318254	0.7466234249756454	-0.18710399265720115	-0.20168223849667627	-0.7497041670480936	1.0541670529905625	0.9944869153674034	0.09379683755322554	-0.9530604627396615	-2.1393315843702494	0.346920515346122	-1.0871709033854988	-1.6868875354057717	-0.5716245978174808	0.9700652471077719	-1.1326678962585892	2.84055902672714	0.4141335214199769	-1.4109875143875712	-0.24513310013212028	1.458456731886529	0.6532464841508911	0.290115530551093	-0.14026318205814808	-0.5467778782566645	0.3513705005666708	-0.35501443169434194	-0.8813527326722875	-1.462565844609716	-1.4364935742713385	-1.4977783071971302	0.9068586738031328	0.42346557310958355	-0.5182621369452013	0.7346642798923939	-1.1585987702955791	-1.332634899001382	-0.04818686825578191	0.3098252653871528	-0.7149806885702301
0.9337221299164714	0.6835121323430394	-0.1097536918549757	-0.5723984870208645	-0.6123572482324289	1.027560960720019	1.106938356066954	0.27238343907465445	-0.8375969901753859	-2.1489782387040344	0.41120204312459013	-1.2441819431717274	-1.6640272645401712	-0.6291284543453121	1.0269592840065869	-1.1641754350860913	2.986340663595803	0.3796772927047498	-1.4620940306991426	-0.25321616404744546	1.574166939396016	0.6292807624306026	0.31343433374969987	-0.21917069570233413	-0.6487605752114944	0.2651719665838999	-0.4251196300513966	-0.8523707475558119	-1.460104954396509	-1.3919183307474292	-1.5371917170236151	0.8821710197055218	0.427751417631402	-0.5595721490423706	0.704337359037365	-1.1619940358622047	-1.3689719136820346	0.02767089130048574	0.2639652443151659	-0.6722708650535119
0.9820798729072873	0.5861589238445136	-0.032526302328853694	-0.5882775751284959	-0.5168450952712795	1.0028592332533155	1.2144183345496904	0.48148204714333787	-0.7583414128416917	-2.1554802965899964	0.4946122416643105	-1.4233706037938494	-1.6407577069903945	-0.6948002055962805	1.0623459003220863	-1.210173208486436	3.0763114343399627	0.33621925579282574	-1.4819397581303952	-0.2805525367342453	1.6469749246510978	0.6222449542191422	0.3153561787381488	-0.29583829248618176	-0.7486384761217997	0.21572205307762662	-0.4533251066378921	-0.830926560686893	-1.448385425843676	-1.3628497779729698	-1.57763389200187	0.8814769892690432	0.410056909764468	-0.5988841408428165	0.693670947730924	-1.1541967391449	-1.383348616024343	0.08581839021193886	0.21813956502921567	-0.6232359965127687
1.0187988748919625	0.5082191899629868	0.026890125914676266	-0.22636647006016603	-0.46404197001723657	0.9846281141978828	1.3070107026596314	0.7075223742347643	-0.7269384549447262	-2.1613969757525946	0.549755934464973	-1.6015879377145086	-1.595050961439558	-0.7742822707986675	1.0953489861977788	-1.2607869256658577	3.1045326928370343	0.2969753617763073	-1.4598230765728322	-0.3279230508426588	1.668998107549927	0.6458086297559192	0.31583820500561	-0.3565588705608037	-0.8163915943651896	0.25759886317955094	-0.4034435591942344	-0.8018139378191584	-1.4235183146742414	-1.3385827014558753	-1.5863691553863581	0.887941387048819	0.3764444770850296	-0.6430366195507966	0.7010880460886104	-1.1431223177203216	-1.3859412459434828	0.14201990282270258	0.20875052072707315	-0.5492106055652242
1.0100109283577932	0.4731956017416946	0.060087344214916905	0.43118544985608354	-0.44141042302092603	0.9702565078115674	1.4500138761565917	0.8638656163621834	-0.7196896270707366	-2.177260255371693	0.5708153495647446	-1.7376159075150883	-1.5422805715415964	-0.8638803205575829	1.271822983118582	-1.3072271489768235	3.0777777667159105	0.25854936058209355	-1.4160017007107077	-0.3826030261482039	1.5989714657149041	0.6765777267378263	0.35486981250716937	-0.40006876001605407	-0.8280079370919371	0.3716789487247342	-0.3227369920512208	-0.781245023883665	-1.3871108404064687	-1.3151755047012175	-1.5741841405947372	0.8875150540664108	0.32913160647124556	-0.6862466358546616	0.7088777323310878	-1.1361365973411819	-1.3931362964167535	0.1941419854361466	0.2289022807727837	-0.49721105136952043
1.0132847749605116	0.4529946213935368	0.07641778330808432	1.1622201005488428	-0.4416013098883038	0.9657071918912818	1.6062088291085836	0.9026499466510117	-0.7311272419090552	-2.189838641162988	0.5592410991121421	-1.8052467915113843	-1.5425840875096373	-0.9471975409259488	1.5505662024508675	-1.3388240286516624	3.0068411181595245	0.2159441265519612	-1.3512493627021027	-0.4398423973625366	1.4412819362676672	0.6844992929473376	0.4699488888024641	-0.4372751666253956	-0.7986873289020633	0.4786898963798878	-0.24782713664805295	-0.7589451597440093	-1.3607366315904021	-1.3072403726653061	-1.554360390544467	0.8585987716665382	0.2617835473969164	-0.7201979015005012	0.7006807988657006	-1.128996780188972	-1.4067760755262315	0.24406813855431606	0.26842280814259273	-0.49049606703304355
1.0692430340730563	0.4436728868869385	0.06851794038035994	1.7317738535620166	-0.46850108723918193	0.9818011904446264	1.7004479382939326	0.9015874126237607	-0.7512064951200085	-2.182954393862599	0.4966860041019796	-1.7948276535397873	-1.588612743935667	-1.0166058693031332	1.8260262709049762	-1.3524719066638993	2.963725306566777	0.18493401942339258	-1.189217790636808	-0.4981301087089996	1.2920628617815182	0.6720044514003771	0.6378254915882404	-0.4780000267100476	-0.7624595260977189	0.5679735165516606	-0.19255088655612815	-0.6984860084620373	-1.3547451280092093	-1.3046549623728787	-1.5219450478581646	0.8172742165344726	0.1908109995363589	-0.7458027200954982	0.6829612122518334	-1.1178709931733715	-1.41708630148374	0.3107761918802742	0.3376627171476394	-0.5087716051033684
1.10912050480661	0.4384111819276434	0.05571840703706613	1.9996196057646436	-0.5206704680935312	1.0095710612064062	1.7259523427545225	0.9176099845641076	-0.7679875316482968	-2.1566123513112143	0.4064569069063785	-1.7013329337101175	-1.6361267891143805	-1.0613696877398189	2.1082056693343376	-1.3571686826381852	2.9643005600373398	0.1699476296000809	-0.9859121297492995	-0.540157703109519	1.2058096095844704	0.6479947558787666	0.8248829837701322	-0.5248152802047794	-0.7433298607816534	0.6259023093190967	-0.2006753606165595	-0.587816237484245	-1.3714812892878956	-1.288646194178248	-1.4854146445647824	0.7871632103118035	0.14091106089805733	-0.762993234346556	0.6475566983622202	-1.101706241678405	-1.4299288636413376	0.37621667614798493	0.451615631571082	-0.550799034823297
1.0593734201591343	0.4331436435925621	0.044611697178284844	1.9484400423503114	-0.590542697028496	1.0448822165913936	1.7559506991471878	0.9800237480472014	-0.7948496166556268	-2.1036621849705517	0.3292679956796636	-1.5463309112629418	-1.685094031958259	-1.0828456178308254	2.347486157065929	-1.3544246423271211	2.945965765598095	0.15794854343872106	-0.8576685366650626	-0.5691135805521617	1.1496391149693757	0.5982541046123846	0.9977989520793656	-0.5803226004540114	-0.7356966447467606	0.6029786887624086	-0.27069626674473496	-0.45146308460922935	-1.4141384761742213	-1.2599008176903415	-1.4613957503926247	0.7655986931783477	0.10980788968600781	-0.7693416611006745	0.579095840740626	-1.0808877676367472	-1.4513063366955348	0.416832445267897	0.5762694465232285	-0.5963645903635549
0.9609801478862423	0.42681443086436355	0.0019391368657240865	1.747668921966301	-0.6708869795078064	1.091708431156936	1.7798931540782577	1.0822034909031235	-0.8364009335761782	-2.0270598155015653	0.2597714150714924	-1.3844632379693977	-1.7427850595199086	-1.108335082397856	2.4270283703616657	-1.3511743372144813	2.885975852202143	0.1492509514747095	-0.7786775172538827	-0.610345882438651	1.081553092293348	0.5291775447077207	1.119870539293545	-0.6356069201308647	-0.744448866273679	0.5339081719216682	-0.33110785878068355	-0.3173046459553394	-1.4812991737488002	-1.2216101987388739	-1.4568925927522438	0.7466814064240335	0.08480604932877163	-0.7498515385835761	0.496441984158878	-1.0489486431385908	-1.4704462428427736	0.4150292836498267	0.6874269395633705	-0.6191932433469134
0.959302361594981	0.4090634683464767	-0.06183505480328309	1.5000648788576025	-0.7482381559066333	1.1437906925810777	1.7220073045142499	1.1607427707997924	-0.8890584903465223	-1.9488609586052223	0.19570441444174821	-1.2534125633781805	-1.7670203496952683	-1.153206867259043	2.3087468315909354	-1.3557434834068574	2.7888990091745476	0.134803173997793	-0.7411414591174541	-0.6716412454745369	0.9848002686855798	0.4531217143361513	1.197088643308258	-0.6833934650075136	-0.7815891914137827	0.4817000687762218	-0.36596593743102845	-0.2202473286585794	-1.5574181440481176	-1.1667048560554878	-1.4749237041248782	0.7234313868019862	0.05755430269457477	-0.6937486365914176	0.42487045094101034	-1.014138182102244	-1.482987336405123	0.3699770228260461	0.7894838593040694	-0.6144279555726934
1.0890447582383966	0.37923158457504236	-0.11857536935347412	1.1831649426955075	-0.8070045868975585	1.197671520764402	1.6092345484829125	1.159683913360871	-0.9571560504884665	-1.8836904066842473	0.14250168155811485	-1.1666447334375254	-1.7436588176097225	-1.226980794539974	2.0634054989472284	-1.3642563898602502	2.625481905615169	0.1049301373782802	-0.8181830754290577	-0.745249182613999	0.8495258387099976	0.3598093079316508	1.2443021771938638	-0.7238358577004858	-0.8341824495390086	0.4416756724566563	-0.3754520551887397	-0.18841744056468954	-1.626354687451072	-1.0911854830940848	-1.5148853780142826	0.6839955859291958	0.02562119487315705	-0.6120559954027278	0.35714610425446713	-0.9850806672604822	-1.4994743189141726	0.30335823492672565	0.8405432267818507	-0.5887722425740634
1.1783135652367513	0.35099804576907045	-0.19331659897659875	0.8294357495135651	-0.8445367627613786	1.257730954755742	1.421680111691102	1.0379667801215153	-1.0267810422181445	-1.8285003201045953	0.09647028478898044	-1.1147119368773004	-1.70719091417697	-1.3298915738591288	1.8098609263268313	-1.3784360586304447	2.4270138185307513	0.06694799265470622	-0.9446229682227079	-0.8356016421397687	0.688252168991912	0.24667728107433015	1.271114105811214	-0.7552145160183269	-0.8820199343231238	0.4223751553272287	-0.3651424671950558	-0.21592975097951905	-1.691270547272276	-1.0079329632758676	-1.5712703327097846	0.6320573224792616	0.000321096046928937	-0.5116724398156294	0.27701371452095114	-0.9659880770772002	-1.5242215409330393	0.22136794056048373	0.8160300599096144	-0.5575025503564662
1.2241426102642337	0.31768363665318095	-0.2761755596987226	0.527360201879996	-0.8709784116305495	1.3251243092027605	1.1358745867795477	0.8049629947338481	-1.0774348158547502	-1.7642683092772788	0.06156876080723435	-1.0645347680818318	-1.6671727936635001	-1.440134681659628	1.5594047413969236	-1.4049532729852683	2.2726259385632614	0.031115310165357797	-1.0003467563087913	-0.942076849904512	0.5183563346716447	0.13214437454633457	1.2751768986369583	-0.7742637204677558	-0.9322020020429134	0.4236623104921762	-0.3667569875789727	-0.2803537580121555	-1.772801368211773	-0.9366148820396593	-1.6242856195129618	0.5760490662554043	-0.016426765374943426	-0.39848647493103206	0.20208889033997024	-0.9583089212192484	-1.5467043988364815	0.1303350584758966	0.7513438717328935	-0.5323801367116295
1.2969796879114992	0.27983086117550493	-0.3305805600029531	0.2591149422610424	-0.8946941960335657	1.3863009705456868	0.9255424631343955	0.5242150332981448	-1.1101373850348388	-1.6929391861592584	0.03963591374479943	-0.9933021322794879	-1.610787804509782	-1.5303805299655515	1.2603226806074523	-1.4359077494244938	2.164055305604207	0.0027483932552100064	-0.9951617460027015	-1.0413221257235272	0.3488397744541118	0.029930414360013202	1.2225922149139268	-0.7757702132233824	-0.9545088436666953	0.4359345518003021	-0.39332200771112735	-0.3516558426484987	-1.8842897070572326	-0.8859973961582227	-1.6660953745133296	0.5228417185787657	-0.03888692486598821	-0.301209275427896	0.14451972972259577	-0.9595468319629044	-1.5535309876933376	0.05631616670835406	0.6680787773108935	-0.5102224087217533
1.4007812970831552	0.2571681962455048	-0.37379504730560453	0.06278634434659461	-0.9166614567314012	1.4251415487004586	0.8353688854387397	0.20335549318663176	-1.1280005680100302	-1.6292006350822157	0.02282617930547213	-0.915034919247913	-1.5373921249654274	-1.5855044309619866	0.9843293319965781	-1.458068533890124	2.0887816970589617	-0.0014507881861299753	-0.8816944274438608	-1.1232155648727946	0.19800246379629174	-0.05490761233264626	1.1153695407701085	-0.7562155408098952	-0.8898329905263778	0.5024239479663585	-0.4370696744994224	-0.39669973928208474	-1.9978700660625275	-0.8604953245460848	-1.688888374881882	0.47955900614377667	-0.06292266713888121	-0.24687066305624	0.08306005840124635	-0.9675033620123805	-1.5448285942438225	-0.006740930668143669	0.5698063223913206	-0.5064549068352758
1.3949499080536436	0.23489636749319048	-0.415137931085776	0.05521168373302473	-0.938769973711096	1.4387598730088107	0.785930951472963	-0.09008772775114023	-1.1298749077888768	-1.5715142227070622	0.0010312425529314078	-0.8440013752539439	-1.4539206350274831	-1.598042618781238	0.8056851166986745	-1.4753368433825407	2.02769203438105	0.015051695649257364	-0.638747554041774	-1.1898176979568453	0.07872707972109239	-0.11014498876423084	0.9899488100092855	-0.7034982054995366	-0.7453214241275795	0.6537906712262973	-0.49860948559883117	-0.3877771808711973	-2.0613051760980543	-0.8603106523823403	-1.6743439765385983	0.43969191492831694	-0.08649157006900417	-0.22838332053712002	0.013065525067839997	-0.9794304522479418	-1.527296520604577	-0.07605553445190752	0.48574449853329443	-0.536537577910558
1.3079838507215187	0.21198870078016324	-0.4406867158866851	0.17530893984662982	-0.9604127267343895	1.3961909717602983	0.8858734077975303	-0.22003306567211395	-1.1288497164181273	-1.5319358480306844	-0.030391876945926967	-0.7852873910387832	-1.3678876542683485	-1.5810355598261085	0.6486039686091413	-1.4822713948663142	1.9742949769369518	0.025634430825652442	-0.37702511521928345	-1.2494212569174312	-0.009277154583582522	-0.14859065506257071	0.847212694108235	-0.6267017639405372	-0.5693311675185708	0.8460943770074044	-0.5650317619556258	-0.3786456020582986	-2.05226259021826	-0.8730645736909677	-1.6134558642027148	0.3990167739903859	-0.12864975627303707	-0.22517140866389598	-0.029938048704590194	-0.9910904414101832	-1.504257620625453	-0.14439714508532547	0.4364228254289162	-0.5858018225174488
1.298806503930638	0.20619615862430943	-0.44009450701091507	0.3169955767385752	-0.9766801055723245	1.1978450295576408	1.164078932569735	-0.23619902455731454	-1.1171325039332416	-1.5411132318176404	-0.07520251208303463	-0.7403228077716653	-1.3022776191769128	-1.5604139727463733	0.46893956518525026	-1.4736223499788836	1.970065172006335	0.02487638381961448	-0.1576067333515147	-1.321272320594082	-0.05085191747841448	-0.17548377555655614	0.6872488342064953	-0.5579482096920012	-0.39651142647030324	1.0438599793085548	-0.6083709356347369	-0.38670595131088636	-2.0214145146120153	-0.8875671095500544	-1.5251791898023508	0.36383438822116004	-0.18106544025848803	-0.22445513723676863	-0.040084569939230444	-1.0062997929121198	-1.4435485448444656	-0.2051154882839295	0.41651832624266155	-0.6426297429055626
1.3687975945165092	0.2179095772033155	-0.41008180813698536	0.48355820875384764	-0.9899581960671238	0.8615088136687085	1.390195671888921	-0.28795435847293105	-1.0766063783834394	-1.5905414501367412	-0.13133200820997834	-0.698881546204265	-1.2724640734071102	-1.5363656252368152	0.3381885451837007	-1.4620208028032695	2.02232300198912	0.022317975174236955	0.0238334577180662	-1.4034332672253413	-0.023980347299620407	-0.19956885473757552	0.5476427590032442	-0.48014578777315897	-0.25832090895205767	1.2361296333657221	-0.6436050873062353	-0.3785476237448559	-1.942033679126455	-0.9080830327410823	-1.4299106085321742	0.33139342267602606	-0.23775400100623578	-0.2113737590676526	-0.03817830634262868	-1.028171261569751	-1.3525921200068507	-0.2552469518833642	0.40190246210589586	-0.7130481952129336
1.4386973443014237	0.2406014090122479	-0.35767690950752484	0.6311841892351946	-1.0018199060059791	0.570606510077621	1.4864608527497043	-0.3238194776280662	-1.0152450504301098	-1.6469071320038098	-0.19468391834397478	-0.6619288999529432	-1.279495526666717	-1.5064917849965613	0.3035299722126566	-1.4430294912550696	2.0748910176668174	0.0060847975120473215	0.09403709047677465	-1.4697678928274003	0.05773425813469531	-0.23476045973811485	0.4297904666496983	-0.34117678663493733	-0.20512152285198426	1.3740050636004688	-0.6814912021786244	-0.3752882118509816	-1.7575354175743816	-0.9316345046236654	-1.3263503033441408	0.2960672734592437	-0.2985403737627427	-0.13018627772756888	-0.031783658459481674	-1.0518199796767815	-1.2743509705866174	-0.28737357893008136	0.37471063592288095	-0.7829964265847016
1.5411288414587268	0.2585390395552981	-0.30026616981495174	0.6756680083518767	-1.0135709015617558	0.4743853044222449	1.5099124092572107	-0.30924915807790765	-0.9288545553747305	-1.6976754321937508	-0.26236212597724495	-0.6277394066784547	-1.3268486164078341	-1.47116798741518	0.3064050478404391	-1.399571550514733	2.082927647034988	-0.02930901565801628	0.03470087757472372	-1.5104940994776888	0.16625722139734947	-0.2710074359703733	0.3051710263075098	-0.17009074750588657	-0.21726406458986283	1.4227943736622977	-0.7128219752512555	-0.3891292815967139	-1.5639998397147052	-0.9537720802525769	-1.2206400637970194	0.2761039836899508	-0.35134509053383534	0.010836256724970161	-0.012530396133803847	-1.0829423912776714	-1.220334497620153	-0.3023344644344713	0.3431436661989255	-0.8315094645749589
1.773850780065186	0.2616132285947087	-0.25063794865018707	0.6619196264646592	-1.0269024403794207	0.6467218553262284	1.4110410040386003	-0.3475739148255377	-0.8103517528375737	-1.7394792135870503	-0.33003011803200427	-0.6017126775473195	-1.4100487814652567	-1.42719748748896	0.2802233107525989	-1.3389984560202728	2.036523867076175	-0.06367048849748794	-0.032473141603973354	-1.52425265997041	0.272510861278637	-0.28867862213005113	0.18095223117463996	-0.008821689129780796	-0.240616643488932	1.41738695990056	-0.7372343015381877	-0.37999770278381434	-1.4432370538130468	-0.9782122869231819	-1.1376673821851209	0.27945515922609215	-0.3927316950463458	0.12352460146019577	0.003915459804151852	-1.1124365136431293	-1.1744375788190555	-0.2894266837427366	0.29260629386888537	-0.8555366075039397
2.0402582445824367	0.24148808213177425	-0.22773734316168434	0.6483310475439719	-1.0428720357042462	1.1121274537758903	1.2254189219504537	-0.41149507952376235	-0.6938216670289817	-1.7698898801578504	-0.3976878945082528	-0.5929707372341502	-1.5023866166514164	-1.3760730383914406	0.2579692979498101	-1.2784976850688945	1.91237063275273	-0.09175313778037113	-0.035211349566006814	-1.4952967825277679	0.35011666393331964	-0.29619186018443333	0.05931884965815319	0.1549895757714445	-0.2561628269317233	1.4068445461686065	-0.775600233713428	-0.34072146286824667	-1.3752068768269488	-0.9994322727384869	-1.0881696097631441	0.29770320234522946	-0.425689255869954	0.19186443530738354	0.005050553127584052	-1.1239886350642219	-1.155317770578166	-0.25719293818405364	0.22686924703947398	-0.8560871100626948
2.1978788151600153	0.2037694742971853	-0.24779422867125378	0.6265765370335503	-1.057753575885018	1.7399711380713518	1.0415685369000762	-0.3928216873977826	-0.6116044257353433	-1.7829375364959745	-0.45554382340350213	-0.6075647700965089	-1.5917030883375358	-1.3314453515334739	0.25790901410600203	-1.2189669004600323	1.7039935226508554	-0.12946098917939175	0.019778900240338237	-1.4432412725185222	0.39386593168383494	-0.30395637710350953	-0.06570749597474909	0.300093570434222	-0.26644035951622447	1.4142133392293121	-0.8231410508012864	-0.2817973051635506	-1.3519259068870126	-1.0104202664813047	-1.059592115517276	0.32684256595682754	-0.4388580156639236	0.23319706650225114	-0.008622555760769306	-1.1200591673509561	-1.1750137188010856	-0.2386792886995047	0.18660693709129603	-0.8405984911960651
2.1212919572629394	0.14453737656250748	-0.2944167104476768	0.5867270039462678	-1.0716539575674684	2.2831975462495064	0.9263279006120968	-0.29838851615230333	-0.5661232085602492	-1.756972845518328	-0.48417298217968874	-0.6200894547687932	-1.676673763208528	-1.3055052444989594	0.21301146212504615	-1.1756748784361786	1.4752513117430417	-0.17118848457095454	0.10215625390181382	-1.4032308291308606	0.42040879764025885	-0.3061864770276776	-0.18024820527002197	0.36016992463308284	-0.2524927553477571	1.4340450632522104	-0.8522607738702408	-0.1818071703510591	-1.4251782299144145	-1.004903185589428	-1.0531607932511222	0.36051295684658163	-0.4373083684011174	0.20287239618744657	-0.028135763122347612	-1.1070379900266027	-1.1669879548653517	-0.23448381364755785	0.16662001761855666	-0.8154129991330381
1.86049954829925	0.06862765745463265	-0.3457098207160221	0.5241055481283157	-1.0874784788730865	2.5626017183471834	0.8517202656563423	-0.2072605978151239	-0.5762715675838361	-1.6575261923160756	-0.4833250891633017	-0.6174529965791079	-1.7478942449819255	-1.3043176138294457	0.09188730825781437	-1.156207082368848	1.286212869783944	-0.20292671579742785	0.15382046027537752	-1.3666979830090953	0.4962256907770405	-0.31089167376909205	-0.26421467702919016	0.35826203084717495	-0.20472853878038158	1.4572070458764814	-0.8654168455929993	-0.06136569557920639	-1.5174326302626417	-0.9847508357207728	-1.0779620417602547	0.38493291349012226	-0.433988621963642	0.11426585080216815	-0.03941737768041749	-1.0904623138034517	-1.088572623590086	-0.24308007423271655	0.14707267300707316	-0.7825319400507528
1.5200291164376813	-0.011622093238291997	-0.4031205604085943	0.44638271197318335	-1.1065595301361701	2.541192426030231	0.7997966005821586	-0.14137245836056966	-0.6522237505006685	-1.481264304654522	-0.4671129660668488	-0.6128919842418018	-1.793233092389682	-1.3141895003827535	-0.015246356627126728	-1.1346248862478765	1.1356261745141008	-0.22661069758475105	0.1824736712982728	-1.327887708324425	0.7042764998324769	-0.3150314930649432	-0.3023761332167608	0.35547700147657746	-0.13562994964777034	1.472932131992166	-0.8784497209812423	0.047847464472064075	-1.5137702775898807	-0.9546665860457162	-1.121743083278984	0.3919674076998634	-0.4242498345630791	0.05809509151691163	-0.048498124267866594	-1.0794289848516923	-0.9911044770950982	-0.2719574397498413	0.13839793785447238	-0.7591241125003713
1.103317960240558	-0.09060600138557623	-0.4705318084750191	0.36213458801803494	-1.1277785143138848	2.305647891325892	0.7633406985631633	-0.10470951953791396	-0.7589730964135687	-1.253919657158244	-0.42484090218964565	-0.6107321397751937	-1.8176661278169477	-1.2929201147560105	-0.07040607371176377	-1.0939535290792406	1.00155827743329	-0.2517609018705944	0.22565194510692815	-1.2712122718018581	1.0357051745076993	-0.31324741312560817	-0.29820065892589614	0.3403773849423919	-0.05464858790935793	1.4728299768203446	-0.8881627793551669	0.1361716480972605	-1.4155717998101793	-0.9115918038522339	-1.1523288256654323	0.3820427724582138	-0.4124945605569404	0.05611215061865434	-0.06010033770354852	-1.085587719215361	-0.9098419424202607	-0.31250179652844484	0.13650913962251274	-0.7598179751004684
0.6759103155103239	-0.1745716124544109	-0.5296241978997316	0.29014867836136593	-1.1512728699507426	1.9648258383434694	0.7162010617622518	-0.08930829102526787	-0.8434064079429697	-1.01149062239379	-0.35214173771837476	-0.6076492332879406	-1.832142919747125	-1.2068520976590487	-0.12246349144964852	-1.0501041903410464	0.9000316796186871	-0.2855089550933383	0.27943135432822813	-1.1677664055223747	1.399991628949887	-0.2931827957797102	-0.25945075508713844	0.31490080844017737	0.01010053344769865	1.456335321743607	-0.8869502680628273	0.19337138748535745	-1.27897921904669	-0.8370419597504919	-1.1629799331349526	0.35685938233454656	-0.39792528273466127	0.08171696921365237	-0.0627171177316105	-1.1062983255158698	-0.8093993057854846	-0.29512181796218784	0.12798550832846803	-0.762530347082666
0.4288526785642068	-0.2488596530936776	-0.5750790225531739	0.2642446174866892	-1.1868770884540478	1.6394714594900166	0.6713284831356156	-0.08836708441289336	-0.8325694102713538	-0.8192590226179807	-0.2706367445708964	-0.6022737544618301	-1.8396066533248496	-1.0603698247650908	-0.18725471188735726	-1.018792350512473	0.830786953034546	-0.3268624141332371	0.37463055518073035	-1.0384301529452369	1.7402131415735211	-0.23621787715334705	-0.19527866070085403	0.2942113108916957	0.04417025423170816	1.4434842011284938	-0.8960084406585365	0.2169841610251504	-1.1347036020286896	-0.7257481260686444	-1.1665344091383727	0.3263121284089481	-0.36204997601874134	0.12777699182756155	-0.05905189272541729	-1.1276766844996797	-0.7116497886015972	-0.12105423601970453	0.1251351400875105	-0.7541409174633107
0.4276989000258036	-0.287908270607557	-0.6258637270885463	0.2955766524578697	-1.2357593974521515	1.382598038982664	0.6405937791076051	-0.09052524176236157	-0.6937543564844368	-0.7073742810044121	-0.19291151547237062	-0.6110639594558178	-1.8528785788364417	-0.8805071499307735	-0.25866788070647545	-1.006527128470927	0.7775421685679497	-0.38088323761613463	0.5236041410197397	-0.9200833969256064	2.063563277860481	-0.16141844110525347	-0.12803286634933012	0.2539968743393774	0.04668801658876705	1.4530391148661745	-0.9248882550760651	0.2421515238049073	-1.045763762588615	-0.5993227169699546	-1.1607437549906865	0.29873433327942756	-0.3176743029365506	0.18699378960291677	-0.06139139804851943	-1.142901445678923	-0.6450922220727836	0.20058694923935008	0.1270102016050562	-0.7510041997587396
0.5144582387031317	-0.29752167390347495	-0.6760171146148432	0.34960070867645276	-1.2815073440879114	1.1820049463114755	0.6052847943145725	-0.09187454967932036	-0.46058545244914295	-0.6240424751370834	-0.12478893017388552	-0.6339353850784727	-1.8931128395089707	-0.6743147500952646	-0.3298028164003245	-1.0243442460255547	0.734426356975203	-0.4373876624740767	0.6430904928602617	-0.8175918816629586	2.319402623860562	-0.09733604863640269	-0.08536415155692853	0.18615514465345728	0.018126733554196126	1.4802873043632951	-0.9543645991133541	0.3050013459348907	-1.0737346517785618	-0.492126296921196	-1.142441591721776	0.27103260414339314	-0.2840099992190272	0.24198081610860406	-0.05190340423816024	-1.1574070885838434	-0.5691355346743243	0.5784832063651504	0.11343832776377316	-0.750241524338798
0.7255276000722285	-0.28285656717657226	-0.7249246287515481	0.40225578614842067	-1.3126715340560087	1.0780985706921566	0.5742198495288922	-0.09006566822116262	-0.19915647517367932	-0.52580528210707	-0.08294081280487575	-0.6678051248425403	-1.9703484559217173	-0.4542557059999006	-0.401392199532113	-1.0674831123111164	0.6942939677935173	-0.48910442203072824	0.6856658584937907	-0.7580606220218311	2.4650312368408165	-0.04579247151583393	-0.06369800984676137	0.1146809834218995	-0.029644143760156078	1.5356758385247766	-0.9820902583969986	0.43237315341095367	-1.1622792733043101	-0.44413461836800694	-1.1290984461006186	0.23851232083408985	-0.2410478119246687	0.2836828925658856	-0.026740724763015856	-1.170551543326652	-0.4753654029477216	0.9593698552832958	0.08365713091367077	-0.7453156733182741
1.0699064567326373	-0.2376420714565129	-0.7859724248415378	0.4472563015235533	-1.3292825092552238	1.0994909353219635	0.5677756920413877	-0.07441075511377508	0.016413310330403684	-0.41712802887028133	-0.07039608239375844	-0.7087758057719646	-2.0717365854276317	-0.25545665914654025	-0.4785647940443056	-1.1075886441132847	0.6575059443769724	-0.5351158804366756	0.6907604325736111	-0.7682837457930914	2.547194649963368	-0.007133218182502385	-0.060067162637313806	0.037854808453249275	-0.07301226732314317	1.599468338154752	-1.0156774695965498	0.6135089274170412	-1.2492799101780883	-0.4639522499398739	-1.1269977939044902	0.20894662424008317	-0.19883127080278967	0.31043374544428587	0.008351855083517767	-1.1806962475537124	-0.40915620012897325	1.2711561374416067	0.038896046994824754	-0.7523288465407424
1.3211032741852748	-0.18079582441845649	-0.8368409325197076	0.4681265689525036	-1.31598151233634	1.2087887792970433	0.567235703775468	-0.055476325216394604	0.12390824996748581	-0.28269411180547194	-0.075968680471336	-0.7620901788206065	-2.1802297478217683	-0.08244281097949638	-0.5552319317122593	-1.1337357321005694	0.6171818040384319	-0.577411911082766	0.6043888122519221	-0.8136443388205923	2.5977076392126617	0.03325357734560698	-0.06089975346292842	-0.02695411344831839	-0.10750161516666094	1.6457037689210499	-1.0365171021825266	0.7785370666930793	-1.324223765878807	-0.5411105883545126	-1.1264310490304617	0.1942629231482913	-0.18712786783473662	0.3060154816937949	0.061865873140848994	-1.1939588431558739	-0.38306241838466193	1.4515526381326662	-0.019498725980168406	-0.7704380869631102
1.4307266575652893	-0.11312283192091872	-0.8379471340046363	0.4520716975816875	-1.2684964952074425	1.325771793236066	0.5485413992635848	-0.054163783182731615	0.09502684862382917	-0.16623277290014765	-0.08847254856841126	-0.8204120125041211	-2.282951508096346	0.08083058802058826	-0.6324555356307513	-1.1489066588435988	0.5687646369326457	-0.6162418715367768	0.4275256990785117	-0.871259666496103	2.5740156502617983	0.0859341913289203	-0.04011002314814495	-0.043257933073349616	-0.14173119387810204	1.6716239411844946	-1.043189156299194	0.9175160383683718	-1.3565894782760661	-0.6522428338930835	-1.1312298996485972	0.1871342390936	-0.1854420590969567	0.2684451604161537	0.13184307680519475	-1.2051359957624979	-0.3822384042243149	1.5667853773785905	-0.06829153557959784	-0.7792575967064926
1.5581951490059365	-0.021235496534209797	-0.784843875851862	0.44252613371423466	-1.2048051830381699	1.3407020132981744	0.5052441583052922	-0.07140330586017159	-0.08480621546148243	-0.12592388427973625	-0.10676354189178805	-0.8734609298082635	-2.3646110996796237	0.21275617037635824	-0.7193570150898603	-1.14922147897231	0.5209565617368683	-0.6580740971068055	0.2724476679663447	-0.9458436444482391	2.4720604502115107	0.14499100650387065	-0.015057177402957592	-0.025100730913436314	-0.17815881909173695	1.6699894584353552	-1.0622975561843435	1.0589640635424304	-1.2849285660503544	-0.7581465487956287	-1.1525875570209672	0.1759801785073299	-0.17116455586390864	0.21687361766298005	0.1908852592926698	-1.217032266643445	-0.402731569399115	1.6807773271942579	-0.09846422879050623	-0.7775659482186528
1.5974572711856754	0.08732946022569646	-0.6799223410692117	0.5008968306224612	-1.1387850510868889	1.2474516167367893	0.44836241915311836	-0.11269874597810885	-0.32311660955311294	-0.1230018285036049	-0.1384624820104352	-0.9400118915712559	-2.412419463372801	0.2985425359311432	-0.7841528727463243	-1.1397683664588467	0.4778745885835659	-0.7074069983155228	0.14788683898517294	-1.0288504931171478	2.3545550119490772	0.25319168564155153	-0.006318103774701128	0.01649630918763083	-0.2264159309353624	1.623679113876389	-1.0952363656232857	1.1339697284269243	-1.1731398615900068	-0.837318967996109	-1.1908613168290247	0.1622730773868692	-0.15152488406876605	0.14640758863210782	0.24560368934967114	-1.23973585787565	-0.4479317607800814	1.7934570752383596	-0.12362302124021193	-0.7745267153421946
1.455340599717887	0.21024452142004219	-0.5408538190346147	0.5554748704583521	-1.079472683655263	1.1094782707376596	0.3875624180383203	-0.1806862173688583	-0.5717980052387456	-0.1275252095477827	-0.19071516609257505	-1.0245535131091774	-2.4320008420382058	0.3512958697809204	-0.7747393186747136	-1.1340803325117268	0.4323224093507833	-0.7557973279180479	0.003470234103162295	-1.1021547731148889	2.252346962496966	0.40748947250753514	-0.012578185170299938	0.09647918114751033	-0.2947618556596459	1.5454146315717379	-1.1289338051221407	1.1115914816365142	-1.135915603632625	-0.8869957800434694	-1.2399093895140005	0.14927983614392962	-0.11669348199431721	0.05835144129083353	0.3128774646406543	-1.2717109382875225	-0.5040384160069376	1.8977280200932394	-0.15177641743222536	-0.7718888905814956
1.3594327587131387	0.3436654924056194	-0.419747103939646	0.5624529333302055	-1.0380158737981549	0.9081784471281565	0.33137239939207686	-0.255832006237317	-0.8505465033988517	-0.16462660979141402	-0.2581328764738223	-1.1147722677283225	-2.439188652008621	0.3703871501481605	-0.7546323381552528	-1.1284858937380076	0.3772447094142534	-0.7931560787221825	-0.11721690985282056	-1.158287964741525	2.1873330600530942	0.4889289525551946	-0.029943650961691846	0.1805603080708851	-0.37614286221663906	1.4573432527722454	-1.1644013814274576	1.0663646921511674	-1.2043568072496231	-0.89669683964519	-1.2971506217909148	0.12299095468215604	-0.07039209662320138	-0.019737223664520437	0.3790594707808564	-1.3069785530839757	-0.5544908602473504	1.943672935183392	-0.1821551613593478	-0.7811900900637884
1.3046042410861138	0.464393037680081	-0.3384580554259319	0.5554961775205556	-1.0203626563030568	0.6969674626951117	0.30045026142052433	-0.3206134926046657	-1.0662301990552412	-0.13625751199135488	-0.3338405288164886	-1.1983606618200875	-2.4376986645291496	0.3559243434573645	-0.7910020448467037	-1.1112686361583557	0.3151568127727154	-0.8171093666827025	-0.18252693792341831	-1.1923264843420145	2.156409578210078	0.47069238894995236	-0.065807657277078	0.22579473528586486	-0.4738093951307973	1.369476184316394	-1.2011138891131443	0.9999027361989137	-1.3640933490760827	-0.8746342870827988	-1.3661518102039278	0.09080281451031072	-0.03127485002693406	-0.08491792353311581	0.4489153667617828	-1.3391436861826342	-0.5952025192101689	1.9388168959743297	-0.21411362744410925	-0.8131307072748672
1.215253708107955	0.552902848486488	-0.26905229256092356	0.5153696526246196	-1.0234015752317114	0.6067513540545124	0.29891062545571206	-0.3686040000707837	-1.0786722943275264	-0.038513778711615584	-0.38592465585320207	-1.2582993623110066	-2.4306350201820237	0.32493328543314004	-0.8536647818761024	-1.087767738982671	0.26722466329897265	-0.8341953472266834	-0.2267954706820944	-1.201869994510376	2.1312320990235007	0.41940009069407835	-0.10585965804611994	0.24716314568803327	-0.5874284170533036	1.2991593743794343	-1.2280744343192702	0.8881878632110624	-1.5540719657068187	-0.8091853180506068	-1.4260481190102605	0.07504832360223639	-0.006772268411270693	-0.16224507886594544	0.5392895909097689	-1.3642717333111296	-0.6180940345427259	1.9237756715859669	-0.23323513390875078	-0.8529331891531623
1.2499968643456147	0.6123099474947559	-0.18509830410624406	0.4155727000260045	-1.0412762214929674	0.6041529540777164	0.31231661513193437	-0.4008734158395816	-0.9687386418842655	-0.03892983301086621	-0.31495703193949176	-1.2932671235636866	-2.425668395250451	0.28676950146813873	-0.9440859103698683	-1.0679298165478017	0.2671569864200829	-0.8335769404585994	-0.2579005082838379	-1.1963897060955135	2.0973060305338307	0.3565364007189985	-0.13180143534948155	0.2561971466535146	-0.6622485878385957	1.2338617885512915	-1.2466835648487513	0.7785044072552645	-1.7151733267307527	-0.6908681711413388	-1.463496402588754	0.07423531651950388	-0.015117021663283773	-0.2475115374910395	0.6091108275525753	-1.3769693074120373	-0.6231185111302056	1.923061548172869	-0.24800210190407412	-0.8810088196496508
1.451590819468077	0.6378601334390036	-0.0749865613463265	0.33430756477943463	-1.0363742467387058	0.5989815456548433	0.33126529428148166	-0.4315067498017127	-0.8677987137389485	-0.19824476473899438	-0.10928678978392561	-1.300555090367213	-2.420858127029687	0.2393863236892054	-1.0854190635691592	-1.053890540537707	0.3292900009808797	-0.8148003156050996	-0.288488049701931	-1.1849808734851541	2.0676215107597495	0.3198999422464631	-0.1561030713271968	0.2351012925064761	-0.6635474334989834	1.1588117889866123	-1.2537252079689656	0.7012844324869559	-1.8495948437515413	-0.5629134456866373	-1.4875522583831304	0.0761538149403425	-0.06838209389738585	-0.3387192791116742	0.6270643646987523	-1.3768254837571727	-0.6209747344528808	1.994384624055969	-0.2613404516003146	-0.8978278196999374
1.6624774992352598	0.6383559703808429	0.060299645510003795	0.34260666550794494	-0.9280077721283364	0.5882155366304653	0.3483530221344291	-0.4753610953970432	-0.7509476084102229	-0.44074152927309396	0.12199901548717595	-1.2701905730475551	-2.409503870588897	0.17949312324523786	-1.2169027641339178	-1.0452457499763397	0.45489264846054933	-0.7816507205450166	-0.3164830859669797	-1.1579264681442383	2.0501116896834697	0.3801377680854798	-0.18954442614248598	0.19892068853007702	-0.6243755805310938	1.0748947205078494	-1.2328985434182014	0.6477229544713807	-1.8905183413870208	-0.45939892690254114	-1.5115649922849186	0.08027833867713223	-0.13973719066382392	-0.4323472641860766	0.6214755464268966	-1.3718378848688304	-0.6223815878973754	2.076723053586096	-0.2671854235835792	-0.8971568947064551
1.7611976754273655	0.6256158776634374	0.18343439666067649	0.4230408253285532	-0.7135807362655219	0.5803272344207796	0.3494597749439179	-0.533337216766323	-0.6521046626141672	-0.6928704346189123	0.3422775349130179	-1.2130632902142875	-2.3970413209920793	0.11262435294001698	-1.2788606439126347	-1.0471687053571161	0.6451774729392019	-0.7298791023234543	-0.3372683453044717	-1.1110186696803521	2.0258507895785036	0.5582128175232315	-0.22046922823674456	0.1626756621661023	-0.5565425333239877	0.98166110035899	-1.1790163571115861	0.6003928971907888	-1.8295125041315559	-0.3871517138424923	-1.535737893216324	0.08907765313963394	-0.21288183824421342	-0.5103906909460323	0.6010178721015469	-1.375335881617503	-0.6490314117173676	1.9834674623782427	-0.2840953190275261	-0.8727398124650234
1.7448284424137728	0.6182833242999861	0.2550693231241027	0.5521722758167115	-0.4719523218013725	0.5769120735392256	0.331158189170886	-0.5988393144462705	-0.644581414827804	-0.9183525134499412	0.5646911102475917	-1.1531788874892888	-2.397004531177771	0.04516880858859378	-1.2832613645106445	-1.0582171901444537	0.8984412729647753	-0.6900417372956309	-0.3637410384273253	-1.0547625692106384	1.9873544681508726	0.7683196402379827	-0.25433000850553966	0.11559776355279054	-0.447566052043994	0.8867044629787444	-1.0915210235349955	0.5365371643761223	-1.8228991910318229	-0.36313279054542924	-1.5577731803293802	0.09886843965424896	-0.2890544576728475	-0.5592102434791896	0.5594613256956278	-1.3882389180825025	-0.7097806833110554	1.7347739837670837	-0.31891789006765947	-0.8437237400973281
1.6174945584692733	0.6579619463987922	0.2910208713842926	0.6926657172252247	-0.2535128439862767	0.5745760527131817	0.3112232504612703	-0.6684922803503237	-0.6976221239286313	-1.0784173104848576	0.7076938860293766	-1.0922990257224177	-2.410855896264713	-0.024788740295836435	-1.2688071536529042	-1.073247724127382	1.1764635311842215	-0.6849997272752091	-0.37414120444826054	-0.996438708204446	1.965053150910038	0.913006010529382	-0.3051430891936166	0.06264751653350233	-0.34439774212737406	0.8017590324369822	-0.9719362868258606	0.4655355465676706	-1.8332539003871815	-0.3780046707320054	-1.5796298196017107	0.1175775172776192	-0.3489525389021395	-0.5792432243410583	0.5169256529878168	-1.3713242289585992	-0.7727742211138167	1.4434473373940124	-0.3563298317748799	-0.825081200321167
1.3664804226185496	0.8140689158175138	0.3628904466475531	0.8256430924412289	-0.08684952007873163	0.5831964773918992	0.30773340894102846	-0.7384356967324142	-0.7006821648382943	-1.1245799863389094	0.7548745353809625	-1.0493434597943505	-2.44026015535034	-0.09178894798740662	-1.2855799738878886	-1.0821818088610784	1.4247587203512986	-0.6937821008122651	-0.3371527879042389	-0.943096270308861	1.97335925375994	1.0599853004611228	-0.35098566525358754	0.005341325000413769	-0.28345190729381053	0.7356714466134229	-0.8529156596484558	0.400321181139926	-1.7051874874287667	-0.40715978858322066	-1.6012338877888759	0.15028618027682342	-0.3904299177312992	-0.5712209843572319	0.4889728967940098	-1.2836072091684698	-0.8265763164125486	1.0872247258557173	-0.3919903423942828	-0.8162788937827458
1.0936694872131631	1.1057668720143383	0.5279323560732331	0.9203955980630159	-0.046228794700738575	0.601757686346664	0.3134590696449542	-0.7966213836364807	-0.6655460605862229	-1.0738794159186127	0.8055131580584141	-1.05073106936787	-2.479243562336399	-0.14203558311180703	-1.3154065649167566	-1.0714481442024522	1.6330455946146536	-0.7222836708090117	-0.3272650938321609	-0.9099325724738045	1.9632136715117716	1.268559322101234	-0.39747302969730514	-0.06883857650934017	-0.24366060485712104	0.7024846364610929	-0.7626451665364585	0.32879701232644404	-1.5420942281166259	-0.4525833698593321	-1.6152300220692404	0.20576895631306097	-0.4371073681285356	-0.5344875696944454	0.4759236559918182	-1.1572478552516716	-0.8769818655381438	0.7115958105664999	-0.4201025284430532	-0.8193869394790481
1.0265291910992627	1.4436476643117573	0.7977114333674084	0.9769445411527897	-0.11783427639149333	0.6200988353685403	0.30874198206580356	-0.8407073542965755	-0.6318183000353852	-1.066366249328658	0.8475349402621051	-1.0675090790372452	-2.4911956532596933	-0.17185778723599615	-1.3328378702148775	-1.046641168925222	1.8027848466103265	-0.7832166860706482	-0.3759549532084332	-0.8876354623531771	1.9014172777061042	1.470009587927241	-0.4607687126882053	-0.16144823643413705	-0.21890260834604464	0.6958581709822881	-0.7043862683457313	0.2628184160538427	-1.4521426308158751	-0.49660459689200714	-1.6104434919918442	0.3082772517810134	-0.49288170183002605	-0.4869422263316511	0.4608988329167845	-1.0217762454873767	-0.9138280271796612	0.46691927615401385	-0.41528094168364993	-0.8258954853559917
[truncated: 99 more rows]
