# Supplementary material for: Obesity dysregulates feeding-evoked response dynamics in hypothalamic satiety neurons
Source: Sci Rep. 2025 Oct 14;15:35837. doi: 10.1038/s41598-025-19800-2 (PMC12521569; doi:10.1038/s41598-025-19800-2)
Supplement: Supplementary file 2 — Supplementary Material 2. [file 41598_2025_19800_MOESM2_ESM.zip › Fig 1/Fig 1ef NCD and HFD/matrix_MPK148_1.csv]

0.05867853343105868	0.3395345612230596	-0.4060124406809361	1.101055408840844	-0.5664628010167568	-0.35064879999922055	0.5554053941056754	1.7644632461319674	-0.116862576297172	0.4076226004114398	0.20321542613611662	0.34114656865144655	0.4978186600362206	0.35842288077173334	1.1708284031778395	0.30166510581968825	1.6046513522823465	0.5312729080760406	-0.3686928167846716	1.4573203007902111	0.20811457384402576	-0.39712471214328454	0.11976784994292625	-0.373643682415248	0.06572176250548592	0.050402445550067364	0.2794948739127614	0.8607795669078253	-0.06009234846594521	0.8090621673658198	0.3726436242732199	0.21737028289949628	0.12442441889383207	0.5552158873932562	0.1509801779782822	-0.13237155753243518	0.7675616325489278
0.09100224415419222	0.31904842724596694	-0.5624643221008643	1.1433601427665563	-0.5363684607496655	-0.24134189815470708	0.529715062166024	1.7444936497428718	-0.029547635238253885	0.36544420433318825	0.08142924753699082	0.4509952270045967	0.5298239874411177	0.3313179180690968	1.1713627597119447	0.2661271544360748	1.6258735323728541	0.5778205343770872	-0.37368970023246617	1.399000260807565	0.0936648948714038	-0.3238750569548965	0.06950914661825675	-0.4016199590508962	0.04680381567931172	0.0626435401320727	0.3089589403767803	0.9294098451837369	-0.05515965020393654	0.7965772722708678	0.1278589002889565	0.24908965819221354	0.07807648407645128	0.602546998258113	0.13238603170215923	-0.009713385829850867	0.764235593927566
0.12249890506391282	0.34673574771197807	-0.621370292846377	1.119920667667602	-0.4381944611309945	-0.18082985410862792	0.5696507440437611	1.7319118664780027	0.06781137747188108	0.327780139989387	0.1247876776141663	0.5858871028061258	0.5742856546708769	0.3025355737083469	1.184800836995472	0.22311740978743674	1.625751865492725	0.640537099083633	-0.3255379142810017	1.3331160133044635	0.07123659020211474	-0.23099317436240954	0.05312132083684587	-0.433614105203364	0.10962024964364879	0.0232000131456112	0.45707694623898715	0.9082293585013916	-0.0984250583428551	0.7609341207840951	0.00011845753417409159	0.2886207070864251	0.08579045570811257	0.5795530863020627	0.07524138435540596	0.07148286867749386	0.7663790410391141
0.1419249481591302	0.402482863807219	-0.6120738767040338	1.053046437759125	-0.3168187474794383	-0.1658924480103854	0.6522920369538757	1.7093640358133189	0.18779808569172884	0.28860492222600304	0.2486461341213907	0.6847224371223085	0.5485379680139613	0.2717899303613993	1.1777750381211674	0.18584292353694892	1.6141674404064643	0.6417306279631455	-0.28891302991933154	1.2746163233932024	0.10924494534798716	-0.16265157602504193	0.04167215294872295	-0.514566735468215	0.15118441702723753	-0.01562258875335392	0.6378497127338864	0.834200806834038	-0.06855892010969562	0.7563685660091753	-0.04438664347571458	0.3163347338127586	0.14615602318579285	0.5761158520405911	-0.07865412301050857	0.15322880769311198	0.7958329608305338
0.16035834809691768	0.42786911548711404	-0.5889696633309265	0.9825859140277714	-0.2754677821665757	-0.17970628830406157	0.6816167594546501	1.6821772585320502	0.2880048209893404	0.2564690014044768	0.3014605276992185	0.7404492875852935	0.512884151168252	0.26647186805898226	1.1412131765989435	0.1737059528187733	1.5754095866932687	0.6245032771550634	-0.2767728744518497	1.2242897597077858	0.1916003735904403	-0.12189408207393429	0.06006586483134533	-0.602721768866925	0.13199431728181316	-0.045089919334090844	0.7786490638466511	0.7309459342576033	-0.0347368069519796	0.7365616471438293	-0.07992403998483955	0.3502184900077944	0.21073542779855367	0.6024363746267077	-0.1813987005106104	0.21044311236820942	0.830859843111974
0.2049299146932401	0.461573979145588	-0.5784801158989941	0.8610308532085996	-0.19589987996994046	-0.18365481956011806	0.7137357621355865	1.6250473371439764	0.4277600884136389	0.25288814165579254	0.30617894508996923	0.8703780530197796	0.4988324567790682	0.26830173895873954	1.0734092697162243	0.15755336255439817	1.5182400578204718	0.6570123015034877	-0.25374178437883826	1.1371954743173547	0.2909991358762474	-0.021126313179633583	0.1414533243556435	-0.7444186338268344	0.08207748916503108	-0.07830054115657163	0.9244438455172809	0.5893392518670648	-0.033117114985349895	0.6821275045298301	-0.1943222882384866	0.4347338325524225	0.26845559447845113	0.605407409298692	-0.23335333340227504	0.3244319741117901	0.9080830687031309
0.2431957307609503	0.5172631546598827	-0.4536563779433302	0.6890349081002717	-0.11251747222352612	-0.2463738678651702	0.7614150701335243	1.5243780703892584	0.5148353413990574	0.29833751538909614	0.29439565409252977	0.9825944337498596	0.4542961300992544	0.25956410541240343	0.9626905958502903	0.17584611470875533	1.4306190469504891	0.689764535510381	-0.2082928581104945	1.0777861884517592	0.43045528580247117	0.05650347341698221	0.2778941431634256	-0.9506990310200967	0.02377038568394151	-0.08627203656553026	0.9462502459764254	0.40482145360060684	-0.039242495513696664	0.6119770822080599	-0.2073817413127707	0.48655956008950135	0.36879278338046817	0.5459551091071772	-0.2398102017794784	0.3988749618032446	1.009372031519095
0.2964936814861189	0.5395620010979794	-0.2843224315645111	0.567057611932898	-0.10103561883499804	-0.34104231237014687	0.7558630363114998	1.366781390829572	0.5700320806096342	0.38257953639981457	0.1393510091283305	1.0442007486728868	0.3635731099489533	0.23136122016991112	0.7903665508972201	0.21677952685711452	1.3005745330789549	0.7006279002552395	-0.15612085229420997	1.0457215127725847	0.5148031314014673	0.1351973597342413	0.4226830177776787	-1.2089438739642524	-0.08702904183272143	-0.04236967609364537	0.8336287127409072	0.2293259925183162	-0.06383236446162081	0.5572491773565285	-0.22498639619232003	0.5182341550876793	0.48600241549677675	0.499303543406657	-0.2377668890018859	0.4507337688406242	1.0841709445151217
0.36967823752521656	0.5425914657588329	-0.14925308914044733	0.5173799992347222	-0.1764823215683024	-0.44721928090192475	0.6602852610858052	1.212807364812019	0.6051977451066951	0.5133727341434289	-0.13273589208537323	1.064963852593731	0.29821858503818655	0.2093112758278473	0.5964782511457207	0.2735951930311165	1.1374505325995197	0.7182741121417912	-0.0810313219378177	1.0486261684604368	0.56609644642961	0.24326534764224714	0.5756009030023097	-1.4498374729950214	-0.21434350503483154	0.026180453565577515	0.5893312195312235	0.12290092372092165	-0.13919221432718118	0.5025800249525009	-0.27008632114738107	0.574269230310664	0.578288012956107	0.42249913646068	-0.17052827653380187	0.44577090299452565	1.0770458306684625
0.42846002364291697	0.5702539545472946	-0.06848920336756935	0.4897560635696038	-0.19388720116226751	-0.5145850763558736	0.5432542323635932	1.0427451569148003	0.6501221383103409	0.6499733518640767	-0.33807631593909504	1.1123638332551287	0.24052647736984323	0.1838760703212351	0.432252676331707	0.33622308833790493	1.0037142979653104	0.7360554405052715	0.04168759291868056	1.0727711188657054	0.6233996761069962	0.35175402613748485	0.6912567665368398	-1.6754334058654465	-0.2526573257648953	0.03138439715599418	0.2556244931632542	0.0963015333029631	-0.21664293927693762	0.44403321101309884	-0.3169467115903974	0.645559459203838	0.655573034001514	0.27331526782487237	-0.08470913987478354	0.4017647317895777	1.04582541480925
0.4630882875822744	0.6022868185842016	-0.018124363819614596	0.5097635231459867	-0.16526882535413276	-0.5025468713069173	0.4115151842181165	0.8282660664574998	0.7220285603588581	0.6896153056203473	-0.41193867682350527	1.1713292270654134	0.1519489340474218	0.15791477693094227	0.27961670101288294	0.37880104593856545	0.8773615048564466	0.738271350726862	0.1985897331794043	1.0503508077750976	0.6627776820914121	0.4170847996838886	0.7286404800025446	-1.8826066629513356	-0.2051301330366818	-0.02526762511240943	0.009143368631869958	0.10914736094017781	-0.28390432930934645	0.39520992713588565	-0.4041057574758694	0.6884888348941127	0.7476022113512041	0.15131320576253643	-0.0996389452364183	0.3343891163473138	0.9787133466270432
0.4807413082559872	0.6021543829706136	0.022013636103289127	0.5526528906307455	-0.16611223361639524	-0.40614492527489077	0.28569343527769503	0.6616915063803468	0.7933528828003169	0.6507537956554573	-0.375517595558682	1.2043635075359653	0.1320266492171199	0.16463955248754575	0.13690788263870762	0.41043038587048486	0.7316323920384153	0.7022492979783571	0.37997660233431474	0.9902834358552248	0.6726287161034408	0.4443801948436173	0.7282997430308529	-2.02513686381103	-0.1706928319369673	-0.09005672281310348	-0.06294637774199463	0.14820747923749122	-0.37177998073522966	0.3566389453484158	-0.5137027362169122	0.7459270260123947	0.8324259836200204	0.08541312819777647	-0.2087246033896561	0.248041532733893	0.8447552933523397
0.4564645538216331	0.6013597692890766	0.013719575343158836	0.5553324611097263	-0.15179346152752854	-0.2644552518486986	0.21122799919102642	0.6224498431661661	0.8423177321000221	0.5689908313938288	-0.2623265880983914	1.233755138195844	0.20016322100359724	0.18620915571842125	0.03694758699269216	0.4195091778879803	0.6068856017472071	0.6302862623675051	0.5624764137116889	0.929194895920092	0.7035144513878338	0.44455342037953366	0.7065899302630083	-2.1245121698604197	-0.1716486860923954	-0.19110784562338598	-0.04541750165274885	0.21221656041907488	-0.373988651598817	0.32500075236661186	-0.6285170944949845	0.7973945111932281	0.8905820644863068	-0.015159556124075635	-0.3146499377802149	0.13691103043332084	0.7256978931013502
0.4073719038328706	0.6161760035593794	0.006457580967205603	0.5433799527913685	-0.057293399414927705	-0.09666674987637185	0.18337042597874836	0.6585638738191211	0.8676048238537521	0.4414341799615246	-0.14354999464580423	1.2537669455932348	0.2837425106171166	0.18428779127367795	-0.029550115028890107	0.40655556644862595	0.5246040288164591	0.5450547887225056	0.7371402033186595	0.8493395571267296	0.7271882890931248	0.40993305970097155	0.6652147265574719	-2.2085898097494665	-0.16442667691805074	-0.2798114295509491	0.0007378836812232059	0.26321477121007203	-0.2909131781831266	0.27523742932931233	-0.7416990211387711	0.7780792774855733	0.9339170630154181	-0.11190782347454409	-0.3985074941727424	0.00417007432189268	0.6542102363328176
0.38001434299821824	0.6252312886385499	0.059092966560352275	0.5105755142002244	0.05102705717702307	0.06281539061217528	0.1803265477868468	0.7073684423463888	0.8691799169081487	0.2990490964930016	-0.13401114002882547	1.1997646621499929	0.36109755976294394	0.12886557639730772	-0.07638349659551857	0.3763680197899581	0.4400281661461961	0.4750914769701577	0.9001294561430573	0.7631302840161889	0.6931669461656469	0.37692122185593685	0.6484699382342901	-2.302548432450249	-0.20345738826467974	-0.2528928486150646	0.10498384472392475	0.2912445321572284	-0.15108958804569536	0.22277149370675037	-0.8005625853632955	0.6975941614487265	0.9845856766802237	-0.17050674136666177	-0.502907155022697	-0.10736876504196902	0.5587455367027089
0.369139096405165	0.614189469355545	0.10054450551766947	0.4126818727014968	0.1643504582337565	0.15281301155815705	0.1881432269836484	0.7720136822628634	0.8133839575138337	0.19483689611461935	-0.20598613395693274	1.1070364579070204	0.4255090179361818	0.010701663045544318	-0.06144526281995758	0.3444908716391993	0.3558694470649357	0.4212610725627897	1.033546244199149	0.7175861905355764	0.6980271380124272	0.3629146999516701	0.6390996715127454	-2.403292790335	-0.3054417163479529	-0.1612324785565822	0.24563363204753558	0.2983688776776564	0.02321871650852324	0.23273003355895977	-0.780557295727444	0.5679999890763414	1.0102020456332284	-0.26804517751287016	-0.6182589723605639	-0.1749328437442132	0.43673165767717315
0.3650570279247699	0.6099846386240839	0.10649296085921389	0.31979009609686626	0.2983373617159216	0.18565323493170424	0.18858154544328382	0.8544121746311631	0.7285343794965818	0.13327365351223672	-0.261255379825893	1.0003068184542656	0.42972924158662423	-0.12173524332431711	0.027115426765214407	0.3063959899975501	0.3024124961342619	0.393264938543697	1.125784170024105	0.6749467527428157	0.7640578089630679	0.3669483802880584	0.6298024198565605	-2.453322706318538	-0.3739445974869372	-0.086768776635522	0.3878987082940519	0.30871155688877516	0.1728782542251251	0.32429572299654463	-0.7150679795755245	0.3852068268012633	0.9844831086363645	-0.3502227322698835	-0.6641109110898106	-0.2293044942479708	0.3454355931191739
0.3643176343886984	0.6195696661576092	0.08054118250793459	0.2790443849952894	0.4015973687342959	0.17599859448244387	0.1426798623094152	0.9047468080085241	0.6722248028019209	0.0701495233270937	-0.34577881351751044	0.8626374221720965	0.4039127896467646	-0.22102861302234503	0.12375083731014827	0.2878329016044583	0.2526889803251617	0.4103706845225423	1.1580822075821178	0.5853562788706352	0.8161350259019763	0.34804205036781255	0.6282204267737	-2.425048809718681	-0.40466468798221317	-0.02103350737293532	0.489661910436742	0.31393791074545413	0.2666731435654204	0.4574581452681449	-0.5687252848313522	0.2016076192246309	0.9444815715325712	-0.3394448298959805	-0.6482820481060355	-0.2629765966974426	0.2783530897247115
0.3610827876683864	0.5982144234663365	-0.05556022630030777	0.22925309354952067	0.44372944510822787	0.11075152311711141	0.030519038694246447	0.8650326247671124	0.6000958132565846	0.0008507054983857675	-0.44101432993407974	0.7314564958651906	0.3943642389292827	-0.27000053297707327	0.2138077251908072	0.2886889663604511	0.15044708666064072	0.48425237410574856	1.1362094859447294	0.4614318670631417	0.8592235009307088	0.31463426844067116	0.6058048017073507	-2.3066555879563384	-0.4364733901545007	0.003921767572017479	0.6521480109773304	0.29033679701369863	0.3110821523959246	0.5956145255777242	-0.4133882118668997	0.05666873259299456	0.8716069763729661	-0.27496705616355505	-0.6298377447669377	-0.27139462230981176	0.2138722876518498
0.3451704226108445	0.5654531635546867	-0.26148561720912233	0.1866560428442837	0.4268804482325728	0.034212615415861	-0.10409343046438417	0.779348993161843	0.4849770556722442	-0.08525060807415001	-0.43484212988779963	0.673743262927321	0.38531079824899883	-0.2570313229750496	0.29310623485154547	0.2724012079767056	0.03577431404384443	0.573213062513909	1.08185702189668	0.32668307429389143	0.8889072532852538	0.2730848863253641	0.5328870897651279	-2.0602560195877038	-0.4352520209558991	0.009031094006247065	0.9145427226750613	0.22564003769308036	0.2798662708572406	0.7357684891024958	-0.325845064420421	-0.08937473463707124	0.7346529958143995	-0.1599816930073954	-0.6326166501444697	-0.23571224508724226	0.18936307861085966
0.32164846574456246	0.550487939219096	-0.4466758562176075	0.21117817268222083	0.3643723949771607	0.026074788802769845	-0.23315386580098876	0.7467901131899843	0.4010006270655837	-0.17045670670951138	-0.4417029638235402	0.6731057992104541	0.39214803209608423	-0.18372212005356206	0.2949349216571408	0.2476654421325125	-0.00602347357420969	0.6554989969619172	1.0163751356240003	0.20527754359070888	0.8112225739278112	0.21505433179266825	0.44490393600306355	-1.7299871453049682	-0.38897274893060824	0.04356635601537809	1.1530072281076076	0.1208378893038086	0.1813006524516026	0.8536258987988656	-0.2549783264143882	-0.21899876053914272	0.6018530210319974	0.0429652604905983	-0.6050455497321123	-0.1371773706618872	0.20958539342875698
0.3035487281428054	0.5315827553792246	-0.6247354547535788	0.2777614391295956	0.26749545503454775	0.06149118805679482	-0.3676689308574811	0.6874550983414816	0.387030236496157	-0.2263043462514947	-0.5368874703223742	0.6897253889716565	0.3811613046038729	-0.0821642851170858	0.21285775801907342	0.24250652557666527	-0.0022483240937382297	0.7391090728838027	0.9554358706674982	0.11981712702469131	0.6775934282049867	0.18721451352005364	0.36794605711076894	-1.4012063708432727	-0.31348682215613605	0.07637485492405446	1.3472307647073938	-0.0006885914268448756	0.10582300680665299	0.8915506036637726	-0.13997191735581235	-0.3118730913962006	0.5095674235726684	0.2999913663690722	-0.5606920403731024	0.0035418634552912163	0.23628239676291166
0.30234721364668915	0.505641929567423	-0.7396325905777699	0.33494184916891234	0.1595391974649395	0.16018039304812381	-0.4801463178046069	0.5406813775008403	0.3886053295505528	-0.2344301433735107	-0.560505062235001	0.7107161585056658	0.30988903591511086	0.05887301448163078	0.10833761994872271	0.2693373972710482	0.015584564336119289	0.7536476058010573	0.9597513609178622	0.08119428342528522	0.595205337382919	0.2294073047687716	0.29339767537544426	-1.099806633088812	-0.19719123324576546	0.10994029108224598	1.4898248812900532	-0.1093142302691569	-0.0006938267079005245	0.8751880470334463	-0.02538161832166278	-0.3958809239361439	0.42330769868987017	0.5446276255303315	-0.5600654244546392	0.1728132814591929	0.23016248569959985
0.30769241275120784	0.4846343303618217	-0.7580596667462108	0.3627606626870462	0.05599166490261333	0.3502877271812131	-0.49475693312573366	0.39982540747747625	0.3605789455283094	-0.24129345789182363	-0.5376271141295739	0.7089858998455946	0.21489863877749155	0.22278370032729816	-0.021594139965591175	0.3163759028108207	0.08118039370676736	0.694844915042806	1.0188508642413114	0.09773720527250412	0.48506711891954213	0.33024931317846506	0.22515292761643324	-0.8481987153465163	-0.05893755026487726	0.15102779115749468	1.4926965060418793	-0.22291865883810366	-0.16484224528962765	0.8596480246681987	0.08514360585848149	-0.46230502749028946	0.3404583612652808	0.7439398025679184	-0.5386515065454383	0.37494012778599084	0.21815918187494132
0.3034408999187933	0.4609945733361327	-0.7498406653594726	0.34967136689275663	-0.010810103142501276	0.5271048829402571	-0.4232623221543654	0.26387464535588423	0.33859612507347603	-0.24374956041175527	-0.5802203954406806	0.6718536383380321	0.16319500489246208	0.3657194909845131	-0.14974471143289628	0.37753947682446554	0.1790005653278608	0.6118293516193912	1.0646404871083681	0.14448400774886982	0.30800980733998173	0.442920151040878	0.16958846287541035	-0.6611148058447326	0.03263858812596268	0.1735939829086659	1.341547340719415	-0.31220678841069294	-0.27224254714961116	0.8858809924794832	0.21557809428422545	-0.49780087428843717	0.3142778680710661	0.8756451374419469	-0.46029727256723446	0.5088118634572915	0.20284462182278978
0.2992355991823846	0.4539423769125034	-0.7574028972290056	0.2828445031291104	-0.07086460508951567	0.6416845185962036	-0.34672704889720346	0.0934299212461424	0.34537587343805115	-0.20034311307353794	-0.583714574805723	0.5962231216439086	0.11193932770775765	0.4836089237013117	-0.22412714097989603	0.44656532978130137	0.23093494215867497	0.5013040734938212	1.1151771492508278	0.20191903545162568	0.15653382811526526	0.5641780261838217	0.10964309421262788	-0.5504001791589823	0.056853560063465335	0.13260109998960906	1.1304230959448391	-0.34780100888725546	-0.2753935842483288	0.9040648749824911	0.3070262742676254	-0.4863968259479064	0.3467150119404894	0.8827250498517818	-0.36625039645709717	0.5301082118348476	0.16062610492226606
0.2912409065736086	0.48195250918663834	-0.7836924427605602	0.18516197930448644	-0.10929718613125346	0.7096522243025993	-0.31392621750127814	-0.010952002865419344	0.3041495247969034	-0.13451038384772201	-0.5057714205022852	0.5071603337729238	0.07546622163381947	0.5875913375799583	-0.25989340499579006	0.48689048539250823	0.24511782418476113	0.37959115107876745	1.16351064005494	0.2769408456394251	0.042214799461107996	0.7097369693656178	0.042104158752123776	-0.4946857218590576	0.04671088541420211	0.06222959007374025	0.8903433015893931	-0.40765651410905407	-0.2546615270754692	0.8844415575155968	0.33196086726974766	-0.4286302460030632	0.4094866547802871	0.7668863043962224	-0.2544403212670627	0.5397198380937451	0.0998113365298436
0.26132627642670736	0.4967190801018445	-0.8077114422469182	0.0775894044392655	-0.07699848336051605	0.6896447275112342	-0.31258691109684233	0.008038802038689674	0.2121093045748003	-0.0670938128099878	-0.4224212149186354	0.4491511355379371	0.10116479023148935	0.6546789794422752	-0.2711267668015774	0.4262225278165442	0.28476732231945256	0.32022097111742764	1.1391621898002378	0.3763799177032304	-0.09601323747157607	0.9071893338075693	0.0049638288376244784	-0.468911832958557	0.012831165905154757	0.0169079722590172	0.6619893083038855	-0.512073562740461	-0.1573033154085892	0.8322400079068066	0.31896543112230064	-0.34572699406155005	0.47800210807601606	0.6230755835714523	-0.11252543782045374	0.5150625615799097	0.07249347265303537
0.22061341984675958	0.49180240794734154	-0.7875580004903964	-0.001092528716228365	-0.019704226635453338	0.6283943402221561	-0.34244126840301004	0.05414325612461017	0.15845341726526427	0.01978794455392761	-0.30015044210100705	0.441433271251572	0.14692710367008704	0.6768661641018235	-0.2399678435686094	0.3113070983345556	0.36619375089274503	0.3045744830893848	1.0767692860225595	0.49624235007224177	-0.18945434523552235	1.1055573189393735	-0.007351378853552512	-0.4447450918647853	-0.04935245720628017	-0.03863229842416306	0.453228171397996	-0.5822717471733746	0.0039296576332064626	0.7628827436263658	0.2838841552168735	-0.26515231743564416	0.5415686532557005	0.4642200488757798	0.05764165029771236	0.43449451793916055	0.10463039693235598
0.1874485389475448	0.4926797938873707	-0.7272477939676204	0.01884997157581646	0.021737788432992504	0.6326317883993887	-0.41422809168080194	0.14545212614934236	0.15537171346318493	0.16869202910339057	-0.1231715325095289	0.46561135936992254	0.17401669570560857	0.6745102053183857	-0.2217522230505574	0.2426642217159285	0.4655782109725951	0.285523059842801	1.049331853272855	0.6145389914845186	-0.20541981415156402	1.2048402975257986	-0.03259025311392626	-0.409090220152547	-0.08833006554428062	-0.10895649976193567	0.21706694831847653	-0.6128046565466259	0.13377005546722648	0.6469641646976785	0.20895234235683335	-0.18272672196912784	0.5946219739401571	0.2901932733018885	0.24701587852527734	0.34591678574932755	0.14309418578920646
0.14564199609549094	0.46034894971988666	-0.6121817745532885	0.10553813652608215	0.06747351829113833	0.6555043779924041	-0.4749839003911485	0.2359959637490297	0.1425655221078755	0.32739756950341725	0.03133750831842285	0.5176101854172968	0.2396777173060717	0.6589791760567029	-0.24281774508382342	0.19999615203568802	0.535574905207221	0.26428274967001475	1.0510126231598416	0.7178131167611884	-0.21051517657157878	1.2322099322009217	-0.03482938178505089	-0.32286971652119434	-0.10242891433683976	-0.09883246404966947	-0.04849851570938692	-0.6239725495245897	0.22812447475962952	0.4732331774234154	0.1405822644973514	-0.10665992832599405	0.6439315610238738	0.1883879256586806	0.45990182578037964	0.26591413188850843	0.18232665912743623
0.09331449938641785	0.38701272869481834	-0.41323690537019286	0.16931191392579945	0.13243512285495349	0.6591639923272838	-0.5034746002673426	0.24976654739987608	0.12767062039782373	0.4439820993980847	0.10976525684036964	0.5820623205049122	0.3147222529449477	0.6491664933567607	-0.24920627431375494	0.1327725406704144	0.5787701238484331	0.2399888071187001	1.056622760485319	0.7983492342313907	-0.23379706332148603	1.2073644410491826	-0.01925283450767474	-0.10804762635513428	-0.1515226458197796	-0.02268930760624722	-0.3062268371854061	-0.5626591666480298	0.269883078553833	0.3457697425598699	0.07499692295518147	-0.05799867493576233	0.6956258551272405	0.14167314645450158	0.6553242598296276	0.18336722401798383	0.2196669860499628
0.047364271925962084	0.3273173758694462	-0.18610724147732444	0.23100699422667229	0.20475738134396676	0.6705521343035952	-0.51757384405223	0.18503130366869053	0.14602387859687446	0.5396782807587607	0.1640398093134428	0.630737228600043	0.32106437675483146	0.6419385033027227	-0.23039692431336603	0.10508560422003684	0.6060721717486489	0.20196703051168577	1.075815335546162	0.8600050897305558	-0.2385527349134997	1.097267239720415	-0.014798915520546962	0.26564400070569594	-0.19822674191414888	0.06890009958509014	-0.532726239485359	-0.4683922473488134	0.2366352198206488	0.30167603070686677	-0.003935947832031372	-0.031100644687541572	0.720755025871934	0.08073532892699135	0.7811105944184161	0.14658547777887515	0.18380489851471088
0.012566563634586336	0.2826038018313638	0.01124261602113028	0.31361896408466944	0.287200538980133	0.6263478453638307	-0.5652775030757029	0.1225686562589694	0.20580893235721268	0.6216248788536547	0.224435551915061	0.6534582567941222	0.30746063906597615	0.6508819973252803	-0.2155774364342676	0.1024047698525885	0.5852984210163232	0.17291698797256835	1.094144812556933	0.8870093105785524	-0.21012322561619	0.930649020671957	0.006570160275607561	0.7071929796061772	-0.2204769025321604	0.21640824608436873	-0.6894690905223064	-0.3915098314044571	0.12084196867903456	0.31419030202557263	-0.054701370811966174	-0.04829627778740149	0.7203447536965113	0.03183968384656906	0.8352992492802525	0.17504343003560477	0.09827396756707843
-0.014405896400031357	0.2294309029752629	0.17036848761824816	0.36987370432215816	0.36226387432150275	0.48853447396339844	-0.6422997968435673	0.1136132766951821	0.26980564798039247	0.6214412450203886	0.25965790011304757	0.6143908375746405	0.282092143826442	0.7152248328379629	-0.21438997746959712	0.0721496391342371	0.5214128803605871	0.16283729879388234	1.0888299456170087	0.8909578269042276	-0.16092031568343934	0.7978840206429992	0.0679758302456445	1.0827596124415217	-0.28908598968841515	0.35764800598609925	-0.7382567985454468	-0.3603717652688508	-0.11763558669858085	0.3402470124943363	-0.0329356156881606	-0.09910698531511311	0.6810868349106702	0.042206698446685856	0.8334466456952319	0.26905518622147884	0.04328346236051304
-0.02541977928109901	0.20201673096227973	0.3083463807613612	0.3828980408321083	0.42620955529668336	0.36003867327085687	-0.7140622690958269	0.13352662070008026	0.3108950320081182	0.5259516517221383	0.27896515397682375	0.5284926017266789	0.23251041010085038	0.803950698089897	-0.17715126433750966	0.03358166907480581	0.47102193480908455	0.14405610850115141	1.0780185068845132	0.9081361421831652	-0.11210935670607414	0.7090193207168125	0.1202059403351001	1.4250225712818765	-0.4013457499425355	0.41422906538736004	-0.7173178680634142	-0.37918663915290707	-0.4210775144104793	0.3357818264839036	0.020198433584659232	-0.16412797297395887	0.5888268794623019	0.08636133075266521	0.7711664722341138	0.4191975833375768	-0.027405945138892645
-0.017733167312353575	0.18157198311443312	0.4246133501500119	0.41034333846529636	0.47681405103243824	0.2539339339693729	-0.7570174781399341	0.17321830298781404	0.34095876465506947	0.39887703910215516	0.35973935871471313	0.44031770974704604	0.20318103456369596	0.853311465610823	-0.1382263594755909	0.034257509671642074	0.44378245844721975	0.10162953474634537	1.109249028433224	0.955472952846127	-0.06217480498994249	0.620030888264973	0.14875483089191902	1.7177318060814393	-0.5018166422797183	0.4241638667872465	-0.6778330277258627	-0.42853442241021716	-0.7165387780686194	0.2881042153330541	0.09484217027394405	-0.25392739027323097	0.4779508240540922	0.10336576323700256	0.6396861060384273	0.5126439497435147	-0.0851459756057887
-0.014251856080016367	0.15008541598357938	0.5088862616290968	0.45004970101744923	0.49881933932965383	0.15534103461843735	-0.7667335373284823	0.22650056129697096	0.3549633963778518	0.24203079126394514	0.4705584050001964	0.3490237988670269	0.23123727000518368	0.8772827743976308	-0.10257884135616382	0.07091059804004385	0.43183129462229364	0.07811926776119969	1.1994654877724815	0.9905557473259625	0.008846708125942557	0.5076322619590011	0.201423031373553	1.9310062724336157	-0.6097219558257789	0.43412232247618265	-0.6058330196254967	-0.4398948652671114	-1.0223071724234931	0.22990991607869193	0.24028862804242807	-0.39164172272055187	0.40497366085063025	0.14366437181976915	0.5449581256690934	0.5378980265806111	-0.041153571440533464
-0.028485181649398072	0.10172986257179002	0.5584442129130565	0.43884422446899035	0.49458312964874585	0.12656972455143878	-0.7184941557432333	0.2947009518945441	0.3428762692430297	0.07017247755625115	0.5040719209539637	0.27865235783706466	0.2672859960472319	0.8537918067220099	-0.039026037566966584	0.11984145725095963	0.45690162432134585	0.0886313296660534	1.3032416717405257	0.9513428955399613	0.04391325360111458	0.4114673430191072	0.2708360201783645	2.1289235486326072	-0.7251944481023102	0.41924377466540064	-0.5276709834118429	-0.3846055428885194	-1.2558962029563712	0.16830797486899654	0.4316992392782436	-0.5133844167851871	0.3808958125554618	0.235576806140304	0.5179046644937284	0.5685233063270961	0.045323432714954655
-0.04544502088304308	0.04420314291894384	0.5873983662001244	0.40111912008917444	0.48622572050450763	0.14125633471116367	-0.6475596183591724	0.29778358254840914	0.32553312506799637	-0.0872017175525976	0.5136362805298073	0.2501258565072216	0.28334170725366764	0.811544662323883	0.03685259027551742	0.16140565395636539	0.4921919719509583	0.11035805915577357	1.3785129069495627	0.844097561315056	0.05676924493776114	0.37813380060736296	0.34222041574797146	2.3401741992281644	-0.8137968180095978	0.3994451347327677	-0.48286167218028864	-0.26580226758845643	-1.3592325504273568	0.1403124336325467	0.5718322921194452	-0.5859583474549097	0.39740926761626094	0.3214839576132129	0.5059172295318335	0.6239629153040658	0.0945783690989003
-0.08392429282277444	0.02107657389591442	0.5912451590866102	0.3964745312589459	0.5073109270610707	0.10230070317274816	-0.6113739944138515	0.24837148827184213	0.3328607318862732	-0.20553076886328983	0.5455684890337049	0.22157658861606128	0.307554945739726	0.7995818813167219	0.13505544665381497	0.1863892280193998	0.5249586008671051	0.13773265738100524	1.3975919164774981	0.6952793425577758	0.10176521461603634	0.3824149459950646	0.41416459348536117	2.520621183528088	-0.8500396214029005	0.3940046482518773	-0.40574658249073287	-0.11121222193289877	-1.401668479953059	0.22362340419558785	0.6499329428578037	-0.6066468435281805	0.4197691011768444	0.4032822313482728	0.4861379618447071	0.6085403385291692	0.1895404673373346
-0.13055229769129703	0.04764646887226455	0.5160731966316502	0.3642547262268482	0.5270543477458528	0.06457296854932773	-0.6024128170168963	0.20037695407698125	0.35951746977425886	-0.2947538576013418	0.5184822227149051	0.18740398007967363	0.33226329426298873	0.8003367030628722	0.2982835559375072	0.1855556912833019	0.5594563756776131	0.20164275096706374	1.3626591585561054	0.5393810255613534	0.12627521435949193	0.41921299912517507	0.483674935710659	2.6897586091880648	-0.8504644454719766	0.3923488480185632	-0.32884088210599866	-0.005777409655718211	-1.3655346246247884	0.3703576418409924	0.7201915200589084	-0.5406108358599663	0.39717848951758655	0.48615513464553634	0.4703090988609313	0.5364845521307752	0.34129652283480894
-0.12110962607438117	0.08747647965924234	0.3869523095491327	0.2906883367130418	0.5287795010095702	0.05966138088935348	-0.6337769379062429	0.12364870203550168	0.3807983465852866	-0.3585895688903893	0.42569518234975295	0.18881550688131069	0.33945417813664924	0.7936805476650057	0.4570943178726214	0.17352572865962063	0.5557646549149434	0.26439084285155706	1.2527050095980667	0.3992313886225015	0.0951804385655636	0.39186811095518503	0.49973825009045375	2.8887175552617834	-0.8415962430299562	0.38049804920584396	-0.242602401277846	0.028221397538279364	-1.2082772591374495	0.4708537032994344	0.7505035349151494	-0.4180620964937741	0.3363556395110476	0.5048347249768412	0.41538485139916104	0.49772394166189404	0.4658234088187105
-0.06714930197314734	0.10469310942585142	0.2747573111671564	0.24937423187350033	0.5121413561994805	0.008619391481784954	-0.7012049276132333	-0.03374546894108491	0.3418319140656614	-0.3974510788552791	0.3709870455759089	0.20912327957582205	0.33924198812070516	0.769823605809432	0.5626831690111749	0.16615906615411094	0.5287337503475812	0.24979826334353222	1.1040931532393672	0.32087376291818825	0.07999887156029192	0.2649432861371924	0.5025371609293591	3.058331172864496	-0.8223198508954981	0.3485884132809672	-0.12235311479530406	-0.00016595604117780605	-0.9245072265838926	0.5545759409950135	0.7364518194749274	-0.31835130733833694	0.2399416782865173	0.5082166474226129	0.27627611750044706	0.434651570655802	0.48770135175035223
-0.0251116986410706	0.11831742317385034	0.181101978013713	0.2143774174359167	0.4807627351693922	-0.03717394052443693	-0.7561164901951267	-0.1731163760217127	0.2562119100978901	-0.3979560718967624	0.32836825930593533	0.21850310283830718	0.32554394375809376	0.7173978045314156	0.6755630181928114	0.1516059653022452	0.5207663077976354	0.18505044760053457	0.960728024500848	0.3257072915237549	0.10338527856497612	0.09676603726546824	0.5243686654728065	3.2385102991966286	-0.7709957930498919	0.336926848780625	-0.05558783931544673	-0.09258989792777428	-0.557278884331627	0.634068002470182	0.759529921598846	-0.2760488557714926	0.12457827095961402	0.536978791587565	0.11422779215192776	0.3121504516698637	0.40007132087279224
0.021993831219496163	0.1166454235522862	0.07932146769027384	0.179543001209177	0.41996066680810007	-0.0689066490334812	-0.805329912801785	-0.2044827054486426	0.2001933832067606	-0.36487902767974995	0.26797251670431677	0.2260616011954574	0.2574073719716186	0.6605345663214917	0.7782782186368638	0.1542192156100103	0.5014525596268153	0.11000675631576388	0.8266752694604935	0.34399754530819215	0.12154567283118049	-0.10036462260978052	0.5541344737856704	3.4022608035044257	-0.678994830589975	0.3777304973873038	-0.04745156918528981	-0.22071808879318086	-0.15418172725471907	0.6448784528112241	0.8282841010193358	-0.25013599200295256	0.013932993650079772	0.5335336556381327	-8.874671195550354e-05	0.22231629774684425	0.25954988471859564
0.07008521912816025	0.09100257787106067	-0.020601323141643126	0.16448868706363656	0.35388729680766795	-0.16051738945602756	-0.8643080966480596	-0.22594861525731474	0.18137786943739814	-0.2946161322263977	0.21910501551145606	0.2182982037864598	0.13002263239987555	0.6345503995449514	0.8457733861887677	0.20461439611407028	0.46822707276276426	0.007345257147295675	0.6802438713335569	0.30290120584959884	0.1653396595796056	-0.36973033096303604	0.611597330226122	3.4221715791100076	-0.5645047439731881	0.4288947245967217	-0.020829214715273704	-0.3140772729488699	0.30121675587190794	0.5967308220803331	0.8831786157801111	-0.23255226301716037	-0.08168606523456555	0.5077741528969942	-0.05005455516676345	0.2329958824789508	0.054931988732226864
0.08385642373749644	0.07858673909706579	-0.09187019818006929	0.14059991024800517	0.2913217384434645	-0.2658998364545751	-0.899763189827325	-0.23130384223264416	0.15643318921723195	-0.22646502585560366	0.18342357805383028	0.1710120559316451	-0.03810259023312207	0.649463847377967	0.9103474046875837	0.25856900376146774	0.4536479043271231	-0.13063568908966428	0.529655974702316	0.24966431332068995	0.2555406394456961	-0.6040302415453601	0.6704231345533436	3.269343727488684	-0.4456867621526565	0.41264422802119094	0.04617536282723881	-0.36763364641708657	0.7110871702638134	0.5553690990363453	0.9243414997348388	-0.22407386058597986	-0.12722627670657577	0.5254423271697529	-0.0028676520894871382	0.2511825870668625	-0.16624218839160357
0.06970011832812344	0.12336653094194228	-0.13938278153901945	0.12218395313792571	0.2502822591365514	-0.34525568413728036	-0.9478564652593597	-0.17298137029964672	0.162767802588173	-0.16889581912675522	0.18740235163738395	0.11443715105961101	-0.24989180281371634	0.748940204165971	0.9667517055094617	0.2807816313774716	0.4327281533386441	-0.22810871554416795	0.4077774447893076	0.22762977681362706	0.3138106814796976	-0.691261672132885	0.7016005674632165	3.036902535441449	-0.3146285368417872	0.3153541371694371	0.21186212845579844	-0.41967712797942136	0.9596951626690748	0.5108934962745525	0.9180358324416173	-0.15618693407715198	-0.1294314896494779	0.572915668417839	0.17533646628722427	0.27577704249404195	-0.311553120160564
0.035364530996794236	0.18763091243614377	-0.16148776700380923	0.10246881034106792	0.23766947194180835	-0.39039895307086003	-1.038393578199265	-0.12570686662247454	0.18524711976667518	-0.1113036581687447	0.24545163802305883	0.09929738778399896	-0.46128021203086134	0.8776258751913314	0.9931132945251602	0.3175473598453425	0.3905757936699378	-0.26361732568035345	0.302184212294794	0.1959962609631153	0.29546737676764523	-0.6432534521783319	0.7160575504050348	2.770651715460068	-0.1419641042654975	0.21018716806491464	0.5112589215910659	-0.43887710162134147	1.1236963365265613	0.44747022919218427	0.8571877434852144	0.0067536309558998584	-0.12555954599392155	0.5985487441516641	0.4266639379314909	0.3698202092232471	-0.3189443170969315
-0.004424083663063394	0.23896626715369015	-0.15779109286411283	0.0447849658481216	0.22637930224924835	-0.37238979831762326	-1.106625151748918	-0.16674860613087836	0.15391646444553453	-0.09367481017521839	0.3139069476272548	0.07225071293974379	-0.6453668391965408	0.952513341763858	0.9674166825296762	0.3650589538029018	0.3485277198984861	-0.26248234727417186	0.1855978362151295	0.18117797843056074	0.23994099142134	-0.5019509078791022	0.7142565121260918	2.5057104233212093	0.07822752103900665	0.1050911618275373	0.8878605426893825	-0.3909046746421065	1.294883052926916	0.4163314320141799	0.7623786748429942	0.1505282299297316	-0.11917468526388977	0.6259517979879498	0.6577217468220048	0.47067946385500187	-0.24009502817977602
-0.0389291153464097	0.2945561159577944	-0.1358549909894619	0.03517099176596339	0.23258985399863538	-0.3483615410399108	-1.102315020229185	-0.21568818038021145	0.08355089429805754	-0.11226773579338975	0.35104216774040986	-0.0021731760045948455	-0.7956209471533604	0.9903459226163221	0.8764335766565768	0.3857396760660792	0.3356171258188585	-0.1973832286911648	0.0694202960539251	0.20691141241512315	0.14971388149155718	-0.3360503374794468	0.6698146756753217	2.3179717498981693	0.2957639959117647	-0.02938347140664982	1.338137286326627	-0.3112715461415983	1.3949505675197977	0.4388336194088497	0.5925737764138959	0.2371034660227802	-0.10394333075129092	0.6806314786531895	0.8515640189899136	0.5254280408787178	-0.1041561341261236
-0.0768076300380853	0.34455056008774954	-0.11532625236596623	0.10295600497360904	0.2598089388262001	-0.3549344009966395	-1.0880453192655517	-0.22021087206946022	0.031316014852812143	-0.1524376368202986	0.3828468514499589	-0.07042732683210641	-0.8697931460600232	1.011618171825989	0.7679235764649295	0.39384976322811	0.33472026710250513	-0.06686071198052551	0.007958629646064357	0.1971989699588696	-0.010123718114722846	-0.1610677996966402	0.6489810436918303	2.1627629385631697	0.4993078280092356	-0.12194270444893258	1.7680434418806352	-0.22088313154654804	1.4357079071891707	0.46580099281395054	0.3618247636381446	0.35747289772180313	-0.15320163381308077	0.7284208874195744	0.9805379215117516	0.5642514724342597	0.07896816116929065
-0.11779775919405973	0.38275823460825886	-0.07976687422014783	0.1619715147955026	0.27466442526377965	-0.3335063960095024	-1.1025585304845387	-0.1789216220705991	-0.02656865489624503	-0.1735325734167137	0.34657879993834567	-0.1254768720959201	-0.831033103147579	1.0203558053723225	0.6643296563870218	0.4280472974280041	0.31939024020666484	0.06293217575470963	-0.033356511224557524	0.14298629465982382	-0.1829218293124198	-0.02520948652628041	0.6922303007416777	1.9606194588724128	0.7110295234364743	-0.12428447906462022	2.0993571476220927	-0.11253256395984552	1.4918964939588046	0.4640971718362876	0.18248134311067593	0.49032110483009816	-0.25248750026557526	0.7113532414315829	1.019687794330483	0.6087602123324805	0.23841106148058727
-0.13055229769129492	0.40658009060263184	-0.01243861628495117	0.2361874971526991	0.28758390637207576	-0.355247394327915	-1.0910161443808502	-0.11288132302609803	-0.1063334216400651	-0.16288181108729294	0.2391009032646932	-0.17588203885112372	-0.7075856672050211	1.0547573782877424	0.5662217967258967	0.4711659275061296	0.29682277204162605	0.1793215089788725	-0.07140096474753235	0.14271398318908762	-0.35781034560551117	0.02245228235643723	0.7660972085336221	1.7386544895653369	0.867895810943887	-0.13455044051117024	2.417748541980351	-0.015432410727793675	1.5065915174378648	0.4474114767446766	0.0635058845883473	0.6021225735088777	-0.3171822939276712	0.632557609120339	0.9832350943781748	0.5782919853026474	0.3289975711326945
-0.09190358139954567	0.41402959386703103	0.05526493851721846	0.34174633420341594	0.32776080904712956	-0.418375741604632	-1.066859927049923	-0.03784064251045488	-0.1661184754004041	-0.1281520623708882	0.15993351093554778	-0.18892727848560167	-0.5199625397736094	1.1436204838571578	0.48518959697674113	0.5020743708014216	0.28468389360165036	0.24655546789731542	-0.08502882869605796	0.15158679861057225	-0.5610238509411405	0.07011405123915423	0.8382604314670965	1.5390110175739347	0.9336638871381769	-0.1635505988832224	2.6313256328971053	0.030036867825341058	1.4219552499452397	0.42943322780794385	-0.06987338247179545	0.7360753612156016	-0.3544657778692869	0.5480727614797601	0.9039545586074654	0.5183920791728586	0.3924731704222076
-0.011463726287744402	0.42603157134856173	0.13702336098757667	0.4314713456965261	0.36099876192811353	-0.3951420058601481	-1.0656423757731643	0.06336864713253407	-0.22383193938268078	-0.08449311851192606	0.14526815958591446	-0.13535755970737215	-0.24100339881250674	1.2295557959869599	0.44899584773356765	0.4799969113047819	0.23656638061020727	0.22193724580137558	-0.09172919513741748	0.0998930044158355	-0.7415564609917857	0.18516055359416267	0.9108617447927518	1.3197841519375813	0.9749780278561098	-0.11359274041521836	2.6169675091379956	0.04568842226982612	1.3068098755902775	0.3675669005844724	-0.14189242516085568	0.8611317970755245	-0.4404947246534093	0.48931580982849765	0.8198790488519968	0.5136490871300692	0.43475081689822304
0.12094933279709683	0.4380169943783952	0.2404176478390052	0.4720708984083405	0.383387417617265	-0.35021542461745014	-1.0403173092165485	0.13307660162652465	-0.30020683194421255	-0.014253177287731941	0.17294103995870064	-0.06915239939836489	0.04076136569274711	1.279168170756601	0.4431535496273882	0.39484099610346346	0.16316996612521234	0.15713538346760464	-0.09720305382340992	0.08847861526748016	-0.8931108304075831	0.2841218276138818	0.9726811667998454	1.114723996597578	1.0034943434930326	-0.030022137210929355	2.462498027696241	0.0783118731857511	1.2018832850975107	0.28936739295442654	-0.14723783855155698	0.9088078839860761	-0.5420114460597678	0.4291049475930727	0.7027836046105802	0.5231664817589788	0.3902853761290424
0.3132994803997495	0.43422602493940293	0.3134691829955578	0.49110396871963846	0.42181999865900127	-0.3740269942042831	-0.9608842639206994	0.14675718146266006	-0.35622535883534373	0.03727906717250171	0.23700949663744364	-0.0548322323301532	0.2488254646601029	1.303940048062054	0.4487821051199303	0.2712522789620831	0.10764815442897455	0.1295986454700618	-0.08014551078116784	0.12383372121805251	-1.026713846066715	0.3743228388171517	0.9677648190654244	1.0032950819977255	0.9685260123069653	0.06908933389746881	2.1911893141647285	0.11159549511514792	1.0395607010963483	0.25423342934603743	-0.16676300123614501	0.9043000010032987	-0.5959365951169981	0.39746658901162196	0.5297558786037796	0.47215575939150317	0.3089526450412645
0.5052491231703626	0.4397552118067547	0.34210433394570006	0.5061095634019235	0.4727120199387076	-0.40648199501626275	-0.8452655946795297	0.1760759241049022	-0.3662066550387469	0.04556554389862212	0.3401005403856402	-0.11083797316927227	0.38861153183035163	1.3084918519251978	0.46937264356732566	0.14137824427012816	0.0557763491365139	0.15837845505532638	-0.04771119458366863	0.07034720984097005	-1.0928490372721245	0.5198075424835522	0.8467301790491701	0.9585925633735297	0.9444969008996887	0.20618959321591265	1.819313908803791	0.14696965858722244	0.8199599193661854	0.28942614540193423	-0.161545621699113	0.8618482817880189	-0.6704522789782967	0.43865018664561684	0.34999884251610036	0.4151142127047144	0.19997683741147748
0.6176061325892572	0.44227148846495085	0.3633461366164489	0.4688878934757331	0.490155236271866	-0.4094674698684022	-0.7449150184489349	0.2196827723325831	-0.3589304099505045	0.06872636111927989	0.40353137309266274	-0.2081422562369057	0.469031547873146	1.2936470242509235	0.5153273055000944	0.02569686211172754	0.0127479879309049	0.2606886513837834	-0.005033267318193399	0.015612604223011143	-1.0866300821133381	0.6723450001123488	0.6867541708394755	0.9502592043756757	0.9841382968456219	0.2999551949996092	1.482466342863514	0.2033317588627111	0.6517180974506125	0.38131497330080055	-0.06369574903224436	0.8050071612634822	-0.7745844855029819	0.4826467851924489	0.23647238459288583	0.4214905530006458	0.0018631947291129158
0.6594280794733136	0.4349378663624435	0.3642656139405346	0.3972540426710095	0.5092085956511628	-0.4118510344680935	-0.6991350904427422	0.20899481933560074	-0.3603514178147949	0.07751783088688292	0.3838670498047215	-0.3201765044764547	0.4637975274798585	1.2824619383761633	0.5433038387077452	0.00021767161101684528	0.01072484152424344	0.4315299248091728	0.07321338485294	0.11192009437334574	-1.0607351889941925	0.8071144670569366	0.5843383724907145	0.9728485596591364	1.0023260773030642	0.30972441637616466	1.2979943653167847	0.2102360473786448	0.5368672125441286	0.5353051382131582	0.05572782797792634	0.8024994647697529	-0.8277147322203279	0.5193422240666383	0.14139023000876685	0.41187892674174964	-0.22463264418889906
0.6362296072790663	0.4468736260371758	0.3637401983267713	0.37433965512046163	0.5913258910041833	-0.350913640510286	-0.674175289269151	0.18746140666589356	-0.3747155816478197	0.048228234480978	0.31681451293831453	-0.4293649325514136	0.420935144259162	1.2616242835051916	0.5358940947681965	0.07852506876439769	0.04130146659812937	0.5920753226927928	0.154617158838817	0.27589698500160476	-0.9672156910391673	0.9519557615899286	0.5546699175983312	0.9592473272947807	1.0167169926431154	0.2934975740896825	1.262577660044316	0.11277830151429433	0.43002644063625184	0.7438175744107763	0.15053689662015038	0.8509517434521705	-0.8263813476502012	0.5622009795476023	0.007239935117020058	0.3988121407165839	-0.4122803520093691
0.5394768822776855	0.47824431200613987	0.4137485058511001	0.36686933742148703	0.7136584257714496	-0.16550120634628776	-0.6713749213326013	0.15206740653063017	-0.3778144060265756	0.03211436561189786	0.25697987943181333	-0.5037205218118022	0.392454528785784	1.2009640631782688	0.5520435366877222	0.19697739736982597	0.07619552781819056	0.6847382025687281	0.1994755443360563	0.4288452610650514	-0.8001661938537914	1.0616570188365955	0.5744813386667452	0.8959435609075272	1.053490826122767	0.24836519058734066	1.269008902978084	0.012322278963742906	0.34715710983449954	0.9646680245845879	0.2576692236780539	0.8987770980111567	-0.8068677773066192	0.6016778125827983	-0.10601408110251506	0.4073243979589393	-0.5822187519703049
0.44183072342021534	0.5056419295674253	0.4757475482752603	0.3452378957366332	0.8545459423084912	0.04521553483061017	-0.7145979916575941	0.10234029890257532	-0.36779886866981903	0.04554258966946465	0.20706667492532665	-0.5742968618936168	0.3933268655179994	1.0938022486112913	0.552756012066524	0.3042107720677799	0.12239418030021806	0.6773878662239481	0.2309104838439957	0.6311726838219802	-0.6528710248198535	1.1169902043099875	0.6477641259357836	0.8272528731680924	1.0486850038413116	0.16652135048350883	1.2122943141295992	-0.027893138607153208	0.31438043421887935	1.151530183876369	0.31438822085361245	0.9135247416766618	-0.7443525545764598	0.6631845516432386	-0.1537458675871508	0.3862793339280227	-0.6860502865323795
0.3776113140059888	0.5246133312140911	0.5270881596773498	0.39777371694572133	1.0142759661592602	0.18668852056591978	-0.7389977192438744	0.07765675271796901	-0.34550787783478076	0.03681998258933613	0.17342563417720963	-0.6256582242241249	0.4605439472353856	0.9702630894914981	0.501861520840724	0.34958220413535845	0.14581679282271	0.6360962708753266	0.25707598262517173	0.8442791022955467	-0.5280999706887441	1.1117686917273015	0.7056894111235341	0.7477288187314466	0.9726680469804908	0.10490192751516061	1.1300342300930324	-0.05619797080992027	0.2533033226045086	1.2599284495243237	0.31858132956128943	0.9001503603767714	-0.6597852024172848	0.7433392742831562	-0.2119121713227079	0.3015650985677492	-0.7133090208336985
0.31938407304034205	0.5358206950140841	0.5879800763439376	0.4329166897730678	1.161144014010528	0.2354432510141843	-0.7151824162704435	0.10317283418865424	-0.28825666942281736	0.03560340844395151	0.1867902326245286	-0.6388172966651854	0.5619471981882038	0.8550727163518402	0.42220677349058305	0.3216699874860386	0.13244734079517936	0.5604040205013125	0.21916780774168315	0.9227955763577945	-0.3898196736286764	1.0873686376679235	0.6867785091945946	0.6872226800077545	0.8658247936071266	0.06556484482941762	1.0418514200058353	-0.04392979280949877	0.18668980935874968	1.2956205613840204	0.32181418436644593	0.8724462848269967	-0.5955519649525394	0.8298153472889988	-0.26855280151765853	0.23236767161236135	-0.7082238773414784
0.2563045619942221	0.535522714883508	0.6312893347927746	0.3845869822249227	1.254839004600058	0.19699322408782124	-0.695238926357111	0.1216461171581722	-0.21429577817291431	0.09836027096256304	0.19854801866310318	-0.6262956879409944	0.6416363375094115	0.7500610000920744	0.3076169833998214	0.2775375965126564	0.07871924653165588	0.45631028667742674	0.13624225561488532	0.8468660612675439	-0.28757273440040126	1.1157776255585572	0.6094312166203684	0.6809131367665261	0.7347400167919433	0.033040197389310605	0.9063167142714044	0.023957793076252204	0.20424138048805157	1.279228628529939	0.31922149882964124	0.822172940833655	-0.5291647985668204	0.9435048336201438	-0.25632016902245175	0.17092864885941403	-0.7009213747683497
0.21492933203820797	0.542293485628259	0.6342729448852231	0.3722447182005328	1.2990029281512598	0.06115411831541977	-0.6969678491701122	0.12362620108181996	-0.13862282925518757	0.16019896431484482	0.15911735225174242	-0.5500277075300015	0.6980081517452116	0.6866559734155205	0.16198701597255843	0.25978551683576806	0.009807125628439084	0.4025339288608289	0.07973204644165352	0.72325934617591	-0.24683596510398426	1.144755783067211	0.48411302610283985	0.7228477897235711	0.5927956747109256	0.030296299859816606	0.832432202427652	0.07146259892094348	0.2544812803984265	1.194742609016782	0.2797550634360336	0.7229995152125842	-0.46080319733687336	1.0507149358262153	-0.22534354731410025	0.09431833367820733	-0.6574020072070248
0.197646008132533	0.5794913385951502	0.6351924222093119	0.397237802849926	1.2985428872809333	-0.10261362317055625	-0.6853037079387491	0.11138568228106649	-0.04329545831086544	0.15769695333659756	0.10096604603059026	-0.3980836773022516	0.7216083968518758	0.6823557768010922	0.009469786550200698	0.2679631880574827	-0.0442546835062894	0.4038310470393198	0.0075043675144508045	0.6058704096660831	-0.2117171595014285	1.141464497884762	0.35402451798161494	0.8141278327464715	0.473181147760873	0.045529662006308744	0.9016503240496923	0.10427859971579903	0.33997156729163613	1.043543185360942	0.17185453325611494	0.6000925334901449	-0.41126283215447923	1.1229679705087274	-0.20158663075325486	0.0448467279338863	-0.5758623226050317
0.2051785797812621	0.6353129497230345	0.6272173637861063	0.3934539245371836	1.2915272640084798	-0.2151949167883774	-0.6806526620615229	0.08539708078314848	0.05225448013027345	0.12517081061938204	0.04732911752924075	-0.24256529694777967	0.6541319717816705	0.702187002677199	-0.13069786963957736	0.3503481568117725	-0.08836761804330887	0.38861693173743617	-0.10176838824616721	0.4560083302709791	-0.18062238370749983	1.1191184037512776	0.28444116069095265	0.899753096449405	0.3699488989746794	0.06757545939844219	0.9786756754657496	0.17593466180347345	0.5269429181304194	0.8974258484143445	-3.091529510976798e-05	0.4523175615382196	-0.361312194796664	1.155744172156044	-0.13786251626263876	-0.021052591971882202	-0.4731542499772824
0.2420558323928362	0.6683721897652608	0.6069138032827932	0.41307162840753014	1.317002027202728	-0.27622861638657714	-0.7118219747465853	0.043185291683495795	0.13282391397797064	0.07793100701173569	-0.017785042463127836	-0.10594316248618027	0.5351405261739342	0.7513647831081505	-0.24488392368235062	0.5332080942956589	-0.12215624875251412	0.35959391249370465	-0.19916218926498144	0.32159992684014815	-0.1645262644729935	1.045670776521839	0.2862178606147765	0.9287710429597837	0.3135800553087616	0.09406826313147268	0.9310246522402033	0.2577408532233398	0.7167413676745938	0.8031281701677428	-0.2097823760690754	0.25653811384918357	-0.302412495612424	1.13779153711682	-0.058527492151189464	-0.14989864071042763	-0.3833068600188122
0.28452474862095606	0.6615517556654139	0.6003085784240453	0.45423957485731065	1.3100055722998678	-0.27885294508724706	-0.7455968471639169	0.0013785197500446906	0.20577469120386055	0.006221995121412133	-0.07254418915471153	0.023052173934318677	0.4276073414271776	0.855392943759297	-0.3222587498203232	0.7383482434552328	-0.11577395184077832	0.31562701090194345	-0.2537872105919989	0.2953899477817954	-0.14709751199017737	0.8477482284823973	0.3100207719230167	0.9487413425582073	0.30625184011714984	0.08356575879444862	0.7518771455874786	0.33327542001518246	0.8141290282863218	0.7330658765172344	-0.38861366118187257	0.11440545900815065	-0.28736063517657257	1.1608644659524434	0.04867831824666273	-0.28615757767478583	-0.3051079964320552
0.2952459548939948	0.6234930712101936	0.5637921932674421	0.4788591436217537	1.2462515750206573	-0.23934355611658004	-0.745304634857494	-0.03057283447250615	0.28993944615398115	-0.04391004136016974	-0.07593634868427926	0.08420315763101101	0.3056923889331056	0.9511638119752884	-0.378045571980571	0.8645502109043788	-0.07846045780450153	0.2039397310748076	-0.30509611835820616	0.32053337357976364	-0.15065120065234097	0.5976847941314877	0.3754909471982439	0.9707652199096761	0.31514659406349305	0.037629129464493136	0.5015372752958385	0.39871487172595954	0.8562999173083895	0.7019270793392314	-0.4998430715571985	0.07756620337407483	-0.333926527087144	1.175466785297728	0.18702421537507136	-0.3564543736467138	-0.2421645633219592
0.24390431623301584	0.5855171590134645	0.5028439820708073	0.4936536206299392	1.1400396390843635	-0.20209734969511714	-0.7245332100759625	-0.07516972466201237	0.36929331905752394	-0.07104194022520036	-0.035153919452864904	0.08984926483755591	0.18108969623707483	1.0007990601311767	-0.3690921313869493	0.9246549679829803	-0.05601813271616226	0.06622901779170079	-0.33469129623309024	0.31674370561201926	-0.16000576345421294	0.383008862118211	0.4806326413205454	0.9120150389748181	0.30333117464223325	-0.041305233086514556	0.25239391531745375	0.38485128044297034	0.8557698363011301	0.7068916611534583	-0.5288107309499082	0.1063450059925906	-0.40549337968758825	1.1242006338300836	0.28194290493698143	-0.37583467888115474	-0.24461844070483058
0.13082331731004979	0.5914105438181861	0.4876444589583467	0.5007666622650492	0.9989987755905443	-0.1737834914199774	-0.6895894884329399	-0.09483555817645956	0.44642151699289867	-0.12149533591499773	0.008230015583177413	0.09815905971815705	0.1324274525805702	1.0063344196029405	-0.2995307852365144	0.9373832992233895	-0.010737196129937666	-0.050727804635551	-0.3150671721472084	0.2855186569676113	-0.15754953746713038	0.19666767848017602	0.5666687266729388	0.8374909999368793	0.3175627809563788	-0.14784415095578143	0.09681766183593357	0.28706344907188014	0.7781718666271397	0.6890015408879822	-0.47922962111641754	0.22501278649944015	-0.469649691119443	1.0739458984209878	0.29191427129164793	-0.33160863387289846	-0.29612030095743014
-0.002991508686927169	0.6277310108450482	0.4843418465289736	0.5299333809332161	0.8236081937791224	-0.12356009995573689	-0.6492885411721705	-0.10889865422511828	0.5545208381391704	-0.17222418235469425	0.08660675418738611	0.07871641635368129	0.15647565438756442	0.9793438238315332	-0.2086901744391741	0.8495465496546208	0.07775981627695012	-0.12977094363733593	-0.2852902894196768	0.23704721517658278	-0.16855029428162158	0.05974526558917546	0.5965075500511658	0.7933837212411031	0.377728489739689	-0.24723947353274447	0.08691653899371501	0.1678750740139533	0.6953319847702331	0.6429689982672929	-0.39917645410959934	0.36066722539833995	-0.4887017052656727	1.007603326330613	0.27406933970064534	-0.22079223700561643	-0.3498395202909417
-0.10727680533704076	0.6697958726113445	0.4427964833549149	0.5859282840333486	0.6583193427452566	-0.07649071821432549	-0.6109843780052877	-0.12356927602307899	0.6631508971624669	-0.20100878571911904	0.20112401950886288	-0.0026512737922522733	0.18938868352733343	0.9287021466807763	-0.09535909085096166	0.7073271600604636	0.16853026124390158	-0.17000863046593612	-0.2750693914582799	0.17073937205234566	-0.1992792491838558	0.02873789465976483	0.5419896345803448	0.697133424815913	0.4113426942055609	-0.31413380295865295	0.23154472310891222	0.09861213185013128	0.6581085184825876	0.5891517563520999	-0.32814967378647175	0.3906103156746593	-0.41928878158620336	0.8436274978385416	0.264016240834874	-0.10416488962233723	-0.3578220129822169
-0.18121615894421075	0.7082849728107302	0.41660076204010466	0.6201943065221198	0.5248116485030134	-0.013217912477022259	-0.5569738033681955	-0.10860614182730484	0.7249904201241912	-0.23713874241417768	0.26544752577629516	-0.1223578531955325	0.27329804649898254	0.8665094094753126	0.0006113426737571869	0.6244916309082849	0.22421893037573795	-0.18243934634313694	-0.28912880443184585	0.11632246315024877	-0.23865725516826836	0.03042065700868754	0.3957161203037204	0.5464484369368928	0.4492051393622248	-0.35458263722961986	0.4379726649039421	0.0964665760563368	0.6819327148644716	0.5292536361200725	-0.2439994234622307	0.3638615530748795	-0.2711548842473454	0.6524066492693373	0.258540162590919	-0.02428787793484183	-0.39196934282823054
-0.1863457016007089	0.7318419575779255	0.4120221402630181	0.6326340094730188	0.42270174366045526	0.1036730585483269	-0.5184504809714932	-0.07523722752304748	0.723672135719968	-0.22228735614880094	0.3016135574524311	-0.26196240718961883	0.3938691288920767	0.8047283932222917	0.0629291891396964	0.5485271478239342	0.258883562621845	-0.23378360757506084	-0.30922990375592646	0.09067979965593306	-0.2753699946560574	-0.023947414764586072	0.21863024844403003	0.4101980173220069	0.5685275997647846	-0.3409341124492983	0.5959419390119827	0.11107285972948429	0.7512260820913814	0.4138050767714329	-0.07803554064322102	0.3115880225924923	-0.06717268702895948	0.4764202550820129	0.29354892151372713	0.033915858855141985	-0.46304309256833187
-0.11222149960952024	0.7287297206585777	0.40237701078177884	0.666607715182265	0.3793237232627234	0.2343357361496822	-0.4657305106877647	-0.07010701008449534	0.6888831239098281	-0.10827369991985489	0.381035999370268	-0.38811192344552936	0.46853643783594334	0.7197080165423635	0.08900578800387196	0.4302099873378712	0.29782391665523317	-0.3125835369183788	-0.35317976498993037	0.10729079937083515	-0.28127538905053645	-0.08588791710801487	0.05785107451534306	0.3336501625274523	0.6658388630881891	-0.3194323637052586	0.6828385005124307	0.12468888688241966	0.8111252359118357	0.27855694261338226	0.1415745268632883	0.18315813787790738	0.19599127149427115	0.3179440014082954	0.3556383857822683	0.0669597504380149	-0.4931991760687103
-0.007304637647344331	0.6934356296370321	0.4093200028208033	0.7188674594329131	0.3830423869645184	0.32835411758201316	-0.3427091296838921	-0.04742604877722033	0.6262389338442251	0.035970676110487196	0.4438547130644306	-0.4763551151091101	0.4842620756842404	0.5999429661533157	0.08663087007453232	0.3040981319683038	0.3214759581516752	-0.40373311225274044	-0.4254755832368732	0.1687424212669519	-0.23136696739809154	-0.1638641547764716	-0.06853800362750392	0.31626915661764865	0.6961606810187015	-0.30188088123212664	0.7395830021187452	0.1538739471031596	0.8380710204475879	0.18032285038390578	0.356095248686438	0.07670045101314539	0.4404365620138039	0.21082871945771045	0.43331151550126795	0.08398426492272668	-0.49789997732024033
0.11523443692454154	0.6611213399212466	0.44589268250745173	0.7780940869289098	0.415686120388	0.40279837760474574	-0.20787750129544147	0.0028410817391063105	0.5700834423396678	0.13671678788597472	0.4850452216377442	-0.5220703702330709	0.4440874326654992	0.4847754663999053	0.09104821742310933	0.18938545466536572	0.33071568864807976	-0.4743179597989474	-0.4966357461547723	0.22665399404349412	-0.11858961250178576	-0.28170701221131206	-0.1467371386309653	0.35418594005787407	0.7657256223303863	-0.23039761973103245	0.7957591613262615	0.1461719519459412	0.8118909084778808	0.1209535021794261	0.5261242063594542	0.061236322635144044	0.6137765561302436	0.13797515649043446	0.5130552021682343	0.10487227623699566	-0.5154910260287905
0.2497270403295845	0.6442689080920088	0.5150036005607754	0.8761663664595674	0.46266779426994387	0.4683584423013533	-0.11566016759360478	0.05713588296376676	0.5423309875442749	0.19405645232323934	0.5820405802162704	-0.5197026478561317	0.33792169468816413	0.40673147252529807	0.11256497386294795	0.12171128290220198	0.33663912761191545	-0.5196090028645883	-0.5645025086184431	0.27873356282177364	0.036727486085713	-0.3913340299425859	-0.1470778756026577	0.4174897064451272	0.8425391243207316	-0.14874301393957928	0.7892381801189992	0.0882969597645709	0.7322609616093859	0.058088383348359564	0.6056012210247597	0.07398377981160131	0.7333452532552387	0.08993289370941362	0.6055764047377641	0.14683676212551416	-0.4500641507480725
0.32779467451315486	0.6375146917989547	0.5851465849982793	1.0018788214764285	0.506084151406868	0.5306922680448402	-0.05054552531245893	0.1523599189284422	0.5383076520248928	0.23197683889263762	0.6830657222960884	-0.460008724083709	0.21004184507921994	0.3365330501333983	0.139045308775114	0.12813176857214337	0.35603630450053314	-0.5356067937326461	-0.6325964021479227	0.3544134590638489	0.20803618365294446	-0.4372387969609859	-0.10076198580757767	0.4773410812475619	0.8361933147888655	-0.05268294611829103	0.7211866560523854	0.04775145668693918	0.6307209997741194	0.02941718896559506	0.5770496716564735	0.1544091887890739	0.757602595627156	0.053458702098031274	0.6746948649612305	0.22756185848291258	-0.33866403052315874
0.36034339413231203	0.6478281152072205	0.6300696199751051	1.111513853619413	0.5105695498925383	0.5854420246074825	-0.03822390639164279	0.25032907124181764	0.5118049993270111	0.23144889162199683	0.7343816995403645	-0.36409320125639544	0.11547582797348957	0.302977792509121	0.1556459851012141	0.18645681207907858	0.3673826101213994	-0.5310398568125395	-0.6655304066902004	0.4459328058537414	0.3577091884828915	-0.48329204301017425	-0.03220083943199449	0.46222198706574524	0.8082611322469209	0.11197455994031633	0.6240001058579099	0.03501565755197235	0.5617810198853833	0.05100871342393033	0.5132247956022586	0.3240070909423841	0.6819073792615139	0.034937145525873396	0.6817783492568965	0.31117672482664693	-0.27501104250717046
0.36793758190904824	0.666021457624049	0.6633209223890324	1.1822707540855621	0.4703159737391001	0.6725263999316198	-0.06944192112778139	0.2831354617041302	0.44321996915406875	0.16873793756170127	0.7380289086586206	-0.2531745145213667	0.04597180941759571	0.2927076420842386	0.14339140858580818	0.3097751929817266	0.35178143989270416	-0.5544150073207573	-0.6587619009290971	0.5690629758715836	0.4118245503898096	-0.551023227554305	0.020929789796937246	0.3891265238560136	0.7998177538739768	0.30347968406766573	0.5443723445105114	0.023545186192833946	0.4797068105945207	0.06099662949989028	0.4836489754046184	0.47011026523182176	0.589980769955678	0.03591695483259164	0.6728695055465798	0.37318113735952946	-0.18933228762081014
0.3216176576805546	0.6678755562142998	0.6708643894152173	1.241935856750843	0.41196745668620893	0.7911027196638247	-0.10479961020490658	0.27154747056003414	0.3847703203746302	0.09808482021265827	0.7438950491984768	-0.1158693832202649	0.003934609592234409	0.2589465239837332	0.10627144135019047	0.44246523016049827	0.32794168378121	-0.5514154215329954	-0.6560590412459726	0.7310429157144483	0.38180110720726634	-0.5719340243901763	0.0183742625092429	0.3480549687951701	0.773584867608349	0.4496395360912441	0.4597192398474281	0.0023646995104886588	0.3776662166968394	0.023630072886285144	0.46918114993997256	0.5617307478420203	0.48636140365027336	0.058547389142599826	0.6966264221074248	0.46125630085608443	-0.11533162389390986
0.2605714788586348	0.6620483892163722	0.6590613029488752	1.3212836225708133	0.3676118494390385	0.895907332820023	-0.13363122443859327	0.2518141341845568	0.3265946008220447	0.055206320145078626	0.7675636510288403	0.0334337258947434	-0.0005449574110299893	0.21345135873854426	0.08188103421584558	0.4760995638630279	0.33743170043101745	-0.5072053102827659	-0.6423857510842811	0.8558523398018322	0.36876220542476773	-0.510438959139112	-0.03220083943199388	0.3280549072003248	0.7011258123260651	0.6005539002133363	0.4051882823206447	-0.017825530651643603	0.32297952611444936	-0.024458805397104644	0.4265778851314671	0.6486343727616288	0.3513305739140042	0.08841576962158974	0.7325342386523744	0.5518757183623458	-0.11935243502729528
0.21036973856576663	0.6497815405076643	0.6202180772170303	1.3899455861170336	0.34794510223264197	0.9701349051518771	-0.1657258760939969	0.23689600189614235	0.2798040647604754	0.013750982285311391	0.7687623840956797	0.17952674986409528	0.03953537893395793	0.1669726378847359	0.05893932701839978	0.45978927745938886	0.3619180291054683	-0.44559219680445084	-0.606794313072042	0.9103827118167377	0.3791358407106434	-0.4506514027421028	-0.12636593539476743	0.32040607412015215	0.6090451953531942	0.7418882772712563	0.4456602436666325	-0.01928340830640102	0.2791005982911997	-0.042260796991321535	0.38653529739634923	0.7017736556049452	0.21827417902196036	0.08316904881787261	0.8075919280160562	0.5904792761145816	-0.12162892368369416
0.16417304659328538	0.5999360864429958	0.5561736668678605	1.462635025292265	0.324483017846064	1.0124371576939055	-0.20821841565294014	0.2505540807785984	0.2839130031632463	-0.035416976571626124	0.7594530741085226	0.3106849096096836	0.08525053903568403	0.13181624322316912	0.04780096192978863	0.4300297631787157	0.40354895928792034	-0.35476690101471164	-0.5670690896620835	0.9157835559863402	0.3837608619841936	-0.40741925827787356	-0.2700352456734539	0.337251364094381	0.5172831964321357	0.8009766913115381	0.5162543521489228	-0.011608920274746623	0.187632175593881	-0.05973965012425801	0.3516460722714256	0.676995225964521	0.11924473267910678	0.017901106289706935	0.9707027760089255	0.6103621500423	-0.11843592660718275
0.11013570233204391	0.5364497641786307	0.5372774696157006	1.5529933898076789	0.2887531769174831	0.9896127209210899	-0.24360045575559805	0.3127917186515416	0.35189881315244975	-0.039043744778627064	0.8076574463707921	0.3864292591103905	0.08859842595391286	0.12195781375073426	0.06392665467002115	0.36830298866770805	0.4793230922302298	-0.22924369395034389	-0.5385187146899174	0.8269873239038086	0.45101964592837207	-0.2880916105351617	-0.4243404171399767	0.3161203466355378	0.40757238059248885	0.8022303686310492	0.48188459340055967	-0.029846144522017448	0.10155290980371405	-0.048547308874428305	0.28711701002202406	0.646484918624146	0.05175495982193594	-0.0133895780216165	1.1599952717253903	0.6331976150430124	-0.16582828136316227
0.0739362271285314	0.5003113961204525	0.5493057342022285	1.6091831707608293	0.2633167504624268	0.9048396809663517	-0.260037397991865	0.46105050243492124	0.4494347384882623	0.04230604335815302	0.8559383335096665	0.4290482618952792	0.0902016394077131	0.11084134803471642	0.06972145441761542	0.3346686549651807	0.5514472187687687	-0.15422702596095908	-0.5053575790818305	0.633918491151906	0.5835251989124255	-0.1283529199131822	-0.5035617630585165	0.22862007715809013	0.29159540973392745	0.7927923073011565	0.36971175153251545	-0.06230455268457402	0.08096809735509178	0.000657865911572314	0.2184268475283686	0.655291709881884	0.004009535407022764	0.00339360719991203	1.3107917547119488	0.6171468274015203	-0.2335316453002804
0.04913573560612651	0.48090957872962214	0.5148910115006828	1.5778727957094794	0.2646201995950121	0.8003480611414258	-0.21971209970556022	0.6666417161894719	0.5637830701220846	0.1671770499789455	0.8023779198849222	0.47717677251881296	0.11356611782999748	0.072025211573637	0.04093744911398915	0.34895141957831316	0.5978127286864003	-0.1398776561114041	-0.46365631539933483	0.39405747067851515	0.7137574363552414	-0.02904519482162335	-0.5287276222535295	0.16231034913232772	0.1707595135852718	0.7285472582485524	0.25427841906084064	-0.1049405973048794	0.09445571409539245	0.010175762407490895	0.20603957218584967	0.6685168235333396	-0.016145085210658598	0.016447195705546636	1.4135567653398244	0.5826894613688098	-0.2884630209313553
0.028263272244104586	0.43391149035712484	0.467434722671778	1.5043388858378415	0.2855903959339968	0.6729597753133871	-0.09274585256498315	0.8911787329407772	0.6929064594292085	0.26365367513100146	0.7060456902369872	0.5282649361135183	0.11243443774496054	0.045309096437197605	-0.0026185457101479763	0.38461327507135123	0.614206471734196	-0.14914664642853687	-0.43690027584705876	0.15521761822039032	0.8067020729090322	-0.004447168721196898	-0.5575198963615584	0.14903649872860472	0.04955189637617337	0.5973605711919467	0.09986876313474811	-0.21430892853735523	0.15703472189700532	-0.015557809599992367	0.2393603826033237	0.7166108598595127	-0.03499196326917595	0.10067918933148512	1.4407192031966616	0.543960261443257	-0.3317163054029726
0.010148130610349368	0.3647635456118187	0.4292670313004877	1.410066724441007	0.31708402718166595	0.5447769679521169	0.1098790309134888	1.1490846639963412	0.8169107963095469	0.3467479846838083	0.6140493035967721	0.5838153457263033	0.10415902712314087	0.03664008304959933	-0.06747755436048543	0.414440373411707	0.6051335986733909	-0.20886812922988263	-0.41280166976474203	-0.04604325127615584	0.8796833408018478	-0.059904086720244054	-0.605174395688288	0.13844122800276443	-0.06169890671388869	0.5034293893849192	0.010459529976459343	-0.35454025464981986	0.2826050227280941	-0.015029037572441298	0.2053673944540852	0.8166500378415135	-0.11422577714784339	0.2497366309599757	1.39410442769711	0.5034406605479089	-0.36157674102589193
-0.0006654998546988145	0.308081102995604	0.32275778045317144	1.2774198658209677	0.37813528434771604	0.4713920699736895	0.28128589965582174	1.4293565430076893	0.926140075516582	0.46555907480682573	0.5032047523524217	0.6470608530641355	0.15013353057768478	0.017723792623366198	-0.1464435755111157	0.3993466000823734	0.567590675663164	-0.2694813807789423	-0.35899432027463785	-0.18535326118023632	0.9457140117524873	-0.20521556485072773	-0.6642435835667206	0.1626377310929576	-0.17117075901468165	0.4419518921508548	0.043303738075421594	-0.43832695911010944	0.41079627965063564	-0.02528133966217828	0.12953934461836414	0.9540658349919575	-0.22412743613942204	0.3276156674681613	1.3579514136188497	0.48242700706031955	-0.4130786012784939
-0.020012964048573185	0.25548760994895814	0.18427323653964117	1.102338354706542	0.4397040874928838	0.4437282747711927	0.37299186182141797	1.648695839459408	0.9981663416018464	0.5422950628828016	0.3831529109563873	0.6686890863150097	0.22593251960658667	-0.0041660380149664954	-0.18258982639570362	0.37244814432830503	0.5286086072708782	-0.3296352363064561	-0.29255848352556507	-0.27079098512369104	0.9812508983741184	-0.3812622023541764	-0.739157040628858	0.19683426498057047	-0.2913428675553986	0.3566545258461101	0.1522759148554968	-0.500383034376825	0.49345946783845357	-0.06488048928100043	0.13824564666788802	1.110737158790687	-0.29251467938033154	0.32233733991261676	1.2870893264918357	0.45509983436345747	-0.4658221826164045
-0.045614465235055426	0.19350774278916927	0.09840531337591431	0.9447796105425313	0.4660222589493972	0.39280666741411674	0.39337367019438585	1.7548328379578444	1.011280703337361	0.5607273088968623	0.2735070927788725	0.6208565409885926	0.2760093633693787	0.012096939606616295	-0.18598595903466364	0.3517899500850235	0.5015568455240647	-0.44407889226288566	-0.2765911695992069	-0.28735659959346943	0.9619407813054522	-0.5246434530844266	-0.7840126291166818	0.1685603683807123	-0.3716080651070103	0.277578237560818	0.3109630951514883	-0.5800986842540173	0.5163118490403541	-0.0526306039760676	0.15511410688883925	1.249167975950498	-0.3243876990085457	0.28175427056338276	1.1754427163240087	0.4108423788118709	-0.5002355955521258
-0.04090083144259958	0.14975432694960844	0.0636340586507436	0.8291845640614539	0.48986771072791235	0.35353804254442833	0.33181427764137783	1.7764787553959362	0.9693352904757253	0.6087475562958868	0.1377186917607121	0.5413784754319451	0.3084508591403793	0.023304898867619127	-0.17282891370610395	0.3162407346914583	0.4728782237801445	-0.5576578027669842	-0.30153016062501087	-0.25259150182949464	0.8650766351978048	-0.6060347084609867	-0.7773682581686747	0.04716118497986164	-0.3688467086579991	0.21058929097872273	0.4944778644476074	-0.6286212537444829	0.4877169235931217	0.028859040714295126	0.1483283126443576	1.3499833457043653	-0.2900530463277899	0.2133888663559138	1.0866267209245182	0.38530560708480277	-0.5460314517698523
0.002107225905571053	0.15227060360780564	0.048284416791492334	0.689765700049086	0.5039756307512132	0.33117105756347104	0.23535986549641702	1.7986646957222963	0.8866942668499667	0.6930354857649202	-0.01434187301582628	0.4332145426162362	0.35169046905608903	-0.003113862247612215	-0.12962915657136706	0.3211293150085704	0.4117041164529248	-0.6412678786888686	-0.3175201876579509	-0.22590497769735637	0.7421869456525455	-0.5932655118132792	-0.7471643594636328	-0.109505964179762	-0.32259398813702317	0.17085008537917476	0.6277691133446733	-0.6226247003720757	0.41285770578997444	0.09328109940426135	0.1870905618427809	1.4036599920820565	-0.18971585742577363	0.16439840102000147	1.0023877461468438	0.39249862150731063	-0.5829283068761948
0.07338168197648352	0.19681863312890163	0.030589169513653026	0.5537734382855921	0.49028941485904537	0.267344494393914	0.14465229537776642	1.8525319788270789	0.7921202012794882	0.7072211993847088	-0.15061486825249756	0.320315165046652	0.3651999000711935	-0.03319236516235553	-0.06123152020631073	0.3898172476669872	0.3501754370750513	-0.7595218192946127	-0.32444768516511796	-0.2011246338603719	0.6377189510104172	-0.5492662256899816	-0.6940580685898213	-0.21209556584260686	-0.26133966767669536	0.18511362167472542	0.7302203089174865	-0.6138224201923979	0.37407344542540144	0.13429030776321826	0.205911538332187	1.4337523500068148	-0.09214800570786383	0.15055464371862465	0.836770434480121	0.39020565184423933	-0.5776657746575017
0.1326101850222271	0.28915936470403286	0.03209035698155079	0.4647304992780401	0.5008320181373281	0.20224188148916716	0.07172097389981899	1.9030691207875396	0.7166184581285437	0.6109511622950762	-0.26576975754569715	0.25165121611544433	0.33818103804098326	-0.06638164860668735	-0.034299950887571366	0.4730357531573737	0.3172210935438494	-0.8268368480992067	-0.33516827147129097	-0.14949891753331618	0.5444868837560131	-0.5688902042590325	-0.6203128525734853	-0.2399527944925676	-0.15882430950707443	0.2664134131304684	0.8359918206095944	-0.5588356761949844	0.43197007099620643	0.26727647269229804	0.16839761920703877	1.4782938163002013	-0.015734813035231318	0.18642830704524313	0.660391675518061	0.4204225945274354	-0.5671998397956072
0.16435789497730457	0.41866484034265883	0.07553096933382847	0.3396026778202283	0.5490212993038729	0.1954041810213581	0.0546752560251748	1.9944454936733031	0.674227910273274	0.43950602471222855	-0.29553404454573173	0.2361699544200772	0.33730870130876933	-0.0996852989822513	-0.048193220774221446	0.5615933993627648	0.3427919955497038	-0.6729932274711204	-0.30396046302915974	-0.08080834904013434	0.5233737922925696	-0.6418429013858498	-0.5664520726909277	-0.18658953490989175	-0.002621809607594372	0.42636371566865316	0.9460109439137703	-0.3938204299516194	0.5462025280608882	0.46107142078974483	0.210968875552126	1.5467778134027725	0.06824277287177224	0.25988239829728366	0.564410463311803	0.5283178108650493	-0.5147814711228972
0.23823563245646956	0.5689792617665004	0.12765970415656322	0.19742304422345527	0.6090374645116915	0.22891854387764782	0.1566086489155569	2.145831910017904	0.6105907267603353	0.19054445526202682	-0.22376309028857672	0.24126966415501894	0.34770601209002966	-0.09039870416598941	-0.07740471130513452	0.6674750928670464	0.4371915897409762	-0.33463454595272396	-0.1950284038672577	-0.0061950060584386735	0.6560883857861597	-0.726426455924336	-0.5163637378521122	-0.043404570128938946	0.21183469076434283	0.6836987262147771	1.0877675032771503	-0.1509875254948067	0.6857610776946885	0.6550720024534622	0.2923984064858893	1.6133511846053565	0.16281050930689558	0.39452716109146563	0.5055902994874172	0.6987200084288208	-0.3862337740056111
0.3391474460982554	0.73651031295695	0.14329081866604593	0.1352082896478706	0.6310044160697122	0.3340120739550215	0.3802971694819802	2.2461636624674566	0.4924416271039472	-0.09842633561097798	-0.12505889946583496	0.25554429810059776	0.3365542479187479	-0.05931377225637915	-0.06959123131760021	0.7335272471978034	0.5716369684764905	0.05852737860690989	-0.05220838968668183	0.07275262783247219	0.8711126799107456	-0.7823535575208789	-0.4353900303648694	0.19659616900920782	0.48600552434619304	0.9562197903293012	1.2686798626419324	0.13970777743899537	0.8526482481472598	0.905386805051363	0.39536963329953817	1.7090616007827015	0.2725839582436528	0.5984539238961779	0.53002832030746	0.908039869178124	-0.2541087375711236
0.40127190716028044	0.8883146350336706	0.16627775176822313	0.13343814914963786	0.6069864489648252	0.5534203991772664	0.7053346583259416	2.255344051568019	0.37780224566659565	-0.30588665874309406	0.0185340189662181	0.30606329766238405	0.3590935429456896	-0.026673450081976784	-0.01731928769277673	0.7474045074528322	0.7577038663510686	0.48363083831188264	0.08763620753179793	0.16243387219489963	1.081930033780858	-0.7571368687921736	-0.33988632487044923	0.4536802940929473	0.7809396343042792	1.2077595000588253	1.4270080898439463	0.4784030144775918	1.0604989008831491	1.1460955824820869	0.6171242678550095	1.7963234680585543	0.44033399396994727	0.7983982359703593	0.659547106236659	1.1351380974520524	-0.13114878533773064
0.506897354594524	0.9966635214014066	0.21529152259507103	0.15180538679646097	0.5949487128579871	0.8379554137143541	1.1221268113865683	2.239840894483976	0.278622744969676	-0.3726146029060788	0.20227174265796113	0.37135779551871984	0.4081094366287643	0.06875431734031473	0.012580929037641598	0.7052095261903798	0.9485053439608251	0.9390814587344588	0.19604586524233897	0.2656399196038837	1.265284690710276	-0.645282665599092	-0.2225754531876988	0.6640380847958715	1.0435605635080458	1.466324533635413	1.5032257967985536	0.8098913846190797	1.3122579303871316	1.291860404743651	0.8540509140703083	1.809488874650635	0.6937027043049414	0.9374047305170284	0.8329562506286117	1.4001488515249652	0.0044057664752282346
0.6966750288529288	1.0771843744636949	0.2342440143772781	0.1811182638543921	0.6049162650483644	1.1190956544276367	1.5724746776347156	2.178210782360334	0.1322931761009426	-0.32783090181836333	0.3551484661183045	0.46240127422426075	0.43592990538587306	0.22212037212613725	0.04454732436658648	0.6273977454746757	1.062364686579061	1.28389870784993	0.2567352860264505	0.3880439256997636	1.367923580893936	-0.4752741753476554	-0.09650277366142397	0.8113004430864896	1.2753817477035871	1.694351880051873	1.521412753560095	1.0876858456645435	1.5656955497474367	1.3880381613104311	1.0251681594995197	1.808623122289705	0.9842266885267279	1.0502092277969415	0.9616849556171359	1.6502395975162556	0.11001118830203076
0.8854976531272396	1.1168488407336863	0.24218154311378615	0.1887022603009598	0.5641834796550018	1.3564409051728228	1.950451295992221	2.0178014835909144	0.027258438180073036	-0.19150573484761263	0.4794596356454508	0.5839291785328816	0.47836790857468137	0.3579654130467949	0.08791332575637821	0.5510502860521219	1.1108993431595036	1.448146297201329	0.29175889637416674	0.5362721362704518	1.3606332931237635	-0.269556478191881	0.05208288435169044	0.8986816645782497	1.4361511063456658	1.8602394091409438	1.4868934310225692	1.320588677793661	1.7812029281437518	1.435950782251306	1.1818495879275024	1.7907110044773522	1.2279540027392677	1.126729173976453	1.0503102418240498	1.8328919069786191	0.14123160416124342
1.0647543735286238	1.0892691242037165	0.31784139149581087	0.11628889808416916	0.4940464153000315	1.5025124852368372	2.2034097492519664	1.8440266183368454	0.03345608693758887	-0.05446898677295571	0.6260876441829082	0.6930037738012584	0.4747135249667572	0.4786682722719681	0.12781194696932743	0.4519720545559885	1.1515917002667002	1.5432953202527053	0.3373441012819952	0.7012475022914099	1.2934267693069659	-0.10880318085951735	0.2387337297738942	0.9148424286347956	1.488590327372604	1.983218057898118	1.3920400759389528	1.4717678398795928	1.9135759352346882	1.4132429612903668	1.3293125788912814	1.7515431735276714	1.4550652938471564	1.1517617214255147	1.0837115946951479	1.9871804958142405	0.15302795447168202
1.2535924018349394	1.0713572074657667	0.42930456098718983	-0.037421008482759255	0.45513462501837426	1.4715983746711228	2.327478224353855	1.763630710845873	0.024707472255018514	-0.02644187297075244	0.7782502287949183	0.8142357128127594	0.4427199858960865	0.6153138817112673	0.17303038434400228	0.3348488791243353	1.1927220581423488	1.6575498131414341	0.39776096478713674	0.8864419950145223	1.2304010556809462	-0.031123901252638354	0.4442954771250399	0.8496338944766059	1.4965557786678327	2.068231572734297	1.2924904178757906	1.5421310670658777	1.9376062742305038	1.3921802088595867	1.3954420643115484	1.725063092695074	1.6380723260970165	1.1462937533589899	1.0477220456390977	2.106634792097195	0.14667152510640688
1.3545350235407292	1.102943101306813	0.48000716771542234	-0.18203661524223863	0.390633061324883	1.3156073136467716	2.3303272943414743	1.7438973744703972	-0.015919656202394186	-0.057843258459216375	0.8868758486176695	0.9299126108629838	0.4517498499079272	0.7093692459587391	0.2503102137647978	0.19269707358986507	1.2412567147227933	1.742213797583343	0.4950412002730493	1.0455626644146536	1.18232173848697	0.008124055885466646	0.6321389019481717	0.7772824811773977	1.4981223174225597	2.0876753983312177	1.2335024594321142	1.5468897997880162	1.8654563593533542	1.372263129155164	1.4099739067030321	1.7316607227559584	1.693151365647624	1.127298095509389	0.9832623385485455	2.148379404182402	0.10412779554068499
1.3381451334911405	1.161959721612539	0.4572078830467282	-0.18921461616168683	0.3044520716173268	1.164407458231905	2.2406911693463707	1.7499501310097418	0.004179900817835517	-0.10999526710672529	0.9585192780804805	0.9748310363408612	0.41072644682541243	0.7036966461694918	0.35095923561032155	0.007246413818111241	1.2739816292800445	1.7688857901285573	0.6493540463835502	1.1180429008755834	1.1526641161961215	0.03348922364496026	0.7547798734024015	0.7170442004214947	1.464269149417826	2.077220202572286	1.1824413818137811	1.4448383639548983	1.7295789278255291	1.3390386200907072	1.3974265890434234	1.7841432279461542	1.6662528961464198	1.1031821438633886	0.8923757862010906	2.1587134729378805	0.013245638011123922
1.2387583190175024	1.2633391838151387	0.39550907811614555	-0.11788932195757307	0.2760062111355627	1.0253902663265744	2.1000883479060795	1.746147469838185	0.05064514592252101	-0.23222653737432108	1.0153953363581825	0.9825489006272278	0.28334170725367075	0.6104418504406632	0.43206268289735483	-0.2154205348194064	1.2879142251527291	1.7728311912547987	0.7904478644639807	1.118156363988387	1.1754234016721823	0.05147993287535467	0.789267322608718	0.6459725529683866	1.4009703631250574	2.048101772754995	1.1622801830353624	1.2846918789359172	1.5636635725529358	1.3255549333881569	1.3599126699182755	1.8533138562315288	1.6313797612354197	1.0559932633817641	0.8053034177051478	2.1731937334128872	-0.07790260260814723
1.0824382022663426	1.3945663224304243	0.33446704270276983	-0.029901971320529862	0.3420220760272052	0.927302971587691	1.9143630761490467	1.6707467740636954	0.10496873572250923	-0.3893252817332714	1.0565603399726302	1.0169036416541473	0.17026800542393072	0.4525926119504378	0.48473836257016634	-0.34691658694376754	1.2954853812931244	1.7455106396203384	0.8246083767616244	1.1058796551826993	1.2320472496935668	0.1091640363362111	0.799440755049256	0.5794544909676758	1.3354146989653066	1.9912132075961175	1.1753520582077157	1.098028524875663	1.4950475310575229	1.2764966397209199	1.3027775627182887	1.874539715839169	1.5623258257094457	0.9601299850825231	0.7479544390806293	2.131606174044329	-0.14805984392813848
0.9299999015795575	1.505696356683537	0.3085715588815421	0.12455496701629531	0.4519910124044836	0.9536666406449003	1.7508459396801215	1.4516549881024328	0.20803460732538276	-0.5377932359287263	1.037533640656414	1.0302448465857432	0.1375671663001065	0.24540547932553522	0.5117411794267863	-0.3586987413486021	1.2270529755172608	1.6232032047068112	0.777024418474684	1.0437472546097444	1.278297462429077	0.19619749488268629	0.8145792119344598	0.5272519492454141	1.2695935197623849	1.9199428346964509	1.1830396369704097	0.8767887139846172	1.5209626025236007	1.1779100328064027	1.2719534124473735	1.8586277845158619	1.4710402666777107	0.8513079385331419	0.7220724772310835	2.0413008619713633	-0.21455105156769294
0.8547666092842604	1.5073518018534027	0.32050599925132806	0.30499561908868067	0.5412772779867351	1.023536382749032	1.6759178341082848	1.1158507554141415	0.3150039704108915	-0.6822671542506484	0.9708891831319129	1.052601609798757	0.2021672378208502	-0.005012353306113026	0.5029777322675141	-0.3028517800300677	1.098259892412731	1.3856684382706872	0.6989367580496164	0.9790959729324811	1.2977120997525167	0.2838991090677047	0.8049168849514572	0.42031709610511675	1.207701963198443	1.8398494119821227	1.2208792756272309	0.7231614177237061	1.5343029745396621	1.1154855573316287	1.2690406422763953	1.796323468058556	1.4164740673463825	0.7994096520289068	0.7115017391283232	1.9388710801731222	-0.25523219950545506
0.8440299989792184	1.4072801413349958	0.37252214501397307	0.3829792399375326	0.5908083450250634	1.0642255158145009	1.6396591570863575	0.8073401795370883	0.4201071906384734	-0.7620101463463486	0.9217411273914895	1.1086984168831404	0.3455841119305876	-0.23319725450571882	0.4297827616851868	-0.21476722224246245	0.9917005626020364	1.1022751395658354	0.6051316278705821	0.9779159565592902	1.2862932619189493	0.33747529267678034	0.836824468514964	0.2837690565260228	1.1624050968328974	1.770116567870535	1.3486665770833048	0.6863293765968729	1.6037141375459611	1.1211257922921756	1.2684004730080463	1.672729855153309	1.3751647876834248	0.7585105151613776	0.7255597310381818	1.8284316098258018	-0.2563260966520365
0.8642246849331767	1.2743478941947488	0.4531359120400601	0.3860972855858013	0.5965205191649318	1.113871073436393	1.5973857767572337	0.5998138837662402	0.5105723178061801	-0.7272344891716243	0.9056985082629367	1.1465136752302016	0.5602025247237682	-0.32295242213876313	0.36744116603995536	-0.11050754617058689	0.9326747447581789	0.8468239282893046	0.5503930410106614	0.9688842927798784	1.2670615350413599	0.3106748276196766	0.9429396968421045	0.2019533283649661	1.1108155239441175	1.7005493037822763	1.4605103786152045	0.6909780808167639	1.760912605143605	1.191804986641493	1.2968239885226618	1.5791390395837568	1.302572254644425	0.6682732386878132	0.7726376574339853	1.715824811988727	-0.24834360396076036
0.9194635436905342	1.1355553711531747	0.49546939863476586	0.40110288026808777	0.5574170451873026	1.1181566744338196	1.5763951927458835	0.4661357179661154	0.5463372024869794	-0.5959362983865284	0.8800150146819277	1.1685289400234649	0.8016040328627774	-0.27102983535817776	0.31227182254133645	-0.008297919909110541	0.8996995440475295	0.6443113526724294	0.5658606665922405	0.9607376412803562	1.244432899883758	0.2590041249057021	1.0491522785897214	0.13439359648952015	1.066686923768538	1.6179248721398793	1.5517143772433841	0.7434616763880818	1.8774715288512627	1.369090496989851	1.379021722578442	1.5472853234074542	1.2283386329037311	0.6240553928781736	0.8280795441327481	1.6297913338086019	-0.26611204139578454
0.9817728531365777	1.0018616192347873	0.47709861699637235	0.39722156302883715	0.4721369688507993	1.0750599003585635	1.5461025169800842	0.4262640280489598	0.5327948263345108	-0.38530829163057845	0.8694814666690615	1.1871292206192188	0.9245563587681331	-0.16016253221919546	0.22062373964802018	0.05969164413257359	0.8882698097088605	0.5168154450449408	0.6393148532748066	1.014019919054388	1.1826614293149755	0.2521740894894876	1.114768483995673	0.09406609133920037	1.0252134740247	1.5401732240412376	1.738130684049154	0.8569560764547802	1.9062136990227319	1.6481646226417794	1.4383013968273917	1.5317017809107025	1.194029622233937	0.6945068427063948	0.8248919761996991	1.5643945825961092	-0.29168558279561196
1.0294175241171986	0.9440865828064601	0.466834247684623	0.3514577472120816	0.3516254291952374	1.061456728653244	1.451571835852405	0.48730911537697646	0.5172835838640453	-0.13416607041034484	0.9167166504943138	1.1962130785845848	0.9053177973225421	-0.011165294206538195	0.16809055505096882	0.13833696158436842	0.9039335514759035	0.4823337201333966	0.7211274631791391	1.088610569413521	1.1176237007846432	0.25704915100033776	1.156752146579232	0.16183415718959374	0.9385493639325843	1.4633677475044924	1.9442594982658732	0.9350488059238454	1.9196718668181834	1.9564093384802734	1.4454072757060445	1.5129836177967921	1.1910807909730798	0.755255019722923	0.7651455105828001	1.491302248267831	-0.3357075517486104
1.0654321509366937	0.9605417077949298	0.4822026543872197	0.3147719913816879	0.20347310058098014	1.065886788111257	1.3654422585343735	0.5510993190536918	0.49269843575412287	0.0947105485264018	0.9595139714763758	1.200948523338458	0.859154680520491	0.1410342178806922	0.16951550580857294	0.2905362639918011	0.9222878693920145	0.5197339609465486	0.7852238499503835	1.1358566095862366	1.094916675435967	0.25769256013374864	1.148842181164937	0.31534653472860086	0.8181648433573259	1.3566159410338006	2.086404923481059	0.9773547650374137	1.8806520148948298	2.205460963456802	1.4730625880986437	1.4617251073237718	1.2217486360859893	0.8166353317760467	0.6796533039681992	1.3964424074120538	-0.40480046070976217
1.0631831622644758	0.9939485913228276	0.495150396297834	0.32992374445373684	0.05873274175496479	1.076239644453358	1.3302793776615325	0.5912860223223408	0.4546565143751217	0.2824761430407542	0.9771378980548038	1.1833727380019525	0.7962521291273023	0.208213353287995	0.18262505277854132	0.526269464168146	0.9115881363340985	0.6051275743638602	0.8395536008918493	1.185144985789472	1.007694522830807	0.2839733485830953	1.1062987364135972	0.4729660677736919	0.7009134002915258	1.2399766417413172	2.224003609505856	1.0594910419640151	1.7676858624586054	2.333071279439115	1.486730201977858	1.3354446767466734	1.3244192479857277	0.9281439522309471	0.5066528221317664	1.2625078506540972	-0.459051846222693
0.9835905289127576	1.0387614920711035	0.5011739110127721	0.3523509373717444	-0.04310880591323836	1.104986878110263	1.3118700023569159	0.6372779716398709	0.4359779652191841	0.46099118320433713	1.0059585015766934	1.1323301075298817	0.7174353265383078	0.20773301217680973	0.20927163194575887	0.7822102981898778	0.8557534669461105	0.7174904365756238	0.8752131782238312	1.225106694119996	0.8511231811860764	0.2793952451338232	1.0800376512381449	0.6271034472375361	0.59553047965562	1.1611842049245937	2.3103019158496694	1.1465235872405635	1.6683251225420723	2.352723973129761	1.4133027868984347	1.1725638187729952	1.467963225362034	0.9548516575269733	0.2873100064994631	1.1242072283733062	-0.48707926500539445
0.8934769417040176	1.066274990794279	0.5188879231339589	0.35465699196577594	-0.1105431301550496	1.1206606210840013	1.2961879419122426	0.6847774848538187	0.41293366901030176	0.597982022820676	1.0176907826564	1.061571634957538	0.6718380497787756	0.20546854693836308	0.2661271671742136	1.0228546067032287	0.8012536570429287	0.8744147128776234	0.8977672930586456	1.2213624113973738	0.7044028735533714	0.2029532907835055	1.049833752533107	0.7889194217779724	0.510061187257792	1.0780157246341087	2.2776072715398668	1.1855561984123149	1.6349594680294974	2.339974692021032	1.3089551961578365	1.0512987811833556	1.5723005679744324	0.8870235681006088	0.13101020109857964	1.0335249897803838	-0.5244195919279196
0.8592029705006944	1.0850146301171635	0.5377278258560709	0.38026718981638713	-0.1345419288903395	1.0921541515280762	1.2707898222790195	0.7435049739530168	0.38542090228840636	0.6729964437097825	1.0031274511422434	0.9498561185764236	0.62374164616479	0.23165857419112515	0.311725591417584	1.2384027010540772	0.7671938830008729	1.0065586273113722	0.9416490149729064	1.1635189164885111	0.570747597766855	0.11411333736244782	1.0048321339145592	0.9089793153398837	0.49235133387806396	1.0125643068400882	2.2068635992684205	1.2263217584944393	1.6696797740050737	2.267885438931576	1.2599502386658559	1.0595980624364112	1.6347388646717023	0.8224509741126969	0.044918622735885	0.9898329240087371	-0.5436367039624719
0.861313322884898	1.1225766810214257	0.5478983709510766	0.4272165125723273	-0.09729778676360865	1.0437124144110814	1.1932074549238456	0.8041900460221874	0.3733508957302625	0.687939646891791	1.00246432221165	0.8188345581987381	0.5863726266902	0.2945832597564949	0.35143421919618745	1.420203821602917	0.74364612740168	1.0633615942111148	0.9778764199694112	1.0774231064907784	0.4102828766319564	0.056107529334886275	0.9719996928564623	0.9724021297128213	0.5238148664942249	0.9806783252042589	2.1205353801667757	1.2743767068503593	1.7506643723365698	2.1558738977620195	1.220387777882003	1.1772806764635815	1.6774328129267133	0.7490284896124869	0.01345160596091216	0.9862521220691486	-0.5239761201117367
0.9026577447769076	1.1703528286237608	0.5918643989171223	0.4668254361979714	-0.017135665109468838	1.012581616154485	1.0857950812880426	0.8392465318522836	0.3623937266561999	0.6734555282929439	1.0047597685098535	0.7286789753845551	0.5860897066689412	0.3877465619403338	0.38057446218921703	1.531942800279777	0.7393078340760543	1.0322848045181068	0.9682233496725356	1.008210607678685	0.26831824059126397	0.04078944265866542	0.95496284427183	1.009158195292636	0.5618631721811099	0.9673136518925076	2.0070762897119776	1.2503629862351808	1.9088641040590406	2.0775275090132106	1.1693342787313128	1.3549091781027656	1.6935359958120866	0.6903979649685408	0.058377242897647216	1.0397756879030016	-0.5295638649956289
0.9918316860335545	1.2296012112532682	0.6366185503038114	0.5379720923701539	0.08161977505363682	1.0546912574157281	1.0199742592663728	0.8589123653667275	0.339537756790777	0.6267436719559372	1.0072847594378764	0.6778867770869668	0.5723680856378948	0.45012228623577544	0.3592714483630181	1.5774268724468317	0.7749527537563214	0.9116528139184629	0.9570030750215814	0.948143235758813	0.2300376972819292	0.06981709317757594	0.9083792325704243	1.034307082268298	0.6109569036640498	0.9816008424771081	1.9383965977309046	1.176121254344727	2.116538063125838	2.004909483896204	1.1427992625583192	1.5756760301400345	1.6748173278083887	0.6958975397868995	0.13400705983905292	1.1622453963456085	-0.5541617683998581
1.0799119410180973	1.324292674969609	0.6744109448081268	0.6273885472626549	0.20719176428277358	1.1873282006451071	1.0273526200035403	0.8673502229959246	0.34450272402745974	0.5876067112411505	1.0606666383505385	0.662542114759503	0.5612634748034923	0.43116024903705064	0.3030096426169021	1.6176168599386689	0.8236751249518195	0.7211656047480108	0.9448969892139727	0.87135140101123	0.28143553256483733	0.10416524229969995	0.8511110829709383	1.0455868789118197	0.6697684857271695	1.041824662391663	1.9037277114042197	1.1192090115580096	2.288078166864365	1.9275912629787424	1.1744236244146737	1.7785606178946378	1.6575858964405996	0.7272198308500533	0.19863023195181134	1.3015825665562795	-0.5700971889946636
1.1390634239038329	1.4144151100171203	0.7051102285266263	0.7011822942716479	0.3660208747624908	1.3924832910893905	1.087718812305324	0.8620174969742754	0.36549255103495526	0.5526703744623208	1.1309328000344274	0.6662075311314954	0.5905221203353319	0.3825085564897793	0.2762443175532182	1.6929730864858659	0.8412994415871757	0.5594852284582099	0.8961319493848217	0.7904068163349224	0.39732236504053675	0.11841922925527996	0.8555893403131816	1.0427297272554141	0.7299076430061628	1.1233609967378824	1.8615208101040017	1.0485982202416693	2.4379438471949006	1.8524468826189913	1.2483951833721938	1.8952879189718175	1.6453802992217514	0.7141030288407586	0.2695195632491972	1.427256150418517	-0.5892847362414713
1.1729985064031223	1.446894944249893	0.6730223464003208	0.7660766193262116	0.5425807271193201	1.6173569614038594	1.1766731085854407	0.9024292097797023	0.37153611460236824	0.4796759257391388	1.193547474057643	0.6577383703216777	0.5978544642196226	0.30638592705991685	0.30483832942249733	1.778624618124865	0.8670789153875326	0.44344719807405647	0.8901356892474677	0.736761456599907	0.5950224269370745	0.11799853866804748	0.9409682900773075	1.0276999190628582	0.8001098204214678	1.188102785860481	1.8069300270615536	0.9824160761407292	2.568019836587701	1.763848191780444	1.360808906893959	1.944874631782352	1.6307387109613232	0.6934322131441872	0.33798416338383397	1.5294346478701193	-0.6398700880739634
1.1998477341817257	1.4287678196398594	0.6003085784240416	0.813399457967104	0.7256769935086839	1.8053455714483326	1.2920969696223283	1.003480992746943	0.40286676992350756	0.3825565821706519	1.3083963038444186	0.6820758243692431	0.6057290714779906	0.18742144518951429	0.35238418636792873	1.8562111186416193	0.9105869917204961	0.3110600739818399	0.9418988591452944	0.6936227811107916	0.8734382555793703	0.08605080054365297	1.0613701328604133	1.0441880650800344	0.878516412670859	1.253270352185929	1.709175134468286	0.9583198341488647	2.626446543165768	1.6987798561679164	1.4827931609775205	2.0018053128959488	1.6196357202139224	0.7028510251894149	0.3916551790086816	1.5866646578168848	-0.6878833033725992
1.2391434198175393	1.3894841057589375	0.5533589403655524	0.8396105291978507	0.919220021328346	1.9559435166107526	1.3838516338389968	1.1090329664497576	0.46655531516647963	0.2889951441216921	1.44099658500396	0.7368521708972549	0.6972065450183116	0.08124318623115309	0.4199743506370067	1.9394521521518986	0.9327790306554293	0.22064012762287954	0.9883017358900308	0.6299245895811066	1.1337198200191527	0.05402882290386253	1.2093960087057432	1.133801436303366	0.9811645283620697	1.305215170933907	1.6147405579943075	0.9748516166113153	2.6127527838115356	1.6820354086287985	1.5662072166431624	2.0641991899423155	1.6282770779087805	0.6685576994542762	0.43374742222715545	1.6019615924184656	-0.6646158154169151
1.2923181382866953	1.3417245126083004	0.5032380437811305	0.8710345829967945	1.1258550455826755	2.0577145020946155	1.4289253821046664	1.2091847112698844	0.5318874357705623	0.21645977998167387	1.574336509970704	0.7706605144525739	0.8087241867311251	0.060451278132671316	0.5383165110561274	2.01821010970317	0.9580996465078819	0.16762042207707067	1.0397242091891445	0.56282250466722	1.3114826433184061	0.026015779095328363	1.3858247449771683	1.243891061064277	1.101389739911426	1.3534226120124078	1.5776487382832745	1.0506337475332133	2.572113239921549	1.631567056221429	1.6137717932813611	2.097187340246737	1.6749198958522442	0.6052177687877159	0.4891893089259158	1.6020244135051225	-0.5319881775907556
1.3373595278590646	1.2950575132697755	0.4462492145310758	0.9091656829037313	1.3246118699326879	2.1175203047778197	1.4639178057987587	1.3258296551358772	0.6163946022542476	0.18342864422297464	1.7786312305108027	0.7895567603454458	0.8987870601651528	0.08689291263415015	0.6434541277881066	2.068064617729761	1.0118903123097565	0.13340893011937607	1.125239055466159	0.5373840747759551	1.4177797424190035	-0.05403916500414616	1.5362844563345923	1.3941593809934063	1.1720432929001237	1.4118723602484082	1.5768710065796574	1.1675115240439757	2.4982552862432237	1.5808930702477941	1.6037211357683117	2.147281563061955	1.7325887785102114	0.6466542204363473	0.5845166610433432	1.5884550587866788	-0.3434830909256663
1.375592335286773	1.2847109809581134	0.474283890494058	0.9570731551036709	1.4962837880423125	2.163650706525417	1.5107935299540365	1.4640080116715792	0.7133826691363556	0.2603023576738986	2.0218720232437475	0.8326310943566682	0.9958993574622083	0.14503706047390588	0.6940636288623884	2.0683574819883885	1.0892913052491768	0.13273334773474477	1.1626929682180334	0.5532008327012109	1.4606069168108102	-0.14226045579692037	1.6415721805876173	1.5991897743369943	1.1852924935545235	1.4592282469212041	1.6037326631123243	1.2531687130424483	2.3971865075255208	1.5782198338862865	1.5439293261046858	2.2638297429610086	1.7570256149588765	0.7471952980063703	0.7407347339331254	1.554437440360585	-0.13324788526766185
1.4168289289547715	1.3173729141595714	0.5317043111411323	1.0209606112509815	1.6082270664880718	2.2022451919123656	1.5469791538993571	1.618769571067859	0.7872579575028695	0.44861885368804816	2.1804108475729898	0.8508898765326727	1.075517766778102	0.2432553810183234	0.7674010945204738	2.009131317685674	1.162020289991767	0.18748254418520882	1.1071367095212021	0.585174737890143	1.460450136428652	-0.21796001499330364	1.6999842328777839	1.7038329537528796	1.1983292821743876	1.499393229723607	1.6774975239247485	1.287635141370994	2.2740604691168005	1.5428802367116239	1.488554684392652	2.379750998736631	1.7615898929104628	0.791349930312349	0.9277114751683117	1.5517047230909013	0.044495618658077885
1.4944344421782954	1.3259646745911735	0.5531525270887174	1.077556387731251	1.6505891632971703	2.186017691506376	1.5684811094469446	1.7838815691559489	0.8495768566115853	0.6641590654838625	2.2587620812183316	0.8332913246348536	1.1237556304027156	0.36558225066703154	0.8640127558861159	1.9329190263824856	1.2315581262784867	0.24050224973101808	1.0342503505031577	0.6224814093809857	1.4296427913353393	-0.28512202991941665	1.70339160259471	1.6627911606884578	1.1747780978448232	1.538351843784596	1.731340488021409	1.280070681841589	2.1347375110417843	1.4974939710134954	1.4821529917091791	2.4555192570828916	1.7999503413125624	0.8877505233926918	1.1102474166335212	1.5757337887381424	0.13375171286164012
1.616526799822137	1.2910678904103967	0.5812997921117928	1.138195879661616	1.6213573996619342	2.0983073295196926	1.6286768445699777	1.9629891604316654	0.9038662052582142	0.8502260470405034	2.262307270501112	0.8419653844965203	1.1695179438413161	0.5053157672496711	0.8959316528564754	1.8595903216257956	1.3083542610138508	0.2497712400481534	1.0058135410638935	0.6495537080966655	1.4376647208888982	-0.3207817438134929	1.6749644038134952	1.570082541837353	1.1060362531669772	1.539700138260295	1.725268198181619	1.2072593204803324	2.056167726187811	1.5040448689103774	1.536087252567427	2.548095052643077	1.852208759657134	1.0300125133778164	1.2829754567662746	1.5957423048391797	0.1468489138328803
1.7206888642162368	1.2599455212169135	0.6320774582134228	1.1851776820597273	1.5028968755532381	1.9549082309765502	1.7412272845937118	2.126121074596105	0.9290848147052312	0.9930013524047165	2.114455023937947	0.9419561217995265	1.230345748411944	0.631005024676681	0.8950529332226193	1.778647146144755	1.358328062976355	0.24282625313415104	1.0007939445095198	0.6392285648312539	1.4758668740071557	-0.3132340597484732	1.6179883144754617	1.452641703960476	1.0633414342245389	1.5182456980943482	1.7353188848129963	1.100036545041653	2.044741535586858	1.4943213388481857	1.6334249898196198	2.6258634974783837	1.9269552216171077	1.0645270863757614	1.406446036873788	1.6236348673159786	0.08224985260903542
1.8114802288330432	1.2286079441513462	0.6765313721065314	1.1794775048589883	1.3177879303562023	1.7260619529959254	1.8800768321954684	2.2482112492521376	0.9418910060605384	1.0656514876905256	1.8415264590815705	1.1142079247217829	1.3240158521170207	0.7180611327325852	0.8857195057603041	1.7126625758736835	1.3543651988808294	0.23685410485401498	1.0105378672327139	0.5721264799173654	1.4949940806299788	-0.25592115386458414	1.5363574713999546	1.3208853458051444	1.0550308133731818	1.5228582844585814	1.8028319792386427	1.0317088451469172	2.0700381792111324	1.4610380773362226	1.7396290714384197	2.6007268254817104	2.0654990068554433	1.0868730599193046	1.485917281837075	1.7069356282264145	0.03181232471527169
1.8887314493205376	1.178630054473089	0.7012446707967911	1.1255775386787836	1.112494691973656	1.377917062980162	2.0266213038663503	2.3257270346723438	0.9607236404065788	1.0606933741923468	1.5578348015825103	1.307678162791219	1.4603833023637254	0.7611545924218458	0.8159919153548174	1.6625827876481476	1.3313388727678883	0.24025904007255666	1.0723402302392873	0.5005766409814533	1.506047097571855	-0.15819720510142124	1.4440177520712507	1.2750221093205383	1.0425516063439841	1.537121820754132	1.8993006232451592	0.9748241094857617	2.154438855144975	1.4545753081106023	1.8160332736156561	2.5043596316512406	2.191991046940713	1.1940199486217193	1.5526654992385351	1.8488798735334506	0.03601052457512597
1.8807367567117628	1.1657341365998348	0.7142487072374506	1.059578905790459	0.9009909018417203	0.9847733624914042	2.1819077937043736	2.359883482355328	0.9716294477506047	0.9842098826371123	1.298704419474222	1.5174947918860542	1.5686473638320662	0.7342554901954308	0.7144641738754376	1.6028835349276487	1.2961736682149771	0.2603643718391644	1.1742993656808616	0.48816377644039977	1.5123444429217152	-0.050079724183147455	1.3464209480364295	1.291301921362772	1.0568628671710818	1.5454717847878459	2.0035764970456946	0.9245960982104837	2.2937618132199926	1.4397109388916687	1.8578043183753152	2.413724315520729	2.244044329197574	1.2767348181598352	1.5918971045683725	1.946001273508967	0.03878961462319946
1.7293459302010799	1.1914432000878565	0.7050351691532291	0.9966983185504008	0.6705487625480716	0.5967579373535041	2.2993527898606843	2.330047217778495	0.9821414818310317	0.8801583618628392	1.0660991945896148	1.718682894241855	1.5988254994329962	0.596123110650078	0.6196811993153906	1.5133346558468985	1.2166035286127457	0.3122220756834084	1.2404626451509677	0.5469830541194014	1.5111163299281734	0.050787030731674655	1.2851126314868748	1.257581579417892	1.1139220499492533	1.565814473368565	2.109647136316119	0.9388447892513316	2.4172706879117323	1.4252872130290282	1.8440086706424375	2.32141720172773	2.218761306387098	1.289472339147172	1.5469714676316368	2.0116807196114257	0.04053393710018359
1.4839442963852802	1.183248746497019	0.6808848157634309	0.9503823488167633	0.46343452905382215	0.17672088678538383	2.3499542209228474	2.260226758516115	1.0070176797444812	0.7917386711453227	0.9230673852526801	1.8769560285156495	1.615399897345069	0.39419685686197076	0.5430188485562242	1.3759587905300674	1.1219327910886203	0.37307853689093384	1.2497977319557108	0.705264096484766	1.5283883020288362	0.1624680083888364	1.2706799869001795	1.1721646496899076	1.1716981233439963	1.560941689824813	2.1846683329574654	0.9957845391636113	2.5474350241390806	1.4371845836489245	1.7671563499773524	2.2141534695614142	2.136578661247572	1.3245242269262216	1.4344530440120367	2.103179632330922	0.04239651872814999
1.2040376308861347	1.1492293482562703	0.6442183118600393	0.9402649402809814	0.32091770110104567	-0.18642360672137503	2.3537773319318767	2.165092726366148	1.0461724386075661	0.7187901308804545	0.8377532978361237	1.9806121821906484	1.60983580359365	0.17353729973761028	0.5201008905380704	1.2333338965778098	1.0462629440435611	0.44763580885876697	1.2555441479206757	0.9334838015841862	1.5810926404963608	0.25633150235153046	1.2851126314868744	1.072432199683473	1.2480602497609425	1.536861623574611	2.1581955422766077	1.0363850564923716	2.744713505674599	1.4468787374873615	1.6815977272627478	2.1804786880741895	2.024830777466585	1.3172862807572379	1.3098109645786997	2.116340649986081	-0.019186934145655365
0.8949711328081591	1.1200272954598323	0.6151703343562251	0.9732317770829744	0.23387413476162763	-0.4365293548184555	2.3341991074015707	2.024214255389105	1.104793293153787	0.6309213416627376	0.7464710500442349	2.054353074295485	1.5150811731404137	-0.04780845897415857	0.5247794788588733	1.1387837970804744	0.9647948011113678	0.5042225893954261	1.2597687857447195	1.1361289210569736	1.6287538766712597	0.30641842873710623	1.3272423242011542	0.9474318147156893	1.3416277509755918	1.534401577513688	2.042552820500114	1.1303769045359735	2.9480584698487666	1.4698509444620769	1.6474126883330082	2.2191390090191883	1.9094673701396783	1.2456337743594865	1.161929607821509	2.0257212324798184	-0.11825853788070936
0.5829932726819036	1.096834508630009	0.6121679594204297	1.0384021790959779	0.19645747730852428	-0.65418010210355	2.2940199152684793	1.9079743286893098	1.1542203980238053	0.5336642727193024	0.6397327971777795	2.1160732220250957	1.4015595146103461	-0.2195418429162847	0.5487424007659366	1.0555427635701933	0.8729189256335615	0.5344616569314953	1.2227237089113028	1.2670653532359204	1.6681580127193676	0.3088435862399602	1.4137895150110853	0.8086218634086071	1.4076613422130542	1.5402441869083827	1.9321747441019597	1.2743216925992367	3.1119418479268623	1.516794150019105	1.6871671998973667	2.2826971737233603	1.8041299890996865	1.1709470197860932	1.0115417873904717	1.955487257594544	-0.2323490537904608
0.33155325832151783	1.094864528877867	0.6257161763182038	1.0922047063496734	0.22315901615697292	-0.8589740463963642	2.23319105348153	1.8559071218787533	1.1723853298793947	0.4441657332313487	0.5330455542290653	2.1668426537613668	1.3733382424897875	-0.3076272533533028	0.6679157824603286	1.0011375955249098	0.8081365262614686	0.5709971522923162	1.170460850668697	1.335823999596787	1.6890098035458838	0.2942431482125449	1.5249914595584904	0.7708538899504822	1.4633663982710354	1.5593331981695953	1.8241896883303217	1.319570914147887	3.262838241327072	1.567761898230273	1.7947796539065322	2.354554619680589	1.7359735239574534	1.110451696784199	0.9312532173161486	1.9290709906542454	-0.3686427252970573
0.17808288749063547	1.1161866626657426	0.63817603230175	1.1170029131460493	0.29220348344492003	-1.007549573110561	2.199757095421691	1.8048524579837035	1.1828117610764328	0.36880699890486746	0.4297249658510462	2.1775884707028554	1.3945336674157527	-0.36005305463131965	0.8126432810744426	1.0005969230474374	0.783399911433621	0.6053437607269367	1.1346422815906467	1.3281538931710508	1.6825818078775558	0.28243906526495943	1.6410123984198315	0.8275504931322963	1.5203459265362542	1.6140692230251628	1.6617335005475617	1.2714884586664073	3.357722741626737	1.6447863569102086	1.953893725554233	2.4102911596066963	1.7160496814384474	1.0807413500643563	0.9070059056886806	1.904822051203697	-0.462983962992838
0.07572309484070734	1.1422102607360398	0.652624961680261	1.1494987951365854	0.35572746028896907	-1.0856775238782772	2.186607541632678	1.729429261255539	1.2041782407708506	0.25001886301100973	0.35818355622370834	2.139636612987893	1.400144914504049	-0.42421290305402304	0.8615665904188944	1.0289822281145404	0.7697176017143392	0.6456625174416951	1.0832198082915323	1.241513460231848	1.6561643134845607	0.27506460673585653	1.7545751634139635	0.8680565702611422	1.5483046605825157	1.6804904666701208	1.5178531353781501	1.2407905065397848	3.359489678317607	1.7575910561210915	2.121874141568541	2.4210682838237956	1.6738942154136809	1.1006219969651867	0.8816688272464923	1.9266209682745263	-0.4908339930490677
0.0014140444655013269	1.133750935918025	0.6390579799391386	1.1920958458418207	0.411143216793538	-1.0512241810281673	2.190966375203481	1.6952728135725568	1.217121396739583	0.0733172069509273	0.3230887328200678	2.072839522084652	1.4046009048388737	-0.4766615777182894	0.8215492233094789	1.0638556029112691	0.7515927127721808	0.7307048280189964	1.0238250345825302	1.1312046219611642	1.6176747296656884	0.2885514520323647	1.8543867577647888	0.9035923939876979	1.5347899448849396	1.697829060541827	1.425691928499364	1.2417257488088747	3.328921673565575	1.8593502952009089	2.249907995237982	2.392379041794345	1.6537395947960012	1.1181321374787996	0.875538888913705	1.9579058694309353	-0.43782432862145004
-0.03338366382587469	1.0839882541118484	0.5839081053372622	1.193508710276192	0.45843158458903216	-0.9639231180131496	2.2201145527691253	1.6637264765162065	1.2287633888807703	-0.0453332035679825	0.3076837376632381	1.981044746855663	1.4255369864120218	-0.4786515623217754	0.7147254148476667	1.0844687411147615	0.7469207045753515	0.8432568532984522	0.9834411310817244	1.0487169389506827	1.5770163505603498	0.27538631130256064	1.9349223748598547	1.0366880419819675	1.4775183500722286	1.6938551399818738	1.2775938644757132	1.24293606233358	3.312253570781708	1.9627252265871349	2.2529808077260483	2.325208599998015	1.6788944075516565	1.150718698615136	0.8439356512868891	1.9644706729868506	-0.33721535592363205
-0.027776596177329683	0.9649451919467757	0.535795046991152	1.1604444345476912	0.49688333400036483	-0.9318292633526379	2.210422844606113	1.5911383999514523	1.2835663548277505	-0.07898410351395307	0.2808015110153879	1.8548496974771165	1.4172379991217654	-0.4645386830074035	0.5064688616236471	1.0772823027684058	0.7491315655970641	0.9444861178115073	0.9649753754314656	0.9843606613667129	1.5188769588448088	0.18273539609129866	1.9714299075412083	1.241748197321974	1.422556736135136	1.6721641569254537	1.0785244611072256	1.30821047129099	3.277268224302503	2.034843855900343	2.1373982463259584	2.2407828180424496	1.6832791914264948	1.2651035334865335	0.7656631498197904	1.9782284909652716	-0.24358367313374366
-0.0031147409429389873	0.7988709325058072	0.5039886375150788	1.136117182562772	0.5446317426661849	-0.8651135309713333	2.1525404569089206	1.4913691713438444	1.3659334492266577	-0.10767688996174407	0.2114790328096451	1.7395598309692761	1.3277881190671337	-0.45708195909089555	0.2604986116816728	1.0583362380371093	0.7332801092149678	1.0182326909177886	0.9353120582368382	0.9180074329973493	1.4272649555393317	0.004288347590120511	1.960794046353373	1.4102010970642738	1.4292477152231313	1.6350742316992062	0.920525274241359	1.4374114400532991	3.215189848563307	2.0735029663590714	1.9864783413131035	2.1916737617069098	1.6861767386654265	1.3885278993812011	0.7058077075214226	1.9514667080483459	-0.13454873592846642
0.024212011827711846	0.6405110475564127	0.46812902187568295	1.1184969766858444	0.5955429323154886	-0.78546876636745	2.1195691683342472	1.3504006965520878	1.4391923968327534	-0.11371385223036064	0.19451823516181035	1.6793878094092023	1.2173078507656028	-0.4101228971259019	0.07853239993547212	1.0604763999270916	0.6801985875143958	1.0749275646359897	0.8842529946430193	0.8934767080085372	1.3125017158024053	-0.24273126662964958	1.929933012060069	1.5384455396419345	1.472075291687157	1.5901074282201941	0.8177151255745663	1.5320359519848163	3.1749331409563437	2.081082032087301	1.8290927266899424	2.1781202592288937	1.7706671647917098	1.4737080955620294	0.6323029358687159	1.9006444489408465	-0.03707363073166417
0.07807991173693618	0.5097143246852898	0.42086038148026733	1.1048555269746754	0.6437513818516355	-0.7623313362633584	2.0576932124492826	1.193839060861583	1.506955639325143	-0.06929741880917877	0.252414491794271	1.651863036777295	1.1172956232506452	-0.34797590669292877	-0.05633918927187119	1.0689694634273303	0.6191079089049742	1.1100848719321679	0.8369188805284644	0.8610943356135017	1.19786912638394	-0.5047472629589342	1.857623758995868	1.6445470568824454	1.564421423703203	1.5349692804508217	0.7719486060924027	1.580641042851966	3.1546133690113494	2.0193332097588432	1.6569832188947984	2.18913621168349	1.8956976102520315	1.5538628182019445	0.5589343850678467	1.8697992953910507	0.019749891315122666
0.12897483346987224	0.3919625097527132	0.36212642179878163	1.1404044953291383	0.7092880375033581	-0.6448384549855641	1.8908399854820335	1.0633110285763547	1.577355450625977	-0.051461982753231016	0.2804444415912221	1.6327163587099391	1.0017699479033306	-0.3254913680121757	-0.22156222961621017	1.0790169603002913	0.5832544174302081	1.1053828185351429	0.7616703584260065	0.7830544066250453	1.114514223205249	-0.7362013254511683	1.7129809145123431	1.6983269844150126	1.7290938534799465	1.4733025489043772	0.7734442439839773	1.5511809113756156	3.0971584776132595	1.9180733664828242	1.488618701319483	2.1923902464193996	1.970623566288754	1.6435627798944075	0.5781687693476139	1.8664697777981	0.12086146540461465
0.1432697751672576	0.3078493406718163	0.2648682387223856	1.223032705008222	0.7835271329520616	-0.380310937239838	1.72147860288466	0.9292728475173799	1.64217395392971	-0.07345213428681911	0.27095659689198415	1.6070812106673196	0.8775444819023113	-0.3454598342057671	-0.378140568697742	1.0798730250562856	0.552218934408421	1.0983027151442133	0.6380202061996925	0.722601260121631	1.0379792666502712	-0.8915351381597919	1.535822027587292	1.6687137979762205	1.8714364681257234	1.3774317153954665	0.8140358563612932	1.4446733212015335	2.976830088965083	1.8429289861230729	1.339331227940914	2.2156162925160876	2.069140172412328	1.6957139204132805	0.7157245855353522	1.8660300301914834	0.24689615556353614
0.14350083564728128	0.3196195558295641	0.12105447929781965	1.2916459490911874	0.8302212812900545	-0.1414729490685826	1.6016472062258973	0.7840516924805151	1.6905395830456769	-0.07678049751476132	0.2788121242236149	1.583108021600821	0.7875759151420337	-0.4299998697745086	-0.496696471730505	1.0789719042605042	0.523248312152192	1.079575571442252	0.5102816947888199	0.688040395960708	0.9550163144269666	-0.9686947411589142	1.3627276459674316	1.6762733450671292	1.9215391567727238	1.238202570062766	0.8991974779075083	1.3693588114141786	2.8636283449700786	1.7817676882696698	1.2588619509096692	2.2466341098611506	2.1898114760087735	1.7455577680485952	0.8812329205205989	1.880730164469794	0.2955006666170818
0.13128543827009737	0.387095500953308	-0.038859515719944046	1.3121568431211974	0.8592038561205311	0.08946797659055834	1.4527893871291704	0.6728519794045622	1.7207916420360903	-0.1088705098779712	0.21930905518241106	1.5950376997307782	0.7546393093338288	-0.5133733626446552	-0.6341092231222435	1.0253101608717352	0.5269191757354145	1.0096663062806743	0.41540904860048233	0.6410439746361659	0.8828450785086177	-0.9591178436731347	1.1948416723434454	1.7841010581000503	1.899554511197886	1.1050052684371374	1.0446333064841586	1.3484809031130067	2.7777257728489984	1.7092965442714276	1.233543256346539	2.22651283085194	2.2709684407097415	1.8225202087537227	1.055105215808806	1.9214696391684485	0.30046755095831984
0.09052636959414324	0.4971329413943087	-0.1862385953807646	1.3000419365919917	0.8885314616037508	0.3949976207330227	1.3040776741856497	0.5435840005252921	1.7254998006225999	-0.19687702447064068	0.10782687996633629	1.6255448918951756	0.7632212166453438	-0.5503596282059775	-0.747012821483171	0.896607583214295	0.5665269595112066	0.9045727105275342	0.3529934317162218	0.6176251881528608	0.8121109960933488	-0.8941582677036987	1.0306064519875922	1.8880299496018378	1.8335474714647337	1.0339477841388949	1.221537356299523	1.3246597323767575	2.6520965741282154	1.7062414170011355	1.242057507615555	2.181105612197623	2.325252577920466	1.886618701464193	1.2624333523088487	1.9649104205934633	0.29351982583813674
0.0832094543934341	0.6593334591377907	-0.28398466438422776	1.2490813780281247	0.8786789196309552	0.6822532696111734	1.238914329853429	0.4032455524365172	1.700555120402436	-0.3006301402658564	0.05666393247527031	1.6564163490406383	0.7732648774000299	-0.5744910506965124	-0.755206288339403	0.7711940964614548	0.6092007486661645	0.8068024278237889	0.34274982064824727	0.601763044982484	0.7363599414491414	-0.7558747970304807	0.907064961393891	1.8785953967364108	1.735014838942726	0.9880821176760819	1.4048128235329902	1.2949795438959086	2.529942350899476	1.7654638840868455	1.3490297923563723	2.1352505905979933	2.3805367535587854	1.9027381448973	1.4800597852079722	1.9678001905797995	0.24665963726157406
0.12104175698910524	0.8296953215687107	-0.32718133377297487	1.161272665423013	0.8301254394420668	0.9198874372775343	1.2126152222754032	0.331355005435774	1.6560587416157464	-0.37947791742438886	0.0877034674187559	1.695529301382754	0.7468354320807791	-0.5622080422818971	-0.7007969185781721	0.6753824278500243	0.6196501955706789	0.6782796349716561	0.3972385633357825	0.5522477425536357	0.6758165838739021	-0.5379818193501505	0.832711286499532	1.7649343324049873	1.5965221924229807	0.9811987195633034	1.5976902860303646	1.2416432274321854	2.4985497756917043	1.8094694672685931	1.5070555762478801	2.0727671529625598	2.3753314253331017	1.89439396241428	1.6311831982389464	1.9243908196981157	0.19509864743348002
0.13017634796599084	0.947844443342056	-0.3304276516723028	1.0994639063745464	0.7730228664129697	1.1197938703204757	1.1803501134412533	0.3122966976706302	1.5706613051447926	-0.42977063351007966	0.15957644151139044	1.7075272791966642	0.654839271834817	-0.4661855668171858	-0.6509473912412792	0.5544970730959887	0.5974164422768486	0.4805231593425804	0.5072381385069862	0.482150231461646	0.6468383432390565	-0.27903438965713756	0.7672654495794241	1.580945670530979	1.441673819243692	1.0423687110397504	1.7720517514300542	1.1159081564906248	2.513863227012565	1.83523241549983	1.5828516176201906	2.067453224678227	2.292046173722122	1.873912787228686	1.7016093786400757	1.8719980334241266	0.212068835599376
0.11417155871643739	1.0098739738569402	-0.3078160154370996	1.0722134865943747	0.7178371303435631	1.2134270291912441	1.1886538131487583	0.3265623023023886	1.4456639748171187	-0.4058293724980402	0.22168101635722265	1.6435077087740655	0.52113598512163	-0.3473125784917652	-0.5460235171229421	0.3907859525224507	0.5408517716081034	0.2785510496334128	0.6425855406224533	0.41368658919407686	0.6457147505002828	-0.051960458573123015	0.6575968214046334	1.3319270464773048	1.294074006743061	1.1374826072991475	1.8482993711424895	0.9335359140179612	2.5044395646612623	1.8483048350698403	1.5308058561035625	2.119010270448122	2.192119256995528	1.8651893237237076	1.7484965958433019	1.8335201178452116	0.2797721995364896
0.11950135378895554	0.9861845534761571	-0.27321364430206835	1.0305096260487998	0.6366590851007905	1.123862783627021	1.20445762872111	0.3678740532549283	1.3100861281023062	-0.3039355492646411	0.2991650814010208	1.5371651008636957	0.387196931724059	-0.26892548382345355	-0.35094775840677433	0.2051550685915365	0.43737930435602584	0.09744092396163517	0.761193383187811	0.3501018607771963	0.6299844521574693	0.09149503167251902	0.5506784273585048	1.1237716435095229	1.1448014494704353	1.2335190208313904	1.861221682525688	0.7561699683974884	2.50918084478176	1.8060030728657577	1.3883361854328913	2.130593439966778	2.0656272169102636	1.8352261229892286	1.7057777367063682	1.8280232727625119	0.3497224873422601
0.1403584131189796	0.9002172858050104	-0.2533604400391284	0.9479626154751374	0.5596022393213465	0.9113162352826851	1.1468674533303438	0.38191464834990735	1.2189875395975045	-0.18276017353832832	0.45061352716470154	1.444892227847056	0.2959080715312396	-0.21444107778320848	-0.14442489527117425	0.018420311685792123	0.29705220101557583	-0.05288966826636983	0.8556117672445296	0.2884913905231515	0.5466556790424758	0.12962939607971874	0.4898568779113662	0.9886224177622136	1.0518977358637265	1.2889883286474288	1.9016936438716765	0.6773345465382667	2.515689061593127	1.6857661890454083	1.1936927193919253	2.1616709643712158	1.8983900214032463	1.7664498310079764	1.5844866902282888	1.8414983958509636	0.4326517169682906
0.15083315487999435	0.8341153601722585	-0.23559013338789486	0.84862362989987	0.542235696466576	0.7054388525354656	1.101111876349687	0.34481057573512575	1.1526281843927284	-0.10611600237898473	0.6513120485042756	1.366893988775995	0.26563562925655726	-0.17754630576687436	0.03661509848258321	-0.14553861710658444	0.1722428391860178	-0.13563499873592516	0.9187314904327956	0.23259946115456565	0.44566298287143297	0.05793877071459613	0.43521727066493937	0.9264198452425308	1.035780972743039	1.2581904443077754	1.9140476128560746	0.6793150595786959	2.442066699473588	1.5177929416267006	0.935000318052821	2.2511121393142397	1.7187933766115944	1.6906568401205473	1.459517680750539	1.8731916340706563	0.5103479791633763
0.17896091731472202	0.7483467459214962	-0.1966343185959582	0.7112022638809232	0.5452067937540906	0.5346648757109951	1.063708701127606	0.30622144017760744	1.0830844019258048	-0.1138515776053104	0.861268869913274	1.3372063928189983	0.26073168222140575	-0.14774228348709495	0.19537836205910986	-0.2981208958522271	0.09809556624081561	-0.14793059813620363	0.9372426722962126	0.21476305982135274	0.33427052135082364	-0.05619211095055891	0.4150407742697104	0.8642172727228485	1.0381175051229736	1.1720651778863733	1.8637044414256962	0.699257725610774	2.2687596590441954	1.352169792108218	0.6674415723471064	2.309087693966893	1.5608129470625731	1.6198893227740268	1.3209265860888189	1.8881744632389381	0.5554047156874671
0.2339379075280547	0.6206788144214216	-0.18543170711677517	0.5213749952215659	0.5192719896895173	0.39567176021576633	0.9673273420592491	0.26634975026044977	1.0356604045271385	-0.1965786194915858	1.120781826404596	1.3452429889637973	0.20780206157758493	-0.13417836544265413	0.28688394987666416	-0.415379239403243	0.06726865501353152	-0.0741840250299264	0.9109181817689713	0.2295132644862238	0.192645576138134	-0.22832880064328176	0.41771799333301285	0.7576098015431797	1.0249479589815274	1.021174468053324	1.7764190140734435	0.7655223910883986	2.038704501893058	1.1810239125242048	0.47964791747745306	2.2992360291700975	1.4172433276753027	1.5410936904627839	1.1533749383259788	1.834493844688436	0.5464170202128471
0.2698909182195407	0.5596922143635529	-0.18672648130783603	0.36701549581124776	0.49868516074247154	0.3282096591214257	0.8777155680896804	0.20334707996245896	1.021381843577504	-0.31463222005238	1.3943480152326955	1.3381853549556144	0.07600848500789606	-0.14520333761368803	0.3068807588417253	-0.4619671845451254	0.03825631839840488	0.10481828360180338	0.8520685226179102	0.26196371474894276	0.12306121652533115	-0.39086384634509014	0.4173772563613225	0.6291272629941537	1.020566960769149	0.7340350533075382	1.6526699349246194	0.8342626978665582	1.7610304009230007	0.9618479071043078	0.333049155025943	2.2703676659625187	1.2973156423968086	1.5585722242245634	1.014429669449471	1.719374203384986	0.4661190566961638
0.27606793505213834	0.5282884194911921	-0.14833361181636096	0.2797426973019329	0.4677474122131125	0.33319347601169236	0.8257017775464757	0.1423919964491563	1.0167935290277428	-0.415470148744497	1.63406912364173	1.3253677809343043	-0.11248697915573058	-0.1605056330129015	0.2864089662907976	-0.4614490400875533	-0.0016643230691373912	0.3174375716927508	0.770619322418873	0.35380075825469487	0.1829513225082656	-0.49460119585513684	0.3811861222965397	0.557460375612625	1.008353268783127	0.38809107599003717	1.4865045651707596	0.8470260041270865	1.4902179041024848	0.7603857646073713	0.1256663205448662	2.2697108883093966	1.2273385944761341	1.7031415070932474	0.8470142425384669	1.5983179693922174	0.3326044752376423
0.2727868762358195	0.44780067533230267	-0.08813599435367765	0.20084964647233688	0.3525646793054834	0.311332095642791	0.7428352376501637	0.0865896313280791	1.014790421556393	-0.5422463563854201	1.804034169544255	1.3267110080519893	-0.3360645259554431	-0.17731757190441008	0.23959933390346136	-0.44507116962423066	-0.04008324761626899	0.5034929604200223	0.6628002054794323	0.4774755512140101	0.3145423232630847	-0.5529287084494079	0.2808390841330584	0.5181745403370346	0.9748452703345224	0.08370768452873492	1.342384897938697	0.8828677887337028	1.3064270393072634	0.6443496807836759	-0.08267676783873515	2.1911363981725342	1.2520318510344395	1.8511875326631884	0.640585163660571	1.461682105907905	0.17393025940772738
0.24649219360926938	0.36934912873234754	-0.08027352499056503	0.1684836830504782	0.21301894864022408	0.22802771670402705	0.6394894852787405	0.028244658441404464	1.0398891869666609	-0.6619985699039223	1.8831250469967926	1.2803355226498432	-0.5193731230626591	-0.22352181212325392	0.2249460902794198	-0.37250841754395403	-0.08701190137905217	0.712734336587818	0.5499160657724568	0.5652733079038446	0.4990989631223538	-0.5941316394928762	0.12641222089093113	0.5009125824129108	0.9257780903558958	-0.21194727427409948	1.2306308346802948	0.9202499723717643	1.1683703858607	0.5936169423625338	-0.24521574507209248	1.9757431814789723	1.3397018865202548	1.978973630310343	0.4960275956882703	1.3417252409316769	-0.04428743894155496
0.21790231021449546	0.3154312795498071	-0.0902564216520805	0.2013043614627088	0.09181734767917304	0.1508387459301317	0.5694559358394805	-0.01401213256560225	1.0570440047982372	-0.7266376792135079	1.8994482206729035	1.2299758890172725	-0.6181593638188305	-0.2877274073184518	0.2968111068213153	-0.23200115746178226	-0.15830174073958608	0.8740634100376099	0.4809817872994855	0.6137447496948741	0.7068068394130713	-0.6171458892649033	-0.025994558876163774	0.508680463478768	0.8673116778488993	-0.46984998775736136	1.165779975701651	0.8799245262986247	1.0861194829007512	0.6281340052721148	-0.3905981859137433	1.8024434416444415	1.3668054921091706	2.1036622662781945	0.3930991200381848	1.3080217279388777	-0.3019445641432891
0.15973668537685531	0.28045172311053534	-0.0794854015699164	0.20213259233803113	-0.018439114242061887	0.08956428223095333	0.4850309303089134	-0.03532053569853076	1.0506409091205842	-0.741879287374575	1.8232904134902903	1.2463450466039916	-0.6412880755567318	-0.3316443089126029	0.41714819830108674	-0.058738156452965894	-0.21772384499299458	0.9147875161831467	0.4397347857486089	0.6308549871061256	0.8120848660296648	-0.6190761166651362	-0.18594622873073666	0.4656148546577235	0.804172200582037	-0.6023376607115705	1.1743948499571146	0.8119269119106252	1.0472174267567838	0.7875587715787468	-0.4231507932091997	1.691656992975029	1.3267013869615207	2.131349780880943	0.31221117821576627	1.3143352471481489	-0.502068612392347
0.06045769912722676	0.29203983929959804	-0.10568112288472445	0.18006267548388805	-0.0997896748112043	0.010449198649223631	0.41292754369915985	-0.06902696430796018	1.0315343455476909	-0.7164000930089357	1.647510236965653	1.2713654974910598	-0.6015613892383167	-0.3799300272799225	0.5270594000710426	0.12828946471140915	-0.23553587624340144	0.914382166752371	0.3929457861919959	0.585038582154775	0.8000389066674778	-0.6317710737974481	-0.3510089531606979	0.3788288730943751	0.7137112253725287	-0.6278133300155664	1.1930903236017896	0.7918192031251793	0.978571936316525	0.9802667993973383	-0.2842020535144399	1.4898471322891684	1.2522369871221506	2.076543673208379	0.3181231631856085	1.299697933956494	-0.6670992575875389
-0.01685513748827098	0.306541538987624	-0.1875708992585238	0.1681101671655302	-0.13705298530753196	-0.04889915224211996	0.38326799459727245	-0.11058622575095786	0.9807033533900608	-0.6423038412861592	1.4563760752019195	1.288053386936212	-0.4937688611387401	-0.4520498141165678	0.5888072662339401	0.3156324781543053	-0.24487989263706006	0.9856966432739807	0.3298714892168905	0.5010985713003707	0.7199241313866436	-0.6620607960780516	-0.4538628419016314	0.2569832597472077	0.6160016894843618	-0.6157259883123718	1.198354968980131	0.8000438336680638	0.901091762421921	1.1288811153629241	-0.01155396212536144	1.3056210005891056	1.162746368857894	2.074710481602261	0.3066806116310729	1.3118852247684303	-0.84658708399026
-0.07230965269364946	0.30809765744729734	-0.2347644802805457	0.12310962293975578	-0.1281013567057879	-0.02260771241520304	0.3463274888603575	-0.11265631348932217	0.8943985263551626	-0.5348780488256287	1.3220924667570253	1.3077236959138516	-0.35502016737977193	-0.5226370840746666	0.610134029239434	0.45571170585848214	-0.23645359213920752	1.107787891824428	0.26509370924821773	0.3935355403596058	0.553841446557885	-0.7090791558273564	-0.536856632863908	0.15180436439574654	0.5845116053638834	-0.5754663883537825	1.1954235187126467	0.8474111038849463	0.9124885040780253	1.2180967069002853	0.32280644673238523	1.298874102879786	1.0801278095319788	2.0482240235690394	0.22339518281627244	1.370779993511667	-0.9992005183323537
-0.11088134882538951	0.3029492229690149	-0.23945569111772608	0.03859759401484313	-0.09781533274272469	0.05267922196095698	0.2878363255247874	-0.11065372861199438	0.8198897766515554	-0.41875260351412436	1.2402470537466457	1.274074718287748	-0.21506906353045455	-0.5946882507525694	0.6059779228630855	0.5501041092165548	-0.1881900788916131	1.2280685795840607	0.16313457380664587	0.255224005848223	0.3276596152366543	-0.7492179871501815	-0.609092870862748	0.05162548444299377	0.5627393718235862	-0.5181993545701461	1.1572249269618486	0.9195622942327291	0.9776001211365438	1.2344298873068618	0.6351770412224054	1.3284589507998574	1.0302028141851283	1.9205959596810345	0.1771890698722408	1.3791980191240338	-1.1073189471175215
-0.07455864136586594	0.21732959878354197	-0.27024879905296956	-0.03168835163984901	-0.09835204709143479	0.11710769538296062	0.2779254581319566	-0.11891157861176845	0.7498837386143198	-0.3311133565879881	1.2149716395075398	1.1649090567741056	-0.0869770239055673	-0.6402977829289938	0.5693329392133347	0.6081137604449646	-0.06705158064527945	1.3463225201898026	0.027605466838531177	0.09415177090781547	0.12327025703486857	-0.7928460756965111	-0.6175869567999441	-0.06783916919050179	0.44023073090293413	-0.4637944897612408	1.0751144067144387	0.9692676701223404	1.0733386408367978	1.1684802649817492	0.7951873498457888	1.3100691765125068	1.0082788948109358	1.765185560934789	0.09967940517544752	1.3527503416404052	-1.2075435775746493
0.009932474162328554	0.0897278850902626	-0.3167293160277408	-0.08471136748147692	-0.11717538603556765	0.12228412355401105	0.3129665838771205	-0.11454639359826362	0.6547789351668184	-0.33125108196293895	1.2431801240165734	1.0250540706055318	0.026686094635124037	-0.6419904135112695	0.5433275878870367	0.5798410954773333	0.11909874594709798	1.4075302842373352	-0.061975025516463986	-0.058388037949524976	-0.04662741709297964	-0.8631756432794188	-0.5807873638571414	-0.19495265590416672	0.285090291176154	-0.39472396574297786	0.9995248676742922	0.9735862888354934	1.2208778545243562	1.0539129923456962	0.7861929716255089	1.3455351697809692	0.9968938419429308	1.6113238930282006	-0.034961284782921494	1.3746749008845565	-1.2991944195855905
0.051261492022337166	0.014587228830041266	-0.36889558053717303	-0.09877505254084845	-0.1393531896591552	0.11108859285848191	0.3302801630326544	-0.11047372098257083	0.577205602237811	-0.3852623831722648	1.269526746528174	0.8589264726774694	0.11241086107651883	-0.5924237855141227	0.5129048892121629	0.49511321265401265	0.3199533840518164	1.344593029285146	-0.08486983694999078	-0.16726724099884524	-0.1567395054926631	-0.9764403972649826	-0.5368566328639146	-0.30019107524847	0.1708126165939072	-0.2568904234640669	0.9428701043414727	0.9187920947170098	1.341088447393141	0.9504499322882147	0.671058528713262	1.3966742661352405	0.9035312800231117	1.4190916284004484	-0.0942445995035648	1.4608654317813268	-1.3622561118466678
0.052801895222486815	-0.033884205743638075	-0.46390198241172664	-0.0814471634434467	-0.1968966351889811	0.10309522470597629	0.33880302196997947	-0.11155376675910562	0.5377426729945161	-0.4597488567907348	1.2789380763508054	0.6854680420054265	0.165387635057214	-0.4985514083566273	0.4729587696406288	0.41899103343040095	0.5232691693316458	1.1888848012754796	-0.10903658235204465	-0.24594256341901657	-0.20523690370571654	-1.1120512453840297	-0.4659833427518465	-0.43272124531074374	0.04124127552481815	-0.03681091816751603	0.8674899546061466	0.8078833644530927	1.3654132758374375	0.8066239407943339	0.49040276118568055	1.3418930391591206	0.7175754165123964	1.2706663218085477	-0.07334832083135198	1.5862249102102695	-1.36237437099765
0.00803777822614522	-0.06505623829221842	-0.5950682374192569	-0.08363953928988513	-0.2457184725522235	0.05448495271829808	0.36169298597307636	-0.1287444953689873	0.4959171041696271	-0.5519789495485178	1.2483321257080913	0.5226871285909226	0.22513091287968048	-0.3970850669651394	0.43232392386958374	0.3270992402806201	0.7271480984566299	1.0368787647335915	-0.12763861664178572	-0.31801433267383966	-0.24187125300243215	-1.2148234811939582	-0.3691166893706548	-0.5336144131775973	-0.03150984630495973	0.22274759554905973	0.796566805787711	0.6874571687448965	1.328189809549799	0.6488736192416136	0.28196364741182844	1.2881268321923682	0.5226961331862194	1.2254686666921883	-0.06893476523174655	1.7229235947812422	-1.2838502947456916
-0.09552352891989971	-0.0357879676889871	-0.7262907869568322	-0.11308233491649448	-0.24439585505003794	0.01446995913557365	0.30553952108888727	-0.17255385217976796	0.4405149180389135	-0.6530923289905385	1.1510817175408738	0.39321369438277054	0.3076728290819138	-0.2913414023454735	0.3218664909758782	0.20950297643118168	0.8733360692225662	0.8951686037334712	-0.09370523540994787	-0.3210324514744989	-0.2362794193722638	-1.2776796042272403	-0.26397499524835394	-0.5229000944660724	0.023531422145085558	0.45141360776979694	0.7691068940984149	0.5879363884634304	1.3073399565975454	0.5345707326193365	0.1240658973739908	1.282962171556471	0.3368428377193595	1.232422152094705	-0.0728579257647312	1.8839026293460939	-1.22812066984549
-0.24166158051807213	-0.0022817574508976783	-0.8312988503362515	-0.11673629466055835	-0.22802606741430526	0.035970193353007704	0.14423832794366762	-0.2354440177093692	0.40264420242669374	-0.73480938479385	1.0184304264635888	0.2996203608097588	0.36105040642606234	-0.1892346061390725	0.19687456035459852	0.12378386073250085	0.9387650411576128	0.7478375972932275	-0.07957768311663846	-0.2691571162992733	-0.1755270212874827	-1.2632523917357408	-0.1904244860729859	-0.44162008224059524	0.12984364543210197	0.6336462505905845	0.8239668919613476	0.4738093245088212	1.307339956597545	0.4050215858693371	0.02224697524336729	1.2329873628600019	0.1687850978614981	1.2175985854866105	-0.08961309054101375	1.9976716172863647	-1.2346249231494932
-0.38545821925201806	0.021556652995172603	-0.8855855421440889	-0.12669130498549644	-0.20649998835701178	0.06806404801352042	-0.01886484109115677	-0.2807609384165666	0.3786069127704738	-0.7900602143777162	0.8572135814531086	0.2559768627656206	0.38488641821710967	-0.1059983535864076	0.15298607702035472	0.061831806022546454	0.9718445277655133	0.6005876607391392	-0.11678175169612	-0.2559046247234501	-0.1227181625651828	-1.1274435715756452	-0.166913635026193	-0.2863815089091789	0.26345081515744134	0.765093134826713	0.9080516542256326	0.3391344377597777	1.3580804885703315	0.24747689788288932	-0.09208725608344306	1.172742939951114	0.05249857813989232	1.1792595955172824	-0.12195192076776018	1.9564609844377618	-1.2076322719378831
-0.4786680168930575	0.06559149451361038	-0.9029430222416523	-0.1813058232934291	-0.16498129981017656	0.07112175209595495	-0.12834705189745307	-0.34482115353741855	0.36857425483703726	-0.8488689494811084	0.6774546313449193	0.2572973233219899	0.36239427652704304	-0.021023723678974045	0.14837873623742723	-0.025216462849911477	0.9500070608812325	0.4664710457422667	-0.15889185129707264	-0.2357535758889812	-0.0623054553084045	-0.9171725174757313	-0.13541980349974467	-0.05822604434655369	0.47835869110277285	0.775571984874688	0.9646465920427867	0.21598503662099558	1.464391179470946	0.12433176791100856	-0.21855269504543315	1.1543233121340735	-0.02201710572140364	1.1377915371168232	-0.17619506397033485	1.7886030408837013	-1.194801154056351
-0.497584168190892	0.11916170021048036	-0.8992463481019554	-0.1954344676371413	-0.12727711681312098	0.07112175209595649	-0.20381088003106423	-0.47676674590435225	0.3948029783080691	-0.8966826088177079	0.5591626321108402	0.2682708058766449	0.2747362232737155	0.05907887495785551	0.12871441578247306	-0.12501559098267023	0.8699572061516486	0.2577160888914065	-0.18821447189299167	-0.16207063043230213	0.058284788631924336	-0.7173939815514518	-0.10295243776845808	0.17915563910655172	0.7178532600460521	0.6936808361927589	1.0256087925033377	0.15013297802679615	1.5989434084806171	-0.007361843172947247	-0.3379122551287703	1.0893620315346044	-0.08094244691660885	1.0725552013404893	-0.28568938467909166	1.582361413380713	-1.2486681973285925
-0.44231450136953165	0.16263369037116643	-0.864887919930456	-0.17537828859750496	-0.11744374320992364	0.03977426614848017	-0.22920899966428712	-0.5690881588445865	0.45037637020556537	-0.9462637437994909	0.5455939939925709	0.28846474576456893	0.15661711439819762	0.09768915094271283	0.16866053535400746	-0.21150065935776324	0.7971656498707066	-0.030082006961235818	-0.248040794627034	-0.1235612499457063	0.1767584974131727	-0.5871531250458774	-0.11628985637471353	0.41510874673145304	0.9455589610723873	0.618389234155041	1.0394883121371445	0.10777200466210742	1.7327299649242458	-0.16464214514562336	-0.45519126508997704	1.0020703107290658	-0.1088665968563742	0.9963829294311051	-0.34050465545939057	1.3296007712063969	-1.251683805678631
-0.32678426135832733	0.1959743560922705	-0.8065104922725975	-0.16412409258579067	-0.1428226645561889	-0.0406890963987322	-0.18912721163333313	-0.5532699884090564	0.5058470386429916	-1.0340636703297332	0.5677833082085378	0.3163082502549122	0.008390599927062292	0.10834814893379319	0.19884574223594864	-0.2914075459236548	0.7387029758719998	-0.2604556001202768	-0.33012596181033427	-0.13506640958430588	0.2553315989361551	-0.5512211995953572	-0.14805140980749107	0.6477582727536364	1.158528577202543	0.5280535042832101	0.9223499524690715	0.02734116952031394	1.7983127651003354	-0.29560135063575843	-0.5332919158283348	0.9870241317666864	-0.08645547927386443	0.9520386566141482	-0.2798046438796174	1.0625169212737255	-1.2044984044368658
-0.18440479356851924	0.21906781621190405	-0.7681363876244712	-0.11866883336964218	-0.16492379470138765	-0.1189855820371312	-0.15576630665009955	-0.5201260836415781	0.5580990386649134	-1.1238835690259001	0.6085912423988236	0.34984339507443196	-0.15643388912458572	0.07618816787057449	0.12049719974695025	-0.3671242207891615	0.6494759621843571	-0.4103267963267353	-0.3846147044978676	-0.09126964804091564	0.31997737651109726	-0.6014071120014547	-0.18492401781565726	0.8171635563814057	1.2812761816620515	0.40637584142363786	0.7933063151840714	-0.07226213213783386	1.825759181698499	-0.401678894607244	-0.5500003337321976	0.9878898841276171	0.017394665130215738	0.9262475471211769	-0.22054857332934513	0.8953814202162478	-1.1742240617855095
-0.07633010504603743	0.251564204896377	-0.7572715433255657	0.0037306981459366505	-0.16868079514237633	-0.1763596673004475	-0.15803095202487433	-0.4519031920903235	0.587563551128128	-1.153769975389921	0.6755162544708865	0.3667134170101162	-0.2807536617993601	-0.0032053557926021658	0.025809221904075984	-0.4155819915822915	0.5411437721204015	-0.5407682431512152	-0.42520302595790155	0.009848678092426677	0.3856160965063497	-0.6942807457588949	-0.25484811207801195	0.9442472810986532	1.2836127140419882	0.2926223653949295	0.7329124571223211	-0.11635605441289695	1.8430457123241681	-0.4619882819718142	-0.5536813070251936	0.9671118274652899	0.17019540846451442	0.8893308609841789	-0.19706409847217746	0.81509607146546	-1.1046876810081723
-0.03794325729831395	0.2838122768053667	-0.7750043202901037	0.1690033573251919	-0.14924406837114393	-0.22535516184969256	-0.18781225625443349	-0.29192141144078176	0.5612663453503834	-1.1562490321390093	0.7209150812575758	0.39410159027412306	-0.35431286732663014	-0.09097053882216269	-0.0024523014550961453	-0.4405880936652185	0.4441370304978639	-0.5983008390263589	-0.4783062691439987	0.12764608180835585	0.4374842729357214	-0.7835661362723092	-0.3348482853604192	1.0266880111845447	1.1861686931969948	0.1843330301361603	0.6562460588002447	-0.11327525635000997	1.7878289407345132	-0.42368168619812263	-0.5311153403159526	0.9882182729541806	0.34333026649324383	0.8853800170054749	-0.12876296335974646	0.7800419051094817	-0.9582237225171324
-0.07412732846982306	0.3057138164026951	-0.8154613225499387	0.33645215252979677	-0.10341249666501251	-0.24586826325311048	-0.21350258819407766	-0.168458678610399	0.5224368774441837	-1.1413058289569997	0.7195123085197864	0.4338292397717913	-0.3704864618752522	-0.2109185763011851	-0.035154921342136526	-0.45658298779033446	0.3140299450879756	-0.5818976987275264	-0.5359067074331102	0.23062520299173045	0.47644419790105574	-0.8288274941572962	-0.37510392473039267	1.0515095161995773	1.0197704156396208	0.07777045797784718	0.6279485898916664	-0.08392515337590375	1.6378454646245817	-0.2896379772139381	-0.49065664255640734	1.0211168626695375	0.5404147627623236	0.9212220735802662	-0.08481811655625693	0.7677917932108892	-0.7877235915890337
-0.15167122556534446	0.32120878319264135	-0.8675900573726733	0.4608329422177094	-0.03737746340377128	-0.22822025465134446	-0.24708265240712937	-0.1369348425077241	0.5121302902838972	-1.0257542393744525	0.7461139806200745	0.4881502550734682	-0.3033165334947424	-0.3218544995989082	-0.053750528728887456	-0.440452925545852	0.1480485110238726	-0.5643325567271316	-0.5552809873466023	0.30133541489287424	0.48726204426969966	-0.8328859209988136	-0.363664897823567	1.027313013109384	0.7666283734771827	-0.04830690264452866	0.6625277379448591	0.024920542470901575	1.4722834966901595	-0.15236288361694333	-0.47910158726273855	0.9524238908591597	0.7462944687920433	0.9302299978517073	-0.14914160279496716	0.7126348791238912	-0.6052792864117664
-0.24412622563830988	0.31321298302218803	-0.8993214074753528	0.5018872099198954	0.04667583727853146	-0.19538003127779763	-0.2619367779836073	-0.10408345013805713	0.5250392050992735	-0.8763681160126693	0.8394876350392068	0.5548335131701227	-0.19670283881707779	-0.36112810378492444	0.012533430679052753	-0.3716072967481764	0.03172802123051918	-0.5792764390751606	-0.5433338932850582	0.3087785950929939	0.4466297952280519	-0.8325147234218431	-0.3274494254036657	0.9745449934551266	0.5154511426342346	-0.1785001095611458	0.6199020580350043	0.1865249051446427	1.2814543340763154	-0.11147118015299753	-0.4784294095309751	0.8587435147005475	0.8655041777635427	0.8735906985730268	-0.2390201208388069	0.5996197442235305	-0.421475000998207
-0.32102315338976817	0.29733726384317133	-0.8691850690573121	0.45185232115785434	0.11842304467964167	-0.1807897267584646	-0.25207461264184666	-0.1041509529990926	0.554623561599236	-0.8004584801863898	0.9668083897128845	0.601459430746756	-0.09369637441046391	-0.3706434324636569	0.03682884109622661	-0.2804364002350205	-0.019059210730540246	-0.6140554202359433	-0.5025865800789588	0.2193469695787449	0.3755298919210929	-0.841472958279344	-0.30868455360545116	0.887491153923993	0.31639451476641034	-0.2571506206435864	0.5340823558164906	0.3374840102260884	1.0790811850821254	-0.12971381510350727	-0.46885887896918604	0.8307707573835866	0.9199421670400524	0.7926774138891978	-0.2950613792856642	0.4785949207740928	-0.243642802709233
-0.3539877818729661	0.3115244289489241	-0.7973720135617732	0.3368094285936564	0.14776981853246113	-0.1825713811057112	-0.2525129311014836	-0.16893119863763356	0.6119090111645573	-0.7854234600877494	1.1336108207156634	0.6255692191811582	-0.010470734823521528	-0.3906805188159884	-0.06144526281995174	-0.22449932683690443	-0.06386043218941255	-0.6274319514516316	-0.42009257697720176	0.08813822592906294	0.31537848530123896	-0.8354100645221957	-0.3234092584535975	0.8010325543212794	0.15360724179620455	-0.2557786718788414	0.48071799584513164	0.45298643045877485	0.9278019553988941	-0.11164743749551201	-0.49561795438609924	0.7919611687901522	0.9706877067377521	0.7273778646092011	-0.34181237563705225	0.357758560584633	-0.061168932744220306
-0.3375362756953713	0.33484965139233747	-0.7403268897816729	0.20106076414643584	0.14767397668447707	-0.18615876621030072	-0.24328389242364024	-0.21411311362276142	0.686982739898545	-0.7889125029198003	1.3140839096721837	0.6344254115333602	0.021499227578713316	-0.41972971934961933	-0.18983332608019385	-0.18753084618998447	-0.09147533778137965	-0.6258646003192917	-0.32383443128743106	-0.027594149133783406	0.2993346261941186	-0.83162384923712	-0.3659040264946941	0.7591574253570734	0.07374031680935642	-0.196997763596177	0.3886465272398424	0.5377908985648419	0.7693960810624955	-0.06264789627578568	-0.5631878206601474	0.7526142166623474	0.9810470791671945	0.6906824257350088	-0.38641108252937456	0.26660516384176064	0.08511763702034529
-0.28630246525840186	0.33963388793325144	-0.6948409095043847	0.061690619597321895	0.133010173942865	-0.15755599101398454	-0.16940288094981915	-0.23668157016165078	0.7344923401806012	-0.7823705476097045	1.4374258907623085	0.602916490671028	-0.004317224361144947	-0.4958066020069863	-0.26053463283671174	-0.17135572790571388	-0.09318562649628913	-0.6033812185587866	-0.24958528587453427	-0.10420444290087653	0.26458164148325636	-0.8512230813010422	-0.40993211090840803	0.7720741318037441	0.12429438102975454	-0.11297772889998965	0.3007628447309565	0.6126928014687743	0.6186174834416748	0.009852623946207862	-0.6035184845660237	0.78151243339961	0.9318400601273342	0.7440662295752366	-0.4364313793249188	0.2575903379061262	0.20396808375711645
-0.2343292612853622	0.310249736168126	-0.6426746449949531	-0.08019669721992714	0.09398337344362387	-0.09803910525195245	-0.09318417102461592	-0.2991217166176968	0.736084553811677	-0.7675191613443271	1.497923653199401	0.5288113335851248	-0.0628816687617015	-0.6225709085876046	-0.26580695063985393	-0.23211379756125608	-0.1333356969377815	-0.5353906073695595	-0.16068618671696883	-0.17446080235079225	0.21916759078589973	-0.8883923320081271	-0.41935105434019515	0.796717064840251	0.1555189501070604	-0.06091463870676746	0.26047035993195533	0.7142766161673465	0.5109521410780543	0.15353173432131778	-0.6137291843961613	0.838025165097587	0.8725300887676728	0.8876557031372044	-0.49290854449766347	0.29506311609849156	0.3384583032112388
-0.19130579990519025	0.22484531985473324	-0.6144710854418295	-0.21643255629969066	0.03816508117752089	-0.031419678511038246	-0.08743732899830874	-0.3880679865062512	0.7341328080703622	-0.7589113254099866	1.5442151535465014	0.47100703440198616	-0.12988656046314292	-0.7343760205627109	-0.1871021704614553	-0.31458887839512495	-0.20168467399584608	-0.45775267972781003	-0.030744503967750924	-0.252977276413037	0.20134688734769743	-0.8974742993912812	-0.4011459647097572	0.7961515869082529	0.07806821201309835	-0.054007586304940756	0.25706030553916476	0.8472185540060121	0.3797276428361827	0.32221001111009395	-0.6660310136201275	0.8588927823489815	0.8067583306450892	1.037945808087051	-0.533311649153321	0.3290493239812579	0.47850670276151064
-0.17701085820780224	0.10608368336854054	-0.5754214464331494	-0.36062592771097	-0.02420879349071604	0.053401514263895375	-0.07986416005685529	-0.4545583046243111	0.7675521737462446	-0.7392854594796954	1.557528742076078	0.442480533072141	-0.19894262231871035	-0.8160568828505822	-0.030452583842043433	-0.3376350427472296	-0.23666216393370804	-0.42194681334238726	0.1070332005518716	-0.3521440370061037	0.11799198416900772	-0.8974742993912818	-0.4045533344266847	0.7700503160471228	0.0012547100227574993	-0.09246946029593275	0.29675453518153655	1.0172951113526902	0.20703903024859183	0.4222654292122498	-0.7990901960460961	0.8355174686038597	0.742037894972026	1.1750242907721138	-0.543746166404243	0.3832953323116964	0.5523299777619378
-0.2055391254745683	-0.0009077379599074648	-0.47285281268906443	-0.495854917883479	-0.06986784987047526	0.13812640139843904	-0.0480373696823379	-0.49370996402377765	0.8113466088891279	-0.7032014112429555	1.5605383272226105	0.418256911831156	-0.24809997601241407	-0.841720822219665	0.1495661952020987	-0.348786412595022	-0.2223958531898203	-0.36806236234425044	0.2778357620400919	-0.4628840351054565	-0.06008439989455304	-0.9325153506570804	-0.4170632489588276	0.685675056193865	-0.10529647680311753	-0.18060534128635888	0.34856343174565685	1.215373922520961	0.10164125663825622	0.44182999423163966	-0.9597406739378297	0.8186800778602465	0.7178318366220381	1.2737321767360215	-0.511979463755222	0.4682608520186099	0.5709853588293271
-0.2585289955597066	-0.07389631549930534	-0.3735492616876567	-0.5806267839457473	-0.0818097441293268	0.1681015319703351	-0.0912847910328679	-0.5239062438594566	0.8235535800606965	-0.7314810215658991	1.5713524297830355	0.40655489931436595	-0.24470493575730914	-0.790461563640243	0.2726819406591983	-0.4031239965806231	-0.1804729224950678	-0.3092596715859981	0.4974715026772075	-0.5804091273506495	-0.2291197819205503	-0.965997372099612	-0.4323964126849952	0.5104066592711802	-0.29198010365901395	-0.2552109689417023	0.3986074755977201	1.3984888573837853	0.04498148675105741	0.5116866543158786	-1.1279451491960581	0.8216654308289719	0.6955489290943481	1.2433896949795868	-0.4321268004067834	0.5523154659689606	0.5562029649565939
-0.3094239172926422	-0.08290193722337569	-0.312188223937352	-0.616240711584549	-0.09701026121964931	0.13899315216196148	-0.15359906537746645	-0.5378793360934044	0.7929419889600405	-0.7946740144385167	1.5681133000066831	0.4149102273175986	-0.2150219101935802	-0.7244032241590406	0.3456631686278878	-0.46379195415658697	-0.1198619590130006	-0.2903974114071114	0.679994027161165	-0.683093244440723	-0.3965350999976194	-0.9778014550472005	-0.48725506512751177	0.29882862671499577	-0.43052585318739867	-0.30573653034684484	0.49265318621988696	1.564989488407472	-0.03456011328289374	0.6719045786638402	-1.3537648586055337	0.7764373333527779	0.6494445933811293	1.109977595506756	-0.33728984335597767	0.5699996018635956	0.47939364639387644
-0.35409561009697427	-0.03128515682694875	-0.24547920583266758	-0.6238409478521999	-0.09762364904675162	0.10935509133143398	-0.11999465013887822	-0.5149283633419953	0.7541467622071949	-0.8562602112700602	1.525979107955218	0.43071022087139854	-0.20500182610733225	-0.6907564729897729	0.3855617898408398	-0.525361032528331	-0.04481782735144419	-0.279669163139174	0.7826572689067441	-0.7483345343045804	-0.5623042240620721	-1.0048246386504822	-0.5474924940517495	0.12305427585315684	-0.3977878483639966	-0.38649227315449763	0.6219660383253701	1.7368815160412123	-0.10423631679282488	0.8123229282023878	-1.5121747440580502	0.67159173709113	0.5843651695545717	0.9738473153765806	-0.3125248924915175	0.5010534592548438	0.4009878292929002
-0.3869216022921596	0.044617004211411036	-0.18227921343418996	-0.5922707356634941	-0.06350395116431219	0.06433220444834263	-0.10891493352035926	-0.48745469890133464	0.6803399561473921	-0.9467457826118156	1.4519382123587246	0.4583488263098901	-0.20929277976308938	-0.6481662277979462	0.3925677977323985	-0.58391135623421	0.03281259456192588	-0.2834254011977198	0.845708852775266	-0.816639328214219	-0.6443526240561387	-1.0566933134055057	-0.5640425755339622	-0.013404477736673637	-0.32915220970342307	-0.5119546222616445	0.7335705377946147	1.90362971119495	-0.12331923305421036	0.8910512078599832	-1.4880403626413603	0.5632532778560697	0.5093879294959228	0.820459748747432	-0.36063809736130237	0.3814421102552433	0.3831898270701302
-0.3824082209157219	0.12172764022377569	-0.1316704309227012	-0.5359347963205823	-0.02190858913909093	-0.007463650463624694	-0.161050479191242	-0.48347203010035444	0.5788149364455564	-1.0409269848480458	1.3415272454151432	0.4872623591821167	-0.22261359743068865	-0.5830228237666224	0.412327114904525	-0.6059662877109512	0.10320557520609949	-0.31574526247844503	0.8549758002602651	-0.8791801959932777	-0.6730695640540618	-1.0903733068890873	-0.5837566431818944	-0.14209535026064793	-0.3170447237346719	-0.6396641288282889	0.8095788554444006	2.0526633174870925	-0.10373568473041475	0.9404326399884952	-1.4013294352437318	0.4340472013696168	0.4569243750636381	0.6688105534689118	-0.4608421559745948	0.2254573520798174	0.3889549606804946
-0.37347388235485574	0.17053016383142988	-0.07092863300290386	-0.49850200872029093	0.031091952796270562	-0.06671569571457639	-0.16594503532381766	-0.4812219347325691	0.5423823492743095	-1.1325143591893974	1.1972967030113657	0.5000571666421118	-0.2744115379894752	-0.5229344380958748	0.44179984640766357	-0.5900615056654164	0.17336912687632502	-0.3476057277376271	0.7732313296756774	-0.9103371667699994	-0.6942610457085849	-1.0992820487363244	-0.6193393183686539	-0.2612028599370929	-0.26853512534671353	-0.7523058532717715	0.8404787342843161	2.1848900700611633	-0.05673516875329956	0.8964270568067498	-1.3300465872132687	0.28558559823488805	0.4656683008023531	0.5414037368437139	-0.5823511558156178	0.058761598628953825	0.40690078684199343
-0.3605653035376027	0.19200128768459265	-0.003675434441103573	-0.4460961060798829	0.10592526770247639	-0.09575184629265382	-0.1918788775188157	-0.49105485148978856	0.5811433348737961	-1.238149721775588	1.054877012687283	0.5043372801696544	-0.3397189095633687	-0.4624572048589287	0.44906709527144884	-0.5478890524228615	0.2667258620950915	-0.3540102487439264	0.6428580979014217	-0.9339148016112319	-0.7532888595896674	-1.1148723469689859	-0.6492998335224845	-0.3416792982592069	-0.2525511197476182	-0.83043596999517	0.8074251368805335	2.3077919070698893	-0.001636192943032161	0.7033371380793703	-1.2252828864482486	0.17512753839203282	0.5166446185987249	0.4444342222304397	-0.6805936341624133	-0.08990450295064538	0.4405750800840774
-0.32632214039828056	0.20817498699418194	0.042767552846972104	-0.35945666059287096	0.18150614902295845	-0.1017227959969366	-0.31502201365036586	-0.5230962095270492	0.6202638525835248	-1.32399853882738	0.930948417543172	0.5107802170222853	-0.3958785337832268	-0.4135310316766957	0.4573318096655571	-0.4848781807778645	0.38338006675964786	-0.3756829316428786	0.5245682388281973	-0.9949352636786821	-0.8914646363949605	-1.1448156181777562	-0.7050346667493492	-0.41239380175526597	-0.37105048351633957	-0.820453860017189	0.6754201365702219	2.3639614574664476	0.053315538142992835	0.4770520865112907	-1.1119409174873773	0.07278963862411122	0.6040582339749	0.37831289740287427	-0.7096359197746394	-0.1936535275687355	0.37955335817743596
-0.2989645795636273	0.208655066093444	0.06689914139342232	-0.29657607335281216	0.22358072028810216	-0.09500547757961741	-0.4080916332459303	-0.5135108032602852	0.6163089993708565	-1.373671490725799	0.8319636721728709	0.493158898563149	-0.4516137779711939	-0.4104659979196018	0.4472859068244387	-0.45153671133396084	0.4924839724632572	-0.38997825490166066	0.40639194528787986	-1.0688678279835375	-1.0349709461935068	-1.1365255389588007	-0.768144021577853	-0.43409029714610164	-0.49549738425216444	-0.732270670448668	0.46450528110046924	2.3170067941329884	0.11398036452949523	0.28343339575635773	-1.034768512188119	-0.029607968203181734	0.6986259704100226	0.31111694301310383	-0.6976212406423792	-0.23470710770069095	0.22788599704319737
-0.2885822619946202	0.173526519588885	0.08420032696093947	-0.250422501830023	0.25915721425990357	-0.09197184990728122	-0.45513781457994984	-0.4854971159313591	0.565597851249973	-1.419625857500582	0.7628707385969522	0.4577796622769764	-0.49551353460317155	-0.4301828568644769	0.4022337137048166	-0.4574390525463251	0.5902207153665525	-0.3489568925068901	0.2935532317940669	-1.1420742283664282	-1.1284381840211504	-1.1118037803327183	-0.7825036510991856	-0.3709651027373705	-0.5555303355138879	-0.6343655680816843	0.24647118926682157	2.2268934507935523	0.14837673211174476	0.08203000570692272	-0.9318292938378866	-0.10791377657285643	0.7489099539103703	0.2296979502999986	-0.6425062839880311	-0.24994122121560786	0.0986287450200225
-0.2796633274657546	0.13757025049939375	0.08290555276987707	-0.20357061800058793	0.2915325905090273	-0.10360075598457504	-0.5061288620506781	-0.48279700149001625	0.5003855746826367	-1.4302995740591582	0.717777971316692	0.42679437232492756	-0.5161666961550566	-0.46190824358900395	0.34134081799648186	-0.45356423312446587	0.6652022754897563	-0.33312124141114535	0.21571541554138823	-1.2453483536430983	-1.172310560960649	-1.123805835321359	-0.7805079059792714	-0.2568873704560576	-0.6037213158500361	-0.5573472029435099	0.02562529819701831	2.1059446196996916	0.18386271065336338	-0.10677098435254324	-0.7979058828996528	-0.13752847802261617	0.7771418079817006	0.2138629676333565	-0.5477510594483266	-0.27494401370607086	-0.061553274984911144
-0.27652090493745207	0.09558816099159004	0.04993572300618164	-0.1954669472793094	0.2969380707353458	-0.14311014495524282	-0.49514654953429604	-0.46567377574116736	0.4752696886956923	-1.4032135836524415	0.6896715066431375	0.3680111110051716	-0.48686089728633763	-0.5056650314794264	0.25401508573456855	-0.4107609953248607	0.6930674672351242	-0.3658194288272666	0.16118124664069364	-1.3494621059545397	-1.1033533228764605	-1.1196979154695774	-0.7767111225804093	-0.08382136126852135	-0.6038806248759403	-0.4946633369680306	-0.17882840158113886	1.9557557141339696	0.2885831585321963	-0.2222782961486895	-0.6736810363768791	-0.12104932963524921	0.8455546932335738	0.2684162212912832	-0.44675691989436483	-0.2772369833691398	-0.24597842094112482
-0.27285474532109777	0.024453682042444674	0.020418624418651388	-0.21877109053589142	0.2733226393919958	-0.20041200098826328	-0.408992621190727	-0.43903264658659075	0.4501709232854254	-1.3357051956980788	0.6629933196662423	0.2887834776230067	-0.37378719545660044	-0.5459221912740632	0.14695378547982174	-0.3201307712891749	0.6779877264926831	-0.3790338202706415	0.07035153342375047	-1.400747432943176	-0.953654187982826	-1.1086609741810574	-0.7393274091147035	0.12918524711586415	-0.6138639904992994	-0.4501223106918707	-0.29028333726122935	1.8062819938328467	0.4136528273008719	-0.31786852824041567	-0.6202269024698867	-0.08916575992925704	0.911916217608329	0.26901674957604393	-0.3379709476151716	-0.23941868920014633	-0.38286338820263016
-0.2325269895411847	-0.03992658061364811	-0.0029060758638025804	-0.23000904672652248	0.2718466749330376	-0.2402343832902047	-0.3238370848941066	-0.4563133790111837	0.4372962496234054	-1.192700348042285	0.6390696682471891	0.1853549895611774	-0.20054583577250815	-0.5562609618576874	0.05772811887443573	-0.23898484362908373	0.6436150947588762	-0.3910051401262991	-0.04419066306363244	-1.4060348139999674	-0.7995652023888704	-1.1595892817410938	-0.7058134941132183	0.30978104139788953	-0.6500005878753312	-0.43862632621485664	-0.3535787328326383	1.650426620401456	0.5135436482246621	-0.4147806904010146	-0.6121607696887131	-0.03656384062030787	0.9443533614777522	0.2790044831542034	-0.2544948096077965	-0.2281108936014457	-0.509755457206168
-0.1791366146240066	-0.0824384125758098	-0.061002030871429726	-0.24231883110874372	0.273399312870384	-0.2053476650583336	-0.27696136073883054	-0.49803014712992216	0.48725409237044703	-1.0200615905432107	0.6452163633345995	0.02799251774004924	-0.03355229322454469	-0.5135334763483799	-0.027816424940472484	-0.21391115748647566	0.5967490125344399	-0.43724199853041973	-0.19316592912762712	-1.3898095888686062	-0.6613110353924921	-1.2106165753216565	-0.7006294244724651	0.44811480076223553	-0.6515140236214245	-0.4242681727631169	-0.4179809004438123	1.5000451649568047	0.6475952451719238	-0.4694498428050384	-0.6263085105191866	0.01705309869800624	0.9703030765732908	0.3903234630981303	-0.20387514106415977	-0.2136306331264398	-0.6452508794436363
-0.1231891703945821	-0.09851278517521136	-0.12369537249949014	-0.2621963721164462	0.23795699748576302	-0.09286267708090089	-0.2626429577241266	-0.5132407918161521	0.5203481670894428	-0.8888552166747503	0.6806427512035398	-0.14785640187025	0.0950112797691048	-0.43347662448403995	-0.09056175663369583	-0.2311225646858933	0.5457740659583321	-0.4558880723462243	-0.38334277052933985	-1.3544090976729106	-0.5335611540004527	-1.208983305982994	-0.6967596260082443	0.5699008901165622	-0.7123966230213069	-0.3822345011259759	-0.490339861638157	1.3970584868545963	0.7942215415692006	-0.4674522595898442	-0.6887570226464559	0.008097039791829946	0.9588410976723987	0.502148151071329	-0.1990529229090339	-0.11588102228432766	-0.711889911021915
-0.054826076371951596	-0.06417885235218919	-0.15567066556570283	-0.2678965493171849	0.18062440402150765	0.02554510778061788	-0.26264295772413	-0.5441796031232033	0.45493044360196855	-0.812830809702682	0.7329024119259664	-0.29048890851946085	0.1815848062742743	-0.33489232975967265	-0.08049210461328479	-0.3254473839842806	0.5096494311507127	-0.4352152513765276	-0.5511699150554651	-1.3026018403653654	-0.42572238114200933	-1.192922824152836	-0.722777327632488	0.6599904532826283	-0.7977862609061825	-0.3571136461576912	-0.5322476353600577	1.3231193333453184	0.8737042437134563	-0.4580224917651826	-0.7750198315562407	-0.07970219101839396	0.8942745140651208	0.5836935707917468	-0.2496998356230403	0.022670884343098274	-0.7501171815768041
0.010302170930364604	0.005084973555009115	-0.19119251402482473	-0.27794899856863076	0.10122901715124459	0.14989976593631799	-0.248056693428541	-0.5911165924952055	0.3509400608584691	-0.7886600063990614	0.7759292775378422	-0.3860401663657092	0.22675770300191514	-0.23877836074997677	-0.020454179359514206	-0.5164399366500905	0.46981221840097254	-0.3901944412647436	-0.672685035263174	-1.2539942428389685	-0.32807433312359213	-1.2046526675850293	-0.7719651433318312	0.7137703808151946	-0.7611186334438005	-0.35652228893150706	-0.5612330976987621	1.2454392107596757	0.8482898043097904	-0.44480319107640653	-0.8250490598775736	-0.13567755918200308	0.8294002263262753	0.7168528162499387	-0.3460352220440851	0.17256199711255482	-0.7925722167792929
0.04456073810168513	0.08347030234816799	-0.2653887046256519	-0.26974788892084367	-0.0333712741580222	0.2868223101631248	-0.22541023968079688	-0.6363210084340095	0.27151770564821404	-0.8410874657964639	0.8009751471471267	-0.42731594203291234	0.22902106317198592	-0.16997521491914064	0.05532945176579672	-0.667310085883748	0.3986058077582423	-0.30404417557664437	-0.773008827030922	-1.2320050915770298	-0.23037402497778642	-1.2438263852077394	-0.7952812875376543	0.7593657593320164	-0.6810923994310458	-0.3521935540358423	-0.5774757252012548	1.1576639730929683	0.7499303285180835	-0.4201859155715321	-0.8039874909489496	-0.18132360607382164	0.7821163581087129	0.8049408335990899	-0.46449287480389695	0.3338237265673782	-0.7765185370335034
0.036627661620914444	0.18090980504648488	-0.33466850626911354	-0.2371708078248839	-0.21506824956681153	0.3591237696871465	-0.21496364972619592	-0.6805353824109924	0.19111947756730077	-0.9125439811660447	0.7934001743630565	-0.41636522603957193	0.19742832746476283	-0.17148485841143812	0.12980687802996987	-0.6993899862135573	0.3050405007449772	-0.21216497126688044	-0.8214785964745206	-1.2253561531665573	-0.14119211759569564	-1.302475602368713	-0.8246090054583443	0.8227885737049571	-0.6971029565344611	-0.36295625555238464	-0.5344013539239254	1.080671528646366	0.6531021978584618	-0.3854044666481756	-0.7639128947504152	-0.2288205718062481	0.6949591628421767	0.7784859823176957	-0.5994332506363153	0.4712448536349343	-0.7346843623736714
-0.011602362575762266	0.27488942733978405	-0.3731927296640288	-0.20522707975123042	-0.3771559828780009	0.38055177467428514	-0.1873982888203385	-0.7290249375867651	0.09794929928443855	-0.9463096522578052	0.7604222625455375	-0.390775611119586	0.18783262341040624	-0.22814223614514217	0.21535142184487807	-0.6680985665800592	0.22993379754506987	-0.12136669877252895	-0.7948134093485655	-1.2367251570697904	-0.08733805632570463	-1.3700583078820556	-0.8673958337608905	0.9012411962704491	-0.7292037252542437	-0.40889288488233955	-0.3828633227496557	1.0095381019443583	0.5302117510085269	-0.35267935338751866	-0.7296958473572568	-0.22147660350318515	0.6047505682709269	0.7045577897882112	-0.73401945225395	0.5791400699725465	-0.6971075171491848
-0.07486672200589775	0.3454445004794785	-0.43498535881135486	-0.16038893373630256	-0.5062741204825629	0.45877603108238685	-0.19119704880382832	-0.7829147216452258	0.0160787016091965	-0.9438076412795577	0.6923240223655089	-0.38387734304062393	0.17903852608294957	-0.26640941133629187	0.28754892689688394	-0.6085795380187166	0.17541313046244125	-0.04875510407242804	-0.7701924018148919	-1.2708775540246107	-0.11777958052732407	-1.4425655679165135	-0.8692698871052015	0.9727592736698746	-0.7423467198913751	-0.40827787336710825	-0.14852677789785176	0.9019852409989388	0.37059846993336365	-0.3146077674038477	-0.6771699588893678	-0.19541447208621027	0.5644413270355647	0.649404007845525	-0.8468920500883345	0.6992225771220981	-0.6317693362317047
-0.13819269756403746	0.4103876144933258	-0.5184326171831003	-0.09201928696960623	-0.5996624171585451	0.5462456289680879	-0.24937164880744372	-0.8186912379930146	-0.05022929186554561	-0.9358884322199661	0.5914264050800369	-0.4035248854569474	0.13025839908425968	-0.2747810707026753	0.32516762689766454	-0.5121370848502413	0.11761788620613774	-0.014624682000889577	-0.7087307354070317	-1.2992433322262897	-0.19658785262353753	-1.4634021252369929	-0.8373136268314564	1.0385630477564871	-0.8073448024604618	-0.36842039632232354	0.09418533914676454	0.7778730904655042	0.3302828644367021	-0.2317961926446078	-0.6243239857873061	-0.1863987061206585	0.522029440901158	0.642482129194838	-0.9133133374453776	0.7599391573784623	-0.5551669711832031
-0.23452951370137848	0.45548194092047867	-0.5813511369313475	-0.04796065236674565	-0.6264022927461868	0.6047994583262023	-0.31343919699057465	-0.8258690422162511	-0.12857305074507344	-0.9308155475759996	0.5087648333858497	-0.4261320808444447	0.06063649718617292	-0.2663865379500457	0.3535716453325942	-0.37079628803197173	0.0741306670526248	0.013479545199743675	-0.563616697461788	-1.3283125817273678	-0.28814759580163446	-1.4235355054706091	-0.813924467560272	1.085348906130141	-0.9022664303952993	-0.35146027107537425	0.32926970294435604	0.6773345465382705	0.44195326329962115	-0.156358050047329	-0.6514671627652276	-0.17105399186140718	0.43571843199643334	0.6837605470843225	-0.9063115856608164	0.7315754367517163	-0.4793924201915756
-0.31955977034962346	0.4688413834412998	-0.6280755968696531	-0.027563437084329418	-0.5714465771119408	0.6994919792412777	-0.33915387995575236	-0.8066082258680096	-0.22080159731063645	-0.8926426644858585	0.46275388758630875	-0.43833495771020364	0.007070306494517431	-0.22832522323511548	0.39489521730315025	-0.23407373529207884	0.05560949170091185	0.017911365642919327	-0.40564704119176626	-1.363304605716958	-0.4055238419078021	-1.390350442089651	-0.7954516560235046	1.1177001962396615	-0.9407661116555813	-0.34083949529311464	0.49316170310302876	0.5962985546341268	0.6075446801788915	-0.09408045569132059	-0.6884369380122782	-0.1327817668023409	0.3613822422118823	0.7016499686198865	-0.826377189801273	0.646075937808197	-0.3541264145140354
-0.3542034383209843	0.4449367551884339	-0.6780276098639377	0.005435879359833423	-0.48773830708238125	0.8022019447189581	-0.34565560377365234	-0.7666015302287893	-0.2874177611655848	-0.8138637500148015	0.411259375629944	-0.45654820676357144	-0.08421855369829881	-0.19021816174769265	0.431017719008446	-0.12521834316171837	0.044826329925198624	-0.034351687632105776	-0.30021280044332255	-1.3668446548365265	-0.5391529876306239	-1.349840413189855	-0.7761513404126271	1.1511229182203362	-0.9227907432326754	-0.33506784876556256	0.5333943623863653	0.5529198176236586	0.8448148288177446	-0.03902941237850999	-0.6689437837911045	-0.13072187325391943	0.31684206916746477	0.7057588463577374	-0.6771881128664212	0.50187013338142	-0.22138051753689353
-0.37094762110660745	0.4019282896753126	-0.6910879408346435	0.0359342633569487	-0.4061577260780746	0.8887084862007473	-0.3433422563478071	-0.6958810328192934	-0.3234052133431996	-0.747503073518348	0.3587956752365583	-0.46014532345161036	-0.20455386940700993	-0.17711171142818904	0.43830871705152585	0.01445538018435708	0.03886117660246219	-0.07594053922996749	-0.22900721131226334	-1.3690231466024172	-0.607378583931423	-1.2464742612567785	-0.7405686652258685	1.1642181966455316	-0.9053464048961184	-0.3502302480449162	0.4625609518414214	0.5253576778110497	1.1373900958807968	-0.010475722890753577	-0.6171860984452329	-0.15418674758810474	0.2496600004418617	0.7230793463603714	-0.5014904581635623	0.3102658190700804	-0.05182645981665033
-0.3832246346117987	0.35857218067651925	-0.6582494649743893	0.042771228033617784	-0.3350047381344699	0.9529684247520652	-0.3266374528306505	-0.63026825189467	-0.32373050430008476	-0.7219550164652355	0.3371164601979709	-0.44122631099742116	-0.22362739417353614	-0.13694604517854064	0.4228954996900939	0.15804897899207765	0.029934303797810397	-0.09223558634725429	-0.18269518699384601	-1.3985916337998447	-0.6186667714465316	-1.1294727849964048	-0.725576238471394	1.18829565175004	-0.8759804411210317	-0.39209833965872654	0.31497140470090695	0.48748036591288246	1.363705237036265	0.025921418339006647	-0.5608191943672617	-0.15988877175837138	0.159374479837722	0.7204243792066843	-0.35769572696156376	0.16276190759367942	0.13185956644592842
-0.35666808344122386	0.3200996349288306	-0.61274471985375	0.04018909648114892	-0.295057855894581	0.9715794897577471	-0.32868293897560874	-0.5914091048930182	-0.29106444399804215	-0.7129799128643663	0.3120195806709468	-0.42151046889714855	-0.17508303385922547	-0.052474629768539206	0.40957221010648504	0.23329256543979948	0.028870587645852937	-0.16149629241958452	-0.1402216776875986	-1.3748551506006819	-0.655457901125399	-1.0511006032458527	-0.7285211794410219	1.2454089228817469	-0.8207002091321296	-0.4355039600606118	0.09606984289014622	0.48118123415929714	1.4911897192824586	0.07703604766893792	-0.5081332635822887	-0.15027593519907537	0.07303782892203078	0.747764219539307	-0.25389543785970387	0.09519782889143784	0.2257573323255281
-0.3207920929097442	0.3080811029956029	-0.5621359373422594	0.04749701596927612	-0.31483961331856086	0.964814018520235	-0.36012011294156576	-0.5566226305070575	-0.2640995357298484	-0.7626758189919405	0.259249820771138	-0.37909636516411155	-0.13681810098397948	0.023213405322628822	0.41750443599048703	0.24782313827177038	0.031436020718218764	-0.2737780847451911	-0.062270295902016846	-1.2977229265146786	-0.6823457366648549	-0.979385231375599	-0.7231910796695438	1.2549029997400152	-0.7684202971310977	-0.43637916875536426	-0.1147851870639454	0.5020041282093435	1.5278242066731407	0.09002033856769379	-0.5162634132902976	-0.14391713337569123	-0.014657848574748018	0.8179628153528959	-0.1811262588069307	0.07789061951675828	0.22605298020298226
-0.32227087998188597	0.3333763051911574	-0.49253713336187144	0.04811412917049519	-0.37207636493483504	0.8973037646056999	-0.3988869455936236	-0.5337166596630011	-0.24749257635197716	-0.8757024433670809	0.1768177937067716	-0.32463875049453356	-0.05123479455321336	0.06971499956268637	0.44063613662227885	0.23984821922910832	0.010057411781839559	-0.40249004066501576	0.01213784125695121	-1.2100613255602124	-0.6550398201063221	-0.9557523189752899	-0.7217794550725316	1.2305576866677153	-0.7356026377947481	-0.3728910569522767	-0.23697880280553588	0.5208740163445252	1.4301715055577815	0.08435072738339763	-0.5989092658339212	-0.11325755838687883	-0.0985585084488595	0.8844950279542477	-0.1076487313245909	0.11068322675299283	0.1876187561338752
-0.33556455959917403	0.37335530604342404	-0.432433340115933	0.04535335958609091	-0.42402264654236876	0.7549399516967641	-0.39382193228230145	-0.5190235369113653	-0.21837047542232613	-0.9733956426645236	0.12488969744963911	-0.2962716150939105	0.05040422308398227	0.09942752829747784	0.4916493737445494	0.20499737245227173	-0.02118664303445054	-0.5442542482559055	0.08929426431220286	-1.0874530858612785	-0.5921708868624587	-1.0220729527269399	-0.7194916496911683	1.2043373678209015	-0.7247696240332325	-0.31477246876293397	-0.32836227798070056	0.5296487893986369	1.2424639310978016	0.08179499591689886	-0.7458601213830237	-0.054774493729540755	-0.1492014801027008	0.885948938538409	-0.019077933458412223	0.14586303528228783	0.06690572776914008
-0.3678051985783018	0.42512107650513736	-0.3882233691863559	0.054967333668248054	-0.47708069358652005	0.6189804638738716	-0.35746585115823637	-0.47890433650375197	-0.19799698917524702	-1.0385626992447492	0.16013755060649665	-0.3142799650954308	0.04493443600631517	0.09517307845554741	0.578785112572119	0.09742607745590125	-0.005314329472904722	-0.6656699144217255	0.14800764482377599	-0.9550643258384091	-0.5049226041936039	-1.1066317607602962	-0.6992664765856972	1.1150513785582006	-0.8081678990943016	-0.2786760236766759	-0.3891150891364344	0.5475009138880416	1.0479242014331285	0.002009172204201104	-0.9524107358152509	-0.01739787456109069	-0.12373896321547875	0.8558909175484389	0.045245552780298584	0.15135988036498904	-0.08736333468670221
-0.41438699135082063	0.5048969792409854	-0.30008489997743426	0.06526338023596205	-0.536675154663208	0.5189911327372589	-0.2855572727527692	-0.40075852438056386	-0.1791643548292088	-1.0673243483800132	0.22900093955259945	-0.3426926336186892	-0.0100935081285077	0.032019659027709396	0.6433591310709369	-0.08703334944049428	0.028161443544548248	-0.7828429232120611	0.08943054295168511	-0.9002616423527655	-0.39473212560284476	-1.159341816689778	-0.6889226756593126	1.004693895829499	-0.9177990604209963	-0.22706236497535656	-0.32516161289273426	0.6116200235718735	0.880889786256318	-0.156358050047328	-1.1332265456599202	0.024994137594816602	-0.0472488445099547	0.7776009932664671	0.07164515386683573	0.14033477965625527	-0.19465394941499775
-0.44799858917808066	0.560122630107717	-0.17364738549378195	0.06044015337379758	-0.5999882794416895	0.38469291721112425	-0.15674034767151393	-0.3069520484975914	-0.16067413201673258	-1.0724660957114565	0.29702266485602785	-0.38478800549329273	-0.11255770916104497	-0.07413572654440129	0.6601972991899747	-0.2599809581707886	0.04987376735212838	-0.8970703928054073	-0.10606116538995228	-0.8985823882832268	-0.3044788856093722	-1.1718140552759087	-0.6944231439166381	0.9426996572847622	-0.927171741445053	-0.19789662657997228	-0.17751224023655646	0.6606377213224459	0.7212765051811538	-0.30996632405090313	-1.2231383193992864	0.09458271529581212	0.061447639966316435	0.6506998846705381	0.07526862852577162	0.12670260385115428	-0.2926907855789603
-0.45785716965903783	0.5825704666110985	-0.05674241143127481	0.04270626874927762	-0.662055460196376	0.26081978725737903	-0.01881613904008745	-0.2405067322868894	-0.1895051831428513	-1.1277857879828022	0.4358206510207211	-0.4152951976576905	-0.2943102461513396	-0.17752343238062984	0.6393455197703501	-0.38471860432679017	0.07734267268794354	-0.9558730835636574	-0.33905221269662683	-0.9188469002305046	-0.2258535239590048	-1.0932686479894411	-0.7034039969562526	0.8803482747829785	-0.886521388335054	-0.20108995560136358	-0.027499759711692086	0.6511202558781706	0.5599846342496659	-0.4517947323295871	-1.2141439411790096	0.1586483900046684	0.17999065665275119	0.5402975005296746	0.048814539098498075	0.11734226193889456	-0.3965814497165273
-0.4716591823323772	0.6206125966146221	0.03944617557424834	0.015244731295007119	-0.7129858182152777	0.20681639940776825	0.041355245057413434	-0.21537316702872578	-0.2285572185458684	-1.2019968108513683	0.6139472837613014	-0.39086667736485403	-0.46194035874713435	-0.29641929409229395	0.624573530249841	-0.5005576826244538	0.10889958519598561	-0.9964890965276524	-0.5406310336019371	-0.9893755711511568	-0.13789972957045812	-0.9462991540151654	-0.7276449986566697	0.7883837058423953	-0.8564650854477158	-0.19278730014574583	0.1456352826169033	0.6678170810939944	0.4639810740457853	-0.6108376077274322	-1.1658751783456287	0.22966993713065859	0.2612501893975744	0.475061164753338	-0.008752392888963716	0.137319367496603	-0.49299222255449127
-0.48613897241378157	0.6744145646352708	0.10775020536357767	-0.01653659856780244	-0.7628619159063522	0.19836557946340497	0.03324635355419052	-0.2131230716609421	-0.22669107568794106	-1.232985020214982	0.704668422458073	-0.3265056085225033	-0.60828073974321	-0.4305945778169248	0.6226735959063638	-0.5972930000515593	0.13415762951008742	-1.0516166191135077	-0.6831557773969601	-1.0649420042804247	-0.07584082830105923	-0.8213045565974095	-0.7421749966638489	0.7443061891430418	-0.7745271431241072	-0.1716640200264618	0.3493710762071044	0.686109319592384	0.37404399648055475	-0.7538116887324797	-1.0591269528487302	0.3115283155331145	0.2760712717347496	0.42057112459907264	-0.0306567058647877	0.18000629588170472	-0.5541617683998579
-0.4797617031651618	0.7137810507746861	0.11780816139848922	-0.030372926131987988	-0.8071025129359433	0.1948263471790121	0.023165028982614893	-0.22601611811835443	-0.21364519625913642	-1.2673015928065434	0.747338218645786	-0.28752925554828773	-0.7515561538423172	-0.5442295606917906	0.6365193674344256	-0.6482288530330861	0.1618768209993054	-1.0733703718986112	-0.7661040426303358	-1.0838676514965826	-0.026115317094459745	-0.7206357737236345	-0.7098293227081716	0.7274311371723933	-0.6834820348196169	-0.16184749007181212	0.528398931828504	0.6301323190747532	0.22034995331980395	-0.8129166509231818	-0.9200821877637162	0.37392219257948234	0.2659939614259097	0.3195559457516056	-0.011476809925757827	0.26437501526535134	-0.6129070016500998
-0.4510947996103808	0.742983103571125	0.07235971080789874	-0.022253015589624912	-0.8492345893098765	0.22578861056492125	-0.016307983409957642	-0.2506321614419249	-0.2000514583766301	-1.3369906325309426	0.8140846960057617	-0.26332840086862036	-0.8459099809321039	-0.641052604675145	0.6592710811975234	-0.6794076325671129	0.16834254662884623	-1.0617503548829657	-0.7963351874894894	-1.0662354837664187	0.06076714468270218	-0.6477820626173427	-0.6416819283696438	0.698859620608329	-0.6707107612429295	-0.1744079175559558	0.6202011856133092	0.5782538802657842	0.08741741627676455	-0.8082752075702313	-0.8055879141198181	0.4147618211916543	0.27266088427654206	0.20643538095339514	-0.033599076264526274	0.3734010111628379	-0.6937075665584596
-0.4101816906144135	0.7393245697457236	-0.0006355298186084656	-0.0008814110421259292	-0.9249304808479415	0.29553797061856546	-0.11497833887862394	-0.2361865491807429	-0.14916910448896642	-1.3838631684720557	0.8573411062474582	-0.23694195630254727	-0.9130799093126143	-0.7026277604519482	0.6706231888997793	-0.7278879313801395	0.122936466965923	-1.0658849190769053	-0.759539954828462	-1.0629904387401488	0.11650257053854485	-0.6390465463060215	-0.5704435629307607	0.6832643344837759	-0.69763398662081	-0.1991739581885314	0.6356660814121867	0.5451628082153147	0.0013087015417457882	-0.7686466817276572	-0.7296638388938382	0.42947961132747337	0.24650603309329214	0.14571881068869402	-0.0868614293338503	0.460156931839547	-0.7632143825480472
-0.3656486340980942	0.6795133357584613	-0.07029062832904553	0.013409631512432102	-1.0046708983709467	0.3062278967020376	-0.19740656031530554	-0.17160881212530094	-0.06818877680099304	-1.4414094209717476	0.8514239557898655	-0.26628805383979204	-0.9943015320823065	-0.7174039679674806	0.6796478770312787	-0.7838250047782546	0.02985087508000881	-1.0720732537201227	-0.6905375370357473	-1.063535061681622	0.05509692086144892	-0.6488461623379835	-0.4801239270770921	0.708442983455856	-0.6829775562375869	-0.23120186555864244	0.6053644577289015	0.515895226617893	-0.13233061017764278	-0.6937079349341759	-0.6272687644217052	0.3864606750481305	0.18968333679713256	0.1170514867792265	-0.11454150642767921	0.5342544035543724	-0.781692374888961
-0.3152004292932016	0.5775710221981057	-0.13364073947431376	0.032166624865291996	-0.9991120711878516	0.2763490717705318	-0.20585636617602518	-0.10905616090086537	0.007176001736524856	-1.5457134382667632	0.8899619486408137	-0.33212894916773167	-1.0451564059035618	-0.7287720409322146	0.6791966426247061	-0.8154318166902769	-0.11383423415191005	-1.0890709065174309	-0.6419542020592433	-1.0454490415002335	-0.02052348346429505	-0.6192245956959208	-0.37469017269333915	0.7735324696283652	-0.6475578494781247	-0.25267996001363774	0.5061438400018867	0.5370206990491166	-0.25854878779538415	-0.5475024693163167	-0.4859513984340594	0.32200690445334346	0.1367069421455705	0.08642454425632348	-0.14355654786953825	0.5893799070980422	-0.7987216926303488
-0.27696762186549495	0.4550349707246169	-0.18333004466171432	0.043891775688462815	-0.9225919397571223	0.2606030995664981	-0.2086323830870363	-0.050238667986953686	0.05807547620086616	-1.6729028220325355	0.9724959955406589	-0.36254507508686346	-1.079931991849946	-0.6911224471697299	0.6511488618791746	-0.823699599991569	-0.2539319085184073	-1.1109057291886941	-0.6266228551171483	-1.0257972303621132	-0.06533654269672419	-0.5876233086433612	-0.2828858971772932	0.8371338559798305	-0.6916864496537036	-0.23581445192287917	0.3354915565733022	0.583590262624716	-0.28031155803792196	-0.3035623072727806	-0.39309484606029477	0.28328687644897077	0.10796224785496127	0.18617545303060856	-0.20422931527894553	0.5831920300620841	-0.8427732263710908
-0.2657226785044047	0.37633510734918274	-0.21125213156460618	0.037883041887113396	-0.7985150833565431	0.23351713820634873	-0.21834844227558664	0.013326526152983654	0.09969559810561437	-1.7795252164725288	1.0121562065818372	-0.36268167445476374	-1.1234309451184727	-0.5628942438693055	0.6247872728634742	-0.8354592263765126	-0.3385911999064718	-1.116634667810361	-0.6244423968853818	-1.0302903696292582	-0.1412182476593936	-0.5868066739740319	-0.19977041443940893	0.8152290266140442	-0.717998990432282	-0.2038101988418124	0.16780063617003418	0.6219076885318717	-0.30987829866512917	-0.04340646971768016	-0.33016620698176513	0.23244631539156818	0.07634564833638427	0.394716801602446	-0.23210010156534983	0.5218158283957962	-0.8697363127949564
-0.29157064420291084	0.3880059957967378	-0.24551673551936437	0.03271877878216956	-0.5932601817131904	0.22723319517079235	-0.19036911393563374	0.09102231920261519	0.14194918134745899	-1.8671874176278205	1.0171041686024087	-0.3753854156694927	-1.1404061463939958	-0.4297253891395374	0.6238135565124464	-0.873711804157422	-0.3614715257632623	-1.0950700780929525	-0.616515522688654	-1.0082785257447564	-0.20685696765464806	-0.5961608529136305	-0.08708383022962919	0.7200204000635824	-0.6632763400340458	-0.14290040454488395	0.024099747547611163	0.6968370985613657	-0.3660079875450637	0.1824966909416152	-0.3019987591744906	0.16814181244521414	0.03521586275017578	0.5560060561889965	-0.2277955226472163	0.45736139348319493	-0.8703276085498668
-0.3268150694223303	0.45844518777453896	-0.2877376330539761	0.007368418068913268	-0.3727280895011281	0.26732041798381184	-0.14061996876720106	0.17837102138004618	0.13648771738710738	-1.9461958743904624	0.9848403956332199	-0.38943238400190616	-1.1478327969520392	-0.33418325478601113	0.5681217310693717	-0.9437063619697186	-0.31936088045345623	-1.0566969986459298	-0.6337547705835429	-0.9393610310259577	-0.2172567330042098	-0.6630011632730354	0.016962637912229638	0.6383534818846325	-0.612297451744568	-0.03756785541703145	-0.11753716078443728	0.8117618691572599	-0.3888014708572719	0.3960324614009677	-0.35113175052013734	0.16118594002808478	-0.008837112085926562	0.680473444894041	-0.24482312912717888	0.43443169685249405	-0.9094713875248648
-0.3394001635675507	0.5330229926770078	-0.29081506736316426	-0.05057526356138793	-0.2157008057635168	0.2718467830822208	-0.12598500242053964	0.24247623840824972	0.09243647359404937	-1.9806501723569703	0.8626716426510601	-0.42884130164113443	-1.176360565762296	-0.23301426741573655	0.4485683625062836	-0.9870277442268958	-0.20806697090758336	-1.0119734447833861	-0.6972151903705228	-0.8692862125565313	-0.23298703134702237	-0.7887629023498588	0.07505829158582142	0.5362103101681	-0.5083483123418052	0.06859259382747784	-0.23261154016213542	0.9628860169920724	-0.3635931740675397	0.5960845451577677	-0.47714907099428433	0.20489150749022836	-0.06514696816280623	0.758636942168692	-0.2640030250662093	0.425102765483566	-1.0068282335706837
-0.31059462372475527	0.6149840830370787	-0.260528610198337	-0.11941586513953975	-0.10046056774709515	0.23662299510898038	-0.16874540326036724	0.2810428730120922	0.058760299267994656	-1.9839785355849124	0.6650082114168823	-0.52238910209151	-1.202554244397166	-0.18134328788386794	0.3398446197009963	-0.9969626010003845	-0.10388535955420511	-0.9567108057206031	-0.7340331361381289	-0.8011175743822605	-0.2930600477758019	-0.9288776144027885	0.08683805546433859	0.40555514588034774	-0.29832591319088203	0.17132317116012188	-0.2933942640757007	1.0910692221086067	-0.36176733948697326	0.6893540555730147	-0.6260844512752624	0.24591025728052035	-0.12771347491489293	0.6994374959918125	-0.24163556119413018	0.43119641088953503	-1.086653160483443
-0.26441333578427634	0.6790498111108979	-0.2222108000802568	-0.1974157258094773	-0.008950771291607387	0.18261960725937426	-0.19730915621316575	0.27519262505585174	0.04917277632819164	-1.9978428899964868	0.4721907223678059	-0.6406386215705216	-1.1890683900505032	-0.20032819846883987	0.2224999248121977	-1.0178911314824002	-0.01866292432098927	-0.8717225417340704	-0.720791395001478	-0.708667830067353	-0.3694904840760062	-1.046621485817101	0.058264826552398175	0.3262989494114922	-0.1207760038201845	0.2899967393106781	-0.3038637293167164	1.1253155934326546	-0.4198701076717143	0.6651480472006801	-0.8370202251956659	0.29394458654731875	-0.18748500247190664	0.6189350990817712	-0.17347064693354158	0.5085605791106523	-1.1304090463467307
-0.21054543587505226	0.7076393491944853	-0.15538919291547512	-0.275691663437854	0.056528379251323826	0.057157434239171155	-0.17926504629157675	0.1899815134778184	0.05781866755068941	-2.0048898383480642	0.30140951778147956	-0.7556325227812415	-1.1473376869148397	-0.20014521137886793	0.07689370656422426	-1.0345168101645577	0.07886524678780203	-0.7755466334580519	-0.6978965835679516	-0.6261574544343117	-0.4997488515825134	-1.109551848365777	-0.026213604072255082	0.31969178620605226	0.008450167692779231	0.34842283325763423	-0.2563622698803325	1.0753076391618688	-0.49148994154160175	0.6064249759187649	-1.0465796351891214	0.37132493549668955	-0.22197350721844877	0.5804696821051254	-0.07879715490494191	0.579893923012461	-1.1792500757022402
-0.1236820994186284	0.7197240989345076	-0.07796544925867102	-0.32202387299257806	0.09779787899339835	-0.10167464317673607	-0.14378560208677976	0.08170692437998356	0.07338127175119015	-1.9629295074468143	0.15544463817461646	-0.8498633200711186	-1.1156742212023003	-0.20488000233199136	-0.02109540720043564	-1.0325794004536317	0.1320510543856232	-0.6893963677699538	-0.6520388213811545	-0.6088883686651317	-0.6708485086402091	-1.1187822947797208	-0.13505472817293046	0.30082268047520067	0.12923296083279925	0.33491623421159533	-0.19797256659328943	0.9386247322468388	-0.5663786082895985	0.572936080840535	-1.149710904319857	0.4321664289993213	-0.2135116436003374	0.47544044577529504	0.01129931650184086	0.5998396180268388	-1.2427552397795014
-0.014005391567991642	0.6954718271959676	-0.027450490963926277	-0.3302249826403651	0.12317680033966269	-0.2014232102123743	-0.060285935526551204	0.0277721384141699	0.07920226782178533	-1.9018483036567537	0.026057981832556004	-0.8780027898585795	-1.1063142838323228	-0.24801920879374464	-0.08728436989120246	-1.0608070093814752	0.12523075670543218	-0.5726016851150081	-0.5912585481707189	-0.6070956514827859	-0.8433330590735993	-1.0861169080065185	-0.22101779845995811	0.21710218454320923	0.15743065841791656	0.28756034753879833	-0.1664744325967411	0.750723557536316	-0.6435053948460283	0.543354223521433	-1.2086704939346369	0.4410030737867512	-0.18307457658610407	0.37404598590587296	0.07183586305940828	0.666618433145841	-1.2839389891089348
0.09465465017054463	0.6225163585599683	-0.005139092222302359	-0.2929870728930898	0.147999838967617	-0.24098075200323765	0.09738695481392315	-0.025127603682463362	0.08219836874047182	-1.8275913723298696	-0.12416622590542095	-0.8618612978850295	-1.0991941299639805	-0.2906094539855718	-0.14129000360444316	-1.1021684539078254	0.09225555599478477	-0.4237303508378051	-0.5614135261234445	-0.5665893202107883	-1.0082398910362	-0.9710456591463776	-0.30846550840935927	0.08263748471358043	0.1173644384029054	0.19866752929885598	-0.16049188103044454	0.6016624441186121	-0.6965723934617942	0.5857441143967768	-1.171508667907083	0.4245836324587587	-0.16876633446821154	0.3355173554255661	0.13678596521658343	0.7693623203773783	-1.3114342417122162
0.19709146298047803	0.5149124225186708	-0.017917950542779542	-0.23299717380611376	0.18129529695739202	-0.2402343832902051	0.25846898872932816	-0.09852571457962378	0.08521159023583832	-1.7438084359023165	-0.3154024075046298	-0.8453100078077778	-1.1267788320367047	-0.3213284117152326	-0.1720451907894236	-1.1062685535286292	-0.0036248979374450376	-0.3000447278596293	-0.5321817579538498	-0.532663849481581	-1.1275236317919108	-0.7596857588206881	-0.41784207632269627	-0.002094919096727521	0.06428798127234996	0.09617349485668623	-0.1821786304582675	0.5077806245772564	-0.7084697671803104	0.7609732890824333	-0.9561237175716666	0.41004496350106356	-0.17556146737366674	0.25548905979296394	0.19015729496738337	0.8070235618297206	-1.3519084361357567
0.31078862318350514	0.37376916733588683	-0.046797044456454565	-0.1988773097071054	0.22565090420456366	-0.19677646306348007	0.37632795231973704	-0.12642689714016325	0.07687386939354837	-1.6828649574872085	-0.5195440982915123	-0.8357480520547588	-1.1826791129037428	-0.40497638522034024	-0.20496155329010737	-1.1018981176690952	-0.11239508876985202	-0.18708735314939107	-0.4977259752706537	-0.5328907757071948	-1.1711869682218752	-0.5693356413513998	-0.5122505558366808	-0.08370231328283788	-0.016508246365610695	0.02369675321560351	-0.2365001986802297	0.45747009192529575	-0.711355763775394	0.9206036889553342	-0.6555642460826556	0.43709226139771884	-0.15717614551249856	0.09486354699483325	0.19778566267040654	0.8139967024489232	-1.3932400094039177
0.4060933691767488	0.21193284752977687	-0.06871438148775355	-0.19580798352209144	0.27065823601802974	-0.13514085321283326	0.4332119479699852	-0.13421222711270303	0.06631047358308721	-1.6734078150740141	-0.6842806276259041	-0.8250022351132731	-1.174898812319126	-0.4941825915834567	-0.2519611791117887	-1.1312746556115572	-0.11704623978722735	-0.036756760921387896	-0.4952956728665015	-0.503844218828677	-1.1688613925532547	-0.3999458137282451	-0.5771122722338871	-0.24932782336514886	-0.08631215121615124	-0.04142350453175216	-0.321452430921627	0.44181853748080846	-0.7001062668435305	1.0365810203315242	-0.365855643692127	0.5182341550876857	-0.08617341715326436	-0.04553364463233839	0.19677762836679397	0.8300160795470843	-1.3976155979902474
0.43979739119601857	0.10264035741521679	-0.07098492753294736	-0.20659122472235053	0.3044712399869208	-0.08701210942711332	0.4370594100045497	-0.1775040619888965	0.056996879870137795	-1.6751982449483538	-0.7940794755566282	-0.8174209701948071	-1.10546552376855	-0.5564668223339121	-0.28974612336762273	-1.1698651536908848	-0.012405770485943445	0.11224968983274222	-0.5059935460660945	-0.48879901007050836	-1.1484538128095059	-0.2431272107117493	-0.6569420770304479	-0.3020660810229868	-0.11387261269765059	-0.07110963728617445	-0.4020673132774605	0.3663389849400857	-0.7028744676592271	1.1375764775937687	-0.10290611671851072	0.6367526679460987	0.04293410805032714	-0.1326102459229439	0.18026766112382178	0.7966894930742416	-1.3658038863761246
0.41065296264919154	0.03734959991569556	-0.04599015619245676	-0.23739816532007363	0.2872005389801368	-0.07410715361463459	0.43197004566769215	-0.2303138002708227	0.03886618916790673	-1.6705155822000735	-0.8303475270682371	-0.8361806167197793	-1.0382955953880413	-0.6088926236119289	-0.3205963072697763	-1.1925733977445712	0.15580738177932418	0.2346652179278125	-0.4981575242956904	-0.5603261563838592	-1.108370295105399	-0.14344828804322401	-0.7370639420884608	-0.18745263280610236	-0.11177504385657429	-0.025338587979551075	-0.47768676507543917	0.24679301724986047	-0.7529082249556661	1.1388396552151399	0.04743763595283151	0.7647347497153717	0.21060721774373334	-0.21851739739585385	0.1191589869885253	0.7562641238088841	-1.3321887227095306
0.35202521685150423	-0.03090440443788655	0.01833572680694468	-0.2530046333824948	0.2166609388636313	-0.0984724806337198	0.40827649782193465	-0.23353143664675483	0.008408683257356346	-1.695788188503289	-0.7762770142661148	-0.8989935593925938	-0.9454506750783007	-0.6811039039935586	-0.2944247116884253	-1.2182328124044388	0.36102117038911724	0.37702393801717266	-0.475012868689773	-0.6520270441542448	-1.077301649375159	-0.07141121160626139	-0.7850348400317613	-0.10858334229071218	-0.08222321955126728	0.03330039456883025	-0.5705957909000118	0.164271640565398	-0.8378389818967694	1.0500059545865676	0.04462089117210373	0.8668338212457931	0.39771697174782866	-0.28169929430326557	0.03298567611472264	0.7701475839606238	-1.2881667537565342
0.29483004602995744	-0.08040221501688183	0.10339676170667685	-0.21006654643448003	0.09453925616193051	-0.09924292575685263	0.3606458918750706	-0.2104679591269516	-0.03855305857099899	-1.7119938742890022	-0.6422994653276468	-0.9532462750103228	-0.820800829045394	-0.7404374679181565	-0.1967680864338718	-1.2184806206232772	0.5744318305228087	0.49800723145682674	-0.44950604999944355	-0.7051504735703474	-1.056763419312949	0.03086609410104499	-0.7994918229735737	-0.08703565688198074	-0.03360741514603926	0.1148130746259993	-0.6658080990776066	0.1198751399091577	-0.8975319931032939	0.98317504554887	-0.06504010449577188	0.883462237281598	0.5924936870301482	-0.25173609356878635	-0.05209786794436026	0.8072434356330305	-1.2331466837622203
0.24675406215329437	-0.11202121776132361	0.17871884290842444	-0.12902983922169875	-0.04719166863737365	-0.07822421974137497	0.3232427166529895	-0.18180174414136482	-0.09299649240773375	-1.6617700208907877	-0.48508689885958606	-1.0024220474544223	-0.7325533590811124	-0.755350915751169	-0.08210704880522961	-1.1828638211700284	0.7467538471397488	0.5591609489135898	-0.43288005598223994	-0.7521922801400079	-1.0530006901412434	0.10901555730541652	-0.8179889728654599	-0.05679746851834677	0.027354838766793076	0.23684555182128056	-0.6948832996898041	0.10290324343771932	-0.926922040061412	0.9450740833414425	-0.1975551430436421	0.8674905988989119	0.7787059706505032	-0.20543220213839045	-0.10290824568057191	0.803882507496747	-1.1585842890681541
0.23332174624799235	-0.1220532154907121	0.20619057357094386	-0.02928485811931213	-0.17918506168146514	-0.058264875770210424	0.3237540881892296	-0.11758402234476968	-0.11742755532755271	-1.6184324362400442	-0.34116241596223784	-1.0545119397470626	-0.6522748030489478	-0.7379900155897314	0.08931452733469214	-1.1451969719063777	0.7873002039907944	0.6327183589521693	-0.4072596717590084	-0.7871843041295984	-1.0736434404582258	0.16135441565793432	-0.8124885046081376	-0.1307262676278608	0.09314946646540306	0.34203617521484553	-0.7109763634031411	0.15450661099107027	-0.936846334475127	0.8802407575189364	-0.2732231505622827	0.8695803459770165	0.937199240418806	-0.25698281437249915	-0.11930923624207553	0.7485057196064381	-1.07926196354707
0.24656921376927804	-0.08796759944316904	0.17337086255403936	0.09022398524318363	-0.28148665021999486	0.001829843834169942	0.3375367686421572	-0.04976614795971772	-0.12499485021932422	-1.6367499111083146	-0.22809893329629038	-1.068262942782355	-0.5533235256137049	-0.6837114700257113	0.28244285334879626	-1.0971447054713497	0.7482347068807093	0.6776310758824143	-0.35009078249493086	-0.7708910011305552	-1.0878059349794937	0.22062229544718986	-0.7524214441697508	-0.2743874243515484	0.12355093890886759	0.40997129335883686	-0.7429231887671607	0.23799073707018578	-0.9521892347408387	0.8124110568736402	-0.34037690681190536	0.8652515841723629	1.0831022828037962	-0.34668277606496256	-0.131160450352129	0.659142723833365	-0.9759921599521594
0.2793952059644629	-0.0128600520863414	0.12002241291363983	0.1938502835848196	-0.3485376070698683	0.12319902713773098	0.332885722764932	-0.025802632292803267	-0.14074578076328464	-1.624125085071287	-0.16397946669980734	-1.0288312585818056	-0.4516845079765086	-0.5831829374703521	0.41510576888185274	-1.0519309695430306	0.7464827038068986	0.6467974958478766	-0.3203820390871402	-0.7585689070797437	-1.1026739412204563	0.21663810812106407	-0.6987553711281607	-0.37909012776027995	0.13021536649254445	0.49004106178411727	-0.7084038662296344	0.31088461980812554	-0.9562826380746845	0.7506622345451847	-0.40570618064673686	0.8619079888473891	1.2378005349494332	-0.4306935224280945	-0.15072176467630827	0.5624296609211356	-0.8421819306161813
0.3243595753768234	0.07481232410976753	0.0372131592157529	0.2461912269408904	-0.38927039246322964	0.23599700844643925	0.3440384924600527	-0.046120993463906856	-0.13997535481276385	-1.5708942276533437	-0.15847039558411952	-0.9702756628752158	-0.3609143344893349	-0.4851476040159063	0.4962804637067702	-1.0425818412868029	0.7294215310166943	0.6045060385699979	-0.3190646789054493	-0.766170935637793	-1.1303456786706856	0.16825869058954532	-0.6937416699732554	-0.4285248038153974	0.1316491477256853	0.5384140828859469	-0.6472621892220889	0.3850163231963356	-0.9169388477580032	0.7117681142964338	-0.39764004786556095	0.8905375238174689	1.359446234962514	-0.5632522396015236	-0.1736068677853798	0.4765532354576605	-0.6808764486769204
0.35248733781155056	0.1536115141953944	-0.05201367090739575	0.2642986274503599	-0.3929507194258301	0.3251278786288963	0.40469689706825596	-0.06315421539804215	-0.10571708087964822	-1.573901231673073	-0.21937623736311657	-0.9002229537036864	-0.2706156943709227	-0.41764824120114596	0.5769089274079385	-1.023928640814135	0.6544191137140408	0.5640251420829324	-0.3221763745070283	-0.7676913413494046	-1.145971456758729	0.13994868871943783	-0.7245783659114379	-0.3703103388161163	0.09171568523226384	0.544043803679217	-0.610140456753227	0.4525188093242267	-0.850649272905571	0.6765460220167855	-0.3871732803280839	0.924809375898444	1.4138329402170948	-0.6767836921735226	-0.22479866390674647	0.3870017764246098	-0.5290316988162084
0.3604358183243212	0.19905348410821916	-0.08742293030642168	0.26161905697138044	-0.3622238229620375	0.3898693453821732	0.44604493842703796	-0.08090746784986827	-0.06861679121794897	-1.6084243923270556	-0.3131579711241588	-0.8102495033800329	-0.2151397935357724	-0.33997022150649275	0.616380063393605	-0.9914207081063313	0.5898244289570007	0.4653901139268621	-0.31508988525379344	-0.7809211403026661	-1.175890379686501	0.09424189374208668	-0.7938940012957667	-0.24751234158348273	0.04716226098760551	0.5725945305593703	-0.5453494232902445	0.49683278860378566	-0.7972583358964798	0.6412945535133832	-0.3817638500105494	0.9368403483624093	1.4373210222600914	-0.7247627414508889	-0.2922552297377707	0.3066536065871651	-0.4006318256376528
0.3652264722767852	0.23030828891529218	-0.09999537535006164	0.2452005978547215	-0.31298028146766216	0.4113214267794082	0.4371081120556167	-0.0742696865149008	-0.018641827894231598	-1.6084473465562126	-0.42142652152274945	-0.6920910501462917	-0.1914923950922309	-0.2946809167375243	0.6149788618152965	-1.0065370094555566	0.5221637388207905	0.3564321869336344	-0.27313877739890674	-0.802751443206677	-1.254959952419639	0.041482344802342995	-0.9022970350042673	-0.16670852130073668	0.03752406492037413	0.620518120169301	-0.45010720235481394	0.5374608130581018	-0.7462233144752145	0.6397376136544822	-0.3178109401026622	0.9411691101670623	1.400140106362334	-0.7596565954707886	-0.31612112298008604	0.22021179134375224	-0.31838258612976605
0.3511625910594216	0.24757458203699634	-0.16379584273569986	0.22173405638729263	-0.24648520733609652	0.40253353709367257	0.43201874771875765	0.002796079831747694	0.06485522456543999	-1.5946289006029555	-0.5400755901809926	-0.5603637263677873	-0.15740053253055333	-0.2793557479520653	0.598069446158379	-1.0081364988680672	0.3596445965454077	0.2604724650207001	-0.23018829285446052	-0.7981221482041662	-1.3317823396752324	0.013766259055385945	-1.0114302193663929	-0.1260833961862066	0.012140826792903531	0.6841008491285812	-0.38809805537015896	0.575228096454027	-0.6750157658331958	0.6809230793559566	-0.19816330384856984	0.9606634650528416	1.263237409825691	-0.7879130316064682	-0.3227414563794983	0.12192820126503365	-0.3127948412458744
0.33224643976158724	0.22812310129106975	-0.24429702070169337	0.17254363832165842	-0.17078931579803078	0.3478319333512225	0.40978626140511576	0.11869849222637248	0.15040674622649994	-1.5739012316730696	-0.6517618050680193	-0.4882164935551227	-0.14219358138789467	-0.22914866514000448	0.5499298597306114	-0.9609628252089248	0.15749681331478413	0.1525143999567257	-0.22219327933799052	-0.7848242713832168	-1.3855841408178406	-0.05168824701667481	-1.1114608589133055	-0.0857558910358831	-0.04194458750171497	0.7761633421008702	-0.3616252646893042	0.5579811287269723	-0.6742795422119988	0.7477833646174055	-0.07704327827727786	1.0074439460727733	1.0818458242665616	-0.7895881894534379	-0.32742745368278603	0.004421358668523656	-0.3705348717127699
0.33341714619370294	0.2026954634819269	-0.34279368343910865	0.12122580369392436	-0.09055052066550526	0.2514299873191956	0.3328370207138573	0.20071446838215054	0.21284548937196107	-1.5239987374830692	-0.7355710999113103	-0.4740556924161286	-0.16261097625539883	-0.16784798999816927	0.44381852664760063	-0.914510048186408	0.029162588158157123	0.020748811658370198	-0.21020075906328423	-0.7564584931815386	-1.4249098866748722	-0.17210474098515838	-1.1984704784705333	-0.07206537268226777	-0.11286365553359072	0.8693375866583827	-0.37900457698939005	0.5183708679184262	-0.7563537515028632	0.7490171660150249	-0.01885189178451619	1.0415366769756196	0.8890948278503952	-0.765567058062927	-0.29318153153028015	-0.08443906841127388	-0.4929330929789971
0.3457095637308929	0.1821679433755871	-0.47885756256065487	0.05340831084411009	-0.01843911424205812	0.16331032636085227	0.22376877734165945	0.24695392819014161	0.25684537143498254	-1.4663836222959044	-0.8085917971530423	-0.49866634519949765	-0.2073123396142788	-0.14737630930714407	0.30604953756646014	-0.8560723645800001	-0.0050640433194996	-0.16038833730878996	-0.2036139581548288	-0.7392801779026035	-1.4008702280778826	-0.28992285191486494	-1.2802473516767676	-0.10385118485978817	-0.17844587119765704	0.927716372027243	-0.44843208791625033	0.5002711792989636	-0.8547721251842662	0.7246055240764226	-0.05198065142148497	1.0784953467284475	0.7119085320893597	-0.7069365334189799	-0.22953914955076637	-0.1749956648308768	-0.6584663395658589
0.3633625844046053	0.15323076180632864	-0.5779734651285784	-0.05661647700490491	0.028293370835125613	0.07480544284094218	0.10547149529161673	0.2895257325486404	0.2682305549259995	-1.4238035272073823	-0.8451914131299508	-0.5438579694131735	-0.2764862848120405	-0.15846990163691846	0.18084386433153904	-0.7671092140165128	-0.01127948279563883	-0.3306891448264796	-0.21160897167129883	-0.779877279664843	-1.3018634167474608	-0.4118736292014871	-1.3399980134985843	-0.18980383052334943	-0.19926225058252353	0.9503771809346052	-0.5146589337551462	0.4789256498632504	-0.9388783116696293	0.704394682134474	-0.09384772157139305	1.139098011993583	0.5955707283458263	-0.6221356182601067	-0.22349094372908543	-0.304438513892683	-0.8124693189319887
0.35866435464414914	0.12745548051151231	-0.6328606319235768	-0.16113596550620016	0.04930190391330054	-0.024293061122052352	-0.0012346986036684715	0.33227754453656205	0.2701138183606037	-1.4057385488598526	-0.810122094685178	-0.6188965555130607	-0.39274283688093825	-0.18038260566149997	0.0736875673596188	-0.7004037471088169	0.02100743099315485	-0.44189000533668193	-0.14724002762108573	-0.8209963117459939	-1.1745838765018868	-0.545702728951088	-1.3658210082818616	-0.3262328221167596	-0.16336461674534913	0.9464269146636972	-0.5963805881507453	0.4558196643916008	-1.0063458443159763	0.6361243381328866	-0.11702184908556112	1.2105375085351922	0.539876280532084	-0.5674243308430328	-0.27506415823559693	-0.41566324782324726	-0.8751466689523749
0.3230656366886969	0.10745770285952938	-0.6734489880868536	-0.19684733207151223	0.03688080041452342	-0.08585644174240792	-0.0717309175280962	0.3872923762789154	0.2844608616169495	-1.4291977710595685	-0.7464617173483384	-0.6439170064001296	-0.540922198015193	-0.19891004852153177	0.008377324302706709	-0.6620160012085397	0.07208666346651121	-0.5373092613419092	-0.040306721838300266	-0.854740241494713	-1.0448481102692255	-0.6382794046469579	-1.3757023804609458	-0.5319477413780274	-0.07531982842872922	0.907089831977955	-0.699848817489831	0.47551476629362843	-1.0006327490155025	0.543001708836403	-0.1988674900437535	1.2390774829162097	0.49423350101621377	-0.5155260443387972	-0.34396466509611956	-0.48749916041833397	-0.8510513669398219
0.2753131374840649	0.0707730378952959	-0.6769580137930616	-0.1828973257597317	-0.015448848584950287	-0.13013295991246326	-0.09839529048915055	0.4117059110193879	0.30798453397282327	-1.485389724038923	-0.6922636797518705	-0.5801706347133304	-0.6712068678048383	-0.1802682387302635	-0.0011935949525394049	-0.5997485542200626	0.04745433453591219	-0.5988683282294526	0.042300846796361036	-0.9270843222202727	-0.9055487407251539	-0.6798535332673981	-1.3838800677815697	-0.7538829486886826	0.09091914010274096	0.8305682069097768	-0.7909032523288525	0.5219743013669838	-0.9247133691978313	0.5106878627082889	-0.27133465122065825	1.221284779222604	0.4449495559434623	-0.47971559451583834	-0.42659623382208806	-0.5469279083981803	-0.7613222361323334
0.2101386780857443	0.012815902498284704	-0.6754568263251646	-0.1584401552061347	-0.09733612350280374	-0.1811508729099342	-0.12087128705814823	0.40596816783153555	0.3253105575711813	-1.5472513716203609	-0.6259507866926626	-0.5084559665656793	-0.7559178375033887	-0.10471744395657775	0.015525827270028695	-0.5231758145985621	-0.04798811862786673	-0.6305666537163216	0.10251329234227376	-0.9771669402131563	-0.7988596906691732	-0.7040061222754636	-1.4083401146780774	-0.9140322514295521	0.27168178149584776	0.7550400619815868	-0.861497360811143	0.562162211812319	-0.8104809121331515	0.4555780669479715	-0.2711746089035711	1.2169560174179517	0.36481827168105285	-0.4972257350294485	-0.5073479547926695	-0.5211084417811429	-0.6622210676095323
0.1414520993910822	-0.05737497270403793	-0.6924014798690535	-0.11624910002801722	-0.1930246245304094	-0.2533078739733665	-0.14310377337179087	0.394582685270542	0.33698679086572564	-1.6095491495558072	-0.5721863333969651	-0.4640156388754516	-0.7956209471533614	-0.0035713299725480484	0.006358644062766654	-0.46922120695116754	-0.10866165364828369	-0.678641096206632	0.10119593216058138	-0.9936190915701315	-0.7571822390798292	-0.7272678370988024	-1.4235759249837625	-1.0458183715813008	0.4008017469915416	0.6795592256314915	-0.8870129432413922	0.5916223432886737	-0.6622938216589417	0.37546910477399337	-0.26774970331791287	1.2101792661789426	0.2647887869106025	-0.5076875698850527	-0.5394415874861047	-0.4068368851475931	-0.5941037966439815
0.11401751839642323	-0.1293537286898152	-0.6661306991808489	-0.07249902202576497	-0.2613598621432732	-0.3320618114036279	-0.18208976525365714	0.3270798242369821	0.3649618131579354	-1.6429016445227191	-0.5633106077105798	-0.3983796425993661	-0.8193154989337808	0.08426247321575363	-0.006109675066281328	-0.44254803139604454	-0.11656652465988174	-0.7109609574873569	0.029127244979450795	-1.0367350744366828	-0.7475402455773384	-0.7324893496814888	-1.407804670865419	-1.1663246950895267	0.5060784616101761	0.5868107582768302	-0.8527329227665168	0.6250710079714439	-0.5070978823109499	0.34706229640499986	-0.3389365259581233	1.1180214200343759	0.19622204959294437	-0.4918525872184135	-0.49713139090469183	-0.30283657618286614	-0.5897577728453982
0.10494454354754205	-0.1855726466584688	-0.592610042940574	-0.047603376302881424	-0.25978805583632886	-0.38495768438873607	-0.2661008033501281	0.19454920707442294	0.399716583814718	-1.6020660708502177	-0.5502265638108195	-0.318377946132432	-0.8078808147412435	0.13282267221803606	-0.016939300824081786	-0.4512889031151207	-0.08845104676110901	-0.7289854955093023	-0.037399444195947935	-1.0725213402159168	-0.7197117277449544	-0.7438479955367134	-1.3527999882921777	-1.2157891331410606	0.5872729618128965	0.5248838295508668	-0.7871043320842508	0.6609127925780602	-0.38930210291968514	0.3376619048040917	-0.4550632312363036	0.9884869547213654	0.16537471040328872	-0.5257350251797654	-0.43174538202163293	-0.21529539192291738	-0.6474386737368028
0.09410010501849017	-0.2152713330058687	-0.49865447229355064	-0.04567083759379946	-0.22285060762314637	-0.38688379719656707	-0.34821246145484686	0.07632919645097656	0.4159297699289917	-1.487593330038107	-0.5249256446128422	-0.2902384763449732	-0.7978135773181203	0.14350454359535894	-0.0339674623774677	-0.49560151824765714	0.010245126396889126	-0.8023267191848029	-0.06990189971318748	-1.0809176105636111	-0.6982850755172044	-0.7628285649723519	-1.2981603810457527	-1.2028426646979704	0.596565988324	0.5126545621133864	-0.6951226017524565	0.6756291047534588	-0.31694604542860094	0.3574321033897436	-0.6018220360049018	0.9007772845002023	0.1675286393242626	-0.5680880726314552	-0.38638383835900925	-0.13846520293840364	-0.7324670032927624
0.08401046405751197	-0.21858222334560135	-0.4071570961252082	-0.015075014670178032	-0.17953009233420741	-0.35438064356438953	-0.38145161131040833	-0.03226040599834644	0.4298830399217411	-1.3305634483666307	-0.5437993141758486	-0.2747116815269779	-0.8001476674935042	0.10809654168507346	-0.03190128377893775	-0.546672539348553	0.13914249539867002	-0.8875041462390325	-0.08325720638274339	-1.090743516132672	-0.7164193397197158	-0.7886886628344648	-1.2295262196048065	-1.1778128257079938	0.5648369406646616	0.5174800370790456	-0.5870777204651579	0.6908955594400867	-0.2615231312250096	0.4101036725785739	-0.7916322240698499	0.7659587444325451	0.23942883806723492	-0.5727342651504088	-0.34088607384454483	-0.07865952843860294	-0.7871618606218745
0.06112007250329356	-0.21820147095653147	-0.32673097753260794	0.05495109384715898	-0.11180824254844557	-0.3098392848832569	-0.32320395823019316	-0.16551105367859753	0.45073590231581073	-1.146355759371804	-0.5740992053121321	-0.25041976060204807	-0.7996997107931761	0.08412523289826701	0.028896615212224634	-0.6156983923053851	0.2323115160023832	-0.9409832478063939	-0.09949707758807348	-1.0708874713914973	-0.726427154113896	-0.8106883058961145	-1.1499154600043309	-1.101711400859749	0.5230183213646992	0.5332811021626755	-0.5340723135877792	0.7404358925763272	-0.23228032899112833	0.44482636905442197	-1.0185402212355157	0.5842403092262074	0.3420225239340812	-0.6011803417970694	-0.3075392093141824	0.007970750064783982	-0.791330495693983
0.028494332724129018	-0.20596773115122055	-0.2563440501315719	0.11682481217996137	-0.05830932300356388	-0.299606810591642	-0.14843664796400075	-0.30380191498268916	0.41764182759681406	-0.9631121480016244	-0.600139768317308	-0.25078402558311674	-0.7859073597568129	0.10940032470114947	0.11161500669121413	-0.6963937595675842	0.29319362281730305	-1.0187833152204586	-0.1265483875259034	-1.0015842020891572	-0.7213579217575753	-0.8192753431766457	-1.0869034585963138	-0.9703717106543088	0.43263700066814537	0.553410902141971	-0.5524985724119694	0.7925068812642213	-0.23911248419582226	0.4537273648515316	-1.2350134593271238	0.45912416630691444	0.3881781436692287	-0.6292787441736034	-0.2994749348852723	0.13973797933298834	-0.7706055794844113
-0.0024677715988734917	-0.13624038059646	-0.21018253549373048	0.1885723417322808	-0.07211054911331391	-0.3405367077580868	0.10690820579819502	-0.4292672326904035	0.32924829020717206	-0.8560995316659452	-0.6719107225744692	-0.2893961135762654	-0.7338972291820837	0.16582896857238533	0.1796564053668685	-0.7517901604882282	0.32677368173200716	-1.1139323382718358	-0.1843305306676657	-0.9358663671515106	-0.7327767595911475	-0.8421658604230183	-1.0398330797924906	-0.8890916984288302	0.321704815629893	0.5702764102327306	-0.591026204498915	0.8147326387179021	-0.2608163565486611	0.4387454907375882	-1.3514602492394836	0.3918940174512098	0.4175382462229754	-0.6098721985502167	-0.2932905082117495	0.28658226939946363	-0.7092882097003146
-0.023833163984945397	-0.043105035339791355	-0.19532077956154503	0.2779238373404425	-0.13950653661593027	-0.4190498810873729	0.38769988124468185	-0.5062879971296969	0.23395516041620654	-0.804934554872245	-0.746818786772506	-0.29504222078280895	-0.64020354880857	0.22349277530095804	0.2281284803047401	-0.8050013434791012	0.3245419635308437	-1.134740275718458	-0.27481954728589447	-0.9082948307394823	-0.733011930164378	-0.888763529585092	-0.9932251297359616	-0.8829904891625462	0.2540515826290669	0.6243501149949726	-0.6142385045761374	0.818666157673192	-0.31099735856933775	0.3652755551317541	-1.380747993266368	0.32767907509391925	0.4826433120604953	-0.5710275005516097	-0.2867791514938106	0.47561091915776155	-0.6351988516101773
-0.04562986926705913	0.04157098509885997	-0.18811507971563685	0.3471217149824607	-0.22158549522975526	-0.5277548726794308	0.7015115473169147	-0.5570276476732577	0.11782628880784804	-0.7851709635670068	-0.7833418878728093	-0.2699079370891567	-0.5278843003688569	0.26498509795293457	0.2352294849134712	-0.858933423106599	0.31173565534846465	-1.0672090605507805	-0.3374395821293819	-0.8935219334520473	-0.6810392334802376	-0.9156382341575929	-0.9484425563134987	-0.8393594024095041	0.21903014843436716	0.6939410333722786	-0.6282675879990998	0.8168231802605685	-0.3963992986280044	0.30361486147455397	-1.4130125243910645	0.2960044800957406	0.5065673082898796	-0.5423601766421421	-0.3063949541587285	0.6436573259718052	-0.5761579704824824
-0.07928767919032362	0.14099702200101777	-0.1783761260176554	0.3974164408818567	-0.3056004591728619	-0.6202805166856974	0.984446113010504	-0.5989919262824573	-0.015029386215127649	-0.7767008530076203	-0.8225685146132193	-0.24791543885721076	-0.42485425929380377	0.27520950160532165	0.227012268877947	-0.8668182300696868	0.30491535766827627	-0.9958405374384011	-0.3364856316529837	-0.8929319252654524	-0.6025445221483323	-0.9462496610049016	-0.901396515864794	-0.7660853672212447	0.18748696130525122	0.7376305052427347	-0.6377200194738493	0.7943773658023913	-0.4686964582293928	0.3153653509756903	-1.418806056269609	0.3149017643877755	0.4796688387886768	-0.5012081857599792	-0.3624634567759547	0.6791198293910686	-0.5575617189905864
-0.11735104226601631	0.2447768796999236	-0.19774144435352975	0.4348005090188961	-0.3945225257327721	-0.6825902660190849	1.1864865718761266	-0.6137750528488072	-0.13608898390681098	-0.7742447504876907	-0.8469512552919097	-0.22947452419067021	-0.2954419262363741	0.2496828025537235	0.25275637923202066	-0.8281376199107848	0.3294225435221746	-0.9471445591542261	-0.30750370765577967	-0.9476438382608485	-0.5454242029167926	-1.0232607849732374	-0.8650593516692859	-0.7776925458254007	0.19640826675591122	0.7807522741760542	-0.580885779594041	0.7532817202135301	-0.5273587563662423	0.33237418452858136	-1.3745063428999802	0.33747103283134167	0.4936950187859706	-0.4219068454194592	-0.4381205178877294	0.6586401551400863	-0.6321241136846509
-0.1396098685081737	0.30458811368718597	-0.23757920678285474	0.4124545152063133	-0.457528956597706	-0.7328618103035167	1.3672929364750506	-0.6485840281884455	-0.21660705602447083	-0.7969923915834967	-0.8473083247160732	-0.23350420554372694	-0.19443947864700978	0.20185455191134177	0.28534025322259543	-0.7640003472710638	0.3772063416424141	-0.8765056650172453	-0.26607500125225064	-1.0038534643452939	-0.5034070604994464	-1.1000739369005244	-0.8618953655035684	-0.781561605360119	0.21735740366237216	0.806440832081476	-0.47789615438026223	0.7506960504107539	-0.5503583822923869	0.31568848943696964	-1.3774831299977932	0.40096949047613856	0.5483637861611562	-0.3221559366451751	-0.5399047383823611	0.6428720623885649	-0.7510632547846591
-0.14393840150059534	0.34211705568804973	-0.2805131683647205	0.3409018635070125	-0.47801994369676787	-0.7598996188434677	1.509429872524064	-0.703621360884475	-0.26665050165490134	-0.83098760496684	-0.8619736760657076	-0.2427246628769996	-0.17571960390705638	0.12166045972952322	0.3357597608625307	-0.6863237346747326	0.4147075502937416	-0.8113524998434691	-0.21169982409762195	-1.0144509190814386	-0.46643302037473366	-1.1421429956235873	-0.8437146142282526	-0.7383471865569683	0.24704198548926373	0.7781029938027532	-0.41950645109322054	0.7885183480578009	-0.5184946239670533	0.3166872810445631	-1.4294968830510038	0.5157264585939558	0.6140586182508498	-0.265263783351863	-0.6403539945289639	0.5320242549779582	-0.8433349573382586
-0.11294548911358968	0.37865273058699406	-0.3557226605063796	0.24503819964387702	-0.48102937772347626	-0.775958584378774	1.5837735534830566	-0.7232646934452418	-0.2854488948475843	-0.8429008498999634	-0.8431000065027048	-0.23088605099230528	-0.19090297838127296	0.0329117210913429	0.43503133030903446	-0.604164046119389	0.4568599099624479	-0.7553061852145145	-0.1846712272663736	-1.0356004433086088	-0.440982338338355	-1.1668400077445373	-0.8122694594120485	-0.7667103691460866	0.26849560097775493	0.7047273891778716	-0.3913884587316281	0.8022719108385484	-0.44769936055290244	0.3482667215788616	-1.448541918784334	0.6024211088057513	0.6882922399915448	-0.23763948225277626	-0.6898566520875138	0.3809395415619675	-0.9259094095113433
-0.048340978899324524	0.4150559698723497	-0.4655720534697657	0.10329704121639187	-0.5016162066705225	-0.7737194782396682	1.6183033076919817	-0.7410629478044231	-0.25327933126921154	-0.8413629165463599	-0.8144834426517704	-0.21672524985330707	-0.20809036967273942	-0.04236459304738061	0.5249694722932234	-0.5158992641726232	0.5224765965125437	-0.6693450825941163	-0.17147491234288154	-1.0836634178935323	-0.3987822854751661	-1.1514724280580544	-0.8082536308171001	-0.7925437820394331	0.2625480640106491	0.6329366219191606	-0.34475446927235087	0.8362157037814226	-0.3730462853636876	0.36148602226763565	-1.4416280906861865	0.6214378072165353	0.7554230246952185	-0.2134287103512836	-0.7123603368114354	0.31007735581009943	-0.9893258792253656
0.0350718543887666	0.4543727926566684	-0.5492444899616942	-0.06067643227608245	-0.5199603363747324	-0.7349323815719416	1.619910475377306	-0.7743868602013242	-0.19101179389053116	-0.8660846213497779	-0.8160392451427747	-0.22562697532814155	-0.25085844621968534	-0.14110900147547972	0.5917996628249099	-0.40931920205160804	0.5671943892536112	-0.5666835834256463	-0.15310000911894858	-1.1007282700596615	-0.3280482030598978	-1.0830978343805122	-0.8179159578000992	-0.738347186556973	0.28917922284103853	0.54938967300392	-0.33919069631569504	0.9105949712996821	-0.32268858967392144	0.3507637005978524	-1.436410711149159	0.6248411096008795	0.775757139389646	-0.26668608718419484	-0.731104326024581	0.23557154703198707	-1.0042856618245701
0.10318848389937188	0.4909912398141062	-0.6075843879328554	-0.20473988511868427	-0.5219730151824049	-0.6585379323312759	1.612653869767815	-0.7801696052965327	-0.13605474275345103	-0.8700097945358332	-0.8259861791016533	-0.21943447064999652	-0.3065936904076545	-0.24980333292100293	0.6983147319559105	-0.2903712570085	0.5894281425474455	-0.4608873819924944	-0.14399205338001653	-1.097868999616932	-0.2686023081597361	-1.0125455482514236	-0.8061605322767026	-0.6857875008776604	0.3307057755935109	0.47452384816905885	-0.3826539334448323	0.9188196018425641	-0.2700338762860282	0.3714445621198471	-1.3948957340968446	0.6157357830462666	0.716652304117693	-0.4016785242485044	-0.7062031543082821	0.15855289478749598	-1.0383442973073458
0.11561953772457997	0.5457202571298803	-0.6697710787905018	-0.32858476071080417	-0.5355250524873977	-0.5133812558509807	1.6165013318023747	-0.8272190994369243	-0.08594281481630713	-0.8462751215862205	-0.8761544331968307	-0.20370277678014542	-0.3317499956312416	-0.31657074737586166	0.7940714228669906	-0.15184646267704674	0.582190701278251	-0.3878434145662325	-0.14117562816398857	-1.0918554546381771	-0.21132520854604198	-0.9542427821622864	-0.8124154895427746	-0.6790612896865377	0.31910276820679345	0.43428790249951266	-0.4128059933389615	0.8679314195538149	-0.2000042854379223	0.38275440826468987	-1.2681742274275127	0.5558496024936297	0.5940322076879851	-0.5473856501830539	-0.6707040003188531	0.203281508489029	-1.1448957923420033
0.09209758085829792	0.6326973463546449	-0.7088207177991781	-0.4073154133295541	-0.5631275047069011	-0.328787419630315	1.6002348467448564	-0.9136452625135597	-0.03161922501632049	-0.8468489773151763	-0.9943444125954304	-0.2206410983997818	-0.3617866712215426	-0.36215740616603986	0.8499057433858249	-0.03675080903590081	0.5369514790509269	-0.3674408265503846	-0.1409257839916013	-1.0605623281260868	-0.1597183327535941	-0.9325400971622138	-0.8240492232905663	-0.6635552895512489	0.3182265685643159	0.4377650829894744	-0.40404155529433944	0.7915991461206848	-0.13916276538233738	0.3513806012966613	-1.0568223434826831	0.5030088549471831	0.4660529309668083	-0.6746976465527641	-0.6404902153808061	0.31811845490251206	-1.2611149729694304
0.055959721782793	0.7198730889997937	-0.7258779604031607	-0.4317238644198966	-0.5729800466796966	-0.14845510799697792	1.57459321685628	-0.9413439364909948	0.00991529400503643	-0.8949380874016779	-1.0995268629708792	-0.2235324516870044	-0.430418353045226	-0.4298626294570201	0.8927967611897433	0.025156189634262627	0.4803450940232826	-0.38754615831699046	-0.16420671823700375	-1.0101166281722214	-0.17437729848501465	-0.9690164457256232	-0.806939359640573	-0.663049335612093	0.3744361032043314	0.45529291117356135	-0.3764021670580543	0.6743087627265058	-0.10697506866367382	0.2982977649752895	-0.8335633111465943	0.49891892138002697	0.35692053230414816	-0.7947084832498333	-0.5758670432680448	0.4214277319139881	-1.3913478629882063
0.00973222174630989	0.7707614735214785	-0.7505537294067233	-0.41965767735394427	-0.5532174576253168	0.006187674061894249	1.565169369974154	-0.9192254990256631	0.06583109743609603	-0.8911735938197266	-1.140283787243425	-0.14409991925299248	-0.5035531785406068	-0.481053267877702	0.854536833348042	0.023917148540061422	0.4194629872083664	-0.4122994968898567	-0.20154706545597065	-0.9937325546829318	-0.23881403555042238	-0.9974006871111225	-0.7629356135819804	-0.7040911286765136	0.41739643718994496	0.47180360492860896	-0.3191790613264375	0.52824592599501	-0.06445079230342722	0.2591098824890069	-0.6294133314706694	0.5177266450830008	0.2712249316625597	-0.8894655252350352	-0.46255853870777186	0.5109163698603828	-1.538905718625826
-0.03389199688191967	0.7869020639276723	-0.7613435143322359	-0.379350441421655	-0.5271101382343708	0.10393789905940305	1.5450067208309997	-0.8883541905796475	0.13992895329942506	-0.8357391304025945	-1.1353103202639878	-0.0337276299895635	-0.5353109509268974	-0.5049330831195221	0.7262200176256803	-0.03913877914472355	0.35319972809531497	-0.44016051443202303	-0.22289738564199874	-1.0020153619178225	-0.2984167108327397	-0.9644383422763425	-0.7096832925774457	-0.719478080826117	0.44933789688382	0.49604925120214194	-0.26282342557193006	0.3857865227120659	-0.022014862777723732	0.26577828528090086	-0.43960314340572076	0.5088601467658843	0.22506931192741525	-0.9087772506029334	-0.3508846843695764	0.5676124005705415	-1.6849557700884266
-0.0579993069642596	0.7551009622145474	-0.7769370991550184	-0.3275778918035499	-0.49651742035775526	0.1053824836652757	1.5443735941670853	-0.8357694618345034	0.2368314172981425	-0.8345684647155235	-1.0254349574566555	0.04886945446747431	-0.5579445526275952	-0.5422853228607968	0.6181850010199017	-0.14443474413174834	0.31165222663066394	-0.39168072251093	-0.23516246319567413	-0.9731276533972361	-0.36515289350307295	-0.9080410570823074	-0.652853233370138	-0.7281685837810231	0.4784383456157301	0.4931397736493196	-0.2209754773656909	0.2720445585153117	0.013088279480874324	0.34071703207438037	-0.29857385358883193	0.4934557254472578	0.20829943675697887	-0.8662345626402628	-0.24081823608309105	0.5454993780664112	-1.8253589470916425
-0.08651217019902485	0.6897936502633283	-0.800318093967521	-0.29820005546128364	-0.4657713555243639	0.048104704042352425	1.5592033687180287	-0.7540684990302171	0.35960307265764874	-0.8069086185798536	-0.810632193862561	0.09408384524246678	-0.5848926846524904	-0.5636261922292054	0.5679554868143162	-0.2501136854569822	0.2882504712876233	-0.2399719422182783	-0.2588068071463704	-0.9002389497302058	-0.41830144305337297	-0.7926481036554612	-0.6168568061463204	-0.7884068645369249	0.4936523575896213	0.490041061784114	-0.16994431250518907	0.20476212939190885	0.042507775383843475	0.4593088473645735	-0.23580525682738726	0.49166451366602404	0.22150507240342304	-0.8076040379963187	-0.13881606222551696	0.5125497181135266	-1.9636630241649278
-0.10732301743304232	0.6228474475939423	-0.7940694011324002	-0.2961538380046115	-0.44240511298577073	0.018346261161338105	1.5338783021614115	-0.7148268358160434	0.47794049865749655	-0.6846314398539425	-0.5999357286463634	0.05695158373490707	-0.5758628206406474	-0.5042468815321137	0.5444200501345382	-0.334188255703364	0.2662670041471914	-0.05348418076483833	-0.3095478872480581	-0.8329553238358282	-0.4135719015250553	-0.6125677858156228	-0.6062209449584842	-0.8293891336085032	0.517495608466677	0.4840328723660887	-0.11508431464225659	0.1733489920006877	0.05048843943759912	0.5684415186063528	-0.2581151558292884	0.4550640862694463	0.27230189612304934	-0.7701500370782198	-0.09933925936236873	0.5144343507133116	-2.070628426228023
-0.11066569237736848	0.5691779151868844	-0.7762427999511188	-0.29087589615207665	-0.42419516186873796	0.06705283878940554	1.485687622627232	-0.7299699776412412	0.5678920085248568	-0.5844132753490964	-0.4429016968903838	-0.0590212796124336	-0.5482073885626058	-0.4022087054844522	0.5651530836576925	-0.39776232784571974	0.258633276468444	0.146758438039677	-0.36605809642128995	-0.7648547635292401	-0.33776858675346355	-0.502371598466335	-0.6153965048390659	-0.7791211216536017	0.49967954906967627	0.4113432421235831	-0.046733662997326696	0.17502692665993783	0.02304202283943476	0.6753122206191638	-0.34140117764125943	0.36771265840453304	0.3375095300044252	-0.7212227852459663	-0.14230331603261356	0.5400025329837094	-2.1435351928083404
-0.12839573321108974	0.5527393446501148	-0.7837675021339553	-0.28517571895133764	-0.4170261916395054	0.13985990292548278	1.4287792759514513	-0.7408829401750004	0.6332754908589726	-0.5393082150531672	-0.28747447754314903	-0.20119845503531045	-0.5102961057139364	-0.33132408150514336	0.6317220332171558	-0.4281526266834364	0.26856129388670436	0.3146541722680779	-0.39756117524897333	-0.6958464983201975	-0.21683865198513458	-0.4772044027478929	-0.6286365700248348	-0.7327221692334198	0.4574095541963173	0.28777323614022415	0.012792725087311194	0.20594493579104872	-0.07508186139348638	0.7496340667138325	-0.45595946821198946	0.2496718020211181	0.41064054527366756	-0.6760883436332705	-0.21161248544865918	0.5942485413141478	-2.1962787741462506
-0.1583873835179973	0.5699063110616237	-0.7875204708037005	-0.26823758555996746	-0.39601765856132987	0.20058060919241155	1.353315447817842	-0.7506933559785447	0.6508583231075017	-0.49787583142255665	-0.1434734797691914	-0.3803029929138976	-0.4389059536829859	-0.2331286343469753	0.6827827686980148	-0.42558443241546196	0.2919213348708462	0.38210431754959967	-0.41620863575187383	-0.6901733426798617	-0.11827605173748117	-0.4642619805642686	-0.6357920464303816	-0.7011744530272646	0.47373872935154016	0.1919970197875019	0.07402414036834769	0.2264377443343557	-0.2351957745310625	0.7405861897979609	-0.6086718471762177	0.1304069509205227	0.4871306639791936	-0.6624658335947051	-0.2968594945299504	0.6755390274514841	-2.178776419800936
-0.19648155465769052	0.571065122680532	-0.7628071721134403	-0.22555933574930725	-0.35281215348997086	0.24615725350775133	1.2690608994660173	-0.8068782373121461	0.6157268997637971	-0.5317103652017934	-0.05043138981534897	-0.5703127136631903	-0.30904566392523114	-0.13863867576081196	0.6682482709704404	-0.3981002481441382	0.3152813758549867	0.37937496471569154	-0.4377179476839689	-0.7125709611479061	-0.07147710766442604	-0.4891569647262692	-0.6195096868544985	-0.6518588249578297	0.48781102663978276	0.08212284716256162	0.1261022517529526	0.1986005332661349	-0.3971944201388973	0.6817749898447871	-0.8037634317050284	-0.005784851512749006	0.5393377983018365	-0.6201759996466719	-0.4260513504147321	0.7438883697369703	-2.1028540448705826
-0.25435450288730443	0.5514315429659215	-0.7902976676193083	-0.17185424742211614	-0.3012300709047765	0.20318086148298464	1.2201640401913203	-0.887881670552417	0.5608383309334288	-0.6451960741600996	0.011086570976499979	-0.7161325388967453	-0.12894349372561326	-0.1266758947536576	0.6535475289878075	-0.3729139219020544	0.31175651252791453	0.3908868885497956	-0.4137556202411403	-0.7079643587679532	-0.05177503964037078	-0.5732703356672626	-0.5977755357315316	-0.6412337922355691	0.4863772454066407	-0.03331008338850772	0.11661990752037407	0.12834733458209674	-0.4998239929335325	0.6393850989694456	-0.9670706120603981	-0.13018450971955034	0.5773136165394764	-0.5249764631358563	-0.5450538865819033	0.7570493873921211	-2.034115913362375
-0.3164327518533244	0.5534511860731566	-0.8857356608908823	-0.1438892755142181	-0.2429390589606759	0.055038710150552575	1.2225260896682384	-0.9524369066541766	0.4768790229034461	-0.76694530561537	0.04674250347525595	-0.808974575946305	0.03456070189349473	-0.15126478496913295	0.6757055132685716	-0.35613054708063324	0.29238019281874894	0.4086141703225019	-0.3613110571458867	-0.6974576745220512	-0.054361915945916696	-0.6347159079080624	-0.5970940617881462	-0.6695969748246879	0.5613852451033992	-0.06692282812479236	0.05885837214778803	0.05966204205506202	-0.5518602784796217	0.5997271969031204	-1.0643123239223404	-0.1579482923287015	0.6101610325843241	-0.42187523866763443	-0.6334339752555086	0.7236285692892913	-1.9703742309831518
-0.3580390422893578	0.5798389820808227	-1.0043670005414684	-0.14327216231299983	-0.17870585244154394	-0.10100050369399512	1.2254482127324606	-1.0057416659170142	0.3737104278405031	-0.8455405862531651	0.014580750341541155	-0.8741097078734235	0.14942623052453805	-0.16126045475905007	0.6645196498213706	-0.33297174262905826	0.2701464395249152	0.41482952826110414	-0.3071402979504831	-0.6900371869444941	-0.08305272588014616	-0.6521127010153076	-0.6004040780845911	-0.7156983072806626	0.7144015644847851	-0.032718726162323256	0.01802745770782359	0.005225440568877681	-0.5418770861762134	0.5634769367921272	-1.1189827794391956	-0.1153473054649858	0.5887499534294085	-0.34649313555398586	-0.7296603849950796	0.6736543948516959	-1.8779251397030812
-0.3821309483396945	0.6140073703868593	-1.1394175781221816	-0.15809911896335455	-0.11890053929928994	-0.1990877984328759	1.1874119108464627	-1.013166980630709	0.2987565431432638	-0.8508200589595584	-0.14380504423449003	-0.9054137296839058	0.265659205925	-0.20131175407746235	0.6024155459690728	-0.2968818547580221	0.2225503560197241	0.3938324277467874	-0.2402047728566302	-0.6624883431550231	-0.09112691556109036	-0.679036898598067	-0.5999416493372942	-0.7105197199034257	0.9003683007241092	-0.00459377648502352	-0.04170831968163937	-0.02569256856223447	-0.49905832036749204	0.5695871913327151	-1.1789026229564954	-0.10665992832599243	0.5059519000267464	-0.293235758721074	-0.8370296604151382	0.6072525062526509	-1.7907977102171941
-0.3816996354436527	0.6387231667729597	-1.2539957116094447	-0.18210157452657746	-0.06714594138772366	-0.244568137107823	1.158020223025469	-0.9905085202771113	0.2544313701233563	-0.7975203388541383	-0.347028556502094	-0.863158991880085	0.3693022403794489	-0.26919996445841876	0.5805425518398284	-0.2837254911396176	0.17956370917301384	0.3203560875943611	-0.16229881728420753	-0.6545913105036748	-0.07696442103982368	-0.7320934055993884	-0.5994062055246362	-0.6491207212871114	1.0842109166180398	-0.03652706669894749	-0.11074696475669214	0.005665554577861798	-0.4862185804138476	0.6172354262598131	-1.2600760861829232	-0.132095135619535	0.40664039156329057	-0.2732602915647535	-0.9169095679339427	0.49624764612539696	-1.7502643862181606
-0.36364610993789936	0.6727425650137084	-1.2709216003099892	-0.21329827083033553	-0.011040123577665716	-0.24324393455243834	1.147744090249613	-0.9626523396239282	0.23440029540984003	-0.739377276396333	-0.4994972006205316	-0.7707039863729069	0.4338315818948758	-0.30563726874981567	0.5502385990614244	-0.3155801112704803	0.1537008066548588	0.21869445035514362	-0.08239410833267012	-0.6547274662390397	-0.07398559377889195	-0.7759442126918977	-0.5742646846847451	-0.5984062793858969	1.2236594172932191	-0.07094405726284181	-0.1513086643761755	0.03944430476736638	-0.48471668422661107	0.6927029450808467	-1.3307507734084538	-0.1494997434272075	0.30555958434331876	-0.258974039737763	-0.9381327766505695	0.3955768547536227	-1.7491704890715791
-0.3544190947690029	0.7245248899271199	-1.2205567607620331	-0.24196155504487526	0.05041366934992118	-0.22429579980538672	1.1285067800767963	-0.926155792758452	0.24357692450936605	-0.6517839379285135	-0.6334492446001279	-0.670713249069899	0.4714127913854072	-0.2794014947245623	0.4845721183151116	-0.3759326765679193	0.10552072212506713	0.13408451250400996	0.0023257792140130794	-0.6368910649058258	-0.10372160626081746	-0.8387508427149157	-0.46700555366692653	-0.5527811388726588	1.3088631946478715	-0.05852555551298333	-0.20335686300294817	0.020794473636677302	-0.4284986485121358	0.7842392582946778	-1.3955679118286048	-0.18209979784569263	0.24060837057158083	-0.25085110451755244	-0.9321390591696204	0.3432783001096268	-1.7651946040296234
-0.3345941055830812	0.7569053974497019	-1.1516522559855444	-0.25284223517163995	0.11213581945186375	-0.21647096652356695	1.131477605192094	-0.900324697936276	0.2593107344766481	-0.5326973970555966	-0.7452374793226306	-0.5466810230164412	0.4988796101159398	-0.16366216031497965	0.4533894459028474	-0.4507707586575419	0.06401493501931518	0.044313125234292074	0.07889166149816028	-0.6457638803273101	-0.15932638179820172	-0.9575588138498681	-0.3411032426264966	-0.4804594875698715	1.294074006743061	-0.05724822390442762	-0.2671607754574924	0.036418520955601795	-0.32551568837932426	0.8458999519518755	-1.473764587957215	-0.236403368346812	0.23089004841623587	-0.24655258626872478	-0.9113245130085114	0.3000888030312499	-1.7866290751450875
-0.31536987364521685	0.7806113722821837	-1.0399263786872859	-0.2553756472608598	0.15376951821628018	-0.2731949887142383	1.1774279903770328	-0.900347198889954	0.2656111066942323	-0.42302209013755593	-0.7652078621169981	-0.40400298324459366	0.4863368225068022	0.04112326675399438	0.44405601844053144	-0.5561568357241452	0.08157668011632327	-0.034838106949034525	0.13665109153333857	-0.6875409984627413	-0.24513751096397432	-1.0812170999905397	-0.23866310592261572	-0.4490308193493986	1.142889741159578	-0.08714724526027932	-0.3304860837867329	0.11104535260391904	-0.15079509859722523	0.8827671127616832	-1.543382995889971	-0.29682691243382	0.24873688804715838	-0.1923786136327542	-0.8769423700041699	0.27942066552028955	-1.8037470872497123
-0.2875347878185168	0.8126276818673925	-0.9196249679786639	-0.2586560911199758	0.1969750232876407	-0.395503152011615	1.228808654256321	-0.8822114302256017	0.2778865601725143	-0.32096758730005037	-0.7459771231298264	-0.2897831451186401	0.4191433174578538	0.28648608102506395	0.3861792685024618	-0.6399160136920014	0.09855442418872588	-0.06045619097422732	0.19777206134248768	-0.7476537556277376	-0.3517220407651888	-1.197005997499486	-0.15141010281417952	-0.47935829370229693	0.9456651670896598	-0.06886247982667867	-0.43539012550172684	0.1993707327818571	0.10538127263393013	0.909470100153008	-1.5847059221617812	-0.3420848634397023	0.2796355112587439	-0.08390424135349797	-0.8426419595109313	0.2726673987043965	-1.813444337630224
-0.2443418820863291	0.8187859378992943	-0.842032340731719	-0.235871622138108	0.2581796274104681	-0.49438496828372697	1.234920761665655	-0.827466609927385	0.27829745401279044	-0.22146100389910983	-0.773471468790532	-0.20948548335459088	0.31502874963464234	0.5049497930697149	0.3164754272762674	-0.6591549426819293	0.07644581397159073	-0.12506889024030082	0.2049721161286266	-0.848522462912908	-0.45801913986578563	-1.2864893600539502	-0.14347579904476643	-0.4997154992541931	0.750697470886722	-0.04658013954407681	-0.5682625957891567	0.31781641544962425	0.3623822143208192	0.9023316777810704	-1.6200752742379652	-0.3545934923786637	0.2928411469051892	0.019228589866552764	-0.8110114777137506	0.2735468939176295	-1.7611442281084941
-0.2162449277156046	0.7878125587711	-0.7692998079120944	-0.18200413560007425	0.28474698767173756	-0.5396726956778941	1.2020225261675896	-0.7821271882665085	0.2308392154607685	-0.1972672463663307	-0.833229587420427	-0.14979155958216514	0.22892675649823646	0.6741899779109232	0.26059360839884793	-0.659199998721721	0.04055060813792243	-0.27050826600358513	0.14171611430087588	-0.9696783747679142	-0.5789490746341153	-1.3025003488738445	-0.23055843366735518	-0.47480470824989823	0.5698551749806613	-0.06264140180722796	-0.7008359384982674	0.47942077812336503	0.5951466743979599	0.8661989225650839	-1.6720890272911781	-0.3592804965395641	0.29973884785449706	0.07574146213791651	-0.7722702674505374	0.32421210030847886	-1.6292852747637152
-0.2109459407070909	0.7452014000987432	-0.6768641895763168	-0.12534339983546625	0.29870156073826204	-0.5309570352224509	1.1408283989976116	-0.7719792581577938	0.16365807257543977	-0.28541148633394675	-0.9092853747675622	-0.07992098290117218	0.16694369517413915	0.7584326594584543	0.193407180177756	-0.6604615678358148	-0.006440617163211948	-0.39932831510495176	0.050977253510257704	-1.0521887504009544	-0.7036678686378376	-1.2420446368382911	-0.30026348273361886	-0.4132271376550543	0.45815299631720485	-0.05173677455639756	-0.8413361620327213	0.5877713457100664	0.7992867600830217	0.8905224358324304	-1.73841056349195	-0.3820288861612558	0.3654080379332259	0.09062824224966545	-0.7187354726775306	0.38772421892118747	-1.487049080920279
-0.18942650800100375	0.694097807704978	-0.5858734641783899	-0.06996560993654825	0.3157422413098853	-0.4635671633584053	1.038237528417779	-0.789755011563295	0.10748546049420367	-0.4166637686607267	-0.9872285290709997	0.0033590983953647015	0.12002612498206729	0.7356736401427386	0.14731002316922337	-0.6167346812205353	-0.07645816857728496	-0.45134815872150924	-0.051322578530027044	-1.1054937207975482	-0.7859775692688322	-1.149913398234785	-0.3250642666018169	-0.3533460008562011	0.38869426102279314	-0.0018971875336296629	-0.9776785122286021	0.5812246498264313	0.9698844975864189	0.9900490819070316	-1.7431798245411378	-0.3560563153333419	0.4442059376255088	0.0782067887806245	-0.6392369835438744	0.4310707687162109	-1.3891600686950403
-0.15538359727770296	0.6432921954417871	-0.5105138532899443	-0.016293001251530263	0.31062428662751995	-0.3685616491120597	0.8840224837033033	-0.8215488591101054	0.04770040673386283	-0.559186577504198	-1.0440790823898378	0.08395272545653007	0.10062252685740583	0.6739154972759669	0.10928758712045834	-0.562915241692507	-0.1264736848986865	-0.4476729905491184	-0.1393358665309398	-1.1730269655401044	-0.8017339976753372	-1.0347431633541189	-0.31973416683033656	-0.2806374435999399	0.30672976719486617	0.07287402014504588	-1.0872489441653097	0.5099811946221775	1.092038720815161	1.0455407685761369	-1.6716089003399186	-0.2911248882635581	0.46979666456754926	0.04479845209671701	-0.5549435204254609	0.4943944240689421	-1.3296461509634192
-0.14600254178879263	0.6111434502429862	-0.4582349997204189	0.022731288815066576	0.2829643292992248	-0.2877852932335763	0.7103266185606634	-0.8739985821331826	0.019879469631758795	-0.704624573450764	-1.0873354926315353	0.18301003374555194	0.08378878559251113	0.5918686608081456	0.01899320744686781	-0.5380893637687351	-0.11988281619244581	-0.3949235179571576	-0.17040739633358287	-1.254584251025568	-0.7482457572970376	-0.9403352462785437	-0.2094327414224059	-0.1699228169141898	0.24048376392286247	0.17151240547249771	-1.1295754964968512	0.4117532492421073	1.1344452013960171	1.0485958958464325	-1.6036549325048628	-0.2429114378186358	0.5148753198422084	-0.001884720355631217	-0.5238034336949038	0.5541686880254113	-1.3449311462278266
-0.14041087817225129	0.596509314941371	-0.4474639796382548	0.02895114029051658	0.23950963542310572	-0.23216878590740478	0.5463224615810355	-0.9350886713685552	0.08247229796732723	-0.825685178031288	-1.100725596037722	0.2905137362830749	0.06766234438076377	0.43863984633980235	-0.07738096212584086	-0.48776176732435833	-0.06744786705482723	-0.2839118205146508	-0.14976118245156395	-1.3384334913897278	-0.6484811741195335	-0.8963112136501173	-0.025556468483986607	-0.055130796718773536	0.16813091465784877	0.26497050149858004	-1.0949664356858322	0.2642600419814106	1.08046528548997	1.035347218933901	-1.5576907790375347	-0.18445822669098513	0.5578513302178241	-0.036778574375532135	-0.5475603502557498	0.5658848206874012	-1.4357246093941536
-0.12332780668259527	0.600085076508283	-0.4689684901158837	0.017729423920971987	0.161321855837448	-0.20404753891304686	0.4329197356635661	-0.9929386232743174	0.20853110404904887	-0.8895208893203351	-1.0545106105672297	0.3466560764900929	0.07541906829693953	0.2354326829218656	-0.11958325373024895	-0.4424579193164636	-0.006086045112556277	-0.12350153910795492	-0.10247249455017018	-1.4206942481745948	-0.5131013141293198	-0.907224422412984	0.13281320828772586	0.022369441961251117	0.04543641320697387	0.2969747545796465	-0.9561114138321114	0.11085280272499036	0.9521562327880361	0.9537106931247774	-1.4837192200800169	-0.1064509536181805	0.5358248427997736	-0.052107849012896036	-0.6253969449969625	0.5803336706190765	-1.5365701003939365
-0.11565659874585217	0.6197517651262922	-0.49246207398847464	0.00813168965989863	0.061339640020140515	-0.21991389316756899	0.38431508869528963	-1.0346778923467386	0.3369696702890464	-0.9377018163234677	-0.9865398951815427	0.32914859083754217	0.10524355387129787	0.03670870320833249	-0.13791762014477033	-0.4605929753315602	0.02628429739403959	-0.011517003031582184	-0.04001145145274959	-1.4986887919179286	-0.33238579363282833	-0.969461882817986	0.24007233930554298	0.0802862869963216	-0.06584094138740473	0.2783824833884293	-0.7041263418597358	-0.02461979066533566	0.7632707005341439	0.800396181358737	-1.400305164414374	-0.01569622336891698	0.5070288644872347	-0.08794990558768906	-0.7321123603281924	0.5601681018013894	-1.6631665215200209
-0.14541718857273792	0.63403825694224	-0.5119212165410947	-0.018858892982914006	-0.04939603114101717	-0.25949551136852994	0.3799319040989519	-1.0757196318551425	0.4545024291850178	-0.9879715781800005	-0.9295873220272302	0.267109711249499	0.1339599360290592	-0.1534148832763455	-0.12620927475311547	-0.4818368980921003	0.027118584572042637	-0.011760212690050975	-0.000490646002016742	-1.541759389539355	-0.12363271479441444	-1.037415785908297	0.277821128098062	0.13213168476152948	-0.09865860072375857	0.23164160823086616	-0.4311126011318317	-0.14086490328818185	0.5171069705512469	0.6968449926299978	-1.3280620624813915	0.1224062049643394	0.5090032993314626	-0.1660817961105113	-0.8411435301406973	0.4821443121703471	-1.7813074133509008
-0.18879494268894406	0.640825582138693	-0.5030079159504555	-0.07373324842820231	-0.19212371115935772	-0.3197106130233998	0.3932519150667094	-1.1288668844422325	0.5441115275188134	-1.0313091628307436	-0.851363613176234	0.20518466446803685	0.1951413906262583	-0.3263834300758055	-0.07906715385567155	-0.4724652418159769	0.01935971381659568	-0.04737691600777883	0.03207994883496594	-1.5471375410863923	0.0830299589486071	-1.0957927915128298	0.25345843462203865	0.16204249116453617	-0.0666374865169324	0.15765099209075342	-0.18388365765466047	-0.2030034999315849	0.2798662708572406	0.6961693394836803	-1.271535116086333	0.2587771285757309	0.5156958641930597	-0.24143229247232706	-0.9535257329084587	0.4142975385781373	-1.8084774532889853
-0.22339239856429796	0.6503443918654204	-0.4604492512355652	-0.12292366649383837	-0.3619746341572792	-0.36430012452472765	0.3962714422330756	-1.1480151960220857	0.595250690056651	-1.065556872734828	-0.7795926589190736	0.14906509082233677	0.2825165238583277	-0.4763642236970749	-0.0474569962161276	-0.47530377232268817	0.0063031194808164616	-0.11636738912625955	0.09919717878146941	-1.5490664140041088	0.3166327283584698	-1.1212321987877139	0.17895872959695638	0.19552473713804686	-0.0015331979305772902	0.022159224427530898	0.0455172821549464	-0.24668481532322756	0.10732490299388679	0.7697274037607831	-1.1777183098100494	0.3160959055752646	0.5343888901857956	-0.2602067030591232	-1.0708391305128173	0.3666791548902699	-1.7704275714605693
-0.25310677629517875	0.6547478760172647	-0.39379652766092266	-0.15161943035054992	-0.5088618503781446	-0.37653094085446465	0.36120596546237854	-1.104250841118662	0.6345595341098417	-1.1240442486300088	-0.7685490117288274	0.10594522368848011	0.33341855101646106	-0.6038147318650968	-0.08832933378011204	-0.45063559053817903	-0.01830835227033245	-0.23443216666430552	0.18562054932172067	-1.5420317010100912	0.5419000074504672	-1.0749562341923453	0.05490613354571757	0.26745948248736473	0.09630909547917633	-0.1511320971333623	0.1800947796387707	-0.27999594437818776	-0.031232382515087198	0.8718391575256336	-1.0464195928720348	0.38019143381380416	0.5905705362078549	-0.23735502148630885	-1.1783718709550843	0.32000308750229733	-1.7150231592255671
-0.2885206458666131	0.637911998639726	-0.32977088215510275	-0.16025901516762514	-0.6035535961867147	-0.38592074079264965	0.2988186380411745	-1.04199070229204	0.6755804358308503	-1.1857681708364989	-0.7935948813381138	0.1426221539697027	0.3076020990766011	-0.7021931661132464	-0.20413033201483985	-0.3801679443080924	-0.013281772022852228	-0.3019363585365976	0.28976014299505914	-1.505655427044259	0.7306374575005188	-0.9725799424645167	-0.07430619379115624	0.3768943433270183	0.22030462064160336	-0.2621180213435296	0.21443462562930896	-0.2701208863016137	-0.1906395209763151	1.0000663742067544	-0.9757128971830861	0.43676387257115534	0.6535985991572949	-0.1938325242169205	-1.3198508476758077	0.3543034008183631	-1.586445897320536
-0.30947012938864527	0.6409414633005784	-0.29143430719367425	-0.14088490861354855	-0.6750899515222563	-0.39482901252887637	0.23701573523281683	-0.9759729042012145	0.7040348342700489	-1.2170088767208527	-0.8301689923561544	0.2824999066995909	0.24866042798103108	-0.7849262041684795	-0.3419230702752739	-0.2978956156532748	0.025512581754383413	-0.32685183688177133	0.39923731671490376	-1.459929792583155	0.9036184791440665	-0.8517922509190644	-0.18835572588770594	0.48805539995908404	0.3491059680854893	-0.3571136461576884	0.20740512753891038	-0.2743019693869613	-0.33938614140263335	1.1485631852773288	-0.9677107813287484	0.4368832866899052	0.6924462457677102	-0.12101056800147396	-1.4940228288380628	0.4391746888952852	-1.403705944265813
-0.29465145060320863	0.6563205489286336	-0.2724442857247732	-0.11806795998950818	-0.7222249723609762	-0.4239855451574456	0.14528542204168676	-0.8535677161936903	0.6958854397712175	-1.2280957694042822	-0.8802097216569889	0.41709581720400096	0.1927837237824346	-0.8677049889962056	-0.4275626108073542	-0.20197130694237625	0.05782035272262779	-0.3662788248488146	0.4727823558237946	-1.394756580586981	0.9668271032159315	-0.740383484818342	-0.3148664958061571	0.5685616002776206	0.4358497326905555	-0.45378872549420884	0.11653016924687713	-0.32642797232598086	-0.42726179282851795	1.233842362831807	-0.9451768230829277	0.4390028872977044	0.7148060793282914	-0.1053336190939818	-1.6204902676860502	0.48776679942637413	-1.274537386605871
-0.2687880808727022	0.6389218201933422	-0.26064119925843166	-0.07852399564819977	-0.7232025592104167	-0.5037025389916223	0.0209003836078409	-0.727764884180811	0.6504131881138692	-1.2112932736604543	-0.9698341471223983	0.513648803748182	0.1315315391799215	-0.9453601353046139	-0.47700840209625933	-0.12091549136186383	0.06849922860109248	-0.372899532218195	0.5108495224533494	-1.3250902293236584	0.9275013573589014	-0.6704993543278003	-0.4219552583381283	0.5898414277185642	0.4631181276245645	-0.4255928129497697	-0.0490070325925253	-0.37305255015270267	-0.5145484653574449	1.2320210369591316	-0.9610210124745194	0.4321365754696352	0.7331914011894567	-0.1742047313307246	-1.679364919851173	0.49156747516927074	-1.1975802441044243
-0.23044744522098526	0.5935129591839143	-0.258652125863469	-0.006224312178999852	-0.7153626960452923	-0.6032344183363788	-0.13292504469807237	-0.6599695107494352	0.5762126087904691	-1.1697920273423659	-1.0780516876032522	0.5926487715171793	0.09595434650663552	-0.9939203343068984	-0.4921603784854616	-0.10530357357495786	0.04924805196862385	-0.3606309561133031	0.5175498888947077	-1.3044172501702758	0.8743266777449087	-0.657309467092863	-0.43395406741273285	0.5318055346978056	0.45308165899257336	-0.32026026382191547	-0.18223845597393154	-0.450265051603796	-0.6287220245324281	1.2493236327495492	-1.0873584175828417	0.38365444325753023	0.7098571712122433	-0.2519573408315895	-1.6710554478889499	0.464711460622353	-1.126417800001088
-0.15875708028603305	0.5441641386702061	-0.2749024802034562	0.057094750230347116	-0.682584784034635	-0.6657849317707466	-0.3162882669781917	-0.6445338565264267	0.4641926755848866	-1.1416501423943701	-1.1620140121997562	0.621835503125207	0.10557362722943212	-1.0384319439434677	-0.4688624335986119	-0.14429957601238694	0.012581130495301112	-0.412083310526772	0.49608600317577445	-1.3417012290385604	0.7977917211899311	-0.6695094941225486	-0.34660371088381253	0.40623967179802517	0.4033506914060159	-0.258096792205479	-0.25405898752731043	-0.5265423107858025	-0.7041996701773848	1.307664813122678	-1.2247067341067364	0.3355305534016705	0.6317259638050237	-0.34352210088199936	-1.5741751780605466	0.4299713996996738	-1.0857366520633283
-0.07948793160634464	0.49959955469741113	-0.3082288419907745	0.11068615980994197	-0.598186452699588	-0.6704316789196425	-0.5030119307821738	-0.6878931942636523	0.3239409114369217	-1.131527327335591	-1.244165484716563	0.5838608788489298	0.1021314336374524	-1.0990235441116474	-0.4568928472347281	-0.21032920232324837	-0.02414836251637168	-0.4745611694574155	0.48086822176658217	-1.3905811380356916	0.6682649954668101	-0.6898263748352728	-0.2305827720224697	0.2430844074186485	0.30603942808261225	-0.18228479580872203	-0.2965650164058399	-0.5127612408794971	-0.6999295731744519	1.3485565165866258	-1.2987103015276724	0.2622699915491398	0.5440302863082438	-0.4663775452437367	-1.4356930600802957	0.42777266166659295	-1.0818932296564179
-0.018811449552462188	0.4634280777358352	-0.37238584140003805	0.18087466653812637	-0.5066574878745019	-0.612166766482702	-0.6132490233800629	-0.7992504140153496	0.18861987337228175	-1.1197977162357333	-1.3423850813207956	0.5287885670238015	0.06318277737749867	-1.1393950708375205	-0.4580090586615202	-0.30282925201017846	-0.06302614501140603	-0.4701293490142409	0.4816177542837495	-1.4332432684510166	0.5811996232438041	-0.699452765331315	-0.1322801556891448	0.03647662826475615	0.21565810738606098	-0.13211404873929164	-0.2933344385600415	-0.4664117343083885	-0.6631478410595258	1.4255515990428043	-1.3407694224580837	0.16858961539052322	0.41110210147102333	-0.5223214959821669	-1.3055749024030034	0.4635492705191542	-1.0326087284847263
0.01600166277091304	0.46435512703096044	-0.4536188482566324	0.24593138980353846	-0.43391352525435656	-0.5326423839293077	-0.6263255240924689	-0.9289909129218525	0.07110423505298974	-1.1218176884016593	-1.3959454949455385	0.5019012581087626	-7.342404226498567e-05	-1.1250305842744348	-0.44364080518899884	-0.39807772012424564	-0.06945015628204494	-0.4628600825556169	0.44816134829011256	-1.4517831410836313	0.5564805829908127	-0.7151915425947638	-0.1064084841956268	-0.18748239480252052	0.16327198936775558	-0.23004280539532007	-0.2668317351213504	-0.40823416374584476	-0.6238923975773848	1.555453260477835	-1.3876298129010993	0.12440639145338253	0.20188893401598657	-0.5185602925144446	-1.2040086352713142	0.5241087980588665	-0.9077270650478804
0.001660508977523445	0.47718482709742444	-0.5343264394994616	0.2917601649046323	-0.3895770863767839	-0.4845136401435871	-0.6024371680424283	-1.0032665610124494	-0.046086112309414194	-1.1106848872599167	-1.3855394717270142	0.49049521088908976	-0.12460538673297963	-1.0967590788732005	-0.4274438649108851	-0.47483068390490263	-0.024336077131419796	-0.4657785984572221	0.3911514507721044	-1.4277743464137314	0.5048998372620584	-0.7629770440031363	-0.15637512725884112	-0.35650077247681383	0.17954806151434477	-0.39630880310914707	-0.26617365444905794	-0.3252726730523979	-0.5409641688859352	1.6602970030517015	-1.4175897346597472	0.09150780173802574	0.031241351050759907	-0.5372714895975812	-1.1859185061470001	0.5765015843328503	-0.7964747687616939
-0.047817241811272684	0.4846674392652182	-0.6018611107114943	0.34237968722572093	-0.3764659215725197	-0.45388844649904503	-0.5616735512964892	-1.0327878122377947	-0.13615746621352018	-1.06374348863133	-1.3782450534904984	0.502493188702999	-0.2665369307311069	-1.0738856926262486	-0.40462090360990766	-0.5579590773157116	0.03510688430144112	-0.45499630359851667	0.3521984729858951	-1.3946658100967337	0.45870188465393547	-0.8240019256567095	-0.22398707778470758	-0.44906058134581467	0.29247160937640343	-0.5537044424302187	-0.311760697384231	-0.2733667271178678	-0.4170724579111707	1.7368220659278353	-1.3839168311446832	0.04392127541653925	-0.006144700934709235	-0.5109746720753356	-1.2014749274270955	0.5658534101440722	-0.7227401881245028
-0.08956216853532101	0.46351084999432823	-0.641717637984169	0.37870816699225074	-0.38593509615337734	-0.43099178049593123	-0.4898380259676208	-1.0313477512024136	-0.19258688694492937	-1.0134278183164818	-1.3591163343388055	0.5185208478699649	-0.37758303907515434	-1.0416113446317952	-0.3457704373208079	-0.6616104968504366	0.08985698035802447	-0.4166232241514966	0.29473431333626837	-1.368750835131681	0.4635359464370259	-0.9000231894197984	-0.2596914447470712	-0.4919476181883363	0.4630650246159311	-0.71313435060936	-0.3568093106784374	-0.2787031094767948	-0.3378842452153926	1.8060030728657583	-1.3392650246774678	0.019948891077669718	0.036703099386086416	-0.4101491337388456	-1.196489244249764	0.5598225858247645	-0.6506316708133147
-0.1256384114828188	0.4011171215420749	-0.6496926964073726	0.4075825688808921	-0.42279587088817194	-0.4222279672202912	-0.4075802617096852	-0.9756578908497262	-0.24209959469833767	-0.9883158916173738	-1.3059129901382265	0.49935140324129235	-0.4800236634392513	-1.009245503092353	-0.30188195398656414	-0.7629415303360241	0.15918624485024552	-0.37949321629219684	0.20211026469943896	-1.3445378068587266	0.4643982385388742	-0.9944311064953757	-0.2969047897269331	-0.49054880435655746	0.6451552412249097	-0.8211871429776567	-0.39294392213886076	-0.28183892179080383	-0.29907053590597277	1.852887525975282	-1.3621190675574646	0.005858025065284596	0.116090765330538	-0.3163086875566998	-1.2136530715815685	0.5819356083288921	-0.6161295635143564
-0.15864925206201783	0.3160272398109575	-0.6440257137160605	0.43816215198343134	-0.47947673978613325	-0.37667539931504906	-0.3653312324060989	-0.8539052304988596	-0.26985204949372854	-0.947273729882452	-1.2495725359967722	0.4280465331973461	-0.5358296376325373	-0.9707267206524819	-0.3302622232422036	-0.8514991765414115	0.22945408241772194	-0.38287112821535046	0.10664707773999567	-1.3080934550252112	0.42133589357383433	-1.0916106321456507	-0.31744636144897537	-0.4404296023837575	0.8019949772280086	-0.8250901006704721	-0.4488508665258921	-0.2640418115525177	-0.21832152913326563	1.8484223399648538	-1.399184868194768	-0.015278273953295323	0.25891676639985334	-0.27335511182024214	-1.204635251189779	0.5696226753436429	-0.6663010083184113
-0.17608661628770808	0.24500864202369935	-0.6475535042656184	0.45448317217358075	-0.5266500973640433	-0.2838608383876117	-0.323398766434472	-0.6885232209666338	-0.2872294348221225	-0.8835298355100388	-1.1838972669092909	0.3364794235815196	-0.5149171327278312	-0.9309499019690275	-0.38196418656398273	-0.9303923022120489	0.2548581269879774	-0.38268196514765596	0.03918915119477929	-1.2836761931492082	0.40518751421194465	-1.155580347909837	-0.28256949856072344	-0.3557864845627157	0.8547262648024356	-0.7672080553716082	-0.4841180080092031	-0.22910776208942915	-0.12187623475666683	1.7658457749956349	-1.383596746510512	-0.032294785875034884	0.41861521068346563	-0.2552128362700393	-1.1221943916563863	0.5116702229002984	-0.7244253810259967
-0.18377322825645534	0.19022996135282919	-0.6746311732178165	0.45490540752178293	-0.6089974131522238	-0.20621441582185912	-0.26456668874140926	-0.48376454249816403	-0.30957178738719865	-0.8539877425833913	-1.094578900950316	0.2553849321713863	-0.48219271693557425	-0.8889772382058666	-0.42789509931746394	-0.9621117542235467	0.2285363665219155	-0.36400886803646515	0.0008721403928341392	-1.2391986529289785	0.3718194228767736	-1.2157143553786867	-0.2672363348345571	-0.23888136262142123	0.8188020794609441	-0.7010943174842614	-0.5214491297828903	-0.1700774706344796	-0.07257870108142192	1.6583581722840126	-1.3995689697557756	-0.06501425441226939	0.5419019993982368	-0.26118651236583845	-1.036729429212153	0.3786151613555746	-0.7355121764305455
-0.19675882723371524	0.1657955906456069	-0.7339280781997626	0.4162708731612213	-0.7269595596514012	-0.14734759313247534	-0.2682193425716904	-0.2827860242475737	-0.3161460888316333	-0.8539418341250755	-1.0136516664592155	0.19293625447963958	-0.4644866389384653	-0.8381068271926428	-0.4863655787378674	-0.961390857586923	0.20619832733083002	-0.4027062270281071	-0.021295851630104085	-1.1295252080900113	0.2641113003367896	-1.2607282482123636	-0.26808817726379025	-0.09447615598720967	0.7852675295080227	-0.6374879342359353	-0.6136701621773392	-0.09300250481119376	-0.06259550877801233	1.5750178254972216	-1.512366794838553	-0.1046000347775716	0.6404698895437376	-0.277969697587367	-0.9355445804656147	0.19662247330313273	-0.7402425424698184
-0.2342830491893543	0.17544683598592767	-0.7825853170029836	0.31668829026968365	-0.8305837656921149	-0.09673897910666955	-0.32722187744350145	-0.14217756471466614	-0.29945352657036894	-0.8561454401242674	-0.9350198782663153	0.15045385106265047	-0.41829994546797666	-0.7871677960206791	-0.5774199321488498	-0.9526499858678459	0.18033542481267148	-0.5176633255968528	-0.03153946269808381	-0.9980441529695941	0.16980790047099373	-1.2651578726308497	-0.23851707579189102	0.05924455552674825	0.7123305471480254	-0.5756083140880691	-0.759853809699776	-0.020796300212291684	-0.07284374158505125	1.4972002087759655	-1.583873702112934	-0.12913963618049634	0.7298835817751025	-0.3064157742340254	-0.7867369219159145	0.04952689889001778	-0.7324078737172697
-0.2697893429527987	0.18316121047750214	-0.7990983791498512	0.18655860391777404	-0.9208859548630011	-0.1168427815384208	-0.38279091771484686	-0.07147956825885027	-0.310273731031005	-0.9035688775651778	-0.8206046327803082	0.12406740649657844	-0.38423165957473693	-0.7575696342171236	-0.6801826309514876	-0.9445173706859207	0.13947621026987414	-0.639430294602675	-0.009008060969849296	-0.8803602123664744	0.10077227219573137	-1.2309334560343814	-0.20381058138948105	0.17135799604427918	0.5990352782255257	-0.5380926116589704	-0.9242543267415833	0.024810513968655242	-0.1156919563386248	1.4916187262629257	-1.5846098967715339	-0.16009774646618108	0.8110918304979983	-0.36040010635901787	-0.6550930906980199	-0.08635511155438506	-0.6544750932202199
-0.2892908474666907	0.21040983797349835	-0.8005057424010064	0.07310721381988197	-1.0018339796706108	-0.21399109628348412	-0.44795426204706396	-0.0932604914190123	-0.33645109277200064	-0.9970384986975045	-0.709862101371428	0.11377692078142485	-0.40728964130732254	-0.7530178303539815	-0.7736119022918089	-0.9369479560013577	0.13937192437262272	-0.7524957624944538	0.005937163160369343	-0.720876461005361	0.04838149449251323	-1.176119947168743	-0.23089917063904522	0.22638792742652422	0.5257265748050861	-0.5326521251780754	-1.1471941108595916	0.04337782372266322	-0.19776616562949187	1.5430271178303872	-1.627437220823964	-0.19093644263311477	0.8507856634702232	-0.35173985635770466	-0.5458167233522053	-0.16155195228575478	-0.5403254477349797
-0.32418097995007483	0.2698237651199949	-0.7694686915022293	-0.016309241072616703	-1.046649627788107	-0.29474337575187065	-0.5155770599583377	-0.186391938691648	-0.3430082736397582	-1.078250561459337	-0.6581635497441142	0.11944579454928568	-0.4167910386879273	-0.7555567762273937	-0.861460116498175	-0.9318566235051937	0.17080369380396557	-0.8440777105549799	-0.05366202850786017	-0.5158259235410706	-0.007144890853789038	-1.1108881596428624	-0.2852710559791404	0.20600095987821168	0.4690125615830391	-0.5511497792131044	-1.418652388180258	0.031989873740208404	-0.25095096002464545	1.4989040297536314	-1.678970846925914	-0.1468427792850367	0.8311951670937496	-0.30009442386810437	-0.4462120364870083	-0.07548706356230148	-0.4615057236055707
-0.382392816883719	0.32453622798406967	-0.6883670385490748	-0.06014051818029133	-1.037870514512736	-0.3206736694273176	-0.5313078224540834	-0.25490734264071213	-0.34228920941927365	-1.1425683115607053	-0.6369944338829056	0.12424953898711463	-0.4064408812435502	-0.7558083834761111	-0.8888191710441984	-0.9444497866262346	0.17370284174753173	-0.8565084264321833	-0.12148336475837003	-0.30451222224985086	-0.06988317377919048	-1.053303042202528	-0.3534671270279087	0.11472091685531147	0.37897641044261315	-0.5663594870705511	-1.658672357020039	-0.007482851440527927	-0.23619703865588812	1.4032844214381537	-1.670168519486139	-0.06796975385130292	0.7557563708377499	-0.31703564284877844	-0.3775567271597947	0.013813111124113398	-0.3682288182686248
-0.42036375576740276	0.3768979587069333	-0.6125383065769114	-0.049730792864982866	-0.9911571978051453	-0.33114690781991024	-0.530212026304998	-0.2760132371905406	-0.3311608345784334	-1.1980945918944723	-0.6087604444150064	0.1264123623122016	-0.4219071757390288	-0.7593995051168829	-0.8666136884048476	-0.9786022647863414	0.12337446773437391	-0.7644400590547218	-0.14151632476270387	-0.0802637260986638	-0.13479025199105937	-1.0077199797508336	-0.4587061745706901	0.03790520409296317	0.29778191023989153	-0.5659573641567445	-1.8421871263161607	-0.08081684818745274	-0.20851503049894263	1.3407130648446164	-1.6524358307529212	-0.044325758338997254	0.6475727265807573	-0.33581005343557424	-0.3324403810304831	-0.0006985598942219423	-0.2833483126513939
-0.43103874994443886	0.4551839607899023	-0.5698107582718845	-0.032597781620596865	-0.880689883818345	-0.29736770445254396	-0.5374929829400255	-0.2837535652557239	-0.3099313194974417	-1.200412969039454	-0.59922158979803	0.16504721686666407	-0.4464976409200985	-0.7435939952202371	-0.8385659076593169	-0.9922542448424265	0.054128631959952433	-0.6374035474487774	-0.1592779741089514	0.1416701225512663	-0.22953786293962447	-0.9692639107769312	-0.5604891756863101	-0.016767583332234277	0.26804422540436185	-0.5353250598404264	-2.014275222120655	-0.16878463573309246	-0.18675226025640415	1.2229731600432578	-1.6084241935540515	-0.03796695651561153	0.5429276798367916	-0.28637709357404806	-0.312143474106367	-0.016686526449052722	-0.26451554285753603
-0.43222486040855407	0.5172631546598822	-0.5291098130485189	-0.07296997683722498	-0.7432526738087415	-0.17452986013300925	-0.4919078631381155	-0.2604425772454676	-0.29286210454925693	-1.1544356480355107	-0.5864436054047	0.22667629835100972	-0.46064364198303565	-0.6902303851060945	-0.7404580479981897	-0.9648601726506822	0.007262549735517584	-0.5441461550743643	-0.17524528803530925	0.3245953530182494	-0.3659367954138403	-0.9907686237359539	-0.6181224006126079	-0.05295817098004807	0.24900679680875698	-0.4773720516744177	-2.1305461118116105	-0.24253123936344334	-0.18439634466857777	1.095568477627215	-1.5109904309116067	-0.016979925145470948	0.4283335328388066	-0.2438344056113762	-0.3185186099724663	-0.04533294196576646	-0.2784996874611384
-0.4187001203112414	0.5145813334846985	-0.4984292941733658	-0.1271784996180381	-0.6204025930623621	-0.0334180205491635	-0.3829857259191291	-0.18639193869165221	-0.26916722642660246	-1.105015192657834	-0.5298991115922925	0.23066044658143295	-0.48794542403450397	-0.6480976076392061	-0.5358826175646506	-0.9139243196691524	-0.03553638249614337	-0.4643733870971822	-0.14010811215468866	0.48171907163298344	-0.5020482971874409	-1.0281605929892175	-0.6861237648204105	-0.03828550674454502	0.1756715418840006	-0.40726073893806863	-2.136947441987545	-0.2902836093381851	-0.2223265856325689	1.0865499769350941	-1.406034679366081	-0.05313254959673995	0.29035387184168093	-0.21042606892746835	-0.34644388459960734	-0.09593532726995924	-0.31093225961791165
-0.39678018277311733	0.48400526119727105	-0.485875613973075	-0.15196046659332985	-0.5262283932329093	0.06185233420826249	-0.27272428229570606	-0.09438553910290573	-0.23172452523133935	-1.055066790009517	-0.4445850241757315	0.19664720397426153	-0.513832605979677	-0.6164865878459171	-0.3259873709693868	-0.8213116298827465	-0.08989019214317111	-0.4138128014314269	-0.09774816838134505	0.5802504387943334	-0.6146688717015936	-1.0372178138672414	-0.7866898481799802	0.0537683481852988	0.02955861362514627	-0.3365344146864922	-2.1120301147139267	-0.3214216754737881	-0.2676779606982072	1.1300561643130442	-1.3254053600177496	-0.10886908952284782	0.1702979765083712	-0.12581479427957548	-0.38118020181873286	-0.11559832739436471	-0.37748259683295415
-0.3730579734908158	0.4459796856454485	-0.4703758533670349	-0.18089982776631058	-0.47982177043887475	0.16381593097290892	-0.10601716148166909	-0.030122815398952653	-0.1872281464446483	-0.9956153364896911	-0.3517979838105775	0.23084257907196842	-0.5167561128660163	-0.5800721569407683	-0.13915257746803372	-0.7032422776155242	-0.10275907186389585	-0.4169475036961113	-0.056160470231751566	0.6073908153776981	-0.6499183276226117	-1.0808953954238312	-0.857684830067657	0.19564378512373143	-0.14565476336561983	-0.2791964180357142	-2.0686865286161114	-0.3233746813886535	-0.3230419770121006	1.1883973446861713	-1.288211525526775	-0.1081824583400381	0.08185868069363761	-0.0783414530314847	-0.3903069988919942	-0.10683478580536995	-0.43315309215766523
-0.3521084899687828	0.3502618459237914	-0.44695732886783784	-0.2192095657051782	-0.47299783086239033	0.28087543686894045	0.07778437925808288	0.007476278196741762	-0.12562831155641774	-0.9659584724172537	-0.2710747889904258	0.27885725688891844	-0.5144691760275114	-0.5602409310646596	0.019848177901426893	-0.5915258269585589	-0.08667818650784834	-0.43710688205348813	0.030376465841402522	0.5918009836780544	-0.5663805139980782	-1.1448156181777525	-0.927243849003194	0.3384716059476366	-0.33098426350133103	-0.21909086956639484	-1.939702716846775	-0.2923741508808578	-0.40111112980365904	1.311777484448074	-1.2853947807460477	-0.07235822271532782	-0.015504034936558159	-0.09130022128163028	-0.40845161635704275	-0.09386223141019238	-0.4869905706421557
-0.3494127843685221	0.21004564003613285	-0.4490589913228932	-0.245615514788942	-0.47594975978030635	0.3492042887268038	0.13315861132514678	0.03663751416324136	-0.05849853040112245	-0.9769994566423646	-0.21677473155848284	0.2763757017053974	-0.4663727724135275	-0.5577706053499888	0.06459163169023215	-0.5049957025436741	-0.08405018189713101	-0.41316424234218285	0.14178425362061967	0.5498423245621308	-0.4416094598669715	-1.1512002165016089	-1.0621513514383578	0.4428171653993121	-0.5448035277696465	-0.11766127813135929	-1.755589692394027	-0.2084499107927603	-0.40661808249019804	1.4491113304925745	-1.2853307638192137	0.009201620390259069	-0.0964045795278848	-0.0930069858804305	-0.44920889522748303	-0.06656646925665552	-0.5692989397255324
-0.3519852577127722	0.08893327140872796	-0.49000387950979496	-0.26578537257617224	-0.48819834795271005	0.3605683542930165	0.09826359173319546	0.03069726239228785	-0.026277605092715463	-0.9661880147088363	-0.1370462301342194	0.29117396656126304	-0.35004549033931437	-0.557358884397545	0.002345032762172361	-0.4604578072121921	-0.0717235888421063	-0.34684907546684335	0.2832869076195065	0.4840337191342391	-0.29154450408164	-1.1408066843465003	-1.2108587012270717	0.4721327318738986	-0.7266282293354539	0.0294447454541084	-1.5969025120980356	-0.09044434213397916	-0.36315143989481913	1.539413842308789	-1.280465477379774	0.14578151870946532	-0.12189273842607236	-0.05656440102087727	-0.4687157212109298	-0.08663780644435186	-0.6255607308051538
-0.3404014256476472	-0.016617912621934412	-0.5526972211378582	-0.27689341019812347	-0.519576968982798	0.33398799754492237	0.03499962739272291	-0.019142350004160372	-0.05466352122520093	-0.9209681832671179	-0.048697052612262495	0.3344304330630187	-0.2123341699916285	-0.5879863485822134	-0.11426343756852735	-0.4572363003672743	-0.04145982145997495	-0.25618591944941127	0.49138439011353185	0.3982329132298033	-0.13374504944336335	-1.1697353488448885	-1.304829090348877	0.4058825278409757	-0.8295949630784725	0.15232877705509554	-1.42607075212246	-0.0008536341802114322	-0.3807619089138143	1.5509586982436538	-1.26875037976902	0.29143689005359275	-0.11263597246807991	-0.07322115923508668	-0.49849359942308913	-0.13774276044182046	-0.6752000094297906
-0.3343630451030612	-0.12922129307622715	-0.6455644308706547	-0.24615142888473818	-0.5285094292149415	0.2866296988823338	-0.09566797562920722	-0.04630100109333008	-0.12080030893315863	-0.8684489069530799	-0.009904010172626486	0.3514598209279181	-0.058189911742497824	-0.6571783419792482	-0.1873159130750926	-0.4722624896369256	0.005719118456211009	-0.15949656856107725	0.7346871878079221	0.2859271241737209	-0.09162338677124951	-1.2035885678643878	-1.3625353303405379	0.2342153324852229	-0.892389270789212	0.27526011723417493	-1.2215273140708125	0.07718408103772714	-0.40971022169921645	1.4714960129922368	-1.2232343447895364	0.425927041294685	-0.07966034636841364	-0.11762864555570393	-0.5825963533489245	-0.09750585443643836	-0.7497624041238558
-0.3419264248157948	-0.2306669730856225	-0.7518109739110883	-0.21925828516843274	-0.5488662377268214	0.2130521896231241	-0.21800752791809214	-0.03192289169318036	-0.18448885417613145	-0.8343389224239435	0.024527684300419936	0.32413994734786244	0.15715937777227218	-0.7232595548466968	-0.15850815859217005	-0.5168904970479862	0.055463491444764826	-0.06459075516816834	0.9453512513455904	0.16016460993876083	-0.15062507058864164	-1.249344855852	-1.403350751878293	0.04736951895480597	-0.959564576712323	0.41030245340549654	-1.0361280410313103	0.15681720953823536	-0.4168663152972356	1.3628333613305024	-1.1572008847595225	0.5745080585481633	-0.044453865314881685	-0.07205170941739109	-0.666535642252556	0.00888165582135031	-0.8108432556059885
-0.35084535934465966	-0.3202596656787766	-0.8070171430430136	-0.1870060004941677	-0.592416773450928	0.13516500295638836	-0.22341345558690867	0.004393647542874257	-0.23727159207507906	-0.8264426675935118	0.046181394380136395	0.28010941776133597	0.38528722158055934	-0.7902099563915284	-0.09343540732819124	-0.6036684296817092	0.08322439729288039	0.003048553181053101	1.1049335381828604	0.05065001345772151	-0.19954054982077588	-1.3242030338739181	-1.3999433821613667	-0.12411910442242235	-1.0000821723007327	0.48845622441794145	-0.8687661609641897	0.2134268739437788	-0.4956716917099938	1.260956617355673	-1.101570175340148	0.7739296368590429	-0.008965322140746353	-0.020785557949747804	-0.7425468775791143	0.06918989901442488	-0.8387819800254546
-0.33827566923144026	-0.38674234370059885	-0.804483889190936	-0.14030027505449572	-0.6189649653426006	0.11932272511196573	-0.2210757571355299	0.041857735416501965	-0.2712559367813429	-0.8531613903336945	-0.011128248198340629	0.23457629512790867	0.5392428664821848	-0.8501611017447932	-0.020667921973146774	-0.7014850920637514	0.08397525575308531	0.004372694654931319	1.1961266611050956	-0.0798325662699971	-0.2656757410261875	-1.4094547440509477	-1.3766272379555435	-0.26158976589056093	-1.0146058451623712	0.4985802601302087	-0.6927295811259395	0.2941602874667451	-0.6125840027558243	1.1576698146407067	-1.0874544429730946	0.9813519611261059	0.05172931781097369	-0.07262063095032582	-0.8421243202739405	0.11410697597593522	-0.8496322571280409
-0.31188856241288226	-0.42642336442229	-0.7840114450974833	-0.16131460353812993	-0.6181598938195301	0.15868765562204756	-0.2508327103395536	0.07639669931200818	-0.28906133652669064	-0.908664716438303	-0.11480590600052468	0.16673194240410205	0.6298480032902926	-0.8701981880971245	0.04939215694244631	-0.8154092886703811	0.04265718326238495	-0.06648238584513179	1.1963537921709044	-0.19815190030483507	-0.3017613589853642	-1.4787697049234751	-1.3531163869087508	-0.31188753984188267	-1.0130924094162768	0.508656987264379	-0.4833701890634211	0.4266346041708687	-0.6589955398359791	1.093365260845753	-1.092511780193038	1.151397666224724	0.11221882167498023	-0.10255222493297664	-0.9296325954957722	0.16254203379037463	-0.8163127413389022
-0.27359413885716777	-0.43880609429288925	-0.734960144583938	-0.2600689555543464	-0.6106842296767493	0.20623856556541686	-0.2905735840130147	0.10022520925685381	-0.29248545186233543	-0.9821182497446515	-0.1827766213862108	0.07168154890682268	0.6839093040191464	-0.8322512403134267	0.0788411392662886	-0.9727449796137659	-0.0068369035727640585	-0.18835744803249646	1.1093625939661336	-0.242107510206158	-0.2620175321092556	-1.5350432575918562	-1.3276097907420426	-0.2874827027767439	-0.9981704639898747	0.46927259600053983	-0.2417648440585677	0.5368556562957538	-0.6518394462379631	1.050270340600345	-1.0806046318017803	1.305859828826597	0.1380659687266616	-0.06490858350389837	-0.9899239445200321	0.10166840081736095	-0.7640717613926622
-0.20711033673871926	-0.40283327075169906	-0.6721166842090863	-0.34794262744379567	-0.5969213403061928	0.2740858892213266	-0.3486020778634179	0.10274531606876987	-0.2764092303614901	-1.049511866553227	-0.2352403217795885	-0.0007616492029604543	0.6890254410702426	-0.8037281276634751	0.05860683850829081	-1.1415924887232545	-0.06029385450343988	-0.3355803612912033	0.982714311671141	-0.2355266496633687	-0.17777420676502714	-1.6057440227517326	-1.292392190882095	-0.20688721646894054	-0.9710879295860915	0.33877188332630875	0.034449561757302294	0.6295821765635305	-0.6730132375835416	1.0209528692950145	-1.1104685281701756	1.4208854787116025	0.15252806291034077	-0.08791829883586129	-1.0520951412996775	-0.038265569716576756	-0.7870436014708877
-0.154428547293608	-0.31469736990802866	-0.6240411555496727	-0.4202423109129946	-0.5781555064708501	0.3577754907216616	-0.40801858016932596	0.086364621791292	-0.263894088809713	-1.1071728901987086	-0.3378722762681443	-0.02402907486864084	0.6568432886520611	-0.7897982354390808	0.01915945170191488	-1.2750484785784404	-0.134253412833587	-0.5042057244950083	0.862698256497765	-0.2536807477124405	-0.07205196906566355	-1.6800577776607633	-1.2147771764015383	-0.10611309658777021	-0.9233217733190238	0.2058347788802024	0.29286587666344743	0.7098754760775121	-0.7324117593415846	1.025388679081693	-1.1402363991483218	1.4256620434615654	0.16383618974545117	-0.1232862541332046	-1.0854964941707752	-0.16437890118543325	-0.844635807999053
-0.14891390383707354	-0.2297068148871025	-0.5667520888060409	-0.5358535972151592	-0.5733634140716334	0.39786271353468033	-0.4402836890034757	0.12286116865677195	-0.2677462185623121	-1.1802821100676808	-0.45389433416288744	-0.011894497686831696	0.6572676686839479	-0.7456297265962117	-0.04194718662005855	-1.3765822642430798	-0.15961574304494083	-0.6473481201505455	0.723898462182005	-0.26139623938329726	0.08133150480859953	-1.7345743284648243	-1.1034778784336496	-0.037243836869809664	-0.8525885658173715	0.1485204365184744	0.4859228157078109	0.7474227024689433	-0.837102758275569	0.9612016301817498	-1.0825571480702392	1.3576855563636803	0.1280655844507089	-0.09961279701281961	-1.0342502097086765	-0.3353150779858106	-0.8648285580292072
-0.17380681955148816	-0.17423284724488936	-0.49043547090681355	-0.6512862454853897	-0.5814716344111115	0.39805532481546413	-0.3944307079206772	0.2167576483544546	-0.27248861830217835	-1.2518074881247385	-0.5218395445897056	0.0331605271589449	0.6850881374410568	-0.7212238234707139	-0.11685209811151107	-1.429635751094695	-0.12259424952096502	-0.7301204739154848	0.5654745437803631	-0.2528865059227955	0.23730185498840717	-1.7835971551297582	-0.9949044762393034	-0.040666466458214236	-0.7975738488716433	0.1508622111341626	0.5968393217469314	0.7515212641776036	-0.9878813558963918	0.8285386037139469	-0.9628454948893115	1.2745434761846681	0.07044798581466716	-0.07059779883322813	-0.9308040948215982	-0.5517337215276346	-0.8774822871842674
-0.21880199702785214	-0.11957004773591162	-0.4069694476917222	-0.7172523987315444	-0.5906916201872091	0.36658745681749677	-0.2576996995404805	0.30561391442829916	-0.27759055015228606	-1.292413519505653	-0.6076637311836428	0.06423688335626052	0.6639634425204043	-0.7331408577053777	-0.20622025979265696	-1.413438104790528	-0.11020508492759026	-0.7752493772088103	0.40371179871133106	-0.2700421285791687	0.3439647749806968	-1.827942892324889	-0.8866474726615271	-0.0809344476156923	-0.773358876934142	0.19961370086075286	0.5919037167047378	0.7646146559448675	-1.1523242639265971	0.8055663967392309	-0.7925924779723718	1.1282910342467918	0.051293403624583137	-0.017909343533253665	-0.8124826629136225	-0.7396315917260645	-0.8628181524625171
-0.27964792343375433	-0.060454100719992056	-0.31706708320801946	-0.7614734315452537	-0.5617090453567337	0.31123579000240137	-0.10051382971071203	0.3952577138808717	-0.276511953821558	-1.3526454168168585	-0.7401109825899763	0.06398645118177723	0.5876457667858619	-0.71285216410433	-0.289651126650445	-1.340965464789832	-0.08751247368585312	-0.7760870993657516	0.24365253663586933	-0.28150190297264344	0.38582513701588916	-1.8389055940980163	-0.7699693982119176	-0.14477392993852742	-0.7463559970433088	0.2917235024111356	0.5006398925608968	0.7659349979718181	-1.2771877900813395	0.8571804218729622	-0.5610432536111869	0.9288993094655986	0.04424185060949225	0.10687411269008437	-0.6532404871130008	-0.8950823706648849	-0.7576562024518976
-0.3302963806546672	0.001145014050726334	-0.24754333860102284	-0.8069449305824866	-0.46356699302072685	0.2301464407926425	0.024504335387048833	0.4698258743692828	-0.23208405734158086	-1.4396878537848814	-0.8390702230014107	0.0918071891107999	0.46280730740544945	-0.6568352411855417	-0.33921566383581603	-1.244410371521884	-0.01015319510533163	-0.7374708102602662	0.12397717806121053	-0.2746260383365568	0.35005307982102424	-1.840959554023908	-0.7205138606062411	-0.21123246794639958	-0.7192734626395219	0.35828667179037843	0.3708783490879403	0.7273975150601739	-1.3107595872078495	0.8877023183521542	-0.3484110311296627	0.7188797281157413	-0.0003496064568519197	0.19022111726479432	-0.4913828709570584	-0.994308277043492	-0.624052926630139
-0.36675772440220317	0.08547339100370557	-0.23459559669040836	-0.8261728787467997	-0.3456431832607417	0.12009317023510084	0.12923809621397672	0.48177388077222283	-0.1736001674087857	-1.5103409711339253	-0.8968389548395255	0.13251380074508257	0.2840254306383737	-0.586476705089914	-0.3754094130789915	-1.1467739332989975	0.04278232633908965	-0.7323093608416882	0.08143552943522035	-0.27837032105918125	0.3093947007156806	-1.8738229128381605	-0.7098779994184058	-0.2589707102055221	-0.6941291880509073	0.3861514242881565	0.2684869790307872	0.656511652488218	-1.2628461539404554	1.009173003570125	-0.20747776670302356	0.5433111200249812	-0.03768437442039089	0.16231235539924088	-0.41725148338588747	-1.0252790727666012	-0.5207239934597356
-0.3749834774910007	0.19827542487838343	-0.2741518864695022	-0.8166076241278963	-0.23653682351532387	0.004502325355040337	0.1942796854185171	0.4656856988925574	-0.10849061430152063	-1.5849192616690244	-0.9875345885774264	0.15710168696713428	0.13480869609283286	-0.4665515409971377	-0.4142155720444429	-1.0420411688093343	0.06172064527980168	-0.7457669619435322	0.12895134840242323	-0.2795276448098104	0.3164236878489317	-1.8868890675474401	-0.680355574656753	-0.26156000389413986	-0.6533726289236438	0.39428849972044383	0.16050192325914897	0.5679662153057896	-1.1395139729177999	1.1828452383968844	-0.09432784852265605	0.3953570268949342	-0.028273756396613996	0.0623718061139801	-0.448037395901664	-0.9827177865548175	-0.4627178799031325
-0.33693551844730923	0.307667241703137	-0.3660808540348645	-0.8071885278987558	-0.12720044333473962	-0.09500547757961667	0.1847584344342532	0.49048174984555704	-0.024925079535137458	-1.6629865950361764	-1.0711653487086354	0.2087590145947557	0.08829192926421306	-0.2824207817091612	-0.44848563776485284	-0.9575610942048541	0.09261012804543756	-0.7094476529457902	0.21326240003065164	-0.24980030925445088	0.3392613635160718	-1.848754703140242	-0.6722022256912531	-0.23536944704374907	-0.5852414688450992	0.36410562689602444	0.01778815564516457	0.47268153236079824	-0.9978056503101081	1.2668906145537444	-0.020580348809057403	0.30218416074100624	0.007368638843303016	-0.09246967109933021	-0.5270454899686978	-0.9198966998953619	-0.4418155749670893
-0.29780927716351474	0.3929392224029395	-0.49024782247332305	-0.7787850808215698	-0.07122880411185872	-0.1817527831623801	0.1740926852498319	0.5447315491628656	0.04009887068873898	-1.6936075367332588	-1.0976394960145825	0.24942009310640487	0.11686685141134397	-0.08401702940308595	-0.48451314275297613	-0.92147120633382	0.09133784009897986	-0.639078991762665	0.2771316557360877	-0.20734241244217885	0.3727078450423149	-1.7627358513041482	-0.7260630055738114	-0.21626224534153052	-0.5250226570531509	0.2670757332237908	-0.1336900500134422	0.3513751086346361	-0.9112846503472266	1.2575489754003422	0.00470633729065614	0.2839735076317798	0.03565177693656357	-0.3115360680304267	-0.6040102712581323	-0.9139915177493751	-0.43350786961061294
-0.2629961648401403	0.44558237880468293	-0.6206071892168594	-0.7146053078947328	-0.06994452334886649	-0.25419870114698806	0.17131666833881698	0.6049891031121539	0.07154937004662618	-1.6923909625878715	-1.1050359340865694	0.2314117431048865	0.17540771914346331	0.07966492258011551	-0.5230343115669063	-0.9157040332408218	0.03016373277175586	-0.5697101925087905	0.2540778525564922	-0.15167740929920645	0.44945184210683153	-1.6132174673013597	-0.7915818575592807	-0.1640597036192706	-0.5094900270274503	0.17588844894625452	-0.2965949291636728	0.22478731680066866	-0.8551549614672919	1.1709772440007415	0.014724986340287289	0.3157376632190223	0.018138283448171876	-0.4890079795537459	-0.6735918823778536	-0.9169441088223694	-0.4408695017592349
-0.23468355402139435	0.46293144418488	-0.747194822447301	-0.6515948020859984	-0.06515243094964568	-0.32719837656385103	0.1648149445209162	0.6852950067884137	0.09779521409433516	-1.6813729325919187	-1.117711898644427	0.19894662666725452	0.2274650030550701	0.1982863036568161	-0.5394924928172495	-0.9252333856562084	-0.023543504312318997	-0.484019322842242	0.15482157679804204	-0.1061787010637129	0.504560146434061	-1.4454114160066052	-0.8586340259173697	-0.10614285858419828	-0.545467315377579	0.09518001471669539	-0.47119569662600813	0.12655937142059753	-0.8049150615569178	0.9788861168809552	0.033513954366275925	0.33206754395795085	-0.07122412476126695	-0.5278526775523489	-0.7120606509373861	-0.8698597043711095	-0.4302261781708679
-0.250226222310902	0.4597033261036412	-0.817957046715312	-0.5781258514986998	-0.09952131763684395	-0.40450772938823665	0.1788167842036611	0.770821131717938	0.10712592838396429	-1.6684037931175162	-1.1142177192793847	0.18781377818337855	0.260613798879218	0.25386863223691514	-0.5443848237516955	-0.9700641452463191	-0.04294068120093494	-0.389464812289342	0.013864037357097726	-0.10173094704168684	0.5078525344592969	-1.3105182165363611	-0.9687407444843309	-0.08539874707883222	-0.6068012903508574	-0.027987868352857714	-0.6133112090833599	0.07388322597034716	-0.8021763096860688	0.7484590177637236	0.06421007078352711	0.3237085556455172	-0.18889531307492993	-0.4738999521791878	-0.6825824585992717	-0.845516533290572	-0.37245658291622774
-0.29348074417109865	0.44372828021443284	-0.8494256890111128	-0.4912590485165036	-0.1560296712084362	-0.4828042150266357	0.206942218696825	0.8460868217703578	0.07716491919708324	-1.6838290351118492	-1.1040412406906825	0.17973164891594712	0.23449085024966063	0.23474648133445922	-0.5394687436379557	-1.0374679807707456	-0.07683359780738928	-0.3312566340295682	-0.15877828576417785	-0.1085387338100908	0.5411683656670787	-1.2081419248085337	-1.059109057048241	-0.10126189117117154	-0.6516202296386918	-0.15316636599143513	-0.7269198633273167	0.05861677128371916	-0.8465558695717252	0.4984673536271008	0.03565852141524238	0.33063457453295786	-0.28038600819437687	-0.3837258892092793	-0.6042009804507023	-0.87450846478391	-0.26980763986397
-0.33266860158289946	0.4339611537122229	-0.8780420751179058	-0.4426695038310042	-0.18370879690632594	-0.5673364908803947	0.21164196662512333	0.9137021875723057	0.0398763031919222	-1.6929189098585087	-1.1181964928629333	0.18813251004181636	0.13909964974859518	0.18373883000375282	-0.4984539109982153	-1.086962040479024	-0.09345676982914058	-0.30553045682283336	-0.33709888553067124	-0.17121575732451985	0.6153516164897415	-1.1621876647798675	-1.0826929231603972	-0.16283946176601363	-0.642619269675081	-0.214360011756929	-0.843818920932733	0.08796687425782973	-0.8428747514657461	0.2579348335388936	-0.0653601891299457	0.2995570501285219	-0.3445936036481617	-0.2564771063432253	-0.5136141139772942	-0.8188175714603012	-0.10081531311088557
-0.3539723778409632	0.4506645954761727	-0.8809881555236551	-0.42275948318112977	-0.22783438371833592	-0.6397101796347086	0.17630862857353816	0.947903637162646	-0.01217024990986246	-1.6604616298287653	-1.1315355863513805	0.21561174955109	0.021216307557458652	0.18005621481799	-0.41509429167830303	-1.1009969968733126	-0.06924158448754295	-0.25142981946161586	-0.4732866725896283	-0.3615614753690597	0.6576561896077018	-1.1905719061653668	-1.0766570110904137	-0.2912922383186209	-0.6088723076876208	-0.25530558609789333	-0.9092381223101746	0.17329397774956629	-0.821082532278363	0.12644685602121047	-0.15175103189339803	0.2183554493791818	-0.326208281786996	-0.1382362477486158	-0.41332832285290105	-0.749714376134901	0.0588641055023759
-0.333639055598991	0.4968515157154356	-0.8547549045221512	-0.41699434669605184	-0.29204842186787416	-0.7273483123910951	0.1075413324621104	0.9516837973805252	-0.08424787772516369	-1.5976588588518408	-1.130107308654725	0.22191808703581906	-0.08391205700860005	0.2088309347166573	-0.26136585411197855	-1.0846191264099896	-0.08774190265980752	-0.15830754356412907	-0.5324316021262402	-0.5946827869417277	0.6879931935545538	-1.2341999947116933	-1.036206664879473	-0.4009056711367983	-0.5933396776619213	-0.3061386532606498	-0.9586839110056102	0.26786347542996125	-0.8383985118488784	0.042812746996891624	-0.24467160119399445	0.15817073352967165	-0.19499811168435696	-0.04901038733359907	-0.3158214371060398	-0.7627497516167374	0.09304100013613421
-0.27168403888898335	0.5566461952509979	-0.8451660695709556	-0.46192993163748736	-0.3009617137304196	-0.8013110442118713	0.01951237515233225	0.9579165615492891	-0.15344924865852314	-1.5215196807339813	-1.1224048110763092	0.1624518288765644	-0.15780133589400466	0.2511695726597681	-0.052325577971277216	-1.0587344315511766	-0.14461943102030203	-0.038810531370664	-0.5660924260791063	-0.7609970176938072	0.7329630331691404	-1.2590454858634337	-0.9655280816083731	-0.47525113819620646	-0.5946141498691583	-0.30911909368061585	-1.0522809302603089	0.3415000505580667	-0.8349824342465315	0.0018916673091912972	-0.3688644392533555	0.15694673881249604	-0.06735218110570892	0.04328132800889382	-0.22738686009169884	-0.7555881477375592	0.03462097955109407
-0.21361083824335156	0.6018895117434381	-0.8492943351076729	-0.5368929457645792	-0.28405521174597376	-0.8051632698275377	-0.059384947581744243	0.9529888526938359	-0.24747545577529934	-1.4447148299705335	-1.1215631474336332	0.05802161211679753	-0.19186962178724162	0.2896654817133926	0.11448865738571838	-1.0294480056882918	-0.16852175867014624	0.07528182174575763	-0.5850351569675585	-0.876888241114585	0.7344524467996054	-1.2485777141929304	-0.9299697447767352	-0.5451918297853228	-0.6400172222519742	-0.2480437193603584	-1.1105210697581964	0.44924546138241483	-0.7974939274552628	-0.026544517283550693	-0.47125951372549135	0.14658756401101833	0.012702177123808934	0.11028764188769116	-0.15761453977939807	-0.6837208245991443	-0.05782811172897866
-0.17650252515175172	0.6042567983363469	-0.8693727174908013	-0.5605868447271958	-0.2744901953171345	-0.7706136213370386	-0.14093653209915702	0.9630242780341585	-0.3835326786371013	-1.3812463863480187	-1.0854481256752369	-0.016538876195441737	-0.20811394634118185	0.28095072155330203	0.22238117891573378	-1.0025270219143294	-0.1817869248004266	0.1738628033110547	-0.5461048922879301	-0.9195730641524715	0.6913117116434909	-1.1936899658119013	-0.9115212715950911	-0.5836740911575495	-0.757268665317776	-0.15650162074711305	-1.1190761184979992	0.5962160332574399	-0.7601821143330832	-0.0789517004586086	-0.5034600279233575	0.11425619135971773	0.10665450529579781	0.08443331889106288	-0.08291102463050007	-0.6722245657404625	-0.14149646104865077
-0.14326062409252907	0.5441144753151088	-0.9261738983073645	-0.5474650692907395	-0.24773115135989573	-0.7021403110185858	-0.1791189401383634	1.057325774898041	-0.5111323366198652	-1.3457591480693927	-0.9954411258267989	-0.10489590066561086	-0.2134422734082216	0.2282046928678289	0.2889263792959002	-0.9900690269126567	-0.21476212551107743	0.2561757610544497	-0.4476662883663948	-0.8632499749552203	0.6609485776329482	-1.1117542873224582	-0.8960664160933192	-0.5992693772821045	-0.8688911894682814	-0.019803484342473632	-1.1546723003174604	0.7481378877335363	-0.7055543216403821	-0.13914358292816661	-0.5165194809976412	0.09840396709578378	0.18952948473135223	-0.018130590796056466	0.01761996402720827	-0.7109537656660153	-0.15530321692578364
-0.10462731183278269	0.4348716485556451	-0.9845888556519174	-0.5085706977928205	-0.23935457384606007	-0.5129478804692187	-0.1624628386722807	1.1883488281641834	-0.6104145607768539	-1.352324057608645	-0.891278873806101	-0.21806847697099602	-0.21049518985344068	0.1572285753435335	0.2234023936253457	-0.9828375325265138	-0.2403538846963796	0.2892252513105769	-0.3444352189562915	-0.7407325057465336	0.5890386423515188	-1.02462184275546	-0.9137847386213356	-0.611084889861202	-0.9282338016177493	0.16027661817500677	-1.19370844928754	0.9183519807080247	-0.5809558359892713	-0.17833146541444878	-0.5409739470485037	0.08905981230367357	0.22035118191004485	-0.1797675196527369	0.12109332308465293	-0.6880240690353141	-0.10829520441049192
-0.05900056904435534	0.31475254703016214	-1.0449178270180426	-0.4106932961151794	-0.28137164000241427	-0.2807068286647906	-0.14079042594594218	1.2815027763905007	-0.6763630221413511	-1.3569608118986083	-0.7572248099910256	-0.2544494419551079	-0.2331052148857009	0.10985779242609195	0.05715813857138903	-0.9894157143357182	-0.2788562379613134	0.2394213179156064	-0.2475183931756723	-0.6232301061239027	0.46539118095918386	-0.9364747914780782	-0.9475907138842684	-0.6010848590637771	-0.9350044352186938	0.28325526693217984	-1.1736070760247845	1.0929121995212268	-0.44413603822631986	-0.21402357727414278	-0.5691734033191946	0.061952807347641824	0.24873688804716024	-0.3658048609218813	0.18146640462001	-0.6501743643229911	-0.051915154179886416
-0.005009436879118129	0.2001295234686343	-1.1129591490004889	-0.2897715883183117	-0.33672989139819376	-0.1555094961556645	-0.1074051699371682	1.321936990149607	-0.6914804913482188	-1.3277859866384927	-0.5816231681784727	-0.2602321485295554	-0.3019490867253263	0.10409369909185875	-0.045177075003968434	-1.0116283419517227	-0.3328763327371408	0.16410739367698363	-0.1331806146475182	-0.5692670496730318	0.36607080886445154	-0.8921785472932058	-0.9686677294189711	-0.5758764480952758	-0.8702187646841493	0.31641858017656554	-1.112585050048566	1.1943034643408723	-0.3347332081166846	-0.24184286116807682	-0.6068153562980111	0.046160290143082365	0.2705325973665334	-0.5152731903241593	0.23908782494820735	-0.6187324104499328	0.012654342256211714
0.06803648287196426	0.10315354541787751	-1.1486123513630482	-0.18807782868575768	-0.3450873005424292	-0.1267622624987627	-0.07319197906020347	1.2803777287066112	-0.6546712514900502	-1.2924135195056539	-0.45034914488010924	-0.32980675991343356	-0.37286770538751346	0.11397500195054441	-0.09334041061102663	-1.0451950915945698	-0.39352901057810613	0.0400704678588079	-0.005646521195875382	-0.5634577382973255	0.2614460338401677	-0.930560376751717	-0.9960970556402284	-0.5489716033307811	-0.7506573407427345	0.28630667021929257	-1.0160266677685548	1.2690128173658746	-0.2246530522755461	-0.2597329814335513	-0.6724327063036006	0.09365725587550915	0.23894163985892103	-0.5940372158835768	0.2869013439439452	-0.609183605277699	-0.01410179065343472
0.14926194361584155	0.03422080854465459	-1.1414629460471901	-0.11801924052625097	-0.304066989605111	-0.15062198490579204	-0.1051892266134696	1.185131191788259	-0.6122978242114571	-1.2887178886111748	-0.366845909543246	-0.37499838412710945	-0.3940159769766004	0.13080981422830215	-0.1765812840344689	-1.1038805834198129	-0.4389976617793809	-0.1683872327428159	0.08488792163551342	-0.5924816025532812	0.1566906084974234	-0.994926036597999	-1.0378129963174547	-0.48153091944101833	-0.5986765300297241	0.16794060782635056	-0.8957175557703501	1.378931291109581	-0.10541427458673873	-0.28696474085243084	-0.7502772893346197	0.16584309065929653	0.21947935353726647	-0.626528956764426	0.26415246168671264	-0.6142407027537871	-0.1425312286197377
0.21300382803802465	-0.022693396395339807	-1.1122460849532403	-0.06642532894007776	-0.22288894436233747	-0.20445683788471514	-0.14882626437256186	1.0930122874311263	-0.5952457298399523	-1.3012049892732533	-0.26903439228091475	-0.37980212856493667	-0.3750839122207043	0.11466120353795284	-0.23868538788676777	-1.1765109195597696	-0.4382050889602752	-0.37003506290736266	0.08999837061621328	-0.6615125603848855	0.10432596085789922	-1.0406328315753477	-1.063709006166094	-0.414477141504728	-0.432092391942129	0.006026999297234437	-0.7924886284939181	1.4662389076417435	-0.02740401968487518	-0.24577927515095582	-0.7872470645816702	0.21710160113231783	0.22063324403064408	-0.6390768372407828	0.2057137162474784	-0.6418505703406169	-0.2722615172468404
0.24241012512887483	-0.07181045458526845	-1.0620876586821206	-0.029528455435581552	-0.0892662399025124	-0.26929461027838236	-0.16005208714429414	1.0228093119562227	-0.5925577993014718	-1.344565528153157	-0.21840704892609622	-0.41952977806259745	-0.3404497862849477	0.04954067289287555	-0.21529244628274324	-1.2008411810458586	-0.3761758372755978	-0.5257432909170257	0.06321961795735434	-0.7619047225962647	0.04318161181773037	-1.1095765948709082	-1.0895563393044934	-0.41989382485333565	-0.30191036627373846	-0.08863746547026026	-0.7123224375055544	1.544056565855192	0.030463156941083303	-0.19246142903956037	-0.7800771687761847	0.26528519804755335	0.1975041501411428	-0.6546273591409582	0.19890267365549183	-0.6924529556448104	-0.39205803719146903
0.24351921543298216	-0.10261828919647864	-0.9970487116354697	-0.007799574824219431	0.052560526744776445	-0.2840534496683993	-0.18172449987063188	0.97512979111285	-0.5951258858032038	-1.4138643459818645	-0.25033925742999086	-0.4503557020854257	-0.25493720985949764	-0.014093087646148462	-0.16879155322622075	-1.1689189768553112	-0.29981770330868457	-0.6714528996341598	0.04816082829422976	-0.9015778144613243	-0.047751009831748334	-1.2222721792384523	-1.1229485625303723	-0.4585546582040848	-0.22899993541805755	-0.10727704523957109	-0.7083440407139678	1.61912351151249	0.12920546901581148	-0.17891898988950192	-0.7661214787262136	0.3153197138033958	0.1366043741017123	-0.6944518664462777	0.22091596331278945	-0.7456938265886978	-0.5177083851096997
0.2437964880090111	-0.12511578905495985	-0.9170729492832408	-0.00807565178266127	0.1220650349030495	-0.25918251803725706	-0.1804825975683328	0.9110470750383216	-0.5920270614244458	-1.476827796562901	-0.2779356229261672	-0.44302486934144414	-0.1506104520203438	-0.07621720469287367	-0.1475122885793164	-1.144318379130487	-0.23962388341562052	-0.7472532431897199	0.02011014166684557	-1.0289968901432605	-0.12049710715133097	-1.3056184085203764	-1.1340468524655032	-0.4817690154123876	-0.20425393339420267	-0.10689857661481632	-0.8186922043542932	1.635545265472696	0.2109557399133506	-0.11596574238717747	-0.7542783472617899	0.31499132497683713	0.08144840851821307	-0.6801656146192903	0.23156843392665355	-0.699803022783963	-0.635376240336652
0.2274065979594213	-0.13233352999557607	-0.8514710569361263	-0.02337356324447199	0.09712698605750936	-0.26732034465035015	-0.11315201196348149	0.8071376709539919	-0.5575804611478714	-1.5172731483397086	-0.3103524256485693	-0.4579369670038912	-0.09558250788552228	-0.1829444249211593	-0.13112535486685667	-1.1253272583594014	-0.1760512004516336	-0.7192030625798564	0.018134101394309	-1.044155562014237	-0.1947064880376888	-1.3832234486118624	-1.1078344440002894	-0.5421561061503946	-0.2287344203748805	-0.09587567791874917	-0.9859344333900886	1.5669700014479067	0.24517541382651492	0.02386508267631534	-0.7344651084064447	0.30639350842690766	0.05729363419015363	-0.6331979814004745	0.2678576688567503	-0.5660569292859841	-0.7222671515205743
0.18053212857887352	-0.10419096210785313	-0.8343575198020954	-0.05577200630849929	0.01385958852867617	-0.3246703535035692	-0.05312673401919467	0.7079084652346557	-0.4903650771091839	-1.5365087923743102	-0.3706461484147106	-0.5003283041756139	-0.08400636368235126	-0.21471555841817636	-0.11518965556096887	-1.1038580553999169	-0.1317714084790173	-0.6501315195752202	0.05390724425919378	-1.002083439785507	-0.28485520777639783	-1.4762950544103548	-1.0518805655773362	-0.6436445139456671	-0.2718540633863976	-0.0701871200133261	-1.1663083631139037	1.445663577721746	0.2924409703072587	0.12820942944638478	-0.7626005477503057	0.30466200370504487	0.03106185697401296	-0.6034244211769717	0.2915873412472271	-0.45002638222597124	-0.7919513562366387
0.1412210389110619	-0.07584974079974617	-0.8294223660013831	-0.11145835280802267	-0.10843460949939376	-0.406385689375872	-0.04409250354563321	0.6351403810404762	-0.4266594112895345	-1.530540692793169	-0.4065571305021581	-0.5487072469736336	-0.11590559607927209	-0.11411840570407308	-0.13110160568756407	-1.0973249296305045	-0.10419821724595099	-0.5807356970259644	0.08563745415268414	-0.9210253919963909	-0.357000313631053	-1.530168196081005	-0.9592974626974218	-0.7232876163679972	-0.32920531271206005	-0.06063078723819695	-1.282489514531369	1.3128316683853218	0.3457730094266523	0.18822505457342567	-0.8898661982977284	0.20662301221208818	0.01918960589769249	-0.5629361720832279	0.23353001419314343	-0.33201697093618254	-0.8274291015311954
0.1017405048912319	-0.06384776331821573	-0.811896002313679	-0.16740453644490333	-0.2462743552705322	-0.5143443122548962	-0.032038745905704845	0.5851432619682859	-0.39592797615213254	-1.4914266863075376	-0.4437178555741834	-0.5693337515265761	-0.2099293498109221	-0.023516922779890936	-0.20256288618147072	-1.1063586656082116	-0.080441889852259	-0.522608588652343	0.12733871783518047	-0.7432967720959592	-0.3994616671311674	-1.5274955735268363	-0.8524034070064175	-0.8131390835626956	-0.4002040352568864	-0.08929978556358523	-1.2640931684650119	1.2024180663815116	0.33693832597230977	0.28869173980811685	-1.0272465232850396	0.038876028899390104	0.04108788326092321	-0.5405269850360275	0.12196513653642023	-0.163059658365578	-0.893299448628093
0.02265620459556191	-0.04287327301601087	-0.8279399433768321	-0.2181052578714159	-0.36701591536125544	-0.6028732721849085	-0.01920575544865123	0.6085442537932548	-0.4135792907073762	-1.4266039431646846	-0.49080000964622467	-0.5153087015220145	-0.34016686626368964	0.03606824839342239	-0.27979521724367706	-1.112598927118996	-0.052597555286340955	-0.4471865712321782	0.19820361036752832	-0.5594865293490887	-0.4102011233087358	-1.5290546033501031	-0.7850591783868814	-0.9428418639649792	-0.42452521321166053	-0.09358121188115634	-1.1089955191087935	1.0942050344226206	0.2988019423943857	0.3398063691380478	-1.0852138505338769	-0.09779343000887426	0.04590858132214895	-0.566728982302782	0.010863409775955823	0.004735464101823739	-1.0085134264721725
-0.0538710263878585	-0.016485477008345274	-0.8648503902437572	-0.2787609896228655	-0.46738149857049827	-0.6155133874863118	-0.04455517303080096	0.6712319107397546	-0.48442423700184306	-1.305887652021536	-0.47526748969505206	-0.41431623552107233	-0.45887539185016574	0.11948748803606386	-0.3316396756412171	-1.1210018785396556	-0.010799767668286265	-0.394923517957152	0.23581651486546895	-0.47257378493914526	-0.4119257075124324	-1.5372456965485333	-0.7531515948233771	-1.0481695692985453	-0.4153118412135076	-0.06881517124858247	-0.8691251140581663	1.0105558655901345	0.2501817344506368	0.22280086993050757	-1.1196869656343735	-0.22443210294222063	-0.02109399332670419	-0.5806991666114729	-0.09675106317741566	0.09045483684865016	-1.1207117959662145
-0.11068109640936719	-0.024481277178800265	-0.8750772298688059	-0.3327421549084931	-0.5486745540308512	-0.6167412844013068	-0.09401210589280742	0.7040383012020661	-0.5949718006131011	-1.155422679889316	-0.43030224720913635	-0.3022364541588888	-0.5545259357040538	0.1422465073517809	-0.4021747381426832	-1.1361632359286735	0.03833974711621083	-0.34990270784537014	0.21657851359146307	-0.42761969964512864	-0.4081629783407288	-1.5007198549748626	-0.7518616620019684	-1.1231995622756386	-0.4298089625708303	-0.08759667675218023	-0.621985908854491	0.9652791369159235	0.11783817630455466	0.06951573438821781	-1.0963527958031178	-0.30417088073688703	-0.09201979565304771	-0.6110416483679069	-0.16938402137834951	0.1586471264174916	-1.2098791958065378
-0.1673217220788601	-0.05757362612442386	-0.8532349522108985	-0.35177522521979177	-0.6321144668860559	-0.6476313185569232	-0.12627721472695866	0.6990655904392586	-0.6997668504604749	-1.015585515857357	-0.4453756779006701	-0.1545270043360514	-0.6202341106413927	0.026735906804662524	-0.5048899385867348	-1.1829314052297129	0.04115546634197655	-0.277426229622196	0.17167470188106188	-0.4418025887459657	-0.36481320267507444	-1.4697867235608446	-0.7938453245855246	-1.1784378276328302	-0.44401401738065865	-0.1363718207678165	-0.4409538984583795	0.9251462407217108	-0.10249882904680194	-0.033124791404189675	-0.9789777604516596	-0.2731829169215111	-0.10271251422502312	-0.7044712067762676	-0.21180319464123434	0.21160530247140935	-1.3317452508933474
-0.1938474651854328	-0.09924118104995443	-0.7943696386259753	-0.3722861192498014	-0.7152285174581119	-0.6696130809763133	-0.16704083147289808	0.6617590092413749	-0.7265776735385663	-0.9123833015619394	-0.4651420210240863	-0.01945299604398736	-0.6793879717529027	-0.16263285793386456	-0.6191234909880969	-1.2497495122368831	0.03158202097436868	-0.17384593841062848	0.07073765623562736	-0.5263553004095234	-0.3141992693029333	-1.442788286462689	-0.8301581504259105	-1.17281281030928	-0.4563073638796313	-0.21024416546269248	-0.34675862404705476	0.8814099110789474	-0.3541106138265443	-0.16349647241927098	-0.8924908922979518	-0.167859664184865	-0.047377054564772	-0.7080111629811868	-0.2534595311338167	0.19345000842682483	-1.4704041054195804
-0.18070782588815945	-0.15693344521978814	-0.7111663232177647	-0.408338522057892	-0.7762031011457772	-0.6978787864312579	-0.26254555362198834	0.5905209898972876	-0.6766711925215592	-0.8628251208093148	-0.4441259349160892	0.04663833145843826	-0.7619063112866953	-0.34603166886193903	-0.739603077543628	-1.2868982170429588	0.047954906842718345	-0.1026665783659489	-0.12377738852303763	-0.6485323802797927	-0.29068221197979366	-1.3776307384522057	-0.8357072953934745	-1.1142114393565268	-0.5018962967926692	-0.330881039604181	-0.30332529967574756	0.8529675432483697	-0.583812383639508	-0.31211078838485934	-0.8902823083221552	-0.006919285640860751	0.061678418064995966	-0.6005798135123047	-0.31148961401753533	0.10732229861671046	-1.5277893584335296
-0.1737914155194887	-0.23285216070984874	-0.618862058785427	-0.42355523441428006	-0.807179186414329	-0.7632943926672734	-0.37619178979481005	0.5386562916698354	-0.5818403183009077	-0.8659468959748343	-0.4587912862657217	0.08550085162606744	-0.8600324053265958	-0.5243525880431914	-0.8574940035561752	-1.3153060501299567	0.027097727392590504	-0.07186002162679561	-0.37907270649213665	-0.7638109028914143	-0.27126757465635915	-1.3006196144838726	-0.8611165381396994	-1.10965785390413	-0.5559551595829701	-0.4899324791585631	-0.27457913939969425	0.8329973700907306	-0.7906028743608703	-0.4085235547416614	-0.8876896227853501	0.13404908154236755	0.18686271559109732	-0.46979107444133783	-0.37240757896025356	0.009321403427962515	-1.5439612973303003
-0.21598305917157967	-0.26816280618309174	-0.5474243001568654	-0.4367906885983322	-0.8161499833856661	-0.7860947530299935	-0.449317919477044	0.5253582280462255	-0.43896910592117483	-0.9024900287947389	-0.504853241983003	0.12078902166697532	-0.974449977257313	-0.7230308209842302	-0.9287177922571477	-1.3599565855609117	0.01656485177027601	-0.07350844264529248	-0.5817190434067518	-0.8423727621987794	-0.24934445121845208	-1.2817875240790186	-0.9119350236321452	-1.1338543569943198	-0.5742225945533661	-0.6627270606494564	-0.25884502878033666	0.7966879643495655	-0.9997198317252135	-0.5127797728404699	-0.9049741930307235	0.1822625319872892	0.28173815615778763	-0.2684244585348302	-0.4638117705446988	-0.06876520728974382	-1.571426985145839
-0.28189691210597345	-0.2630474806082036	-0.519164446073697	-0.4686369777454793	-0.7796534076732122	-0.7430942845951296	-0.5185235340481071	0.5230856317247629	-0.29067067073444547	-0.926293564431826	-0.4595054251140544	0.1425083211631241	-1.109638594082111	-0.8800337441833141	-0.9557681074723554	-1.4264818283094545	0.07840638883990012	-0.16190164185036524	-0.7286955560916292	-0.8704435363071614	-0.2297991635765512	-1.3227182435660454	-0.9392913347880398	-1.167277078974992	-0.5383515122205127	-0.8057172379406911	-0.3027868700347819	0.7317436408988932	-1.1608350089876176	-0.6325172608570211	-0.9918451627454381	0.18569568790132276	0.3445610830195188	-0.04863110631164635	-0.550720674018434	-0.15812820306281847	-1.549962949242632
-0.3347943579991028	-0.2547702547588722	-0.5091064900387846	-0.49114536976890755	-0.7296239630253651	-0.6912818500644297	-0.6042878459831105	0.5181129209619574	-0.19149117003752422	-0.9578326752952379	-0.3780680914455739	0.14997575327500318	-1.1904122601514788	-0.9410599386901843	-0.949332079883837	-1.4918581420433754	0.14031049744787544	-0.3434441402483069	-0.8591369271856231	-0.8468205162208061	-0.17265271428132203	-1.4070790795583517	-0.9363220554632903	-1.2447773176550192	-0.36616500672193475	-0.8731556160146869	-0.3994948161039503	0.656209074107047	-1.2646425395761696	-0.6888314817912026	-1.022541279162688	0.16491763123898934	0.39728105756144355	0.07650002418182394	-0.5991880531030033	-0.2435020598330151	-1.4769674882990775
-0.39765821259720013	-0.2211812722622904	-0.49401955598641834	-0.509382688847054	-0.7064302358131438	-0.6173431946537496	-0.6638017523911593	0.508099996575315	-0.12302598390133009	-1.0336504942048823	-0.3680701475689567	0.1347221571928024	-1.2232545592859285	-0.952862605993612	-0.9013349885318336	-1.5346163238031914	0.17086626534230806	-0.5316884159017791	-0.9736336974598405	-0.7881827795222955	-0.07330621212289704	-1.5122022333557443	-0.8901035190886976	-1.3239442281346168	-0.08578112112980396	-0.8587974625629424	-0.52509848623833	0.5951982696116697	-1.3870618033085402	-0.6917691041664852	-1.0069211490150156	0.05577312670237613	0.43002590556243303	0.1013429311199062	-0.6489086640244993	-0.2476168410092065	-1.4515417708379759
-0.4608455518673285	-0.171219937035732	-0.47157680334135454	-0.557744876037367	-0.6879135907825621	-0.502956170278587	-0.6868134715219314	0.44232970897494656	-0.05815611886756178	-1.1174563848615944	-0.3830925683427527	0.0994339871518996	-1.2672721992601002	-0.9576888904917175	-0.8352647717375337	-1.5197928867125952	0.19654145324541242	-0.6550497593353276	-1.0632369029214122	-0.7017465801861411	0.04320774188142138	-1.6058430087722535	-0.7799237854563704	-1.3494800210637479	0.19085900235356662	-0.7969414967041233	-0.7168093511802816	0.5635375680903987	-1.4651015071552531	-0.6737027265584926	-1.0432507549937164	-0.037011643565618875	0.47920728259132916	0.0657221218079263	-0.6723658947112948	-0.2027939956776859	-1.4511574285972861
-0.44801399321008334	-0.14412029960502498	-0.41318061084014773	-0.6306291930656168	-0.6638956236776776	-0.41707561545934413	-0.7074874922013221	0.27440509167712124	-0.01299203759042065	-1.193595562979456	-0.40211926765896944	0.02983660920670315	-1.271350962899914	-0.9413801660976396	-0.8062195254616785	-1.4727994372126103	0.1934337335073451	-0.8125415248404172	-1.1393485230739433	-0.6456277245919403	0.15109877486725276	-1.690302830785085	-0.6346724820948244	-1.3353728347602405	0.4546216462429835	-0.7259313209839763	-0.9580258303333258	0.5672785371667626	-1.4290854476063772	-0.6368355657486883	-1.0892149084610472	-0.06396938087321288	0.5783905809999683	0.0017500561047763597	-0.6219096911898649	-0.15907051936270677	-1.4234552224797838
-0.40842563096624385	-0.11746763237018025	-0.3369015226276154	-0.7134522805977175	-0.6609628631293565	-0.3499024312861761	-0.744184487682882	0.028942188005411727	0.0025705666100782633	-1.2855272507581816	-0.45802613749965637	-0.11493595420628182	-1.2186571089404732	-0.8984925668846024	-0.8107081203481339	-1.4229899852258072	0.1506139440962358	-0.9561703398128859	-1.2210475674453711	-0.6324660035063621	0.20934268683756424	-1.7789943051753532	-0.49265817996435946	-1.2877238784903753	0.6769904949015156	-0.6738209222126612	-1.1804870103260314	0.5786664871492173	-1.3817020953462413	-0.6248206902337783	-1.10118607377914	-0.09615148587607669	0.6512651761595706	-0.04177244116461302	-0.5576951816326252	-0.07545565301896981	-1.3801723732204212
-0.4268488532400319	-0.056282378891929906	-0.31066827162610866	-0.7807338593517354	-0.6567074850788501	-0.2810679748162553	-0.7747206737040347	-0.2085328771106582	-0.0035928409940810036	-1.3661425035618984	-0.44966051099065096	-0.26647018633032654	-1.1818067761715247	-0.851281897670891	-0.822250221484737	-1.3522294747370944	0.1014327149528379	-0.9783564653241579	-1.2871654207023144	-0.6736531134551969	0.21605811320650564	-1.882880133716185	-0.39761690321723375	-1.2284082196235186	0.7545739905170643	-0.6550630709981143	-1.3912223892487972	0.5961060047552001	-1.3344070899206462	-0.6577514370607066	-1.1213834141954935	-0.13588653388981473	0.6394442091051762	-0.07164082164360328	-0.5323308590200723	0.01770801849700259	-1.3199193357951617
-0.4516339407304345	-0.027808721970232396	-0.32205853153877884	-0.7985651829027649	-0.6561899390997356	-0.24533858223096158	-0.7732109101208505	-0.40408866552488687	-0.043706352151144115	-1.3843681615135357	-0.3494260226357685	-0.353256318069639	-1.1422451265321807	-0.7869848089307063	-0.8429832550078918	-1.2840596865362544	0.042302611211731275	-0.9777079062349154	-1.3298887741809478	-0.7606793209779468	0.2031759918061618	-1.9719428056834207	-0.3515687353284847	-1.2241522541353311	0.6798846088721155	-0.6984923456890507	-1.598188760684795	0.5825174847278209	-1.2124590093058392	-0.6958230230443792	-1.140908576880084	-0.1898915690940627	0.5910833764271274	-0.14509491289564247	-0.5188722388583064	0.06793347728123522	-1.2181573363752682
-0.4785139765730417	-0.056183052181735006	-0.3407483155140999	-0.7683753555062601	-0.6851533455606178	-0.23017044386927873	-0.7438435733253864	-0.5465422032593786	-0.1164516824568917	-1.3633191333754353	-0.2657187476279538	-0.4050957781877987	-1.0613535771206244	-0.7014840911395962	-0.8435294861316397	-1.26603727062063	-0.04729983170601187	-1.0150811237526802	-1.3530561428934482	-0.8655873150790365	0.17035663180853453	-2.0754079436370247	-0.2961503007181908	-1.1973069333636797	0.5694303509115808	-0.7275161583501488	-1.7372232590855048	0.546290600363339	-1.1011125488362472	-0.6840725335432466	-1.1389240521482085	-0.2833032634854897	0.5367735972054384	-0.26602234539577213	-0.5391691457824253	0.11756213574220546	-1.1058702725179907
-0.5397758118429841	-0.10374399191198728	-0.375181803058996	-0.7073785875120298	-0.715017665392551	-0.20724970145607197	-0.7129421219212071	-0.575815943994265	-0.18245150555142312	-1.3457361938402295	-0.18507206768441303	-0.4344191091637251	-0.9820652411628673	-0.591211496043034	-0.8093781663076985	-1.2684477687493438	-0.13154197950507243	-0.9844096834904535	-1.4028432725187407	-0.9632790552056185	0.12031755983762857	-2.197581439469824	-0.24552652206670858	-1.0932887558726325	0.4094309858947091	-0.7068896183008603	-1.8240300823124531	0.556110644188791	-1.0303467343669457	-0.6129820720613868	-1.1795748006882547	-0.385909845020593	0.47672000752781896	-0.4097066392132268	-0.5646696892468214	0.1659657830133161	-1.0276418441434894
-0.6122671864420133	-0.15051031796070602	-0.44504331484626913	-0.6461707018436986	-0.7232792326888055	-0.18083787957866784	-0.6611718416333524	-0.5255038115705808	-0.2204763063537479	-1.3317111598245481	-0.12416622590541673	-0.4157505288840199	-0.9176302063211933	-0.4686558925318596	-0.7664159009658993	-1.2427432980496875	-0.1745911978901321	-0.8905848019129536	-1.4778419504488094	-1.067574348497546	0.07090560939534216	-2.2350723947436126	-0.21644218769722712	-0.9624252576099359	0.1779549712552977	-0.7035543635451857	-1.8772747912524808	0.602047543876477	-0.9409986356986725	-0.45943255050532106	-1.2559149859386598	-0.45290116563879856	0.40338385617086264	-0.523933440325475	-0.5493312213296689	0.2032815084890322	-0.9947066705950431
-0.6965734535861878	-0.20149802919258142	-0.5234053006705099	-0.5898022828586169	-0.7012164392828015	-0.15794121357555554	-0.5959110931989928	-0.4942499869120386	-0.252731472815512	-1.3276482612635419	-0.16757566590032885	-0.3729038604859665	-0.8576275851459043	-0.3722903162734453	-0.7159488949673765	-1.2233692009403936	-0.20195581732869733	-0.8590486161983957	-1.5744635058438767	-1.1925880061879848	0.007435684686555438	-2.184787496316989	-0.17472624702000078	-0.8323058092577569	-0.03894426751384376	-0.6896929501634363	-1.8805053690982827	0.6509552131248014	-0.8574814281102683	-0.250156332490129	-1.3747624106073215	-0.473559808182382	0.32558599490617784	-0.5923620580366061	-0.5131237189106748	0.2629301302721843	-0.9724739502104537
-0.7993953671961604	-0.23134570560526777	-0.5897765515949204	-0.5413913762050516	-0.6942966578583291	-0.12375271123652376	-0.5441651639366755	-0.49872767669393114	-0.28964343613375443	-1.3731205892260023	-0.23705117385928398	-0.3737689898160038	-0.7841155329555101	-0.31188170319524056	-0.6513036289306846	-1.2245181299550119	-0.23178158394237686	-0.850157952016656	-1.6641802768383571	-1.2973144593085792	-0.0849340904660018	-2.137694897052292	-0.10202758027386498	-0.7077220922398624	-0.18734062514399583	-0.6513493476176812	-1.9192723032478791	0.7373826016389968	-0.7982596000213111	-0.0682293787888276	-1.5139672180094197	-0.42898848835930864	0.24312128764604882	-0.6216299102308342	-0.4665361875814938	0.3130613574264297	-0.9612393308671777
-0.8936834470773046	-0.22795204300704303	-0.646596497254834	-0.5239660481811421	-0.7032482864600698	-0.09700381961774765	-0.504132077956793	-0.501270284459529	-0.32634995253185617	-1.456168990320491	-0.2744924534788687	-0.42913726693825394	-0.6892901724969587	-0.3050654340936471	-0.5838322105580735	-1.225486834810478	-0.2138026952563651	-0.8223780043606466	-1.7247561320895635	-1.3811410070501764	-0.16622471861299476	-2.0626634934944525	-0.04529487448703926	-0.6711445986385767	-0.32519603556012855	-0.6103328104095767	-2.00123325970613	0.79382722329117	-0.7048475469640374	0.05617892880442797	-1.5726067229900242	-0.3377262481053632	0.08780762723727661	-0.5925200917957534	-0.42681418718503294	0.3310910092976925	-0.9397457301762214
-0.9875710221264089	-0.18938017054916326	-0.7064375826938917	-0.5273276911456815	-0.7141167520215005	-0.09336828169296021	-0.49887225644118793	-0.5823187196071593	-0.3850221688081113	-1.5082062278222055	-0.3938556609854376	-0.4790415693444913	-0.5925551018949099	-0.35648480637679764	-0.5262167015922301	-1.2416394250748566	-0.1653514673937217	-0.7828699465074468	-1.7973926469352168	-1.4792865996279798	-0.2312885772070187	-1.9154465344688645	-0.03186010246030267	-0.7410555282312703	-0.44958983328731883	-0.5693635817795644	-1.9889391162373928	0.8056552872826076	-0.6124956559212825	0.11622393015522173	-1.535796990060061	-0.20947548456890544	-0.09740461795548294	-0.5259878791944035	-0.4197034587190013	0.2906028189456781	-0.891318607849148
-1.0538699758608392	-0.13576030149720036	-0.7602926831047097	-0.5171778029677281	-0.7453420260948118	-0.09645006218549004	-0.5119487571535958	-0.747070702436405	-0.47053944931581226	-1.5326983903340419	-0.5376271141295723	-0.5528052280106421	-0.4961501046509983	-0.4189062774447329	-0.4819244822099975	-1.2742374698622392	-0.14587086178730244	-0.7376599733279651	-1.868461957426789	-1.5445051968692816	-0.2988347918518178	-1.7853046639838137	-0.019617909834488648	-0.9050143665140105	-0.4776813248551681	-0.49967804624606754	-1.8704546824669106	0.818666157673189	-0.550917912244496	0.11927905742551537	-1.449054054199013	-0.042564400087449036	-0.18399768898081095	-0.47841971769082037	-0.4451767580130278	0.16159971749048693	-0.8438966883054206
-1.0476159388682338	-0.09619516193740008	-0.7715515891139395	-0.5075475890644856	-0.8019078847751938	-0.08956420889749003	-0.45316538151160424	-0.8399096373112332	-0.5610216970601961	-1.557006919012611	-0.6324800561631072	-0.6875832710055887	-0.3760269789582299	-0.4510891318941962	-0.441669623307648	-1.2747781423397067	-0.12336596516061542	-0.7034755046656562	-1.9145695637859728	-1.542258627235708	-0.3623831067516846	-1.6656305651692649	-0.02713846156684514	-1.1038840265984713	-0.5161279031068129	-0.38888135634827975	-1.6984264121780765	0.8321996634494413	-0.4846872352817586	0.10127143226503015	-1.2925646765515375	0.15984253119215727	-0.19315188689494828	-0.4754486830188348	-0.48149323711349307	-0.010781344303060325	-0.7923356984773269
-1.0177475208173368	-0.04058875868159827	-0.7480767700846946	-0.5286755962957121	-0.8062207679344903	-0.067558370068002	-0.3429039378881816	-0.868733358972564	-0.635256517536948	-1.5438311914757852	-0.7731909142429745	-0.8510927143822287	-0.2722660611615953	-0.4945714391496538	-0.39208133694297786	-1.2345881548478672	-0.07522759498972345	-0.6902611132222839	-1.9815505150929895	-1.4948537387050644	-0.40717003592042306	-1.539349149484684	-0.11441580303040225	-1.2307594173407739	-0.6666218295780452	-0.25192302276412093	-1.455265603765989	0.8543428995264382	-0.45856602120174694	0.10050765044745791	-1.0672571025567403	0.4207325271291026	-0.1600480507404612	-0.4803793363042578	-0.5242938287615295	-0.1821886792533828	-0.6800190698323018
-0.9738306255810768	0.03953478753991988	-0.7235511198279229	-0.5543832330728327	-0.7452653526164218	-0.023137393437356917	-0.24026436525727823	-0.9319610388073327	-0.7044236473169516	-1.4856881290179789	-0.8663605289911598	-1.028057195497041	-0.23338813490695828	-0.5315577047109782	-0.36899713466977113	-1.1616424264293852	-0.020957214060497584	-0.7113663069181442	-2.0396052155137196	-1.427955887394226	-0.43546889489926477	-1.4402146499290436	-0.22698069546457908	-1.3167120630043372	-0.8322501135102154	-0.1519599972500163	-1.1501255611270778	0.9031130331469545	-0.49263845039066984	0.08678895395488162	-0.901101168957223	0.6645761576146214	-0.025042863015155105	-0.45114309086185783	-0.5688925356538519	-0.29090056971756895	-0.5519739741066915
-0.9024637453181563	0.09144954806692131	-0.6831879417848332	-0.5769241047384315	-0.6882202846961142	0.05848163679455356	-0.08251842184019535	-0.9608522633296968	-0.7637122043536224	-1.451233831051471	-0.796655476402387	-1.1985104400752757	-0.21356015675040935	-0.5388314415375092	-0.3822491767155011	-1.0485292385389584	0.008680837938132426	-0.8010836475970896	-2.020798763264751	-1.3568599009095414	-0.4474364640703746	-1.350607554848922	-0.2930106529075876	-1.4438850737108464	-0.9706100025083797	-0.08889766264978081	-0.8546772520255672	0.9129330769724058	-0.5260924517377887	0.10514909380040476	-0.8230645351456982	0.7754521668730969	0.16552856246907394	-0.4019629850149672	-0.6287207337818514	-0.3207091753374823	-0.4715873162267713
-0.851014278433165	0.08871806353664173	-0.6201755978198404	-0.6012838363655199	-0.6418328302716737	0.17908037497497792	0.11287420705431875	-0.9320960445294009	-0.779326170284155	-1.4611730122769875	-0.7176666187853247	-1.31937811410571	-0.21353658008197077	-0.5947111241388189	-0.39094137633689385	-0.9465674204963221	0.047308334279765725	-0.9282012290891858	-1.994269854778284	-1.293139016757289	-0.42418070738415975	-1.2571647514734638	-0.3644437251874372	-1.5084388439477798	-1.1198560082766882	-0.003836839235507819	-0.655428372110089	0.8808047543165906	-0.554481234571085	0.13655227699218683	-0.8007866446072155	0.777930009837142	0.2956361261002625	-0.3410567742392917	-0.7019258195605133	-0.3230649660872114	-0.40249440726561864
-0.8436973632324565	0.07646776927963164	-0.5912026796894233	-0.6269102740372162	-0.6066397036918085	0.33471028984786166	0.24921559902595244	-0.9739703193238853	-0.7700981794545964	-1.4617927764642593	-0.7031542971889035	-1.3827829873727544	-0.25885093682024307	-0.6916027882809135	-0.41155566396358445	-0.8934688776049183	0.09096241086887809	-1.013865075460346	-1.9647428162231424	-1.2559911936243684	-0.379524428533882	-1.149591693668083	-0.4458311847117372	-1.446206509431676	-1.1786144873311764	0.058610483849499705	-0.5169921288660057	0.8775038992492146	-0.6004510374785245	0.11211125882982723	-0.8349396750735373	0.7221337628516566	0.35684360627126	-0.2302435023246437	-0.7795989492795149	-0.30924432702212984	-0.3817990558437938
-0.8546804380495224	0.0670813951664925	-0.5752150331563177	-0.6320420574999907	-0.594601967584971	0.47707410275679807	0.3538519557507462	-1.1342671133249156	-0.7707145202150146	-1.4348674656616505	-0.632607580957454	-1.4068700092458346	-0.29688010301110157	-0.7612293760166382	-0.44558823789106244	-0.8929507331473451	0.11098530314099739	-1.0652363599876564	-1.8908797936221204	-1.262776287770209	-0.34801157172087394	-0.9917337374360743	-0.54106716829983	-1.396533737405194	-1.0915521046743024	0.05004763121435859	-0.4012895815738456	0.8796769621685717	-0.64512508681266	0.06061473859110651	-0.9024135159573324	0.6117951171275514	0.3753827801982098	-0.08365138733886177	-0.8660174576866264	-0.2690702421034078	-0.4527545464329129
-0.8793268892519144	0.03367451163859603	-0.5294663450721461	-0.613593620747743	-0.6101666836976374	0.5513257514987473	0.4771655490610417	-1.3277303130471036	-0.7588328400003299	-1.4314931939753903	-0.552522010109027	-1.388884425805633	-0.26986124098089165	-0.7899812225290581	-0.4681974565784005	-0.9234086160447464	0.1086075846836843	-1.0911787235574733	-1.8219682282557308	-1.2622089722061758	-0.3725477015280195	-0.8024724661925566	-0.6652171177715521	-1.3167418250007548	-0.9412971417419286	0.04541139056107674	-0.38806814261233097	0.873075252033815	-0.6878849547316892	0.01807796659700445	-1.0167157388207255	0.46769212932716026	0.37787005526171613	0.019671084392167342	-0.9408027053466288	-0.22016402613902303	-0.5575321542028426
-0.8986281413497874	-0.023637000142169698	-0.4843556616618277	-0.5857098479452688	-0.6247154762216658	0.5568392494111662	0.619716452544153	-1.4583033472396907	-0.7179660234694216	-1.4193274525215267	-0.55836264569001	-1.3603351579144762	-0.20983504313716703	-0.7717511336902364	-0.46321012892678154	-0.9577187903441123	0.09726127906281776	-1.1074197240839938	-1.7957800163679754	-1.2139417640181986	-0.41814466267121836	-0.6838377205935224	-0.7917035493348842	-1.1247471860895248	-0.7479756388066713	0.08363672166159528	-0.43981721366078974	0.879786990670819	-0.6899758298158846	-0.031097831965241664	-1.1563046477838337	0.36027912951240787	0.33181700357042493	0.061170749544458	-1.014797872065961	-0.16076668870250993	-0.544287129292871
-0.9098268726148749	-0.05659691347420359	-0.465515758939716	-0.5515737440251758	-0.6040711421658296	0.4679250669195879	0.7909772151332738	-1.5277637912432256	-0.6727334598855693	-1.3830138619931984	-0.5665242325280676	-1.332355054056237	-0.15518432569735902	-0.6983275638375146	-0.4478919082825243	-0.9838062373819756	0.07440181038547856	-1.1487653660233899	-1.784468889290696	-1.1981930839606283	-0.48109198610615617	-0.6267475332558134	-0.906921322477238	-0.9598359639213155	-0.5323243207404521	0.07795969229022806	-0.45486333085002323	0.922202978286634	-0.6324031426384049	-0.05750705711904027	-1.261772534744037	0.2983629089410334	0.2549935387223682	0.1010584703534398	-1.1183257194641392	-0.07734028561875385	-0.4432051199911231
-0.9203632305038951	-0.07483991924612778	-0.4336530549335955	-0.5127930512748516	-0.554482570018712	0.30649273721310993	0.9762398174051394	-1.5497472229864904	-0.6303600326069771	-1.366372045853478	-0.5125047296436855	-1.2959968556334487	-0.1316076572591354	-0.6026024423940161	-0.4198203783576976	-0.9730828999121808	0.04770462068931815	-1.2096758738216875	-1.756463628876468	-1.1872779325086245	-0.6018128803649458	-0.635334570536344	-1.0235993969268473	-0.8946274297631207	-0.40057575631733044	0.07145476280220549	-0.45169257851988576	0.9916859774549479	-0.564317182150255	-0.053012494884854024	-1.357637882679031	0.24244724783680066	0.19788878030560683	0.12621744480981853	-1.2286918536246745	-0.02475903608478981	-0.3236746831362042
-0.8759996183395924	-0.11231919789189673	-0.3856338208042295	-0.48737773127725514	-0.48522725066519623	0.13343150142934238	1.1676632291374123	-1.4953624179471203	-0.566414678713829	-1.406473084192914	-0.49268737660252954	-1.1972810457641774	-0.1773463940292973	-0.5384197205850663	-0.37633563107143925	-0.9070307455814252	0.03256230840852712	-1.2546156140473184	-1.7101061783448888	-1.1443888758676866	-0.7008980818864446	-0.7039318827600678	-1.064171434913391	-0.8517403929205993	-0.42218868083172334	0.1226899528787675	-0.47939179227183504	1.0736572116281835	-0.4820662791903076	-0.06952193263394527	-1.4863119056168188	0.17533651309984571	0.15491276992999256	0.15972060174921537	-1.2857411463751471	0.003510452911963775	-0.16739521511367217
-0.7954673390357819	-0.11029955478466076	-0.3660808540348664	-0.4874102109194249	-0.41472598728788157	-0.02388376215039447	1.3917900681634725	-1.394760654053436	-0.4741347704182326	-1.4950305002853788	-0.5481861671013102	-1.0244828453703179	-0.28304059863786946	-0.4973162454992915	-0.31463526326712954	-0.8153867606504847	0.0104328410119407	-1.2776124384201457	-1.660001065227466	-1.1429592406463212	-0.7196594676175723	-0.8160582975095935	-1.0224798325912852	-0.8748059401467998	-0.5546806873757314	0.17645615188339497	-0.5198338408599945	1.1726003422728553	-0.38930210291968476	-0.10917983470027312	-1.573310909185205	0.13434761683923888	0.10239793147578131	0.21155567474979206	-1.312876340061616	0.04560058097379697	0.0026614439982480366
-0.7664923548409719	-0.04012523403403541	-0.35876256512886967	-0.5296175059186272	-0.37443407439524806	-0.15890426997946414	1.5892281832029422	-1.33569565064907	-0.37981751349792703	-1.5654770295719989	-0.5776698995537892	-0.849886086632438	-0.43598244679664944	-0.4569447187734183	-0.24963375954103353	-0.7180882427260177	0.013185988699354357	-1.3234979939842575	-1.5763941199032463	-1.1868467726799574	-0.7033281778098359	-0.9470662956742345	-0.9868971574045261	-1.0223063944087845	-0.7224861946619299	0.25073061949207337	-0.5244703183238697	1.3154448453136611	-0.3416537101559188	-0.15870814794755148	-1.5889310393328766	0.16046945531558862	0.1004234966315557	0.25583673406309126	-1.3411557889035386	0.08646569784577018	0.05227115783513895
-0.7710981604094178	0.025893919340225897	-0.3242352533672308	-0.5829977978241192	-0.3494385204409228	-0.2560766611346239	1.6794974348619598	-1.3224200879791361	-0.2997274557972223	-1.5621027578857396	-0.567978015183597	-0.6755852931916765	-0.6050035828303006	-0.4478868578196226	-0.20940264981797324	-0.5799013686929828	0.021674860735557553	-1.3914345585827124	-1.4393432347942134	-1.2229734277976139	-0.6444048841835234	-1.0610486983086005	-0.9403378840582401	-1.1410269981317565	-0.871307376361162	0.3516398165680709	-0.5329356287901763	1.4593346191258045	-0.297892578112065	-0.2134654290228352	-1.5556742458422375	0.22820711417597622	0.16296436137267914	0.21835112639316018	-1.3314296200821838	0.15852148424416396	-0.015875677918160802
-0.7576966525681186	0.06661787051893267	-0.2766663754782331	-0.5549516268107968	-0.3456815199999344	-0.33406015344175155	1.6604549328934268	-1.3676920067789773	-0.21369655798917514	-1.4820843150401395	-0.5659631234329523	-0.5024911275006991	-0.7407344630291721	-0.47464871972855766	-0.16584665499383783	-0.44047545356574674	-0.00929805074787993	-1.4065405807030527	-1.3228931373540402	-1.2865808488370558	-0.5051839048305307	-1.127394078565381	-0.8733830691206357	-1.2257594019420632	-1.0036135223749498	0.40029668913846905	-0.5757706980048555	1.5100852657867514	-0.20771990898805037	-0.24113783179800694	-1.4563199753947493	0.2580606438632324	0.22471032377392008	0.1140172386035814	-1.2928246306708104	0.3080042599503387	-0.07828694484883929
-0.7978703680280145	0.127935559610773	-0.23114286551424437	-0.414883169955037	-0.39546177584302417	-0.40987676884006896	1.5648041045911274	-1.4372649555509018	-0.11941354222222615	-1.3739010330173818	-0.5266599818159372	-0.4289096013250836	-0.8257990827542956	-0.48505611047092306	-0.1236443633894267	-0.37834317469663653	-0.07264130473791355	-1.4175120386294506	-1.2003786404567711	-1.3822075603105533	-0.3248864653531167	-1.1731503665529925	-0.8076451719390789	-1.3486169231675436	-1.0297933056319422	0.4087885789064668	-0.5740656708084622	1.4762239942205604	-0.12455608873781518	-0.2343813003348581	-1.3324472219695658	0.2481791255367512	0.29779005502123607	0.005258405557856782	-1.2907540737228462	0.45679600370325896	-0.16999691643527318
-0.885211229476484	0.19072659490379487	-0.1840243438656176	-0.19280361662141177	-0.47656314760740964	-0.47806116223734607	1.3961245507087356	-1.4945973855220724	-0.053944457004717485	-1.2556408443941627	-0.4093626759777503	-0.4765827807222845	-0.8681192026009168	-0.521882262328517	-0.09255668769433383	-0.3367564499713368	-0.12071710337045287	-1.4712343498552762	-1.0412960419642847	-1.4661021859198358	-0.15945703211666545	-1.2022027635770367	-0.774885745946344	-1.423170724201898	-0.9247555545521642	0.4407928319875333	-0.4632089902850032	1.3821771319258325	-0.04021431069367186	-0.19296082484336158	-1.2374140940834235	0.22746077593379552	0.3523049703306343	-0.1406383608876706	-1.3360066407039994	0.5409134387402699	-0.297509845981469
-0.9423909962660287	0.24121767258471044	-0.15409441872441515	0.08363061788278862	-0.5452242475034232	-0.5615581524568939	1.1777445537089837	-1.5334115306163705	-0.04961295110513031	-1.1558817644724768	-0.2738548295071482	-0.5780078113882428	-0.900489968366602	-0.6310569348852247	-0.015229359914950436	-0.32200059694042105	-0.1795134922403577	-1.455209535691838	-0.8905718666935616	-1.5385370371356397	-0.024181692381222402	-1.165330470931529	-0.7465802389407334	-1.3646884012348266	-0.816744034988832	0.4467537128274654	-0.33907104528437004	1.2246438238351929	0.047661340732210025	-0.14028925565452766	-1.1588333163938038	0.13954213100482127	0.33458634075453325	-0.27471420214891984	-1.3854548099218154	0.5650053254741756	-0.3767139123515743
-0.9865235479503106	0.2876032462443587	-0.152799644533353	0.3444908639667346	-0.6175081692532424	-0.650713099049452	1.0073360770135942	-1.500335128709926	-0.05753977810714407	-1.1180302405905505	-0.13898460700826662	-0.7277890182909021	-0.8954209846523783	-0.7653237121548415	0.14453136919189863	-0.41842052208900105	-0.2800450971899695	-1.3745179756715566	-0.7288318347311118	-1.6134907694557534	0.09740149397941449	-1.079336365600564	-0.7109488870437315	-1.253289248631395	-0.7144676403580668	0.4304559076738399	-0.2180440270982118	1.044279601528515	0.08473756229561122	-0.14557697593003702	-1.1393721706360496	-0.012561602751755729	0.2724044641669053	-0.3128951583591021	-1.3833297646331164	0.5523782870556265	-0.394925821602778
-1.053592703284814	0.3387233930898227	-0.20414025593544355	0.5064668394657879	-0.6930698822041274	-0.7178862832226176	0.8781782375748506	-1.3759948586861035	-0.06375454744133753	-1.124985372025496	-0.007149474614786636	-0.8999952880905276	-0.8497765545559707	-0.8865755326499414	0.30099096237696144	-0.5781667111611009	-0.3429294932321004	-1.3190391502456904	-0.5371105020819009	-1.6671815144358906	0.20646837983140492	-0.9914367793744985	-0.6786762281534136	-1.1680211288855165	-0.5642923319386463	0.4363694799356789	-0.09689735788072712	0.8734053375405535	0.10611749625512475	-0.2464549282972705	-1.2216019131552511	-0.14433508279130774	0.21260729459892583	-0.3022120762406894	-1.362188288427594	0.4968758569919961	-0.430551390836063
-1.126792663355912	0.3898104310318911	-0.2983210047026548	0.5624455027448382	-0.7261353197587374	-0.7651482762448127	0.7499700881319786	-1.2037050563747755	-0.11431161037211815	-1.1258805869626685	0.040162224087070514	-1.0185180063053383	-0.8073149746987237	-0.9870811918190553	0.41296834274544614	-0.6988943697758796	-0.36401610165617804	-1.224322499920478	-0.3696013410479058	-1.6931418746460651	0.2955980270861077	-0.9662943301611862	-0.651344255352638	-1.101860210841855	-0.4364733901545062	0.47334113371668884	-0.016222650009230226	0.7110582824766526	0.12773302177342044	-0.3840237841317918	-1.3440983026534885	-0.25586786970290143	0.12965538913048122	-0.3446283371960391	-1.3475854131103768	0.4050942493825319	-0.4890305409965949
-1.2000696435870188	0.39737581545817974	-0.40721339065525564	0.5476510257366524	-0.7383647395615465	-0.7851557730361745	0.6358855334995296	-1.011186896707056	-0.17746941773806743	-1.1233097132969452	-0.0378574450929713	-1.0803747534028505	-0.767729748390939	-1.0272468580687077	0.5062551190100042	-0.8004732114803053	-0.4196213420702163	-1.0499952213903936	-0.2310968171176972	-1.7062582104865218	0.3773589963795573	-0.9812164727553085	-0.6225763195997315	-1.0962649555147255	-0.42229488684899297	0.5355755682002667	0.025685123712672935	0.5272281623492348	0.10278976548732155	-0.5117516050091164	-1.4353224233929633	-0.34862278644121064	0.10934691644701902	-0.3521507441314895	-1.3184341508166766	0.3152915060028432	-0.5529791768900354
-1.2789536914666697	0.35153653870458834	-0.5506143235261461	0.5312650462621639	-0.7475463885984508	-0.7792329761520908	0.5275721719189237	-0.8095333498461311	-0.18906004814922095	-1.1412140120403695	-0.15783277161239742	-1.0887528479674025	-0.7077742805525278	-1.0043963452080034	0.5799250731781991	-0.9027729498213566	-0.4629834181470297	-0.8543735860967511	-0.12093825020042467	-1.719601472552593	0.4038287508999382	-0.9928225836618475	-0.5975321521803217	-1.1706699465669796	-0.480761299355989	0.6138476106579509	0.043034523254930034	0.32191497715828976	0.0623269152664242	-0.6106613503849115	-1.4675229375908274	-0.3664154901348151	0.2159920400461705	-0.31605583354206357	-1.2971292095889435	0.2783212965037495	-0.6252650829276968
-1.3161698327822777	0.30756791499294434	-0.6929081306394663	0.5562906105537264	-0.7597758084012607	-0.7982774165395361	0.4086417632049676	-0.6724125381332898	-0.17409666413245686	-1.176219211506674	-0.24503422598525723	-1.0548079050441832	-0.668495550934445	-0.9419520007538196	0.6154538454011577	-0.9358440830265247	-0.44492110074321944	-0.6601571621631382	-0.09018470388991168	-1.7502818982555284	0.3419004999490033	-1.0059629778865231	-0.5888920361124018	-1.3255811379377662	-0.6009599594010234	0.7393809226322418	0.08189119567802315	0.10392100708349947	0.019949883630419683	-0.6274057979240303	-1.4391954474664648	-0.31157455609932416	0.3882294276911608	-0.32335699321470485	-1.322629753053337	0.3103914612434008	-0.6877946090093585
-1.2901062106357508	0.23542361449018032	-0.7622066971262765	0.6015672317379417	-0.7708742943978519	-0.8276747132690827	0.31864037282683594	-0.6180052321402408	-0.1616671254640702	-1.235601802339024	-0.27354877000071853	-1.0155583533341672	-0.6810383385435824	-0.8867585197399215	0.6783891705287278	-0.9168754902753328	-0.40249759774166344	-0.46699464674955316	-0.08782254080549942	-1.76301245951244	0.21906307053113103	-1.0481310226301082	-0.5641155905993225	-1.4993614350394018	-0.7708099325196673	0.8766704162630633	0.20830251027385485	-0.06997904071622747	-0.08356315750965287	-0.5411278287619558	-1.3529646470200964	-0.20168371332053084	0.6121098254175864	-0.39409290380939277	-1.3811502310036758	0.30275869921427745	-0.7161768052450072
-1.2147034739884397	0.12060193750826678	-0.8028325829762478	0.6292723665084816	-0.7905027048650537	-0.8666544212175962	0.2541345061840681	-0.5956167832307762	-0.10242993015743367	-1.3046940321053087	-0.2549811599441398	-1.007134725646981	-0.680991185206705	-0.8356365014779785	0.7991299980564858	-0.9428502972137224	-0.312811726106121	-0.2957750471887708	-0.07891900302579673	-1.7531184760756955	0.04793728340974337	-1.0692645380121646	-0.5500966980496825	-1.6156415550558578	-0.915781146092872	0.9562907531964443	0.41045292769898617	-0.1535731952975906	-0.18881368639574808	-0.40761289180532556	-1.2260830980336805	-0.05364005960142002	0.8744275975790039	-0.4769342003548279	-1.4112822834306218	0.2616737085389927	-0.6922884567466701
-1.10870832978616	0.03725027320550837	-0.8407750962273557	0.663132393470135	-0.8313121637368026	-0.9341405987220355	0.18098402547630027	-0.5515599159295397	-0.006263650955879707	-1.3616205204177285	-0.19183088178468058	-1.0488202994178835	-0.6462391759287579	-0.7425646928391225	0.9177333994478387	-1.0546118039104784	-0.17515434173528627	-0.17106253898595966	-0.10051916738421393	-1.7521200006829958	-0.16186099797636463	-1.0506551661534929	-0.5590532127341753	-1.6771298396614394	-1.0052331641383148	0.9789988706818997	0.6180474670494454	-0.16028493393459378	-0.23021890285177946	-0.27768185414653945	-1.1159739838779639	0.13416849566111694	1.07776874452329	-0.5208675853980008	-1.3989406742539452	0.217353431900745	-0.6310302165380646
-0.9750475441091963	-0.036847452597698116	-0.8316929120465772	0.6952385197546376	-0.8510939211607779	-0.9630563672496265	0.14755006741646076	-0.5334016463115091	0.0797501262754909	-1.4071846652968225	-0.09343275046836533	-1.1142286300808022	-0.5902681650564068	-0.629295684144206	1.001829243325847	-1.166778814965334	-0.06290100193470652	-0.12525805330800263	-0.14278825873123377	-1.7519157670799435	-0.34498048433255485	-1.0772824056746777	-0.5701515026693074	-1.7153442430658772	-1.0572475610961742	0.9821921997032902	0.8549864218325848	-0.12037209474487767	-0.229924413403301	-0.15621116892856812	-1.0448511781645915	0.31806623853462257	1.1795931700612186	-0.5291801611291913	-1.3481030523473645	0.12243076995831134	-0.5322246958927207
-0.8535713477454138	-0.11303103931493705	-0.7943133440959338	0.6920067953587774	-0.8428898589733125	-0.9262435362099233	0.1447253484543735	-0.5559701028503974	0.11955546705234728	-1.443957340408312	-0.028828689653374012	-1.1595568536623768	-0.47636927983133087	-0.4882355111592446	1.0498500838571472	-1.2563051660261906	0.029788303541656423	-0.13114913170198145	-0.16770453665046145	-1.7151310259080095	-0.4709273913298196	-1.1715418437194685	-0.589354464859697	-1.7301061932906436	-1.0899059114066196	0.9719498925457859	1.09386970587477	-0.02591262556672715	-0.2860541022832405	-0.027014536863600058	-0.9932215266723887	0.4931571901503887	1.1514895260447064	-0.5105637843015451	-1.2996356732627958	-0.014519198959301594	-0.4331826569454117
-0.7814804779784208	-0.16105550369275298	-0.7488648935053421	0.6826039389507206	-0.8635150246595525	-0.8852173334030852	0.1382966777130782	-0.5621578651118095	0.1349297449093894	-1.4612877834227784	-0.017172923450272472	-1.193957127811932	-0.3156707077563724	-0.3088624162106327	1.0398041810160294	-1.3561268221788445	0.10159957238844286	-0.12890619818500904	-0.20061582808615794	-1.6869694813093836	-0.562983605718071	-1.2724580916445565	-0.624937140046456	-1.6956120394388214	-1.1377517221866362	0.9660126659949008	1.256295980899699	0.08458349781377206	-0.37940725745081894	0.1139619609262518	-0.9424561036924546	0.6476193527522579	1.0230743351371427	-0.45724319396497803	-1.247871749563709	-0.1453441119276167	-0.4327983147047199
-0.7303698997974628	-0.20414674146436695	-0.6831504120981367	0.7029849144120515	-0.9007399984166853	-0.8073301467363521	0.1247088054644302	-0.5924441487621998	0.12582159811657728	-1.446849573282249	-0.015413081288314298	-1.2050672097344912	-0.15360468891199908	-0.1420010635391069	0.9797662557622575	-1.406859922981323	0.12374989696447565	-0.10871979653224557	-0.2631222973967401	-1.7142460136281177	-0.6138065795997469	-1.3396201065706672	-0.6571611222265337	-1.6472190332584393	-1.2243096262614792	0.9773430704485826	1.3614393246773477	0.1528286763318245	-0.4010816808588079	0.21674936783742194	-0.8785031937845671	0.7607045232075892	0.8841715617453145	-0.37108318847743554	-1.2136803157519391	-0.24243410135980276	-0.5384333013192693
-0.706355013907134	-0.254439165724901	-0.6172295174140947	0.7258668223204288	-0.886938772306934	-0.6319575755831833	0.09595024430735054	-0.712734247124007	0.07524741460912088	-1.4258005451441487	-0.006435335766449354	-1.1340810715489769	-0.014714535142402207	-0.026513336378241027	0.9110836292456803	-1.3763569840441314	0.14973794255933542	-0.06645536254975257	-0.3621968683025406	-1.7637159308118455	-0.6155572938671365	-1.361075326519429	-0.6970516862696929	-1.5832307409535031	-1.3351621567867793	1.0156866729943412	1.4426524621898096	0.22712542247340087	-0.37613842457270874	0.2981802600802826	-0.7669857072384821	0.8327709438726316	0.7301143598737779	-0.31592940653474744	-1.2506506549412346	-0.31361039254496514	-0.7178324333587577
-0.7373479262941405	-0.27359266634025314	-0.5744644394223718	0.7252172294770397	-0.8610423049815532	-0.4166422400775813	0.018611387207527585	-0.8750336260023672	0.018458461767470496	-1.4067026264844975	-0.015948685424559086	-1.0281027286196742	0.06745015436481969	0.04970078659660564	0.8400735831583492	-1.3341845308015745	0.19612430965641858	-0.02916321491814161	-0.4900716583528987	-1.8046307292899457	-0.5938954710661546	-1.3187835492501863	-0.7364798215655551	-1.4997483409928758	-1.4280924218978055	1.092870618155846	1.4539295718922818	0.3122049618350854	-0.3154147002965134	0.3415689425632172	-0.6453855547159277	0.8849250602362708	0.5354145706243474	-0.3005369183937223	-1.3351348272522252	-0.3289701482332006	-1.0060299843015565
-0.7949744100117304	-0.268212469538188	-0.5602219233206949	0.7195657717395567	-0.8654318616192368	-0.18789226773734907	-0.07903622518865919	-0.9940186690508559	-0.022134425536585116	-1.3633650418337528	-0.04086703023949846	-0.9585281172357988	0.09986807346738305	0.06978361972143185	0.7732433926266586	-1.3295888147430897	0.22309264268543044	0.024099700286137896	-0.6005936349754635	-1.8137985488047257	-0.5521134992220426	-1.2534032826935217	-0.7459231033524671	-1.4281112156077702	-1.4501301704812803	1.1448863997709697	1.3851900543955455	0.37426103710179925	-0.1457887779730927	0.2919525006446798	-0.5327477719502387	0.9096736363470068	0.3851267443645154	-0.31359050689935425	-1.4015288704388988	-0.3152751513414389	-1.368789929938421
-0.8548036703055335	-0.2313125967018724	-0.5820642009786009	0.6902366548605423	-0.8501738394201224	-0.008306324817045713	-0.1480470315554412	-1.0750671041984847	-0.04594914769598874	-1.34116830223774	-0.08496510412387191	-0.877547458632247	0.13072993245302053	0.05111893654391445	0.7175753163628779	-1.3242271460081931	0.21151690809060802	0.0732550745918641	-0.6890157588948304	-1.779237684643802	-0.48477632508678087	-1.200891198805087	-0.7389136570776484	-1.3544502744660414	-1.3690684278001481	1.129747654780666	1.2648211168816759	0.4323285791620977	0.08382464500533165	0.1748588727658837	-0.41178778869603516	0.8798201066597506	0.29737978284580724	-0.3268021291641334	-1.4709197723660443	-0.2783991734723401	-1.6757315563118467
-0.9235980772242058	-0.16564108681328374	-0.6276252406292846	0.6286390134861772	-0.7999718794459035	0.06531933726236107	-0.1655067168641861	-1.1264817833523828	-0.05974833249863185	-1.364466844833349	-0.1484469467486294	-0.7758036961078514	0.1715175688511537	0.03140207759904044	0.6747317969175459	-1.2789458260201907	0.15297080537410485	0.011236611682775677	-0.7498868845315914	-1.679548993731825	-0.42308324470907577	-1.1469438176190434	-0.7348248134173346	-1.26947977468437	-1.219875525040471	1.065549914306153	1.070657405797549	0.482639111814059	0.21955483180891627	0.048217972167412054	-0.3246927597373985	0.8535191470052744	0.22696682073874333	-0.32888817478488436	-1.5845552069707316	-0.2154210340962354	-1.9041491064333145
-0.9671606797244305	-0.10036688376546335	-0.6783466122008658	0.554455510771151	-0.773692044728585	0.05691667013818839	-0.16204887123818837	-1.1180664266768652	-0.050160809558829886	-1.3803970798691625	-0.24034131355337168	-0.6984201541923424	0.17802472934010552	0.007430768812234698	0.6454728080280501	-1.2278297488795062	0.04586918889770365	-0.16287448048422526	-0.748796655415709	-1.536222389634386	-0.3600836611467525	-1.1072504233885756	-0.7264280809006234	-1.181919981214081	-1.0679743688404142	0.9543747557836031	0.8221123009757962	0.49897834439758204	0.2785999662287893	-0.06681932004869255	-0.2498889807310273	0.867221917131725	0.1944783928473967	-0.31589779978290966	-1.6495870416390097	-0.15834807686611785	-2.0611972589372254
-0.9714738086848502	-0.05134915228572821	-0.7316950618412648	0.4654937708690225	-0.7686507635246056	-0.007535879693914016	-0.18727653369266556	-1.0743020717734406	-0.042490791206987635	-1.40107884034073	-0.33965762338896954	-0.5941265368004771	0.18217422298523428	-0.01647191981583191	0.6114877324591628	-1.1825484288915038	-0.058583565788529544	-0.32233894655243994	-0.7050966383540918	-1.408576387726834	-0.2622788327461797	-1.0399894224419373	-0.7165467087215391	-1.0859673047530942	-0.9306234370063141	0.8039334774424531	0.5843657017312048	0.5275582478559654	0.32032912107814493	-0.11602449483468853	-0.19217772118952686	0.906210626903284	0.19224753789353347	-0.2726281565281592	-1.6098922854129178	-0.12037272998047892	-2.084139534227706
-0.9639874491321245	-0.054958022756035896	-0.7865071692628682	0.3819236515670233	-0.7316174734634424	-0.08768624890985083	-0.26015915311954174	-1.0302002025648456	-0.03846745568760591	-1.476460528896371	-0.4259919091602879	-0.4506516673825476	0.16859406196481447	-0.025941501722073053	0.5753177323952813	-1.0979557141875504	-0.12207282003471254	-0.4614008246048097	-0.6680061353075117	-1.3603999500291042	-0.17905457988595333	-0.8967813972476089	-0.7518616620019685	-0.9607883478067862	-0.8525354628087326	0.6586961426917233	0.38472795596391973	0.5726974409023671	0.325983318488925	-0.09408045569131965	-0.23366068977842583	0.920629881742232	0.21017130355734692	-0.22537606254287726	-1.5242366137761096	-0.08996732403730617	-2.016258781564114
-0.930083174696836	-0.08018700714479503	-0.8337758096582855	0.289535309416021	-0.6867826569763509	-0.10911425389699134	-0.3753395039010766	-0.9876283982063437	-0.044528139831693625	-1.5716287629864085	-0.5085259560601327	-0.3300799586492297	0.0989721600667308	0.002352877065407255	0.5554396693266871	-1.0451049795149898	-0.14478628845589803	-0.641727274710414	-0.6414318006078814	-1.358584540224194	-0.1378213393793814	-0.7446398837009115	-0.8419135759493098	-0.8066807303393609	-0.898681977312437	0.5523464591348374	0.2243955739871947	0.6015799227419313	0.33749785592441983	-0.06623179557363411	-0.35647716391083345	0.9267498553281219	0.1980939163933171	-0.17341456253497908	-1.4283643782513213	-0.04410793077590394	-1.9074899274485446
-0.866772603170695	-0.0677049505640042	-0.895155612251936	0.18257984775201974	-0.6652565779190605	-0.10776597493150945	-0.517695599179901	-0.9461816415317343	-0.06837710314445225	-1.631998385672561	-0.597793312101373	-0.2288598270351192	0.025672297892282047	0.04741344797190285	0.5460824926850766	-1.087682937115647	-0.09775334879586112	-0.7954898254523437	-0.6406595549841303	-1.378508662833055	-0.0960654975989597	-0.6559236628055125	-0.9318924748312881	-0.6230194504259827	-1.0562386039321074	0.5236774608094505	0.10459497887211941	0.6351111088013854	0.3567574658548889	-0.019317966240356872	-0.4457487683818517	0.9212269523359797	0.18717041972266818	-0.08346174682788238	-1.3027142645143732	0.014252858730729751	-1.680846264591804
-0.7883352722190885	-0.057225982638750963	-0.975262728507607	0.09517713067402643	-0.6310027014494437	-0.1574115325533967	-0.6339717461105202	-0.9477567082891841	-0.09349298913139813	-1.6794447773426295	-0.6840765879549491	-0.13786188145221215	-0.005165984424920671	0.06541480294825666	0.5897809825849734	-1.1587137838430936	0.03195745020447618	-0.888693171235985	-0.6622597193425472	-1.429294752125338	-0.05791560460808428	-0.6197442723036816	-0.9847553821538861	-0.4493879633064486	-1.1928726451496385	0.545297480998727	0.06277694342371215	0.6697700870088595	0.3464503351581513	0.03012221833566795	-0.5239134360470498	0.8420553916053682	0.21473558150893704	-0.005551103567870264	-1.1864906337247327	0.06768219293459486	-1.3713325016845257
-0.7163676347081067	-0.09402652876487441	-1.0334712725753277	0.024062954144014083	-0.5739192967899462	-0.23041120797025538	-0.6650923567445164	-0.927483349025438	-0.11105870080325093	-1.732996993968787	-0.7299345040012761	-0.08877717525337478	-0.0018652508435693382	0.05338340178235845	0.6882925782940839	-1.2260275072879454	0.1903260137692836	-0.9494145159665859	-0.6516754116758602	-1.4678495178570592	-0.06188737428932602	-0.6339982592592591	-1.0113815426561519	-0.3017386990623595	-1.3073627317664238	0.5467877012087122	0.1495239411349987	0.6626182343628744	0.2649651047642432	0.05515076097308201	-0.5946201317359996	0.7313883570547046	0.262122017770352	0.024127636400145296	-1.1463054824320165	0.07745087191014317	-1.1452505697949509
-0.6561840816782699	-0.11596117726559978	-1.028254646124384	-0.045605878309457934	-0.5190402546340857	-0.33124321346029906	-0.6199212043767075	-0.861600556656683	-0.11735907302083488	-1.7441297951105306	-0.7681919423046641	-0.05988640894246609	0.0500741497258463	0.011479358177941046	0.7383558482446185	-1.2966753776771855	0.36844632627336005	-1.0157026595465424	-0.6349131390191725	-1.459702866357537	-0.06060700116839792	-0.7149193310383222	-0.9871648793108543	-0.15411919681469077	-1.4403857683967802	0.5493660187148695	0.3159585257093414	0.5777587520056864	0.17019840024397243	0.06842881410936112	-0.6306936700073636	0.6901606325566026	0.337278751905752	0.0898696802057557	-1.1957264074794638	0.04739098194359827	-0.9144678366538456
-0.6251141491312585	-0.11639159300976454	-0.9986061936334114	-0.09297743641360356	-0.5065999827657112	-0.4763758135304948	-0.5539542762018266	-0.8150460834972026	-0.1084221319948067	-1.6594057352874896	-0.8051996376234755	-0.026692762542699422	0.16703800184789103	-0.060617555272453806	0.70387203991057	-1.3420468097447635	0.5449397787803274	-1.070019483270845	-0.6274632400606441	-1.4730461284236092	-0.030217737094162526	-0.8137568725323876	-0.9221814711380439	-0.0655772574625114	-1.478991655674331	0.6121208475574883	0.4876876684198622	0.43667470500081434	0.12016464294753389	0.11255190218611773	-0.591579327711349	0.7733027127356122	0.4576936353925592	0.17748359627746085	-1.255799803140777	0.0397582199144743	-0.6613636887649127
-0.6281487434355532	-0.15398675281742566	-0.977889806576431	-0.11540462933161137	-0.5526232381678113	-0.5738611980169286	-0.49414815748735724	-0.7758269212367053	-0.09065097340281605	-1.5332492918338385	-0.7939009408445419	0.006318751366536116	0.28110192375203447	-0.15929334354180844	0.6454965572073406	-1.319113285492134	0.6977603326114015	-1.074829629849416	-0.5697038100254649	-1.5345885208099674	-0.07017060447981027	-0.8484267262212185	-0.8605810943270396	-0.05152959515184515	-1.40629363685319	0.7018415659140886	0.6549298974556617	0.34097741517239655	0.08211660620415655	0.20135622659093885	-0.549968325268779	0.944094756076414	0.5597744810401236	0.1918962751117704	-1.2748979665687028	0.05310770082960555	-0.5700084946314259
-0.6631158960789436	-0.19381676360440317	-0.9286320927860491	-0.13783182224961735	-0.6069272292357597	-0.6016453752699149	-0.4132296996338594	-0.6889507390865115	-0.08323776370114926	-1.385355193367342	-0.7340918122969091	0.014173215020802193	0.34824827546410736	-0.2363537818077973	0.5521385334049007	-1.2693488895451208	0.8295359923772981	-1.060345143522934	-0.5160327391748454	-1.6016225278561762	-0.16570211733914633	-0.825041278872223	-0.8083509842375836	-0.04301766417546605	-1.3458624130267058	0.7666779721928783	0.7566033613248544	0.32064964938245855	0.05031174576851487	0.33898383487296385	-0.63347840632467	1.1616075733777766	0.6115713431873412	0.16269163642120127	-1.3053024606993262	0.0020027468321385717	-0.581243113974703
-0.7167065234121427	-0.18934706164576404	-0.8283715347738537	-0.11975690138231694	-0.6677101292274552	-0.6406250832184298	-0.3310449884525301	-0.597169349034543	-0.10813108219127913	-1.201078641685048	-0.6729819308469629	0.007935177220019903	0.38667824501842024	-0.29548148525616946	0.4231092423037399	-1.243712002905148	0.933550746295078	-1.0530488537689222	-0.516645993052528	-1.6950934401863473	-0.2565824788612364	-0.7947515565916204	-0.7874930138989689	-0.06111295799937588	-1.3123809660824197	0.771479792869491	0.7000383362655278	0.35662896961688373	0.04400967157108323	0.5437948668777248	-0.6980714855009045	1.3868524548681322	0.6616758326109407	0.14552917017771633	-1.3642043570348197	-0.04178355056950486	-0.5412123913673421
-0.7542461493997838	-0.1677435021790126	-0.744661568595229	-0.0543266622319587	-0.7751296724483518	-0.7152860309320461	-0.2653459215585345	-0.5267638649765403	-0.1630196510216498	-1.0305975817268467	-0.5383922628956411	0.009415003705607449	0.39276102547548386	-0.34335548267104515	0.34179205240306193	-1.2290913179936003	0.9743891036584266	-1.0059202266170906	-0.4980666718693678	-1.767959451230818	-0.35310693414088473	-0.7580524894820324	-0.8044325090631169	-0.11263097380395429	-1.2569148735632942	0.6788495969600683	0.5252880050140326	0.4632465882932089	0.017770661711678543	0.7353278457462042	-0.6043186961514562	1.563167401201073	0.704908263096197	0.10314451597419445	-1.388451668662287	-0.0424745825227609	-0.5193344484356989
-0.7602075097843599	-0.14764639781683836	-0.684651599566034	0.016446478055275077	-0.8463209971311502	-0.808220973909974	-0.18659470497767322	-0.4083188448163205	-0.22384905995935983	-0.9151148548317725	-0.3036191165071785	0.011964858573080349	0.38493357155399166	-0.3386206917179261	0.2854115007604786	-1.196943833604108	0.9264801624614887	-0.9167973984366198	-0.48346214433786266	-1.7933978811220825	-0.4150351850918246	-0.7103164810839183	-0.8094948869282647	-0.133166751334374	-1.235009882501412	0.5440674579682645	0.3712672149397461	0.666909345950464	-0.06901537875483495	0.8273635547638365	-0.5129665415583103	1.6870894029328825	0.7086007126750098	0.023843175633674597	-1.3827303928850183	-0.07576975845226896	-0.530480373415743
-0.7679711419131127	-0.125297888023643	-0.6193874743991936	0.07068748047825947	-0.8590871312826692	-0.9343813628230133	-0.09897971510199391	-0.26330019836255225	-0.29255393416905073	-0.8642712372462837	-0.027782986339745453	0.04606916742551649	0.4185539007469011	-0.242964190433168	0.1756427940662803	-1.1696173454720464	0.8474105951660599	-0.8649396945923709	-0.5321590448472698	-1.7895401352866553	-0.4178311019069099	-0.7005416115570886	-0.8070123747059315	-0.1416489203143309	-1.2758195446373115	0.4235252009829672	0.2631026826211184	0.9528184090365708	-0.14355065816465823	0.8313293449704673	-0.48502315299495713	1.8139967576334126	0.6771123232112538	-0.06582517930695972	-1.3933011309877839	-0.14685181800743796	-0.47401162882190384
-0.7982092567320445	-0.1025686258413816	-0.5888007797407859	0.1193744640902672	-0.9058196163598542	-1.0648514291435807	-0.09549751845046078	-0.15198798051820891	-0.3478533968396963	-0.8716854532643941	0.26192784145238346	0.172491882417229	0.47619885507836723	-0.10101195538457278	0.01939694349485389	-1.1694596493327851	0.7621881599328435	-0.8369705838686663	-0.5838313623187715	-1.7482622548475706	-0.43716734903927	-0.7551818948868083	-0.8135593922334561	-0.17816688992277602	-1.2772267743661339	0.33167559661210594	0.13860578452650935	1.2465119886565752	-0.16175010608060797	0.7553624303456412	-0.4058982314272425	1.900094337251462	0.6543935014971745	-0.11329852055504716	-1.3604446615240466	-0.18671179749286218	-0.4150298772696995
-0.8080678372130006	-0.05942772471467006	-0.6467466160016233	0.17127693227705035	-0.9951250503117022	-1.141823712226596	-0.16049040560393252	-0.08349507752282197	-0.3715996366923852	-0.9119930796662498	0.5065459019642514	0.3439240891320872	0.5028404904135624	0.029640826858026315	-0.138392603730644	-1.1673194874428048	0.6822008767416093	-0.7646292221224197	-0.6288033133489153	-1.6417430845446268	-0.47996839336738945	-0.8566178194196491	-0.8298417518093404	-0.21438723956701305	-1.2265134011198304	0.3369031944915703	-0.0250469135695065	1.4931958906919969	-0.1265880659323156	0.5654157675598129	-0.3903741266698223	1.9568757507166297	0.6491368892495614	-0.10893678880255994	-1.2519583751188996	-0.19101504192903798	-0.3999814003072574
-0.8017829921563904	-0.011568804853839727	-0.766015960326064	0.2216853369240397	-1.0581889862854243	-1.156486245976221	-0.1922197918763105	-0.03408298324625355	-0.38873733394728077	-0.9639385002513308	0.6526383063654608	0.48166178509820784	0.49010908945691656	0.16976319100686488	-0.2538848626345557	-1.1375149171223449	0.6503728209007166	-0.668507360437175	-0.6705045770314106	-1.5150047875395316	-0.5226126573133522	-0.9693876433025869	-0.8686857665823003	-0.2996553593128943	-1.209839056408483	0.4065414214469733	-0.17784128057270016	1.7447485539518017	-0.02646165344974156	0.39453427398957563	-0.4705233190668906	2.0449735168237257	0.614750952546875	-0.04205690193108173	-1.124046995241412	-0.19487853875859423	-0.3903728442899818
-0.8089766751010907	0.019818435566822702	-0.9041439722159657	0.2855403134291818	-1.0845838312203244	-1.104625658625325	-0.1788997809085522	-0.017837294690842765	-0.3930345986935129	-1.0256853766869776	0.7141307621984411	0.6273450109638585	0.43286493848890173	0.28172841668570137	-0.2940209756404406	-1.1248766979615148	0.7032666279862348	-0.5645217197948307	-0.6652351363046487	-1.3866326217100204	-0.5990169635498638	-1.0760945734283798	-0.9107911209414608	-0.45471536066578677	-1.1962446861979545	0.41117766210025486	-0.36703947385680114	1.9877740082875444	0.07169167972803073	0.33963011179552666	-0.5461913265855316	2.065990401723551	0.5720826463028248	0.13013668203669118	-1.0378736843676104	-0.2287705150113714	-0.3628184621112051
-0.7919860278034443	0.037597916691182655	-1.0632886086564333	0.3466832398131746	-1.097234955154264	-1.0057919951734116	-0.1353601472515978	-0.01531718787892145	-0.38721360262291904	-1.0613792030280318	0.6934207355968744	0.7590495681810469	0.32863248732350314	0.3301971221429955	-0.295327180501579	-1.1529916667898885	0.7636481624943514	-0.4068678145174286	-0.6405459894512323	-1.276391861307018	-0.6820060458368575	-1.1632765110056447	-0.9806178617833321	-0.6029003408454491	-1.1454516584386982	0.371438456500703	-0.5978762260423188	2.100690758717447	0.11392146663979985	0.33210979851480166	-0.6258603920313417	2.010582250624004	0.5748519834869343	0.3934525315292587	-0.9704171185365835	-0.27764532043243106	-0.352943823004218
-0.7271196490451544	0.047596805517172464	-1.233767210479525	0.3645470430063726	-1.083970443393229	-0.9003613953546689	-0.032598819493018086	-0.0014566004133627977	-0.3944556065578049	-1.035349107162592	0.5894115133293945	0.8281460817772734	0.18040597285236884	0.3304944761642069	-0.2828826105518253	-1.178200521051868	0.7966233632050014	-0.23132448769500885	-0.5919853675813106	-1.2153487066170061	-0.7337958320751523	-1.1759219751276935	-1.0928176788906945	-0.700341117127478	-1.1500716201899297	0.33739993456156625	-0.7470810621057342	2.1828270356440487	0.06568409497907787	0.3504699383603244	-0.7119311501606227	1.996789919908491	0.627597600039822	0.6565155270071903	-0.912577744845444	-0.27462990827277783	-0.3343180067245751
-0.6670747323033324	0.06461478186339535	-1.3869258618917524	0.33151524692004003	-1.0310082381970598	-0.8173459333370795	0.07632331772596875	0.017939221656944282	-0.38656302070914766	-0.997841896718038	0.4815765472315743	0.8575149458758341	0.03503223526225839	0.3379969468532068	-0.21037636616900607	-1.2142904089229027	0.8014830860168811	-0.11982637093557111	-0.45800075186069733	-1.170326543455305	-0.7715799041743313	-1.1472902686908784	-1.185644165321818	-0.7640913134610496	-1.2115118011804793	0.29122676234113704	-0.7917707223059637	2.3204176777026113	-0.06433299652403104	0.39053910755919363	-0.7610321330428537	2.0067609988240322	0.704523632931733	0.8698294951052997	-0.9129319190602256	-0.24413027069960752	-0.30221064723299734
-0.62591515879534	0.08502642080784494	-1.4870738308438542	0.2591668439875871	-0.9828572937697088	-0.7365214246384001	0.11940028189775231	0.04190273732385873	-0.3500277100778314	-0.9836791373274094	0.38287235640882905	0.8934178130722911	-0.05722326833652299	0.35188109230510844	-0.11435843428569972	-1.2859745682272905	0.7910962106507189	-0.09609991758734139	-0.33664462339905393	-1.142028843121311	-0.8011068761467188	-1.100024443890262	-1.265790368734952	-0.8034961967223214	-1.2558528133905993	0.2728946883294385	-0.7834549756288114	2.4528369801556145	-0.20833833682985076	0.42861069354286796	-0.8070603034370196	1.9813257915304892	0.7712185034490211	1.0404743482334207	-0.9637967851371719	-0.20624915544395522	-0.28166311974989877
-0.5776851345986609	0.10525596078360752	-1.5604443683373368	0.16202023425875717	-0.9764742266939465	-0.6426475016666535	0.12458705033675535	0.08463204835810705	-0.3193305160937864	-0.986135239847342	0.25685235463746764	0.9363100145929828	-0.1266329802186646	0.35302476161745566	-0.06004406124164259	-1.3431506827196	0.8241339828997214	-0.1281495459142153	-0.3074128552294568	-1.152989379818437	-0.8135709165279852	-0.9858193227097154	-1.3597120811465162	-0.8289724656586136	-1.3102568457370258	0.31965921777605216	-0.6686198983137681	2.5721903979669083	-0.2905008929552616	0.48233980678680144	-0.8256252122190902	1.9873263509976287	0.8252718625610729	1.1330505243423814	-1.0079595853036072	-0.14226587868130208	-0.25316266436326973
-0.5435035875873451	0.13414347899777004	-1.600657427633638	0.09607032083368545	-0.971605460816338	-0.5574651627402523	0.1457967935779223	0.13366162642214832	-0.27315632079262975	-1.0327552792677128	0.14850728936227026	0.9764246956330342	-0.23850427195805363	0.30531087790631145	-0.05581670732741371	-1.3979613551229852	0.9254998750273351	-0.1733865423890834	-0.28969663209637	-1.1459319742018592	-0.7530275589527431	-0.8579788772018668	-1.4286383028489111	-0.8273950798483078	-1.3847869183560708	0.3455133557048084	-0.43577899135354015	2.6977329190295394	-0.28864560942984974	0.5650045004272763	-0.7962414428019525	2.013388482414603	0.8613758139983438	1.1490435407681694	-1.046918748929763	-0.06622095328002996	-0.1857549483036091
-0.5555341365805107	0.17077848060690645	-1.5781583804585277	0.09066246041247158	-0.9406293755477847	-0.522795132199264	0.20910945996946798	0.17760598895499707	-0.19053241774354762	-1.144289878747569	0.09124865670152899	1.01116646820234	-0.31767472457362467	0.19176738857643366	-0.12079446187421743	-1.4657256389657243	1.0407775058481836	-0.2585909927386959	-0.27470598175298755	-1.1063560404548807	-0.5969004283907801	-0.7583494475436023	-1.4732505077855256	-0.7599841579549687	-1.4260479560653694	0.32105482082984854	-0.12950226391703346	2.73750822259145	-0.21449316630304666	0.6372406346354931	-0.7545984318959669	2.0201353801239224	0.8085276294016028	1.125212049888632	-1.1106428634203778	0.018618924253565018	-0.08958069376761177
-0.5819982635590766	0.17781412257883628	-1.5297638494621884	0.10854250342675464	-0.8830284249091699	-0.5166315712141998	0.3157669518136831	0.2325083159289613	-0.10492953435245349	-1.282015253696973	0.04995612829273889	1.0315880737034324	-0.3300760521721328	0.05999381040773384	-0.29174105442826753	-1.5039782167466316	1.1247276531349406	-0.3647384970118564	-0.29455723690467667	-1.0990717086126893	-0.3807002814000378	-0.6550575351259216	-1.5001687285492458	-0.6753410401339236	-1.419516286003282	0.29789727185249315	0.20522149621720986	2.6533364183732977	-0.09478320549667427	0.7155870233843016	-0.7275832887717143	2.0150005730177143	0.6873691275968431	1.0271046922094869	-1.1638779723193384	0.08756506686231483	0.022499416575448773
-0.6020081011290175	0.14799955506954665	-1.4888564909619884	0.11737696609684478	-0.8008919611865541	-0.5374095131286938	0.4524979601938778	0.2831804636114856	-0.008711893420862949	-1.388408105845383	0.02820039837754591	1.0250768371668524	-0.3862356763919899	-0.08104348919098306	-0.49213662930616336	-1.544280844337941	1.167922871776152	-0.4130561491606379	-0.30884378094405057	-1.1028840692029946	-0.11994837581379084	-0.5850249256045893	-1.504452279050525	-0.6076324982763728	-1.401647123597645	0.2855497329697768	0.4688127182281974	2.505678168359231	0.03461545816462821	0.7843567631896846	-0.6905174881344108	2.055034156328328	0.6183664760927996	0.8480840498465163	-1.1673107377856993	0.12883852079757505	0.14075856755731192
-0.6301820756597507	0.10734182169763447	-1.4471797738844883	0.11643505647393093	-0.7067944348354894	-0.6059068998572466	0.5355593082944717	0.3237271821389759	0.1161484722933864	-1.4542408350711957	0.03008776533384544	0.952360440321266	-0.44845450440047124	-0.220159424344953	-0.6048739834120411	-1.5949013050409484	1.154636848466422	-0.42602733094554807	-0.2706176225684288	-1.0706378525433276	0.16727328429283508	-0.5792589899090161	-1.5239959782126085	-0.5456084977352154	-1.384680712338803	0.296123200173942	0.6121247409988111	2.29874206276016	0.11183059155560282	0.7845917729797067	-0.6666071659616402	2.156655571383754	0.6211101712659428	0.659518168430998	-1.1402300324399648	0.2087783535717321	0.22386518590981405
-0.6704790233756578	0.06254547540105906	-1.392386431306237	0.08640762728827404	-0.5997390906369351	-0.6908003218624734	0.5187083986241049	0.34780320257428055	0.23749911978859864	-1.4639963824634448	0.030164280210451016	0.8444241731187239	-0.4810138835136657	-0.32528550753595026	-0.6186010090436398	-1.5780728741797363	1.1051010472723717	-0.4868027222669177	-0.20454519552464548	-1.0526652954747449	0.4056317252947105	-0.5843815164711762	-1.5167431483865788	-0.5044476566851095	-1.3540137248521638	0.3593747690865575	0.6481696141857449	2.0413303817557606	0.11483438393007972	0.7112393422688803	-0.6511150696676392	2.225169422016008	0.6424699663989285	0.44522439102617223	-1.1065017495244547	0.31962616098234103	0.22563907317454227
-0.7179696540362634	0.005548498202571156	-1.3282481967403224	0.0298605702712605	-0.49199368513289227	-0.7257111165044421	0.4394214594814638	0.33236754835127	0.3341790162904995	-1.4462527633241318	0.008281025500913225	0.7725273724805413	-0.5451895750025212	-0.3615855715098676	-0.5644528802546386	-1.5188467098770222	1.050038093524038	-0.5257973375077988	-0.140516948073145	-1.0731567336476375	0.5554876405705016	-0.6187791586035599	-1.4607162548982597	-0.5691799989005674	-1.3166823097818487	0.45295113655787433	0.5836477955432456	1.8170372799273875	0.08423693023319671	0.6387094458231339	-0.5971808088093867	2.2324536832597017	0.6812406869764522	0.18762936361476856	-1.0439491343596605	0.3768247603857758	0.18146928028281997
-0.7613628121844714	-0.055603646372282746	-1.261032527865215	-0.043202384788921036	-0.4113715226084297	-0.7229182529330836	0.3446716191239653	0.29024576306632754	0.40341462837721653	-1.4158154554603115	-0.06165357171768262	0.7492144136922249	-0.6395434020923061	-0.3848478053230205	-0.4839669116292321	-1.463968453413953	1.0401726476441302	-0.5052866563104177	-0.06969748175395994	-1.0808041474508105	0.6617063494800185	-0.7117517783815268	-1.4195114196785705	-0.7328709792155206	-1.27738608339204	0.4610882119901628	0.4699194902679606	1.639258727423492	0.020715556196458144	0.558894245886679	-0.5535532731715245	2.2013164517958934	0.7248577476261665	-0.00510860904225463	-0.9420014488428222	0.4059423340524308	0.11559893318592
-0.8142602580776022	-0.11215365337490919	-1.2225458341569948	-0.13752326564900658	-0.33513891672164914	-0.7020440053781973	0.2613911117935518	0.29195583554584825	0.425928186709074	-1.3713990220391312	-0.18611777099804008	0.7466645588247541	-0.683702502077107	-0.43677039210360513	-0.45739157999989166	-1.409923733686983	1.0678084104155485	-0.4957744563348214	0.014681709194010068	-1.0478771521143027	0.7139664768647742	-0.8083373879086512	-1.3807404199709723	-0.8729309343722822	-1.2252654804169127	0.3577426231422871	0.3743183162385565	1.458977026493503	-0.04533842709719299	0.4478227438772159	-0.5637959814650785	2.100560789101396	0.679984228439217	-0.11475243113920779	-0.8525043491841323	0.3936922221538383	-0.015166123012273857
-0.8752448207715172	-0.147265645427769	-1.2064831282504938	-0.22869362121865713	-0.2402554872171118	-0.6387471232307926	0.25342832644353996	0.32064455148511184	0.3980387673002555	-1.3369217698434663	-0.3101483859776262	0.7766708866401844	-0.6935575494842879	-0.5088215587815087	-0.5357163733095964	-1.3870127374542478	1.1102944849554537	-0.537201168160372	0.08393397115911483	-0.9725376452106465	0.7075123511327573	-0.9381328073218619	-1.3258330908182179	-0.9676038449871687	-1.1948905594777648	0.21676306042007742	0.29256674908512714	1.298748020097839	-0.06400905813070909	0.3734715215587925	-0.5748068928806499	1.886630395362507	0.5473381057225989	-0.1870054658217186	-0.7810156461386514	0.32622237508158464	-0.14548770739428485
-0.9194389885838051	-0.16512789881062356	-1.1800622288155	-0.2842825287916734	-0.16156933002193602	-0.5561409601848659	0.3202231894866195	0.39471769099260584	0.3459922141984703	-1.3185354322877219	-0.3912286502219402	0.8388918987187648	-0.6837260787455453	-0.6173100297508092	-0.6682842921254781	-1.4370699976598895	1.1928680583985032	-0.6055701054849919	0.1087366835454332	-0.8636130569162029	0.6640057950849467	-1.0940357896485045	-1.269781858974779	-1.077038705826819	-1.1883588894156727	0.07751026079832464	0.2265492925510523	1.1737006272953137	-0.04127447270819548	0.3556107775170672	-0.5626116683186356	1.6464886025582097	0.41312782033717743	-0.1999010205682073	-0.6782778796811405	0.2559569896529828	-0.19693043807139388
-0.9277109537686087	-0.1724615209131311	-1.1666828955078643	-0.3328883132982576	-0.1202231568014724	-0.5096734886959005	0.3330805309692108	0.5434939967105782	0.25963602543353587	-1.299827735523761	-0.42071238267441685	0.8698316555481791	-0.6472529726716046	-0.7618469574453072	-0.7794542003979865	-1.5358103088576065	1.3225371430399386	-0.7012055478533014	0.133380404185689	-0.7457021900874679	0.592984281969061	-1.2439996107436566	-1.2210808103778534	-1.1060268903407768	-1.1763841609685084	-0.052091588892108576	0.1551475396073179	1.0402910683220994	-0.02283943323346189	0.3556989061883258	-0.5546095524642973	1.4898769858188552	0.33658641760972324	-0.14762345304201802	-0.6101129654205494	0.18408966651456476	-0.20251818295528615
-0.9136162644872401	-0.15921795955420212	-1.1311422822053971	-0.3873079537531724	-0.11861301375533558	-0.48761949704621566	0.2959208660024832	0.6782297073335667	0.14653749589722365	-1.2565131051021754	-0.3734006839725574	0.845221002764811	-0.6027873759971063	-0.8777692789448673	-0.850108008795916	-1.6240525627844746	1.422547318503294	-0.8419969168103207	0.13644667357410883	-0.6276097822782416	0.49178254528848325	-1.390078230533208	-1.1641047210398197	-0.9789729276199562	-1.1602408463435085	-0.12324369034653823	0.07617785893221926	0.8869113361912444	0.011174098065764755	0.45892695645579035	-0.5423183025120326	1.3873898184024982	0.3143035100820311	-0.1168700835117982	-0.6316086158408554	0.10980373153976197	-0.20166080411066623
-0.8881996116847753	-0.09389409315128497	-1.0454620074751588	-0.41257711536100683	-0.1685466165552004	-0.48263568015594754	0.31077499157896193	0.7754788291292471	0.028217190474054778	-1.2016065889556813	-0.27153387825006386	0.7930400442269019	-0.5697800401835833	-0.941700393505102	-0.8899116332916931	-1.6649183908731466	1.4642199630446457	-0.9869498732566659	0.10782815928220053	-0.5344565666639306	0.3789790603284854	-1.5506088093193884	-1.0949594541413348	-0.8403117862949812	-1.122272195169572	-0.11094346004191427	-0.006471090956155595	0.7597458947204832	0.009524957154286893	0.6558357842710365	-0.5088374497774754	1.3017101882000728	0.35609998795330117	-0.15720029884639325	-0.6920906740576868	0.06381869610503992	-0.14921287065021102
-0.8723796708192388	-0.008092369997125298	-0.9695394512862506	-0.4158413193990359	-0.253845861261299	-0.5238785706536666	0.38735896688719273	0.8777006616877354	-0.090308561869253	-1.102788632429487	-0.1757882626561162	0.7149962720332078	-0.5998402924423203	-0.98511408060182	-0.9479071291262311	-1.642367842958723	1.468495684831924	-1.1192829507581101	0.09301921379146506	-0.5281253249693147	0.24284142849119342	-1.6858979528717306	-1.003155178625288	-0.7247459541926233	-1.0400687378027897	-0.07016346572427926	-0.10883254825547439	0.6870995761125963	-0.08159007820485675	0.8317112358792553	-0.4637055163589971	1.2671696543519178	0.4611809488836499	-0.22777817568193465	-0.7732510575837848	0.04154862088426304	-0.025720752237401768
-0.893205922085258	0.062462703142568056	-0.9279565584254945	-0.4228082026443851	-0.35463314860167533	-0.584743735381181	0.472831066515771	0.9451585208139417	-0.20960474016307926	-0.9497298324023881	-0.09812566290023896	0.6017781626051888	-0.6572259034209648	-0.9933942464232173	-1.018204699834762	-1.5878275067940684	1.3817089611399473	-1.200028557369163	0.061788692242756016	-0.5615288653796091	0.057056675638383215	-1.782186604337283	-0.8886675561365625	-0.5630787896342925	-0.9439522921736703	-0.038726915580350144	-0.24574324085014845	0.643225710842026	-0.24076162510730148	1.0193665532123617	-0.42897633355115883	1.237734074080279	0.6006991305386153	-0.2893481282460308	-0.891082094425135	0.053264753546251264	0.11267201919912048
-0.9279420142486277	0.11199362262496118	-0.8858482499509748	-0.40257338557281824	-0.4535994408303491	-0.6326798678861175	0.5397720357120562	0.9852552202678755	-0.31148929197515846	-0.7434631291865009	-0.05216572701843656	0.4683433467279265	-0.6863195122737384	-1.0224663203430957	-1.0946295588009949	-1.5062535467559814	1.188300336098925	-1.2189178408434351	-0.01941066378388882	-0.5734424922243122	-0.1267421923738073	-1.8622168019316256	-0.7857163139751444	-0.4287033757939261	-0.8369497297744006	-0.045018956466944995	-0.41113087890039407	0.5953082981139138	-0.41162440311432996	1.2187723600466007	-0.4339696538442639	1.1426804355560494	0.7452944303644472	-0.3320804567196746	-0.9918310364457845	0.10028633691085398	0.24470836127036852
-0.9468735695784651	0.12391282784799781	-0.8885316225498417	-0.34807254601247756	-0.5212062803985319	-0.6674702804775984	0.5093332537930471	1.0689362669958156	-0.37630779527889485	-0.4859855407185932	-0.025283500370587852	0.33463533211486746	-0.7050393870136912	-1.0943116265447765	-1.2116180160003953	-1.4127847922135837	0.9855268374847963	-1.2010284192984146	-0.1240726589085858	-0.6062333318254527	-0.2688374787329663	-1.9088639641039626	-0.7155731745167027	-0.3759948801325078	-0.7316199121471291	-0.08076058721749177	-0.5695189316180748	0.6010297802307031	-0.5922347818659853	1.2809030732838442	-0.5069169419724243	1.0289981945069746	0.8970694932601895	-0.3332499065373706	-1.0455292962409974	0.17322161852248147	0.4146171964435597
-0.962770530604006	0.09722705170975471	-0.9336986004902015	-0.3023249700168053	-0.5786922208195648	-0.6970601884879333	0.31727671539685964	1.11051802939249	-0.43734265113674303	-0.2280947761258393	0.02552237769630892	0.2058676613075318	-0.7297713122053928	-1.1991632291008107	-1.3375361646141206	-1.3251282668039743	0.8091376708750776	-1.1504678336326575	-0.23743377385375858	-0.6692507446783001	-0.3976325626727008	-1.9160404505920128	-0.6680160286104602	-0.31617326732649514	-0.6817561870389826	-0.11848917824801912	-0.6987420454500614	0.6387145422499411	-0.783770719156179	1.1565241419143484	-0.6006057143950392	0.9234659670625179	1.0576397659165733	-0.27629453974039486	-1.0602683924100533	0.2762167901006577	0.6043048746184667
-0.9749397158851874	0.045842033637111264	-0.9347306668743813	-0.2634305985188883	-0.6534105255081906	-0.709483616098453	0.08752478947216559	1.0797817266685412	-0.5006545436927946	-0.03004568694859875	0.11088747503060267	0.0669005710303076	-0.6974476997765837	-1.3190883931935873	-1.3823983642993936	-1.2226257762838728	0.6151033304505504	-1.018432012380448	-0.3943132010078989	-0.7158840840418589	-0.5037206212637588	-1.8756541542178735	-0.6563579565075492	-0.2859053169664383	-0.6572491485539886	-0.17085977419885498	-0.8025991406409533	0.6492772784655471	-0.9063666765576357	0.9713070511527289	-0.7159962250146251	0.8191577343352379	1.1995426545911902	-0.2252496355355594	-1.0454203195595273	0.37132791530307263	0.6945957363931186
-0.9604445217717803	-0.0007090845395253682	-0.9163786500793348	-0.2324287800681463	-0.7359111882531438	-0.6937135674843189	-0.13630983724746876	0.9804175152271398	-0.5501158897161698	0.12085541553763375	0.20971919064769037	-0.06291436159759578	-0.6262697377615762	-1.4170779798755349	-1.359955389867108	-1.0808118910478224	0.4628250632851789	-0.8516712565582238	-0.5316139302893236	-0.7865942959430023	-0.5432031475029404	-1.8089870693943866	-0.7125065417714722	-0.35578648456271095	-0.619917733483674	-0.21535349189692096	-0.8601512867087173	0.6519454696450101	-0.9106956714502653	0.7365028946963222	-0.8703730440765565	0.781004923394924	1.3211370705823398	-0.14768666654567192	-1.0046357965187185	0.43449451793915606	0.6741073384855121
-0.9496154872747301	-0.0069170039265215675	-0.9170541844398878	-0.2129409947664742	-0.807658395654251	-0.6610178025713603	-0.33761976534703575	0.8380314803536809	-0.5896815424195331	0.23232115233001446	0.2699108935783552	-0.16292786546191898	-0.5984492690044683	-1.4297269624700975	-1.3711650024936017	-0.8904501229390585	0.40325695877561873	-0.6809650996097579	-0.5917809496220777	-0.8850121999915441	-0.5935819103018466	-1.7038639155969952	-0.7886125782345346	-0.4878702246786677	-0.6160412138533286	-0.180392452684937	-0.8528824865556711	0.6790674954486404	-0.8535058205558089	0.4738794543459819	-1.0323358689684037	0.8247403443867591	1.3711389919620802	-0.0639287741971798	-0.9355173362952491	0.467161483002071	0.6184072783730546
-0.9718589094848866	0.02259958345219216	-0.8839905304594493	-0.1957592640588371	-0.8571127892141905	-0.6407213888588218	-0.3567596714177128	0.6964779807663011	-0.6240082986593609	0.29083148245435086	0.2116575675217264	-0.2359857607272544	-0.6042962827771491	-1.4041316432597533	-1.3973603472542442	-0.6583214059458392	0.3705529013978205	-0.4829654143222169	-0.5891689423652798	-0.9626436617738958	-0.698023774880283	-1.5350432575918567	-0.8404289362869367	-0.6246861222255486	-0.6406279068512747	-0.07898651553894573	-0.8471990625676906	0.760130994478343	-0.7714905091546401	0.2571710517213224	-1.1112047228287805	0.8759690013300915	1.336188931018187	-0.014148140065527604	-0.85964232182053	0.46219861715597305	0.5330241713641504
-1.0219528215537457	0.05405304167964917	-0.828315240243807	-0.1591547073338639	-0.8575728300845158	-0.6130575936563221	-0.22845411787270034	0.5774704367641348	-0.6078807154284804	0.325033283900119	0.06681490610509784	-0.2921508674955867	-0.6034475227133769	-1.3622962198140764	-1.3945816932769133	-0.4254943203358896	0.32900539993316835	-0.30196338183197974	-0.5450373762786304	-1.0490798611100498	-0.7947572706694672	-1.352537782249159	-0.8577821834881378	-0.758377010148234	-0.6510360965437122	-0.002937976251712768	-0.8370586376628207	0.908394401254762	-0.6495718774846834	0.11111246722222881	-1.0838374866069356	0.9347207477546148	1.304521047477685	0.03528481979600066	-0.8237617494459512	0.4166219187845367	0.41334591057050674
-1.0751275400229023	0.10262380296352176	-0.8171126287646239	-0.09489373530160333	-0.800336078468242	-0.5906665322652698	-0.1725928652949287	0.5024747581558485	-0.5630248045315481	0.3473218404127627	-0.10830214148894754	-0.3550093432910336	-0.6142927901949616	-1.2558434802207556	-1.4017539454235284	-0.2500911574370893	0.3478394329766318	-0.21635358205158878	-0.45059627911533084	-1.139010724320649	-0.8667978562693543	-1.1753033124994108	-0.8365104611124698	-0.8848654949370605	-0.6444247719686718	0.049692816878642805	-0.7346373548478382	1.0772056308256128	-0.5442330017640448	0.008677574996097625	-1.012874723210647	1.0237141197523312	1.287520394208571	0.09410498495092483	-0.8026747615811619	0.3516963257219888	0.3162847124021436
-1.1118815603784682	0.16692129336112216	-0.8462919601718782	-0.023503481813148625	-0.7173178697441689	-0.6277201274059561	-0.18140793653867515	0.48636407532250203	-0.5408365371565754	0.3518897320152477	-0.3350412258336996	-0.4436850996196314	-0.6484553827619528	-1.1094766816265016	-1.3995690209285332	-0.15277011149272465	0.387301216496273	-0.22478485021178055	-0.34314057188118313	-1.1880040964305898	-0.9372183779203187	-0.9862152667918093	-0.8032155913070728	-0.9901932002706296	-0.6385568895145182	0.1005968469085415	-0.5903681238266196	1.2493177154638408	-0.49814540307721183	-0.04135013405497665	-0.8747582035647368	1.0908547080189723	1.2921103141711197	0.12280391561221982	-0.8000048328851033	0.19216217615030246	0.3332253357802986
-1.1404868478052401	0.21933268743908235	-0.891496467798936	0.03419660250088175	-0.646912448214842	-0.6730078548001209	-0.2056615579717433	0.5285083615611239	-0.5335431714916543	0.3304734362106174	-0.5391319067028436	-0.5631640134097466	-0.6706646044307617	-0.9522450245649434	-1.299466230206759	-0.15110303802052977	0.3582054511633477	-0.2332971882581266	-0.2818833234325478	-1.215394091862131	-0.932671746837844	-0.8279366199725686	-0.7661239381028161	-1.1154019192133624	-0.6434954693175634	0.09747448075429302	-0.45220109540302167	1.3798390262530955	-0.4778256311322176	-0.04804791307062108	-0.6448734193012546	1.1022587563595017	1.3312656649131067	0.1284931309415539	-0.8434320404516047	-0.023376972178289046	0.3911427549736659
-1.179720917313045	0.27505497185677413	-0.9416548940700554	0.06438642989738763	-0.6109334184815087	-0.6837700101138846	-0.2988529326949826	0.5523818734133294	-0.5390217560286852	0.23383613145445642	-0.6756854564870716	-0.6813452332048088	-0.6681890542447475	-0.7712707925790494	-1.137496827425623	-0.2420937103745282	0.30514478664222605	-0.2542132188862872	-0.2427259276871072	-1.2705144720636303	-0.8293796050618681	-0.7281834577886491	-0.7430268390930792	-1.3065334602283882	-0.6802427512928948	0.051135728510535106	-0.29121063275400283	1.3911994691099907	-0.4845399905575206	-0.05918150187294573	-0.4062183160614164	1.1100206740781897	1.3618052999711963	0.15722366835467866	-0.8878672823217201	-0.15536407524980078	0.39794265615512175
-1.2052762064035232	0.34756347029690937	-0.9894301852358897	0.06383427598050607	-0.6253096956791653	-0.6863461859943605	-0.44868479281311985	0.5445290405797587	-0.5812410981171705	0.11495617864396519	-0.8131316798317136	-0.7786267497111269	-0.6886536024491271	-0.5722037120718122	-1.0238570045065989	-0.3962754785326797	0.3078353627912934	-0.3265275573371512	-0.20493131833652214	-1.316988963069259	-0.7367223992086938	-0.622986064475864	-0.7290566232536817	-1.5068614581374713	-0.6748793474207704	0.03673026648069948	-0.14526628729421726	1.302791567555372	-0.5223818846869636	-0.03150909909777998	-0.2397102893643111	1.0831226438299695	1.336701771237468	0.18298317109581858	-0.9429005064649634	-0.19726574005165534	0.4307004409770977
-1.2137330199723442	0.3892310252224381	-1.0168643862117124	0.052953595853739245	-0.6937982802488042	-0.6483295344497614	-0.6011709147145996	0.5005396761395555	-0.6414541662944642	0.033721161652977755	-0.9523122403794424	-0.8440123138127271	-0.7588649210581676	-0.4221542982917974	-0.9589267483183797	-0.5943193014254801	0.33027768787962947	-0.38754615831698896	-0.213494159517516	-1.3601276385583727	-0.6594296708066374	-0.49799146705811026	-0.6998019203983555	-1.661504791540472	-0.6233163260363093	0.03620987212165609	-0.04155875589248389	1.1756261260846144	-0.5378425807320674	0.06055598614360015	-0.084437233326696	0.9890243182557314	1.2745968206827327	0.16796996397674918	-1.0038184714076834	-0.14078958314480539	0.5120923016403649
-1.22379185286932	0.41123189152995854	-1.0250083282250542	0.03879247186785813	-0.7823561477863746	-0.5462214792245279	-0.6810909805211514	0.423698919329684	-0.658677466432752	-0.050750401649320986	-1.0424977749399655	-0.8708996227277677	-0.8274966028818465	-0.31050930002041843	-0.934013859239578	-0.7879476324189492	0.3345951240258053	-0.38260089526149355	-0.24604204124791926	-1.4195142318014031	-0.5847238187101265	-0.40091092742836076	-0.645113636441688	-1.8056123782104738	-0.6108371190071151	0.01205884300431071	0.035197380703088574	1.058995913703906	-0.5167865851658797	0.17303754689320264	0.04778972905042237	0.8864177367206286	1.1452841593914305	0.12150803878720542	-1.0514412812108453	0.1169025143322775	0.5911781088594827
-1.2328186156221963	0.45160819922299267	-1.0246893258881271	0.01126597512924745	-0.894165247644956	-0.4523234798426836	-0.6488989247636041	0.34339301565342095	-0.6481483117756461	-0.13232973207768248	-1.1094227870120266	-0.8935978843605307	-0.8793416967775081	-0.21993069048248243	-0.9942180287484049	-0.9571781178666441	0.3612505993630678	-0.399463431581873	-0.2720712613896081	-1.4654667924881213	-0.5582279341260563	-0.35292745397893893	-0.5739726244232899	-1.9098091276800466	-0.6134391664302227	0.01485004911189838	0.058409680780317955	0.9973249381950527	-0.4703455991408731	0.2626644055631	0.14906450730295034	0.7586446296591676	0.9314554299628774	0.06850351596893112	-1.0623934376987572	0.4657794190955622	0.6766794750193701
-1.2335117970622642	0.5088534931969624	-1.0150629612502349	0.006929942899625401	-1.0216540738337792	-0.4188813462166898	-0.5557562520914345	0.2841255036659523	-0.6204129775569318	-0.15633985577719725	-1.115977561441342	-0.9390854738713248	-0.9194456097909345	-0.16789373677066194	-1.0941308260358311	-1.1444310192299638	0.4019429564702663	-0.4584552854078206	-0.36583096535548243	-1.4833485790664613	-0.5860825820221358	-0.36698346889347233	-0.4605802279150014	-1.8964459912870595	-0.5675050639610582	0.04531677340488405	0.05009393410316816	1.0049169048500237	-0.3789949722229452	0.3646292782091872	0.2758820393625307	0.6028987652807447	0.7331914011894562	-0.0087433855026609	-1.047708829870436	0.7409985997506332	0.7888482797256661
-1.214426201412414	0.578481517041532	-0.998793842066898	0.025914293747670215	-1.1211187436719718	-0.41799051904306594	-0.4133758057870713	0.24382629562891545	-0.5658496996834502	-0.16253749764992068	-1.0738178644310075	-0.9695471329130877	-0.9002542016822194	-0.16556065137347314	-1.1720756324768427	-1.3187303091539302	0.38838578982768235	-0.4625628263063775	-0.5178043614881531	-1.4871609396567658	-0.6076921446957347	-0.44713739901347144	-0.316156428627565	-1.8081719099026672	-0.5163668666456779	0.07798334657927519	0.054879975356203106	1.035724885478891	-0.2599034392583773	0.5125973172522144	0.40180333444642946	0.482589040641097	0.5748519834869381	-0.07299991197228088	-1.0001949967487467	0.9389792543579067	0.9189333458057144
-1.1789507157129742	0.6664353189165183	-0.9947594007469254	0.012597640458195728	-1.1681962594019026	-0.4544662803413983	-0.25309735571432773	0.2021995313248855	-0.5088895410750165	-0.1886594104319906	-1.0475732617548805	-0.9989842966955994	-0.8106392849485162	-0.1891431125940822	-1.2350822051422938	-1.4156909067799797	0.29872077537158975	-0.36279281974412675	-0.6641903334019243	-1.4859128454158914	-0.6164195859689896	-0.5765121278394498	-0.18443725071324102	-1.6873679664302312	-0.4737251507118736	0.15360610866365382	0.03552642103923618	1.0701087924307546	-0.15892300737521858	0.6617404052453544	0.4916190827955421	0.4096867211448176	0.39822981196710777	-0.0811228471924935	-0.94055750781332	0.9723372513740778	1.0716354745110432
-1.1254679166037862	0.7402185101374498	-0.9805919440186462	-0.013743349341228683	-1.1746943366952447	-0.5559242724939868	-0.1892246157354783	0.17461336211583983	-0.4790654965015591	-0.22224144769048776	-1.0518835998037261	-1.088639015160815	-0.7248909418386833	-0.2408369655121953	-1.2963788368986193	-1.454979773476038	0.19222401709924353	-0.26048262341566375	-0.7930645001418392	-1.4627436777807614	-0.625147027242243	-0.7244714820189725	-0.08185108387863574	-1.4738851661031103	-0.3882824098183608	0.25257565403776894	-0.028696270024950166	1.1041626138758742	-0.07381555676502945	0.7847680303222244	0.5084555345530724	0.3906998762637224	0.203068466520327	-0.05751260357576508	-0.8708396758417567	0.8244564133777231	1.1724218359353367
-1.0174240361453077	0.7552333978281365	-0.9507558430941871	-0.03490383621462785	-1.1494687623057556	-0.6696130809763136	-0.18316121037721367	0.11755094358880427	-0.4630235161540698	-0.28364401068876355	-1.0886617504927179	-1.1927049669395136	-0.6609981703710908	-0.33040914605526767	-1.298516263035028	-1.4589221769575818	0.13488763079084368	-0.2278114592949266	-0.9123083096914654	-1.442025313382255	-0.6658576664749682	-0.8528068576294434	-0.02964531214429894	-1.1432889098597432	-0.25629488185638216	0.31294139968660606	-0.08780387949995222	1.1268834995896626	0.007640224684030217	0.8490138316696715	0.4276661728876571	0.43470397902273916	0.05634487978448792	0.0011495278200131798	-0.7949646613670373	0.6756960801681368	1.186021638298251
-0.8640768975704347	0.6983523017915361	-0.9375453933766907	-0.053693309209654504	-1.1226522132397256	-0.7215699739676011	-0.20283683900965985	0.04059768201054319	-0.4455947690956421	-0.3686664754908605	-1.1254654061405778	-1.2985922436235517	-0.6250437510027933	-0.46474454348362687	-1.236720898513542	-1.4176733725307002	0.12794219003395138	-0.17968297021384327	-1.016924878603003	-1.42859128082594	-0.732933539973301	-0.9528817243800658	-0.018425330433563987	-0.7674544190566099	-0.1319010841291906	0.3392213148182105	-0.13288240555199113	1.1467711513706171	0.05172529512120923	0.8378214904198453	0.26634351726416294	0.4836339141801531	-0.08140400311396184	0.05832614187979601	-0.7561962069334547	0.5559276784518848	1.193353705659127
-0.7130865758917907	0.5996049974090214	-0.9363819730890691	-0.048041851472171423	-1.097177450045476	-0.7259278041953244	-0.2571883280042465	0.0031560950905926894	-0.43563059346891925	-0.48534282230216	-1.0941198116906676	-1.4604169614627551	-0.6428441356736538	-0.5966324885835609	-1.1623859673251302	-1.3695760500558825	0.14393964667220044	-0.12804145273267475	-1.1102984597570038	-1.4226458137148696	-0.7720763753844808	-1.0447654979322607	-0.033709817449490705	-0.4613820478640667	-0.06215028228728373	0.3628992581546081	-0.1968059690378624	1.1697946154655827	0.06253305788035858	0.7590638345384968	0.0733004743940615	0.48948520599885653	-0.2598211154012695	0.08272655429226299	-0.7424651450680104	0.4217732478906185	1.21126996703288
-0.5851868981833863	0.4834093009361199	-0.9284069146658638	-0.03152595342900581	-1.0756897077273782	-0.672141104036595	-0.2782763161177386	-0.00028655082211845594	-0.42751544012344606	-0.622792746501662	-1.0322192765157854	-1.6399995971289925	-0.6746019080599488	-0.6890409690212511	-1.0909009376519294	-1.3627050039880513	0.17564255943639245	-0.16684690490585583	-1.1528401083829949	-1.4262312480795614	-0.8042686138534922	-1.1112593572198315	-0.04646311553284276	-0.1967383756894156	-0.016481694861292105	0.3705159392278583	-0.3019493128155094	1.198484547426211	0.09872581109832605	0.650841826233057	-0.15588012367423937	0.4468842191351376	-0.4214683525181398	0.10241756068211445	-0.7224134356772065	0.33514296938722926	1.1654445460274085
-0.5002952778231535	0.3557910327911424	-0.9079907651024612	-0.008968841942321375	-1.074807962725921	-0.5182446906907605	-0.24026436525727718	0.020571833237252347	-0.4185100167907045	-0.7435549461031273	-0.9620296297085023	-1.7815848419576377	-0.6620826971192508	-0.757043546333445	-1.046537470731814	-1.4101490138859263	0.21935920756385716	-0.217299397390074	-1.1360778357263075	-1.4374640962474272	-0.8286479632784834	-1.1729771410170802	-0.06620152153589605	0.05332191823899381	0.03770992545059696	0.3484464875466783	-0.3887860488002902	1.2131458453504869	0.13512470693022288	0.546938122819282	-0.35084367434938246	0.3663692495686038	-0.509728154256128	0.1113938782017242	-0.7269359679582849	0.2858598269028839	1.1049845550879298
-0.45140288025041286	0.2639469347669694	-0.8701045463814016	0.04343706069808985	-1.0923470209070607	-0.31643622125008614	-0.2191033240671803	0.019896804626916304	-0.39363381887725224	-0.8365654826522892	-0.88107689025853	-1.882281342661465	-0.619762577272628	-0.8036823808909832	-1.0176347195317192	-1.5065689390345072	0.25087440571300046	-0.1803315293030876	-1.0752067100895453	-1.4228046620727992	-0.8025440296497957	-1.2036380608746515	-0.10175985836753584	0.1870723301545201	0.09232636983156348	0.31712820884798365	-0.4361379444475214	1.2189773559695234	0.10417386589516678	0.4831917172756315	-0.5063727980943351	0.25937419916947174	-0.5198054645649711	0.08866862363622532	-0.7832769122791898	0.2171649686407667	1.1121096689345873
[truncated: 60 more rows]
