# Supplementary material for: Obesity dysregulates feeding-evoked response dynamics in hypothalamic satiety neurons
Source: Sci Rep. 2025 Oct 14;15:35837. doi: 10.1038/s41598-025-19800-2 (PMC12521569; doi:10.1038/s41598-025-19800-2)
Supplement: Supplementary file 2 — Supplementary Material 2. [file 41598_2025_19800_MOESM2_ESM.zip › Fig 1/Fig 1ef NCD and HFD/matrix_MPK148_2.csv]

0.3473449680303006	-0.42215968182727714	-0.9443608503947368	0.6060567827852703	-0.5502459929691627	0.4757326406785056	0.9730874424880993	0.4309481258463255	-1.1984071628027368	0.22912328035358204	-0.373641299136486	0.16221881342732244	-0.04453005760748808	0.5051429084320558	1.5485897090384717	-0.38223406556737716	0.3928835867562266	0.1896645003207318	-0.2629073407336403	-0.29127734458808907	0.5823623270217115	-0.328014087491341	-0.026212449717168414	-0.4255587789553978	0.8645677831133789	-0.32588060882190534	-0.4954457521873601	-0.00721587662843671	-0.30226673057942965	0.640870282921307	0.11866620800859824	0.12955549617492473	-0.06223890918444859
0.3019699824764933	-0.463865305212669	-0.903127135022675	0.5573651719810786	-0.5233883934178604	0.4876252048087142	1.00798590197815	0.4485968396091041	-1.1092542919885129	0.11699962811446621	-0.42744132070535446	0.18755003141975654	-0.04925825298257565	0.557065030893884	1.5354895969724773	-0.32594042323070366	0.3634392337380567	0.18238462043460615	-0.21808019531147754	-0.2822815943234398	0.4868666205090276	-0.22055312924886727	0.07306661135597706	-0.5710759232791666	0.8596976069743554	-0.36273089380267626	-0.5165282795467084	0.013616714438876177	-0.2708671543463329	0.5877265282123687	0.12414168681534835	0.06040589226405101	-0.04892808956647876
0.27404189316967537	-0.5039192207412168	-0.8779051373036855	0.518652060619595	-0.46900466099309507	0.5425881363294079	1.052197865195039	0.524032484720854	-1.043486195172061	0.0004221033152812618	-0.5126010169373975	0.21701901808824742	-0.0013153686954275972	0.5696169209344967	1.5013088448002927	-0.26555482350715537	0.3615160665364172	0.16967853378151623	-0.24069388920748322	-0.30217807726172624	0.3986402185786369	-0.08107787434646295	0.18082553432317217	-0.6719739583127794	0.8762282765215087	-0.35150368383507397	-0.5462734295339011	0.09752081578406215	-0.1965258651620366	0.4959664608069774	0.1391260218214768	0.021039567405519394	-0.04012317779846244
0.29659966614802236	-0.5147491688480456	-0.8385134779448089	0.5351735339524691	-0.3939835955797734	0.6093097067085689	1.0473417971040053	0.5712806127086266	-1.0069048243885144	-0.07182385274640721	-0.5647819248687725	0.28650325548981165	0.0822669237415492	0.5335787624158232	1.4323826804530755	-0.21159944253441768	0.4139969784052341	0.19595856313893317	-0.27649056616011775	-0.32413829114308296	0.32172906312305505	0.01174173320511536	0.2796554501688798	-0.7291751294254126	0.9246594725706823	-0.3360613802298113	-0.5458820459814349	0.19740052708827927	-0.14132838876017237	0.44369361142276903	0.14864614443815188	-0.05148823250897387	-0.06375620468493892
0.3285159864948749	-0.4913662410291765	-0.7900022243545015	0.5545350417421162	-0.32690935670035476	0.6560067704576786	1.0336650799580585	0.6159671559559728	-0.9878683543124863	-0.10986821068398181	-0.581660474402154	0.3749606760888986	0.17363802834479514	0.510985360342716	1.3738793868783654	-0.17162686451799564	0.4781727363433211	0.20626667083879383	-0.2509000696384231	-0.2914678428289894	0.25662096273925583	0.054846306694341984	0.3999652873716367	-0.7354068731343429	0.952901257428478	-0.29893530489966647	-0.5358365348015488	0.3044301894007843	-0.08634189765315851	0.40383579539106434	0.17304244445489408	-0.16681570750608837	-0.07170131566934203
0.33493953314494407	-0.4506441345949018	-0.6992710469419966	0.5390250366530002	-0.23601207821893996	0.7518758369775863	1.0454935920842814	0.7283339952387389	-0.912344382592531	-0.21222441682041354	-0.6319495758728679	0.5095895398415315	0.33608458600575897	0.524844199758695	1.2626820218382089	-0.09285083916711703	0.516430500433822	0.18523590672333684	-0.1989285979146013	-0.19554139530099035	0.12726560067219198	0.18403983696978488	0.6333411475490083	-0.7885545562671692	0.9988380155913935	-0.21558794058966693	-0.5421195454304241	0.4836498246909948	0.031909154658687044	0.3181609473184536	0.22376836169668857	-0.3309822447269929	-0.07964642665374216
0.3610950444592353	-0.3707315053754308	-0.5987117922160674	0.5362766162109625	-0.12675048004432926	0.8557161356712578	1.0516687712090003	0.8501000352225947	-0.8618484392593853	-0.2943621131027322	-0.6683767921663862	0.6455101947905909	0.5468705862756544	0.5132563466335681	1.1035111429563862	-0.03121426961386483	0.5281087674754879	0.16424558638502634	-0.17003109881209713	-0.04544994794418396	-0.023599251058908255	0.27984234656510565	0.886184758464504	-0.788580906134858	1.0358513542479693	-0.09757314257482894	-0.5178433282829803	0.6687334485779347	0.1663936637740508	0.2799374685131542	0.3024800595063163	-0.4480195005585922	-0.0665425109676617
0.3882825364921515	-0.265502699368281	-0.47567378626462464	0.5480873959483649	0.003212397784435117	0.9351498928436518	1.024358824094043	0.9224496766706803	-0.8398086057769415	-0.33755431909230166	-0.6515834591402403	0.7787261619221308	0.7656690982779475	0.4690982798669718	0.9482251248941326	0.04898809516901163	0.5171069247599162	0.20096853603278828	-0.12702505617270546	0.1454716223785307	-0.18920166134316801	0.3176476252147188	1.1440516096036788	-0.7596487514100924	1.0379460536626008	0.020253883287239927	-0.44662195862943266	0.8158079803865007	0.2919175033082687	0.3182943626022433	0.41136772940647787	-0.5388585016682275	0.018619147396399704
0.3918524697920455	-0.15785639367974685	-0.34348784675847516	0.505910284408136	0.12281591578626819	1.0149907828421276	0.9881340057074828	0.9773321339832639	-0.8105789023215566	-0.3517238485392386	-0.608679788296718	0.8803336132160968	0.9253499158485402	0.42276627750571266	0.8434603666063818	0.1412792712034149	0.4556119955848044	0.23708482902337255	-0.09572610285115785	0.34773842127031634	-0.34934061534136257	0.35693889169564674	1.3665401894679252	-0.728107959783918	1.0287084292440665	0.13920754206591734	-0.3536918479326001	0.9089195725984753	0.42893383596179524	0.3771527386334378	0.5007059120114258	-0.5316608758972436	0.16450021297111805
0.3825146442585984	-0.05902420173638845	-0.23009087858681015	0.43014301816820133	0.25274391361561277	1.098645864579662	0.9282956502454185	1.0568017708122164	-0.759885768461729	-0.3747182603610238	-0.5370751978158201	0.9480719140787397	0.994615436053001	0.3088869905959883	0.7407554880090064	0.22669595882786045	0.37565466127397373	0.25077504758699176	-0.12642469261794576	0.5003698451724332	-0.4856285984100677	0.4006444161460661	1.5525078725986443	-0.6955395233177933	1.0196174337845574	0.22792988424890837	-0.21446367220306445	0.9705270641308757	0.545000569926992	0.4214688487317275	0.5304762930792363	-0.41649886356152865	0.2973877116234293
0.39014450170347015	0.05072427758813218	-0.10979045126419562	0.3824690657438984	0.4240047107544296	1.098281587840539	0.8680441666024741	1.159487029973691	-0.7135611631930538	-0.4029537408232728	-0.4288161470221067	0.9878752303186455	1.0181242268211643	0.07827512630853961	0.6590469269573995	0.31847271736219895	0.3476427362404723	0.2886910886605317	-0.16260660285154901	0.5742408296986272	-0.5780482412995075	0.39701685761668193	1.7326761925526717	-0.6117996437956659	0.9828345120635891	0.27524846674650416	-0.02710053796793479	0.9592976446723677	0.5700705873146855	0.4610487162555389	0.49275632796607	-0.3226263803261918	0.44348947472549416
0.41192809470203706	0.1676501783269521	0.02122224025817021	0.33899945377957674	0.5970269478638166	1.0843962156668898	0.8238177076599443	1.3062033087284644	-0.6747601349424736	-0.40717974083376507	-0.33862299576261173	1.0138119754344073	1.037789452316674	-0.16320641595222254	0.6480789710621485	0.3974825688494693	0.3750777111134843	0.33710228990322905	-0.1686502626361448	0.5907930101855849	-0.5710467532018214	0.38709570356643547	1.834111150717525	-0.4747803318022571	0.9430142761914061	0.3310167961186679	0.1589057999519914	0.8865794379040622	0.5126329435175363	0.4534218091989842	0.404445642618681	-0.27610379536202956	0.535961738682843
0.3959543931523161	0.2886002400260915	0.11639135569628731	0.30065527453148466	0.7492955853199261	1.1193239265357888	0.7816134024448764	1.515285099431239	-0.6290726067600068	-0.4120686428066829	-0.2833799746711937	1.0174653224118015	1.0587968752089838	-0.3496408033338333	0.6665817500353557	0.4493685885151269	0.402353527321533	0.31754772365356687	-0.16122576667560035	0.5459835906320176	-0.4672869951639971	0.4070035699536011	1.8467447076749344	-0.3133346924592531	0.9136675373923921	0.40647773001239856	0.28949222684314446	0.8199151464886547	0.4137925383316043	0.39538616075114613	0.2634892425219489	-0.2117663971869305	0.5242095953517494
0.3252417143375568	0.41358947821152225	0.1819402104423914	0.3048150460113235	0.8533251835819451	1.126909453926947	0.7300810977773275	1.760914855091898	-0.6051973845291958	-0.4188841036079155	-0.23752213157679725	1.0053345957078526	1.1056314298275653	-0.46610163876222377	0.6779652956927009	0.515798593864442	0.3909139982773101	0.22861185771146836	-0.11195593094820064	0.4448078582437023	-0.29199728003638487	0.47238703453142994	1.8371294066459207	-0.14767307428567772	0.8476426118431437	0.490505768376182	0.34585145839782994	0.7785585953328013	0.2661276537381573	0.35562840618228464	0.1315640025311675	-0.1520067993106175	0.4835184887476096
0.2897243779382223	0.5174218403033354	0.2656318999521998	0.3366372978320957	0.882397663096242	1.1794081604476818	0.5653516715489036	1.990731363221112	-0.6182271277923881	-0.3879348682369725	-0.23593142344171092	0.9699314432307746	1.1901085205290767	-0.4816879805703911	0.6689849430074626	0.61096583137648	0.3470259964137372	0.13587427671772984	-0.031066948003379634	0.32271965229897687	-0.07671873780658622	0.6033287857848914	1.7756432215904105	-0.007860676317010606	0.7157603366978185	0.5790638099255008	0.3237878629336407	0.7232186867539844	0.11930671032409698	0.3723053166558014	0.06326247430474516	-0.16223790720730205	0.4472137454994426
0.30676205960869657	0.5692554359564002	0.3650179066943453	0.3549551486701038	0.8673469433476886	1.327990213923109	0.2380454343503211	2.1658671136236003	-0.664961282616485	-0.3332868877091614	-0.26067829714329727	0.9099237053092507	1.2461350936833013	-0.4372775819936958	0.6364063194833463	0.6659149734288881	0.28789855237994855	0.01589781181675868	0.03555339445661439	0.19989061986186987	0.09804299625136455	0.7417004761949213	1.6229625895556588	0.05324466685851191	0.545775479200313	0.6313583544714548	0.24949804622878088	0.750853029776614	0.08202436763467542	0.37777534329111645	4.4353563106258596e-05	-0.21430349132843052	0.39322561287279256
0.3217417797298205	0.5627236821588674	0.4667334058100886	0.3684744059795806	0.8168581441911857	1.4446873387034909	-0.11143926308492906	2.235070241532265	-0.7379976199998104	-0.31020961314207335	-0.24068082344504615	0.8496132038260631	1.2223822670248135	-0.3773002517480734	0.5870234142745784	0.6974581192283349	0.21494419932749248	-0.11853730341358934	0.07071468664712537	0.08195104227448764	0.22625057338438065	0.8430972929198977	1.4178289812796572	0.08212412184789322	0.36544280659451517	0.6460515254255718	0.15278977963883417	0.8883837420876766	0.11240625009263364	0.3822669911786513	-0.12155183504901639	-0.27428370608661423	0.38205280055097485
0.3721688375581256	0.5289988108272397	0.5925089903903542	0.3913828617721236	0.716386305869727	1.4924075915286648	-0.39332314397527846	2.169437196293329	-0.8264148184644837	-0.28926605426655666	-0.19725449135713938	0.8209717708927835	1.126964233906981	-0.31120872764246393	0.4829272134301932	0.7197183674129672	0.18207793501261413	-0.2030647976468706	0.08088084284108348	0.017160473897785727	0.32429436245064813	0.9104693588602213	1.1844531211022804	0.115140506064772	0.16841537965408587	0.631147110799597	0.06958685483254619	1.0205965052259984	0.15524867584625696	0.4137974699139114	-0.224463797214407	-0.3616755684170421	0.4486758666180958
0.4411175493305855	0.5014453206698323	0.7119592380145763	0.43179207043342194	0.5974455078568215	1.5050287091371195	-0.6240878483789534	1.9935148175059858	-0.8872405116954558	-0.2542358286894041	-0.15196475831098605	0.814310972536207	0.9895110186803292	-0.2656531308507243	0.3597500217696882	0.6752212536573351	0.22447382439215918	-0.2290297025740323	0.05086266510302564	-0.01856852950628774	0.3720881271043518	0.9099667453290425	0.9096193598513629	0.13300571635929767	-0.01876696003756257	0.6006810790129531	0.03501985947900638	1.1104081200495337	0.25845771772548864	0.3968982006340819	-0.256478448607948	-0.46903325855663275	0.530996044317597
0.4522193419063333	0.47901212486865175	0.8054620012438429	0.48995458951760595	0.5040194294176537	1.4246735460951752	-0.7618117377309632	1.7315675653492293	-0.9082488870383241	-0.27055978951423665	-0.09924414583377945	0.8102741250473724	0.8363378248517842	-0.25297830992826553	0.3130232772143025	0.5433666953451962	0.3091263393194015	-0.2051274302812697	0.008837216269741386	-0.06860606744896	0.3668542278051009	0.8113233766444423	0.6303875685333629	0.15158237308147657	-0.11474608721606794	0.5775381611842674	0.005003350228773337	1.1384223165845	0.39520101058568546	0.3291899441116068	-0.3022561553725324	-0.48356639564976794	0.6337859176782977
0.4179479822273521	0.44323012647895055	0.8289609681074273	0.5386387721584406	0.4267427907086834	1.2892697393586288	-0.8600492704263196	1.4287963170143507	-0.8890759004438233	-0.33459197594769435	-0.037479221388499136	0.8124136542164537	0.6785482854312263	-0.23830424466429023	0.28199859801801597	0.40814504066899565	0.3858010261653694	-0.1353619147059521	0.0027335201296712604	-0.12253823609444714	0.35340218837807286	0.6799227173842528	0.39151417077213424	0.18122597423389883	-0.1137825254853384	0.589414749846856	-0.037913160910644686	1.0555430283611398	0.48463395380138297	0.2830727276821755	-0.33043121175097256	-0.40905304379845087	0.7592800491645664
0.3548931603343267	0.42473099848226015	0.7886454468096291	0.574011686063791	0.3765853515466421	1.1262666126226084	-0.9754207508339251	1.1365537870613796	-0.810503059811294	-0.3805186525322858	0.02789888296362447	0.8080134904536236	0.5503684340370034	-0.24808695484027782	0.19967568688331633	0.3208109787261237	0.4273215428876148	-0.07912484258567662	0.05158310136873777	-0.19422907408591453	0.3365067941489047	0.5380764377804135	0.1873507161874027	0.16749769316686916	-0.06987762575462009	0.583429512477366	-0.08024520594505327	0.8746615339544445	0.5323910958349634	0.27626854820898006	-0.2748382022365119	-0.30448064179245743	0.8366897068806551
0.28024655502046936	0.43672840373335975	0.7463575086115595	0.5691388109016954	0.35504695190647706	0.9419854387130853	-1.070179309374511	0.8709557724005512	-0.669921382787689	-0.41461667222477167	0.12236422178593154	0.7988498466539687	0.47384284609531635	-0.26708948115434195	0.15285859672747554	0.22042941837251329	0.43261356849763527	-0.07380648589109493	0.1444593432902898	-0.2934998240652415	0.32066736205905955	0.3738529296579598	0.009144262586834363	0.15163507281686134	-0.028402577344875085	0.562258202252744	-0.11892433782313887	0.6853757805872623	0.5563937758487218	0.2709097009768234	-0.22586984609317984	-0.167780906364266	0.7988400809410734
0.25534102035179745	0.4413081391546177	0.7330777017226597	0.5024487602838393	0.3625461517811903	0.7847250276291323	-1.161654586056531	0.6470087222198728	-0.5305683544303463	-0.4735527998220525	0.24069018263456257	0.7927340227083846	0.414054052965214	-0.29148802617658987	0.1431554792385947	0.15650135268260898	0.4222284656087923	-0.057548087478760876	0.22566852013098262	-0.3643228367370592	0.3231236218179209	0.24874586591863368	-0.13010513056657586	0.18507305491679465	-0.011959186940003846	0.5645114680859631	-0.1772039580085775	0.5172906013774738	0.49473642615463137	0.28783120613728264	-0.21813657725994567	-0.0019597425293437555	0.6979537237537141
0.24867714485866274	0.4368034813632152	0.7368184923955895	0.4158958008497492	0.42236535078181703	0.5990938869804998	-1.169134380489291	0.44565202565554884	-0.40981190958950275	-0.5241197901436563	0.3377915520807302	0.8117273901433514	0.3751710011064549	-0.3378006183986151	0.09539879483801889	0.19012555109595897	0.39043652228241565	-0.025860388085565934	0.2404374635781076	-0.389129940996286	0.3545040619147572	0.20687597349513204	-0.25797138707576717	0.2023058683867381	-0.022181320083417527	0.5497948256127543	-0.20507046694395042	0.4181488346571219	0.370056527799801	0.342687123654835	-0.1882039597830431	0.12031716424665032	0.5624454419641876
0.21969768630658462	0.4465485577186146	0.7840714800322752	0.33148215246243623	0.5398237488194862	0.3659996300284277	-0.9945116215082382	0.22442791988398536	-0.30103858137022244	-0.5846717412743567	0.3771729406251238	0.8681019653249258	0.38056012701784103	-0.29505949179639634	0.05810413097014818	0.2628688621278884	0.35892310661972604	0.027444510191689343	0.1954302090895122	-0.4126670569828563	0.4200425816488253	0.2376665154704532	-0.37898189083332906	0.21769419111830407	-0.08156604848827578	0.488229031023869	-0.17348842348386245	0.4222085190702395	0.25572731979216967	0.3730613365972659	-0.11722553080665155	0.2381265791647928	0.40243973463941823
0.20457796880115064	0.48120439166046747	0.8783904157719988	0.25592287479649495	0.7019285461112668	0.19956801633595517	-0.7573977892721047	0.018270773176184186	-0.23259830010883875	-0.6963292905711346	0.41210034639127385	0.9419157216582651	0.41136965817161564	-0.16419633305336512	0.08139522676747712	0.33505099043247566	0.3782011999133814	0.12677442686008294	0.12080501923270319	-0.4302987275015716	0.49281214646738647	0.31729798101912027	-0.4713620812130106	0.25036802705519384	-0.15201078980240174	0.41596022372719565	-0.13589472865793908	0.4511248676970105	0.1803435150333393	0.33610530298795566	-0.0453277621787587	0.4033134694643433	0.2834285930188921
0.20503996016937154	0.511175381499262	0.9582903038269753	0.20854604890646575	0.9032907827471883	0.05255021003441478	-0.5627274417241767	-0.13300391621903218	-0.20901127941702713	-0.8442185752519658	0.4282119473595237	1.0163551893523735	0.4648135181532149	-0.049424179738688456	0.13759019025056043	0.41497276385167836	0.4231635227654559	0.24084610029786907	0.04337813278700375	-0.45516933117443026	0.5383332969516801	0.3737436658468401	-0.5283208823759336	0.27663884514316034	-0.18248866628531973	0.3284818720562958	-0.0757573412101425	0.47709735160315514	0.1182393729501638	0.2563007274020228	0.01989127427497602	0.5595929531584218	0.21446061572373432
0.20159602451535644	0.509433580486586	1.018721076788755	0.22176817968166898	1.0985838994845072	-0.15018050930954235	-0.3706445812038632	-0.23693971281283926	-0.20578038847982025	-0.9920664285601448	0.37821826311389345	1.0940645035124383	0.5490872456127877	0.08945536650966382	0.19486930093910515	0.4621121129485535	0.45394082960269344	0.3041810553071131	0.048681344187392936	-0.5096518280714029	0.5630795401297275	0.3995299252725857	-0.5423988903847854	0.29898353294515956	-0.19491023381409542	0.1810572606141327	0.03328733495344294	0.4722304784763175	0.08286830881406584	0.10885460293551004	0.06393845934261039	0.6651581311328233	0.1412166238362766
0.20133002948516882	0.5083975091945612	1.056962159622475	0.26639658512966263	1.2206115774458393	-0.32177628148017845	-0.21328623146586434	-0.28696121010619413	-0.21686856348027955	-1.1466054485516	0.31131762383247363	1.1810787511342677	0.6190035281914555	0.2654665091204349	0.26047827598960993	0.4679577663583808	0.46959806326843434	0.3019970913412725	0.1626703711180462	-0.5732782405314989	0.5530938112035184	0.4292933874233202	-0.5315116100716604	0.3475199892320586	-0.20368702436141123	-0.000588825670040094	0.16381114047619802	0.3785728468403541	0.10026839018908759	-0.10114105374700566	0.08300123741055494	0.7253038085524102	0.0494892140337159
0.18003642733168432	0.5199594641924928	1.0562310050818562	0.3052904484661613	1.2825584564109185	-0.4500016936516455	-0.1394667486193102	-0.25710967139887314	-0.2505881435432367	-1.2967113116693056	0.25587008312368836	1.284664257697763	0.6840187566393899	0.3433593978827879	0.35660599487385225	0.47845655988243835	0.4809182233139335	0.23409198951463125	0.3246084339556224	-0.6050702802903377	0.5243532764549872	0.42575323994283576	-0.5110305877004347	0.3951078502820809	-0.19851311680726605	-0.18277475689341918	0.2761956229541315	0.2157818759587835	0.14628800626510413	-0.2836976337304273	0.1028481581224308	0.7464002978811513	-0.05023848113508243
0.14699704463462954	0.5029318577409935	0.9884376759319959	0.34815095103522026	1.2848082163733348	-0.6267830523439225	-0.09093505916024729	-0.17164955686986905	-0.2732195486057337	-1.3775646353994173	0.17762996727928107	1.398140040608904	0.7946686965784618	0.35523840309648685	0.45712450994021403	0.5041540522720578	0.4668525762978197	0.11621860102520536	0.4779813100786029	-0.5828031525764266	0.5191652885530951	0.4467318916790357	-0.44378815741006755	0.4407985208583446	-0.23313849813115786	-0.3308565708702691	0.38795389174812167	0.0599232316773872	0.18811273824357932	-0.4101753227615764	0.14286647236435943	0.7270411664971286	-0.1712910748835453
0.1572448531660897	0.4616241457938378	0.8766730527812483	0.36146221977070603	1.2298198972920023	-0.832963686687814	-0.06251618903346252	-0.08217562058224784	-0.29723128735501725	-1.407954547239561	0.11172920168277226	1.5234639708997728	0.9414562846101132	0.3920012068133805	0.5177102696054137	0.5213870385242394	0.4169364399987712	-0.006103602950181702	0.6110218738136747	-0.5188592430481656	0.50968458499787	0.5682551024134262	-0.3555904073883	0.4770295889335269	-0.3276513357194221	-0.4353048308475998	0.4761665260259342	-0.08121608900088839	0.22879566744994378	-0.512149071336969	0.21892830882553307	0.7810371483346129	-0.24972145866359918
0.20740591596420588	0.46039287266418966	0.7189647187293391	0.3048893276448902	1.1803077381191804	-1.0234804212493935	-0.07884562397242187	-0.0038355014341106943	-0.31428068366215356	-1.4669528218958148	0.05239578824398505	1.6466887404964439	1.1187483589326341	0.4309767664034142	0.5427360009314791	0.5225094039789239	0.3528949721842473	-0.1477781542895042	0.7015366857531675	-0.4100212480814882	0.5002268371413248	0.7014695409383076	-0.29723027311576794	0.4793220274226483	-0.421326293541833	-0.5079961254880022	0.5009854616994572	-0.11704102338331723	0.29896689433608653	-0.5688505669469264	0.30996997372591467	0.9164131824715904	-0.2312104535575798
0.2932943112381188	0.4793424664400233	0.5246646504585935	0.21866320739850345	1.1893067779688375	-1.1900191751592581	-0.09808869976599735	0.07448444775544129	-0.30134195141127734	-1.5245631455682325	-0.019027007021473773	1.7291009819810008	1.3198746052104204	0.47983208686562157	0.5342977218489724	0.5113558972729677	0.29764702060893844	-0.2765309188309617	0.7277725730962296	-0.28617622502625617	0.5114980851936641	0.7927266759907854	-0.24635110175146385	0.44390780524588713	-0.5092198809798497	-0.5302001825528472	0.45965535855935985	-0.046696901067129294	0.3717195883591812	-0.5740537630146634	0.40931273489135017	1.091059021581281	-0.19156766020832222
0.41846597254929624	0.49470334950870465	0.3352446136566242	0.16650264430665884	1.2034331777328318	-1.2880739021139083	-0.0975451100543119	0.1312023712993532	-0.2612060949800658	-1.5174576651584384	-0.03863816588691671	1.7514045643568097	1.4816704004971801	0.5734277782715703	0.4796928409339019	0.4798361340871618	0.2400116890591792	-0.38522356990844653	0.708580951462363	-0.18049203427001126	0.5102584774648908	0.8859287068813056	-0.21243884049889847	0.408941530819875	-0.6162590210676238	-0.508981929290037	0.38432185238126493	0.009877531426787288	0.37698180983066015	-0.565381769568438	0.5051403738598564	1.3260987321026598	-0.2002024509656764
0.5557054083879558	0.547392830142136	0.176005956147608	0.11324271303799978	1.189812537960385	-1.3088591042874276	-0.10326367382121959	0.17240959669060876	-0.21542755578528286	-1.477911419962235	-0.04152416493200613	1.7351562532142495	1.5456078037628396	0.6645972022727571	0.4024292834246867	0.4068122316915589	0.21468556649692933	-0.5012163227606232	0.6598514429342501	-0.1140504811388563	0.4679740804946121	0.9399487351020251	-0.23895637472690465	0.4252784487883199	-0.695250135993455	-0.4969645115128675	0.2793058175843686	0.05932971056435732	0.33103665915282054	-0.5070348187917627	0.561598644222791	1.5593735075690858	-0.2325898131034823
0.6647773705035325	0.6361946507366377	0.052678889098711254	0.025530960120241298	1.1695646982986574	-1.2700957736359917	-0.0940661358995408	0.23576343660932855	-0.15123445509863132	-1.4237191845335944	-0.09144967597184596	1.6487071642408586	1.5128866581348372	0.6923925216616661	0.31623958059050694	0.3288312152044188	0.28123378328462073	-0.5850764946710099	0.5918302521798118	-0.06919872864286494	0.4445133564426948	0.9189919361280484	-0.3119550502521306	0.45658209160527424	-0.7170978508880822	-0.4993116634224702	0.15385434290153405	0.09596183366050193	0.3331465121012881	-0.36975049177377867	0.5757943300180745	1.6236833286339523	-0.3173376636037756
0.7044666289552918	0.6998454653291464	-0.022357971081461352	-0.07880502239016234	1.1411026187741624	-1.178726596246431	-0.06151598396396117	0.2992181263209741	-0.07910822783846241	-1.330125713713033	-0.09926687023570627	1.4905434796283257	1.4190345219799363	0.6695079674999889	0.23892181572101867	0.2690652547423137	0.41526527401666147	-0.6095854236209467	0.5029364218381744	-0.0478205927198133	0.4224070186129539	0.8400379062083637	-0.37158716380876866	0.47183866499838845	-0.730713397083199	-0.5059775748457425	0.05219898820845574	0.06004193589999439	0.3670282682737649	-0.18152376222935845	0.5531623509501786	1.5394076797599294	-0.4512183011291354
0.6961647840657361	0.72478625396754	-0.04543184809584825	-0.18531002860076679	1.0819635797621727	-1.0578295749443893	-0.0645383427609202	0.34262387719810733	0.003696624866746756	-1.2380652036805924	0.01840008295695521	1.3426535718748736	1.3251823858250336	0.6225742508223495	0.196513590867388	0.2061192588252589	0.5576128049930237	-0.6059859274550324	0.37149682758246483	-0.0667222515111852	0.355032042984414	0.7329156657803875	-0.407806234949461	0.5174239361038906	-0.7221041824890568	-0.5099207900538735	-0.01977383786582564	-0.026374738157015225	0.3794888115694314	0.024580615342668265	0.46195844964069943	1.4125805497953823	-0.544849227105043
0.6890809164196721	0.7213777295720443	-0.04233719399369654	-0.25174752166448894	1.0104072609576364	-0.9635247555983634	-0.11141751949646372	0.3518213783133385	0.12313341002901126	-1.2025792330042695	0.15420110888962352	1.2429636231381063	1.260370520619039	0.5612188006908279	0.17775784421290697	0.15039849052275273	0.7147620918109547	-0.5688585400358208	0.21396143081313976	-0.07768648359845484	0.2512034178505544	0.5865021588714813	-0.4300982108777237	0.635734842036664	-0.6552623241681028	-0.5061418754794138	-0.08130976920775598	-0.04824005596100259	0.4069168998995315	0.2323526839620496	0.3112137861955997	1.2269590208127001	-0.562477442101682
0.6666393357148516	0.7040948591790313	0.004388682229984353	-0.25246062534674535	0.9583663018270645	-0.8960264186431303	-0.17253874667810307	0.3225547684050098	0.2274623671468749	-1.2231084781532675	0.24648490512666593	1.1614798565759787	1.2206740157925224	0.4954572489522674	0.16393496734327365	0.07622884005882091	0.8518772816766551	-0.49379488965449586	0.07970012785005112	-0.07660699356669666	0.16704782648624686	0.39738835457451327	-0.4171197103856411	0.7943083458013457	-0.5558688369437415	-0.4747604544480257	-0.12942385392388311	-0.010990670907310152	0.4588192824318728	0.3839791539872599	0.20497597764389144	1.0446467450580552	-0.5361040875840152
0.6061464659546906	0.6955360093753686	0.0971602909186342	-0.17373695009078363	0.9182368624974906	-0.8318065723400083	-0.2765383303173	0.30851647722912967	0.3475058923912443	-1.2653477625718443	0.3378142764826536	1.1096467348193408	1.1577941013849469	0.4552200303117594	0.15426798809457548	0.02053145436995548	0.8941736968905978	-0.4554339670323582	-0.003009957877544649	-0.07813097949388317	0.1126887320097949	0.23430119008777103	-0.3404991277463444	0.9762805320756742	-0.44688162640036194	-0.39624822307180685	-0.17085832601130962	0.01308254543714234	0.46383328590941514	0.4748349622469773	0.18821154870470422	0.9456724964294938	-0.49585437603455806
0.5576793715067201	0.6957011801610525	0.19726044860743164	-0.028635207077951995	0.9207482224555339	-0.7681224271238334	-0.4288086803539482	0.33094547117679385	0.5557087515653946	-1.3242631744827964	0.4545722535981209	1.1251684134139093	1.043686986332909	0.41401230470935013	0.13856592273547524	0.03198893505322138	0.8557567741351342	-0.44967072878918035	-0.003110018470004805	-0.05349320700434366	0.04547444627202253	0.1223276364457937	-0.24169436403337546	1.19540603179437	-0.33445910881698293	-0.2595500958565291	-0.22657047009258974	0.0354939026651165	0.3970874673396084	0.5517488733508332	0.2517811816660348	0.8743580893652766	-0.4742811927366336
0.5182141088698535	0.7236300584677455	0.29215750654206146	0.14931387429889487	0.9676269416723521	-0.6809317182124561	-0.6154773873458972	0.35042965117089764	0.7966907436752404	-1.3481483608165945	0.4930901148691828	1.1620450152244135	0.8970824252190006	0.33885624557956434	0.12006314376226741	0.09250313915178608	0.7698110950550665	-0.43108681319100184	0.09446907129717609	0.00882088424067532	-0.02222190913805213	0.03290613342023082	-0.16324126886612797	1.396771720689305	-0.218391814252142	-0.10736076603787459	-0.2589457175523366	0.06780519205840954	0.31122886323660903	0.5859254218812252	0.38819496230827977	0.7809544170039151	-0.5066685548744422
0.461977159592704	0.8034075479534737	0.3952502967692011	0.3023637521035597	1.0146451808868369	-0.5480349925628187	-0.8407627074558105	0.37525887019029996	0.9843099455639974	-1.2642912625692202	0.43986956554951934	1.1537896621097459	0.7212342299142465	0.2506371627425591	0.10439721664334926	0.13739775733928689	0.6584199244140223	-0.37363642775637224	0.2563871220162567	0.08753899067417636	-0.049837614651220094	-0.005795108480614529	-0.07487104707702215	1.5218018428832933	-0.13925407036728688	0.050555614440211796	-0.23619328703581646	0.028252945086163984	0.23343734393658072	0.5645789764751229	0.5545413604274241	0.6998777129169914	-0.5569048295362364
0.41379005991335305	0.9107385275966111	0.47863592158759155	0.4109040750739423	1.043124700411041	-0.3821819360442452	-1.0793333601192552	0.4170308544219701	1.1369960872255898	-1.1006373405943533	0.4082599224651228	1.1377230091041866	0.5058725567007241	0.17493761971410635	0.09937400125804643	0.1900320206414014	0.522299476204339	-0.2885427206430588	0.4401383940101555	0.2104315225249181	-0.05206431742326854	0.02593510227039152	0.032255479409938906	1.564620377881236	-0.1382067206599704	0.2007733366548003	-0.19872483494668364	-0.06564209499500825	0.164904355810423	0.5252437036382552	0.675218209388041	0.6285908829630135	-0.5793332157526206
0.38209465210566806	1.000035860548167	0.5026279926762433	0.5406295199380812	1.071691419933789	-0.20096497235205138	-1.264980118453241	0.42881011023621324	1.2334829287822557	-0.8750228008186214	0.39405717125898077	1.1489252608857063	0.28827388782586894	0.12724690760618138	0.14228816147422613	0.28566691042623044	0.3780420412484175	-0.20723050669281523	0.60017530559099	0.3699843825130139	-0.08925254928637869	0.09791810104023203	0.10838020571814197	1.499509854816674	-0.17366998174971296	0.2317322703424602	-0.15006803170447258	-0.11528420088874655	0.09803442824364485	0.4590252511180807	0.7202658523117192	0.5526986756000133	-0.5406559740854976
0.34601732616909475	1.0791226358392154	0.4663593267427961	0.7363913370446686	1.0911195796092106	-0.020005145181590724	-1.3210568331104624	0.3759446487822318	1.2383975234473028	-0.6223121433285712	0.28711613577719974	1.1422846467665715	0.07956219262375341	0.10678862084925836	0.21122185462148022	0.3860250881662019	0.2575987215375985	-0.1482230358381001	0.7266118702236882	0.5062964571114948	-0.13571488341659108	0.18364648724973187	0.14781156352547958	1.355297028943605	-0.1942608769955612	0.1345601812848971	-0.055071415850630336	-0.13506032437487164	0.02888089513264553	0.3567624360944803	0.7223749256298707	0.5200749541936072	-0.4306106695133399
0.31040199160074494	1.1740507910300253	0.39603246209172444	0.960825864708724	1.1027694994145798	0.10822026698987552	-1.3145989873356698	0.28475626601479764	1.2013560414348246	-0.41921555458912996	0.11422888589504962	1.0919047901059127	-0.12418743947504467	0.09380323769899264	0.26326092048362604	0.493678641361641	0.185201423812514	-0.1545120431841646	0.8380993823428365	0.6551602491380655	-0.10176340506749078	0.30685236067546695	0.18875204929701422	1.2088444643167964	-0.23768399586091413	0.03126202574327387	0.026545100956337574	-0.15680693795625184	-0.01895071229911632	0.2631716145171087	0.7176159909632636	0.5555115408438438	-0.2660806628780107
0.2903123669523226	1.2757959950118214	0.287311482261225	1.189910422634171	1.1121696592575365	0.15617622829330907	-1.2910071938486267	0.18739587592003595	1.174416781789385	-0.31623787786292007	-0.10001677549939585	1.0109659979547794	-0.30133715952820755	0.07480071138492564	0.32222045934063315	0.656374867064043	0.11419676440585598	-0.24805849972080418	0.9225705344977341	0.8213170481439785	-0.0009190207621460389	0.46884688705094674	0.21703741914022062	1.0515884539366653	-0.291727240758458	-0.011949040912513165	0.06551646588692986	-0.1882398161022637	-0.00045847175076695333	0.2027344909610879	0.729783721644931	0.6219447993967	-0.0921985985214611
0.2893603847390175	1.3484711407131038	0.13361599638573032	1.416885382166269	1.1181864591570168	0.1173486135114428	-1.2214059671647302	0.07232626218673992	1.1739313897237014	-0.24955408357974534	-0.36857375750613236	0.8629751690141039	-0.4475960031308205	0.049451069540012604	0.3873415681486806	0.8685954684545294	0.05799386084076401	-0.3797434381052831	0.9385001808173973	0.9349174991331161	0.09099559675631172	0.5839672384533522	0.22413032057193932	0.879655567252627	-0.3086943060169871	-0.02682998401939467	0.10022957776672399	-0.2534559160018806	0.056035943669420475	0.1829223213185537	0.7361650204024297	0.7072683784596038	0.06802780633065042
0.30098016763671315	1.4078124993518393	-0.02567367190519094	1.6107307331267886	1.120959419110688	0.029129358513125158	-1.1776143799915455	-0.062146851706311526	1.1729606055923334	-0.22817549529138387	-0.5885914169907511	0.6486185673569874	-0.5792533659622021	0.009039159646361913	0.41489697628749306	1.0380726521123371	0.05116993308047204	-0.4758580744906363	0.9138652629536945	1.0045763558883318	0.16094161063711493	0.6136214367929631	0.24870754741741025	0.7380250284132817	-0.324907279486252	0.06569474425715556	0.11607278397043	-0.3437423477158396	0.14705748204632113	0.19541888623337433	0.7209147979480786	0.782553889397464	0.20676378945759274
0.3197818163494889	1.4680698050748229	-0.1486266598867906	1.7529206361037333	1.099874459462947	-0.07959653409349582	-1.219079403198725	-0.172476525171889	1.1460820199551054	-0.19136372069019938	-0.7036223395595544	0.41643928403666947	-0.6843311530721452	-0.02659785599472462	0.41157225819074605	1.1345960812154554	0.06718527374238373	-0.5044922687093744	0.8920320416788814	1.0799713263417137	0.22517165554636714	0.5872233000249102	0.2700509286253158	0.6567883863218044	-0.34216760266283075	0.2727135426841327	0.08117180798545656	-0.4577696239509549	0.3225724255595616	0.23066275703407121	0.6637264637442486	0.8784119245696236	0.2870425150291568
0.3460313259075293	1.4913438703303985	-0.24048007450117348	1.8417763261784466	1.0437351004008437	-0.22027163952559112	-1.2274071975817091	-0.25698865164735196	1.0990596635920076	-0.06369294586347418	-0.6751713883434057	0.2146776465447197	-0.7514410229120563	-0.014951772451885326	0.4207875094371684	1.1613925564461218	0.12871999258373787	-0.45970078552116533	0.848165477944332	1.144677228833569	0.216678047034421	0.5302531489037867	0.2527606339498179	0.599609173432248	-0.3168845807282035	0.44520573652085177	0.03464413126864696	-0.5778745563834848	0.47778313716870835	0.2885205184368581	0.5629506142985343	1.0397655965466934	0.3048086659803909
0.37474478942942	1.4662078798543778	-0.305722864555858	1.8807890401286556	0.9918859812670661	-0.36446094408805646	-1.1753530467909414	-0.2814346414536203	1.0706338907454125	0.11199678986675851	-0.5010115719531819	0.08961611134062597	-0.77958649559643	0.0390278247691742	0.42857530019639967	1.1257106880325196	0.24570161133161061	-0.3578431327812053	0.7716991731862538	1.134432656767472	0.13775635496937133	0.44828343779702723	0.23165440142199828	0.5733910550796605	-0.23083432877505916	0.5383407242938937	-0.030628208387463846	-0.6786069596867539	0.5380256442973503	0.3582522400967868	0.47431545613297005	1.2210575192226916	0.30800878012688865
0.41041612295149543	1.414389299727284	-0.3237806813497245	1.8731380318710957	0.9477976620036319	-0.47708674060764517	-1.124625254896682	-0.22161054428746105	1.0643692993976839	0.29367335894518637	-0.2343634397085495	0.06872542558590777	-0.7871719445207587	0.11662956144295773	0.4223233846449045	1.0504420547275441	0.3832146978597214	-0.21416661447320323	0.7275324276743248	1.0489624460176792	0.03615443260756014	0.39408858747850795	0.21175547126553532	0.5976856330907983	-0.06927016292437979	0.5972072941867358	-0.11904958055992636	-0.7727868899021849	0.5599184713626413	0.3687698116354153	0.43413490548195155	1.410925923181356	0.3088639830453484
0.46607908295297484	1.3352875089102656	-0.3233045807186216	1.8125985005127163	0.8862693430315621	-0.5737915008231926	-1.0374769523196608	-0.11676709955728566	1.0700423191653605	0.4758056731227828	0.058258683941877276	0.12990384927919502	-0.7749498136802194	0.22862606484659	0.4323878845356056	0.9295773248258881	0.5168283970962347	-0.029055446480036128	0.6929514869200825	0.9470882200794064	-0.09021668863098094	0.37217026696662214	0.1671284014671805	0.6624272580076875	0.1743224320033516	0.5884758890830111	-0.20473648631250976	-0.8791458733569663	0.5688543191443941	0.31231291071240713	0.42810511894414593	1.6424357635928284	0.2875114972747671
0.5247659864555413	1.2277913584814453	-0.3200738978647294	1.6908954720739824	0.8022608644350573	-0.6499253393000031	-0.9551339827939185	0.03188549522174524	1.1075843617455738	0.6546234774882312	0.28173045251983214	0.19863117777660433	-0.728786357760039	0.34163189549060397	0.46704445687018775	0.7802793367388194	0.6297514698875457	0.15658149061602408	0.5906495371887825	0.8537652485103561	-0.20820897985098216	0.34166381090022896	0.11687444025947069	0.704745145519498	0.4415641833222937	0.5002699203201334	-0.2605321255516496	-1.0155370251310116	0.5359406131482721	0.2184107868061962	0.4245359179441882	1.8749108028624792	0.2651106982492988
0.5628032757724508	1.1046340144645177	-0.2938713595602582	1.5257674006510686	0.6670659866937032	-0.7070310751684804	-0.9219967539697201	0.193467033454424	1.1402724836689524	0.8079817033591082	0.3517216104637081	0.2559140436431665	-0.6695873180315611	0.4323742964285568	0.49322661188207884	0.6479103609266164	0.7002587584661931	0.3250500443139836	0.4860061695939123	0.7461760753451293	-0.2761119365491834	0.2731116957997436	0.08328556357066358	0.7291978227367824	0.6760448357963689	0.42222711932583595	-0.28691659543502734	-1.160902216134055	0.5070232168545482	0.10485214442186522	0.42953820722442676	1.9804484037266477	0.2689729049778296
0.5870508227348671	0.9698396378198012	-0.2759325679241654	1.3240036275521394	0.48042310981186953	-0.77525796560196	-0.8759438335959381	0.294962265059323	1.129942733771124	0.9608634684444912	0.3905803377637181	0.31824296887077236	-0.632961598158326	0.5056669821914864	0.5099405479662751	0.5333121714802967	0.72592309319149	0.4668661488733143	0.4255695717479542	0.6724109231749884	-0.3573291984823287	0.1563523872304416	0.030660115562073986	0.7634526507351355	0.8613628930089952	0.33782353665651493	-0.2792141671225515	-1.2628454025079001	0.5422453501942879	-0.03127591680329027	0.4302412316638121	1.9706309524834709	0.25410340907299395
0.5864068347670438	0.8169665679055944	-0.2832441133303473	1.1201599687132897	0.27827607318905667	-0.8205782775576168	-0.8321305028342876	0.33625017028492665	1.1150472647554581	1.1087527531253256	0.47004757131233654	0.3595802871564399	-0.5951156988334583	0.5688469854113863	0.5544628598705561	0.4325798719220977	0.7000001256356279	0.5386538533058844	0.3732178697727804	0.6521757766973252	-0.4935483144549929	0.017936991295958937	-0.0656653664954335	0.7638478987505011	0.9451927635826293	0.22039552661907985	-0.23074522798552333	-1.3395995528447986	0.5958852586841925	-0.16484685175584063	0.4095831289064952	1.9106231606150537	0.15834826939639318
0.5635032626940009	0.6656551126924052	-0.27089950410968017	0.9410075248726308	0.09104023631712929	-0.8290637827748448	-0.8714646543716693	0.38861138277425666	1.1112096337361481	1.2200788514408873	0.4785464976340963	0.3734064898056997	-0.5281481832629066	0.616265955569977	0.6023279589916746	0.3669682580501584	0.6455081777188899	0.5525462907552308	0.36387221043699797	0.6343112749952883	-0.589985204613597	-0.11667602401133474	-0.15041368117046683	0.7505675654342163	0.9084936298382505	0.12481950086004875	-0.1585427902271363	-1.3936099741304322	0.6108031601198375	-0.25479098890967194	0.37086270593727744	1.7674428042819545	0.0456545944961055
0.5257739676225746	0.5574832635948754	-0.23298148956134845	0.7932316430513324	-0.03881800151338381	-0.7986359610362925	-0.9172783952723149	0.471530082521422	1.0878198035710207	1.269610057446191	0.48797712443497476	0.3626482912479568	-0.4713081571409242	0.634511486453756	0.6602214197633134	0.33825440850107186	0.558806494980249	0.5768732227080152	0.40929971941392446	0.6039373888075824	-0.6550416546753605	-0.2289118108000144	-0.1705282010361004	0.7208976144141052	0.7897870140109678	0.07372200378799378	-0.05058355111571842	-1.3644324762139313	0.5970518832556984	-0.3338617804347711	0.3327912286044191	1.5571121845299225	-0.061990624466179166
0.47310695164531813	0.46641409857870036	-0.22378254522473534	0.6759855126267145	-0.0831156007733216	-0.6958242084295592	-0.9134297801135987	0.5928725533749694	1.0727726495348295	1.2584650182028378	0.5202230507734052	0.3236321602683704	-0.44930425436311144	0.612869181203313	0.736274346226433	0.3097276198610975	0.43975581358785876	0.6302590085395627	0.41450287022185384	0.53438436440842	-0.7408271006460122	-0.3421091191265997	-0.12706531566727086	0.680476917376049	0.6236773504305295	0.006147500310523396	0.07113151525293399	-1.2706561403553598	0.5826304178079257	-0.42173798068988544	0.3002898679836135	1.394131463049068	-0.19344358919075075
0.41115810908833844	0.3861260812099453	-0.23536199271684852	0.5924186748620816	-0.05343272126922281	-0.5407923138673001	-0.9208226001924864	0.7526589652934885	1.0579681915314814	1.2041277729699185	0.5103606603358591	0.2893795093256066	-0.43104223523697954	0.5565991875521664	0.785874080876293	0.23813005689749148	0.33397498588676583	0.6844334480254382	0.3543464420347847	0.42116490990108063	-0.7833180989044214	-0.43896056130872907	-0.04044137052244656	0.6362091396551014	0.40853077355352074	-0.09456878813053889	0.17380968562978158	-1.164012266766322	0.5176221251956792	-0.5030768320393815	0.22866249337086503	1.361425010311963	-0.30906150632835205
0.34527534003225924	0.34675537211309143	-0.25124334948282867	0.5463937747030012	0.02750631737856108	-0.37429641604439023	-0.9483499831921158	0.8779547480298975	1.0166946974463245	1.1474910865548174	0.5117241244516496	0.26612726778991835	-0.39453853330890754	0.49784469607854565	0.7890903842524946	0.09764731415244135	0.25342080658232224	0.7629954851298196	0.2946903168100189	0.3035851623242851	-0.7427324236365301	-0.5335830217438884	0.08623914258630747	0.590175920798855	0.1821985018023695	-0.19418191517408756	0.2709980493774165	-1.0278110417484476	0.42610415083090425	-0.5604676399489061	0.14759836762944817	1.39369022928533	-0.3814778824882646
0.25206508155895385	0.313180656041177	-0.2905216515485868	0.5169336788297105	0.12255431579063228	-0.22359298626465787	-0.9474802396534239	0.8934452762239686	0.9744655877318518	1.1084005864577826	0.5280175206353348	0.2647749238811584	-0.3729413570149748	0.41793315283543475	0.7822783259781785	-0.06771452950484555	0.19286093456386783	0.8692817314671709	0.20589654706084587	0.16581260121224847	-0.6697333018311585	-0.6405959983607454	0.19825955547144672	0.5621133117078976	0.01246500823461516	-0.3020804884585325	0.3925252516408899	-0.8706229101738687	0.32733821104315297	-0.6167021820656031	0.10076612420579141	1.3920080255610752	-0.4440180442995166
0.13267531221976084	0.2586292501872998	-0.33333670115966196	0.46114817201971936	0.17885063485011482	-0.14261640996185626	-0.9131253698750559	0.8092962090030568	0.9432033050014195	1.1011708119300327	0.5092926134451534	0.3293442994650639	-0.36423741025997936	0.3376528169468012	0.7342686738963289	-0.2645961363479398	0.16427205936987027	0.9573884999777919	0.10741691196152323	-0.016938711223044123	-0.5604412204112328	-0.7206208136294655	0.24275727144429723	0.5783711800732684	-0.09771618097510498	-0.41953197001506287	0.5145742986409788	-0.7282015838914491	0.18513412231633167	-0.644875042825527	0.08302827681207171	1.3595221897058396	-0.4765157552009948
0.02252537024499987	0.22322263994688035	-0.3432157892549898	0.39589918509309313	0.204609514419773	-0.10824582822338118	-0.8913165506423342	0.7152235221578194	0.9198286433383466	1.1736549983844715	0.5381298794941107	0.40335989817284706	-0.39616543924442105	0.3102651104818938	0.638177093252265	-0.49243632364949635	0.14758029438186532	0.9963560792571038	0.0967704649237591	-0.2132153987621309	-0.3857483534493261	-0.7536840428762085	0.2598750943524568	0.6214532137481177	-0.1738375577028865	-0.5036538944552318	0.6457243178476786	-0.5653868721653588	0.022054900299362558	-0.6126330159100626	0.07199620099402622	1.3398872872194816	-0.4511079523654587
-0.07666277653832329	0.1957292118933598	-0.30725318801296464	0.34188158116203454	0.19015175466131493	-0.0772394493109311	-0.862875936927078	0.6402719560521358	0.9196769583178209	1.3034802045890885	0.6136430671069406	0.4456660598558355	-0.4679526636489307	0.32903471512510246	0.5586910339718537	-0.6623577769664544	0.1094220044569649	1.016699299161094	0.13435322345180917	-0.40087733251836283	-0.18279702141118917	-0.735524397467061	0.3190544695198362	0.6666432368382512	-0.2045249041272676	-0.514051777414775	0.7752670552655953	-0.349796263068736	-0.1739876713125113	-0.5376536264211358	0.12639947684184016	1.2063864965783906	-0.3921817125644773
-0.1662191032811479	0.14324994862352797	-0.26042529022547733	0.28168374531807033	0.10232391612861891	-0.05120437648534285	-0.7710092756526443	0.5918237155284947	0.9335864747000665	1.4009475087526	0.598145024990794	0.5100134088278571	-0.5708748003943167	0.3580916935644827	0.4805962969384523	-0.7689591125481245	0.02795266282898463	0.9989040372172443	0.19807180873045713	-0.5629278361093497	0.03842704677697366	-0.6703813132737103	0.40667012732684443	0.7255878908631079	-0.2127361258326279	-0.4620388910979729	0.8672160978575901	-0.13016971040351222	-0.414213045845271	-0.41884731620780735	0.2158187776513361	0.9387782188710714	-0.27027391589755545
-0.24047371591893846	0.09625135233323376	-0.21582486324778083	0.22689361239789935	-0.038050641526199955	-0.01306245909476958	-0.6252402585677241	0.6092707297054101	0.9175381995284022	1.4981662246802014	0.559672612523593	0.5332656503635447	-0.6996037325417737	0.4158562679369629	0.38557079437976116	-0.8599174796050892	-0.07140213377422422	0.9024658506147292	0.3424792557690058	-0.7117704616647086	0.26594097640371067	-0.5827954422750639	0.5200271964088437	0.762714854439782	-0.2617730391291976	-0.3826816850342976	0.9302549420409791	0.051376527649773664	-0.6286237490085245	-0.22397205835461195	0.26132609040077104	0.742318885566568	-0.11484768226518569
-0.30539050302328036	0.05135492967892681	-0.1767846114975727	0.19715124631704753	-0.19150519896249812	0.05235735764311191	-0.5141740086766485	0.6334343400914728	0.8610051923783167	1.5713961758423727	0.6052577627948335	0.4919485163153242	-0.8164765876841857	0.51046128658329	0.28797947676814495	-0.9145860302938245	-0.15199610274490777	0.7690013860358663	0.5322541754290102	-0.8471512115299074	0.4787862145733307	-0.491887951418189	0.6955818965866125	0.7643485462366296	-0.3275047067603977	-0.29574317830260544	0.946640866770766	0.19659927358569168	-0.7581687200445284	0.049907283381785225	0.3270047966802544	0.6218896451762308	0.060468916019107574
-0.39255287449441156	0.002194097648760979	-0.18169865015428338	0.18789575477440468	-0.39961671548566535	0.11747718177230193	-0.43781052597941794	0.6218567838630891	0.7723149608766934	1.556563744433005	0.6522518259857218	0.44055944778245976	-0.8897483637548502	0.6240106011259667	0.19617027758565792	-0.929597668250268	-0.22051390801151652	0.6403497309372697	0.7022571220188778	-0.9258481514921943	0.6770545840805584	-0.38791250875064004	0.8627285981067232	0.7291451230014031	-0.3763321501155034	-0.19692808290832148	0.8976918304760485	0.28721807712294845	-0.8350914763657737	0.3060201564937314	0.4404621254364186	0.5053763544390717	0.28306995953695724
-0.4867851138731757	-0.02678586747592469	-0.23342358300451468	0.18021503386341547	-0.6464275913622974	0.1904610978578657	-0.3964977078915098	0.6164915748792065	0.6810460840261271	1.4778441363944617	0.6397534049243132	0.3229660804327107	-0.9458562822058505	0.7515352159200509	0.09442306235310775	-0.9489818549572628	-0.2696143561526296	0.5296551128911045	0.8877094240845984	-0.9668476062277934	0.8530788815659619	-0.27008241483230655	0.9371501657124787	0.6606618168723895	-0.38286761228915867	-0.09576583560443679	0.8538777463896459	0.3099618061742169	-0.8608068605377023	0.5171720789690767	0.5451857275032955	0.4515182581527594	0.504843387327268
-0.5846432855055576	-0.02062950182767593	-0.28304007020273203	0.16035212504718235	-0.8098229486325182	0.29397997589936875	-0.4403545258300996	0.6177622822701271	0.6000614515672326	1.3878344793082842	0.6306636441523839	0.11886307139723588	-1.00090671179877	0.8519632763378004	-0.012509990345568007	-0.9626840665499063	-0.23847894231922767	0.46146690462444606	1.085008900297606	-0.9978564865518266	0.9804141421491034	-0.14093259008131348	0.9415697547504781	0.5811115663131365	-0.30167706297796537	-0.03509195874120405	0.8222330815611631	0.27097933947047614	-0.8296555022985403	0.6819621903280466	0.6333882552446212	0.4950349381014577	0.6652904897067239
-0.700015129915065	0.008440556452837622	-0.3023731565441888	0.1435347632072588	-0.8999528671267523	0.4110413774188758	-0.5101731883986667	0.5871039452193623	0.5484430390821958	1.302527283018096	0.6188242307469423	-0.06562085884250381	-1.0234393590056268	0.8972859514586823	-0.11355250989456862	-0.9755445040515351	-0.12380512421332206	0.44296387658055536	1.2254939721117162	-0.977409675362054	1.0544003589977546	-0.02358325693193477	0.9208515836991655	0.4999539738247332	-0.12103018545997184	0.006476101577861782	0.7417646231747524	0.18164254153736398	-0.8101952115738392	0.7464240082783419	0.721996374008669	0.5158832334380944	0.7914467137750296
-0.7833695725329758	0.027795569429896323	-0.29785020054873623	0.16601238552510464	-0.8990459871419031	0.5498736711118777	-0.5027151375543758	0.5628999949161282	0.5364750909626865	1.2480657436672207	0.5722619311927196	-0.2157512169522608	-1.0327533954864363	0.9119988370011333	-0.1957489371886322	-0.9695117897325888	0.02381453753994357	0.44383341778917307	1.2955363868338505	-0.932388591096377	1.0886273057310254	0.06959692119636263	0.8668463615518857	0.4656727959586869	0.08054273921020993	0.027107566863271686	0.6287121794339499	0.07231595251743586	-0.8330064452167054	0.6768701736634644	0.776453728659509	0.4761997718118751	0.9117544533687034
-0.7862255191728911	0.04938789577668259	-0.2548651149979836	0.22673019280404721	-0.7486259896549081	0.7299978045867019	-0.42376416782953197	0.5094294347045686	0.562261544452126	1.217302949473208	0.5389252335616573	-0.34509181049452115	-1.0231749867911026	0.9186565147597892	-0.26609202170298685	-0.874952500175171	0.16065119974195857	0.46021314753294595	1.3047019371032054	-0.8963632570953539	1.037298363480458	0.14778610443816464	0.7791444678612092	0.517239487030056	0.244578650370158	-0.006691420635008255	0.5442777010492439	-0.008830254055878162	-0.8818061028248272	0.533671102397539	0.7951109157047307	0.41837057165191804	0.9836466729011782
-0.7384304121696086	0.08323289131608066	-0.15976401393573786	0.3047853333578943	-0.5215397534487451	0.9281429226263971	-0.3321149424397702	0.3629148555356557	0.598453590349657	1.1619713512966392	0.5344712507834115	-0.40340407247073784	-0.9452461924800344	0.9272940267207297	-0.31325242514055907	-0.6964730102662258	0.2708685752288965	0.4927906100233317	1.2795867283956965	-0.8752602852980427	0.9353750613371098	0.23220332491415258	0.6710909056248101	0.5775543341748486	0.39055825257596666	-0.06968897788874709	0.4837019640226914	-0.06896581322796864	-0.9086632897688706	0.37793099445553163	0.7751828767883133	0.32016848210989746	1.0139925829110477
-0.6672137427713368	0.13595240300145453	-0.05219927849505106	0.39925671493039244	-0.2960928772151939	1.0806463080582678	-0.21952664135597963	0.18622601832204255	0.6169591628538436	1.1198563609960221	0.5268358517349885	-0.3955927725798417	-0.8305696603505665	0.9376784512130927	-0.3332730102014126	-0.5092951880834501	0.33890890450061645	0.5076132543470171	1.2159481915910155	-0.9050838432342612	0.8241317455293036	0.3268257853493113	0.5779992692048662	0.6082255801672202	0.5378994094012868	-0.11958942748690293	0.4660636119250217	-0.12936252168979057	-0.9121631634833891	0.22568191977264496	0.6953625635165794	0.18986663625591346	1.0328070471171675
-0.5596537524063012	0.21801225243482664	0.021018197130556755	0.5103820387489615	-0.045166161407325725	1.093631702405845	-0.10008910990498783	0.06284638165130381	0.6369360800571333	1.045528478458575	0.514678296702526	-0.3426293335263336	-0.7236005950905897	0.949111023224312	-0.35477526310972973	-0.33668473419796985	0.309285497984362	0.5238109870936362	1.0861696031701464	-0.9717793940199451	0.6959700797936493	0.42994897029007556	0.4805527206596712	0.6750224947640061	0.6938288338266043	-0.14165265543717065	0.5148665316934841	-0.18878585552624585	-0.8949864783029096	0.07561196139163023	0.5637077175409428	0.0768832156286599	1.021303188504332
-0.4639655402307163	0.34513369530818794	0.055025385066278396	0.6086269273067433	0.1295477556737991	0.9752631902341925	-0.04638244639070575	-0.02636534517470356	0.6681831942855129	0.9106072134177732	0.4816370162965516	-0.22511670312635917	-0.6039416635336163	0.9509549864519296	-0.34518056034139716	-0.17691133520048444	0.21257671418616447	0.5598666144185035	0.9054801853055299	-1.0577152671363788	0.5351194991363446	0.5113723623412071	0.3131904294303922	0.7294613214136962	0.8676679382470415	-0.11731269013458703	0.5664665392502173	-0.27221118317359194	-0.8541794400995734	-0.05829251177039054	0.3829493184144037	-0.027054912841959704	0.9405830678780809
-0.4240382862256308	0.4731260386878873	0.08321734386499031	0.6555432070686479	0.18603591473007333	0.8251597456718397	-0.05586265096245817	-0.09633493150963827	0.6970336851895824	0.7934392915583002	0.41210034639127047	-0.06206843305233134	-0.4398478636129447	0.9087961640268535	-0.2845225241958319	-0.09119067359872955	0.1073927314786844	0.5641536547958836	0.7234699676204384	-1.174638854105635	0.385723812120825	0.5652175684641235	0.12390266477844358	0.7045079967102781	1.0508075080684491	-0.04823600943497626	0.5694306173542064	-0.37113928229325277	-0.8169715628083368	-0.14296674521458916	0.19478212327280606	-0.14423005422473242	0.807143825407411
-0.4438339163670035	0.5690752496447474	0.0980614813989339	0.6806503992148201	0.24923847367417418	0.6348144354580822	-0.048382856529703845	-0.10732755893902549	0.712535894287354	0.7322037227788455	0.3098405377070314	0.11268669473931674	-0.2582648248855062	0.8151228320639513	-0.19155690132751785	-0.08260925439309433	0.00943057319390419	0.5580466444469688	0.5888084222875098	-1.3191635195339602	0.24973425313497272	0.5481505611662328	-0.012759651864915423	0.7106738657499841	1.1742690915669491	0.022366320005881325	0.5241762417947394	-0.44191073981081874	-0.7850507287879734	-0.21765706825530962	0.06994120647890123	-0.25338025652950885	0.6543383749122562
-0.49686492554346395	0.6243323852192777	0.10511797289559673	0.7239863042387181	0.30276183277998026	0.4234267865490737	-0.05401444594274117	-0.09760563890055858	0.7271431617640195	0.6854898501138667	0.20087703045349184	0.2677823752603389	-0.06761178556758499	0.6964686509016625	-0.06678962709900287	-0.08845490780292577	-0.08592536195210645	0.6216242621190821	0.4856659635795433	-1.450416807513027	0.10626113637913437	0.4572212175471332	-0.13068722278133457	0.7381831276194324	1.1761124270518268	0.08073998799770578	0.4377796272003561	-0.46128326894008254	-0.7951532011412306	-0.30319850104413143	0.028787237373352304	-0.3971121550672798	0.5204577373868942
-0.531864271620854	0.6308190924388943	0.11368778425539831	0.7271507018287389	0.2950882329081796	0.3566355750286089	-0.10382900712137148	-0.13586805033825305	0.7248982234602324	0.6737647716533914	0.08373273850521637	0.34876153588636133	0.13318907952310025	0.594701290876489	0.062133544750446114	-0.05499438768505673	-0.15086209725704655	0.7041093456065353	0.4268103230944563	-1.5278225927314524	-0.029292264331783058	0.37614746969160445	-0.23783530823921523	0.6972090833598662	1.07837375236503	0.1163932255045745	0.32096990135590747	-0.437043866683981	-0.8427614123784523	-0.3773773988303312	0.06864331520618942	-0.5517921663678094	0.4334753244222407
-0.5243324123450013	0.6234314536609956	0.12698459473826498	0.656018609523484	0.24252407378634908	0.4570688148092986	-0.12196315990311493	-0.20821769178633787	0.7129606123448282	0.688369330513176	-0.035683993636042244	0.34337234448876564	0.3178835758522075	0.514479185405567	0.16286888925789994	-0.005540159837886996	-0.181321086764357	0.775836384373389	0.4244689052308863	-1.532690881109968	-0.13608217459548805	0.3381236634197389	-0.2521289059572385	0.6281460801416489	0.9375680577133648	0.13216608633710653	0.19660386372523514	-0.3503660433372383	-0.9121879852827839	-0.4725024961712663	0.21744114174221937	-0.6955240649055803	0.3611968842169127
-0.48965506025152317	0.5970341590033806	0.16775921307319713	0.5704164549990731	0.16627639506018904	0.5247385761123559	-0.12052808306427254	-0.25065528465134373	0.6977162677819526	0.6450942617783044	-0.08649575635114326	0.30593058402982487	0.45787883160309384	0.44000248114911306	0.249980117216723	0.004584511867940756	-0.18040592444082187	0.9047711459120013	0.47275814715217435	-1.4848546561732332	-0.2181947087771861	0.30405520711063583	-0.17527117463785197	0.5288861285494978	0.7838380676734108	0.16425165294138044	0.08507520661535288	-0.23403590518356904	-1.0284781154425242	-0.5937769891346764	0.4514401224514293	-0.7978627209826465	0.2973325372415954
-0.4133004868490885	0.5474979388239322	0.24180986480322772	0.4996706271883745	0.06960647667521429	0.5533878702422428	-0.1598622346016544	-0.2941820552799936	0.670367458581093	0.5942786832207936	-0.03884268550428808	0.23821246740462523	0.5449793081256147	0.3833636948524419	0.31112601960474695	0.008232199595673968	-0.16168488647453796	1.030591736610442	0.5827847746214031	-1.3821337713865236	-0.2692481826435841	0.2725435239818842	-0.08422764045502953	0.40954757777677087	0.6548464777202777	0.19399006763604693	0.03414316032149224	-0.16483134340439837	-1.206276664499986	-0.6540584615262794	0.6395261993884891	-0.7930643038019871	0.25407582188207284
-0.28562287235877093	0.4941928216256767	0.3292763521739033	0.4327131626896727	-0.05386872126193465	0.6152077756758454	-0.21606941078967687	-0.3442842324076898	0.6546832274586936	0.5991675851937142	0.08293738443767547	0.12923776944353702	0.6101775634912971	0.35597598838753225	0.35996685121078154	0.06187191528428097	-0.13872624905361125	1.0710355137555507	0.7509666184284957	-1.2352596276537828	-0.25476313677591417	0.24319526431342808	0.01446932840335618	0.3179554376827104	0.5719801688773772	0.20520945376394684	0.005733932860037394	-0.13337472441386605	-1.3674197861642425	-0.6728700165404063	0.7693423660611192	-0.7314294624297824	0.173272939683064
-0.15350734078584102	0.4385452823758939	0.41925937145182307	0.39283878179006987	-0.18841831901406914	0.6218933252409367	-0.27160253573521487	-0.36911345142709284	0.6202355592972102	0.6487402225716684	0.27325425060000846	0.01753819942748458	0.6606726564647771	0.3251332771382495	0.43851331624645845	0.12063242335989846	-0.10713325405843935	1.0720870519613228	0.9112636875497252	-1.1218496749055427	-0.21195075873597174	0.17545170141527497	0.11010492339151909	0.24926133261216793	0.5065417591642258	0.2468009856021121	-0.014471895341790764	-0.10286773920418116	-1.4962697468172224	-0.6535470362717557	0.869685585082601	-0.6446442965244933	0.030950621736776096
-0.047207326879593656	0.3616808049286052	0.49279991536282014	0.41418732327767477	-0.2557367178894088	0.5029248278519046	-0.31850345605923014	-0.3804893080696137	0.5270706196900681	0.7435766345717848	0.4917948239591901	-0.08031498370186392	0.6761282628521489	0.2793253485364167	0.5570467440435717	0.12196523233734066	-0.0830406111496527	1.048568995551441	1.0780246709438839	-1.0608902378180223	-0.18144263518900922	0.09256417429505173	0.17154799050519204	0.1892099841442855	0.45283366617302	0.33742452083188146	0.007487331175071878	-0.11255400376881415	-1.593372626045592	-0.5180415797042787	0.865359280840227	-0.5201060667093392	-0.11683396001128794
0.07461839694658404	0.2746358008727503	0.5184413350663526	0.48370007597113407	-0.2850010374005013	0.32811484915958766	-0.3331803782746705	-0.40190980408797394	0.45916123600052483	0.8943453996519215	0.6567739819697597	-0.20297459465010056	0.6339303901497828	0.25896411247568796	0.6768088720068736	0.10019601903913378	-0.07687321288233237	0.9437589470798848	1.2701410084674556	-1.0273625474198869	-0.12552255320225594	0.029671924610895635	0.18719980339098793	0.18048817793855268	0.4057238763379133	0.4508858441420872	0.049360152841256	-0.15934720832001564	-1.5915358128904553	-0.29457097935916415	0.7287021455843513	-0.4430280436062935	-0.2600942424487915
0.198894074998181	0.19362703825737276	0.48671262872232496	0.5557829731860662	-0.3467386363690773	0.17096157829302314	-0.30728376441008837	-0.42534729596493753	0.48805723241074883	1.0035999293348898	0.7589428930462775	-0.36824313084298677	0.536783769475468	0.28056759744765314	0.770786365600286	0.06243309801162581	-0.08560704462218269	0.8069780927751202	1.3650784985936875	-1.0170756424113685	-0.057986887682946055	-0.027647870705832023	0.19237395641108523	0.18863028705508586	0.3800428615145079	0.6135904145157657	0.03733685010958769	-0.21046124657406526	-1.4912309215402935	-0.06794288396439582	0.530124780859544	-0.42336556400970576	-0.3759328571137358
0.26593882234402894	0.08862346513979427	0.42701301030116473	0.6272121920255965	-0.39272791560075476	0.004915669383148224	-0.25403371625362026	-0.4457189541368273	0.5769901599452083	1.022368341146183	0.7979152423559392	-0.5132870611168132	0.416657102462032	0.31857265007578334	0.8314805399860346	-0.011549491543191282	-0.11954762992556194	0.6811979458538256	1.3165691233689862	-1.0131598452373418	-0.016322294577051387	-0.03739420265827521	0.18071055314494539	0.17271496696969843	0.39797348850376857	0.8563563365260002	-0.005663156187689788	-0.2905391151439277	-1.3166343846046216	0.12250743364315789	0.3463109293618273	-0.4109558644045689	-0.4103064969976414
0.2953942720027614	-0.06774822232573745	0.37811067404959875	0.69910195699325	-0.3871122356945754	-0.15343757191817647	-0.1928472583065808	-0.4600597946914955	0.7474234490083578	1.0156978901492315	0.7803492796641801	-0.6194359658357187	0.2987267584615375	0.3424665314778387	0.8528743781738077	-0.05777691870813099	-0.1827734095821484	0.577924760913786	1.2284957898855258	-0.9719487257896331	0.01852445602060667	0.005459064065362018	0.17219475963269798	0.1773525436833189	0.4208057121232736	1.0851801761931914	0.003980534545000944	-0.38429171015797603	-1.092841041270529	0.24213647143984457	0.15308736613695784	-0.4565684047310219	-0.3608978380633896
0.2954922701717801	-0.2356968803151709	0.32808610059615245	0.7463005069627153	-0.3746251959031917	-0.23831405213394805	-0.1524694145227628	-0.4139512693638319	1.026705908801047	1.014599958773958	0.7609199160141735	-0.702413365968714	0.19228643763060627	0.3713488186640793	0.7870847119223925	-0.026093477226851104	-0.23686746083647764	0.5057730624869091	1.1499482248042743	-0.8493948574782664	0.03429502101440738	0.05274844152071945	0.2247770896994517	0.21735164283831837	0.4321799299447363	1.2223477337903856	0.058795105679298645	-0.46683862655803693	-0.8868449281017596	0.24275907609752187	-0.056765429019521994	-0.5391618498807962	-0.26174947390387193
0.24488321574387556	-0.3331926904470811	0.28863776259071405	0.7615728108244127	-0.356243436210289	-0.23514270169922397	-0.1422064407661872	-0.3160462903872475	1.2928221088120675	1.0415303509976717	0.7771905877959342	-0.7544281458623465	0.14465876636846575	0.3893614278770019	0.6356293473194363	0.05742921869280517	-0.29816344168038655	0.43986992762895205	1.0734418958092107	-0.6292847233556573	0.021072538574189306	0.08045774402229086	0.28522844415094073	0.25516370297495944	0.45740011089692245	1.249363452269916	0.15475191584851672	-0.5594279201905472	-0.7169645330509	0.14338692555599983	-0.23609073986577656	-0.6304696618644022	-0.13625534241760284
0.17449253091302758	-0.3547099391640097	0.2611769583326192	0.7529709976571739	-0.32333415676008986	-0.22380726669944123	-0.1657112598993638	-0.22225598296221621	1.4974300329997494	1.105769694294387	0.8240255801733156	-0.7492206126017502	0.13135881034564698	0.331305701415951	0.4920701881962543	0.16265098006975637	-0.3912911555169154	0.45780674279280975	1.0412223850370288	-0.35541175235724876	0.0071154737761812414	0.08570240695634368	0.2952102476855515	0.2814608709306148	0.47269141662374736	1.1866240817262312	0.296443198734886	-0.631172752333486	-0.5659487055392933	-0.013687335223890772	-0.38123824719730354	-0.7502370516091355	0.007446335074585609
0.129189377350456	-0.3102789978148157	0.23274694921835723	0.7047919301246053	-0.2978891971851855	-0.24857808495983558	-0.21224253921943204	-0.12098262090176673	1.6470218002426087	1.159257596387946	0.8684517859461307	-0.7060667129461077	0.07423407568494736	0.23446851675724628	0.4005320258151303	0.28699971940367186	-0.49589818806390296	0.6140006101272284	1.0692593630443725	-0.07855430891809978	-0.002640698163215377	0.06441781654898719	0.3142037010634972	0.3377968880540621	0.5005090248500816	1.0541977709864339	0.4536437071935241	-0.639220898626158	-0.4824481723787037	-0.16188947963187	-0.5326048168772409	-0.8287766615545615	0.18292845650438613
0.0966399854984823	-0.1795988752862478	0.23019641012317665	0.6545775458322576	-0.2667239177058505	-0.2788130543070849	-0.23211617907856255	-0.0024437742916741277	1.7084845705597922	1.1695740081782635	0.9468282482021151	-0.6393981766680058	0.012594677053204112	0.18361395195351787	0.3590453260861423	0.3926423678261289	-0.5859223079336495	0.8396971084855178	1.1810070327039146	0.20539390237671568	0.04609425013640789	0.05220212246509727	0.35859362218175905	0.40485730132776415	0.6068569141310227	0.9185089190922863	0.5507068282043696	-0.5762364381115288	-0.43183652341483814	-0.25170020150191186	-0.6229164179367263	-0.7921542591642758	0.38883924951681204
0.08987811183632806	0.014566891049144493	0.28737949663709195	0.6555134944152206	-0.21143911862947135	-0.2503566125684963	-0.20100110398182838	0.09646970261421042	1.6900700090679213	1.1478639689086865	1.0933779162475914	-0.528142659875724	-0.018946961771551817	0.15686678008346627	0.39724344595856653	0.4519172934018104	-0.6552558013581973	1.1383946245907322	1.3579341722920266	0.4528299508326518	0.22547007962922921	0.09481500880425567	0.34973288513484074	0.4961068931418392	0.7578009539495126	0.8476014599031817	0.6032461562870148	-0.4184073037348776	-0.33048911649013557	-0.24456248381924844	-0.5719471460813007	-0.6732141827265556	0.6217854896289369
0.1176955920986372	0.22203641339514485	0.35962776740653546	0.6974529047280307	-0.0807263208132373	-0.1456806201791906	-0.10382900712137033	0.16696370787238018	1.6417431615283014	1.076829880497062	1.216521450305341	-0.3736525064780277	-0.05056994589308247	0.1545375633748995	0.5358516661768039	0.5479263050048674	-0.642881215157318	1.5589290193455934	1.5084853397076305	0.6389890651329045	0.4737130051648511	0.21563893114743773	0.3475123111303821	0.6691201244012139	0.8977059278528859	0.8460992826810363	0.6415286861652686	-0.21150584373299672	-0.1892530779396702	-0.13409462884267637	-0.43526297142391074	-0.45433465880209817	0.9187615998618895
0.17104859525901142	0.4131690434843267	0.4884129881191134	0.8139265061635367	0.16948535500657572	0.014044015904717756	0.057095291125271855	0.2877212499269349	1.5756995035912307	1.0120726450421986	1.2764229737923742	-0.18567670316044632	-0.055674363265753646	0.2586147299694013	0.7349372313396975	0.7277386038912554	-0.503020538321002	1.9722441998800497	1.631239674537794	0.8496166201530102	0.7516146933962382	0.45612857943587415	0.42396042200233747	0.8718296565483946	1.040417798971864	0.9202927545435846	0.6928155868800318	0.014863108776234712	0.002942114766171189	0.030539831351877055	-0.259209428160948	-0.15206195353108728	1.2586357919724285
0.26400685844055766	0.6184913456164235	0.7090516234460754	1.0330127562106552	0.4660351100522401	0.2593308295956838	0.24315517764013678	0.4880896185205487	1.514100216755574	0.9952515077455402	1.3701838561548556	0.08570036927645634	0.009361201506375965	0.4245520103156153	0.947936018972678	0.9095384249369853	-0.22888963275520285	2.3115877120161015	1.773285691594286	1.114345675588289	1.0665439235999723	0.7989110077005208	0.5363688963639834	1.0774113242738939	1.188136001691818	1.0612626982343358	0.8024656029380932	0.2818526462611633	0.2987434981415463	0.24665035520801334	-0.024669659421439838	0.13901444498506402	1.6171313379526624
0.3843346102546236	0.8508866410748483	0.9441943244276217	1.2901609152983053	0.7174501458519544	0.6067651265455722	0.446457729809587	0.7330537655478702	1.4544728351867569	0.9971780665738486	1.466944359572074	0.42366524104168646	0.1262543929729768	0.590955134003545	1.1508160993546848	1.0691013804117224	0.16011403924770723	2.6623565911956484	1.908067309638168	1.4130892502595536	1.3739895960337205	1.164289192106032	0.6565170412848647	1.2960098266387656	1.2959711275571524	1.234764167392185	0.961774364132667	0.5696154227021041	0.6541668436607224	0.5238206072778502	0.26386779414315537	0.3884494070484055	1.9727854032683338
0.5277619304797674	1.079152666891154	1.1623674386292433	1.5368205077260733	0.9327818222544968	0.9488852687129515	0.6080560792987187	1.0109554549461763	1.3626427237602443	1.0105811156267275	1.4871690772896258	0.734906182430829	0.2998249199680102	0.7812521390935288	1.3467395685016477	1.2642526738455067	0.5975417350656382	3.0017001033316975	2.015332264755494	1.7369785927294203	1.6768211730326008	1.4997727977874566	0.8173038463844357	1.4566386200833492	1.3728465960742018	1.4407032759407472	1.1474467214211557	0.8343495799575245	1.033344651199721	0.7942311516357579	0.5362627250034044	0.6224136102706697	2.252740216704842
0.6876249436228524	1.2678077351950647	1.3594050855288136	1.7632012141896247	1.134841658878767	1.2123002071861833	0.6639153580712632	1.3171354262820931	1.2477564892137625	1.0276508411592964	1.483033236138399	1.038396376641412	0.519782602449356	1.0038864361541295	1.5277198753333365	1.436535771140034	1.0252408574877003	3.2988203121282544	2.152115094648578	2.097739928048752	1.9917733589350157	1.83868728713824	1.008747508128092	1.5369003170702578	1.4812891847697789	1.6925996188793337	1.315835581032877	1.0938607514182883	1.418181829000492	1.0119648947779827	0.8125242902802725	0.8439956909980282	2.431753498572155
0.826166355135593	1.404554130216054	1.4912169459676703	1.9060893645221106	1.3099043759540663	1.4091810706606858	0.6942259203947085	1.5810593343802815	1.1065377351039454	1.005340046986267	1.5219146878403405	1.341947123564327	0.735896719658055	1.2096339120776172	1.697280498267499	1.5169719620593025	1.3903508349130278	3.5669423327117675	2.304327267899022	2.428106210709168	2.2865933970942507	2.153367063181265	1.1891098588203737	1.5822220894988475	1.583929456086823	1.914311588260426	1.4201419069879737	1.310116104161505	1.7044764632080593	1.2082410131109518	1.117312424155269	1.0493072766875364	2.5134943452623784
0.9191666175324327	1.5190024691696056	1.5445402166508804	1.9568831455562914	1.468050293311986	1.5389278739190821	0.7464105327162793	1.7547630177231608	0.9558386672112471	0.9052004192867107	1.6247198821708952	1.557756990317421	0.9266514405969455	1.4030947698634084	1.8299078397356094	1.5766443920668536	1.6707287180786294	3.793569037944394	2.425920899856647	2.6443640470713854	2.5498723052658834	2.356794426735745	1.3529795967610891	1.5845935775910405	1.6251950345551047	2.0551172313175057	1.4441467648723745	1.4527273572000954	1.8566340934917793	1.3752769484136922	1.368454385424872	1.2670561390924158	2.502956038331676
0.9752775691637048	1.6243964459624394	1.5570718654051938	1.9918103696602294	1.6252544506856386	1.6078190337003757	0.7648490957365676	1.8813295078504892	0.8671787727137307	0.7413393404485861	1.755521539679004	1.664834369958756	1.0641453284719824	1.599991222294334	1.9137846951981388	1.6478210679849472	1.8403520652630398	3.9472553910958132	2.5524175008448218	2.7347025461996948	2.775687513190234	2.457557513356188	1.4938027947914467	1.5728678864685295	1.6410309621297354	2.1025062283723903	1.4340229769819957	1.5257779357916934	1.935890098956038	1.4988639729627664	1.5249854807941357	1.4849428870484633	2.425049811179062
1.0070989746172683	1.7018765599745507	1.5378748078154811	2.014005721770515	1.7553917285114875	1.6412253534823482	0.7704589415611346	1.9306047166761566	0.8739894301353537	0.5399621536741974	1.9272725694646637	1.7223998151495394	1.1182196145035945	1.7476247413390553	1.9531573078764786	1.688202841740054	1.9123315714925986	4.007071737493433	2.6682876669137263	2.724733138259341	2.936010112777877	2.52999942013276	1.5874334054843182	1.6260946192044343	1.6455136188770514	2.0365512597125455	1.435442394665595	1.5376246172077486	1.9389680020808633	1.6002595886417477	1.6597498579439782	1.6266340794289467	2.2978452738558697
1.0238846609959846	1.7325983261119116	1.5020312317312285	2.012386382158721	1.7862430879960651	1.632696992178164	0.7838095048800731	1.8677349557635061	0.9295668216561233	0.32996724138821754	2.217031418471934	1.745934636009442	1.086413603464319	1.8269345702657873	1.961107720716529	1.742894775042427	1.9252831078539692	3.976455798194582	2.738230021043401	2.6233880741013405	2.9988628157662722	2.562603741372775	1.6411368020387591	1.7028781336561274	1.5964976525746264	1.9031860882089062	1.4635385152850804	1.512957879750268	1.8928739206066652	1.6795082672118977	1.7849152475560608	1.6829465385260565	2.1700338183324814
1.0615999563289784	1.7346854842219284	1.4569377005284607	2.043109265802678	1.7088966892882607	1.559391655440433	0.7765254027435206	1.764605957513142	1.0017385544224495	0.17188583903502297	2.591575011079403	1.7159408591674012	1.0082814459113096	1.8459565067190897	1.910586460942029	1.8258329056211047	1.9063034370571195	3.896154678672964	2.8129752836111654	2.4740162867657087	3.0173880646017848	2.5374512120515575	1.6816461083919492	1.7848789219106416	1.5101122487151395	1.7500344261073146	1.5001928895850911	1.4891458126955488	1.8987318652635934	1.731206689679795	1.894451863092577	1.695742317674466	2.111135165722417
1.123170805948321	1.7030177399483737	1.4007408224646807	2.073876718426777	1.6381949304694452	1.4646154191378935	0.7641098137286795	1.6436668858313124	1.051233376620122	0.14110232915468762	2.9091485280487848	1.6712731417034483	0.9054609907868928	1.8248770955065523	1.7856565646326956	1.8931514502887132	1.8442713473877546	3.773913362251867	2.902769659284943	2.373602547340988	3.0478043653540223	2.476809796876598	1.7100177141188238	1.9221090328455808	1.418615778283949	1.6056376406285433	1.5659035788199627	1.4702481004567065	1.9623749589091801	1.765472181732712	2.023565005325823	1.6564449355915194	2.1132042050412716
1.1767338051851581	1.629696926630323	1.313410363845746	2.054414930431814	1.6113547709178537	1.3436541137054205	0.7348646872401325	1.4705884712045987	1.052386182776119	0.20946409403026395	3.1601395473637623	1.6617663658672428	0.7759389419958713	1.7859597663342357	1.6494696065066534	1.9425355302949625	1.7517603733779616	3.578913690746716	2.943274187112827	2.3192258828000734	3.0730556339030493	2.438698579555832	1.7249365219934405	2.09883759544939	1.3168762277151995	1.5132067984283788	1.6788307798239814	1.4436583545930115	2.0063095438361267	1.80565241803357	2.178095184982994	1.5417517341297802	2.1337566622752284
1.2064832493509408	1.5255041919151988	1.1955584540545012	1.9949450545968261	1.592781171228156	1.1697226847956972	0.6872897156736342	1.3162882880214797	1.00894359289744	0.29456413345719346	3.3594780010922363	1.6722419851007673	0.6528838442985117	1.7616970922866564	1.5049889222588309	1.9986304204156997	1.6594284528662495	3.34274225410784	2.939251751295928	2.32693047832086	3.0402519404879933	2.417698075057404	1.7441024471387245	2.238808092624197	1.2066950385054758	1.4891719628740487	1.7860803100936011	1.4312418929084452	2.0321242152056302	1.859129710951977	2.3303270155114015	1.4045556107173862	2.205345422707606
1.2418605883659661	1.3977220658991005	1.050517797508649	1.8833888973035566	1.594385651201351	1.0197263804507344	0.6997922790423412	1.2213079530398676	0.9376819702542702	0.40330077098201544	3.4405359427759428	1.691235352535735	0.5432303842449377	1.7666272676531254	1.328507826329807	2.0313426968971138	1.5691258053328172	3.10034247578862	2.9090334523729515	2.3671044406792316	3.004004892270801	2.350041923208152	1.7329349002036794	2.350478831898829	1.095319870629415	1.5093105262584416	1.8703686719520483	1.3980521922678673	2.0725341046186605	1.9056249373521408	2.46160330986583	1.2456011473306434	2.3030592529393905
1.2807798612040244	1.2795799075566001	0.8471378100590684	1.72762031171028	1.5825090113997693	0.9670991056691298	0.768958633956889	1.154041141155459	0.8528900437801701	0.5377248595509955	3.41263037720611	1.7399802859634115	0.43479710364300245	1.7679859773997897	1.1610070830860206	2.0129873451902442	1.4830209675877881	2.8413607488399046	2.840872176789069	2.4117233619919	2.9804523454241627	2.260904506091521	1.6693574949692145	2.4592774355951397	0.9990055915445684	1.55465750115197	1.962296840754579	1.3462496695227024	2.0850442915131127	1.9307070107043103	2.597638538886868	1.043764277530578	2.4008006703620888
1.2982515347658583	1.1858980410214126	0.60247309645552	1.5508448801438153	1.466410933339372	0.9257215537133956	0.8154029389230859	1.1446621104129566	0.7720267593376953	0.646482212762139	3.333026797245916	1.776170623700813	0.3583325246738961	1.7406565013525952	1.0522851874983339	1.9636266477976343	1.3895550415882127	2.5929348477260623	2.788740608117309	2.4770219256776635	2.924440440642683	2.212500637762684	1.6091648481687315	2.500356879325473	0.909478138563129	1.5954979443790633	2.0526177277683253	1.3103772534512328	2.056797083803022	1.9244587282468992	2.7293204242640186	0.8454848549506513	2.5119770497618807
1.3319209056923083	1.097967120933245	0.3678745104809473	1.352260360961619	1.2760533365195972	0.8459020917583973	0.8468006806698991	1.2257251739702093	0.6914668449362745	0.7122130854743263	3.2377888287579957	1.7806313401759766	0.343202299473624	1.6846970699292556	0.9689142673983542	1.8938996939251762	1.3056585303195403	2.392738150857764	2.7995471521030124	2.5624074705426154	2.8913612788434584	2.153825971187996	1.550998744634454	2.4444951598204665	0.8284551652051017	1.6281468274416397	2.081715790282111	1.285496848393064	2.0394466460267884	1.8801426181486078	2.8103575106039216	0.7136111138133485	2.6318433943008683
1.395325721046107	1.0531908224867113	0.17859050243072244	1.1442272179895012	1.0778651798306458	0.7849178800204298	0.8676527820100614	1.3458171073914247	0.5999552720528664	0.7664053209029665	3.1176676401569132	1.7991806543871713	0.3417177478074686	1.5762914422846634	0.895318741267617	1.7941728467534652	1.2321471219397135	2.250234502086969	2.8532997023726288	2.6521956414194356	2.893266601833976	2.0552044552656232	1.4967348148361637	2.363337567332061	0.7674784652451205	1.6572984541589069	2.069128895234897	1.2654595756172082	2.070498717068379	1.7926666637448552	2.841858413368683	0.6978370067597001	2.7453370977377793
1.4340629972845615	1.0882520756297887	0.0664518002126814	0.9687739995005591	0.8509533436215702	0.746197405455951	0.8185775028393184	1.4999155909886888	0.524491974341122	0.8243678112429258	2.970527137661257	1.8201117086167808	0.3501573223479427	1.403036539445696	0.8513023647258858	1.67426680401102	1.1624555215190007	2.153776093595879	2.9470564775078265	2.716732212141606	2.9009567608920883	1.9901487821211732	1.4760166437848499	2.308714291608534	0.738885818235371	1.6202838685444676	2.0609672435542	1.3036348536072275	2.1485880979611345	1.711350048275989	2.829852919096104	0.7953220914356436	2.8205949545622504
1.4427288353733232	1.1685851395764548	0.050298385943212766	0.8213249568669649	0.6046656677361998	0.723933668282464	0.6790488956445179	1.706355117116694	0.47784883052934146	0.8699216054736482	2.8047980743870022	1.8332112787180492	0.38535949952760534	1.248085397908226	0.8153086775045677	1.5659819202473186	1.1378058232828405	2.1204706431168803	3.0524603056053934	2.721367669336805	2.9167961929819306	1.9551188042741625	1.4460712331810288	2.270138085308852	0.7199287885329368	1.552873665700671	2.049340542822361	1.3989068626706307	2.236581376811997	1.6420630442286892	2.757035810816704	0.9605365588454273	2.7921249735348077
1.4782041725573662	1.2561707025672777	0.09081795036862612	0.7015532509010143	0.38227079145166193	0.7220480004564139	0.5076659313450952	1.9149124888962317	0.4457977856921735	0.8914244878799661	2.6357057996271296	1.8660712172771619	0.38700674178731276	1.1609921031470285	0.7699551860760993	1.4663252209165285	1.1828875151336369	2.1653834576365254	3.118320187562693	2.6884961395462095	2.980727813808334	1.9221648388385444	1.4031042041432902	2.2848676613481462	0.7317847872197631	1.4830458963899797	2.042139085457041	1.523190183738889	2.3521020311905283	1.542090524910117	2.653366745408902	1.177871764596802	2.684148708281514
1.5356590990780092	1.3372695583384842	0.1718400756254828	0.6266773642639029	0.1766183148874145	0.7675825928468503	0.3463937356829755	2.069253011996525	0.42316638062967726	0.9198049781464925	2.4718855861149804	1.9439420053367804	0.34962857791890306	1.0738405779681153	0.7133627019510148	1.383246794656016	1.2567172408433902	2.242044637215085	3.108714370686514	2.6713089649229214	3.0172273747110188	1.912964825941728	1.3812865255752076	2.370689180417865	0.7554339436109789	1.3700070604235006	2.060090544396684	1.6850077799950924	2.4937352185312927	1.4237734040706793	2.5402338894709153	1.4539737922560823	2.572117125963258
1.603123838576786	1.3789076118570076	0.2959493079968964	0.6012433329300262	0.009717517675758874	0.8322952841499653	0.20921343604264536	2.1889415462460216	0.41172933008200746	0.9867995077245583	2.3488329496649447	2.049182619370697	0.31485346354731286	1.003769975318702	0.6845605245259245	1.3046578302142546	1.3551966647893015	2.3189889232336576	3.036470622930253	2.6760714209453855	2.9930320683013125	1.9452413557483652	1.3200590481707095	2.4669188972255447	0.7600422823231738	1.2464764554210968	2.094532297013435	1.8330794272735471	2.57366141257918	1.3668050778931502	2.4388361337903612	1.7179970456330236	2.4628442627368106
1.7014580013158198	1.379988729726944	0.44218021612049885	0.6168424759794242	-0.060042481158790385	0.861501707410277	0.13487210707287525	2.312603562336963	0.41306415826263787	1.084038939338487	2.280296153444577	2.1839931412603244	0.2633415543641349	0.9960835601804302	0.6871263395788484	1.2078304271338225	1.4832796004183473	2.414901340733288	2.927804819518485	2.734893044440598	2.950724715632349	1.9720328422364726	1.2137302036076805	2.5387486365513223	0.7660959636314649	1.1522852492887328	2.1263230783681712	1.9355211713823401	2.525407834557721	1.3831706860378281	2.3642614644124977	1.929320441353461	2.3859863488390887
1.8030541031092657	1.3812049873306242	0.6246627865835791	0.649481825769451	-0.05170616129806367	0.868808670236222	0.12780544082099782	2.404598743447842	0.4062838378451198	1.1880109690083458	2.2060328079378886	2.345608330475815	0.20674556413247674	0.9703845358292303	0.6916797578417866	1.1353910900792026	1.5783172182344327	2.521207808959211	2.798146303808568	2.8746552538464614	2.8566293067392023	1.9712242900341401	1.124648535778312	2.5934246120102293	0.8087440437134026	1.073773017912515	2.144065799413164	2.0204184313899964	2.4236632788427186	1.4505898761120968	2.3297321486780787	2.1077994987856252	2.352219627155381
1.8705468420849058	1.3656188713723734	0.8303042520308844	0.6987008361719808	0.01913511751841862	0.9123075984962608	0.19214471909579878	2.4425384355481614	0.38293951318615066	1.2908436359302748	2.104591077723124	2.5161449526416297	0.18177255802235298	0.8959660619904923	0.713687946112654	1.0933491507557005	1.6517689421148998	2.5791435197195813	2.677593302012525	3.0272655112773696	2.6900168457129823	1.9866304874029126	1.0302202431615084	2.6406172250448816	0.8602736493133877	1.054502900734677	2.1602429862483037	2.0814086609648514	2.301688956621809	1.6231403098114119	2.3773485347456718	2.2540684914648943	2.313818257397436
1.9168019778607843	1.3609790738472296	0.99780665620828	0.7618996500121133	0.16036423515896145	0.9734418065385739	0.3101254301194802	2.443123364347153	0.37708447139384227	1.3710340576979576	2.0191700508688895	2.6653468358289567	0.1380494610054432	0.8602514057924546	0.7702081537573744	1.0540897424552773	1.750387629892656	2.594613264477584	2.5943829133226273	3.1221548017160345	2.5230830049052266	2.0446058655863943	0.9640773203879114	2.6884422349041177	0.9103998063055663	1.0983007553678696	2.1477813339378775	2.100306373203692	2.1757927900966822	1.84552135200559	2.550562940849577	2.3393093391970985	2.266671748118467
1.943611476956064	1.4126324831886359	1.0802060725765337	0.8289016834909585	0.3176207125317406	1.0260690813201756	0.4604606007825394	2.389128385212352	0.38600355060077934	1.424874126459056	1.9733349321764222	2.781648411982281	0.07899277554632428	0.8614742445644504	0.8397742661078123	1.0427959400674838	1.8120417177327315	2.609840346572719	2.544432665566499	3.1310023866822085	2.4244194119745743	2.104788372754622	1.0009000427142776	2.7489151812550583	0.9936850550313933	1.1406668473362025	2.099750744379609	2.091759669176075	2.1186033642934703	1.9900768119900243	2.779613711081575	2.352049964125044	2.2532091989504517
1.9737109145826188	1.502185080081706	1.0948971777647658	0.9144592690352272	0.4322363906169028	1.1164525687097524	0.6084909510680597	2.268975941915378	0.4034321594592293	1.4448233323909283	1.9411344546418534	2.842968125337679	0.08503266383191765	0.8525067602364637	0.9074431208486946	1.04522773188597	1.8089779134321915	2.601751591143698	2.494122199677514	3.052792275557774	2.385463591313032	2.145806007451344	1.1126617479484104	2.8347367003247763	1.0831077730420975	1.1870465690699556	2.062261418501012	2.085373381999884	2.1138624006092597	2.038528795885745	2.955748372549083	2.3367446679453727	2.23326365991669
2.051591459474028	1.5925334998512564	1.0772134400381919	1.0245000810036946	0.5417247087877275	1.1984148350125372	0.7079026375406505	2.1526557907497503	0.45837247389379093	1.4297423127456468	1.9502696642176467	2.842382782451796	0.16194464193329178	0.8497893407431372	0.9669628024285256	1.0423049051810542	1.8109872915773504	2.54690982933493	2.453557635494152	2.8944670708999096	2.42350118402734	2.191063078019752	1.2839262129136835	2.9020606122753887	1.1532383094440275	1.2370409047444975	2.0411580173522035	2.0439693491549837	2.136475059856971	2.021384931918969	3.0485475985479282	2.2906633167449493	2.2116904766187653
2.177743102475369	1.7081230187786285	1.083589787776141	1.156483687528317	0.6509165469635054	1.2228642326207688	0.7752860182008777	2.0960992268745278	0.5486857351150407	1.4313167049064188	2.038576690116969	2.7974526699010664	0.261592630483457	0.8618236270707366	0.9925306073573233	1.0559837341600569	1.808281594272976	2.4815729073570045	2.4387286556915533	2.6611067257992485	2.542962639962921	2.1957177163737223	1.4925308155073342	2.9469080870855393	1.1769293598235318	1.2315720407951198	2.0296774331466194	1.9454211035476583	2.1818989527475443	1.953854562441542	3.0526575875781767	2.1608854359854033	2.209235216627058
2.324152366986305	1.8511909502335526	1.1935180227783595	1.307691380820486	0.7125495059338296	1.2328282728379676	0.8554328852914228	2.07927748141378	0.670625323115987	1.4550775971222631	2.1264065035757653	2.7244664673029355	0.3892844100970264	0.8577280876915022	0.9939580678445135	1.0617124745016915	1.7447772869527018	2.423879859259505	2.409130732441828	2.428190876594017	2.7353313949091493	2.1537822656635472	1.6710175357298247	2.973284304644275	1.165303778072316	1.2025143001542344	2.0744517115483996	1.8075817602578226	2.2297057383799155	1.875650970261067	2.9515843047157984	1.9882527259227694	2.1954967955498628
2.4706316301893976	1.9732371453286028	1.4100587919590661	1.4452312535360339	0.7768507848595733	1.2337711067509944	0.901985908199957	2.1103997275120236	0.8350973908724569	1.469081401078593	2.1609475945091075	2.6286317079180015	0.5162440820396169	0.8467807691612335	0.9678843275531669	1.0808862176859375	1.703256770230458	2.3868940250603017	2.363943368886806	2.2418412640528667	2.977950174267942	2.1293508774957615	1.8228358089278907	2.963429454127828	1.145131822709398	1.2119733223499352	2.1611823067742217	1.6566612116368309	2.259094748862124	1.8339364581966477	2.7938905150813946	1.8626114116982706	2.168571697213833
2.597679256450324	2.0545462184634053	1.6699757293517847	1.5254999867702226	0.8557493435414468	1.1871651121866678	0.8980503186873724	2.173511527927708	1.0105969596211755	1.4675277246041483	2.19955635338789	2.511300735655024	0.5848181672214874	0.8338342062894469	0.9079490562112431	1.1576279556501934	1.7072954213538967	2.3710198425308433	2.3735892099999685	2.0876858542235586	3.224081175524914	2.176618402188889	1.9705794366226281	2.937817382732139	1.1253788072294042	1.2361959300570362	2.2249934811678025	1.4839465677454147	2.3247484082586074	1.8183491058740686	2.7062828541733928	1.7847060752882171	2.128653031955398
2.692023493736534	2.111079673745498	1.911919867920475	1.5607540500618622	0.9055405427096043	1.1159382956662898	0.923903445375017	2.2119352990340913	1.1883718036777853	1.4734938422660189	2.235529081642811	2.4422908278333986	0.5570184120484093	0.8086980759761534	0.8543199077810858	1.2332239455461207	1.6966118959682501	2.3519708234954946	2.4348663168225895	2.0162490138866227	3.4668836004731505	2.2919791339757705	2.0599198121029985	2.911625614247243	1.0918636165952653	1.2369704901872054	2.2873852378777837	1.3189714391679	2.3840476870102867	1.8122564745810774	2.685111002787294	1.764161128164151	2.0745545505650766
2.7562682933961926	2.148588457621905	2.1116610862609364	1.5591792794302068	0.960877661785109	1.0327760589287474	0.955931751187383	2.244227402730321	1.3570303780007777	1.4785484697295461	2.23464282996755	2.441140326299082	0.4797810527599343	0.8140746845450975	0.8224821181807025	1.2787732769155222	1.7227537066884349	2.371848939962317	2.488438758025776	2.111900297288881	3.6713040972268685	2.4305037937213783	2.1238637198430554	2.8774761857196576	1.1042013961474564	1.2036878761090384	2.3478774797464803	1.1993175827812692	2.3939019413696045	1.7898204710240417	2.661857117484554	1.8523803038015898	1.9973655903763299
2.8129112350878414	2.1670725700926234	2.2244969358316613	1.5325121729790898	1.0531875802429236	0.9336713578436827	0.9368191369246099	2.3117362541177617	1.4606767525262747	1.4810136364023354	2.2476639122733433	2.4576914010033013	0.3885523024260492	0.8432093035414331	0.7935534569149736	1.3200202073752891	1.8129767748893861	2.427176027096828	2.5223793109882764	2.3038801911721443	3.8117700174555056	2.5599595571435207	2.192485924272119	2.8458299946227195	1.2020238588108416	1.1436477302613968	2.3590032095311617	1.116485776246951	2.3912211870350815	1.7368323674795203	2.6786756252267674	1.9928029491113226	1.9075416967471157
2.865872245572148	2.178484369830842	2.228067690564912	1.5294369133493517	1.1017056594323535	0.8337095350195028	0.9039645747504859	2.3887653259578037	1.490604207076077	1.4963225285972008	2.2783191304766843	2.478905034557129	0.29638808117924287	0.8358916810486827	0.7707863656002856	1.3668088172675705	1.8811762628260695	2.4401584795604068	2.543492095997378	2.5055754953412297	3.9045569515238414	2.6486380662534246	2.2156402590370643	2.8165289417502803	1.3263861630576306	1.0440346032178465	2.334560002067998	1.0843406727653053	2.404699424105888	1.6866237490139213	2.734214555938196	2.128041097697128	1.8019931042946056
2.9120013837021475	2.184085161018154	2.163420026299108	1.5671868395288946	1.119825819129628	0.6976628869786223	0.872523345826742	2.456435537013931	1.476876712718463	1.5069496756824017	2.2630028835759775	2.561478749941241	0.21028408454221825	0.8132982789755717	0.7649681089309748	1.396995771475936	1.9219009862235001	2.4364376520630557	2.511072464040275	2.7224683258397744	3.96908542051595	2.6367938691273616	2.193089575457802	2.7483354841658656	1.4397303483834503	0.9256677324165723	2.293709996085584	1.1121174608550586	2.4132381230973428	1.6564718948778065	2.7824528482406294	2.1966529479584436	1.6988997718338037
2.956366554789848	2.1783191990451596	2.05896694855454	1.6265824337303172	1.1582635784874646	0.5614876706768749	0.8230131948866534	2.5144443379073502	1.4351178265676214	1.499015567819568	2.228302721829126	2.632547449982174	0.15153244394600687	0.8209070535568911	0.7984501884596396	1.3974868063623633	1.9480030072774468	2.4333032593343114	2.417335701023568	2.89279491967424	4.003541924236035	2.530502033663942	2.1661408618114546	2.6923156654547107	1.5809759299121884	0.8528825516997838	2.2321740647436554	1.1394194320543864	2.43277287922023	1.6421964595124752	2.8743327345879712	2.207931986044005	1.6186486334531562
2.9956358210886798	2.167943470598965	1.932324180681913	1.703998752235475	1.174988538208047	0.4555474237223739	0.7873319662117795	2.5312862533266856	1.4182807892892222	1.4697443030410258	2.218894819430175	2.6016251982177026	0.1165946389808659	0.7925294299908405	0.8845314765732745	1.415468036251004	1.9358074745746545	2.3796950327284674	2.3020058621539494	2.9648244212050807	3.995209005614855	2.4256524805073836	2.116706141498594	2.655610299761091	1.7189747273482414	0.8886062037639402	2.175167745715563	1.148868288173807	2.5021249867263826	1.6359704129356971	3.017722680821038	2.194998321344423	1.5578188774788302
3.0407989772669426	2.1511561125630076	1.8025017407372956	1.780597972771377	1.1638618183939364	0.3172508311163191	0.7711547363920898	2.523359459602375	1.438940289084881	1.428209351957529	2.2355518060447404	2.5407899065609696	0.07734553328661715	0.7296405788595106	1.0133462337021795	1.4861302946690347	1.9187774974236043	2.2844094937745867	2.223078066821347	2.9705393684320356	3.947369329563787	2.3609901570829868	2.0130074913874467	2.574426357404992	1.7971908034906559	0.9916696441146072	2.159303665722395	1.1797313860513108	2.564005732615011	1.628143382953462	3.147647005099725	2.101677380313761	1.4880508716470497
3.1277793521384716	2.1107943787520465	1.6780694400804905	1.83827023307401	1.141713018763968	0.1765971537276993	0.7714591466306344	2.512689551510365	1.451939695343969	1.3861150773432336	2.2633437496049233	2.491237603635525	0.04372958939407834	0.6943141254462346	1.1669698927160579	1.5567457878597881	1.9415172916802046	2.197253154026875	2.1562375910579368	2.9273597671617084	3.8891077663115743	2.3205406942041242	1.8736934213212826	2.4888156372768018	1.820232497051625	1.1216783883875163	2.1403711386779145	1.229159824344359	2.587313402245747	1.5861175685602031	3.219707010136708	1.937952076856598	1.4257589945540619
3.216201700068389	2.0732705793496695	1.5842946193477367	1.8977401089090011	1.1421315787569752	0.12324132546784954	0.7861143252576068	2.4923178933384746	1.4581284441814364	1.3621055968914795	2.3083835142298486	2.3923348401590783	0.030531314992231336	0.6642478197664753	1.3218583901363095	1.6131914171851132	1.9833760205654976	2.12067286200261	2.0831933585619975	2.850969972561412	3.8138589860354712	2.3081064724979794	1.7564126195323744	2.4567741981644957	1.8102826748321177	1.285838192945145	2.110521619743394	1.278137186591507	2.5799661496251955	1.4930381722373511	3.2238981173715047	1.8291879540950902	1.424021001526222
3.2604408735102104	2.0427139839979946	1.5322806254000503	1.9684413677395587	1.166320858352856	0.12656267220691478	0.805770529232063	2.4913295653677583	1.451924526841919	1.3476460478359802	2.3732616817395162	2.2787581360607194	0.04521414106023634	0.6132962042665573	1.458244108583353	1.6953813041273293	2.020818096498062	2.051230896644454	2.007287393121696	2.8150716373876534	3.674150603863307	2.3062489877088366	1.679209944678315	2.4618860724965623	1.7617694363892074	1.4270897948650512	2.1027565700625273	1.3769465814885602	2.580040615023374	1.3639144134110734	3.1475658868951806	1.7626443871012998	1.451166797389598
3.299150150271801	1.9944690990520784	1.4619877679369127	2.0424555874272743	1.1818598980932513	0.14522649807612248	0.8150550415076083	2.526606822934723	1.404674642948034	1.3370810478097563	2.4271185143132143	2.2262185659935376	0.06093411966213129	0.5780668015494682	1.5672370409724057	1.7957628644809354	2.0581209085987857	2.002981470510337	1.9186337082019669	2.7849729153256924	3.5554696416828806	2.25646839535981	1.6231135023520746	2.4509245275370874	1.6643659136087496	1.5260222478548156	2.0599861754493616	1.547168436705255	2.59197990053177	1.2268969169606658	3.0060957381696665	1.7167836527827447	1.479554016844284
3.2920942821025996	1.942395254983472	1.3816287828448035	2.1166777956889824	1.1643326983860707	0.20595357329235356	0.7896585301777788	2.5867536394382595	1.3604432909626152	1.3087212732295535	2.4330268588149693	2.1864556182285164	0.10321333766127272	0.5415175093641931	1.6431996218350666	1.8666589490353598	2.0904898020856555	1.9880374948552173	1.8335021561368356	2.6986348792562516	3.4961062048939837	2.1796777889004226	1.6328581572065928	2.460515879376628	1.5291740133883032	1.5884095456120604	1.9856963587445011	1.7300441620517302	2.60915658571225	1.0947935501297872	2.8310696921642675	1.7797146183359267	1.5439149332561217
3.195342089806264	1.9046312071655525	1.3524166084080194	2.184378076523372	1.1482006986555802	0.2795803306822532	0.7578694038385544	2.648493882670096	1.359927561892826	1.2478378711176368	2.4053712616663683	2.1231982180784756	0.18079641446104916	0.4707869619806848	1.7177528113306308	1.8778592209685967	2.1122348546862377	2.0053676533618985	1.799401506226402	2.627811866584434	3.4769611521940846	2.14633047374475	1.708206760561784	2.5013581742977413	1.393165180396151	1.5754297955519543	1.9397740219221666	1.8889891161208752	2.590689166963296	0.985237366259098	2.6366293558712313	1.9228122433383212	1.6363044356407161
3.076274314450983	1.8955017673749741	1.352450615595955	2.2339982077471716	1.1477472586631545	0.3285219819856658	0.7790476590057255	2.7088020588423234	1.3540573515984635	1.1442180081153217	2.3932818798396993	2.0852922201583186	0.24150034217987595	0.4099555856085879	1.8020633256753438	1.8591765126707778	2.163702787968674	2.0266613020287982	1.8520734020974465	2.6083387130703644	3.54493297598833	2.1703903649547054	1.8063000782344925	2.492030321135114	1.3217778243454392	1.4840786432302089	1.8991536276238652	1.9920956038762572	2.521436346654717	0.9458798575415983	2.4451903931463383	2.0579676605934285	1.70976912505552
2.9688123222549656	1.9154574013908827	1.3662235267099232	2.2556438757690516	1.1268541390122073	0.38102068850640286	0.8484097062164807	2.766750349859985	1.3498101710237327	0.998545301871364	2.3926001477818053	2.0706384637738475	0.28040373036282773	0.3913412620792807	1.8408396573906802	1.829387062894283	2.275074063776597	2.040513295701001	1.9680636408773005	2.608359879541575	3.694994378265595	2.2251533870910807	1.9140949328198862	2.4545871591461426	1.279485843163989	1.3764617281749132	1.8479502220669588	2.056433292528594	2.4584634415927624	0.9911521105070381	2.302854983572351	2.1822576964164777	1.8051932184411001
2.8440046541429944	1.9516147879298693	1.441396415641835	2.2336416559060437	1.090735899615621	0.4453262469834346	0.913249087026031	2.8259290083513915	1.3799196475981677	0.8150043210235992	2.3976904138140864	2.087290459665291	0.34962857791890267	0.3765701461191144	1.8412010397925003	1.7488339589068194	2.3707682110856556	2.0456294335098573	2.1417087930327185	2.6417182381700224	3.8512538191867107	2.319863258575139	2.0494421522373076	2.48191197194175	1.2550616479893626	1.2506778573392903	1.8374507059662164	2.110728603948479	2.404351918914375	1.0852543573389304	2.2524535391487364	2.2692634792036355	1.9360944393473098
2.739202612248859	1.9821713832815457	1.5752317037628678	2.172522727805831	1.0638434200649043	0.4899608615477987	0.9906997491466306	2.843819761617199	1.4209807826545886	0.6193653793614942	2.4398669037958536	2.156502209861359	0.42645921072350107	0.3467561722494483	1.8420141501965985	1.6230822627545454	2.3967508631408787	2.042798369109701	2.327141082979947	2.7233361511594207	4.006204785283018	2.4355736345576235	2.1691159997980103	2.5743736576696117	1.2765951579717938	1.1256920181529313	1.8468021636464012	2.149165031228228	2.359225887616528	1.2209821727127204	2.251507160095719	2.2874643719578436	2.035270390697751
2.6905255217244237	1.9941838040586184	1.711549516603209	2.095789800329505	1.0312829406088775	0.5502165198075187	1.0554956427792483	2.834360051040352	1.4752991885049915	0.4409618887225628	2.5166526579167496	2.273348760425677	0.4580415221966437	0.3320821069854708	1.808983798670208	1.5133944221724842	2.380715627645846	2.0230415839743117	2.4982847203238583	2.805673724169993	4.155095446927558	2.4946853563768157	2.247525977023423	2.693264260691587	1.2807426628127674	1.0609106254478915	1.8074133229265155	2.1778677122543053	2.3634207717140745	1.3583999150144963	2.279952610489304	2.2620658534326576	2.0685957173267715
2.6837076491085483	1.9712701114263562	1.7849880389503987	2.03510170570399	0.9784048614922897	0.6035937761108489	1.0419493871641063	2.8454131883454954	1.5660068307796118	0.3090236825127002	2.6025508972115086	2.458196006939411	0.46367468399835665	0.3331690747828043	1.7503495039748391	1.4292637782982045	2.3401500629133807	1.980474508529083	2.611273141329908	2.855224433274816	4.228163435828971	2.4626492069546564	2.293489703018635	2.8458299946227106	1.222949905963029	1.0580236285990783	1.750594868003608	2.2308097955364854	2.409117704397979	1.431644905814182	2.3441441496854774	2.201175594036763	2.0416706189907416
2.7255528672786755	1.9208629907405694	1.7638525716483464	1.970491540826054	0.9542504618958271	0.5718159876331935	0.9490390336432448	2.834904639922174	1.6407875458989885	0.24403857450825067	2.680541044634683	2.697984747776183	0.4460430909222371	0.30923637310227264	1.6838190037996914	1.401017581021906	2.2546221753288416	1.9467241765014864	2.648915936213432	2.845403190632936	4.236794778533001	2.4235109098093064	2.30830071603867	2.966301589706148	1.1544113411162198	1.0848515749258392	1.7357327299047456	2.2586103244707587	2.407603574634961	1.4382044906004317	2.384297660934976	2.1303851520669888	1.9669369187937078
2.79280761070099	1.8391334828785673	1.659433501091715	1.8946945619326931	0.9827474214197387	0.48777520111306183	0.7785040692940477	2.774314084329744	1.6644049035949042	0.24820242745976423	2.7264897853368018	2.9266519737812158	0.383468221377573	0.26286555046253574	1.572025357796532	1.4728022048946285	2.166269221441207	1.9268865038118108	2.6274029088344895	2.7733313561596704	4.201282312673595	2.445429230321193	2.2937052927278065	3.0133624534023467	1.0742262475240505	1.124213312449882	1.738091468114256	2.2158293226436334	2.3165820362580627	1.421861118336387	2.347875587094516	2.03813971833544	1.8371943599060558
2.841316704364252	1.7246250818211337	1.4470926196210692	1.8436482233443763	1.0357127005348694	0.41354845850578464	0.5658735176721147	2.6783252514188343	1.655516161392073	0.3183043099867204	2.7461691174080363	3.1212078385055992	0.2943951214082401	0.23351741993458153	1.399736297728624	1.6050542676386363	2.1422959475311423	1.8944505945414316	2.5763720066797937	2.6858714971160516	4.108931536880197	2.466560851392971	2.2951928617210853	2.991623812557237	0.9450670816177489	1.1789488949818239	1.766918171365003	2.168442596979403	2.2080611293085646	1.3745431643528625	2.264702388034944	1.9073139073870167	1.6923340203953021
2.8637302855922138	1.6035849269661646	1.1579975149794992	1.7851588650724886	1.0793126998064637	0.31770082002935357	0.3338476851373327	2.5461716827631733	1.5969505749669395	0.39027060428301175	2.7048107058957447	3.2779788107344885	0.21774751552138927	0.24632811183170453	1.2187740600170254	1.7400187135648053	2.1838960435858716	1.840842367935588	2.491580660629027	2.6045287482523913	3.9563220520493445	2.449909046577361	2.327768466776792	2.8695448755446447	0.8129753365309591	1.2364071737289013	1.8515613876443517	2.139739915953325	2.104529404037213	1.2783952165028822	2.1545709056651012	1.7430370617251758	1.5905648730985675
2.8477705837809224	1.4711029413210341	0.8606386636695502	1.6929159325070473	1.131405978936164	0.22513167220503147	0.10201754489875667	2.3389656982088973	1.456550919967964	0.4034457807863031	2.598437780462208	3.343032608017056	0.15088168157180634	0.24013627741476085	1.0410461948017233	1.8716394457405503	2.217379047727481	1.7991852774761223	2.394601934416607	2.549686421344833	3.813308049267127	2.4149883325414763	2.3421267414075664	2.674740303704783	0.7008041828773359	1.2753464239092112	1.9534672278110061	2.076304379392794	1.9665946648061179	1.1454691220886395	2.0201850801364656	1.5769677038981507	1.4950304309493134
2.7585642504988717	1.3455431131486926	0.5922369328868682	1.6022626268999758	1.1655011783665485	0.20089655503158244	-0.09689280240029687	2.0858125479956495	1.2877861661306038	0.37817264346866525	2.4614096368253326	3.308033140288862	0.0657538284960906	0.1971428190024485	0.8985531137639147	1.9359883984759612	2.2508819467022114	1.7492169908133381	2.3033066498559274	2.5421511575937394	3.705829468042996	2.3392248059066736	2.3542428830629634	2.462096871438086	0.5589301915242092	1.2975974240122494	2.005505584946497	2.0107084259808388	1.8225289411247647	0.9877277848898066	1.918571009243794	1.391456483356405	1.3511632303116126
2.602187172225091	1.2667866794290166	0.3668032840609692	1.5186215075017733	1.1460381386917091	0.24345264937859445	-0.279712894233528	1.8325383780308862	1.1177927636269838	0.334959721792773	2.2966122740302004	3.200895207935189	-0.03090472039757373	0.15321767390670638	0.8363230641704285	1.8685529407401535	2.2920841460945303	1.6848507194868934	2.165743347341655	2.5992794633920786	3.5844167777195373	2.182737175611944	2.387551493129852	2.24929533996524	0.3769008123925568	1.2934899081704423	2.0095133525237183	1.9717497001216198	1.7167632539079771	0.833811019159568	1.851783687502205	1.2089235907198905	1.2043717874365973
2.4210165571900903	1.223797228573068	0.18867363365365908	1.429097282724942	1.104775099381072	0.31461518176854	-0.44472498711202757	1.5548182182598538	0.8970758902594298	0.26995389810199455	2.068754695879787	3.0429939184094223	-0.13315575844456198	0.10418766219135529	0.827613748286556	1.7188574482212111	2.2968788008765424	1.653425904645142	1.9996027396207487	2.715568056225005	3.4326796094385634	1.985341174431623	2.408614607715837	2.0793123434903356	0.2077538346609007	1.2604185377641384	1.9824400475880062	1.9029487326993089	1.5843141323429013	0.7236322306312051	1.7813460465561088	1.0575804097576333	1.0943816572462812
2.1987707095986657	1.2168750711002785	0.02936696176877122	1.371662723649731	1.0290331806464603	0.3590998000285607	-0.531503648685106	1.264895233544275	0.633538335597352	0.23374287840426278	1.8052652555034008	2.8411111754928076	-0.23959607927549795	0.04320100470535574	0.8347329816024185	1.5433709328580956	2.2495688877162636	1.6464897968647585	1.8163717827076433	2.8521552949492306	3.275685586159658	1.8357808697622864	2.4009827320111907	1.9977331531188742	0.09742601649215346	1.2205873698581775	1.946620624866584	1.809742177109247	1.4169903826295998	0.684830618929493	1.7263749432764928	0.9300362749270141	0.9827914699827153
1.9383335755675941	1.26833327860406	-0.15330264822795522	1.3499427739942844	0.8757181432078317	0.362035441985027	-0.5363742125017847	1.037378100693871	0.40825574311196045	0.3056470256415743	1.5362083366542052	2.6154715851044026	-0.3045909713992396	-0.006935384946565025	0.8381480452996207	1.324252460444004	2.147488498975561	1.641757874938783	1.6261966206778027	2.9730793449773545	3.085773090972289	1.72677929178294	2.3620687895058636	1.975414815184561	0.02557782657022154	1.1551253030993547	1.9339502346615123	1.7407987646198078	1.3036788683971077	0.710046107565451	1.6746756075801659	0.8467534020213991	0.8867052840151001
1.6852883034280652	1.3503330659335462	-0.30606293643521537	1.3326500096995209	0.6948479062295563	0.3226506980727342	-0.5008451889461812	0.8440288776881998	0.22837247727003626	0.4205569376915205	1.2901712369599283	2.3953826600131447	-0.3114036400041976	-0.019008491552641574	0.8385997733018961	1.0886960106414718	1.99497470827468	1.6637795115942957	1.4701621327953796	3.0452781782778837	2.8182932899420443	1.5919696016156177	2.266972168790629	1.998549999017293	-0.04428039890780529	1.0643844102741018	1.9437609157099196	1.685245188440304	1.2227598023734687	0.7838914671421808	1.5690597052632955	0.7740325623352662	0.8335999414978297
1.4673683750118054	1.439945724930501	-0.42104123884588895	1.33385337216333	0.5423176687778177	0.22333171655289186	-0.3814511446721231	0.6099363383387498	0.04747292179058608	0.4913838692398789	1.1305550378048015	2.1872629877262786	-0.2731916868438363	-0.024540381235488073	0.8077015779462478	0.9180964615289737	1.8426001814056412	1.741249566715755	1.3597152508378192	3.0435636941097988	2.5652296676834268	1.497980871284989	2.0917408531766135	2.0623166788296112	-0.08749404783169283	1.0087803815356104	1.9433016923416957	1.668507893052892	1.138167110039551	0.852600338293066	1.4493021959541765	0.6826144419107247	0.8571594025418561
1.267746104724804	1.5377418455818366	-0.490296877076986	1.3568361095894437	0.40775063102597614	0.07845671459913586	-0.1842585408619879	0.4082569224370493	-0.09366998980896793	0.5580883792093839	1.0126153917889822	2.004676375806292	-0.2278620202156058	-0.004392656706378348	0.773063074731755	0.8390164622007854	1.7449563404507866	1.7870723662211656	1.2427844424888395	2.9559980027101243	2.3834434898291113	1.448091015124835	1.8504744096435881	2.115411662227058	-0.10452395407266142	0.9817177200178856	1.897546345835075	1.6956436783405742	1.0710241426794456	0.8565583250454477	1.3374131524858692	0.5758910253065063	0.9523076240182528
1.0780216495084896	1.5967378471232307	-0.4541642398952834	1.3716032983428736	0.3118829526275986	-0.03974037322469713	-0.002547372040584972	0.23114451609312972	-0.1767023700449656	0.5849566243741202	0.9332845046519431	1.8888995898265157	-0.2207646430719285	0.03405882912422847	0.7545783648786374	0.8033112111735402	1.6632880504916023	1.748954106261896	1.1070222306388502	2.8047212329655045	2.2120562434772566	1.3548015731854133	1.5774731609206247	2.133593070933878	-0.1820068854199545	0.93937509956865	1.8355929387038532	1.6901832841007092	1.0298447774852073	0.8058160454446952	1.22776837934329	0.45626152111294244	1.066408245655359
0.9135807218984808	1.5761365454905534	-0.32969793205054254	1.3453373127130281	0.2751891932406256	-0.15373756452686832	0.14013405548197544	-0.023158321759521927	-0.23614772958915112	0.48402980059417794	0.941351667337031	1.8064469798670715	-0.23833522717546538	0.05971903319694975	0.7324798310073144	0.8124304304928781	1.6123373828702945	1.7025650938764554	0.9717803338696542	2.6230282440907624	2.0718198802354286	1.2367966571692777	1.2869013509002394	2.144212067613368	-0.30322714054479316	0.8967977639284521	1.788063320092737	1.6525065638456347	0.9914950974218557	0.7502708156275678	1.140836703473163	0.34661493082395933	1.213503147630474
0.7758932944300282	1.493100686869044	-0.21982070783022664	1.2900717773380186	0.2426635937840183	-0.2598278077857102	0.24372051094029099	-0.2439588584007814	-0.2747970728192061	0.33777705513309625	1.0046391267116082	1.7579240730512804	-0.2929382576361198	0.07289851773959503	0.7126760753875528	0.8943631086850651	1.6310783156696993	1.6298876263466913	0.8290739169029289	2.43511231268	2.0318540088319246	1.1428953378875506	1.0202599985978134	2.0993382429355254	-0.37547332335550443	0.8766122575058688	1.7232293300153867	1.5925134497406654	0.9497200090421638	0.7171171176062175	1.0897863134131938	0.28875815355376894	1.3809298093121987
0.6321019810056805	1.3559789036987697	-0.16073321879190985	1.2112143951416345	0.17539751490780459	-0.308340898219568	0.26100666377181037	-0.35499448041687104	-0.24628028896029477	0.2563436921858574	1.0755619851346057	1.7854150044502461	-0.38396364472806777	0.09809287847060158	0.7173559774911262	0.9806917182414455	1.6691172365958782	1.4465762064364758	0.6567095403310012	2.2714743237481883	1.97940023734599	1.0293265326031324	0.7606899887561879	1.9504614904811455	-0.40364703048232675	0.8851793619759191	1.6563288347810317	1.4616776555845676	0.9526738031700223	0.7138706790340412	1.0705883383376744	0.2794370902947929	1.4349455291297684
0.4872046882452885	1.1692608382451621	-0.12397144863339386	1.0876840385171154	0.0813435964791247	-0.3353830890886186	0.19797200080504554	-0.4159480952638523	-0.1417389728136942	0.18406666259467916	1.1732769134328778	1.848975168161949	-0.427971450283692	0.14527892695833716	0.719921792544053	1.0035365317670624	1.65214694394419	1.2902205639934776	0.5028763854827012	2.177114195089797	1.9181773889639366	0.9271648692002767	0.5134301513082138	1.748885002644684	-0.37440502665404296	0.9247288716527299	1.593102126492464	1.2918356538802118	1.0755913537678967	0.7548069352763654	1.0624765178832314	0.3476077067923698	1.3816746634669899
0.37419879963061203	0.9789690776103755	-0.14061796712792668	0.9236404789443023	-0.026383281721125067	-0.3550111769143299	0.10049549370604356	-0.41828781045983005	-0.014717936625122885	0.1391343389537299	1.2834220895867656	1.913261964421639	-0.35492337377916366	0.22183251611326504	0.7174643922116746	1.0054071408582097	1.5804061757120773	1.2382300884734385	0.45046464715205337	2.1701080931189747	1.9631935140772476	0.877712068284627	0.34529173712591876	1.5411426457685153	-0.30264062470869973	0.938131109056561	1.5154933772627144	1.1375913870262544	1.2967535863662505	0.8345225673397743	1.0445223552773952	0.47611704048117093	1.3311073425141795
0.26312487491940817	0.842357822323127	-0.1794711793444895	0.7832036225195804	-0.20413175875155382	-0.3331545725669202	-0.020725011999272014	-0.36830665308365	0.08019138071806928	0.19280868222422187	1.3218036044462524	1.988387696188847	-0.2022382517312758	0.3387397847441286	0.7407012806487302	1.0183844914280322	1.47138249021236	1.19774586755118	0.41510323377662084	2.2329513461442643	2.05738074576512	0.8353832678543966	0.2348020111758935	1.314902681773237	-0.2792218852530973	0.9197763811234653	1.432478316561612	0.9900657791717873	1.5687260423236256	0.9443900535393007	1.0187267662322566	0.5439291545457121	1.2460008585319522
0.1701106127841368	0.7448319811392761	-0.20924447238221405	0.7073769309727937	-0.4271893550250222	-0.27975588822011527	-0.13483536427577114	-0.32316628576811446	0.14849514546098092	0.28116108440432386	1.2678331498629054	2.060283949964988	0.002955259385293685	0.4857133590547541	0.7490853523709646	0.9954929126751342	1.316819531700078	1.2224165716096977	0.3966120362899732	2.342382002304847	2.186299949557244	0.8060787137103897	0.1582029875075134	1.1187279168134385	-0.3087990409877204	0.9113501057679905	1.3798972409000363	0.8258978393079925	1.865594763072933	1.0862327360867141	1.014319343785341	0.5362627179007593	1.16285306510491
0.12784540246108111	0.6893195816232329	-0.23998697027610777	0.6507594698668345	-0.6351787915502252	-0.2274928901776317	-0.1999791553238633	-0.26096213348880265	0.15377378417529095	0.3394964570981522	1.1633236253876118	2.0821636633544722	0.22203847992630102	0.6557267686409632	0.7339434297346891	0.9718998555130588	1.120716161632433	1.3229598015924446	0.5028563733642043	2.46506286944348	2.3558736957133046	0.785711939316494	0.1903689721157939	0.9954368858870593	-0.34629416050965894	0.786904111520842	1.3620918984866468	0.6455623843252858	2.1147559853874434	1.2335676811500709	1.0121561916641562	0.46800937007248367	1.1956266479155708
0.12547944666624894	0.6902205131815129	-0.26251673228352385	0.6145694579922307	-0.8930989472412584	-0.16269448670060668	-0.23168130730921654	-0.2017834749973922	0.06696444692819295	0.40151922195799433	1.0453158061659997	2.064098770841935	0.4190364523927201	0.8140746845450956	0.7428695750596536	0.9983923567664139	0.9206935094400703	1.3658302053662623	0.6555288253399644	2.522783836435725	2.487501671949782	0.7405641325592074	0.29370111972135254	0.8949911902488102	-0.41642469691159045	0.5490437370016793	1.3399239340751365	0.46897798277692243	2.2348190290550356	1.359222642597858	1.0519041118909338	0.35306797461864176	1.248952687960188
0.17869245244231288	0.7118128395282994	-0.27467430197054443	0.6326793202562453	-1.1652501426945399	-0.07231099931102569	-0.23111597400906697	-0.1233828459734978	-0.02354600481974241	0.4754120750825983	0.9116963228185975	2.0399584228587067	0.587055162882819	0.9248289390374931	0.7443873811472986	1.0397094350670957	0.7516869020823906	1.3600467452345124	0.7323953724678834	2.5022311928899006	2.5908482274113505	0.6434723099925973	0.3624095600340813	0.8109351123143919	-0.4645608894598672	0.34509970757627867	1.316900144295579	0.2714066746718557	2.1948062884323027	1.4582390190492787	1.114365129390156	0.23001890875610392	1.2722914514768708
0.3084140287435503	0.7341409266476815	-0.27855112139521704	0.6508931768072553	-1.320727740097038	0.06009288133862153	-0.21052479573051483	0.08696965212019962	-0.0737082411077298	0.5353425556235185	0.7654647964001373	2.010449067715327	0.7043144081849111	0.9824770525745439	0.7140312593943798	1.067043710411464	0.6474976610309282	1.3721798783780461	0.7775827360229052	2.4388587780843336	2.6088914065745663	0.5404802416251809	0.47477491645389397	0.7923057558568286	-0.4586328901164534	0.16502621307154192	1.3062545116685826	0.0014970133108227924	2.057194232593324	1.4891913648881228	1.1374297388822963	0.12048262690805592	1.2981958237489353
0.4631391378824758	0.7214077606239847	-0.2565994815827083	0.6515617115093713	-1.4144851785306705	0.20106797937940754	-0.23355125591740836	0.3198116540373143	-0.1402979651186951	0.5954180459687232	0.5841922422058777	1.9699998558772047	0.7955634948429906	0.9768675223347424	0.6989435441183764	1.0907069154144593	0.5800143870865793	1.3738785170181411	0.791651255322809	2.317320900391091	2.5040986420961016	0.45752715621828155	0.6657227218664574	0.819709618255511	-0.404778168166226	-0.047297148671140966	1.2720006231570147	-0.27268600006401456	1.899948133433886	1.4122996896648965	1.149570430162445	0.0415569374193539	1.234662523064636
0.6064684599386017	0.6370054891390862	-0.1815116106206331	0.6984928475979894	-1.4886226172920876	0.3163079972032933	-0.2528378188879232	0.4610820439738571	-0.2094663344786049	0.6791508500981381	0.369969305213366	1.9535295181227597	0.9033053404223335	0.8914046792695446	0.6796999312214357	1.0667163538205147	0.5114170024874853	1.377012909746886	0.7252910704032096	2.127880983053142	2.420953101473758	0.36120018032955803	0.7752207351542995	0.8651104402871741	-0.3557203078755111	-0.21638597223893546	1.1977943016100157	-0.49986214128696266	1.7432232920617168	1.2749708908856479	1.1231258954809553	0.008850484682247823	1.1016370884577347
0.728476180364382	0.5796912265064816	-0.10654276481633465	0.7753000567078827	-1.4107878985924414	0.417426934375276	-0.2595565877243269	0.6015254656083753	-0.28603693284018916	0.7619100169702344	0.16529061703138295	1.951006488442237	0.996099987719153	0.7337943486564619	0.6555595867798298	0.9724142730131276	0.4729006055664149	1.4072648550514275	0.6488047535266414	1.900150919294595	2.364964152390958	0.2467354117939066	0.8167433131405926	0.9714058065528339	-0.3612712613242882	-0.32064646006349823	1.1814918720380878	-0.7383389245019847	1.5905444039907295	1.1301486003336332	1.046523270989484	-0.007585473017005006	0.9987368663333596
0.7951429347725923	0.5828595024864345	-0.08052726604550935	0.8371023758369278	-1.2577170211497344	0.4606687261135794	-0.3505752490485328	0.7404763103075251	-0.4292427607188971	0.8423904583464793	-0.02988927114393507	1.909548064731905	1.064755418197797	0.5434391131487615	0.6682079708435458	0.8236774676533998	0.487960994238546	1.4868177646958594	0.6285524896126973	1.6395704922166594	2.258013552236485	0.12962645902900613	0.9194286916186358	1.1120614002876084	-0.34512112883746493	-0.3707816248526163	1.199338962030401	-0.9378807227023076	1.4730131838613016	1.0035819677799631	1.0537427911939405	-0.006813313930463538	0.8268686669138253
0.7719733676693613	0.5706518798717359	-0.09300790401792011	0.9044015358500429	-1.1230279033999313	0.4428191658965249	-0.4786449851210503	0.7812801365270576	-0.6053187325456151	0.926724017379353	-0.16634930473256876	1.8665354547383743	1.0987374159258247	0.3420589185538421	0.691354513680148	0.6172791370591025	0.46721068329398585	1.537797145787271	0.6547683648372711	1.337313283324376	2.229869865653659	0.03142014558891064	0.9922764543474434	1.218778364436322	-0.2682247133262707	-0.37233074511295294	1.17099235593734	-1.0181010363392946	1.3672474966445112	0.8973611660039822	1.1745818765636487	0.034552351420006934	0.603164135759247
0.6804850770230637	0.584631334551054	-0.11366727068887128	0.9665901194736424	-0.9551853462040103	0.416719808940501	-0.5582917496768458	0.7749871094482181	-0.7834424521494376	1.0121140764148449	-0.18164282723134556	1.8127646461870999	1.109190286561498	0.13435101856731158	0.6903245738349607	0.3588311085036753	0.40308963614698073	1.481458964224132	0.6936719231857961	1.0598420122201073	2.3477244226815754	-0.026052619063390264	0.9673327249963843	1.317564018410033	-0.2245502305311625	-0.3433903620675473	1.1584263346795936	-1.0629000099507189	1.2512055844787096	0.8268511885219583	1.2877417719031545	0.06450109313374862	0.4615590847768285
0.582514907483236	0.667682208698533	-0.13686017286103397	1.0098665991906879	-0.8299835882957064	0.36239971872414534	-0.6452878471345983	0.780110278929073	-0.9610049371773141	1.0897771844507669	-0.18077929995801045	1.711924195916011	1.126008426669865	-0.05348089883944217	0.7035150315014084	0.11242512597249706	0.34557367359594576	1.396385478999394	0.7424014317139098	0.8318579508070256	2.5332294237222035	-0.0652346217331923	0.9539661630277969	1.4231215883803423	-0.21723972957408896	-0.2562406116639914	1.1986083793991353	-1.0915789501322795	1.1625421170442198	0.8141100289201922	1.4025240313335472	0.06295677496066368	0.3136917414560089
0.4948345456901587	0.7279845609994341	-0.17360493942557997	1.0317499684399867	-0.7981381488277355	0.2787017808996557	-0.7691610706329233	0.7251673117407325	-1.094882136293665	1.1753744003495208	-0.19786805020924417	1.5881746361457885	1.0994898599210035	-0.21270227100928948	0.7131820107501045	-0.04070761075142694	0.25385849291096785	1.3313316634614845	0.7581109447301589	0.6764113862338508	2.7809902795855255	-0.105552968038702	0.916539789515749	1.4798528535191529	-0.19845027582482602	-0.15437421878722404	1.2378511035927677	-1.08317469117179	1.1058739490282772	0.8119531484989512	1.5228223286729616	0.04712751368654842	0.15594818378652014
0.405978205868883	0.7286452441421722	-0.2122881157024616	1.0394752583311166	-0.7378131898355603	0.1979394850316325	-0.8591142961222268	0.5969670549679348	-1.135215183251559	1.2558962730984196	-0.14205691906958065	1.4841854448334115	0.9874570499367448	-0.3473504069037444	0.6768269411269677	-0.07533726155126425	0.17857644438342396	1.225166748455571	0.6945324442809554	0.592232330227926	3.0266621668688822	-0.11208694394403787	0.7534030565862191	1.487204466604956	-0.2806253338608992	-0.07285763296671223	1.2266418786502271	-1.0769783307517649	1.0546665768789607	0.7991675171359219	1.5712498967859947	-0.028544076794579477	0.04973749875197814
0.33316556628948096	0.7053711788865965	-0.22420763507393096	1.0337110035661996	-0.6680531910010117	0.12255562807655229	-0.8766396284268897	0.4538006889243028	-1.1092770447415918	1.3107721261758116	-0.07626977548271896	1.3978776455221282	0.8296675105161857	-0.45084526932110763	0.6266851328743765	-0.01346686586161654	0.16841018465890484	1.0939266916196864	0.6043378262373353	0.5405438075308026	3.195179950885619	-0.09506364217059823	0.5392577984668779	1.488100362106453	-0.45331235360328526	-0.004649398473652594	1.1719108026737874	-1.023798839024374	0.9884668378958146	0.7992786965390787	1.5659501740890907	-0.1563915598377684	-0.040058807686315846
0.2849364673948392	0.6560151450188039	-0.2189025137559594	0.9989917680362523	-0.6560893512008852	0.03045789720874632	-0.8383056819590035	0.3267299498323202	-1.0675484955948549	1.312097930100672	-0.0636804568135905	1.3491730805693383	0.6337270269078451	-0.5451785460180989	0.5591066237339483	0.10531681142613829	0.19337820022498886	1.0415520002167664	0.5066586758776952	0.4836271664445766	3.2584458564502725	-0.08439949420469586	0.3299633088038814	1.4458088244623322	-0.6258736913807936	0.07524765252923069	1.1303302140601077	-0.8780063128199505	0.936390702767717	0.7958321350412179	1.563408470346695	-0.25037435151403786	-0.11007509823635933
0.2574829803317343	0.5798864283441123	-0.23767448149647813	0.9296870039167825	-0.6316384716093743	-0.07276098822406522	-0.7666170707822438	0.17852109414217976	-0.9835149942233853	1.23893012599748	-0.005210570648136498	1.3360129577557374	0.39882214614397193	-0.6297485226783458	0.4650568536601714	0.2463139716712525	0.2683618262557244	1.0363549748536192	0.3687951915860421	0.3919551796299778	3.1994267551415922	-0.0744127818677767	0.16790452442020293	1.3338218867754081	-0.8052846962441527	0.226099105759411	1.0913797229189828	-0.7121527729951469	0.8894030365153366	0.7333937822283753	1.5684918778314791	-0.2690440551422145	-0.13948304375501647
0.2518410857440585	0.449281383445401	-0.24791064506513213	0.8277131773538594	-0.578429032498321	-0.19342230104784694	-0.6629436409700583	0.030050028990419954	-0.8409310749288357	1.1187998609933956	0.11536510599154697	1.3110046875624086	0.19228643763060843	-0.6721596769135191	0.3440660255306806	0.31737373452115186	0.3783404637452205	1.0000162410887377	0.23255268889224268	0.2778890662742007	3.0561831953725633	-0.0486702279664787	0.08580796316796599	1.195933029148192	-1.0010553035358	0.44184930929011357	0.9946297087501075	-0.5240778026985426	0.8376992283781469	0.6424045586848706	1.5737375217253537	-0.2363927566255765	-0.1454970513751535
0.2499371213174483	0.2628636285112195	-0.20655790453529602	0.6902178736184504	-0.5270682333563836	-0.28976278452426807	-0.5329169819354816	-0.10202285983089691	-0.6928713263932933	0.973417174358002	0.21839754434140266	1.275742824747438	0.031141404718053312	-0.6759834743434181	0.18990029291407037	0.25332875576304925	0.4825893892960497	0.968773423244137	0.09881170100994954	0.1792321439599897	2.93690538502643	0.0025526466894121524	0.05116269690422014	1.0315098547560944	-1.1476004745835593	0.6653920571606993	0.93044280614616	-0.29058659683296956	0.8237741989182513	0.5371398997760353	1.5805244115055737	-0.1506830980194015	-0.0734393086971729
0.2518690852209202	0.10167195720888703	-0.10749496607853852	0.5210637376561194	-0.4800499941418976	-0.33600450234947166	-0.4358536030173588	-0.2504535850654822	-0.5583722186927856	0.8352849779366848	0.3135446152215996	1.2190049332918695	-0.10505095840857366	-0.6562045424598285	0.01734019604480127	0.09940101017539046	0.608085996619448	0.9424243024340984	-0.07765515985284557	0.1272049577234884	2.880204809284522	0.03126717625334051	0.08147461001363294	0.8151247412772653	-1.235410274044995	0.9017737259768139	0.9467034881391599	-0.12793807101852792	0.8731944015112202	0.4082607356367018	1.5582709840588813	-0.023966276495791076	0.05453766997172418
0.25476703107612636	-0.0009591628052200623	0.017498453179207552	0.34379804730810315	-0.4192890351570033	-0.37181076300096183	-0.37645011932463623	-0.4149395973345461	-0.3782917623241806	0.7559231836220346	0.38392208799828453	1.1557677173792789	-0.21145060659111822	-0.5812814050009012	-0.1327238463111456	-0.08609326382535251	0.7684582464028825	0.8723554585301965	-0.24635731874073152	0.14432863293314196	2.81553860610033	-0.0014682615600221604	0.13457435538239684	0.5980545312384722	-1.2700147083747397	1.1072668756625528	0.9419025165622802	-0.056691796610536825	0.967244199414157	0.3073987810928737	1.519712797498757	0.08557000535225727	0.18342502594091414
0.2480611563676974	-0.05321319318548341	0.14264490478266229	0.16922135209526767	-0.33242039660828315	-0.3876889432180512	-0.30239145700494363	-0.5443903915396786	-0.17166642736350043	0.7173091443104941	0.42180366601531255	1.1289226815785327	-0.2892370466328278	-0.46808147296450836	-0.2784151616050653	-0.29038715919211117	0.9401307613986939	0.7515701180863221	-0.35034028642536336	0.21366999262019712	2.7613172458159623	-0.019037882389088337	0.09712642289943159	0.4435916068335922	-1.2208311661191449	1.1530832809380036	0.9424661088778269	-0.030030828213276184	1.084204518157529	0.26937542521325464	1.5004607436202084	0.19386531723978895	0.34254794315630216
0.23361342630695087	-0.03165089789064178	0.27432073646977595	0.04255631053415636	-0.2307626383066391	-0.3499755866970343	-0.19256459165650597	-0.616941732573625	-0.0010207792716155684	0.6622882814288215	0.42671213683215237	1.1969233775279506	-0.37654088639729144	-0.3641207672054324	-0.40721184961387796	-0.4596538993271627	1.1342844378205412	0.6193594105989572	-0.41610010779020207	0.26421552587192954	2.730212274103296	-0.04646309898172802	0.008174108895565236	0.32172346876252667	-1.1033185289582073	1.0621546159599877	0.9884093194896266	-0.09337140139572138	1.2089588819105401	0.2673074883145382	1.4937008932415026	0.3300410875735401	0.47466300046291066
0.2255635767091509	0.0718811536817452	0.39286979361370195	-0.03254242100366018	-0.16030503948374641	-0.28054872582879575	-0.03270572924476178	-0.653933436620403	0.16443724111827543	0.6413654382396303	0.38589911096617563	1.33778917065083	-0.48139497394109865	-0.290517519214691	-0.4829214627952658	-0.5747665062735485	1.3102343419372349	0.4721036180136104	-0.42270410689257476	0.27401560204259623	2.5955771013396185	-0.1341800865537223	-0.09043662407915297	0.23534860247129732	-0.9678543178138591	0.9171710425038118	1.0257107812630435	-0.22040866042843063	1.349003474090104	0.28663046858318514	1.4770716613098902	0.47192531972565976	0.5623902675823521
0.24122928401338992	0.21148049863729085	0.43869447935708716	-0.09651376383290623	-0.14994567965681543	-0.22610006735157523	0.15163641378118362	-0.6347316360465052	0.31524248852534287	0.6380094970548298	0.304023090812997	1.470621637270929	-0.5554191940069362	-0.26208166523092596	-0.5211195826676903	-0.6630124901483502	1.413488525832038	0.32072256015946	-0.36983208983660976	0.22236941228789103	2.378921217188965	-0.2044585698699998	-0.243181933026653	0.21110672419554163	-0.8356368907621927	0.72801407010891	1.0550802030398727	-0.2624774369199183	1.4796902478982228	0.3257878543749998	1.5079236184382934	0.6124582734763273	0.5941431243290385
0.27438066461789457	0.34996869467095515	0.399314155727522	-0.15697901355771604	-0.15128855963438154	-0.1583660219180869	0.3220626601880451	-0.5608490777458821	0.41233607016411156	0.6013634479442578	0.2576425864742104	1.5789100711589132	-0.6144148704934738	-0.28139475377280115	-0.5456935859914818	-0.6918198701519953	1.4750232446733909	0.2088550725760807	-0.3056332137141487	0.08104088401241587	2.204756331296719	-0.24962822938950993	-0.4008642463141647	0.1940056600640558	-0.7131598159885714	0.5200798824371856	1.0831554498698908	-0.21274036764809762	1.5468580370577225	0.32683294076467506	1.5685459566345072	0.8029609509703661	0.5491760031325972
0.28625244280734535	0.4515487278670679	0.341586954206636	-0.20653971947466107	-0.13114535997090582	-0.06238981518078528	0.4434353710126303	-0.4679664184572204	0.46876289779982605	0.5667268204072999	0.23135045344139488	1.685482844864144	-0.7004171855095279	-0.3716519012298006	-0.5333343078492223	-0.6661223777623819	1.5055817083463041	0.11348864606790879	-0.2523609542883393	-0.0925241799173264	2.027216957698376	-0.31831146106334723	-0.5322877330246767	0.16083117664103674	-0.6194639111720166	0.34002985945154346	1.0469811727275702	-0.12209782326632164	1.605784988818496	0.298259834153384	1.5846073611343061	0.9983171998655272	0.4480689484178961
0.27690061753546685	0.5055295437340354	0.2714471290892111	-0.2662918655172134	-0.16105495947121792	0.02696512612185988	0.49074941951752055	-0.37901690109283115	0.4976437257079967	0.5454103791779148	0.1551328093687445	1.7293028243554418	-0.7533119647378925	-0.5115990051362467	-0.5235589138799812	-0.6637373511711712	1.5322805743938617	0.02740406641453948	-0.2355307626365329	-0.2503837222085464	1.8388195386239512	-0.4121472220584006	-0.631329645417733	0.15996163100723476	-0.5860534555086102	0.16838264030228	0.9549277611882514	0.009212787780196385	1.6854877866718456	0.2707985215736616	1.6106733441945882	1.1213386886178311	0.3137193286469261
0.2620748945370843	0.5445699112595186	0.187313346136237	-0.32056202700240555	-0.2585445578424975	0.09184924177279602	0.49912070107743867	-0.2954325927123269	0.45761404879115475	0.49911082023945486	0.044169554745379355	1.6769852809001478	-0.7568098124992456	-0.6450825326764174	-0.5722190542851054	-0.6827707986735754	1.5679520101787126	-0.032351614317359924	-0.2192609103025068	-0.43186504637118084	1.7368503250832426	-0.5206024809821167	-0.6520693754399611	0.2034916124328336	-0.6186260314061596	-0.06074632911315987	0.8642728935430641	0.12309761894818738	1.7122705082177068	0.24440453126424475	1.68665406245122	1.1854003156905921	0.17484540956539585
0.20238000986748758	0.5687599235993458	0.13856404223037877	-0.3437676093292244	-0.35622599621057444	0.16423317264097914	0.49120603487533343	-0.24274866088561944	0.39780464519770586	0.4194590063162441	-0.07806500323518051	1.6033935511786954	-0.7603076602605994	-0.7540122340804367	-0.626751658719813	-0.7029032290170311	1.5879662122978198	-0.03953038476061397	-0.18992314459317775	-0.5976408488952932	1.7025085998565626	-0.6422131027654082	-0.6229647647019065	0.2570345435810303	-0.6814041728627267	-0.31393360560202976	0.741013166754023	0.12699111744965627	1.7130896275977012	0.24191411263353393	1.7633378051472384	1.2143287043256878	0.09558741005780008
0.07190244769097971	0.5922141751665798	0.14339306291725024	-0.34158372930230907	-0.4570117545267883	0.23595283416135202	0.45519865237345	-0.2400458864350905	0.35730474471723267	0.3220952805843612	-0.19993597078486097	1.501624625985176	-0.7572775479557075	-0.8381551876774459	-0.6672806950839772	-0.7916636303918995	1.574596884440921	-0.005800274621591467	-0.18696135105635733	-0.7141622729115403	1.6923621810395904	-0.77223703800541	-0.545158438662171	0.36151176897600584	-0.7484973951134386	-0.5279703882387209	0.5901374165031874	0.03777302373915137	1.7360249702375286	0.26270466102385226	1.8267452016994832	1.1772099139511982	0.035005938801727685
-0.09756438601574076	0.6515405182793438	0.15820319326325535	-0.3374982394560365	-0.5953807122151143	0.31294379437727127	0.42153957742603676	-0.2580979993695846	0.29629702946162867	0.21286146658771857	-0.31389884646296146	1.3134066118182648	-0.7202654379227885	-0.8727052355212006	-0.7129774997941742	-0.9382258526831713	1.5091229886417294	0.057413349056217866	-0.18580064818382153	-0.816798491813412	1.7215388740630573	-0.9198742995989265	-0.41789583333865615	0.5064887410121102	-0.793386803569033	-0.6757470724673235	0.4442087543554817	-0.12219278664440374	1.7308620359636262	0.28676388386697826	1.947070538440412	1.0536920372146898	-0.046265925642885466
-0.2970326591799999	0.7330598087777463	0.14849414110760709	-0.34473327056561465	-0.7201115901312859	0.38719196502802394	0.40292706569800946	-0.26584326346661985	0.21371970428721226	0.11379905457710979	-0.40372840729158244	1.1002610644078015	-0.6530132138135221	-0.8682020832179698	-0.7452489482767412	-1.0564015820163057	1.3618614338846309	0.1473400875383722	-0.1269249955802484	-0.8976755783104308	1.7921046918082504	-1.0392340868730208	-0.34274126072172134	0.6247996469448815	-0.8102910278451245	-0.7348248860320298	0.3165655317788531	-0.26188391580688875	1.6936045150735999	0.3164265486292062	2.095679089165838	0.8679050455706051	-0.09829536771435239
-0.5140286048598169	0.7901938850986936	0.11727554258261357	-0.3571680160249927	-0.8092125486427125	0.4148555691579322	0.339740197611975	-0.2673560103605737	0.130156426479373	0.029796946525454133	-0.45149510014808564	0.9185827431728015	-0.5703460559652708	-0.8618355575478862	-0.7231323452853318	-1.1095034975912075	1.155034748765098	0.24571957544385237	-0.04581587933201633	-0.9340607423220438	1.8633132691165095	-1.0940626672960736	-0.31191193231029835	0.6846401964712356	-0.8241998319582908	-0.736374006292366	0.19564366940985958	-0.31306917659450284	1.676551938890091	0.2939460733109057	2.2389608777928474	0.683276292556334	-0.1730566551023051
-0.7206647441007261	0.8241740203718344	0.06424133299685533	-0.35746514255926687	-0.9069288670102047	0.3701566704631316	0.22928276819798454	-0.256343212972601	0.04979370260463524	-0.04102998502290774	-0.46735673269510813	0.7487122008426437	-0.4848318127298727	-0.8536250686501858	-0.6725749472706501	-1.094515242248403	0.9773142045006891	0.3169410669963898	0.04159705424121078	-0.9260598162043081	1.9133107808435859	-1.108223257218013	-0.2767492507445417	0.7041127486949125	-0.8474300484665731	-0.7018004586639145	0.08910384798204316	-0.360550865636816	1.668931646476206	0.22292467057436025	2.369371911298802	0.5301681765391231	-0.24323846879785851
-0.9318227988548348	0.8362915498307059	-0.005320369925662108	-0.3510917783990837	-1.0129989452381352	0.27158767046501187	0.08318759728605389	-0.23010209685217836	-0.029795427665418935	-0.09300564201467106	-0.47442402169528475	0.597895578659786	-0.38731913822006536	-0.822743537122425	-0.6122602244068159	-1.051163876561099	0.8133608847555877	0.3578297256900985	0.15580621447527385	-0.878583421278161	1.9504301456106585	-1.066440775843411	-0.2870975567847382	0.6993170727751454	-0.8665965481104685	-0.6482384520867777	0.011244613278717775	-0.4033793491529817	1.612337943858448	0.1576623609213328	2.47371696174447	0.37074490227840196	-0.25231465460989727
-1.1436388413151994	0.8223271106773611	-0.0842680567184386	-0.3448521211793247	-1.0842064640485007	0.12249134394611931	-0.07186593207441017	-0.19379617139732655	-0.09606661313328083	-0.1599587402200846	-0.4739695336566891	0.4987909728088978	-0.2808381447407457	-0.7255569699574373	-0.5535536532310803	-1.0406650830370439	0.684840262797894	0.38525060659448374	0.2440996812621467	-0.7778945177276997	1.956054291787487	-0.9797945736204541	-0.32075111038630016	0.6566302871156626	-0.927573248070451	-0.6092757303873676	-0.0077922827130864625	-0.38649960869843925	1.5048347306840977	0.08859771568034511	2.5383140919633655	0.24044305642441627	-0.2704118518521443
-1.2962919891663434	0.7800433895420706	-0.1368941800489681	-0.3213939812983739	-1.1097037436225299	-0.07276098822406371	-0.1811492077111662	-0.14377467410397415	-0.1349586523961773	-0.225876054109201	-0.44074645803527834	0.44209344982821613	-0.21871067432834534	-0.5972559495938307	-0.47294730850502453	-1.0675784713359033	0.6115874872486338	0.4064431458185201	0.2963112984078792	-0.6445457490987522	1.9008687921585192	-0.9137992317003221	-0.2858040185297153	0.6248259968125774	-1.0436614896294405	-0.5841612049546162	0.011849953173195437	-0.37007094428980125	1.3377095553659442	0.03836686133411344	2.5495895223950433	0.1793873343671225	-0.28478477832045745
-1.4220236400147583	0.7136747647487499	-0.173757971771289	-0.2826932502091527	-1.108709663639138	-0.2775273716984167	-0.24433607579719996	-0.09326909780455457	-0.1364299970952804	-0.2482904267138586	-0.3894120340757895	0.37611117762321566	-0.2132198667959888	-0.48605526189895815	-0.3553354058325534	-1.139760599640493	0.5283872951391781	0.43392469238862114	0.31578308970063246	-0.49735410829784577	1.814302852432715	-0.8846257941296682	-0.23777063132646678	0.6234558036926421	-1.1340268223767316	-0.5469588471874081	0.0412611225289553	-0.414608768611492	1.1193521860990843	0.06800729021571035	2.5050556281001395	0.14739788649609117	-0.24293500969775778
-1.5590250803000933	0.6215545129145827	-0.2056057032730906	-0.2240256160167025	-1.0642376643821143	-0.49990760691156133	-0.27779945844840526	-0.051053374483997084	-0.14685075800542446	-0.2512320541721421	-0.3815039422042073	0.3347133066252167	-0.18570482016162476	-0.35715252721896984	-0.22653871782373933	-1.2610695992013012	0.4502006009760608	0.4689287815077151	0.2864052997543155	-0.34235203962010224	1.7194499054830963	-0.849420994184855	-0.21804417293734119	0.6319404610891591	-1.2181708978625607	-0.49128440389162426	0.103652879238938	-0.45342504940358347	0.8974701213183103	0.14243078268885495	2.4138246873891513	0.09944129179977883	-0.20566471476745116
-1.6407695529984452	0.5084725868244232	-0.22549990821548876	-0.15088791960509607	-1.0113421452658193	-0.7333447125592786	-0.2824960735573474	0.01702023574384977	-0.17990292397806606	-0.2546294267295956	-0.442337166170367	0.3373978102052928	-0.15851515471436733	-0.21355631713576617	-0.10146426855367756	-1.3566109585315704	0.41130620222570624	0.4938825920062492	0.22835014400891182	-0.17915854658372501	1.5622033695186979	-0.8147843660578955	-0.16373712519722072	0.6157352924591668	-1.3460732441200833	-0.4377223973144849	0.17236939415672348	-0.5133232001304633	0.7282102712522964	0.20566962720442752	2.2681634314288415	0.041612091639820645	-0.21143043766932731
-1.6782748522549749	0.36364783883085133	-0.2305329720299752	-0.05949179766233723	-0.9894898256308977	-0.9424395608161561	-0.3064575080483353	0.09983808569808184	-0.21363767254307425	-0.24025274041939743	-0.5400520944686368	0.3603271039418742	-0.18515573940839025	-0.10771282787059813	0.01813523732880391	-1.3779359021706317	0.4000656215126862	0.5325670648455478	0.17485775127969203	-0.029172931582973204	1.3522505493828745	-0.7794703023019576	-0.0988015047949756	0.5861707409098141	-1.477327109441019	-0.3818601818659354	0.21580775003276026	-0.6228397159065584	0.5938498711338993	0.24456018242866753	2.0433037684316337	-0.016989267606681322	-0.1940229202000301
-1.7207220591776327	0.20472351195019187	-0.21560381652619523	0.03255800265582657	-1.0101562252856318	-1.1146567462476524	-0.37486283736652454	0.15663668907633826	-0.2636027183043787	-0.23963126982962057	-0.6391532112846265	0.3927631735146607	-0.17720423664857227	-0.042028916688986236	0.06654241005265427	-1.3494324961442992	0.4165584381694861	0.5809176004225285	0.11209974768865708	0.10671581359129148	1.1313937723736085	-0.7299519430996316	-0.09761576139453525	0.5353154962661052	-1.5527153413736807	-0.33156071644314544	0.2717077582192227	-0.7298397021634108	0.5036722739363898	0.2854074951484681	1.7513863896776922	-0.09550130044187558	-0.16359424861740407
-1.7188180947510212	0.08881866697742027	-0.185303412075469	0.09783670223587963	-1.0640807043847376	-1.1981618316808413	-0.46364190907859504	0.18390647308464833	-0.3373064697780203	-0.29829809350466274	-0.7412993979592176	0.4456458756183922	-0.1443204004270185	0.01697790659473166	0.02364631895656576	-1.2779050810216117	0.49484460649820505	0.5900781159458973	0.035353273271689474	0.23210598904492397	0.9287408644183225	-0.6971290942373634	-0.13765077038754964	0.5112580670641856	-1.5679857001063575	-0.2627656939726835	0.35378349839441564	-0.824280781668571	0.5022077877721561	0.32961242584360007	1.4331326338483146	-0.1904217138660891	-0.1343518262442519
-1.641217544628231	-0.013722359880858381	-0.1468242789262011	0.12873786180040078	-1.1249463033678826	-1.1658054860292828	-0.5433539043997934	0.19282159477967414	-0.41436246020528716	-0.3765619564440338	-0.7842485176065981	0.495379836680833	-0.17976661349700518	0.08159426011824822	-0.04933485709107745	-1.1788797122590773	0.5951145654249512	0.581038931753965	-0.07297232412571268	0.2763227474045864	0.7096287205088047	-0.70174002706688	-0.16837230394438546	0.5446169995610417	-1.5155553737580814	-0.20819441207441636	0.42880389773053895	-0.8939126786491236	0.5155370940466036	0.35167041942990196	1.148597011707913	-0.2423218353258144	-0.07774291048038762
-1.5418754007221698	-0.1475857739153498	-0.11319117005777031	0.12022518659344379	-1.187590782321307	-1.0943643890741255	-0.5803397483827053	0.18737570596144662	-0.48407689563908907	-0.4531685644773315	-0.7828168802850164	0.5147365203897943	-0.22893984539788037	0.1570026510581311	-0.15149766208572157	-1.0775160821326157	0.7071821603920869	0.5658522934359742	-0.22130214638870158	0.22774569597547326	0.4906772664900547	-0.727788519639331	-0.23429963700881173	0.5967370378539237	-1.4193039356556727	-0.2078423392879753	0.5166825513769164	-0.9035039798356721	0.4713046475269329	0.3695703033381436	0.9577799552178657	-0.20495485095921828	-0.034900002984637815
-1.4247815884856556	-0.2931162516295733	-0.11159283222479296	0.0697582447469616	-1.2845571807013276	-0.9973167801629359	-0.5847536968415715	0.16875883418654364	-0.5316604865781315	-0.4975208489011532	-0.8077228248001116	0.5081160905081061	-0.24323628130619798	0.23138230461839587	-0.2751085126284115	-0.9931282295083019	0.8354043598529761	0.5557615710382682	-0.3344106401057014	0.16253179817455438	0.3489487828339688	-0.7651348902822144	-0.31719388018498096	0.6464592381869215	-1.3133749862576567	-0.22619706722107122	0.6135160607036491	-0.8664682623826672	0.42185962313457664	0.3596308646959289	0.8522722105070561	-0.11610140178640434	-0.00011255523696018232
-1.3077857744181565	-0.41373597175734567	-0.18062742373430624	0.005474919056728455	-1.4081718986361462	-0.8487775827744641	-0.5588353393885264	0.13196882972562501	-0.5672154553894535	-0.500628201850043	-0.8335150209904691	0.49120169952988596	-0.30314709238146176	0.34615445793307	-0.3958283039565356	-0.9321229905233107	1.0004916850859402	0.5769945540394493	-0.3782171674847728	0.08804698598324068	0.29252367547623415	-0.8137791389955314	-0.34315088116914383	0.673125304290254	-1.202963380112323	-0.24091370969428016	0.683735488462893	-0.8094190129983264	0.3985519535038421	0.3185834290504446	0.8040339182046216	-0.0028146329465814747	-0.0005263631007283332
-1.2420710022232482	-0.5224483797898447	-0.27426621571531323	-0.04823070201334169	-1.4937674172061377	-0.7087453186467028	-0.5176529828314214	0.11778934883964694	-0.6023305376412493	-0.4990538096892719	-0.8543532975601232	0.49608628499137647	-0.386953084384571	0.5190987985442269	-0.5131691698276418	-0.8997146880192097	1.182250880473788	0.6605918413983947	-0.38157920339143414	0.004778088239385088	0.2257914594107601	-0.8457497301310136	-0.34524210134810357	0.6576052322202279	-1.1563353711425821	-0.2668497382953929	0.7006641317187631	-0.7213167389803142	0.3554861315556778	0.2688639999587371	0.7839977216821451	0.14328889707128295	-0.08698461943794258
-1.2330551706737132	-0.6084122659757628	-0.3624128468447023	-0.0799786722005443	-1.526066296666534	-0.6112691488659576	-0.5304599564386748	0.14788292705000256	-0.621382176219331	-0.48519501553722233	-0.896098023905221	0.5340124671489782	-0.43059483610470695	0.6679551563609472	-0.645688096575205	-0.8991301226782268	1.318729435679637	0.7958964978373622	-0.268330624844989	-0.01477973115952933	0.12102165063097728	-0.8619863324643454	-0.3844578694462724	0.6128631568808384	-1.1970353807689122	-0.2974800707157118	0.6863447121459797	-0.6330007973616106	0.3185016504589829	0.25712345498538214	0.7094230523042838	0.27932678185386706	-0.21250633811512848
-1.2563787348996847	-0.6316863312313391	-0.43216158930086757	-0.06445381078471571	-1.4858147773389987	-0.502393259954991	-0.5911463118509704	0.18656890761800693	-0.6309231640104244	-0.4420235252339781	-0.9110506803750511	0.6072206963589923	-0.46683416581825743	0.7570476954636632	-0.7606799768344764	-0.8978206963144245	1.3997014064796054	0.9561954085520075	-0.01849933759038056	0.02810353951384147	0.038220445488849376	-0.8865051316810282	-0.4729574450608783	0.5700973216182772	-1.2479575235386526	-0.3394940898976048	0.6497320854249022	-0.5734112776135067	0.32356529753530716	0.2900992659616805	0.6521265604943874	0.38825636727677415	-0.29284023806852344
-1.3309693412598178	-0.6087726385990757	-0.4699265715034847	-0.033716070814045054	-1.348963099625323	-0.4039956843046939	-0.6482232315776861	0.17355928433001874	-0.6425574050847785	-0.38979928000630204	-0.858284619093984	0.685071300181167	-0.5194239001837156	0.8278170631256447	-0.8397323772327032	-0.9003694012011106	1.4171889647924267	1.108729114054793	0.20629678943068708	0.025648228853372444	-0.041389917536627505	-0.901277598945272	-0.570511788460658	0.5384511305213364	-1.2801111595532764	-0.4145794794858033	0.5923500381864478	-0.5229382421615303	0.34659992737271017	0.3529823363871522	0.6952273665090043	0.47934356237851156	-0.35904949627187654
-1.4306334791497939	-0.5615488094192125	-0.5007200801792802	-0.025485665814648117	-1.141200383096331	-0.3761392277834882	-0.7410466107446766	0.10937847610927556	-0.6346697840174217	-0.3254356425916288	-0.7954743721599316	0.7412036645134135	-0.5725220426540204	0.8870568080802196	-0.88185149616488	-0.9245236410905298	1.3540427644683213	1.2432451168394332	0.3372360807240934	-0.05867899245102964	-0.14909805574757232	-0.875097989799472	-0.6407724746794186	0.5151841973501503	-1.2965964439464446	-0.49299782478563864	0.5230490571636477	-0.49967221453079763	0.34776655194421274	0.4283397358468166	0.7596352209172954	0.5573592072295	-0.3892574703271608
-1.5163398778241075	-0.5063967825264809	-0.5589063787373012	-0.013080633008697945	-0.9289555866422182	-0.4145597097392756	-0.8914904993500711	0.026843005575245316	-0.5980985255685741	-0.2535107796679899	-0.7468896008339547	0.7682707269260488	-0.6062396681675264	0.9597089592482959	-0.8741721201261916	-0.9184207789306662	1.2146197739606552	1.3678119504463724	0.4028758293779779	-0.18766746801052087	-0.19744275716962117	-0.818696010496204	-0.678479114813386	0.5195319255191746	-1.2319959139991463	-0.564797201700395	0.4754568171841389	-0.5081239551803287	0.330341648769796	0.5226865773656544	0.8383739581284388	0.6441719502450203	-0.33121402063555255
-1.6060922009049647	-0.4574311523339441	-0.6447405210870627	-0.017225548161824124	-0.7558461495342863	-0.4840079986509919	-1.0285838246365295	-0.07334117872156058	-0.5641665864768812	-0.19527898540579458	-0.715552650572718	0.7444129582670346	-0.6560839987668037	1.0771985320562998	-0.8294149096607283	-0.8657631330149111	1.0432854711278896	1.4888803973302642	0.3785611054101513	-0.36000487661002545	-0.1557781640637242	-0.7638674300731519	-0.6865206109654542	0.5563163408158682	-1.105455122361135	-0.6297663665582028	0.44512720109193404	-0.5405776896407497	0.3221256331704635	0.6168777677200766	0.9791410824145664	0.739037209448767	-0.22867243199311002
-1.6985324737645648	-0.416153471438734	-0.7132990119654783	-0.07956269505256054	-0.6215755917774899	-0.5780985375622404	-1.159197560559722	-0.1546462817818444	-0.5440228157510125	-0.1431997499824038	-0.7174842247367534	0.6746562336599726	-0.6965532839126907	1.2466490476046057	-0.7981553319032579	-0.8255450375552755	0.9040813237845512	1.6135078966029248	0.25368548601983154	-0.5795646824811493	-0.1097978996058151	-0.7119889725505052	-0.6424325154400292	0.5944972991001839	-0.9798359984655611	-0.6597864394820239	0.3988708836381626	-0.5867061505453559	0.32463263490923405	0.6797386022649187	1.088028752314725	0.8115098551427915	-0.11735811663872583
-1.7644432422975043	-0.3908523101770263	-0.7463880058269357	-0.12341857151143802	-0.5160112735411098	-0.670003416038747	-1.367979497022938	-0.17209329595875852	-0.5401396792255453	-0.10071187732791805	-0.7518435204546551	0.5726047291422344	-0.7062740468773802	1.4844038431316622	-0.7892111174582016	-0.7809543933450869	0.8227711408215326	1.7207850154803297	0.09284808969931824	-0.7955896876600457	-0.06939586992737283	-0.6877761120049719	-0.5420323878791946	0.6239564511787641	-0.8620091563924248	-0.6710292971290217	0.3480432062916249	-0.6374403352870648	0.3334691954934123	0.7202301408946143	1.1032789747690834	0.8409897859825641	0.003832413064327528
-1.8546295572697233	-0.40884091029069297	-0.7772835360665395	-0.10391221453633377	-0.44734999468820436	-0.7086167503858368	-1.6152040978963793	-0.11170443995218753	-0.5598132263877815	-0.05977768114787711	-0.7889751932079972	0.4297205122749369	-0.707534898977403	1.7212657722537668	-0.7740330565817414	-0.6950934360614958	0.7595851508311856	1.7751010081862133	-0.0815375108403028	-0.9507822545786884	-0.05194953892986158	-0.7068317206653554	-0.4812360898930333	0.6327573069875697	-0.8038393536480515	-0.7067998922313699	0.3097189288344419	-0.7069060463559702	0.36139371981138746	0.7146711707367752	1.0860278366026326	0.8297659021174694	0.11277422999975908
-1.9902450234503917	-0.43579377940924796	-0.8188743269119279	-0.06082886706656809	-0.4089645553294936	-0.6943028173426324	-1.8597977245652717	-0.010915156897803101	-0.5910603406161625	-0.0008001221779491252	-0.8019508267099311	0.2524019863278808	-0.694763687383626	1.8948506474597786	-0.7675823807092479	-0.6221630641204532	0.6951656811873753	1.7505314135705592	-0.24565689459350865	-1.0451847161795005	-0.07832563671425388	-0.7343880538313442	-0.4490701052847528	0.5852748454083144	-0.8338982902480421	-0.7747968830525664	0.26496552422212605	-0.819888725432157	0.40413685836743324	0.68222902089563	1.0795924590421033	0.7372446972835819	0.1829560436953131
-2.0862552296098884	-0.4168141545814746	-0.854598877838403	0.012279116691610182	-0.38118263579363304	-0.6586036969085318	-2.135071554561555	0.1277533083811432	-0.6131608481068195	0.06559365249666453	-0.780430818082382	0.04391899776702264	-0.6655403895169766	2.0385050879606976	-0.7878017260911025	-0.5915552228665821	0.6601507748954949	1.6403423427387005	-0.42642636093209474	-1.123077330235777	-0.09659837286427872	-0.7563500798676809	-0.3731394097148023	0.4651984983402431	-0.9134759210099691	-0.8155199686841789	0.18725240604505386	-0.9670819614633291	0.42816436018058807	0.651343382698675	1.0758339822315475	0.5881904164707153	0.2078396899034038
-2.1246145129107092	-0.3673229809799372	-0.920895890719093	0.14167772236804427	-0.38090359579829436	-0.6240616908222353	-2.403822308017643	0.2796532664925261	-0.6249467742017005	0.11835650556881375	-0.7548204171074621	-0.23843829983950915	-0.6405673834068517	2.151782660554042	-0.8078584493921396	-0.6003470855949676	0.6232657542902953	1.473269099352247	-0.611898675116309	-1.2172681271244792	-0.10020241755718522	-0.7746626946124072	-0.2917542945028325	0.3301817762913511	-1.0527734320831	-0.8079386680161619	0.08279996356370525	-1.1101442905478205	0.45780158865673287	0.6557905588249444	1.0168069687247083	0.4607014358605624	0.1647760848803056
-2.149800042347999	-0.27789050829463646	-1.0011698578413637	0.31221349671474913	-0.4126443952680153	-0.6324186277785975	-2.6145611674429188	0.4203185576714885	-0.6214580187295977	0.15562402526916785	-0.7497755998790417	-0.539587122506567	-0.6593174743136381	2.184488745170181	-0.8297762920625502	-0.630370361507859	0.5703454981900684	1.2857717485075164	-0.7226657509697405	-1.2864824879842676	-0.12246944527769128	-0.7787710139107452	-0.24341908170674326	0.2494457816860045	-1.227136211357195	-0.7864856995623891	-0.046471414591172364	-1.2500965690000412	0.49657323930977676	0.7218533601807018	0.9144087551880998	0.3897455312293823	0.0928838653478306
-2.1570519068552345	-0.14896720230471344	-1.050922373791324	0.49341611364190135	-0.4379149548458298	-0.6608107853867528	-2.790010182785729	0.541318139229074	-0.5936389859651079	0.18023426062437697	-0.7585244946220288	-0.7795171530054492	-0.7179674332888762	2.1837511598791357	-0.8667637808888748	-0.6821628507189577	0.522956005697307	1.0890127726965517	-0.7407567060865438	-1.3356522006072924	-0.13472778837331006	-0.7539244232606798	-0.18275213754608416	0.2297360806531053	-1.3611550799054464	-0.7346605853983568	-0.1674976459074941	-1.352110977907452	0.5247211598222954	0.8403483680651925	0.8645210593932665	0.39175866027643846	0.03384727678317916
-2.1315443834340337	-0.04851333355645154	-1.0664806622719178	0.699443652507665	-0.44007751480970103	-0.6576822910389867	-2.898380227706854	0.6797849049221641	-0.5494986449920065	0.21553379012376594	-0.7685686802750119	-0.9928039900780223	-0.7866838727401028	2.208712598939287	-0.8892598354021983	-0.7504400825457745	0.4886374185646411	0.8795342289734505	-0.7178828546501468	-1.3887377104043401	-0.13927301671213713	-0.711158567585946	-0.12064074233398019	0.28915503229640127	-1.4615749698429754	-0.6361975627905135	-0.24617095839994133	-1.401966751401881	0.5489720578299956	0.9730298677924848	0.7881888289169467	0.43673692706752004	-0.05939742851987682
-2.1227665474378252	-0.00029847966248052886	-1.0437468571368878	0.9281122332851293	-0.43847303483650685	-0.6298044064742994	-2.9355835075744396	0.8416084826578754	-0.4987448371239648	0.26610078044536717	-0.7666371061109757	-1.189358094309377	-0.8502348858460753	2.2179324150773665	-0.8984208792883465	-0.7965505966425174	0.4906865863760407	0.6718756552218821	-0.6343922963013596	-1.3990669483552778	-0.1581426010278646	-0.656482956498469	-0.07629393915754931	0.4531829586731315	-1.542639837189292	-0.554117660511697	-0.2679631946010862	-1.4010408584655547	0.5609361651377889	1.096283354132087	0.6459345375475039	0.5247906400435569	-0.16055965761641186
-2.148862059873127	0.02827606626097844	-0.9858496196763202	1.1556963022124924	-0.42270727509989836	-0.5691630434319787	-2.947781660704606	0.9931453815147112	-0.42356974095122013	0.316647055080647	-0.7584790458181667	-1.3036210624808393	-0.9082544187713051	2.200055676839109	-0.9105452588694224	-0.8118428259626365	0.5336793207491959	0.4756222266252322	-0.481439674666707	-1.369666719843278	-0.16491453213873938	-0.5968904739103195	0.00017573068532770743	0.645141744802366	-1.5725311978361116	-0.5248956192371408	-0.21200056504623163	-1.345558504819612	0.5483266910457592	1.193543096013635	0.5451316487002724	0.6504043771578225	-0.19325047885431848
-2.171709632992446	0.039462633109626784	-0.8823487431939521	1.346852658037831	-0.39572759555063647	-0.465301316694832	-2.917992944504378	1.165235468170711	-0.3124604634158388	0.3547639179203609	-0.7320505663737741	-1.3105846243990777	-0.9313768193797822	2.183421187512088	-0.9302225306485468	-0.8289355165329806	0.5658890555711005	0.2821796405401662	-0.35624386138051534	-1.3571361688863992	-0.12809359145452162	-0.5431108260740782	0.09225409547217023	0.8328055024979572	-1.5632516794292846	-0.4612408594487102	-0.0744005448949387	-1.2732676332526882	0.5081153760278753	1.2745706450342902	0.4614176616104045	0.7293024895362896	-0.1799534528318156
-2.157779893253644	0.04731575319263694	-0.7289763256038466	1.4973918166278781	-0.38798423568000284	-0.3899388877832254	-2.8178637196123644	1.3591292800582093	-0.1777489966865921	0.3765982513078914	-0.7031224027170999	-1.2888462006717016	-0.9257843302264576	2.152423195148898	-0.9410820718232505	-0.8492783903991891	0.557075644498771	0.1144795186079662	-0.28183880482711593	-1.3372185194768997	-0.08916072649165804	-0.5251915610494053	0.16072538710481063	1.0469245273553538	-1.556443906331725	-0.38042841920108106	0.07816598230254043	-1.2288959948426457	0.45899303502763555	1.3649150280394848	0.3372256904528559	0.7017805335231071	-0.16582881108177183
-2.118006636371298	0.0887736203995062	-0.5713190023338406	1.5910163875776941	-0.4105690353026882	-0.3893817586528015	-2.686836855508289	1.530614267956624	-0.05999591525216765	0.34210663357521454	-0.6997819156334153	-1.2645847472638052	-0.9161652488827394	2.0931834501943247	-0.9381187361283219	-0.8738301347204775	0.548321917925801	0.012904972308020471	-0.18992314459318024	-1.2923032675672768	-0.11723554597843933	-0.5676077725285396	0.22173727480014332	1.2642055363356763	-1.549154352368801	-0.33454159936834277	0.2043271658271753	-1.1617094048477725	0.40654457290862994	1.431200188201555	0.20559788387873193	0.6162639146885662	-0.12022718449421174
-2.0731234749616543	0.16261997712655557	-0.43981320658640594	1.624591685950684	-0.4324736749367366	-0.41031695713066496	-2.507082609648946	1.656434469616269	0.052053809410475084	0.2651685745606985	-0.7210065070358779	-1.2079679612329002	-0.866381927256046	2.0471231897823956	-0.9214409382843073	-0.9250848238178728	0.5274721328156364	-0.0239797524483208	-0.0713313304093589	-1.2433028867139426	-0.20713006201297562	-0.6325323290996421	0.2758502918020104	1.4162969726483632	-1.5246463692175878	-0.3120089410361574	0.311013103781248	-1.0660338014275106	0.37549250186703903	1.4449864341929937	0.07645770224397155	0.47625492603233893	-0.02883082098267018
-2.026700342324603	0.2029666954115453	-0.34428701567496545	1.594879032523258	-0.4502101546404219	-0.4504945386516349	-2.23230888218741	1.764585787554553	0.14565863557714445	0.21447729012113906	-0.7346411481937757	-1.1065017996010462	-0.8279056018811675	1.9825844768158305	-0.900137445696991	-0.9846169581435857	0.4766607290261728	-0.05441369475001549	0.012359349124345848	-1.169156738062002	-0.33109083489001884	-0.6998825422777406	0.28559494665653073	1.5029089877488153	-1.5043906258780808	-0.30581245999480694	0.38269369680302107	-1.0333663993663966	0.3568016869235419	1.411588141484697	-0.04086626092881167	0.2575408647692786	0.05828952793657507
-1.9723953569509267	0.1963898950360971	-0.3098377342960788	1.5113567637387662	-0.5011698337890591	-0.5328425097370182	-1.9361612072624976	1.862329406862448	0.17332598332110719	0.18760904495640698	-0.7331640620683361	-0.9910075929454927	-0.8108027532340868	1.8870283613468364	-0.8870373336309967	-1.03685371701383	0.43973591875473683	-0.10864879990160806	0.0864842360188568	-1.052465982276067	-0.4861336237810474	-0.7995748435491506	0.27505260987807806	1.5141603812528934	-1.49816936861662	-0.35430461844720473	0.39989369932193025	-1.04162821325976	0.359730659252008	1.3341850410069502	-0.1116013352915668	0.049416413835940275	0.08019375752551995
-1.9294301597063233	0.18687005157026884	-0.33133027707145585	1.422025671209214	-0.5675987926792565	-0.5919410536489336	-1.742991167318819	1.9179783226013007	0.14427830189035468	0.12838289775056738	-0.7233698448365805	-0.8641496606088696	-0.7509326148072105	1.846713502149377	-0.8973186629627886	-1.0952167206575776	0.4337276791523819	-0.15756554835861797	0.17173586079494135	-0.9332140834736069	-0.6237530373732455	-0.9112643112822006	0.2639066219139469	1.4558217741849298	-1.4584957617034608	-0.41744300481552343	0.3970548639547313	-1.0450231540262827	0.3635035727598589	1.2053948203901412	-0.15040287646532519	-0.10311258286636042	0.06157240365582915
-1.8978327500676542	0.16379118815231827	-0.3761177435827999	1.3423660473702892	-0.6288655116556984	-0.615404761257181	-1.6636270694131003	1.897768024098101	0.1100278242555578	0.07093829956875482	-0.7041677252058715	-0.7045125266629075	-0.6563890436297144	1.8304283953286404	-0.9596571272768191	-1.1710231540762617	0.45493557125871514	-0.17707967083113368	0.19751146941268655	-0.8253920791250584	-0.677354593793227	-0.9909176295930899	0.2336378267463679	1.3312132498739981	-1.4015408846195752	-0.4534483151088312	0.3763898123846817	-1.0528813735627842	0.32545175428923323	1.0471642938174204	-0.1614619916848837	-0.21970860493422414	0.04951680122463501
-1.866151341998399	0.11436007665466799	-0.4350181930874696	1.2790483829164467	-0.6997591104713079	-0.643561210387079	-1.5946998939716939	1.8492189337815315	0.0811166593432784	0.060207574051920676	-0.6987138687427107	-0.5317556383782324	-0.6122388838047288	1.7958395272064085	-1.0512856352583975	-1.232683106243155	0.526934972321394	-0.1957242520950298	0.14660063996893793	-0.7389905436419859	-0.6626399909387516	-1.0691286655971146	0.1853672908630289	1.1484769174366316	-1.390271401768849	-0.45267375497866114	0.31825630872549804	-1.039752686542587	0.26925520046177365	0.9237996280746635	-0.14999728544260468	-0.2939737627934365	0.011667175285052022
-1.841035811253264	0.0839536365627054	-0.5190329508826685	1.2726155934494088	-0.7753963892076663	-0.6554752025607676	-1.5425370252385906	1.8008110331750635	0.08005486419959543	0.02936191711260689	-0.7306189290521947	-0.38600525979385847	-0.6117508120240721	1.786677941486041	-1.1233994935416711	-1.2812254121583888	0.6716698832721993	-0.2281399394768347	0.05006218036334316	-0.6891858368826351	-0.6238678158666551	-1.1502461189770936	0.12360083918560036	0.9807863594508467	-1.4104643041259166	-0.3800294033764483	0.22338493560844444	-0.976839448561523	0.19084313617690402	0.875347644178939	-0.15013248245018046	-0.3174970378227365	-0.013850976314159155
-1.8262240879933127	0.08303768947845329	-0.6181639037152973	1.304779540784597	-0.822257668424775	-0.6289258566917107	-1.5607581523742051	1.7031682636600975	0.1352985486752099	-0.01507323005651882	-0.7895660276581765	-0.2922091083907866	-0.6320871362179814	1.8154437678368527	-1.150683864879118	-1.3197365768223537	0.8867728189698137	-0.25580348304409	-0.06620822807540018	-0.6588542836373497	-0.5771300133522723	-1.1960713613633582	0.015267010327281805	0.8339912465440559	-1.442785516093711	-0.29297353904927403	0.11849414354833476	-0.8610316089873207	0.06884399215659506	0.8645632420727335	-0.15537812634405812	-0.3390071838049802	0.022950336370539143
-1.8132463304678172	0.05066421548424429	-0.7203384998681721	1.301689424828146	-0.8102240686258178	-0.5980694740836046	-1.5322957950704825	1.5612120951316266	0.21623767562794752	-0.03767404383810992	-0.8244252602185338	-0.24110261918214065	-0.7108090471726132	1.8488874377440354	-1.1094320637113133	-1.3430958078480404	1.1381241406127727	-0.2727696475564665	-0.14759751398252102	-0.6403971207414045	-0.5445558769240295	-1.1911107843382358	-0.14230750810564036	0.6903054180248102	-1.5247301571941758	-0.2560058964730286	0.022641702326441297	-0.7202246601323415	-0.025950459728155455	0.8616948134712921	-0.17000644256357578	-0.3722651787467604	0.09045619254704147
-1.8019485415540377	-0.018061846886575687	-0.7916175657814443	1.2761068302271332	-0.747823749668315	-0.5917482012576365	-1.4051827768905234	1.4190945669344666	0.30301667587093783	-0.06520519096527208	-0.7998147329285299	-0.20214704091488667	-0.849909504658968	1.8895904997262583	-0.9715646774168061	-1.3458783388711197	1.3565296186083704	-0.290726684608896	-0.16628883265408528	-0.6276125721299932	-0.5461398201330128	-1.1366318481107878	-0.32458860720953653	0.5920204115372301	-1.645615260412678	-0.23361406725541864	-0.08233258489152666	-0.6280152200121687	-0.06422567439332573	0.8722568567711827	-0.19052934831332094	-0.3680734579912466	0.16772791430853565
-1.7866608271874345	-0.07548121820097728	-0.8314059756662381	1.2450868200489023	-0.691126310615536	-0.6008336916922439	-1.3196434998600837	1.2439991564491493	0.3714721256343755	-0.07840108315488717	-0.7298917481904409	-0.16060788025478048	-1.0105461294666778	1.9561478671735835	-0.7671306527069699	-1.3578970022817278	1.4882135190322037	-0.2977032361664271	-0.13703111541872384	-0.5915872381289633	-0.5374396103329371	-1.0681234385347556	-0.49384808787952056	0.5456973441363765	-1.7523401955882534	-0.22361520012051123	-0.17906172527093683	-0.5774234803375821	-0.12662767806922623	0.8805286043660479	-0.17909168147255156	-0.3700590099280711	0.2258541255728955
-1.75041550438969	-0.11788506354404107	-0.8633047179499453	1.1903412561088735	-0.6391202314843804	-0.6395970223436779	-1.2862018607973453	1.0163004939714715	0.39819902625107806	-0.01724837712073355	-0.6262684753904117	-0.13804190279219591	-1.1220705313460888	2.0643399832865557	-0.5476811892014942	-1.414015275016098	1.509381621472296	-0.28099995620549656	-0.05294019351517724	-0.5026880590429992	-0.5002972898671847	-1.0321974974365105	-0.6358785882812333	0.49344555650504224	-1.8357301792848144	-0.2974331276775258	-0.24318600650648858	-0.5152936902257148	-0.1816576073251844	0.8601160659464663	-0.18152522760888193	-0.4282467125210677	0.2494411738078426
-1.7003384400221613	-0.16842732396357002	-0.8952204638276191	1.1162676111143024	-0.5824227924316004	-0.7334518527766676	-1.2263200181583431	0.7921719141635183	0.3755676211885789	0.10147322121318599	-0.4882631824705497	-0.16506859672994142	-1.2020939670491326	2.2160302214320318	-0.3267861960887344	-1.486922264343504	1.40650543940678	-0.2511322267838334	0.0791598006507664	-0.37628189297124415	-0.47102877404899457	-0.9801223650538355	-0.7675823416136653	0.44353890709821187	-1.8760950370048033	-0.41251398580535825	-0.3126539778450012	-0.46109334218391396	-0.1880119879699862	0.8167560987153235	-0.2213542660402043	-0.48613106690149427	0.2884218745750649
-1.6559032702423078	-0.20680700834631255	-0.9115949248186693	1.023876115281723	-0.578568552495991	-0.8649343275567665	-1.170395508620393	0.5683257137757688	0.319671691124705	0.27917237851703425	-0.3661649709015718	-0.23821627322762456	-1.28099890492151	2.3235041623931965	-0.11022779179781952	-1.5530015304882283	1.253693226209092	-0.2422548177004792	0.19188806411641696	-0.23717584417292098	-0.4663228558193997	-0.8654827744203816	-0.8679824691745018	0.40014067501106815	-1.8404223059735927	-0.5034661223024708	-0.38120350244707035	-0.4114512362901757	-0.19786624232930627	0.7640792974996399	-0.2587497583351933	-0.5034219150179895	0.3514861930137548
-1.6092001428366385	-0.19976472666575465	-0.9207768655613149	0.8868562140011529	-0.6369751115202149	-0.9987096029889981	-1.1352796132456695	0.3429062566183105	0.2401280663608112	0.5259169183452159	-0.32455659096805184	-0.31687424654756813	-1.3462988419081612	2.382083962613676	0.06825897646130422	-1.5957683308345474	1.12682387540039	-0.25782567190134575	0.25856844293188996	-0.1269196956351108	-0.4939156056338807	-0.7432165697703299	-0.9336942125297585	0.29619044696991076	-1.7494285634019113	-0.596084736655403	-0.4138292353803936	-0.3225655144029642	-0.2166067008715887	0.7060436490518034	-0.2931168376605238	-0.524022016362521	0.4134746110066435
-1.5582410949479595	-0.16625007269772593	-0.975528438137828	0.6795510310380084	-0.7011368704482913	-1.104371285378286	-1.138432433573429	0.1585326651834229	0.15844568280749743	0.7690154973800325	-0.3357597211194591	-0.4059876548635904	-1.3867681270540448	2.4480784360230965	0.19017132971543743	-1.6175375441327613	1.0346511135536431	-0.2331751897314017	0.3043761821601657	-0.09171985401131173	-0.565904676697289	-0.6067897751983435	-0.9776098362878454	0.15761649278272974	-1.6485059456048703	-0.685722468083137	-0.44695593926086996	-0.24089700925018445	-0.21127001400193096	0.6200797345309847	-0.3198588057586781	-0.5531710218794866	0.5077676295645839
-1.528113657844544	-0.13378650554769014	-1.0730610531374787	0.4181539625102359	-0.7505443896228616	-1.1897191825505682	-1.2183836083677693	0.020711338165087335	0.09922785079409836	0.9713456057254162	-0.35773421778560205	-0.4779848298269539	-1.438056336671089	2.472457570906104	0.2691153153931191	-1.5758463440138515	0.9938070211574903	-0.14563463410081284	0.3448406857510672	-0.12391405672315607	-0.6545825407017377	-0.4417358621113318	-0.9788602566010349	0.0663669009686553	-1.5447554835980704	-0.737899655033609	-0.4369156465283502	-0.21076987755283633	-0.20578439633590961	0.5235760125909046	-0.29495551696353217	-0.5719510339486004	0.6260063298394039
-1.519083826556577	-0.10234399416370596	-1.1787383896477341	0.1705732778262186	-0.7838373490666497	-1.243332147332154	-1.2957907833114337	-0.08443465594388064	0.04318023570969813	1.1613084493342165	-0.35389379385946096	-0.4884200805855924	-1.4778748594427689	2.4144212545842914	0.296309341130106	-1.4528771788846577	1.021799051357873	-0.02852967737714458	0.3662136283005658	-0.19772154183571714	-0.7046718752235367	-0.30808436834194675	-0.8944353264897555	0.03772459478849567	-1.4692206227063842	-0.7525224114304329	-0.3241971834189817	-0.23270641789038665	-0.23308837566903556	0.4664075634876904	-0.23795645857029868	-0.5936817968127137	0.7165750776234066
-1.5049440907413107	-0.0788747270705017	-1.2597265077166546	-0.04056483742906297	-0.8039631087304157	-1.254474729940638	-1.3377776526418323	-0.1387926943332279	-0.008574693293813846	1.3314049497564486	-0.2998778904722517	-0.46797344805464663	-1.481759097363805	2.3597040720721854	0.26497748689226996	-1.289175500795761	1.049035077899682	0.11160801043066268	0.374558681711747	-0.3216300643045845	-0.6812570625689863	-0.23470279278969097	-0.7371410746787495	0.01933238714015146	-1.4461160881629778	-0.7478750506494196	-0.16246706264650027	-0.30274190922779753	-0.27344862148328214	0.4338097624821238	-0.19217875180571725	-0.6298905425494974	0.7800256167349555
-1.4715127153681868	-0.041245818986324664	-1.3159233857804342	-0.2365643557630724	-0.805497828704777	-1.241532191680015	-1.382286778234438	-0.15831721424450312	-0.05297289880181044	1.474612489327621	-0.20773044064678597	-0.46508710210012927	-1.47752914193147	2.3158759776726336	0.20256674609787875	-1.0877576669066396	1.0125678487900154	0.24507247500952573	0.4033961444587767	-0.4831937390577229	-0.590099983107002	-0.19759680253128395	-0.5755350286843272	0.015538006192643356	-1.4333174747395665	-0.7420306423945073	0.030302383059987725	-0.4227043965932043	-0.27265432390268274	0.422691822166448	-0.15946107597279163	-0.6641688905699233	0.8363862477805579
-1.4490571349249335	-0.005959332953675253	-1.318354899717838	-0.3845333698316497	-0.7621594294288146	-1.2121757721153557	-1.407726776741205	-0.17755935473557682	-0.10286210205285111	1.5810289699839362	-0.10733403292079233	-0.4929211655356422	-1.4613821005215026	2.2470282137952173	0.13831295505420063	-0.8337757175563212	0.9565837883892481	0.324847825428259	0.44936398063498856	-0.630300713973786	-0.4674935964521339	-0.17532883782379372	-0.4453835212579252	0.043521565680528264	-1.412328586604939	-0.7327593923515778	0.2757781471648343	-0.5654580946989209	-0.2032773945971381	0.43999133729764284	-0.15851469691977083	-0.643954868768659	0.9096854140498497
-1.4604109227924373	-0.003857159317686604	-1.2333199262845658	-0.44321586035081406	-0.7040493503996348	-1.1798622825507565	-1.4039868795248256	-0.20323571201559165	-0.1527968108100471	1.59979738179523	-0.010073592661121556	-0.55347387786816	-1.4385240721275463	2.2025401746615763	0.08797238648061065	-0.5837688125246883	0.8891204092780214	0.3837946306172596	0.4562281372777572	-0.7540187382017565	-0.3251453089316628	-0.12213921456763255	-0.36037649893188656	0.020096533303192398	-1.4204560203337178	-0.7051099428564552	0.5302296407395044	-0.66965666130228	-0.06971129205934361	0.43925755323681026	-0.25342299623677444	-0.579038351278651	1.0203376368221992
-1.4846164705395601	-0.014908586432592439	-1.1232216553426666	-0.44639511426754963	-0.6745931908917469	-1.1331277197255638	-1.4120754944346676	-0.21828250112076666	-0.16688834921692347	1.5291568914237994	0.04341964948170101	-0.6020169689213968	-1.4273797664692824	2.193611510612067	0.07019237231104589	-0.4075808187523946	0.7949382692861124	0.47058697637066826	0.43507532803167326	-0.8461140544405733	-0.2062118340657424	-0.030750962941805276	-0.33547588752266033	-0.11162645528432522	-1.4425969931463938	-0.6582138477025878	0.7519510324335289	-0.7397633751732557	0.13581320692094428	0.4444385134239156	-0.390539801318403	-0.4815532666027072	1.138493575524263
-1.512671946355196	-0.05738750940551329	-1.037778595654166	-0.37364368235050016	-0.6670242310181994	-1.077136242117936	-1.4089879048723073	-0.20023038818627117	-0.1310451788666041	1.3923504989273403	0.01081013271239421	-0.5922881664733025	-1.4256105062644129	2.1850710493473207	0.06901787950512997	-0.31786173021831526	0.7309365911378287	0.5745881492993195	0.4068382288394072	-0.8517231693114733	-0.14898327725417426	0.05582968099447574	-0.35938478626970205	-0.3052189332104037	-1.4650102768829714	-0.6085011702571995	0.900593287211645	-0.8326850406290628	0.34754315574967315	0.5162604078631923	-0.4779041076127705	-0.3444398745210094	1.2021648121631519
-1.5492112636599917	-0.14884707809694336	-0.9469964074597563	-0.20070118307617327	-0.6795461508089988	-1.0279374542927866	-1.3680447277883405	-0.1650539804122368	-0.06116388991022106	1.2054535768947738	-0.08067830945710582	-0.505778524787577	-1.4528001717116747	2.1668255184635408	0.09621190524211912	-0.3119693115812082	0.7076994260532157	0.6692670315960245	0.34380005558948373	-0.7571725424121873	-0.11475633052089826	0.1140454395624341	-0.3774512038982184	-0.5349370797408992	-1.5255889839541728	-0.5620510339661586	1.0138962164260248	-0.9008212644047822	0.5073955438454518	0.6151656049114589	-0.5576433026799597	-0.194310086409034	1.2584702688269191
-1.5662769448073273	-0.24377523328775252	-0.837714309028315	0.009085006448160826	-0.7174781501752838	-0.9911240755978389	-1.2755040152714219	-0.09889651625006053	0.014921316385680297	1.0085095469941328	-0.164576801382041	-0.33653369381819004	-1.51474461520633	2.123521497823419	0.13063357901551687	-0.3947437638644079	0.6675715476493963	0.7404480793714168	0.2719365380845743	-0.6583251218570759	-0.10917809574143204	0.11223166029773826	-0.3780548550838949	-0.7407822461433121	-1.5831303768741534	-0.5512776067010808	1.13076856363887	-0.9034327573021095	0.6266394681330486	0.7195408285950384	-0.6399242014895433	-0.06285000192523724	1.29380946039296
-1.5688668964170547	-0.2934465932009437	-0.7282621746571953	0.1911492903247087	-0.7816922291024859	-0.946232324511738	-1.111231204400812	-0.009140200542231159	0.05385886115473263	0.8328819583228759	-0.22013796410047531	-0.15784263972493046	-1.6166295994178275	2.073093956082926	0.14604653845315946	-0.5151408414932764	0.5982579490579703	0.7759374938162497	0.2541257526266613	-0.6003713236815097	-0.14611381491905412	0.045646293797522865	-0.39146453499431966	-0.8546927241716817	-1.5476880627785534	-0.5643512428375672	1.1953103206637135	-0.90238816014318	0.694204406082852	0.8470636040158549	-0.6554988967620774	0.052477473071875946	1.221862066478653
-1.583818617061316	-0.30868735206185327	-0.6028096583623188	0.3182748780139469	-0.866136707691707	-0.9007834442952134	-0.954525162316831	0.03886430089251782	0.05766615516993827	0.6769757030339077	-0.27617633925943774	-0.007893939752169543	-1.7543878595073834	2.0734433385892115	0.14814255638371668	-0.6334802491218858	0.5293621419620745	0.7612361808240034	0.25638712201626224	-0.5935980528940066	-0.19197930088356124	-0.06315860932179546	-0.4196205510120257	-0.8739017777184485	-1.4554793945463873	-0.5620275624470621	1.2128025562351288	-0.8819235521659443	0.6963390808307153	0.9609780204902865	-0.6551473845423851	0.1310722372377708	1.0888366318717546
-1.5809486706829703	-0.28907707514328235	-0.4630571195404737	0.3907291833967213	-0.9387743064781805	-0.8456919445136577	-0.8992529604329021	0.03801716263190534	0.05517852083331152	0.5614857517668337	-0.30851316320558503	0.1391885985035162	-1.8962337207599167	2.121425202785708	0.12765217420049504	-0.7224043287922293	0.4870060422487744	0.696869909497561	0.2333731857504171	-0.6573514641813711	-0.20997656864941305	-0.18308656841374749	-0.4597417958887073	-0.8175657605950051	-1.384217720460557	-0.5316554167367967	1.2280612963338224	-0.7518237241900081	0.6658827329745782	1.0073620674872945	-0.6968421416782309	0.15125868192879915	0.9653839525134191
-1.5887325252505806	-0.24895558974786125	-0.32158721772787346	0.4130730987741445	-0.9799152657908566	-0.7544513353849657	-0.9363475223581534	0.03555642768440964	0.03978249124991022	0.4484195357998958	-0.31221724072014717	0.23015895666440164	-2.0034061492618287	2.1876914181444604	0.06274789483353979	-0.7793409930039786	0.47178649491168	0.6095720165298395	0.22382740522971437	-0.7400277007313182	-0.21709283524050443	-0.29416415880448976	-0.503851450385047	-0.7076077627202926	-1.307195622984483	-0.48407864752914287	1.2019690595029502	-0.5427855881812241	0.647589066821381	0.9987345458023306	-0.6779956788224061	0.14676361296071805	0.8102335907902299
-1.622667891207218	-0.21491539237083526	-0.19776704645391124	0.3798840648957098	-1.016260225183656	-0.6511038816912873	-1.0663089506273289	0.02004572953175227	0.0035146028421146683	0.2777015647878867	-0.3112173670352373	0.24342000066522215	-2.0867037331600926	2.265953099552338	-0.03831269383555289	-0.8106035474397524	0.45292619311355437	0.5346903631456696	0.22198629032844824	-0.7454886503037432	-0.2634174351786285	-0.37228778375961313	-0.5269626672081571	-0.5619193442565273	-1.2291680697893852	-0.4191094826713332	1.1360078847945039	-0.3273374241517245	0.6253239127651833	0.9413882096540652	-0.6038536398687844	0.07853784224267543	0.609564364052235
-1.6158780180682037	-0.1910407060764057	-0.08576437298761266	0.2896615927633313	-1.0379032648220754	-0.5413708710412066	-1.2850929377855107	-0.008474591908895022	-0.013261760428071917	0.0897688584390282	-0.3105129105754125	0.2588811265474592	-2.164693536443746	2.3285702087343343	-0.15364788737655521	-0.7948436658468513	0.4577606375618076	0.4627611054930939	0.20277465657609	-0.6826030643360281	-0.2976214262132221	-0.43893870854650474	-0.5090687213469806	-0.37478258391475616	-1.1846976012167196	-0.32426107400428167	1.0707772927173251	-0.12038848246079685	0.5668933969922828	0.8717009597553996	-0.527521409392461	-0.09365363405622033	0.4227990815369451
-1.5509892304407216	-0.16486864430836007	0.027785627529762914	0.14141030848719288	-1.0180914251530637	-0.41809533691312406	-1.485655797808079	-0.014182690188743064	-0.013261760428071917	-0.060689171346217784	-0.28540244644294827	0.27720841414676767	-2.187714255431255	2.3216990194440568	-0.2789572352078002	-0.7335344528845499	0.46522119998195055	0.4138241351475081	0.18894628269808975	-0.5781676953812316	-0.30161571778370533	-0.5225692295823843	-0.47834718779014185	-0.15850286990669313	-1.142300885064538	-0.20288984875871421	0.9967379614860409	0.052302420586098484	0.47890011814142086	0.8015689922441078	-0.41771439984079456	-0.263914712638759	0.2832906570642984
-1.4873324197951647	-0.12196928660824362	0.1352313378126761	-0.044368057067781394	-0.9686839059784951	-0.2899770649590453	-1.6101595853719588	-0.022936452215079117	-0.03366339568883545	-0.1915501618671318	-0.26013291149697826	0.25230106514065764	-2.13959851238846	2.2788802522848863	-0.3770544881819631	-0.6359120409403773	0.41850813181528135	0.41995136738498945	0.1922082580122922	-0.4339605270210688	-0.33666906966948995	-0.5957104247501652	-0.42451443741019784	0.04386411396050327	-1.0321825368372535	-0.10184495905030932	0.9002384327907416	0.11348257691711852	0.3809532977336668	0.7121807521060616	-0.30331069203160954	-0.3570426138977857	0.22552307928187704
-1.4475591629128208	-0.05972993145704205	0.20793870561924876	-0.22563009930178746	-0.9085159069836969	-0.19314373648263322	-1.6481238908359	-0.055974844378994824	-0.056188621236963346	-0.3276522210285059	-0.22302396314556625	0.20660395156705164	-2.0712277904485306	2.278103846715366	-0.4554564002569119	-0.5150940762659986	0.3803299470572602	0.46144668273587525	0.18334288952031916	-0.3026860725707947	-0.393002354232501	-0.6490311645796796	-0.3503946953972825	0.2380362889757858	-0.8664080251631585	-0.027909673897817205	0.7791078325270997	0.06013689927808304	0.257787529141856	0.6101402958887712	-0.23741567054000515	-0.4378987011028432	0.2212470646895781
-1.4061899358493464	-0.009217702089456648	0.24262603731368423	-0.38380540982268263	-0.8437611880655274	-0.15671606257028417	-1.5898293301550133	-0.10373730631071021	-0.05788749346685651	-0.3887013486310289	-0.18541507795169654	0.16676026685225603	-2.0080835038264326	2.3175646597863517	-0.4848909968851866	-0.36308370499676507	0.39262495392566005	0.49321526968335905	0.16060912291336255	-0.2012351760567416	-0.390569050172323	-0.6677371290444585	-0.31421874219842444	0.3925255632483608	-0.6733605271105361	0.056963339153425996	0.6349743162733621	-0.005316609066747341	0.1429618851463451	0.4944914807250941	-0.16600461113937565	-0.47639634698901523	0.22190915727161503
-1.3676066567336322	0.011683910062647922	0.249614514434476	-0.5049736104997203	-0.7856336690366389	-0.14848769387479055	-1.510769642487837	-0.1430283856362938	-0.05599143071028041	-0.37761845644665576	-0.205821590884685	0.10719658215450382	-1.9216541260023061	2.3275802916331942	-0.44636763285112496	-0.19526668690735102	0.3912124207741122	0.5218696857906687	0.1271288486761844	-0.09620714590803567	-0.36924320609773453	-0.6421038389542864	-0.3052070923550859	0.4165302927149007	-0.45081966129987094	0.10505648178119287	0.49023546012514585	-0.05246592628576674	0.09411258393943259	0.3597198082184521	-0.05938825096645693	-0.4254338472772349	0.25015844077171073
-1.3463830532723047	0.032210134065468785	0.22030031843388187	-0.5444171579246246	-0.7414930297740767	-0.12725250278823788	-1.4122059559654705	-0.16723233593952858	-0.07857733026661919	-0.4326807507009864	-0.2809939124685653	0.029123951720445	-1.8547069467559492	2.338993453505176	-0.3817163211654441	-0.03196251325032479	0.40181636682727984	0.5710695406876942	0.05720650666500401	-0.009615112184062635	-0.392864620040415	-0.5624286678811716	-0.2914093509681549	0.3469666420105545	-0.2272104987877436	0.05184654799049197	0.3762019482795019	-0.09842820127872548	0.10831065319266112	0.24144715914027381	0.052473753100332685	-0.39261708609919593	0.2629864845486113
-1.3284353886038187	0.05579952536644254	0.1507896262932673	-0.5022846153645343	-0.6955037505424009	-0.1411807310488407	-1.2609792981752534	-0.1791326115052848	-0.10404524521295429	-0.5052685155870554	-0.3783225259340304	-0.03655555692289135	-1.8308321021522975	2.3738928838552176	-0.3048141460580501	0.12458408506493357	0.47049333075885336	0.6261944089364823	-0.01988017376632891	0.022663756412627127	-0.4194473191129385	-0.4746898275469504	-0.2823114652411465	0.25015722811366986	-0.05100438402877444	-0.0731392911958643	0.3215961150398503	-0.12622873021299844	0.19923290437198285	0.14943508508772918	0.1820465651593269	-0.4294876824815816	0.18444575200488506
-1.2688525018416676	0.05692568981429338	0.05931029074617591	-0.40888288931542427	-0.6474914313445215	-0.16218021365713647	-1.1522178686617157	-0.19359447181146505	-0.11300982992604794	-0.5060142802947923	-0.46038034130264804	-0.10382962032432182	-1.8023205756324323	2.3651777313373255	-0.22691816934565057	0.27965757872091845	0.5288647711340656	0.701986047306419	-0.08772125545433986	0.04283540347665944	-0.4278261491314783	-0.4185063758659341	-0.25562145924579976	0.09940963505322037	0.09267104882093705	-0.23657147866151879	0.33328543714007824	-0.12247767677865844	0.3387810605636731	0.08186024384904249	0.31299838669557956	-0.46798532836775364	0.09136656984733928
-1.1795201709137384	0.04869718158200007	-0.013329062684526022	-0.23760429863303462	-0.6007347921256655	-0.1626087745266955	-1.0679832069393154	-0.22826663062084984	-0.13304742113754803	-0.5353891235049634	-0.5004889107087978	-0.1708211044015327	-1.7460499665878797	2.315371314052453	-0.1550572787436526	0.3866798013480966	0.5501522425728773	0.802185505183429	-0.12066120249223358	0.05098449489287717	-0.4649455138985482	-0.4069681174110255	-0.20252171387703682	-0.0666208812680318	0.22472089991943411	-0.419086011152245	0.40651069058223743	-0.14137538901750055	0.48835722371044116	0.079392061098965	0.41750567355034285	-0.5059590091594875	0.021957197497490633
-1.0835659637079664	0.05603977378198484	-0.10142468303201277	-0.013630317097104916	-0.544787273060359	-0.2104790236562167	-0.9179089593378678	-0.29389967585978793	-0.15913724466804038	-0.6177132609642195	-0.4817412791166866	-0.22392583311715314	-1.6763370472511525	2.2916521239035363	-0.08319638814165345	0.41686675555646324	0.5919910766250507	0.8734474405131134	-0.09446533938615607	0.02941586072892267	-0.557824270761607	-0.4348959475348432	-0.15284984488408807	-0.20537928452905158	0.3217892707935493	-0.5824008410224197	0.5096272105378455	-0.20621163540477722	0.6343838695439024	0.1063197125435377	0.4890519299585415	-0.5457527792266382	-0.05396275190901847
-0.9815638695000197	0.03713522658406857	-0.21136992162819998	0.19015391643488797	-0.461476394452201	-0.3144050345237995	-0.7622683530887845	-0.3603193494835815	-0.15772657397714768	-0.654877202232942	-0.4143861517966708	-0.2658283100512565	-1.5937919073480669	2.26313862936282	-0.018725767656884242	0.3881295233937386	0.6556744374434059	0.8454401248401237	-0.01789897403561621	-0.0172985412336302	-0.6597705286036332	-0.46955442842402534	-0.08403360971677401	-0.33106815341531715	0.35947291326280445	-0.7003921675181592	0.5771747932456044	-0.27897732386212365	0.7783999496264662	0.10100533707264343	0.48556384716312967	-0.5306405228186006	-0.04256924205986094
-0.9027733416106004	-0.005884255323818474	-0.2970510316322504	0.3532615274247359	-0.3789154358315117	-0.4210309788695909	-0.6843610756103728	-0.41429415865979663	-0.16966418509255254	-0.6604911532272676	-0.3219205603441912	-0.3261993642467774	-1.4910731338446184	2.210343050635283	0.020177047899087808	0.28891709372209534	0.659792667899325	0.767909404052944	0.06278988772428448	-0.038105182433988576	-0.737911726913534	-0.4854413865617545	-0.01060375477320534	-0.42020975581410713	0.34617157197988113	-0.7460442721599344	0.5947922715538088	-0.3245122636537022	0.8911405624729014	0.08037043984674319	0.40920457728529086	-0.47854736158724354	0.05550322165385162
-0.8383045461360508	-0.03547985701332905	-0.35498227628075174	0.4836703633177046	-0.3314611966243125	-0.49645769191163086	-0.6268275405258382	-0.48031043311187116	-0.22721348188016172	-0.6840034572071984	-0.2405217526315384	-0.4008406743153259	-1.3562229681147915	2.203161299117199	0.04899729444427064	0.11836430983687936	0.6317409531995822	0.704190233160822	0.11344055962763319	-0.029871425132930507	-0.8289310721834372	-0.4606166486739167	0.04068503703851942	-0.4684827134240919	0.2849854020784361	-0.7294968511972323	0.6096544096526757	-0.3656314063643443	0.9658790004474984	0.08012584515979929	0.2917454171049329	-0.4312526175365356	0.09511842781219111
-0.7794216462954499	-0.043347992622311114	-0.4078804571147673	0.5813507114603655	-0.3367280765363214	-0.5321353843022527	-0.5812747226868022	-0.5341642225365678	-0.2779976267523042	-0.7050505945143446	-0.17705249804152307	-0.4723736118174717	-1.2027854020717306	2.2725719570325187	0.03931224607548216	-0.06839262530038648	0.6236039664533448	0.6657484229843956	0.13601422928665124	-0.014398734677732228	-0.921373670771558	-0.4046080190907012	0.09684615627750763	-0.5317223958825881	0.16106298470871713	-0.694852889011492	0.6266456742769407	-0.43108491470917254	0.9982714486563478	0.08319439668692549	0.14473219106888016	-0.40858423292447466	0.11241559651781692
-0.7861135212654458	-0.05309306897771008	-0.4378918004680412	0.6154014122881935	-0.4011514354600257	-0.48297945256406144	-0.5783175946552452	-0.5587312320943504	-0.32784132449718667	-0.6676587806960332	-0.12237758699835186	-0.5467323425618035	-1.0897561122019703	2.439343873365971	-0.018779975017158695	-0.25599133452866757	0.6206396363184051	0.6900753549371796	0.14922222749139674	0.008207056575559025	-0.9665045743782752	-0.3395304931840254	0.15729751072899517	-0.5798372542864297	-0.040866038861952426	-0.6464076735972853	0.6336175199581489	-0.5189972619710174	0.9580353118390714	0.10631971254353348	-0.006769575618627977	-0.4485710427632664	0.1391751717083411
-0.8547682385308526	-0.07770351604473681	-0.48500875935298227	0.6105582497795241	-0.54543255304958	-0.3685965564792872	-0.5684025183141468	-0.5774892935793559	-0.39086645052578906	-0.55598051571293	-0.055704191736228224	-0.620546098895143	-1.0228089329556131	2.6803207520065424	-0.08330480286220264	-0.44569447898448933	0.5963480450784141	0.8012350764205177	0.14764127013052314	0.08159121226390156	-0.9814716899182481	-0.2827788696851566	0.17818815354764359	-0.6243158309489075	-0.25802352717700733	-0.5859919834441045	0.6298184902755747	-0.6287274453478024	0.8927291576341059	0.16915831120774247	-0.1449949961623641	-0.5713719146336967	0.10320147475118768
-0.9531723999620411	-0.10432604359192318	-0.597232479540861	0.5790628371464537	-0.7398013498023414	-0.23023567974279863	-0.4877338051003881	-0.5866867946945827	-0.45242023185528757	-0.47862814297189926	0.06391706002240052	-0.6478150036822199	-0.9976732362519387	2.9353699815947123	-0.1584723424408593	-0.6022878425270299	0.5757767876319371	0.9336075590164672	0.14576013099227123	0.1891803854291295	-1.0008462996049525	-0.2252186939839526	0.15665074160148373	-0.717620712442886	-0.398556910904767	-0.5673790688009553	0.6147267404926009	-0.7343267217779057	0.8801445053414705	0.24287025550068556	-0.24617643663080363	-0.6833074050720718	0.05304796166215129
-1.097005712601683	-0.12758509332152895	-0.7220558628589269	0.47740099344451964	-0.9052197470387633	-0.10488162539736383	-0.3525756591875263	-0.580272747864225	-0.5164616475214154	-0.40802908397312265	0.1908101203985783	-0.6066391592961076	-1.0176028339619725	3.1353914664429676	-0.227930040070753	-0.7389826018625077	0.5767317396217154	1.0072152334205688	0.18810577372142484	0.2743119326395457	-0.9581946114557759	-0.17106754918988026	0.09432375668021158	-0.8600680971806532	-0.45840247318084676	-0.5736694359186917	0.5544223627290898	-0.8180131987149851	0.8756517596511995	0.313269053579554	-0.3027158251982834	-0.7052863619282899	0.03972334844872473
-1.2655065643566676	-0.158171719725149	-0.8320691158309842	0.30729605257251164	-1.0031453454027601	5.150351367540496e-05	-0.1924993608911078	-0.6095595277311379	-0.5807760962244904	-0.2716370052031848	0.30152340660071575	-0.5293940825972601	-1.0487377463028489	3.250862384770213	-0.26685092474681593	-0.8823647886988333	0.5754186806357708	1.0114011643550884	0.2307716103464509	0.353241703785159	-0.8337058575090716	-0.09095532287226085	-0.020132819918555932	-1.036480461372173	-0.44531060183938803	-0.5464190022482013	0.41995341099750466	-0.9044536136165175	0.8050089185765754	0.39420765907768446	-0.3566594312203393	-0.6430724012411837	0.017460485377845263
-1.3879202771969452	-0.18575524093449988	-0.93257735977501	0.16605695450524696	-1.0423504647477753	0.10811312677248504	-0.0709309577703158	-0.7414307169665946	-0.6247192466709078	-0.17663486771246067	0.3984429808314439	-0.39587535190405837	-1.0341972745042027	3.294418737220431	-0.300314935155389	-0.9935023513265332	0.5500328735741592	0.9459226891571557	0.22250660540923822	0.43769592391682643	-0.7061180842404382	0.008037690007941278	-0.14459275902284988	-1.1916548322047151	-0.36148073126575303	-0.4632828816100668	0.2425679481265024	-0.9610280461104358	0.7540001208224103	0.45582328430717023	-0.3869976397199627	-0.48541406203542115	-0.03310683557496652
-1.4624828840802184	-0.17173073967726876	-0.9667545836504121	0.08208899591934296	-1.055692064524883	0.2217031852485773	-0.03916357501956091	-0.9689075098998284	-0.6585298377461809	-0.1702751520103995	0.44680050813812267	-0.23692448203119926	-0.9885422266888716	3.296088009194906	-0.33404998236532807	-1.0734942725866525	0.5163708159344672	0.8488778458974625	0.1782798235418336	0.5118844055111869	-0.5725847850134423	0.09188673866607448	-0.2696779082837402	-1.2993730913256927	-0.23334796807262043	-0.3298003525109453	0.07776938030271419	-0.9702157529401226	0.7045054528312613	0.4765248891749631	-0.38218462625032495	-0.21783336143833937	-0.13311040265294585
-1.4989662024312898	-0.13946237436486122	-0.9104386804288589	0.030136421401491708	-1.0642202243824064	0.31703655068154035	-0.06679967596152322	-1.218147688147388	-0.690125827521771	-0.12010175972899018	0.45639020575251105	-0.12203580249896892	-0.9369082995605288	3.2553073066557303	-0.3425966761683833	-1.1765648335087806	0.5182210354146621	0.7350892788996923	0.14708093081274676	0.5806754369467575	-0.4020928109101475	0.18023745634259836	-0.40015280027390077	-1.344141516532772	-0.13412205680143272	-0.16970112075692573	-0.06548743679350921	-0.9784538259889655	0.601073014757487	0.4754130951433956	-0.4089265943484762	0.04715509079678295	-0.30064741309834686
-1.5022141417472716	-0.10672852774734069	-0.8343135902347448	0.036747486789094015	-1.0594591044619484	0.37182805785440876	-0.14122797928515723	-1.4506468007685447	-0.7006527679462824	-0.0367832693260881	0.5150191627314721	-0.04370077697813374	-0.8958289246888267	3.1829657177154638	-0.34666222818886244	-1.2701888185206234	0.5360269110574085	0.646153412957593	0.15184381501385125	0.6510539537231457	-0.27363272109164505	0.2647857933919357	-0.5157735613021941	-1.249334692580407	-0.09681546022680945	-0.03316729417532244	-0.21308600209838824	-0.9941702650619719	0.5119379331345136	0.46291653022857265	-0.45254114899187403	0.1911903375471235	-0.45750818065845333
-1.5055600792322703	-0.03695137855852473	-0.7701250230060698	0.08777896905069552	-1.0464314246795956	0.3495428926374432	-0.23061587147431323	-1.653758283729856	-0.7056735421256989	0.020184868070228207	0.6182561206986911	0.03750041025977397	-0.8730115689432589	3.085876201246664	-0.3703689137482845	-1.314148132162548	0.5589855484783309	0.65033934389211	0.1254278186043599	0.6866771247711616	-0.20322759323722095	0.2915554271178201	-0.6019663270286749	-1.0418821842488435	-0.10502668193216887	0.05456924420563604	-0.3465530119356666	-1.003927752160166	0.5039949573285096	0.4662074405620129	-0.45721896545394036	0.2591127600525992	-0.5832230096720655
-1.5034461187291965	0.04994347023761682	-0.7094561997287417	0.15790083113941908	-1.0491346246344357	0.22292458372681484	-0.27290715104325325	-1.778751517087476	-0.7228442864492552	0.09370483884096131	0.7082220279388913	0.07960472956831907	-0.8488316794766956	2.9397566730625124	-0.4056036979257803	-1.351373253076347	0.5932643459447562	0.7402863042628347	0.062329608998962394	0.6792053604336972	-0.13155990195534345	0.28729413848390256	-0.6571357336054777	-0.8762996156783412	-0.1761207800648305	0.059146190429364066	-0.43242778179343516	-1.0335563261225698	0.5571384298305379	0.4950029059796163	-0.4855292188399515	0.27847189143661794	-0.6685226039907202
-1.4893343823907919	0.10863916125958421	-0.6413568058874571	0.22558625564709417	-1.00849942531331	-0.014176717355616607	-0.26166571580564657	-1.8124555178847301	-0.717110592673366	0.2300554862382505	0.8054142949927782	0.05043850646149043	-0.8110061164760183	2.7465869673652916	-0.45238464984143956	-1.4057612124014105	0.6395994122821327	0.8667539953955959	0.042317490506924745	0.6131236373131292	-0.08757678328267508	0.2848029235902298	-0.621563431592298	-0.762362787782277	-0.34302642942283107	0.0043167218210378834	-0.49024817861065184	-1.0659625788939497	0.6396460910153813	0.5336043947556464	-0.5430420258619624	0.19847069464880387	-0.6913096236890395
-1.47217070307444	0.16203437161367062	-0.5729513473547542	0.2753995191181722	-0.9230434267409893	-0.3302617866974091	-0.2505329985103789	-1.8290553938010323	-0.65029334113161	0.3911406631087007	0.8658839285280582	-0.00785357127728073	-0.7769224371270251	2.547768911149795	-0.49972574447991913	-1.4363924362689264	0.6852779491265399	1.037992947827997	0.026928171386546546	0.4691069671938658	-0.13436049719441873	0.24931403773649122	-0.5091549572306513	-0.6624967892332305	-0.5494171627466695	-0.06804597155202201	-0.51778070691459	-1.0749128772784249	0.7546703094060417	0.5838130132212461	-0.5557235051724114	0.07048532605444593	-0.6485494777660417
-1.4431632450454983	0.21081981549455436	-0.5178767064928549	0.29913992920668486	-0.8964997471844433	-0.6284972958221513	-0.23844356332255315	-1.8505162297365654	-0.5464194390753254	0.5119752614478625	0.8350469151092756	-0.07417897551883355	-0.7637648353735662	2.3565013990979056	-0.5425676282157338	-1.448434482293181	0.7137275604886897	1.2114158642262303	-0.033248268919012024	0.2961980638716654	-0.23008576069390996	0.18987452448391656	-0.4033004100277939	-0.6450531768217618	-0.7518908081651425	-0.14996157319716472	-0.4603151645182777	-1.079233710981273	0.8829245468735719	0.622703568445487	-0.5697299151570853	-0.05121246140664047	-0.5814298422623929
-1.3821103857480999	0.21404815357839224	-0.4994618142256625	0.30044728595749104	-0.9115504669329975	-0.8720912940783719	-0.252120280468499	-1.8378898356617104	-0.4265731043576385	0.578824781221643	0.7381500652804782	-0.13717398058209648	-0.7802982669432165	2.133964152733494	-0.5891136815702096	-1.4687773561593906	0.7362087219147284	1.2784514248442522	-0.04659635195320224	0.16189680403822512	-0.31876362469835456	0.15029917209405935	-0.33610109767926033	-0.6882142600996841	-0.9725673914967861	-0.23070359888750644	-0.3300627182585624	-1.0938580712063053	1.0139340040738112	0.5928852525188396	-0.5823573156645037	-0.20807106441562673	-0.5084893094750323
-1.3063858005750597	0.2223066928626302	-0.5116023803187147	0.2547195123326849	-0.8845882273834439	-1.1037070160304718	-0.2736899202280799	-1.8139077549029228	-0.2798481840027245	0.5900733988966256	0.6184151915122011	-0.15414892427264665	-0.820096453390701	1.9138531737738398	-0.6116639434438063	-1.4822457416156412	0.7552679720440582	1.2594428495860506	-0.0013489520427044128	0.051153826662566126	-0.40530660872547664	0.1485290983538199	-0.3012833596481789	-0.6790708560108938	-1.1598125721708736	-0.3067513207586422	-0.1867015322150164	-1.1214924142289315	1.1525141100891438	0.5186174112101144	-0.5571025146496679	-0.37141028832951867	-0.4107478920523316
-1.239117057414317	0.2770232695021923	-0.5641094784914694	0.18464221922410384	-0.8195719084696457	-1.2462463612451427	-0.28299617609209543	-1.803479886313946	-0.1386142613908561	0.5428416340734973	0.44089216363636413	-0.12948378611586847	-0.8430561634056263	1.721459873646144	-0.607074386940685	-1.4716066524097524	0.7473697232952663	1.209292565926115	0.013680148944815562	-0.04030649543992482	-0.4663228558193985	0.17634766466651036	-0.30943265065483244	-0.6226294394166854	-1.2631231473005957	-0.372495045746621	-0.036076267437755515	-1.1666000188191301	1.2811406745475784	0.4480851978474584	-0.5263046363242944	-0.5134599831430333	-0.3034337193810677
-1.1683903788611274	0.33956293517282105	-0.6693617251525266	0.12138398007711634	-0.701729830438383	-1.2567889586362448	-0.2935418164987478	-1.790732472487576	-0.042825170928612835	0.4225870749514581	0.2544611702040339	-0.1036883306622152	-0.8593048864365607	1.5484378924780358	-0.6230294199810589	-1.4579278234307502	0.7062272084023078	1.107252916188999	0.010097979734740994	-0.09136002400072343	-0.45271012650160436	0.20674485692177572	-0.35168823365230567	-0.5775184659296231	-1.3327300088488674	-0.4015058433493162	0.11473686144468913	-1.2325283440543835	1.3565493011058056	0.38168885828223087	-0.4912074931580631	-0.6857617678828642	-0.18395359551493426
-1.0813680047743053	0.4014118866487683	-0.784629088660655	0.06849545697629901	-0.5091922336550289	-1.2503176895059336	-0.2830614068574971	-1.7826241491359913	0.04284652866453921	0.27658291772628485	0.12111437967978977	-0.0818893542225075	-0.8741910757465018	1.4216508629749984	-0.6716895603861855	-1.45067921320256	0.659235612571956	0.9426062994312545	-0.021020864520380426	-0.15342011759121346	-0.40126640575763267	0.24361046679570958	-0.36057052967014297	-0.5295353568642378	-1.3856630630566562	-0.3698427640887727	0.20881503056208411	-1.3122263591119083	1.409667951808442	0.35031403071139017	-0.38242798086396207	-0.877009027353209	-0.033796515347916625
-0.9674801326384778	0.49640010394346384	-0.8760404098318743	0.049717060010167194	-0.29307575726559765	-1.2163328125500585	-0.2629920747021587	-1.786053042095618	0.151923226924871	0.13018516246092143	-0.01602738596673684	-0.05597279334418946	-0.8593862317333331	1.3429039280861719	-0.7301250947605556	-1.4124252572886302	0.6222113281349193	0.7770092539105988	-0.12420334746533221	-0.2848639038111769	-0.37739247912946416	0.3029625689993799	-0.36527038533006506	-0.5057941260746109	-1.385746851033239	-0.3025029758022651	0.2460329971776408	-1.3585922284617302	1.455786855082038	0.3762633034081813	-0.25547799075190347	-1.0017678740502318	0.12234698524831933
-0.8414544872830122	0.5915084454459293	-0.9669926339659618	0.07509166603718712	-0.10203800045718832	-1.094664381682818	-0.3027610980088884	-1.7618894317095557	0.22706798609351062	-0.006041190818410547	-0.14837430280607036	-0.0558516879195214	-0.8192423277745556	1.270542929006666	-0.7987877511064432	-1.306525400116144	0.6075090464589549	0.6178023251788695	-0.2501796333727128	-0.4456867520719328	-0.3458743048405425	0.3190024964726811	-0.39111959145964204	-0.516861070504847	-1.355059504608859	-0.19608310822086783	0.2573674648569731	-1.3583785608610393	1.4233695850737944	0.4365447757997849	-0.11422415723850714	-1.051875483344768	0.2542965194094173
-0.7263766373805545	0.6375160170221129	-1.0315892874498642	0.11985377842560178	0.022117357468596936	-1.002373798423712	-0.3913879646016877	-1.750836294404412	0.27280101978213483	-0.13632214212220123	-0.23477247894328523	-0.06866867869656978	-0.8096029101066424	1.2251620234680722	-0.8658241866441395	-1.1834627045323887	0.5962087812465755	0.40525005439273903	-0.35732451577908664	-0.6106370622188197	-0.289977178552467	0.28045422390741465	-0.42779140098959517	-0.5433163376666508	-1.3068185770898495	-0.06311695254186131	0.24686794875623277	-1.3456059865086563	1.3299651539550965	0.4940912348737302	0.06569602044107416	-1.016852553348038	0.3522586343594624
-0.6051809017837689	0.6663308113611144	-1.0397000017725342	0.17602554973014858	0.056543916893445824	-1.0105593110322508	-0.4794929850712717	-1.7563225231398127	0.3285452648254822	-0.2515220737807101	-0.3468719536631408	-0.06941549548200375	-0.8265227318359754	1.21685448387418	-0.9243862048591429	-1.0755051773596347	0.5877534771704097	0.1950233007924546	-0.47157370025013545	-0.7773865224186386	-0.22195944336085907	0.2927354762779813	-0.477851331459051	-0.5762273224127625	-1.2453391492703583	0.04863094987433532	0.23795484065480865	-1.3240730405279686	1.2163309563304847	0.5382739296882331	0.22977110883297494	-0.8622276962679768	0.42213698895491775
-0.4897810578974	0.7297413775380821	-1.0564995526127787	0.23432177575475682	0.0628397567882624	-1.0136020932061052	-0.6074540032014555	-1.687280754899838	0.37085021705021715	-0.30650150528973324	-0.49198998438703845	-0.09373750160223232	-0.8767127799465498	1.2584504122613522	-0.9926513405630282	-1.008958258942123	0.5869377890124742	0.018951316991216403	-0.5376136912738605	-0.9142489252686025	-0.1556404298716405	0.33469277975038125	-0.521314216827881	-0.6057391742267279	-1.1782878210079386	0.13331619077281034	0.2674077575894948	-1.273243892408172	1.0448619661184257	0.5547062454748033	0.35447682861930474	-0.625753976014449	0.45822103467574654
-0.41874638509872986	0.8080022989007059	-1.078927293056387	0.2648960961315775	0.0628223167885519	-1.028130306684088	-0.771335429479654	-1.5957091429192665	0.3930265670511363	-0.3043677895981608	-0.6220871854353188	-0.16252538281197365	-1.0017811737391067	1.4115187702927297	-1.043136462097348	-1.0219823747392236	0.5459743276175983	-0.1416711439405903	-0.5252261899272866	-0.9991899742381211	-0.11188686818577916	0.3115507045538842	-0.5114833260896932	-0.6472402158401163	-1.0909598024118683	0.20107846640304886	0.31170193883358205	-1.1686892131369948	0.8803182579372246	0.5277563581496045	0.44738421222421215	-0.3528508931422705	0.4405652324881868
-0.40030872958516117	0.8813381277447281	-1.07596866770598	0.2855463902636375	0.04703911705223447	-1.1064498055956338	-0.926236753720849	-1.5420973929976012	0.4115473080573759	-0.28576510327747384	-0.7478667501169318	-0.23442163658811999	-1.180130736919708	1.6457021001999794	-1.0545742151149653	-1.070501298040814	0.48766257174174665	-0.2594232010985787	-0.5097568223329434	-1.0479363574369238	-0.10596429792609899	0.2889549484130167	-0.47724768027337117	-0.722284639024199	-1.0002593177582393	0.21168759303445253	0.35273980892117757	-1.0400850583658863	0.781701248945837	0.4580024006090456	0.4690698122390927	-0.08005811871102989	0.4039846173308329
-0.42472427340874896	0.9785636584091517	-1.0964239912493186	0.31185694487362214	0.028570157360790698	-1.1525629551599672	-1.0732016681714702	-1.4518569982837077	0.426639967599724	-0.29674441703021714	-0.8784638880076683	-0.27676816674599525	-1.3779624986780807	1.8759839921203774	-1.0732396161689937	-1.0901660761114864	0.4504791286397441	-0.3013836198866312	-0.49626865446930973	-1.0865440009256875	-0.12331880612888564	0.2716257079684212	-0.4625444621079233	-0.8281584074068011	-0.9715409887836138	0.1376584218055765	0.40561311763525565	-0.9071363290474069	0.6874776984471465	0.35854130654499705	0.46182325263311885	0.1053979476102479	0.39501878028246024
-0.4752213299292068	1.059332172608988	-1.131723452326598	0.3294171230492286	-0.03163272163342502	-1.112792506465074	-1.2259286335659327	-1.3101025293410964	0.43006804906361457	-0.35164098579393843	-0.9664527722799703	-0.2831262015409098	-1.5739639912590015	2.040756664112309	-1.1063061059355694	-1.114811350887332	0.4034079534769119	-0.297157245174969	-0.4458981522248477	-1.1104197804516318	-0.1690236022026257	0.15228777345655062	-0.43497053830498017	-0.9447038722042697	-0.9789981186997055	0.02466652887729409	0.47869225455115955	-0.7575452677195968	0.5999312119853744	0.2599474118255698	0.4556582690877399	0.19039060135035085	0.3576657237794017
-0.5430920618424798	1.0663894698155174	-1.1380827964705795	0.33200212389741374	-0.14910855967080408	-1.1141853292911343	-1.357085959200815	-1.2057633335755684	0.3949529668118185	-0.4516977507481933	-1.0110153244643691	-0.25260763452532153	-1.7164402785615451	2.1208623087478005	-1.1241583965855022	-1.1046866791815035	0.33940627532862855	-0.25897831954998496	-0.3964081831940375	-1.1053186608897958	-0.2184472214626742	-0.045283049821570255	-0.4380534711461223	-1.0547936194174383	-0.9955881380636022	-0.08858355076104865	0.5515626535724216	-0.5968909728449268	0.5695741513268118	0.20266778331919838	0.38276004260380014	0.24579301580974944	0.27564900517999763
-0.6224985782228611	1.049932453350929	-1.1378277425610606	0.31595729104660386	-0.2914363972929902	-1.1665554675510046	-1.476219080413268	-1.1140707018434801	0.30714250842924795	-0.5833873687221478	-1.050578508224207	-0.2083839702851395	-1.7887562473950935	2.135439323315585	-1.1337169611136524	-1.0141024339427698	0.3217197686846037	-0.18779727177458966	-0.34525720832838985	-1.0889358121725246	-0.22418614613290586	-0.25950567791530343	-0.4737766859557242	-1.1390077965580059	-1.0862886227172326	-0.1923980797227868	0.628169460907864	-0.4997909187533972	0.5045906805139604	0.2033570956187672	0.27627887943845647	0.22086330815853178	0.25611727401000933
-0.6840554281037743	1.020096603245878	-1.1356002717512708	0.27535495013802774	-0.4761434342071653	-1.2146399971153048	-1.5658678956640337	-0.9869394528757424	0.2081376955318504	-0.7225967808324144	-1.085096874755623	-0.1533819232497678	-1.7879224581031452	2.119717110532754	-1.1509368325603986	-0.9889661242804989	0.31483615642494833	-0.13255107219436882	-0.2939661486332916	-1.085782007962095	-0.18663062309089842	-0.4911886630269785	-0.4607766264927265	-1.198769296481286	-1.1934743917640276	-0.2590102509173167	0.700664131718759	-0.44706250307190987	0.40540277013651665	0.23144101285616764	0.17961301902299281	0.08030277729762936	0.2513998643630208
-0.6988251521484328	0.984750055109345	-1.1221844361106288	0.22459088175727238	-0.6766859908567844	-1.328101487330532	-1.616856610619901	-0.8428250987785656	0.12527216881843356	-0.837838143863576	-1.1249327513386187	-0.11279142174953523	-1.739074607389369	2.106285294180013	-1.1771912640526554	-1.010220920078641	0.29358847465237553	-0.08808313922331847	-0.29512685150583046	-1.0396391007222356	-0.12774925597430345	-0.6726977060695718	-0.3662620979922526	-1.2294141926059672	-1.2328966347474302	-0.3025968618786445	0.7351058843355094	-0.40430524208930746	0.37449962989128965	0.2838065117430081	0.14210936912194894	-0.08871733132439592	0.2269024388277785
-0.7006311184060254	0.999149944515857	-1.095845869054411	0.1732028476545407	-0.828047748328045	-1.5095755875444605	-1.6319031738392868	-0.7042978232097187	0.0604116540414657	-0.8783165949444479	-1.1816301341535465	-0.11931093044400402	-1.6919960168804633	2.1146898844700956	-1.1975009550349638	-0.9640870233682591	0.31127498129639886	-0.09880074016677103	-0.3301280467484088	-0.9757163576651864	-0.06356512246241035	-0.7650911847577612	-0.2236710643466938	-1.2285182971044748	-1.2368137226527973	-0.34085543800517304	0.6801243228854952	-0.4147986953676587	0.36429787034045596	0.37050421032465936	0.17250165642460186	-0.2452174319003478	0.28707010222007223
-0.7152188458510811	1.0309978751010684	-1.0389348400439797	0.13462096717903008	-0.9535285462316893	-1.7010137279755888	-1.5609538446704154	-0.5663554764398675	0.03238026224823873	-0.8717911537517777	-1.2518485361167226	-0.12504325387815007	-1.6389385470585487	2.0913588971059442	-1.168409671688416	-0.8752798567661152	0.37664940292999105	-0.15064966246680336	-0.3742747801418437	-0.9523062405058802	0.015654993685492436	-0.8089496785437607	-0.027290398263028003	-1.2194012428833738	-1.2261098086440225	-0.3747952546180332	0.5369301271576673	-0.4623516069435382	0.3697834880064777	0.4557788125459064	0.24207403652221854	-0.4006420251771853	0.4303303846575758
-0.7442963025721774	1.0387609020282496	-0.9699512593163693	0.12699967157489606	-1.0657898243561852	-1.860652651885586	-1.4101185714726086	-0.42032497627701887	0.029452741352085237	-0.8392260948474128	-1.2928206327962062	-0.12181377588708067	-1.568493520050841	1.9770525871329827	-1.0899535522531945	-0.7543215964099025	0.4550350454243146	-0.19123499283192436	-0.4536828663182496	-0.9336374128978278	0.1495555840913781	-0.8134076420377057	0.2347804522049793	-1.2100997395884374	-1.1859544208654984	-0.44154825492714167	0.34781359460750433	-0.4701386039464771	0.44635873913621327	0.5143258862482648	0.3255717083999685	-0.5587967523671579	0.5940879499471977
-0.7833275733176833	1.0507883383312917	-0.9099115690158518	0.15344393312530583	-1.1447058230377667	-1.9668286073183416	-1.2565436061279187	-0.2927701581789701	0.02758701559961339	-0.7674669574143815	-1.3087731629509458	-0.1433705414774549	-1.5079116102771786	1.8100283389894352	-1.0113167416170625	-0.6255769257117941	0.5293422471289573	-0.24369057178913311	-0.542276514882506	-0.8955800976605509	0.2886671180978392	-0.7601087549704182	0.49124597023454575	-1.164066520732192	-1.1641485999591654	-0.539471432595777	0.11966307575835641	-0.4495552917466338	0.5333839678107165	0.5640008435787113	0.4151262062170361	-0.7080440729516606	0.7723012032778848
-0.8148829837410577	1.0466590686891746	-0.8409279882882398	0.19645299896150317	-1.1917066222525423	-2.030727032969296	-1.1367364336729817	-0.21007332797625328	0.03647575780244431	-0.6911710846759729	-1.2780724959437433	-0.16577504504048793	-1.438707099045298	1.6239627442533475	-0.9211156941226731	-0.5387572812689896	0.5940800341026942	-0.2947306185462638	-0.5835815274500714	-0.8624334037442123	0.39155455958578755	-0.6775053137591238	0.7164078624925128	-1.116057061799117	-1.1799845275337941	-0.6125148000226196	-0.09205977078207407	-0.412139720781291	0.5589007775874957	0.6113632693234967	0.44949328554236556	-0.7762146894492356	0.917851222561589
-0.8474883745467562	1.005471480949791	-0.7715193177114327	0.24188364605203622	-1.221476701755186	-2.089611296446432	-1.0712230016209419	-0.15896265291925796	0.056710539540628366	-0.6518527120293538	-1.1917879418161768	-0.16599707165237482	-1.334971509332156	1.439081168010781	-0.7801765574126912	-0.4754371635337054	0.6170983560229821	-0.3261352114994444	-0.6160011594071717	-0.820269793092009	0.48454809494224726	-0.6085161434141371	0.9582563982402954	-1.113817323045379	-1.2036546309191525	-0.6760287306964775	-0.20749182652185288	-0.31924179617000437	0.5493940284196878	0.6288406714997439	0.41723527953519024	-0.7645771489306341	1.00717854675428
-0.885399666217786	0.9747046682345161	-0.736780975235094	0.274285294614644	-1.2297432616170791	-2.1210890923153958	-1.1080566404845844	-0.13554533100087807	0.09228067685400232	-0.6337886335531393	-1.0902098651898346	-0.18408214840235287	-1.2556598449759	1.2733962194746604	-0.6031353187608459	-0.4651488135324041	0.601262068859152	-0.40807430399543787	-0.6483207307718163	-0.7313071145924114	0.564870084626833	-0.5031421239641708	1.1967201755541033	-1.0935015750555865	-1.2055608073864703	-0.7573340728451218	-0.23191416019555092	-0.20583178189243817	0.5341534435919224	0.6148098308213596	0.36910514483882306	-0.7359245313978751	1.0304897230800443
-0.9185510468222912	0.9486226996222982	-0.7371720578963543	0.2877896955974103	-1.208257181976038	-2.1022538420983645	-1.2176008391829471	-0.12947417346648296	0.14101707394904278	-0.614709486446953	-0.9880864029171754	-0.23244358131859305	-1.215576949989699	1.1413684523773446	-0.4478312315785008	-0.5258266959264454	0.55331552103902	-0.5352699831168095	-0.6650108375941778	-0.6103407316218643	0.6109192161807881	-0.3616673413181609	1.369601563338157	-1.0265465612526508	-1.185409799017696	-0.825753551010045	-0.19695056284218232	-0.12219278664440214	0.533855581999197	0.6007789901429764	0.32089389193790663	-0.6624039555149693	0.9223203474903198
-0.9507784446903507	0.9123902354534545	-0.7427662403117806	0.28640805721303336	-1.1710227825980968	-2.1012467240549055	-1.3392562166576076	-0.11934885425629693	0.18151697442951517	-0.5882141236360873	-0.8459225444441563	-0.2766672455587787	-1.2206203583897905	1.0532658303757676	-0.3151135445099359	-0.5937064233213966	0.4785109485063678	-0.6033166381634587	-0.6625893712566417	-0.4623659313861522	0.6640846143258304	-0.24949711281615894	1.4843599655297648	-1.0078908549273946	-1.1565657880781925	-0.9079508108843392	-0.13332725255378472	-0.06044285004487364	0.5731981340382968	0.5765641161354311	0.2862834579989434	-0.5109228890015418	0.7329894562196545
-0.992371667568721	0.8970293523847721	-0.7554679250057739	0.27739026689781016	-1.1124592635764945	-2.1010110155766495	-1.4369066724643453	-0.11192630949663807	0.19968883988854316	-0.5650125549510439	-0.6789890878676207	-0.2922091083907919	-1.2650348904292898	1.0126209988112602	-0.18736486546640313	-0.6946491664023525	0.39905098502354663	-0.6375118517396502	-0.6434377738597633	-0.2934151581803964	0.7500307501872461	-0.16335352412438167	1.5395293721065677	-0.985730616199227	-1.1009515186196732	-1.0234541563559023	-0.092644236887086	-4.614158304984684e-05	0.6395964474165932	0.5080331320295952	0.24545396171157038	-0.3637990059050308	0.592018910628351
-1.0315149362216736	0.9115493659990579	-0.817956132837662	0.2701403794615197	-1.0099818252885426	-2.034198376012708	-1.489982771913077	-0.08883170691563419	0.16677319043437594	-0.5532253294315894	-0.5298715624040734	-0.29140173889302323	-1.3014775833847776	1.0284014420118066	-0.12072595057070963	-0.80959809505326	0.3462103082558001	-0.6537095844862654	-0.5935875866960945	-0.09487365822174118	0.8493371026809685	-0.0769695550481243	1.4866667754178935	-0.8895799489946198	-1.0416296311972526	-1.1205558308561765	-0.08247870141777847	0.029843581669086582	0.7555638941842172	0.38838185835227107	0.18718405144714229	-0.27726203399184657	0.45193115514642457
-1.0563364724597577	0.8994168210142165	-0.9369132762368153	0.2832882286031534	-0.8744904675521417	-1.9468790988404627	-1.4673911834955322	-0.07701211118422072	0.06387007250945767	-0.5560633784582437	-0.33703228762753007	-0.2860932844452038	-1.3367814421854096	1.111981501570912	-0.14833556606979273	-0.8092005906213904	0.3167261655713872	-0.6003844643204376	-0.5136191612019074	0.12455914882211623	0.948758233668093	-0.05253816688034445	1.353583247946768	-0.8047597248971601	-1.0602934029816349	-1.1524536253076796	-0.0872587992051934	0.042592415176948804	0.8789530589705716	0.2518980230370147	0.12291139404642323	-0.2590059870171717	0.2896357109754558
-1.078470058919098	0.8529888147108343	-1.0703234745086516	0.30953935790628073	-0.7564565495240853	-1.8930089975371451	-1.3585645232165904	-0.12535950191493156	-0.07064420369310184	-0.5830973491135862	-0.05911285202570058	-0.24802581262549311	-1.3893711765508667	1.2050725293566695	-0.16279086214261024	-0.7803464453904652	0.26866024875253486	-0.5073233331095379	-0.44765921865214714	0.3510403907792199	1.0032780180353111	-0.06956146865378282	1.2294682523771463	-0.7338258810728792	-1.0957566640713812	-1.1421261569054288	-0.10320637435622063	0.04482405456193687	0.9020621542061565	0.13842832417520984	0.023460475274934445	-0.32353642496390594	0.2037843728384443
-1.0994416670886706	0.7875661680537084	-1.2005880078964333	0.3267281279140474	-0.6815866307749066	-1.7993470194954546	-1.2105341729310701	-0.20948839917725878	-0.18223887329416494	-0.6331464472770362	0.20053616442454497	-0.20701144213893402	-1.4410661126517899	1.218814907937221	-0.11965987248533594	-0.7699645649346085	0.20296750978902195	-0.43225968272821175	-0.4225440099446388	0.5863057182888651	0.9888159278663231	-0.05826359058334958	1.117124454928246	-0.6412060961388698	-1.0899962406811365	-1.09346969781936	-0.10562773393412288	0.03492412239661393	0.8243699221037071	0.09998248656359753	-0.11333185698851618	-0.44109764588994754	0.10753266372532015
-1.1262231667070892	0.7067826383279019	-1.3339301917923965	0.33458712474560126	-0.6340626315688691	-1.7106134914536697	-1.069961873489842	-0.2898253442254114	-0.28204761680035106	-0.6712633101167537	0.3998746181530195	-0.22099911868774527	-1.4997160716270332	1.1431541851872455	-0.04407674314458594	-0.7313364872024483	0.13719519149302503	-0.3687831744989589	-0.41628021685663075	0.8140569485186251	0.9365687576685197	-0.05791394638774857	0.9829845378821839	-0.5554899765399142	-1.0873778664128446	-0.9778489947523175	-0.0982801600425508	0.02281629169082309	0.7510711484939449	0.1513251349413946	-0.20340010343436393	-0.6030304371819286	-0.04267959082353569
-1.186058048760994	0.6365249923080043	-1.4479222857529361	0.336295602317677	-0.6448056713893899	-1.7389627929748683	-0.9472628037687499	-0.35160592737441576	-0.3631384287736144	-0.6992294866567627	0.6135294450972858	-0.2467542056665101	-1.585637041346312	1.030711248581138	0.07886554995473541	-0.6813444592415775	0.026758972841762242	-0.30773329289841406	-0.4149594170361562	0.9742871355854735	0.8350127467040686	-0.06853438882920052	0.859300721730903	-0.5121707940558435	-1.1187145696557619	-0.8263168674683519	-0.08335540057529373	0.02179543537641116	0.6736271343854294	0.28516290046152026	-0.24579788500959582	-0.7834123152202173	-0.19377463548176696
-1.2471529072736858	0.5886855265633149	-1.488968961591351	0.32175125846495345	-0.7066304703565086	-1.814389506016905	-0.864245783000517	-0.3315569885399017	-0.4045484393772448	-0.7175628690552129	0.7633514270206605	-0.23151510639616402	-1.6511810142232872	0.9103877954443759	0.25014273929754377	-0.6223501250295668	-0.11045569118953902	-0.22838260213970699	-0.44541786138103917	1.0518834190447968	0.6599755442619468	-0.06361751732852708	0.7638160395391607	-0.5292718581873287	-1.1798797925630609	-0.6861214839077665	-0.02426170260073416	0.022365215644918092	0.570517379703771	0.4443050981401265	-0.27656872393345483	-0.9485716284095351	-0.36459452164641226
-1.2643585858053303	0.5640300329183765	-1.4869965446910807	0.26933813781897636	-0.781552709104816	-1.8600098105812486	-0.8401973741556616	-0.21309882176415643	-0.3834945585282191	-0.7245440553470524	0.7691915983166268	-0.2135915035457395	-1.6778826078898916	0.8162874404182384	0.41251185243547883	-0.5557330587711398	-0.1835890977400781	-0.11509958235625217	-0.45972652610284637	1.0782356757024205	0.44958656585118756	-0.028237895285911217	0.6531754007927132	-0.6064242707866956	-1.287693971434246	-0.5955683632352844	0.06532860178174947	0.01882782981126465	0.5538371305111683	0.5565295876865746	-0.25993949200184036	-1.0632372527610428	-0.5206276734789788
-1.2485948803320748	0.5514920687323089	-1.4748389750040611	0.18329029349315426	-0.809212548642716	-1.8991802740587622	-0.8362617846430762	-0.07703228114280693	-0.33190648304728665	-0.7251240945641808	0.7331961456597786	-0.18333533161692322	-1.6885998507400815	0.7391709572254076	0.5221914113879906	-0.4618518650092606	-0.18647384854253524	-0.011401737756187514	-0.42906796057304275	1.0421045093453383	0.25714894380892017	0.004431984240778142	0.5028662555588432	-0.6754609241372218	-1.4738918024010184	-0.545292369331587	0.1498048277453809	0.032621260478057384	0.6287989646803049	0.6106961929045541	-0.16749177822268593	-1.1570270046656768	-0.5913612309928927
-1.2143935193452482	0.4994933022935605	-1.4061954661558058	0.07198669375402103	-0.8230075884122503	-1.9439434568839942	-0.8333481437884549	0.04249489343799921	-0.32456492805382364	-0.7099394964872687	0.7379228212611839	-0.09581647805899036	-1.686871263183598	0.6411303439339414	0.5719537681186688	-0.2621409619158105	-0.17435789517222094	0.07464239812003377	-0.3924257716141183	0.9372881439087427	0.08952643204073694	0.01771846367370864	0.34567979860242487	-0.7216258923319262	-1.699134830456559	-0.543696306033057	0.22317619771379435	0.02678101272585206	0.7189765618778177	0.6323317047588638	-0.02453446241385938	-1.246045916499892	-0.6243003369490606
-1.1516466916977042	0.4031687031874175	-1.2581281698836737	-0.03382006510103828	-0.8423834280885446	-1.953886069057716	-0.8016242482146321	0.11476385505173844	-0.31870988626151586	-0.6666437120660677	0.7312191226918865	0.03808575314564944	-1.712291668425986	0.5419057121489523	0.5860838200298504	-0.008275925633690806	-0.13637865874540392	0.1484118476327148	-0.35512318274495913	0.7881068548140082	-0.05601269759638605	0.02541063597698126	0.1976559042857663	-0.7457623711369201	-1.904771471991129	-0.5755471574463684	0.2834388278983804	-0.02623229308988876	0.761471482439925	0.6387578742613278	0.16209148684140126	-1.3008692116443825	-0.6238865290852891
-1.0944717599456812	0.3536474985339393	-1.0528777870976278	-0.13447167858644024	-0.8364015081884821	-1.934386549492872	-0.7266958423562447	0.10286357948598049	-0.2772847071558328	-0.580093574596321	0.7434675753320646	0.17196780011284968	-1.8056557328002356	0.44819355990757526	0.6010450514652199	0.1344515480207306	-0.06809959147624002	0.19605461710965572	-0.33341003418109855	0.5983494404078916	-0.14269341581559353	0.039090465129964135	0.06961717600923846	-0.6922457898564142	-2.0679276093969317	-0.6118810690070264	0.3253116495645651	-0.11188926012222133	0.7502023855151618	0.6233484089838014	0.4053109034671641	-1.3084529169586336	-0.5746433932965467
-1.064848313425778	0.35451839904027704	-0.7869585810342524	-0.2089167317488531	-0.8248736683810718	-1.925601051666953	-0.6546158465870761	0.017746354252940005	-0.24421737268114097	-0.47135693707150195	0.8501586423926172	0.29880554821203104	-1.9273686331007958	0.35933394247571665	0.6013702956268577	0.284357484062426	-0.042773468913987714	0.18111064145453837	-0.36282784836439397	0.3802289545791101	-0.15316121441410105	0.07440452888590605	-0.0225043067194366	-0.5952255770180023	-2.1817745225822645	-0.6338504108809109	0.3373766998751595	-0.21357129720633444	0.696239793633137	0.6048481562985125	0.6185706632145085	-1.2780629414811555	-0.5795815004708805
-1.0655203008704626	0.37106550866069155	-0.480026706320395	-0.24359139829866033	-0.8227634284163248	-1.9386078740580075	-0.5974519525064905	-0.08885187687422039	-0.22903370212647603	-0.36804780936407494	1.0178192798309045	0.4166007579362233	-2.0379168914188983	0.3135260138738828	0.5805004619217227	0.4994307643169133	-0.04378810540312734	0.1185845619881956	-0.40155129764648656	0.19100070195326926	-0.1451037641770957	0.11231907134664695	-0.09416632604780381	-0.5460567239065229	-2.2228306311090824	-0.6405867368614757	0.3241218435650769	-0.3067541119518761	0.6278309145039506	0.561176886738531	0.7705320997277693	-1.2474247720115705	-0.6478873851840052
-1.0905098339697195	0.4534106530875178	-0.21116587850058152	-0.24732033630380462	-0.8364538281876032	-1.9035087388412868	-0.5435061095190672	-0.18756365419424448	-0.19055121241899758	-0.27944681894806417	1.1911610177516547	0.527654432354064	-2.133212906591567	0.3271519316190047	0.5427721391716666	0.6449173863807782	-0.031871100364014665	0.04034607510097911	-0.4325100449536735	0.046306704755257055	-0.15855580360412472	0.14949061989173013	-0.15293608076775925	-0.5359647245808544	-2.2380590958534667	-0.6358924330422704	0.33472572861314376	-0.3863096819422712	0.5758044229746412	0.4677417163255771	0.8582749576433424	-1.1873894030329135	-0.7020686281470788
-1.0861419155792604	0.5692704514823734	-0.025044538928376926	-0.23644550514936685	-0.8406219881179691	-1.7935614477564308	-0.5537038525102392	-0.276553511475802	-0.15505691761588483	-0.2389269364945414	1.374501492521529	0.6253663258213071	-2.1617651057598204	0.32466743379653207	0.4856195123237578	0.7518226959397584	-0.02576338659605712	-0.011482625310479519	-0.48688297089654115	-0.020960340753125882	-0.15469924622572787	0.19286835290877385	-0.1904702491343926	-0.5801007529633451	-2.2848965747646712	-0.631362429856739	0.38342427943428287	-0.4324618836914011	0.5919634143799745	0.3062425153000459	0.8666030933099031	-1.0915589449709908	-0.7247728862726446
-1.012209296925381	0.6381466691129078	0.06651981458855241	-0.2068219896822238	-0.8472143080078347	-1.639343818846331	-0.631045796688497	-0.31241569784176015	-0.13347213919501813	-0.2739571620716935	1.5582510065261386	0.7058408805112221	-2.075722118095382	0.29661978259752775	0.4024473525447771	0.8907855687982534	0.009370888694546045	-0.016780760116489678	-0.5313098739488646	-0.007815962131129117	-0.1310778322830438	0.23646461354806725	-0.20713533365329506	-0.7310064452299366	-2.3334517071958745	-0.6499049299425999	0.406197583740269	-0.4664587730456982	0.6537448730710315	0.1290670184294081	0.83445324490879	-0.9882275129255165	-0.7307317195109474
-0.8971734462382172	0.6824574862543307	0.08134694852852693	-0.1733803982496577	-0.8592653478065028	-1.4925831490665247	-0.6755984094580374	-0.30188697945985243	-0.12839069100739262	-0.33581420144092666	1.6876664755165252	0.7807647699039908	-1.941604060036537	0.26428249062691245	0.32805678513003417	1.0061320018810307	0.09388413978994395	0.021357721731348762	-0.5625688030334292	0.05390546791998587	-0.14997037229745297	0.2124484278625592	-0.24022835401101097	-0.9392757994599187	-2.396795417494391	-0.6575097021297134	0.3682281607039848	-0.4960398653190611	0.726770606887459	-0.052044229312976906	0.7969766344092556	-0.8534857523239092	-0.7059308348756106
-0.7813116109836267	0.7585711874030517	0.04966925296640183	-0.15690473192414883	-0.870095587625568	-1.4119922775463265	-0.6843393320219014	-0.2912775812436024	-0.11772723406440815	-0.41440951536151643	1.757180421019878	0.8233131424363075	-1.7814148343610952	0.19510475438244976	0.2633693352041721	1.0990778910973351	0.19296040872946643	0.10786696104474117	-0.5908059022256976	0.13833852158044255	-0.20044995369682636	0.14553526992896565	-0.2326611552191158	-1.145806062422294	-2.4872864322065587	-0.6704425091516262	0.3326383496666731	-0.5388683488352262	0.8203736124013078	-0.19266393842566393	0.7249166293722723	-0.6480914353037008	-0.6255693477312924
-0.657511924038684	0.8271320789881873	-0.010047369048726485	-0.15568651313362136	-0.8533706279049854	-1.4046853147203806	-0.6899274342580017	-0.2783688077485439	-0.07590767390535896	-0.49414419203002835	1.7617934746116333	0.8086190175769474	-1.577034776212286	0.1101659850766773	0.2609300039918828	1.1917431889499688	0.29673185828539894	0.22161508426536675	-0.5964693317589415	0.2673693300823581	-0.25398264302076407	0.09179932761717327	-0.14444184622643175	-1.315894458367963	-2.580647185116773	-0.7344493417264966	0.2899723240008293	-0.5458006754354019	0.8546773391634751	-0.2275297992556272	0.6238703859114139	-0.43657499981162795	-0.5318556601826326
-0.5303942990856039	0.8636648536764564	-0.07734759397352123	-0.19307988747203556	-0.8236005484023405	-1.4428272321109565	-0.7017342027957588	-0.24777098057353847	-0.03116059285015524	-0.5219653587657557	1.6793038956063469	0.7301225181565585	-1.3776981264635633	0.07728520920739765	0.29677913825247293	1.2058896702017612	0.40295037231514064	0.3161928571192068	-0.6014323371449668	0.42567336826901114	-0.30641345880801385	0.001481861340379398	-0.02293548613777776	-1.3448793128281111	-2.657857805540164	-0.85335605746698	0.22860338297461924	-0.49442548789161933	0.8078882473062471	-0.21452180908628513	0.5229863788596353	-0.29094028066773375	-0.5201311040424582
-0.42114034037042514	0.9139818812064163	-0.1531156086943081	-0.2810293416172131	-0.8002483887924747	-1.5471818038480931	-0.7328492778924994	-0.2563633829311879	-0.005935373936661578	-0.5125604371737834	1.5282775203806929	0.6155769706608806	-1.199633271821673	0.09535604883803832	0.291900475827895	1.1956714680413743	0.4585564308866191	0.35414934196989345	-0.6180624076118518	0.5899251848659371	-0.3078367121262311	-0.12205180351873135	0.07813296952148434	-1.1912068844539627	-2.7171168519801467	-0.9901480707586405	0.22298833360861484	-0.44084240180737055	0.7325540861461992	-0.20044649664663594	0.4037696575808141	-0.20432057742384552	-0.5839126894450193
-0.3444357735072179	0.9417455887274233	-0.26656358764787413	-0.416578466553125	-0.7817619891013186	-1.7144919673231598	-0.8293038363335359	-0.3175792072397865	-0.009757836453920676	-0.5202873881733565	1.371592769074512	0.5237992430022284	-1.0091632594214952	0.13893181142749184	0.2784028431198994	1.2021250694058279	0.4776952603484309	0.3680822231963837	-0.596989646839737	0.7227024587721896	-0.26024954876065426	-0.22567760199067802	0.14841521471116026	-0.9220693358576744	-2.7489981770708685	-1.1338876537027238	0.29183009126319026	-0.3547818404181766	0.6122428244846693	-0.12809094107220578	0.3233544774757534	-0.23873681099544078	-0.6924131113257594
-0.28139495135262316	0.9340726549560692	-0.4172664409850266	-0.5651565900169649	-0.7872904690089557	-1.8624740355812026	-0.9706589049595886	-0.368831072006884	-0.03904821391751355	-0.5227111234734898	1.2273609900258777	0.4764470219581982	-0.8130600852196052	0.23301275631439192	0.27807759895826256	1.1461704749669295	0.45527378342175345	0.3863425885774	-0.5646900875935843	0.7639135782198982	-0.19829211802081287	-0.28876652653486123	0.18433246025901212	-0.5740139335267141	-2.7786381737879338	-1.2821572398323409	0.3887262219583191	-0.23344238407054596	0.433823730442358	0.029516980842837316	0.29663954877911825	-0.36677733381027017	-0.8438116150840909
-0.21757014384589457	0.9342228102157832	-0.562511140658493	-0.709307528120118	-0.7959407088644406	-1.9973207131873216	-1.0907270004761362	-0.4014055551233205	-0.10142109435785307	-0.516869299929577	1.1114438157818096	0.4348473085857596	-0.6417468902100925	0.3326061807449032	0.23467557249962642	1.0412059223400134	0.37211338097853963	0.4052500543927393	-0.5804196127283264	0.6907410872436627	-0.1317435475447827	-0.333280603187612	0.17156954947610098	-0.196710178058698	-2.838190478145966	-1.3482295660876633	0.48752186749473436	-0.12684599217055303	0.27945696001259784	0.20420205908276015	0.27719821908996223	-0.49192226005056544	-1.0049759844274162
-0.1570212751320117	0.9517609445503068	-0.6616931042730221	-0.836700529690203	-0.7937607089008611	-2.1395386377498236	-1.1920738663223185	-0.4142134788254482	-0.21614047538175574	-0.5276621725053864	1.075789229153903	0.4081233782096752	-0.47545676727647745	0.36698153733551575	0.16707899423910846	0.9428586493730228	0.25696208687774635	0.43287315418285155	-0.601292252315524	0.5071007830175122	-0.10697434866805644	-0.33485400206782556	0.09697551010300767	0.09514095648727221	-2.8815926500171742	-1.3082810405862202	0.54277478820779	-0.052062331928909134	0.24217461732317877	0.4306300315518481	0.2734938210824358	-0.6135097390707163	-1.1456706581095368
-0.10224029865168134	0.9691939702030323	-0.737189061490322	-0.9406799603594778	-0.8195370284702268	-2.223279431661271	-1.2971823729733445	-0.3544498915350458	-0.35475024713852343	-0.543385378426769	1.0850607851412746	0.392238383341112	-0.29206379569578234	0.3524239329069663	0.10904098050674291	0.8113782128791153	0.12078195416870297	0.5019511255466993	-0.5974899498020343	0.24753634655770496	-0.21410859441197738	-0.28304110283185263	-0.017437948553925487	0.24433390735394545	-2.905556011320583	-1.243546590919369	0.5428374095761834	0.01669115380436182	0.34342273705030246	0.7413319916137702	0.28033478966568415	-0.6965168408739943	-1.2162386924779431
-0.04404338599419608	1.000080907126077	-0.8091992819442136	-1.0051564182969908	-0.8838383073959731	-2.2238365607916974	-1.3984857516425908	-0.20144058570142995	-0.45599999833970595	-0.53590701566311	1.0594049353624961	0.34779269248904543	-0.11261607100870634	0.3020934418626647	-0.003854881821968981	0.6334365230838748	-0.02017293848923395	0.5577028723412342	-0.5824208245775292	-0.002397345501125148	-0.4032176401455123	-0.23374127125177888	-0.1038247450186593	0.3419865170169402	-2.9453762471927645	-1.200617182492731	0.5460937207326729	0.07765764253469284	0.5324655612331404	1.0362020046661657	0.2614883268098568	-0.7106087442033899	-1.15648483694942
0.038639069179030185	1.0182346780254279	-0.8603290890055704	-1.0342005370222986	-0.9715615059304191	-2.188780281661933	-1.5141398987002712	-0.007163544600801597	-0.5574014345614161	-0.5043984567613676	1.0105929200172201	0.2980183629517145	0.018776919608152996	0.2377294201492417	-0.14466753469131483	0.505065974203996	-0.1596954031625002	0.5756396875050926	-0.5573856643439918	-0.17354943171282272	-0.5664785691643164	-0.26201874557119975	-0.16563431463792339	0.4287039315881538	-2.9789542788093377	-1.1531108278423665	0.5372223602101757	0.1151206951890777	0.7733114807507444	1.213799983268795	0.20903188787111499	-0.7378549291142333	-1.037252997801551
0.13757522067059633	0.9987595408406001	-0.8740169821496965	-1.0444068334746195	-1.0893687039622635	-2.0970682555767306	-1.6456668653390945	0.1507672311278022	-0.6557995073767102	-0.48200479984303557	0.9550090328968533	0.2918621705312393	0.11085979555818355	0.196715795939213	-0.2760842451133275	0.4185269211248596	-0.28294389434329126	0.6234037883134661	-0.5069351136255631	-0.3079565239023191	-0.7014121660108497	-0.36319703467392495	-0.20045205266900426	0.4756330459458947	-2.9360338878034993	-1.1398963625913028	0.5121738128525386	0.12191057672212802	1.0826407447957167	1.2843766683927154	0.11458325837986709	-0.8353951680106413	-0.9870994847125129
0.2283775241337767	1.009886045585365	-0.8809034377066813	-1.0578815218039563	-1.2505666212691966	-1.9497504566664978	-1.7456873722887725	0.2328589625729398	-0.6815101183558872	-0.48306129984565943	0.8730875639398148	0.3074645860755846	0.19869237975168835	0.13514683427607188	-0.4109160192325416	0.35268148111652753	-0.35108369778061566	0.7080323919896088	-0.47007279136322727	-0.41186273107684324	-0.8196110585189802	-0.5197502232553305	-0.17268409812780533	0.5140775029071227	-2.862698461297181	-1.1778498089695824	0.4875218674947305	0.12210050347829907	1.3867326091686056	1.2913364990303284	0.0192964074416547	-0.9418152364022868	-0.9662987427602943
0.29231432954795256	1.0509234780650367	-0.8681847494187233	-1.0570792801614157	-1.432779738225035	-1.804082617104062	-1.7863478827226644	0.22400435075367336	-0.6701337418164284	-0.5025547606783618	0.8391145830547204	0.3258524263872248	0.22014720177626637	0.008748007557795312	-0.514777321515742	0.3331102335004137	-0.41385189627543395	0.7806491938536573	-0.476056414792349	-0.46234476491494403	-0.8614822529130054	-0.7062198433230478	-0.10619623181953661	0.5946553983063255	-2.7836863993772036	-1.2088556856954384	0.41431748784203626	0.12903283007847888	1.6086643175481683	1.2386819336952783	-0.04119073374699096	-1.097984411655433	-0.901413669721008
0.3421253988852927	1.1016309092702519	-0.7849691605400133	-1.0124211620599954	-1.5759621358329454	-1.668293105584913	-1.7639954737782575	0.1426992476933885	-0.6710590204416396	-0.5210124371947663	0.8593620251741967	0.3634758449831604	0.1615582517736078	-0.13572165879111941	-0.5774590991115016	0.3361967385008017	-0.5186379823205062	0.8645498095411897	-0.4948077698193892	-0.48857002274530165	-0.8682312283252008	-0.8530048471897815	-0.07077484260277653	0.6514130133128292	-2.6797683614172367	-1.2097710749401833	0.3105538804130227	0.12309761894818957	1.7339895826872378	1.1929427272365811	-0.0876714649509591	-1.2599447800576447	-0.8530533240416422
0.38275263981192575	1.1866638328459478	-0.6968905437864927	-0.9546746201237946	-1.6497158946007713	-1.5372391916743702	-1.670911171549656	0.05108729579564514	-0.641996170508836	-0.5315981529073159	0.8736329495861284	0.3791388132398377	0.07720317901726276	-0.2568409276366412	-0.6431222815222795	0.28134112690295077	-0.5937807670162037	0.9691576391270177	-0.5186822271803893	-0.48763869801201876	-0.9166218411446085	-0.9234144470794075	-0.06984780685333994	0.6193715742005228	-2.55641151288947	-1.188599764715564	0.20816794308867898	0.1461499789782342	1.7495280291077289	1.2011700030701824	-0.07734241357229661	-1.2881285867164334	-0.8459910031666169
0.39736836673384285	1.325016889145871	-0.6629513702266441	-0.8978788830972734	-1.6758061341648918	-1.4513341653716605	-1.546777024989721	0.006209137941733983	-0.5717963430093465	-0.524513388183848	0.8790868060492911	0.3475908501145978	-0.036964945007356705	-0.38040587402616416	-0.6991907611647253	0.17240152995734953	-0.6572054950039959	1.020743676875607	-0.5643698936977144	-0.4456020861870825	-0.9736897080654071	-0.9162904465939891	-0.10166884792694711	0.5330230577769817	-2.4243407147968234	-1.1781549387178303	0.11905773586388244	0.21077255776482526	1.6544357156302538	1.2153120231517263	0.035817481767204465	-1.2016743461339523	-0.8212452929131111
0.37975669578770066	1.4729198199635654	-0.6304575021540618	-0.8206556968393969	-1.6421120547278059	-1.4321560664589847	-1.406335187079295	-0.013295212010957444	-0.5128363755308458	-0.49540784889591044	0.8541354127303384	0.3014698675546629	-0.19835401381024137	-0.46515054193955735	-0.7189403094242137	0.07845018835455471	-0.7672836066590929	1.0075185617491567	-0.6125390629080512	-0.3783562071499138	-1.0022695529231704	-0.8640841976379623	-0.16664758627102233	0.4206672219423827	-2.280707175935404	-1.184726964064718	0.06812568957001759	0.24783201606234978	1.459932095580792	1.219981558084314	0.15135684444001013	-1.05264764243132	-0.779340349908573
0.36214502484155797	1.6216786357616269	-0.5804329287006164	-0.7136752881739525	-1.5232933367128634	-1.461126781241039	-1.2520209397267164	-0.05750776123153421	-0.45545393226581454	-0.45291997624142155	0.7299011073799526	0.24608432000785035	-0.3647661546890225	-0.48751102234180965	-0.7344436144623117	-0.03334208745504412	-0.8505633781010277	0.9603004519322385	-0.6263874489045419	-0.3044852226237193	-1.0110615855179665	-0.8219739248299838	-0.24949871150535446	0.27980082926607924	-2.1529305116427624	-1.1747515684489045	0.039319860108733416	0.24707230903767244	1.2098028230899267	1.2235615348659623	0.19337607439403598	-0.81578784263452	-0.8012169923065997
0.35863109049538744	1.7681250605601022	-0.5554206419738918	-0.6057737872522575	-1.353445179550445	-1.5138183401530751	-1.0971848462509257	-0.0983519273682403	-0.3764867105799161	-0.41231723104259344	0.5218364833104236	0.14734303043095826	-0.5304868605452093	-0.5205858996034727	-0.7548075128048944	-0.1484079291741486	-0.8898755683469114	0.8814957521649894	-0.631490539120011	-0.26594107854858945	-0.9794286327356373	-0.808840414732636	-0.31221375790313527	0.1297910325009844	-2.0550242610027913	-1.1288178055779767	0.01537762359272365	0.23000264182696326	0.9491242858567125	1.2096418735907335	0.18155985593206422	-0.5865117481519728	-0.9021309366848751
0.3588970855255751	1.8848407439353234	-0.495516980425119	-0.510559589344074	-1.1875384623221805	-1.5811881088474422	-0.9640705976539866	-0.15630021838589897	-0.26739484381753037	-0.40533604475075463	0.30740902670054326	0.04075007248828493	-0.7189435768501848	-0.6209945498819813	-0.7563072497724495	-0.2269735110022706	-0.9391749648192279	0.7739961925132867	-0.6460193371452309	-0.28655722150804785	-0.9052587702975389	-0.8391283431767793	-0.3340745544130543	0.046261951920384584	-1.9789238312691577	-1.0875548750071569	0.06033976609968226	0.18432525696825738	0.7736838077416548	1.134328945892337	0.13002275664482132	-0.4806156448547645	-0.9947687237877348
0.35248520532419614	1.9540923497151421	-0.3708806366406978	-0.4135032069233894	-1.0736203842253627	-1.6324225608029876	-0.8966437298168237	-0.26374558777367646	-0.15551197267746497	-0.4295526820657701	0.09386782176592445	-0.03568763471279996	-0.9118742844778257	-0.7705302625720306	-0.7505974078236854	-0.28760462816903143	-0.9300034467507299	0.6649395474414956	-0.6475202460321339	-0.33955806542025313	-0.8177286912271411	-0.9414866814396629	-0.32079422832813265	0.034984208548621706	-1.9310599496447836	-1.0642476565448002	0.16984366563148848	0.12069979365155561	0.7183063732941893	1.0501661377026565	0.028489803956691123	-0.42526838461582894	-1.0368667771286995
0.32134978705374995	1.9535517907801736	-0.2548311078100495	-0.314872053871052	-0.999657345461031	-1.6347367894985951	-0.8654416803662193	-0.37538630854734595	-0.04707235150334232	-0.46031547625978053	-0.10147113722289973	-0.0708082078656602	-1.1013071443441118	-0.8876122224560377	-0.7407497373740773	-0.3764117947711787	-0.8016220886248769	0.5635469981387027	-0.6469999309513421	-0.4029304802258212	-0.7295788082923542	-1.047603694805284	-0.2668536830936021	0.04863344001258327	-1.9035565463306436	-1.0301435392982723	0.2595800865402242	0.07129509620302926	0.7661131589265613	0.9795449808174684	-0.08266917567070972	-0.42918433426900904	-1.0804269515883216
0.24642318697127488	1.889360417252697	-0.18370507424248755	-0.24338340972467046	-0.9352514265370351	-1.5986948203688474	-0.865963526489435	-0.4476956100782569	0.06764702952055932	-0.49953027047477283	-0.24518025502714985	-0.06741725597503662	-1.2550497552500817	-0.9144176247438052	-0.7011422261345567	-0.5135975889930864	-0.6399765695217405	0.4660977171075585	-0.6399556652421456	-0.43717783064512805	-0.6520574138468418	-1.0790279668851364	-0.1916559925348308	0.04159802533907449	-1.8774356446301628	-1.0153564822677748	0.38146214322459526	0.04484779540646074	0.8979913791055789	0.8739467836991652	-0.12444505101110048	-0.5236910910397194	-1.152898502130072
0.10662179899975077	1.7957235972954222	-0.12834137228313275	-0.1889646849723428	-0.8820419874259846	-1.5562458662392253	-0.9399352144552591	-0.5598607497751656	0.16296589641917028	-0.5282836430951685	-0.333032792887874	-0.051431339919252896	-1.344346554785547	-0.8561483867511346	-0.6315941829042084	-0.7223341809513173	-0.4938291254193839	0.40112478912393934	-0.6094772087787719	-0.4239276196670773	-0.5452675035831397	-1.0594478919313468	-0.11475514327361289	-0.007781626713936574	-1.8421818534818812	-1.0368798652788322	0.5105039096953574	-0.001114479586501721	1.1192032553027222	0.7307254765526087	-0.117063294397558	-0.6078840085830445	-1.197396641080907
-0.05378720394214033	1.6960205048457264	-0.0919026704100088	-0.10260485778553181	-0.8323903082554944	-1.483669082979742	-1.0699618734898366	-0.7290060224776044	0.17962091167293748	-0.494952103796744	-0.37684543980859087	-0.03368939520582649	-1.3785725884039022	-0.7063409321117535	-0.561070407188945	-0.9311876859777428	-0.34354355602798836	0.3809231224399567	-0.5738756499814379	-0.43197087872723705	-0.43831690342866886	-0.9878582428815565	-0.0501860253769653	-0.11204805316738527	-1.84155344365749	-1.0088548714781744	0.5455092546276568	-0.071055007545829	1.3170081746715536	0.5706493718874824	-0.10094781109472939	-0.6344959199585161	-1.2271632200814948
-0.18941666986123976	1.5798153493535303	-0.11448344319932932	0.00901072481459091	-0.7394699898078756	-1.390349953633697	-1.172591611055593	-0.8513771612190416	0.13534405418136317	-0.4050253094558702	-0.4273617852986078	-0.03473897555292097	-1.3949636657041928	-0.4761172706090681	-0.5258536921315413	-1.0734475073593774	-0.22851163092591512	0.3831677520715088	-0.5339714857083125	-0.46744588447678115	-0.3682790667531359	-0.885980665387627	-0.022159363184765354	-0.27913256419627674	-1.8926850563686943	-0.9208601463871586	0.5349471171585225	-0.1448652931621069	1.3744458184687023	0.40781601802407075	-0.09380940909481929	-0.7068306801013762	-1.288986114928877
-0.3017505710312302	1.462724277829024	-0.16595332214004496	0.14002867010282122	-0.630661831625689	-1.3453724903736866	-1.2007060709438382	-0.950512507669375	0.08308856461011567	-0.3169836425706568	-0.5043293346349451	-0.0928897636295825	-1.3887610868250495	-0.3160806725912222	-0.5334246534496807	-1.1744136330539692	-0.2111832312780583	0.4082631157900515	-0.4876234192807508	-0.4911523322330388	-0.3254437330145127	-0.8153962434001972	-0.047836097547007295	-0.47622957452526576	-1.9936705151481753	-0.8186886237621419	0.49731167475367616	-0.2522451329312986	1.3240575656993787	0.25874667427147036	-0.0831829242995007	-0.7780899329451192	-1.3535677288680623
-0.37629917817607195	1.359372412568294	-0.17368995739542192	0.2851452694423668	-0.5572743128517456	-1.3442153760258813	-1.1246904856620863	-1.097369976134252	4.101587206692403e-05	-0.2206349854687434	-0.5721616743954897	-0.2070518106138218	-1.3582972731825715	-0.26116938868673734	-0.574152450134845	-1.1955047505566336	-0.22952626741505383	0.4441974117834822	-0.4779575660490959	-0.532342285209538	-0.30827287040117185	-0.8000118987936489	-0.0988446227368169	-0.6308505981362906	-2.1279198006320366	-0.7114472530123824	0.40640632163491786	-0.3692874964206012	1.1775096620786512	0.17240474977991666	-0.07009585396633225	-0.7615160896946949	-1.3638853382714193
-0.39045291372976765	1.2701351417206237	-0.15345568057366699	0.4201298539631589	-0.4927288739300817	-1.358379312764741	-0.9659622898506448	-1.245599001782975	-0.11645307989198854	-0.12915451465342645	-0.6206555481137498	-0.3598464880662093	-1.300989511604129	-0.2186029533376619	-0.6494826117943207	-1.1218495175927665	-0.23235133371814945	0.4242788515395152	-0.5049339017763618	-0.5958416988423719	-0.3377479875074919	-0.8107634578084534	-0.1690406320428238	-0.7258155212948015	-2.265813863097361	-0.6000279518635295	0.32487329998580994	-0.45171570859805643	0.9213238705357067	0.12935608487761496	-0.06290337316339097	-0.7501267431682002	-1.3434432298011376
-0.38651898723066985	1.1673838974987485	-0.16823180373173738	0.5129076142902924	-0.44312951475871776	-1.403913905155175	-0.7684870193904383	-1.3479010317313118	-0.23268931112115282	-0.07707527923003218	-0.6555829538798974	-0.5493361091921036	-1.1985351103152024	-0.23366522138639984	-0.744688805553922	-1.038116378150353	-0.2496996281991239	0.36571626223339443	-0.5680721356187417	-0.6033134631798334	-0.40553616571229156	-0.8200508817541676	-0.2615286172770864	-0.7614405424130892	-2.3602010187207467	-0.5265855686120545	0.2656752330639275	-0.5405776896407466	0.6314548972154381	0.11350190198746068	-0.07182637566327996	-0.7854530213774978	-1.342284567782579
-0.3911389009128859	1.046058447650323	-0.20339523605727355	0.5827174935180279	-0.409278475324253	-1.4743264560233946	-0.5207405723937828	-1.430960921188577	-0.3428278045251676	-0.06390010272673807	-0.6630820065167394	-0.744537869514699	-1.0661049671644516	-0.30979178747809055	-0.8049131828173015	-0.9650457105274723	-0.27826860855999735	0.3018150943441216	-0.6858634650628818	-0.5615943484230608	-0.4769054329113159	-0.8059777028811318	-0.34843282904383127	-0.7488189557890799	-2.392270866758784	-0.5093574735955716	0.20017328172370571	-0.6797940019128083	0.4524649017870718	0.10538580555701768	-0.06952802653452025	-0.7683000588121657	-1.3874172121245283
-0.3720152582161998	0.9212794268284897	-0.236552244294599	0.6538347294965708	-0.3384546365074793	-1.5054185471097559	-0.2601654082014101	-1.4911884175264587	-0.4690904156111094	-0.08985685769313298	-0.6629911089090206	-0.8889762726651995	-0.9284280523716701	-0.3622185735601046	-0.8330468027990229	-0.8713515776747085	-0.29189656924746454	0.19999788538130522	-0.80411507323234	-0.5407665407514907	-0.5428341995229584	-0.7384089620807842	-0.39254248354017285	-0.6863961192290016	-2.3656891311870867	-0.5262100243065199	0.20639367098418102	-0.8069024834790832	0.3455077681993838	0.09097695490789977	-0.07442215820870288	-0.7036868895347299	-1.4265082616554234
-0.3228341771082503	0.7783466351073068	-0.2962008519338538	0.6948233348997043	-0.23053591831043102	-1.4876332710231406	-0.07304008585164459	-1.4891109117920975	-0.5997518922923077	-0.15902653433542083	-0.7078263539165749	-0.9457949010705491	-0.810192663508267	-0.42640790402038353	-0.8692031121011612	-0.7888109515279006	-0.2933687868983739	0.06906115687401145	-0.8866250377750159	-0.5590967048201673	-0.6109208018106108	-0.6506919745087902	-0.4079355887749648	-0.6036575346791337	-2.313007440909055	-0.5873063885134855	0.2530257166483169	-0.9086557430967623	0.2593016589048709	0.0793698252183356	-0.10795101608707255	-0.6636725025857085	-1.4237771297545345
-0.2764950429017865	0.6158486130454696	-0.398290430116892	0.6708452235837721	-0.12854680001431926	-1.4349845681980598	0.026241139090140732	-1.4291052849986625	-0.7264998954439357	-0.2537179365312549	-0.7883161855520348	-0.9351981764123588	-0.7498954622733185	-0.5434316334866756	-0.8871276792314557	-0.7274315907246819	-0.2847344293241247	-0.04193678950074507	-0.9551465314917575	-0.5846658020429865	-0.6627318137334772	-0.5811127795837182	-0.4286106418844441	-0.525213978562906	-2.2709668236573606	-0.6865439712514988	0.26661455358983677	-1.010717633693216	0.27580815550171905	0.05757866219960868	-0.11173653229914626	-0.6287047268094406	-1.449653914835677
-0.26515525477271285	0.49342702980113806	-0.5059231799334498	0.6387704142088682	-0.01440200192128927	-1.3763788692861356	0.1114107751166353	-1.3716612429456545	-0.8267181885055427	-0.3540232897214196	-0.8864174286831135	-0.853552935950679	-0.7746651051415026	-0.6721790870527574	-0.9258498035865168	-0.6863951037876719	-0.25511102280787207	-0.16359167115323928	-0.9616304578831791	-0.5971540200574449	-0.678938537002215	-0.5138499774545223	-0.4138427468062492	-0.41717952102963524	-2.2428140635246874	-0.7716751710127966	0.255280085910505	-1.1148687186075308	0.340841269913355	0.04781711060244335	-0.06003719660281688	-0.581299674317802	-1.4666476244412066
-0.2661072369860179	0.4423291949206695	-0.6025035936708975	0.6182538270172311	0.08589543640308124	-1.3235801701567111	0.16827025895867892	-1.3774500210598453	-0.9003612659709729	-0.4703832998141828	-0.9972216124929678	-0.6941781970914904	-0.8567425095881294	-0.7979179690369399	-1.0283197836227094	-0.6492635133284275	-0.22375676581014417	-0.3452044524233586	-0.8551259632685497	-0.5800303448477898	-0.6894752026967638	-0.42154390981523654	-0.341404604524865	-0.29763017131538383	-2.2444479290681043	-0.8183365509757016	0.2349490149718883	-1.213037110702516	0.3153492819359665	0.03898946599179408	0.012806951078097767	-0.5335361193931265	-1.397155490518608
-0.26147332356537	0.4264577839689633	-0.7305746634368246	0.5694062247825428	0.13748295554122944	-1.2758813453750135	0.1568113878364032	-1.4080276782762642	-0.9705459249684077	-0.5714551333984073	-1.0845969379131637	-0.5196249116742829	-1.0005609942874716	-0.9026939006440117	-1.1007408169475317	-0.6063564173002753	-0.1989280140758999	-0.5211146611160188	-0.7042145777200863	-0.5112816463546408	-0.703110887713237	-0.33124829630066743	-0.28067298345145564	-0.21897581625762616	-2.2714486045227296	-0.8505629466945506	0.17967522046936918	-1.276686314863736	0.2969563285851916	-0.006038192286699512	0.06661536009258227	-0.47816128204396435	-1.306172934870834
-0.30249255716807016	0.42267387142418533	-0.8876538645119215	0.5270805499751756	0.17851927485565147	-1.247553471897293	0.11175867253211443	-1.4175680686874563	-1.031083416660382	-0.6432971335767421	-1.095686446054923	-0.40104251668976626	-1.2036598640120673	-0.9860798588107385	-1.0953381500403157	-0.5666293567270679	-0.18271372508278413	-0.6501100883203523	-0.5459787568035381	-0.38870661157206243	-0.7129818381460389	-0.25533180033028746	-0.231691001527854	-0.14619748169497365	-2.282257253502237	-0.8496475574498079	0.05773054241660157	-1.2863250977393244	0.353028773415686	-0.08693232602357037	0.07183396458494251	-0.40949427756218315	-1.2187491268514918
-0.3813390840112151	0.4419087601934712	-1.0252979576817531	0.5352960986478583	0.20903927434576533	-1.2477677523320694	0.0609221626955194	-1.418152997486451	-1.0555957159774005	-0.7237568592666646	-1.0379210163492927	-0.33917782892337567	-1.3858123198169356	-1.0718338539645091	-1.0813165128496824	-0.5445094042242661	-0.18183835242548613	-0.7346375825536332	-0.3744949134452609	-0.23723934358654808	-0.7551285009242349	-0.20950655794402362	-0.1275396130274476	-0.07244420202775217	-2.246081794611516	-0.8210123041526538	-0.07366996226367328	-1.2603763546776983	0.3464013529775542	-0.16289009426028006	0.04920198551704221	-0.31986866930283064	-1.0820270086615689
-0.4395359966686979	0.47237526238931815	-1.1435579537282268	0.5771909399805265	0.20862071435275592	-1.2555247040710518	-0.03818511353852562	-1.3932229286741187	-1.0521069605052984	-0.8268588301108315	-0.9612943330419028	-0.3129383202459512	-1.5171239651370232	-1.1183017273004359	-1.004089093580648	-0.5315788188817208	-0.24003073930261404	-0.7774877644388762	-0.24225483444986917	-0.14336604376601342	-0.7965176256459598	-0.21844433769413385	-0.04126061141729756	-0.06683168020956128	-2.181481264664218	-0.826809769369372	-0.13583210728954306	-1.1899372689834264	0.2817902091556107	-0.21667868950752833	0.025299154577945217	-0.24552078011291972	-0.9292767325482514
-0.4829631852815234	0.48046863088787034	-1.2575840548767032	0.6210765290928313	0.18505927474638756	-1.240696497984378	-0.21104664185372624	-1.2974559653076532	-1.0349210476796906	-0.8931075949811624	-0.863124916705033	-0.346323048978613	-1.5915345753625452	-1.120689174426718	-0.8102797114843338	-0.5497704922931181	-0.34159386238218614	-0.7811277043819368	-0.20939493588594055	-0.13974657718894298	-0.7757197626410357	-0.29060215856177923	-0.06969689405692363	-0.09059926086687912	-2.1210910805403342	-0.8627211935862966	-0.16142337317326497	-1.072871164649603	0.2382031294201777	-0.26915536779752725	-0.010068382603435556	-0.2215838484301159	-0.7845819161830071
-0.5297223116409171	0.4701229334936195	-1.3308525412842171	0.669181314991833	0.15436487525918724	-1.2015688905938209	-0.45759719148467964	-1.1906762045532173	-1.0047205600929394	-0.928697144089114	-0.7552521807441293	-0.4192083303895228	-1.5679851119459978	-1.0954559934172343	-0.6123686391273571	-0.6064733303684721	-0.45218923969841496	-0.7714414197556831	-0.20243071865070777	-0.19990168837044653	-0.6970276275627963	-0.41254057177845266	-0.15496262403396804	-0.1177396245886535	-2.0650997651871803	-0.8982101304594934	-0.20891124420545265	-0.9686963388907689	0.20521495802588013	-0.28523190949399774	-0.0038763596565418333	-0.2461826307585277	-0.6568808094232927
-0.55333987037394	0.45417644491205583	-1.3676143114427333	0.7223966772803516	0.11034631599458997	-1.155220032551226	-0.73289276506943	-1.139948758709354	-0.9677549205907221	-0.9495164088466778	-0.6618094400086658	-0.4731204286029082	-1.485643335284848	-1.0320624786657135	-0.46208776733031715	-0.6395363460544746	-0.5567365877460444	-0.750835315300247	-0.17859628552668788	-0.30048475956485565	-0.5915921035212633	-0.5433293536963351	-0.2220325825570006	-0.16369379384182992	-2.0119781880320766	-0.9559500674357235	-0.22949280061764582	-0.9097478219447378	0.15783014298320128	-0.2805179028001508	0.07999986384241627	-0.31449113280727026	-0.6076100864436299
-0.5414820919229211	0.4256619610924804	-1.3894469260974656	0.7917757230333896	0.06610103673377814	-1.101692779943552	-0.9156476261372605	-1.1184072429394747	-0.9069292273597499	-0.9238703891751741	-0.5920455260840852	-0.4757847479455387	-1.4354939598226597	-0.9196389521988418	-0.3057356711826941	-0.6274943000302267	-0.6523113660563795	-0.7127170553409805	-0.20633308175665502	-0.42640409679876184	-0.4680215775217933	-0.6400933848295659	-0.28095325007337507	-0.18116375612098698	-1.988266190658426	-1.0430294032819911	-0.24556561850546502	-0.8596783808496189	0.1239235650113307	-0.3109810592651079	0.19653968437127087	-0.4077569196174661	-0.6042168619607058
-0.5188725143569284	0.36552477957726487	-1.3917254076891576	0.8419603946723099	0.04355111711051223	-0.9979596214672701	-1.0154506972022659	-1.1136269627545872	-0.8025851017398345	-0.8939983694931775	-0.5184184638314357	-0.46375494242881254	-1.3905303470299202	-0.7805458944188712	-0.13062782838058862	-0.5586792680897006	-0.6985270633950373	-0.6628498781210597	-0.246277270266764	-0.5451056673497356	-0.34268346272389366	-0.6714083930982943	-0.32157035128115025	-0.17149335467837448	-1.9954091156623257	-1.1127867580353894	-0.29330397501123195	-0.8152117790614929	0.19610535764837095	-0.3740197808549976	0.2872839158549913	-0.47915405801237954	-0.5923267826750199
-0.50250682013114	0.3002072416019369	-1.3438772942635977	0.8641557467825974	0.02958167734389411	-0.8481990256005613	-1.0596336689678638	-1.16207520327823	-0.6558601813849194	-0.9025746636321147	-0.4343836254949235	-0.4416532024274426	-1.3517896494405186	-0.6284674534886328	0.04722652067535382	-0.43393302432391306	-0.6673518598953925	-0.5638435116698275	-0.2686708308593552	-0.6123727128581171	-0.28189677261677787	-0.6506264162221197	-0.3211176128918913	-0.17992531233950712	-2.003222344478909	-1.1441447075476838	-0.360747188771672	-0.8029377624440537	0.36866650703375503	-0.40632851541235243	0.36980816927820503	-0.5506063506277594	-0.643666544973536
-0.4976629106340301	0.26561146976397004	-1.2793826623435016	0.883914661311836	0.009316397682458465	-0.679346042995091	-1.024169876177663	-1.2551999020699223	-0.44504833985772035	-0.8879493890860056	-0.4060690206903551	-0.4023948605985256	-1.3685671169004963	-0.4646264681801277	0.22172001339436428	-0.307760441126129	-0.5912939128761548	-0.42688066036791045	-0.3198818420804831	-0.6346186741008208	-0.30744646524865665	-0.6398530044450886	-0.3340098775003046	-0.14767307428567295	-1.972514051060383	-1.1566784987449619	-0.3978816602293692	-0.8371245785545168	0.5439828761518444	-0.3889178208780031	0.42494150896691174	-0.655289061074683	-0.7315869224294045
-0.5056287618012452	0.2494097172408951	-1.2733973972668138	0.897493343928169	-0.010042001994130332	-0.4693726449556232	-0.9694847511823517	-1.3287194011159957	-0.19670962425236055	-0.8570001537150592	-0.4528812886658059	-0.3767406948069826	-1.4003324552913874	-0.3558326377507741	0.3509684294054556	-0.2218293360016205	-0.5090884624227204	-0.2672288500875847	-0.4063742182030731	-0.6377089788976174	-0.41145873597196936	-0.6492933977263794	-0.3776236756655522	-0.07336644739693783	-1.926682027868201	-1.1717002709664226	-0.3407709722539523	-0.891134999840147	0.7315860359698443	-0.341688810417005	0.393224290990033	-0.743756430704226	-0.7608569319934722
-0.5470679875568752	0.24995027617586238	-1.3063673659704966	0.894982624713552	-0.0021591221258259463	-0.19708649648256155	-0.9428053681329516	-1.3736984087628412	0.023658373567985704	-0.8809060557351845	-0.521168116464947	-0.36368149318060305	-1.400230773670418	-0.3059291697697092	0.4172459618993293	-0.16603841985819826	-0.42558984781645937	-0.1192855132907689	-0.4980897572520845	-0.6439530879048464	-0.5536463336016746	-0.6462558637770754	-0.42048290984870373	-0.015923735830469427	-1.875571362151143	-1.1509514480855323	-0.21523600241325766	-0.9640906150536634	0.9647371976753846	-0.25238951380148145	0.29350297820339505	-0.795380781061617	-0.7971340880507302
-0.6219805879009188	0.26586673370548447	-1.3386571909154648	0.8768579061228239	0.04634151706389295	0.11595579068537443	-0.9124513186325715	-1.3922547706619859	0.19359110206339628	-0.879435242006043	-0.6195875012230437	-0.35576927210248643	-1.412940976291613	-0.27984194263374995	0.430580972526503	-0.13786237042281285	-0.32589683905020445	-0.020420700059547964	-0.5673516993530326	-0.6145105264504211	-0.725469738228464	-0.6389133356694041	-0.47224599902061043	0.04233582163442211	-1.801900783738483	-1.0940095427585639	-0.05064617248411216	-1.0752927307907634	1.1390358730183308	-0.11265923991404696	0.1967559995833858	-0.7966493281323658	-0.8632605846813288
-0.7125028965954805	0.2596352904273792	-1.4003462298308609	0.8135253853422675	0.1431509554465381	0.42895522176635714	-0.8869895765373375	-1.399132726539821	0.30263746331962277	-0.8180132320496536	-0.7449580266699203	-0.36981750136363145	-1.4304098787741832	-0.2786773342794669	0.3620990073815259	-0.12575017655764384	-0.236469564174067	0.03899120856661814	-0.5695330202686654	-0.5296541433657469	-0.8571665815609837	-0.6406834094096451	-0.4920586932934053	0.06736819594091166	-1.7042668440224138	-1.055398893845598	0.13122715512180283	-1.168095692023965	1.226483072282532	0.04810617705064714	0.10065796659973174	-0.77883451492143	-0.9000343101751083
-0.82219084720202	0.20346220776859716	-1.4830517108905343	0.7029943145922445	0.27904343317623875	0.6883845441527121	-0.8755524490035269	-1.3859819135417322	0.3401643373977853	-0.7624744770098302	-0.8399005779327497	-0.38572268046964087	-1.4022847424140017	-0.3338215398548092	0.22437617404774785	-0.07865759268804737	-0.17545211099384225	0.06495611349377982	-0.5252662141642753	-0.4066134462165304	-0.9032616245123007	-0.6356572740978498	-0.46012985736521167	0.016697400371042215	-1.5890793232117157	-1.012375599342579	0.2737742633762254	-1.1653180132149898	1.2869489756057189	0.16382169985621858	-0.017990927247275978	-0.7748909881580206	-0.8985721890564518
-0.9449545535030721	0.14380552308446498	-1.525186616742894	0.5753338991413133	0.443554950427811	0.876951326757809	-0.8478293737076916	-1.3632503702152778	0.32974357648764147	-0.7333896534082222	-0.9463644009740054	-0.3458991799922882	-1.357870210374498	-0.37384524696370014	0.07976900595928611	-0.01358377892981188	-0.13918383021537822	0.027929835517427948	-0.4264463730505895	-0.2636974326002369	-0.8879501734921191	-0.5931317988075935	-0.4322972259112651	-0.04245805259534241	-1.4426598341288333	-0.9193110261268214	0.3460393225030086	-1.1105241440601628	1.2925090586699184	0.22899506598672095	-0.14415677471540467	-0.772767550670032	-0.8867648713435224
-1.0353088653364597	0.10281313718270924	-1.544094613235155	0.43819514724703196	0.6067759077009451	1.019254963494225	-0.8276730671984854	-1.3442704391858247	0.30879587515298446	-0.6847077905422807	-1.0945275015565	-0.28601254749542593	-1.2985084800524695	-0.36155862882600526	-0.034355556535614715	0.059744097443103585	-0.11343991615759981	-0.05287683121850428	-0.25808442017706795	-0.09743480123826959	-0.8368966996257223	-0.5388713902023989	-0.4240616990209413	-0.07832022252284739	-1.3150088518010683	-0.8452583833788493	0.3558291297619526	-1.0701409675296727	1.2302311639909864	0.24142492325964754	-0.277298787774358	-0.7836880863225533	-0.845715131257441
-1.0817459977119412	0.05749627980120421	-1.5800232072892448	0.33412657861747413	0.7139795859099374	1.0875032819711847	-0.8391971690861647	-1.2944506414783337	0.26843249119098544	-0.6249016041193138	-1.2370549504603967	-0.2129052394726302	-1.2145804701041958	-0.35994758726924747	-0.13133252406413556	0.15706253540995863	-0.09004359240802594	-0.09702121397238975	-0.11876005123549249	0.0993287151386679	-0.7385085750792405	-0.5411877829982705	-0.3825606800055633	-0.111415656342795	-1.2227582895806095	-0.838991487780213	0.32261893072361797	-0.9995594367682719	1.1403266065868078	0.20691483651978487	-0.44488899836318474	-0.8065495107062427	-0.7518910949451066
-1.0933937800864957	-0.004758090875970111	-1.6260349325662766	0.2942076287377292	0.7708688649595089	1.0756107178409742	-0.845915937922566	-1.2042505866816131	0.2111258904362177	-0.5750803785054465	-1.370469914190433	-0.09032636547416917	-1.1299813614575236	-0.37743612272274346	-0.18732872722621838	0.25035916383085255	-0.09217233955190815	-0.12733382494265064	-0.06496747672889285	0.30783962303768	-0.6073626685150637	-0.5705797481911775	-0.3000760572768208	-0.06980921525864256	-1.123595219291857	-0.8419488991863118	0.2777402833745196	-0.9035989432137578	1.0552871218638011	0.18756962037050606	-0.6655845935271048	-0.7572967918289466	-0.6175690623650557
-1.0746621300658756	-0.06483521028730091	-1.6847483425372989	0.2826791192078881	0.7791354248214007	1.063996718275977	-0.8435023996026926	-1.1167331363768336	0.1372097799338387	-0.5302516332961285	-1.4760247611544974	0.027448660012579278	-1.0913423454890914	-0.383589136861209	-0.2000313186502079	0.2865554497445221	-0.12881862215965995	-0.17940518801698122	-0.0311269843588577	0.5054709647342686	-0.5089515882698967	-0.564155036096962	-0.1854254499397981	0.07303341749448658	-1.0387179990109074	-0.8611720733259555	0.24181649170577407	-0.8068550017900439	0.9526986249694109	0.21260722196141052	-0.8806559931759492	-0.5871735987975761	-0.4912473151512451
-1.0360368517348673	-0.10184848180665304	-1.7512493985456026	0.28021296897341086	0.7004635861357398	1.0738321902323105	-0.877139730961639	-1.0111030632618012	0.0819357584541215	-0.4963814861532292	-1.49597678604889	0.06287199672710336	-1.0720025011806817	-0.37324353264731885	-0.19560438422790777	0.271426898719881	-0.14053667886756696	-0.19515803921500172	0.005715325784984876	0.6991018433719874	-0.4218806231731122	-0.5796486445146317	-0.04520590309511931	0.25853648603941515	-0.9522907011631293	-0.9268453837566433	0.19405726141054486	-0.6933025424453496	0.8522199810234939	0.2882092161080146	-1.0412429987724376	-0.3651778614167121	-0.4139755933897476
-0.9806818859788686	-0.12192424003033368	-1.8082794527138077	0.2956041234488184	0.561693508454114	1.0192763915376994	-0.9549165469092445	-0.8623697886484235	0.05354032261163081	-0.4453587507324541	-1.4207362912592225	0.06014712467213882	-1.0681996085564207	-0.3670322880911387	-0.1911051733252446	0.2226507666682552	-0.10560135190816881	-0.11918440384791225	0.0315709828766995	0.8770906997848187	-0.35012110909651367	-0.6126026099502457	0.10551286258617525	0.47081102015843684	-0.8547614964177945	-0.9535794440070207	0.10778588955294725	-0.5403402811955388	0.8081116435007936	0.43400988540780805	-1.1378007015818419	-0.14329243247678264	-0.35132508281482716
-0.9136511383714516	-0.0892504555166983	-1.8548522965917784	0.3070583513450916	0.39529847123400913	0.8753870795839255	-1.017233671456586	-0.7272915759977897	0.023324666522828087	-0.38509681921031846	-1.2749819772812887	0.06955297932112171	-1.1204232890863874	-0.3457199552077411	-0.17634270221087997	0.12252641506467736	-0.04947802767555942	-0.017710966990830346	0.12454728539070987	0.9790072586655132	-0.3356360632288458	-0.569683784939933	0.25041070611985894	0.6600557699154892	-0.7652340434363598	-0.9366095357005918	-0.022111702285867275	-0.37835649902768753	0.7946582282293778	0.5714498635902124	-1.223704880194409	0.07735202650263116	-0.3526492679788932
-0.864652053863107	0.009116255121548256	-1.8881793407687866	0.3239797074720099	0.22243319412200152	0.6925844406743723	-1.073788745060087	-0.6488707770153097	0.011553908930001645	-0.3666184270075855	-1.0725075560864967	0.06075265179546215	-1.1963997962748407	-0.3220395853373025	-0.1716447309872131	-0.0061714904061523305	0.05757606934523722	0.09860533607850629	0.31244106591246207	0.9948397791313	-0.39575703807421353	-0.47656916509831226	0.38008791618608606	0.7995519694718591	-0.6942865742627242	-0.952006852227586	-0.14230298202359956	-0.22871795601083683	0.7749993631095227	0.6365565220788172	-1.2737007335953034	0.2579820985330207	-0.441176563634959
-0.8293307138018067	0.1371986916570754	-1.8718558905596407	0.35800069564641157	0.06207239680108536	0.4840038654609611	-1.15995858615608	-0.6063121643987883	0.041511700483911604	-0.4028501623916414	-0.861625106177668	0.051104586297148126	-1.2406313013965984	-0.3037746443142851	-0.18761783314767774	-0.10391081541851946	0.256464716049738	0.2880642101147791	0.5102608572062632	0.9828172234834834	-0.47275045145006817	-0.35989726757791807	0.4739125576172107	0.8994970176239789	-0.6551156952090786	-0.9631088807600079	-0.22590250882971405	-0.10858928273378662	0.749159869940625	0.6625725024175023	-1.2437140373153723	0.38985583967032345	-0.574560631723794
-0.7791836507421245	0.24142145742414298	-1.8309792506609033	0.4188670661924915	-0.061437681135482446	0.25986653068262916	-1.205315711698911	-0.6048195874634238	0.07034702288592719	-0.4663437409806255	-0.6980321366848159	0.07641562005214081	-1.2929363272233398	-0.2967481739101082	-0.1909244821243315	-0.18558628486067205	0.48177370113811174	0.4743280257565864	0.6533675165428304	0.959766936334764	-0.5449690795002862	-0.18868087554339913	0.5107999568563326	0.9021320043930816	-0.6868503913407797	-0.943627519910305	-0.2656670777599655	-0.01573883981154119	0.7192744234705393	0.6533446119554911	-1.1516448751574262	0.47426937409551806	-0.7234211139176645
-0.7162828259718395	0.3027298499651217	-1.8071912226998674	0.48638907110631424	-0.15310231960407863	0.07869242307739091	-1.1905953023065359	-0.67478917379836	0.052751560504898265	-0.555462623554792	-0.565139834199166	0.13046900792763588	-1.4018780159301243	-0.32885254420986704	-0.19090641300424	-0.2971213519202398	0.685397318125263	0.5543662607267603	0.7541085210317517	0.9044166141181446	-0.5959536862706394	0.007382107141186878	0.5131930026281296	0.7631891520582239	-0.7371441242861285	-0.9523354534949323	-0.22147726546319868	0.046818285501708065	0.6650884353939697	0.5904615415300205	-1.0572773638707196	0.5109745078165011	-0.9032344243215992
-0.6213226001946663	0.33201012560923426	-1.7565885270515142	0.5251343711756759	-0.18111095913615197	-0.031147727790079405	-1.175896636502627	-0.7924607121892521	0.016787042138154507	-0.6650693199053004	-0.4605166877142247	0.15684980626716896	-1.507708247035238	-0.414043645325734	-0.21298687775546893	-0.4074405230705592	0.8576865729478085	0.564638980121619	0.7861078985005199	0.8326834431842544	-0.5716665570662101	0.19870304042290177	0.5010121840599789	0.5820338116823207	-0.7976180963865959	-0.9432285040856729	-0.08907481888862133	0.06892101175090581	0.6234374560112471	0.5117687599756539	-0.9636128770233988	0.47683404534724333	-1.0881513650453787
-0.4908450380181561	0.30242953944569473	-1.6870608313169302	0.5395747207414042	-0.14129543980133522	-0.10702442974515355	-1.1606326373985694	-0.8751777123505544	-0.052123462686860966	-0.7727287417411727	-0.3825265402910462	0.14399244701523045	-1.570588161442813	-0.5208576415528041	-0.2563708350940147	-0.5242132955853313	0.9571209488834992	0.5138213741387901	0.7450230192363627	0.7593839533807552	-0.4987822137542449	0.42522877364942885	0.46753110222575617	0.41679379139180356	-0.9211634678616798	-0.8585902062253918	0.09279850871729053	0.07120013282493973	0.6193170373118871	0.4216467357767749	-0.8524809367975064	0.384643765836159	-1.214390350686436
-0.36574337539913215	0.256001533142313	-1.6717405931518883	0.5396935713551166	-0.08351672076662232	-0.19577938583041196	-1.125408024081511	-0.906663017703346	-0.16711587674771172	-0.8682073400173955	-0.3222387019712066	0.1123031942278786	-1.600340203738503	-0.61125065998447	-0.27651790399550513	-0.6624279248073649	0.9868637243984768	0.37774828593406584	0.6713183868301861	0.6608751963650185	-0.4388448844983247	0.6715312566897731	0.43624903542507604	0.19002683004270565	-1.0803606233738263	-0.7705485380961876	0.304124753257892	0.043708234869441656	0.6274834093124346	0.32658834607773424	-0.7594113167835091	0.24915742325825002	-1.297124336249706
-0.28796082867674067	0.28002637469645697	-1.6708904134534937	0.5353109549745714	0.007833997707218533	-0.31892635169762323	-1.1457817664753895	-0.9418999353531387	-0.29084534799086736	-0.8991151440156864	-0.3119445478969957	0.08719400284732692	-1.5981438807255595	-0.6799431427479814	-0.30674754190778997	-0.7588344408422902	0.9747278761950426	0.2272165473999656	0.5584900627720731	0.5247959529498593	-0.382121353057739	0.9161510770387725	0.42400353994417445	-0.050547461976498564	-1.2336716735308502	-0.7064478194449313	0.503970413592912	-0.020534490404810424	0.635004414528745	0.23831189997125551	-0.6982211511554836	0.10032375932725479	-1.358643771996987
-0.3067904768663761	0.3489025923269914	-1.6497889533393792	0.5429025379252786	0.14642967539175816	-0.45898004386886093	-1.2389312994693897	-0.950754547172405	-0.3887125232343191	-0.858988859602354	-0.3310330455180527	0.0734485371478438	-1.543581522913295	-0.7114652088705997	-0.36547218220361616	-0.7937446830057976	0.928949865185032	0.0983828953042152	0.3958315636687836	0.4134814808515025	-0.28141470294448123	1.1483366756816284	0.38655560746120804	-0.19317929578810156	-1.3838197275717796	-0.6609834869559217	0.6696039329952896	-0.06535720486075312	0.6603722935091627	0.15715093566680857	-0.667801824451318	-0.05849281850832018	-1.360299003452073
-0.4257322545757778	0.402688206356329	-1.6447728931188608	0.5647264818677238	0.2682306333568829	-0.5858983453881769	-1.3626958050253803	-0.9308467980479952	-0.45698595097312494	-0.7944180653244224	-0.3249201813989293	0.07098606017965563	-1.4402526596840317	-0.6684911605975244	-0.4076093702558824	-0.8028639023251346	0.8706977938085398	-0.0441005315780114	0.18614458610920656	0.3295352560288981	-0.1574309743687557	1.3177829939759056	0.3145055266563328	-0.3121752982808433	-1.5057940744858893	-0.6485670533541221	0.791986960626816	-0.08389880443177575	0.7279868750577524	0.11628138706637892	-0.5970126712855337	-0.22927786218530039	-1.3257322532317406
-0.595325085928379	0.5125718254145916	-1.6287725111951041	0.5847528102778081	0.3424727121165523	-0.698588426038199	-1.4935052332447811	-0.9128753649478438	-0.49120609160381806	-0.674453525810947	-0.3113764378487511	0.09201803559648478	-1.3442042005161867	-0.5766035614445295	-0.409741526426624	-0.7637915549338286	0.8191104915273808	-0.19483448899784178	-0.05558179315612739	0.23595828680531544	-0.0087010026149823	1.3827075505470057	0.19429270482270264	-0.495412278204342	-1.5854554932244018	-0.6804883193247248	0.8145515270381546	-0.11174681505509362	0.795278773214223	0.08466196480859348	-0.5103784288320642	-0.3789939936437713	-1.3210976051575054
-0.7825155884886913	0.6388824298854997	-1.5962106287466522	0.6174812980281134	0.41887735084009237	-0.7692152573411988	-1.598765945015081	-0.8732615662848836	-0.5035380837725928	-0.5056621136272472	-0.27583547323049856	0.09698335800775257	-1.2977763723814881	-0.49385813787265975	-0.4189387085529546	-0.6816718158325298	0.7794998787846934	-0.3378639068715278	-0.31107650994398356	0.13605254268965986	0.20400650136255197	1.3670172672693026	0.04184922146804101	-0.64526397576329	-1.6701651375521813	-0.7442369651895419	0.7356068552826668	-0.11010869678313635	0.8225827525473562	0.020844987396604602	-0.44356406768895446	-0.5511303157222003	-1.3198837687571123
-0.9621602320347163	0.6832533091308098	-1.5733407948598797	0.6451734910224742	0.461971590120135	-0.7360875021244406	-1.657017018519036	-0.7842111991275649	-0.5139436761806845	-0.3606730250320474	-0.18286994493556014	0.014813327372524988	-1.2958037489346794	-0.4066677924152711	-0.4135721798859203	-0.6109394095735805	0.7627683241304455	-0.45549463269808355	-0.555584573679709	0.0415019157903732	0.43055629164469167	1.292302673221312	-0.09345488000754235	-0.6843671794167909	-1.7299897528341135	-0.8225848959320885	0.6208427608057583	-0.059184585285254054	0.7931440984663628	-0.0004569862482314155	-0.34435650353109437	-0.7391510532952094	-1.3108903445178233
-1.0948917520986097	0.6765864155995363	-1.526478889884453	0.6546666837925363	0.4180053508546603	-0.6147404919093671	-1.649885121501755	-0.6842287144166187	-0.5155667059003133	-0.25852397575887476	-0.11756001378922773	-0.12425606861782397	-1.332429468807915	-0.330347124931199	-0.38717319543293466	-0.5526699363843901	0.7490607841105021	-0.48693966942840594	-0.7780392828372082	-0.053789537601296	0.6069708360076682	1.1802635612926617	-0.18643872157290003	-0.668135660919108	-1.7652435439823961	-0.9217755356319088	0.4780242932882969	-0.014670501808087438	0.6962894372319314	0.027071033973388052	-0.2135939578054463	-0.87485801275499	-1.3118007218181196
-1.1735562823421495	0.6270952419980008	-1.442022038646087	0.6440889791723732	0.3378162321943445	-0.46530131669482977	-1.5886769199662454	-0.6127867211049034	-0.5411104633569123	-0.1519210539256273	-0.12571807408203603	-0.23904382696283616	-1.4025897872769115	-0.33741241561385565	-0.3868118130311163	-0.47410435455626876	0.7370244100726695	-0.44182463602303274	-0.9600094762853167	-0.13572494765886062	0.705152359266023	1.0595926082850529	-0.24574745056578134	-0.5784934110341844	-1.831834038373594	-1.0343684127355615	0.31149320093893595	0.012156652500819747	0.5209730681138396	0.05030752923315387	-0.10900555274613744	-0.9428080123706944	-1.29897267804122
-1.1982938201496485	0.5497352521936615	-1.3524301020294291	0.6086714962868822	0.24304727377761073	-0.3021910497414223	-1.4941792844872677	-0.5840848700369864	-0.6004041378805713	-0.05772682820161255	-0.17712067124731157	-0.36834405203020604	-1.4900359813107324	-0.40105826217546775	-0.4106449824311763	-0.4034187135245969	0.7391133675503063	-0.3613010757271149	-1.0770203331082637	-0.21357522877271543	0.7295772226625371	0.9193197275614274	-0.29334965835068905	-0.41949830938644395	-1.9220317951677153	-1.110087533339351	0.19332667877928053	0.0351377899972999	0.292761444487655	0.08942044326370362	-0.05646799560285065	-0.9412085399771435	-1.218418080560478
-1.1679563869697662	0.4898383190939885	-1.2594544502131657	0.5436304979342506	0.1281874356965265	-0.14561633604876026	-1.3994207259466842	-0.6047994175048391	-0.6696938552569027	0.016145309236663814	-0.261814517239788	-0.4930624551977495	-1.5350199304276646	-0.48442481020295514	-0.4731460688260253	-0.3325693941974497	0.705630363408695	-0.2379677773231002	-1.1721779565379062	-0.31972508189559906	0.6948911619556457	0.7704368585210741	-0.3261839710573994	-0.2851403340298285	-2.0077678422086644	-1.1636964829546796	0.1452543416420806	0.014055920062514382	0.09076164102127511	0.12428630409366856	-0.09259263602664594	-0.8806492059040545	-1.0732542819496298
-1.1102214656805054	0.4535758238732025	-1.1543552358978197	0.4491888290151797	0.007450317713631383	-0.012398189746956301	-1.3474752930982554	-0.6718241898862127	-0.7670604699326169	0.12351471146397164	-0.31671667230226	-0.5282032125880549	-1.502725847607733	-0.6338828823360535	-0.5746403163773014	-0.263590683961451	0.5853064126966006	-0.10153069512406887	-1.2784623178491223	-0.44869239098388186	0.6418634980026878	0.6503122245690951	-0.34877777257850007	-0.24898831555772336	-2.09369241219693	-1.185055565332067	0.15318638163866632	-0.06511979641554524	-0.0018981361156087382	0.13740547366616673	-0.2386594830096806	-0.8087281024147005	-0.8886959747077844
-1.0349168726603923	0.415691651847514	-1.0191426566653923	0.3591446328033686	-0.13738887986660014	0.12707694525038193	-1.3371253449878113	-0.788648590016492	-0.9088556271204317	0.25333991766858954	-0.31878459287787525	-0.5266086578299671	-1.4311216501209687	-0.7962681072017024	-0.6611733324932126	-0.21546926509172387	0.4319968286709054	-0.0282667928257014	-1.36745620878322	-0.5912697410608035	0.5944599802265618	0.5580498624542549	-0.3794561881935056	-0.3226888954895656	-2.1846861547686087	-1.1333243372444175	0.1935354166739264	-0.15939469000905923	0.024661189235709174	0.14296444382400492	-0.4110356676666293	-0.7226323642652537	-0.6929372679532062
-0.9604242644692753	0.3937990149813014	-0.9192805492921454	0.31365456040598044	-0.27624615754676796	0.25470237220446756	-1.2979216549812334	-0.9210240282166003	-1.0671844515455937	0.33176950609857137	-0.3406909163382331	-0.5715589546181409	-1.336842451157994	-0.9140876523767527	-0.7121463202699887	-0.18278037122394777	0.2668498189385792	-0.021472238265323997	-1.4245307707225123	-0.7228405261080328	0.5142986804327412	0.45066538887957386	-0.42582953463614376	-0.4595237584091433	-2.2666936368515125	-1.0457286279780336	0.24060581191682157	-0.25573503707591383	0.14685890765116522	0.15526088581314626	-0.5581840907102568	-0.6660165569555752	-0.49742684591689035
-0.918439048914838	0.3564704174165501	-0.8578295606922964	0.29682234223934617	-0.364597196070724	0.326914878724829	-1.2269070950469643	-1.0144512763870839	-1.2300941635906448	0.3739466434581709	-0.42497572309597836	-0.6312639289780043	-1.2118147300138264	-0.9979782741636679	-0.7614750181184813	-0.21974828338771726	0.06296756912086318	-0.011624178530489474	-1.482585926467918	-0.8072947462397018	0.39274825591719614	0.34636215477864807	-0.4425592960677977	-0.6217071940474979	-2.301549435111011	-0.9808298776775102	0.27450484600749336	-0.34189056184319355	0.35484076477143517	0.1817882914063534	-0.641979196004673	-0.6742621129154361	-0.33493829140949455
-0.9364707120139102	0.28450100143592044	-0.747510243028815	0.31163409997291724	-0.431322634955969	0.37776362589777024	-1.1705259701511985	-1.0612052403894978	-1.3984797048766882	0.4283874671227208	-0.5478692887325025	-0.6726012472636719	-1.1097263825603916	-0.993533352278153	-0.7873138598486443	-0.3615872177238456	-0.14620670630687826	0.005523982979038784	-1.5275131324825444	-0.8169043241694707	0.2824002123579465	0.26257866440719135	-0.41662385405455354	-0.7702150483542025	-2.276769141035895	-0.8986560893223139	0.2838145561087505	-0.39079670155677587	0.5881905008721257	0.19882097596997128	-0.6599874374135399	-0.6854859967805307	-0.22202391898186077
-0.989095728775873	0.23205176921803022	-0.6449105570267438	0.3762888338309954	-0.4862760740378844	0.3941132230713723	-1.0854433084785708	-1.095292470399887	-1.546554621914287	0.4470315848160621	-0.6853291960060445	-0.7079842155033058	-1.0416810418075628	-0.8952598173158318	-0.7901687808230272	-0.5030754128553819	-0.30214240830446437	0.0014189395988099761	-1.5031383721592415	-0.736048404143663	0.18378253082465215	0.171758584599216	-0.36281266264552453	-0.9028075825755201	-2.2813146387656515	-0.7952171046661096	0.2530465904377846	-0.4090534109935435	0.7783006624288911	0.1741613843497985	-0.6763462753300019	-0.653524126019731	-0.15998032660713557
-1.0486506160611597	0.1885968370569713	-0.6454716756276825	0.43966592359169343	-0.4891362339900994	0.32149358372492964	-0.9506548035696479	-1.12885528148704	-1.660940295893035	0.42066051612315186	-0.8109724142760767	-0.7438717896790437	-0.9840478990420174	-0.791240881139044	-0.8003055571940904	-0.6233789600296948	-0.41643822458108437	-0.0009267994756053333	-1.4211086984603738	-0.5873116109443594	0.029336590099325176	0.09774327894243091	-0.3031158721761325	-1.0120804838902675	-2.3298278772085634	-0.7057202023529489	0.2382470737073145	-0.3840305608682416	0.9013671438231305	0.1397847128937256	-0.7105781576477567	-0.5965222391667793	-0.15479393471453975
-1.1007716422396085	0.15051746319365375	-0.6528172282218008	0.45694383155974094	-0.46686535436217	0.2104320343792248	-0.8387622973168135	-1.1629021715802552	-1.7394827995214595	0.3908713591864607	-0.8340376822348563	-0.7668818203653991	-0.9119352934504084	-0.6921327101894875	-0.7912529280284851	-0.777049496867322	-0.5170463956708781	0.05150855759303004	-1.289809189034111	-0.421027813111181	-0.15173796109588314	0.0998192913538259	-0.23550693938017292	-1.0923421808771767	-2.3333679192192927	-0.608125625951661	0.2886990228434875	-0.2978750361009647	0.9643152270856946	0.11786013459120612	-0.7641161726470893	-0.5084685261907442	-0.17529121756666305
-1.140628897552541	0.1494964074276024	-0.5867752692506306	0.4468563857211277	-0.43083431496412655	0.11955570198965675	-0.791774402638934	-1.2317825801515443	-1.7801343850224605	0.3663232708902318	-0.6951915864435897	-0.7455067129120195	-0.831444122290906	-0.5787774970391885	-0.7526753566341517	-0.8564334701728212	-0.5880311602444145	0.11680503579381214	-1.1432804574354065	-0.24782257919202225	-0.2963129513884092	0.14651864422909944	-0.15407870622636793	-1.1200885915558456	-2.3114573633422264	-0.5040529102798675	0.37002330659794785	-0.19600307226067842	0.9704710333353483	0.116903991724059	-0.8355001926462012	-0.41994600234073465	-0.2142719183338877
-1.152094683327493	0.15817538143903595	-0.5125205743929826	0.4270083332316079	-0.35971399615230437	-0.02699068735537169	-0.7763364548271376	-1.332773562791791	-1.7722619324571542	0.3739466434581723	-0.41970366184825486	-0.7202158633944699	-0.7728755086124379	-0.5172085353760474	-0.6906079291214873	-0.8354592657383486	-0.6364949737256732	0.14713786865264425	-1.0119609358906523	-0.05000073925453983	-0.42817048461169127	0.20049496692536722	-0.040031750075022896	-1.0910773872280104	-2.318223242451494	-0.4419472707517693	0.4739539043426788	-0.0842311762550723	0.958978540216038	0.14941284920710007	-0.8775194226002248	-0.3311477073883891	-0.2566182563931141
-1.1405728985988155	0.1429346225781261	-0.4261593206302178	0.37116340111476104	-0.2784435975100537	-0.2412711221338907	-0.7786630187931405	-1.4410862403987663	-1.7255732831392137	0.43630085929922835	-0.09269951807799504	-0.7413487599985208	-0.7523561575007814	-0.4781553352290609	-0.5822112776954383	-0.8030509632342475	-0.6603289838038954	0.17829979894295134	-0.9043357626404704	0.1394603445546199	-0.5579849606523715	0.23902138672841206	0.10428400124390118	-1.056611760288129	-2.3025548908300353	-0.427676587141386	0.6120131478621912	0.07563967075039449	0.9181466802133116	0.176473915935458	-0.8458292440248604	-0.22301785816226133	-0.27888111946399324
-1.1370029652989229	0.14096758867588136	-0.31737032642384416	0.28988443766404043	-0.18445943908020906	-0.40011720843520593	-0.7974277356404401	-1.5345941684035935	-1.6553279501335674	0.528464947763303	0.21410263237664848	-0.7664377671416279	-0.7283999676003535	-0.422351184919623	-0.4563417871413719	-0.7564727968647166	-0.654300849368418	0.20408270687295813	-0.8313315543815142	0.29522440619596013	-0.6383299060356409	0.22134250208821968	0.2659978420929073	-1.0272053079449277	-2.2304553369783493	-0.43253519159426707	0.7653520052698621	0.2244947658980468	0.8505072768653262	0.1786530322373275	-0.7632509117986152	-0.1416653829730004	-0.27601205160851416
-1.1554686202893545	0.15775494671183926	-0.20999263051680167	0.22875065323711302	-0.0721458409565873	-0.5089716693026941	-0.8254117339978819	-1.5932887478889362	-1.573327028037148	0.6329134382186556	0.49945294740953505	-0.7941709093899213	-0.7065384190918971	-0.40261107331451174	-0.37311542000212017	-0.693386505265826	-0.6346248594123545	0.19132269518367648	-0.8188840166794644	0.43847908335162933	-0.6627088580347925	0.17011962743232725	0.45591081690145013	-1.0136087762163508	-2.136403333261305	-0.49863098936868405	0.8832262943770145	0.3283134789890667	0.7917540777003043	0.15726211506996612	-0.7194470813446134	-0.08855186866299368	-0.2575286336934083
-1.2077576433289754	0.15512722966685444	-0.1412981108866433	0.18779176048740934	0.023024237453445062	-0.6223474473440099	-0.8695729621750077	-1.642200897460055	-1.4925547546069886	0.7237310070715431	0.7877574346933003	-0.8540171734118948	-0.7258579270761115	-0.41536353479392163	-0.27818026304388466	-0.6474864346918368	-0.56326209300953	0.16683398812231204	-0.851683878887914	0.5272935965527517	-0.6927578676081344	0.10215753691192417	0.6640411221349242	-1.03339752685232	-2.0462893644437714	-0.5977512145112154	0.9577039751870599	0.4373789187192603	0.7200190774523515	0.10932155642876315	-0.7319663242459709	-0.04815140217070113	-0.2503559640547109
-1.2899921068724112	0.15276979208935296	-0.13755732021371375	0.14701114365826742	0.11875239585415505	-0.6902100610383646	-0.9210617796656226	-1.6975674337787034	-1.4123285472507263	0.7481133698771684	1.0631771860828512	-0.8860899267106843	-0.7678727728607354	-0.4637336017751782	-0.1647242579923498	-0.6329892142354577	-0.4152047449276174	0.15201134379862852	-0.8576274780800471	0.5176205192093518	-0.7410796133315025	-0.021594655569440336	0.8229091788228775	-1.090023392520365	-1.9449687537579474	-0.6536838445170557	0.9985331073800078	0.5205430970768721	0.6402914577996108	0.08219378205850952	-0.7553554065562873	-0.042194746360230045	-0.2851158246114707
-1.419657684219925	0.14676358170081721	-0.16544321432100365	0.11395581672025856	0.24290775377994062	-0.7093238758206087	-0.9362822915927467	-1.7025292435908663	-1.350122520332965	0.707779928600579	1.3295071767004683	-0.8535933044255645	-0.8458829124685814	-0.5597167403074078	-0.1342958597590671	-0.6928487051521256	-0.2444076025891037	0.11534905981658641	-0.8480816975593445	0.4091211877820521	-0.8072379369299536	-0.1534979283608075	0.9030654326925754	-1.1187183984359081	-1.853367548356023	-0.6484496957586404	0.9763233953895696	0.5399868487397023	0.5801978814673289	0.09800349318740337	-0.8013223891314766	-0.08102331756920578	-0.3524561576424625
-1.5771407418297474	0.11404475060926833	-0.17460815146968017	0.08244554776047343	0.3834392714321373	-0.7810221092974988	-0.9251930614744126	-1.6415352888267158	-1.330555152685095	0.7176405952917233	1.6311281635151098	-0.7771959656993708	-0.9558007447366756	-0.6541858879790721	-0.14535416125477374	-0.7948436658468532	-0.06722421881894355	0.0790305479402782	-0.8434188739507007	0.24789617656829033	-0.9156347461013228	-0.2537584014500736	0.9687987350187489	-1.0888639983419601	-1.8081429879940862	-0.596741939190085	0.8913670722682461	0.5435717162623966	0.5245970508253195	0.1221516595530567	-0.8750588370623769	-0.16642962796281685	-0.4433559517174814
-1.7169141303244124	0.08078536058275215	-0.18147760343269742	0.008030207251487592	0.5376786288553248	-0.858763051035147	-0.8937083453737327	-1.556438233552262	-1.3361826669466148	0.817407340637413	1.9308857493715053	-0.6360879617271589	-1.0577874105691416	-0.6982080837710031	-0.1731806061949491	-0.8938924172230219	0.1405176286241284	0.05065923827298352	-0.8265686701804036	0.09225911375421919	-0.9886109122080118	-0.3641585562118362	1.0095883079938628	-1.0353737669291463	-1.7979418018448226	-0.4685170303684778	0.7817796775785804	0.5474177330748262	0.40733887048922457	0.14058520459645024	-0.9000432440620699	-0.262232508914511	-0.5584497122276441
-1.8106843783349547	0.06796210140322868	-0.25309674122532694	-0.09743485608915678	0.6881509463414466	-0.8435919962528271	-0.7867733772914495	-1.4378388770664121	-1.3378663706744547	0.9689011547389562	2.153584888283845	-0.4539655872683892	-1.10872990267489	-0.7056227569599424	-0.28405272707346574	-1.0302130547402708	0.3210632391916315	0.025482987000151603	-0.7934886383130626	-0.031480076944960245	-0.9758704994400909	-0.42128167666853733	0.98018187166297	-0.9598023463912414	-1.7896048981745807	-0.2900630706813682	0.690519470038921	0.5278077955003501	0.23018568821599641	0.146121938873659	-0.8345808529947046	-0.30847932277633844	-0.6409630002635731
-1.8568415159418183	0.06893811059136704	-0.3663406770512784	-0.17321697865580216	0.8063767043662956	-0.753872778211065	-0.6467881547388389	-1.2619770081548283	-1.3401416459823443	1.130483508081229	2.2817277907661593	-0.2865777061438654	-1.0973618974504926	-0.6793996588493173	-0.39528623035380556	-1.1475002447551108	0.3943558044071328	0.023420354365751902	-0.7833224821191097	-0.12042158897335031	-0.9340452164434291	-0.38397901155010256	0.8734865245943484	-0.8699756474324856	-1.7740203345297076	-0.13864830099288092	0.6668485927859529	0.5145366634130248	0.004679640723735834	0.08753039341003818	-0.7255039072839382	-0.3145738641379753	-0.6871991322422502
-1.8599914570887837	0.09207703611320248	-0.465420619102004	-0.21490383141448177	0.8775144631778277	-0.6286687201699772	-0.5493333912283089	-1.0880312853089156	-1.3279461703320448	1.2469056652329698	2.3164961257188	-0.10798757323782333	-1.0099970487134475	-0.6540306068651681	-0.4159030963776618	-1.2125974411269838	0.3917097916021218	0.04843483053000232	-0.8298906818500831	-0.1321266475530047	-0.8561794865177037	-0.2781460840934096	0.7452968835213992	-0.8336391798865413	-1.7555241386984926	-0.018239408030250405	0.7136476287658058	0.501289272170218	-0.2502402390501227	-0.05082125587825005	-0.5867917775129332	-0.32210241523176214	-0.7283868082829195
-1.8149962977716931	0.1411928215654537	-0.5441302555792318	-0.24253659910198655	0.8837405430738106	-0.47967953386847395	-0.473622216185097	-0.959609158991672	-1.2854440275806271	1.2648247339049	2.2413238041349213	0.09371351154179401	-0.8863725339386563	-0.6642015198259129	-0.38849224119957865	-1.2943664410236912	0.3486573727296061	0.09878733307566367	-0.9434794664108933	-0.0798877966043956	-0.7127293254605469	-0.10072350758693008	0.6549647953788398	-0.8785657042997652	-1.7021721446077778	0.06574168729533872	0.7974141458876423	0.4212588852893992	-0.4872884232604827	-0.20598323092384446	-0.4127661893635838	-0.31214707843741535	-0.6938200580625876
-1.7430376422365783	0.1891974580958257	-0.6227888812745552	-0.2237730584625679	0.8214797441139752	-0.36977509887056953	-0.4314613981469629	-0.8660003811939105	-1.2337042670791665	1.2364442436383718	2.093160703552424	0.28552431997376787	-0.8189779555600347	-0.6905604889112038	-0.3032963399704037	-1.385745695126161	0.25045647644737973	0.16444780527074995	-1.1129620979199675	-0.0068634709266368775	-0.6147084920929592	0.096038763488861	0.5839495451779817	-0.9573254588282886	-1.6391216922273073	0.08782838676470454	0.899967073527703	0.31511356943530444	-0.6914725450735111	-0.35858807969683404	-0.258884955342768	-0.2668654634337658	-0.5440767857593392
-1.684126742919116	0.2225919878560852	-0.6715721923683482	-0.16749729287102627	0.7277048656806342	-0.3663037558271563	-0.4554880634033546	-0.7907462657094391	-1.1951914403675856	1.1848829003731272	1.9473836651725587	0.45775641808489437	-0.8099486276179377	-0.7266051174762891	-0.17576449036796296	-1.444880325020009	0.10391113568261776	0.22131175593677527	-1.2991948726068798	0.11863253688305082	-0.5744671523052848	0.24614538721383056	0.5231316882209026	-1.0698130440013407	-1.605732183558049	0.08705382663453702	0.962818053605908	0.22425735745283606	-0.8692214505321889	-0.5072349417174398	-0.19623466203293977	-0.2505122370652099	-0.33697974353743604
-1.657919232576365	0.2557162381488594	-0.6578842992242239	-0.15764754825983468	0.6085547876712265	-0.4456732288691196	-0.5059331886475388	-0.739857460196888	-1.1786426046281886	1.0947075177963423	1.7732465731842677	0.5715955172700292	-0.8034816765242734	-0.7747228526474498	-0.11454631149957681	-1.478083636387845	-0.021704840639500168	0.2714418177081406	-1.4622336019615179	0.282058861102752	-0.5180650006462312	0.35322392211735865	0.5245761392723469	-1.20883494593927	-1.5770138545834251	0.11374094384672007	0.9228238729915479	0.11129841922117052	-0.9627996342466458	-0.582659048818994	-0.19361184008600618	-0.2748628254015245	-0.1010264996152371
-1.6296957598995572	0.25880943649895477	-0.628791149945215	-0.17840183667888948	0.49174166962277577	-0.5743486299536196	-0.5081945218481384	-0.748954111519188	-1.178885300661031	1.0309032039124706	1.5276639615285879	0.6125089665693679	-0.7821081997964713	-0.8034304485805466	-0.10016329190712434	-1.4836253158203627	-0.08827295226031288	0.2995300209354174	-1.5433627303282393	0.4059673835716211	-0.4729800084368739	0.37717454951618834	0.5663358659387278	-1.3401890363791091	-1.5022330854810104	0.1171912571538373	0.8212937610352575	-0.018611481998598172	-0.9225883192287642	-0.5656708360166393	-0.2078886440858298	-0.3160630280905921	0.1651071311713197
-1.59503240754451	0.222892298375511	-0.6402685758735205	-0.17999146363725813	0.4148835909068137	-0.7107381266901454	-0.5032804708545234	-0.8271328709986351	-1.1801442863313971	0.9555188213724042	1.2764229737923771	0.5971891303492416	-0.7420863137828553	-0.8010235913150259	-0.07488459289978251	-1.4479668300203947	-0.12153711323759946	0.30432260852711374	-1.510042553038995	0.47323442908000074	-0.44125523285982327	0.3207288646884723	0.6214837135446134	-1.4513854780352997	-1.3779755162049498	0.11425731726683688	0.7017913163498594	-0.09762101256500905	-0.8474279106644724	-0.5267135731505058	-0.26542849050935613	-0.38475760968260386	0.374383561475749
-1.5837766178460224	0.18613429079767335	-0.672014285811516	-0.1673190169504613	0.362511271781778	-0.8564488223395378	-0.5424189300956985	-0.9464583459935836	-1.158665687424898	0.7869759974246199	1.0165012645189744	0.51756231363198	-0.6709295154283565	-0.7621839026996572	-0.08912305953150804	-1.3971330279685097	-0.11620529796133476	0.28778110367476345	-1.3909504358928737	0.4843256599945329	-0.36690172483227684	0.2653539652097908	0.6595999741260086	-1.5325957702590844	-1.2342162953786544	0.1365552604080626	0.5720607148267601	-0.1522961774972338	-0.7697605003614141	-0.4550918016369125	-0.34505952797048656	-0.4957554783730339	0.46335225218650444
-1.5756707692944985	0.16945204144351494	-0.6760441375818991	-0.14742639548079978	0.32513735240616837	-1.0069593997279696	-0.5646408775093003	-1.0967245374594972	-1.12546183643173	0.5626251145147692	0.7149938997139833	0.42435150511479236	-0.5472033190325989	-0.6979557519609034	-0.13158549174541195	-1.3688634480785664	-0.05614279677089272	0.24547691278097764	-1.2545078120141535	0.4331662990776787	-0.28077194338140754	0.18998378829504062	0.6852982674591664	-1.578022942158442	-1.076590164427485	0.11486757676332957	0.43001457751948957	-0.22226044630108183	-0.6246770829049175	-0.32474506937591247	-0.4019504287576597	-0.5908689315688852	0.4888704037857117
-1.5434993703801618	0.16098328479567878	-0.6629513702266453	-0.1000792822441976	0.30405239275842516	-1.1431989001601506	-0.5594876470425441	-1.2584472654022745	-1.0982950492555006	0.3667997316757298	0.46529817130900514	0.356108598316043	-0.4524970572615524	-0.6258276745522589	-0.15373823297700534	-1.384155677398684	0.009152045530215983	0.18800630545777308	-1.1417595364300064	0.39278067200719835	-0.24057651499109123	0.101742334429643	0.7702190539015369	-1.630327429525158	-0.9284111278363097	0.05393551319003975	0.3087378607295917	-0.269006169163239	-0.4607042761097735	-0.21254281571009664	-0.43596599586329515	-0.6674505666877193	0.4925670873687319
-1.5114539691117044	0.17275545715720875	-0.6234690250332731	-0.047621592618078246	0.28008983315875635	-1.295766569722456	-0.5435930838729315	-1.372790760626471	-1.0671541145414882	0.18472956455710896	0.3627656698016082	0.26360423810939715	-0.42221627053682004	-0.5360169602977342	-0.16830194377037028	-1.4062288646742047	0.01130068750721645	0.13053569813457383	-1.0689154251189898	0.3816894410926644	-0.20081724487571373	0.03087382653328751	0.8821747898739251	-1.7088500352444576	-0.8181252036558581	-0.010259091537601106	0.27189562232439657	-0.27259103668593515	-0.35615485706327676	-0.15677522708665975	-0.4839609335520896	-0.7523329119868867	0.44012383743349515
-1.4993721948457903	0.21068467576081162	-0.5407975511615346	-0.01838434164549111	0.2605919134844996	-1.497083038196874	-0.4818195490372748	-1.4482264057382168	-1.0285047713114337	-0.007719161410805564	0.32554309944054743	0.14241807649458488	-0.39697889221217697	-0.4694984131288861	-0.21768484897913637	-1.3921291486496936	-0.012254794907319459	0.03955742144664688	-1.0139221235028677	0.3861767329893874	-0.15437786644418341	-0.03372293860443284	0.9395647704551875	-1.779309581450304	-0.7652340434363609	-0.12010580090701908	0.31454077420077536	-0.2793334365299433	-0.30514605930911165	-0.10109658198574718	-0.5428257106498434	-0.8405796647345628	0.3643969983634118
-1.4925403224914837	0.2616924174854513	-0.42923697113839976	-0.007806637025326779	0.2403615138224791	-1.660471869715493	-0.38525627265390383	-1.5122660242488575	-0.9986683277739454	-0.200043593260765	0.25109795871842217	0.029487267994438182	-0.38180799436351787	-0.43634589531027357	-0.314752162108114	-1.3449664169391777	-0.014284067885598703	-0.058356963021665584	-0.9548063254773863	0.3964848044691177	-0.12279082505922152	-0.10255913961384407	0.983394158329608	-1.869926776439795	-0.7753933355973334	-0.26159211801788607	0.39498835879772215	-0.31261810054860306	-0.2966818257158398	-0.06923256504101445	-0.5303875859530313	-0.9334869491117217	0.31267101539204256
-1.495942258930206	0.3222350182018923	-0.3319254028603326	-0.0032457447242173498	0.15291735528337239	-1.771254854495987	-0.3067401746984094	-1.5441143888561981	-0.9674363820476184	-0.3698707897607587	0.19162819886805596	-0.0820306438846185	-0.41265819816568217	-0.42330228174229195	-0.43261703246185723	-1.2397680381758653	-0.04275357408086731	-0.09922539982679941	-0.9106595920839518	0.3953206485525179	-0.10013355046114432	-0.17943715712213326	1.036925083116714	-1.9707413702257153	-0.8153811474226895	-0.3657117767278718	0.5164111921138708	-0.32187702991185396	-0.2906749502625509	-0.10145235607584666	-0.4514595729312836	-1.0008026751920558	0.21117774000448644
-1.5086400216870843	0.36810745004433676	-0.2656794007615469	-0.015784484470592584	0.014879757589510979	-1.8673382014506736	-0.23603002500268233	-1.54161331399153	-0.9225679529759943	-0.49192761359315507	0.20205869935384654	-0.17257713305917605	-0.4544086717357838	-0.4304840332603728	-0.55700485516846	-1.083665709519752	-0.09024254073922935	-0.12587784896542548	-0.8959506849923038	0.3433357952584387	-0.07697125049208278	-0.2702135314056563	1.0329797914388896	-2.0021504125134357	-0.8608361247202353	-0.43969400491855665	0.6650325731025227	-0.3176986412761304	-0.31425565968661706	-0.1582427952083266	-0.37572220928828415	-0.9975761532947228	0.017874293241614946
-1.4948362795941619	0.434896509564857	-0.20132079759319269	-0.038351244748722244	-0.08571416072990748	-1.8818021307982213	-0.19265156601037786	-1.5076269337740722	-0.86882595020359	-0.5556490647317237	0.2061718161031471	-0.25428292623318727	-0.49030228393803454	-0.4884621191644719	-0.7204942537520367	-0.9347886084781891	-0.10032922113126255	-0.14575596543224728	-0.9236874812222684	0.27640741328943236	-0.055553583622772004	-0.40395243622394245	0.9977739919313011	-1.9669469892782037	-0.9571922977933734	-0.48062833422203005	0.7986039518871253	-0.34974878137969106	-0.4091493987689421	-0.19117413442336176	-0.26559072691844154	-0.9507502201179893	-0.17068415668334702
-1.4473631665747886	0.5539245839396669	-0.1330853750001691	-0.06216593647080375	-0.1588749595076395	-1.8044683218866566	-0.19976171943919124	-1.4246880640683235	-0.8142345113162388	-0.5423703097968005	0.152246810323662	-0.3500571329057894	-0.565302647565178	-0.558823873902457	-0.9111234707123333	-0.8189277578953507	-0.09698688916703815	-0.13151975587716772	-1.009719578619541	0.22996817545261855	-0.07993253562192452	-0.5567469497026135	0.9936993464279735	-1.9279491850954624	-1.112514259388449	-0.4645268721221538	0.8764214390115207	-0.37033209357953506	-0.46554452699155346	-0.2210146862306399	-0.12314715973839344	-0.890963045131441	-0.3099994708195654
-1.3688526334539866	0.6718264938666257	-0.09761587798321184	-0.10532356557413984	-0.21585143855575648	-1.7274559336272588	-0.2352689994063267	-1.2958423686207716	-0.7427908666484386	-0.47085976059968226	0.14951988209208486	-0.43384190253655097	-0.6500847831295978	-0.5997792676947722	-1.0592541172185435	-0.715763666518664	-0.11982615758924364	-0.08966044653197677	-1.1404187244910453	0.19942495749522568	-0.17161759615357403	-0.6899613882274944	1.0458504970763858	-1.8680032360983438	-1.26326977625962	-0.4146029510048983	0.886566100691363	-0.3351006803101383	-0.4338967327645172	-0.2509664174410756	-0.012231534724617143	-0.8033781430293756	-0.44266627194453223
-1.2626366179783228	0.7602529263118469	-0.07707553647003615	-0.14518309014703198	-0.1929003989391892	-1.6484078812374636	-0.28730140660862413	-1.1723215422399316	-0.6282838446532713	-0.3721702309429412	0.17801628211209078	-0.5146797735004635	-0.7614668307396514	-0.6463441917268906	-1.1714994912239796	-0.6392791373044435	-0.11964710409116308	-0.057123427818736236	-1.2158443990875358	0.20820904304776566	-0.31476933312787625	-0.8080974208169793	1.1030033289775603	-1.7709303235245515	-1.3829190068234827	-0.31557661193874836	0.8541491056526851	-0.3209273961310078	-0.3833099056000438	-0.2234383972194564	0.10349710375879448	-0.7366139591537151	-0.5442423089048407
-1.1246971952181128	0.849189886640092	-0.03121684353871651	-0.1509176322585239	-0.09936968050176873	-1.5555387408044528	-0.32607022484586057	-1.1273828745102605	-0.49191901120028997	-0.3166107602167888	0.07896061409995814	-0.6206873885572597	-0.9336951603378887	-0.6964417611003366	-1.261321087196457	-0.6047897821864416	-0.04796602035841048	-0.017670523213681077	-1.2052179641682632	0.24406504527910408	-0.4642797986367982	-0.9243978213795444	1.111174178955133	-1.7021835187186274	-1.478919080996137	-0.1779865669978252	0.7909850187325087	-0.32774101850858006	-0.2864304225662192	-0.16924955612084622	0.29477383007459723	-0.7210053147614695	-0.5557461675176726
-0.961390246421012	0.9075552360906878	-0.01807306540155915	-0.11792173062736758	-0.015256561907012633	-1.5082041927618772	-0.3346806858789187	-1.143700371006357	-0.3586485521660424	-0.33620779948112106	-0.0781104520390322	-0.6910698245250888	-1.1338045904059793	-0.7161236422877332	-1.298995202586241	-0.5435974822923348	0.05224425406897441	0.0657245452595356	-1.173198574580999	0.2752220909016168	-0.586656628304857	-1.0009480474544543	1.1274080840556926	-1.6514073236779923	-1.5480232146848978	-0.06823374370479403	0.6735282054146546	-0.3112886132554191	-0.09917476793973319	-0.13556219696434377	0.5024905125114082	-0.7240663739974027	-0.541097369140186
-0.8237308184294235	0.909116850791707	-0.0012225037794070081	-0.06686053571233772	0.023390477447327574	-1.4872047101535828	-0.3552283769805356	-1.174862957021771	-0.22430112948606	-0.3907522015773023	-0.11667376211395582	-0.7116577467181437	-1.3232374502722657	-0.7178511446799222	-1.2861480582015203	-0.43622452046056653	0.14865461537036395	0.19674216132112227	-1.132313816501765	0.32612745416393907	-0.6369755198134653	-1.063621769516357	1.1471129834739031	-1.5650324573867573	-1.586733259867325	-0.000964369975573838	0.506892744117968	-0.3315632944764839	0.04898655264158874	-0.09204657856878226	0.6682961226002557	-0.6941452093938916	-0.5865334725822375
-0.745248284785484	0.8851670868674203	0.08972972035467772	-0.010540201140653276	0.035894957238422155	-1.427056192111253	-0.36353442777505063	-1.240959911308188	-0.11657442790840977	-0.45368645663548507	-0.09383573817448007	-0.7155734887823137	-1.5135447720788904	-0.7434531183349321	-1.2406680829324137	-0.3436527530624892	0.2718633168849167	0.3571017377014843	-1.0803223326594495	0.36098863224836475	-0.5778645957100594	-1.1499838858303868	1.1181592855322682	-1.4743889125295762	-1.6137758293102447	0.048889136584393096	0.33328543714007547	-0.4145138052334073	0.09078646282067267	-0.027384637692801844	0.8353996239618138	-0.6701807006008528	-0.6512530224760125
-0.6980551665347313	0.8643105212932266	0.22434717379823105	0.030611823856332494	0.05380583693919232	-1.3239015908088752	-0.36994878637291073	-1.336827724467583	-0.05488413006043867	-0.533503996049302	-0.05590871135359269	-0.6739535911724284	-1.7125153679921197	-0.7431425561071225	-1.1723668089883488	-0.2876981586235901	0.39135168460595793	0.47804885325393853	-1.0792616903793741	0.2805348751755687	-0.41026503964056016	-1.2114557059699027	1.1103549380602837	-1.4507794310784026	-1.6332565338663365	0.05670515244336853	0.18249318204709822	-0.5305590532528219	0.07777983993834373	0.02555899409045096	0.979087003611539	-0.6752548888838452	-0.664963856362289
-0.7052510320882424	0.840916331829878	0.35510481141108174	0.04173921256490272	0.08899975635122229	-1.2187541814630554	-0.42793893681525397	-1.343362791049457	-0.018024670072592466	-0.5827244667597178	0.10320755095908259	-0.5651403671108947	-1.867925557481993	-0.7083984068709877	-1.1142745878957079	-0.2535595427101816	0.47526809070774567	0.53408370648849	-1.1195460849038485	0.1501282460449417	-0.18325613538480381	-1.2454367512301079	1.1246485357783065	-1.4423738232849597	-1.6445679107053572	0.03907804160225094	0.032932480532538874	-0.661252402341787	0.02324634667026465	0.10558592848269865	1.0049637108612148	-0.6940073238427249	-0.6415147440819349
-0.8055311584691788	0.7913050340205725	0.48327790274081683	0.014670985292517202	0.12579815573644748	-1.0866717214655792	-0.5567914420725997	-1.2598995024204676	0.004075837418063442	-0.5558147902223332	0.3034095319608926	-0.42901786978739553	-1.9859169104550696	-0.6847374471397865	-1.0657409313312176	-0.25695002168788367	0.5581300706541545	0.5211416978020573	-1.0900882464835708	0.03995676339197409	0.0429952308144824	-1.2798548517348143	1.1155506500513	-1.4189487909076255	-1.6526115564575492	0.063605779057603	-0.15123696391449226	-0.7941061682821797	-0.08855103779921031	0.21191790966183702	0.9538862813997275	-0.7239560655564665	-0.6005201783776911
-0.9226389704441249	0.7107917837622497	0.5904005447383393	-0.017374111428960712	0.19843575452291978	-0.9433823947291803	-0.7390027134287506	-1.1499933980851957	0.013631993711208023	-0.49710653517464126	0.4153953846710975	-0.3155420868762531	-2.1026067386797362	-0.6795937602416966	-1.0185082514132853	-0.3025227356709232	0.6317409531995853	0.440173255957547	-1.003135591635664	-0.15687025239859684	0.2749166545879597	-1.2982330247662168	1.1154644141676309	-1.4330723199900262	-1.6248358422195093	0.11906897868151942	-0.3330267963625464	-0.8934378617586998	-0.20779496208680773	0.30893305685643624	0.9195732808774288	-0.7419639185390402	-0.496185422325577
-1.0082473709494209	0.6146623864937322	0.6228604056229872	-0.01660158243984833	0.3136269525984664	-0.8363064614703528	-0.920953061723293	-0.9728003119069317	0.04217911457422264	-0.4221778977337429	0.4978395148725242	-0.20902986588335337	-2.2266583162625966	-0.6484793070430774	-0.9697939036478853	-0.36263943533762	0.6694814516289573	0.3251915975339991	-0.9214661360696523	-0.3931515705263653	0.48601725965782794	-1.259422519054246	1.1326684729594592	-1.47670770088639	-1.5397491519970976	0.20905878289570015	-0.4755947784064344	-0.9646129136331268	-0.23522305041690633	0.3508476918465412	0.8441603900526085	-0.7187439917223111	-0.3563183643709976
-1.0775460761826536	0.5116708938563146	0.5839731862184918	0.007955925617917706	0.42939367066439627	-0.7712509214715969	-1.127865049578318	-0.6969962982015716	0.09886380674483464	-0.3324168288834774	0.5608770058258734	-0.11301344836142486	-2.301129935460703	-0.5931992304930699	-0.9234466106144105	-0.429069440686933	0.7068240533959201	0.2075406498188718	-0.8290501728734151	-0.5068155209291377	0.6512294230645088	-1.1810585137146434	1.1318061141227773	-1.5274048463239533	-1.448755409425417	0.34190758097922813	-0.5786278032041847	-0.9974227607613638	-0.23383302965085467	0.3147143858205915	0.7040692508043522	-0.668912153530109	-0.25463197864701675
-1.1123214264451502	0.40539100103117365	0.505076510207618	0.049434789802602117	0.505711109389389	-0.7142308977770341	-1.3429091395201198	-0.41161155416784834	0.14603784812845816	-0.26879895617653926	0.5020435292295417	-0.03389123758026554	-2.3011095991365087	-0.5398601678668665	-0.8813094225621466	-0.5129194931975415	0.7377008343987579	0.10542011252746888	-0.741236996930349	-0.527770327427972	0.8203440552469488	-1.0733681014688066	1.137864184950478	-1.6237399626023983	-1.3504721128908148	0.44480672069622085	-0.6160127601354602	-1.0175075152262651	-0.2713635903342112	0.24182516911100943	0.5402915958291193	-0.6099798689608052	-0.1842294674241196
-1.1001556537486508	0.3186463074947432	0.40572451065340764	0.10908294155815831	0.5378879088518232	-0.665760663430135	-1.5185973343360726	-0.15712718668792386	0.19064841266518878	-0.2622320836112162	0.3587207262580989	0.017982252651261313	-2.263873789537456	-0.4637141916359407	-0.8459481545440146	-0.6013525379814564	0.6947279948587219	0.048677493192878604	-0.7448591903774081	-0.5242355267357427	1.0236856341626601	-0.9060415011103744	1.1272356122883564	-1.7245809062560116	-1.1943122715298884	0.482783638593595	-0.5633481893160266	-1.0682416999679774	-0.2844695004141134	0.12991198189340106	0.37186316379333584	-0.5549635340446788	-0.12436526313192195
-1.0798840325006263	0.25744302363556265	0.24162282526958373	0.17905624037974452	0.5274064690269323	-0.6502896160391283	-1.6507331214519811	0.05498009780275478	0.24209997162764899	-0.28441858366628875	0.22312421994279652	0.048258608817520136	-2.21268726154138	-0.35292111686506933	-0.8117252410916171	-0.7094269782224012	0.5947564584287798	0.01173210277081686	-0.810779108690182	-0.4819872501986976	1.249110595209434	-0.7209704578250693	1.0373562625350536	-1.7814702706009669	-1.0011600385065338	0.4807416164322416	-0.4646986603058654	-1.1483195685378398	-0.2625270297500339	0.0013885918441699286	0.18342557463658532	-0.545311545462901	-0.0858259574193892
-1.0808780139292247	0.212411461247516	0.040402294253920744	0.23788729416604712	0.4737087099240364	-0.6605965049519764	-1.7669091146328781	0.18933219194429207	0.26222857385146553	-0.325601368082242	0.08473261219012738	0.05290098342968088	-2.1351448573899945	-0.23766371006944226	-0.792355144354041	-0.7961998574379253	0.4735372402262657	-0.05406992264427911	-0.8357542325682488	-0.3723237628547974	1.4601652888819423	-0.5855925958398922	0.8905181116188345	-1.7853964008869319	-0.8243883549056126	0.4364273883789364	-0.3763607832912631	-1.2278276568391946	-0.2754343654347855	-0.09398110018371315	-0.01972144894422335	-0.5642294430831815	-0.027837682109621443
-1.107925508577832	0.15391097206317628	-0.16098827270142496	0.2814163314372247	0.390729191310343	-0.6930171347339643	-1.8788668516511131	0.251475834347846	0.22667360504014344	-0.37268812310108573	-0.043728431919205314	0.022503521838756313	-2.0345003889543247	-0.10383080002298554	-0.7889039424166544	-0.775038592094339	0.30819128216273667	-0.10688949559579393	-0.8043952428912251	-0.25927364011714543	1.616011527226804	-0.5018528109928853	0.7125272477274357	-1.7247390054621552	-0.6708049938246845	0.3629145905701717	-0.30480543300627644	-1.2945156890991254	-0.3258226182041083	-0.1579982005213838	-0.2109711358585103	-0.6063672675201941	0.07853852607043178
-1.1548946310136885	0.08763244042568288	-0.36492937875194753	0.304517919477049	0.3046976727476392	-0.7210878716899498	-1.988193614464802	0.2578495412610291	0.18476303386877652	-0.41865623105833044	-0.12317294106589234	-0.025696437177928688	-1.9669227836579541	0.06849241613255423	-0.7720996607320008	-0.6669641518533937	0.11017800811553453	-0.14300578858637975	-0.7499222563558966	-0.20815661214271436	1.699822783110895	-0.4497339730857581	0.5205877296526843	-1.6350704057095409	-0.5428817005730138	0.31465714730873584	-0.2670447478646375	-1.3492383357203894	-0.4306202552445423	-0.2635741617590554	-0.3649605274853827	-0.6363987405646357	0.2131640177505798
-1.2251453184602241	0.02734510365075527	-0.5357474837530791	0.2909095242072869	0.2310485539780657	-0.7230378236464323	-2.0896274546648534	0.22279415323850965	0.15662546256118176	-0.4367824565935236	-0.18748299852731104	-0.04376132969046549	-1.9387976472977755	0.2546938818433095	-0.7450863261959231	-0.5211267905849428	-0.06000239439624931	-0.2014672684496377	-0.672435333554722	-0.1620348713740674	1.7228473488878717	-0.46109740944286715	0.3336714518016154	-1.5618704732638276	-0.49254607363936903	0.304587865616541	-0.272242321441348	-1.372836735174418	-0.5821573405434142	-0.4055724954708887	-0.48068916596879535	-0.6204591708495872	0.3437893667476072
-1.3098997349212307	-0.04325789946648296	-0.6363917564488476	0.2376941619187672	0.19165159463625428	-0.7226735469073091	-2.1875170899447327	0.1813650583028042	0.12427104768295912	-0.42122497616275006	-0.278880543089088	-0.026645096337808337	-1.9136212779457147	0.43097676640341487	-0.7318597302892927	-0.32637300158303034	-0.1916862948200852	-0.23109233520843048	-0.5758368375936546	-0.046825768572897074	1.6688325898916336	-0.5389369484890666	0.15624112115406336	-1.5238476141856574	-0.5616711543222725	0.32050155556364907	-0.2928238778535367	-1.3688720141393866	-0.6729803045251647	-0.5411891314415211	-0.5401217704983596	-0.5720061881690695	0.4516001088554008
-1.3644707153250963	-0.10276442889090238	-0.6788327269926282	0.14377246443467734	0.1889135146819995	-0.7300233658202127	-2.2966264168737474	0.13184780997410345	0.11345590571944682	-0.40914773103473434	-0.38666238144227394	-0.007772834327506856	-1.8821609844177316	0.5144597752663325	-0.7286072886729099	-0.14132299724143432	-0.2932693127327746	-0.23135521975987455	-0.5259466261929995	0.05763076685311398	1.5437010763818635	-0.6291888564791815	-0.026945454728354346	-1.5170229984536825	-0.7284720687095361	0.3514135462131175	-0.308166113110088	-1.3044868437980104	-0.6942774084050071	-0.6502561259383167	-0.5723797765055335	-0.5469385949666835	0.5111056796656661
-1.377868465003521	-0.12875630434729085	-0.6823354673500077	0.02487728174483661	0.19813927452786873	-0.7473157969068378	-2.3230666204500117	0.030231558617692424	0.12559070736153538	-0.41784831929162525	-0.5202818647896787	0.00462028746321595	-1.8732740107449928	0.4724562339551596	-0.7200786639899486	-0.01898516268050083	-0.3170834279778783	-0.26716818442186924	-0.5294287348106126	0.0827977011229285	1.3980242125526554	-0.7100003711880098	-0.19611869951467148	-1.4864044521966941	-0.9236352131709398	0.3355467993042019	-0.3353437869931269	-1.207458012240042	-0.6856890658147692	-0.7579444958359705	-0.6112624358838395	-0.5442360381637869	0.4872151723306232
-1.3664166789669991	-0.15761614526420675	-0.6596356694029132	-0.08571321431204021	0.22194487413015757	-0.7858005629930612	-2.2604015984871935	-0.08721811022875306	0.14796424788913778	-0.423151534991063	-0.6787163950444596	-0.016835556939939773	-1.8870010295758841	0.380102791460447	-0.7166997385329286	0.05595611403352798	-0.27669691674349456	-0.3152760573359782	-0.5279278259237102	0.08525301178339562	1.2121748760318123	-0.782354866915682	-0.3175172647487398	-1.3859851064261386	-1.1208721100528312	0.276985359159608	-0.36617437403248676	-1.1425030616301597	-0.6018410274626643	-0.8379047225863218	-0.6072335650581345	-0.539079118550094	0.41626091728936254
-1.31355366665171	-0.19712199409480208	-0.6420369496461759	-0.17442034111961646	0.2613592734716776	-0.8378707086442416	-2.2030202685219344	-0.20950856913584542	0.1359507942634694	-0.4087127016218875	-0.7963151750313361	-0.07823600724511258	-1.9074593717149586	0.26977556003128944	-0.7131762601151801	0.07643928358157603	-0.19868927607845713	-0.3670036483045748	-0.5018920597655702	0.06685934830108418	0.9553006077921615	-0.8229572991301204	-0.40036838998306956	-1.212102329532963	-1.269302510573762	0.20241634299152084	-0.40579282643648334	-1.1138241214486022	-0.4429566895432391	-0.8401950182913513	-0.5701895849828358	-0.5444842321558878	0.3760663801217473
-1.2550347600103149	-0.22317393165507654	-0.6146101525760166	-0.24541872648444701	0.2982797528548639	-0.8763769027739405	-2.1632947323921385	-0.3402905806076533	0.05320661556647346	-0.37975217213823237	-0.8473541817657365	-0.1220761709738571	-1.9291785659540537	0.15997240236155777	-0.698287305160177	0.06664196846670208	-0.08799442459662656	-0.4278715329079664	-0.4922662307708974	-0.025299467351369433	0.6512294230645087	-0.8218646610188595	-0.4660801333383244	-0.9873643079960776	-1.326299281645942	0.10911705458480533	-0.45620302799373	-1.0597424776294053	-0.31636551263508744	-0.8418849452193345	-0.5310094921878676	-0.5632642442250025	0.35457595839657813
-1.2258453053817715	-0.26365578967380665	-0.5716590742132004	-0.2828566698030032	0.324753672412576	-0.8851624005998596	-2.148704784530566	-0.44156394266810456	-0.07517958580683337	-0.3108310837318512	-0.9022108880243476	-0.13933369398862522	-1.949941952956038	0.11855116522752893	-0.6783028583395037	0.03771767539486082	0.015160285132574869	-0.4568090554552932	-0.4809593838228972	-0.14080490074949462	0.340110838841809	-0.8374893860098862	-0.4875959863135688	-0.7339312805436435	-1.3110917638957047	0.04572048150643112	-0.48267099303496747	-0.9970429072490299	-0.2663247650572769	-0.8673227926616018	-0.48431244577178195	-0.5777973813181334	0.3564794745699248
-1.223353351941061	-0.2924105219089227	-0.5679012799463002	-0.29982259491006313	0.341199592137822	-0.8224425173401884	-2.170839757590298	-0.48622023097757605	-0.22806291799510695	-0.21903987762164595	-0.971452140704541	-0.13568034701123094	-1.9434139928897924	0.13687433666826318	-0.6537830623759842	-0.05202479575285781	0.07036844704164699	-0.4155361808787078	-0.47967860823940933	-0.17854471891860815	0.05357780790639163	-0.8639749338268405	-0.4867767454187161	-0.5043975830869865	-1.2635630341776716	0.05555504800766888	-0.4741962345122987	-0.958392812368586	-0.16904813323314713	-0.8511350715619754	-0.4291520666815602	-0.5576660908475675	0.40834339349588344
-1.2318091939533582	-0.27307052445783564	-0.6136409477198459	-0.3395186998891037	0.3421587921217973	-0.7174236762552348	-2.198475858532263	-0.5142363034535672	-0.36740077785039765	-0.1322204362296647	-0.98222350721928	-0.10944083833380716	-1.888485581242037	0.14661822656576975	-0.599105904980547	-0.17160348190434932	0.08532936154817762	-0.34415291421758704	-0.5336713039309295	-0.1636223567148918	-0.17976686918530196	-0.8971037213602587	-0.4960686618839764	-0.33267549534447377	-1.2369603516118268	0.0953862159136315	-0.43789671463318813	-0.8773178283288336	0.020540770536350138	-0.7812254628569979	-0.40511403873489077	-0.5095164563796206	0.4398479655243156
-1.2560567409157735	-0.24383529539163548	-0.6972646228537847	-0.4122255628260132	0.34348423209965223	-0.618426115387559	-2.2010198583829372	-0.5366652974012307	-0.4609600985109079	-0.05905263212647168	-0.9617942698843608	-0.10925918019680872	-1.8231042989586121	0.07959501577673175	-0.5288893043068279	-0.22030946611505767	0.06376336244567829	-0.2566730242527146	-0.625847121705257	-0.14918682334902772	-0.35319717271976037	-0.9453327675912988	-0.4853538533381901	-0.1944704393049662	-1.253948363864504	0.15415889973009006	-0.36742680140036843	-0.729079995138733	0.17577630394489158	-0.6799410265811782	-0.43212640084819187	-0.40566105923970674	0.43344773723132385
-1.2946540197699192	-0.20968998933280938	-0.8307768426894272	-0.4769545783176574	0.35419239192075497	-0.4991790534333127	-2.152618630454679	-0.5301907406951154	-0.5063745936564291	-0.016585475158309347	-0.9741336201322579	-0.13610421599755784	-1.739481333873249	-0.08145090948149357	-0.49280527148505493	-0.2383842264582546	0.0094703628601422	-0.14711083196661012	-0.7024735234112741	-0.1312164892909345	-0.4684347800980501	-0.9851703531278562	-0.43046471338330966	-0.08712107833166229	-1.3182975298820452	0.256142650202334	-0.25512581408029467	-0.6143404935679835	0.2761804824926293	-0.5671161682576831	-0.47622766471885464	-0.25812351948969214	0.3983016560017103
-1.3247534573964752	-0.162676377516546	-0.9780789772330069	-0.49623809039205574	0.3655807117304949	-0.38138909843555985	-2.052924277332013	-0.5187342042182511	-0.5160520979659969	-0.01563255358731793	-0.9944492354575244	-0.1692265496434453	-1.6495947809361593	-0.24358380253705172	-0.4721341981009246	-0.2766381823721876	-0.02930466689148934	-0.013504814167738032	-0.7583673703595368	-0.11455847644792094	-0.49974635309884263	-0.9633175909026461	-0.30747078430137725	-0.044882240422924734	-1.4183403739249418	0.32421005558081706	-0.12666851371454363	-0.5872521899693423	0.36983313160526493	-0.4616513864231683	-0.4913156507641213	-0.11789391395159451	0.28762184603843843
-1.354082909409327	-0.1408588182801888	-1.0841643999984922	-0.49897165450737885	0.38469495141115984	-0.30681950713263706	-1.9821054096939488	-0.5195813424788642	-0.50584369608459	-0.020666465364519934	-1.0004939263708603	-0.2367630081316448	-1.6175854066549402	-0.3802700030515056	-0.4323279265404004	-0.2963731082837765	-0.05148740582071763	0.13874578489502956	-0.7974710498929781	-0.0983449595003392	-0.4937778714417993	-0.9057355624392187	-0.09985789436991341	-0.09903121852801286	-1.565095014914165	0.3294207328201327	-0.013302963131769114	-0.5290871208925079	0.36839346724042343	-0.37290798682343107	-0.48009429913547397	-0.009129791190089984	0.10491188058810523
-1.3824603792088745	-0.10983674162340103	-1.1318764846723088	-0.4995361949224984	0.4185983108447503	-0.26297773017695414	-1.9466851040806845	-0.542978494438658	-0.5330104832608175	0.001747907240141154	-0.9993577062743697	-0.334333611936774	-1.6270214610809162	-0.5017386544033118	-0.4037606476764937	-0.2966770822610907	-0.06931317629658344	0.28098654911438425	-0.7891860328372727	-0.0281569409648482	-0.4926071308090701	-0.8568727861036493	0.15619800321222813	-0.1834825444777994	-1.7290890320858234	0.3053389542276062	0.06038151367861674	-0.4034268308420247	0.2575889547467038	-0.2761596701964054	-0.4478092537267829	0.04767905589122519	-0.07134268218740199
-1.388018275365965	-0.017791567419090402	-1.1564296743619018	-0.4743250084893281	0.46052407014431507	-0.22217873539512434	-1.8860422358453288	-0.5972961929108335	-0.5760435235840772	-0.0159640045685286	-0.9927903541166483	-0.42944173877371766	-1.604631168143418	-0.5389090710442062	-0.3703869828683753	-0.3313768809018462	-0.05669985209825863	0.4126714874988666	-0.7368543429805932	0.11211326375007762	-0.48374623111822634	-0.7624470005285148	0.41475474142074764	-0.289698861140383	-1.858981342787248	0.24382010267691281	0.11623977428615029	-0.25559259200878	0.1590464111534984	-0.17614267911656908	-0.3746406332276913	0.06356347138580619	-0.1953746925550143
-1.3289953781410548	0.09899919358598948	-1.1611566734849659	-0.45590316336432596	0.4894570296609427	-0.17411563387430296	-1.7996767024531313	-0.6782584066751561	-0.5909996666079521	-0.09795669104656905	-0.9768832727657664	-0.5560372760235692	-1.5749604711444998	-0.5166262311989055	-0.30783168911325337	-0.38627925772697425	-0.011299842917535814	0.4741460287594358	-0.6505020516874471	0.306654300649866	-0.5054852777690716	-0.6293199730525344	0.6396363670567935	-0.41612552632199595	-1.9661042708516039	0.14927682375810894	0.19050871720154613	-0.06839603295946041	0.08219812023043438	-0.10463208700613218	-0.26550960871389695	0.07051290316468341	-0.2519836083188832
-1.2272452792248658	0.22278718969371286	-1.1352601998719112	-0.5023588969981047	0.49224742961432194	-0.12225976865790325	-1.7011347595192337	-0.7700317182415868	-0.5977041445152051	-0.1932074167732055	-0.9361838689094416	-0.7392697835417684	-1.5329659616840732	-0.5301356881085968	-0.259099272227765	-0.40299782647908966	0.024968437860927273	0.44690714485220384	-0.5473195687424978	0.5354426879689642	-0.57125335448995	-0.5256504690561399	0.7902042199416683	-0.5124079428650568	-2.0634030586613283	0.07656205759861089	0.2609786304343658	0.15118303801671854	0.019895403752109908	-0.025183285510301023	-0.13742396373821605	0.06485959556678558	-0.26817728938778573
-1.1086954941915317	0.354743631929846	-1.089418510534559	-0.5873816547806816	0.4836843897573814	-0.1068530053973262	-1.5599101524239862	-0.8534950068705726	-0.5838704706432231	-0.31710793668860876	-0.8632385387146835	-0.9211903156260972	-1.4275017844144464	-0.5792821606593747	-0.24695682352659754	-0.39602980761457374	0.06445968160489354	0.3895578688604359	-0.42910798481002727	0.7093040824956603	-0.6258190502545291	-0.4708000358708605	0.8635909569434055	-0.5530921385800258	-2.109339816824241	0.054780487877497806	0.3076315498879668	0.32290056643824566	0.022203831095729595	0.08515115418248158	-0.0027677441944346072	0.009484758217620192	-0.25126634135501236
-0.974480001853957	0.4289503612802055	-1.0324054599603227	-0.680931944096929	0.4678663100216471	-0.0961818397453548	-1.4088574433415073	-0.9142872620488653	-0.5396087816537033	-0.473697809626333	-0.7477304037053557	-1.078021840567319	-1.3134556783349889	-0.6632310128640052	-0.24701103088686938	-0.365632409883453	0.11946889518276124	0.2867902311347079	-0.31265746730485683	0.7701153542847018	-0.6304101899907163	-0.4260018733091789	0.863008864728644	-0.5727491398775447	-2.1037260223930216	0.05724499738258091	0.3486276723966306	0.45072127334015083	0.05166730697611603	0.18619099577135897	0.1249934279630667	-0.07564578107365011	-0.2568665411113789
-0.8312346782284156	0.42783921235832667	-0.9451260121232924	-0.7678265990454329	0.42492903073898136	-0.10659586887559072	-1.2965735524962627	-0.9485358517279436	-0.4848959947499328	-0.598074790327235	-0.5770019720065396	-1.2193720553888598	-1.2243419057172695	-0.7812640695706778	-0.2745303007854968	-0.30586644942134156	0.1781785477210223	0.10266993568159175	-0.20859445114625652	0.7639982441047412	-0.5755919815406478	-0.3872132203594324	0.8171744925589387	-0.60428993150372	-2.0990757896925336	0.126063491372139	0.3602334993390017	0.5546586906537753	0.03816424810591274	0.21165107909425948	0.24091134225707914	-0.18901528124417358	-0.34873188686852746
-0.7120549049656886	0.40940014646552053	-0.8351467663391702	-0.8490312808625866	0.3540877519224997	-0.22292871691685034	-1.2367569406226617	-0.9647121585139372	-0.4555601117801806	-0.6464666335846149	-0.37839069913981854	-1.3180931607283095	-1.1472265643739583	-0.8920571443415533	-0.30333247821058756	-0.20728535031795886	0.21854516412228686	-0.11981128239366175	-0.1278655651493722	0.7627070893608725	-0.4751837555102395	-0.3648359918408162	0.7686883669664306	-0.6437620333049012	-2.084454787778393	0.28893236237948783	0.32009320219838827	0.6399120633292507	0.0038356995443485113	0.21734346453588738	0.29791040065030894	-0.342399168363717	-0.49990969309951233
-0.6476981073985852	0.3845344354569829	-0.7396885898036007	-0.9079960415893122	0.2899957529932616	-0.40067433756562976	-1.2118822754160459	-0.9573904635472081	-0.45548426926991803	-0.6446436531879332	-0.16291792004116196	-1.3342809191585365	-1.0974025700988745	-0.9752295909766591	-0.30430821069550273	-0.09186876939426422	0.23191449197918476	-0.37264555521631826	-0.06975037304849234	0.8139299496913569	-0.36674103494150506	-0.36348112058285015	0.7032784492040148	-0.7062639194680507	-2.0498294064545037	0.4539606131436713	0.2568038725414243	0.7103511490235221	-0.020936456250617824	0.22301361409688222	0.25283571832511287	-0.46649616441513314	-0.650452993939384
-0.6182146582629928	0.35135012306032243	-0.6830326147026878	-0.9206982009295357	0.21242263428924316	-0.5426565536498742	-1.1967269942543202	-0.945127128726903	-0.45777471307986295	-0.5848788981376175	0.08864120932206232	-1.2925802845988759	-1.1002089828376376	-1.019387657743256	-0.2971709082595474	0.05078855641924078	0.24645761499018493	-0.6515862861861421	-0.05732284746493612	0.9136663620373249	-0.2801521395170251	-0.36227921866046364	0.6232299901889002	-0.8008862943465745	-2.0265363489637784	0.5795097687883312	0.21668444919027494	0.7334035090535637	-0.09277074369614513	0.1861020522488336	0.16655298809133948	-0.4995611195852742	-0.7990927786059051
-0.6291064547622758	0.3267697070452387	-0.6919595015358133	-0.8942539393791294	0.13167543563825468	-0.6631892982127898	-1.1618067911758019	-0.9408309275480808	-0.4724881600708951	-0.5035491136220067	0.3344510649970392	-1.2306146756452678	-1.1052117185893409	-1.0584796781687194	-0.2909189927080525	0.2003203706427068	0.2662728687780901	-0.9015692727200714	-0.1107752159571695	0.9827960570122704	-0.2493226361885324	-0.34337657933565835	0.54227605439527	-0.9018326374709483	-2.0024473056954926	0.7018902693550271	0.2005490099340642	0.6877261241948625	-0.1887566419517949	0.0965359250657368	0.1259668464176012	-0.45833333978597074	-0.9234282480736162
-0.6976491741202363	0.3161837612354447	-0.7563521118921035	-0.8609460548869864	0.12865831568866093	-0.7597012060370331	-1.085160641828494	-0.915235250102411	-0.5237273600046181	-0.4552815644825839	0.5465833570120084	-1.1532686777592	-1.0980126598246955	-1.090797560000095	-0.28705220100857237	0.3143573773616799	0.2588918856904242	-1.134687204184491	-0.209154790464032	0.9653548847344509	-0.2702582333855451	-0.3477689845429265	0.4412722756487567	-0.9781155044365113	-1.9615168791335544	0.7902840102706752	0.21240532235001447	0.5896526954779613	-0.2849411146025952	-0.001546544399168548	0.15952274369748565	-0.381475933564796	-1.0109624048566324
-0.7913914226539156	0.3015736544653325	-0.8663823684581308	-0.8185015294659085	0.20335383444075078	-0.7872148138625928	-0.978856237811763	-0.8755609415636924	-0.5901805674971119	-0.4093341722116654	0.7583066097922405	-1.0901525672712704	-1.0962637359440195	-1.064593872028705	-0.2970805626590918	0.3813485654383369	0.2238172948991819	-1.312154498297238	-0.34865926847203366	0.8765192050621191	-0.2584819599622264	-0.3855087049058651	0.3230213201685808	-1.0026472312568688	-1.9028862425179622	0.8417805231673643	0.24002134581180984	0.48326997117865583	-0.408305457589558	-0.08026156183416655	0.2449942918858174	-0.2786684666137595	-1.1181386415733088
-0.8771538202819513	0.2878194326755853	-1.0308581329092488	-0.7533119678461387	0.31024359265498613	-0.7577726821240259	-0.8377620922473165	-0.8316912816390788	-0.6830724740673075	-0.3768105446799516	0.9773925687977373	-1.0562632326025028	-1.0795879501050127	-1.023463786983245	-0.32443721047690016	0.41207331976040773	0.15913919242480898	-1.3849937409355824	-0.501231659855333	0.6962867027009285	-0.20051882079286987	-0.44571306483632034	0.23986836934140882	-0.9746900216366751	-1.8161028457696962	0.9381545805756607	0.25811892127770425	0.38970730292077677	-0.5037204544591527	-0.12838000752041967	0.34674355978606586	-0.19530286237744182	-1.238694665885245
-0.9560983452941116	0.2716477112044526	-1.1826832234482771	-0.6910639589156837	0.42693463070547644	-0.6725533532126107	-0.7067352281432419	-0.7528267435677052	-0.8072114948658827	-0.4081119467184326	1.1641644282590156	-1.044475637935105	-1.073751425061359	-1.0074892423903186	-0.35773859880465675	0.3755496772557874	0.045161693478117416	-1.4213526965890382	-0.5885645449545894	0.45604725445671246	-0.13433754149573532	-0.4954936571853502	0.197591227373019	-0.9303168444449653	-1.7082048789219257	1.0749465938673215	0.2591417369614741	0.30808627945704037	-0.5172483351287472	-0.1179736153849443	0.43310740822438554	-0.12332660466762402	-1.333732538597977
-1.0218271172274491	0.26615202869894394	-1.2674971501599672	-0.6366155215099256	0.5696984683203793	-0.5502420810410331	-0.6246966688560408	-0.6658135422275745	-0.9274370421348841	-0.47409140766652635	1.2965567939022111	-1.010586303266337	-1.1056591177216046	-0.9300039665519654	-0.40007454717792523	0.2910916767905535	-0.07506278306837705	-1.434517146049771	-0.5826009336439625	0.3039026593924458	-0.046256525656991024	-0.5366424084554194	0.18760942383841128	-0.8323743862373656	-1.610864197123907	1.1923276608665647	0.23542911212957618	0.2338961403284229	-0.5216914372202311	-0.037301840454388537	0.48158905514045347	-0.09255054964687512	-1.392879475926304
-1.065212306624981	0.28920086106495013	-1.2965562922510394	-0.5752737485090065	0.7296058256488733	-0.45253020278203093	-0.5770564665241406	-0.6343887467505409	-1.0385008141641068	-0.516765721497946	1.412451243744348	-0.9439379512256755	-1.1560728653983101	-0.816609933123193	-0.44007957905945283	0.21989161825881656	-0.18824448869025412	-1.366025609454525	-0.5166209789757101	0.234476633820549	0.012096860389946146	-0.6284895680879765	0.241377497305605	-0.6743015299588115	-1.5355178591795413	1.2779282910097816	0.15343686711224017	0.17107786572544498	-0.5463146622188362	0.11230116443336742	0.4324855019895498	-0.11042051707827905	-1.4241633504273874
-1.1024096116360311	0.3503140517683022	-1.2707958473897312	-0.465084373273401	0.8785783031600511	-0.3812819582181765	-0.5680763644871384	-0.642093670930403	-1.1282983463155674	-0.5538053686487141	1.4939182246627891	-0.832944829520172	-1.2133806269767533	-0.7503825380429173	-0.48828799146230145	0.13994646222597268	-0.29963565933129654	-1.2790108229268164	-0.42088300410979756	0.1792109774887757	-0.043387063321871554	-0.7548422392741408	0.3532038794524894	-0.5530130889769507	-1.4743735832663887	1.2863310948461588	0.02848636337655667	0.11459839660961482	-0.549045060152149	0.28385098350427224	0.2921780475291712	-0.13808035864262852	-1.3987831347827682
-1.1449548167277068	0.473035945532062	-1.1653055504131231	-0.3374091014957554	1.0805858197851947	-0.3407829560450355	-0.6226092843631792	-0.664784874339688	-1.1723173392722466	-0.609862015846687	1.4933728390164736	-0.6644871838111084	-1.2823207659941132	-0.6847762674182601	-0.5720925704444673	0.046836894714190516	-0.3839897517617355	-1.2364033037044426	-0.30985577071596937	0.16905107130752234	-0.19459625053318572	-0.9017365069520042	0.4888529244627473	-0.47846931327899567	-1.4373811916039603	1.1512055594103177	-0.06018549426947943	0.07006057228792804	-0.5718314719956142	0.41137375892509276	0.18312814121992077	-0.18079730239455014	-1.3345049799436821
-1.1931839156223503	0.6640484514134737	-1.0453962057517692	-0.22438216785783216	1.3883843746429299	-0.37412499169657243	-0.6647483588128473	-0.7092798029804691	-1.1890785340403824	-0.6792595650385623	1.4296081672013683	-0.46092914918662997	-1.3406453437822534	-0.5870656264938446	-0.6429957976816434	-0.0069664992698874936	-0.442062769640141	-1.1940384471449403	-0.1768352190993899	0.20056794694061728	-0.3625630977815809	-1.0874631331040636	0.6404556079516432	-0.3939389377261355	-1.4360196369844478	0.9827035238199218	-0.0972364705693172	0.07015553566601357	-0.6682889844397458	0.46718581930979364	0.16144254120503687	-0.24168756179044365	-1.2771236228341107
-1.2422389990844203	0.8764430662780718	-0.9857816053004493	-0.09825195405841361	1.709350129280684	-0.4760153384337579	-0.6544636414678044	-0.7365092470716075	-1.1944785207711124	-0.7432710357856946	1.3282346101923934	-0.27472955876413835	-1.373569852652197	-0.5515838919666616	-0.650584828119875	-0.003809846428576821	-0.5044728611387932	-1.1117151387660666	-0.021801337141568143	0.20204959992538232	-0.528395065052649	-1.3000030985064588	0.8142209135432961	-0.3776283696253828	-1.4243731082390862	0.8593841624893834	-0.09124569299294723	0.06823252725979911	-0.785249303183117	0.4592253740437678	0.14343429979616737	-0.25415241561604934	-1.2137282581044002
-1.2905240969327876	1.051929518305116	-0.9495299429609716	0.048038295091513396	1.9479293252948378	-0.6136690897354768	-0.6513760519054469	-0.7285017735129521	-1.157740408799687	-0.8248908399098689	1.1590968866286648	-0.12766720474589618	-1.4225600576353303	-0.5788551375961418	-0.6539818226969885	-0.004113820405890201	-0.5360061716346048	-0.9932755373966117	0.1689341642060487	0.21231533846268996	-0.6629384150216048	-1.489947307767983	0.9444586568533655	-0.4767038721436966	-1.3761531277142227	0.7098001712903891	-0.022675294601414393	0.03518527168634731	-0.8753276131830539	0.39749856941112693	0.09890040550126727	-0.21493776486379831	-1.1679059339894973
-1.3290093778794851	1.2086615783939583	-0.8927209355143475	0.15243370290877248	2.139403082095965	-0.787814799079975	-0.6520718467364002	-0.7247299912573644	-1.0612990727491813	-0.946491918643091	0.978278820473	-0.026806570237364234	-1.4834876849202878	-0.5890454606961264	-0.6671180730031611	-0.046436351093063384	-0.5364239631301327	-0.8366772322907454	0.4103403495755103	0.2740367685138024	-0.7251254027482587	-1.6528159446324735	1.007109026338395	-0.5949620783410884	-1.3487754063649633	0.5388101546758153	0.08835239156131366	-0.0031561922153205578	-0.9735722951835358	0.2973703989281348	0.109094259872353	-0.16836002567916603	-1.1511605091022326
-1.3304373511994407	1.3165331169720607	-0.8539527412676243	0.19152069849255013	2.282550599704458	-1.0019023814671946	-0.6299586172651349	-0.7399784799484012	-0.9135275257526366	-1.0821175170189696	0.825457217494885	0.013844483975200697	-1.518262799291879	-0.6148027154650376	-0.6553912140640857	-0.09970194496344027	-0.5507283481436904	-0.637390520408214	0.6689169326111383	0.336541357999721	-0.6622726997598603	-1.7633472159675854	1.0478339224007573	-0.7040505305819964	-1.3678371710381267	0.3946011413498113	0.20950386561441983	-0.07606432573979557	-1.0768806242603446	0.23128536169174882	0.1293738110084624	-0.10746976628327118	-1.0823856421434999
-1.301457892647362	1.3210678058154035	-0.847253325244288	0.20446055906019547	2.3253657989891643	-1.1981189755938835	-0.6280451814800095	-0.7748725083022292	-0.7435037862449113	-1.2200011252043759	0.6761124480120388	-0.002242353267801872	-1.5375619709519	-0.6869113827344457	-0.6684009805296213	-0.10833012939635149	-0.5579899622326314	-0.4143026456757843	0.849446253527818	0.39176468138907616	-0.46972029922418485	-1.8230271096046367	1.0550992955998104	-0.8311359424558876	-1.4292118638868883	0.19861395689796674	0.3549106830255065	-0.2257266096011686	-1.1478957923258784	0.22352503935140566	0.09622350475129811	-0.07958930783705472	-0.9778026013731231
-1.271274456590223	1.2997757899880453	-0.8247745740187765	0.18652897271674407	2.2892126795931618	-1.3646148734167913	-0.6474839495697939	-0.8215054525531269	-0.573040160177661	-1.3660674294885247	0.5667853503276256	-0.03768587421976919	-1.5840508080591822	-0.7783137284064934	-0.7494951914981317	-0.11003706019202313	-0.541875147405118	-0.19244830614628033	0.941782168250087	0.4300124948672527	-0.1948717189173611	-1.8921036909985218	1.0201953216850588	-0.9273393093958816	-1.564613234048799	-0.05560606643112742	0.5364917775789139	-0.4244137373987278	-1.2020321368036577	0.2307072287953323	0.005857824888786112	-0.09759716081962802	-0.9010550362390746
-1.2284352569914965	1.3219687373736881	-0.8231932397797648	0.09305296503406477	2.234730120503379	-1.5197967642833938	-0.6315458992232463	-0.8500056040351872	-0.4187158202943886	-1.4746383415227367	0.5131557617732249	-0.07016231226744382	-1.6242353846663498	-0.8749568116728181	-0.8508629552087713	-0.1297719861036094	-0.5394081880981887	0.006878849513397301	1.0017384752522374	0.42205390169193846	0.10727118712109082	-1.9602624563789532	0.956035824235834	-0.9371414601769483	-1.7341163106809403	-0.2680233142501926	0.7303257865481001	-0.594279479947603	-1.2264816092065052	0.26597333547665886	-0.10465220910226532	-0.14229965650837056	-0.8601984064894234
-1.1954378735097342	1.3307227890149798	-0.8877898932636679	-0.06330987362776107	2.1876421212900583	-1.6042446836296094	-0.568532979844952	-0.8417359210149169	-0.31141383677421064	-1.5728099790213297	0.49013594261830756	-0.11620255787759948	-1.6107320654015926	-0.9874385685574036	-0.9236634400555059	-0.11960054917050418	-0.5595218643828985	0.18923984066070124	1.025572908376255	0.368587395413091	0.41053892239491113	-2.011966091803802	0.8616290905899486	-0.917405409276359	-1.8512519019472453	-0.4472048910292804	0.9367049429855714	-0.7673502365068358	-1.1655192698954409	0.31700468152561767	-0.21370211541151646	-0.1729929801984192	-0.8247764533506319
-1.2038797157836016	1.3350022139168116	-0.9776708909777806	-0.21117489340934173	2.095907722822627	-1.6327011253681936	-0.4931697022172171	-0.8000042767004227	-0.26598417312663714	-1.680635126347811	0.480955284238658	-0.15612697954217533	-1.5673140132475911	-1.1233871837808092	-0.9564769621408047	-0.07309253064189113	-0.5389108172701799	0.3274160052769733	1.0002175542468432	0.292472764938534	0.6501275495278187	-2.06052292946822	0.7623069115749683	-0.9115820885166407	-1.9195181558701537	-0.5905689296678304	1.1306850684810086	-0.9185081935730406	-1.0391514891818352	0.3014173292030401	-0.34005723869024596	-0.1658229315376733	-0.8260454641328622
-1.223843342786145	1.4045991767939725	-1.0631649614481833	-0.33586404351753163	1.9845184446835595	-1.6835070164541832	-0.4265908343302808	-0.7484902024717082	-0.25799037254491025	-1.746262420628365	0.46763878470777864	-0.1595381156702415	-1.490422371470411	-1.2495919091067071	-0.9687458946826093	-0.04697415120676821	-0.4602068574459327	0.40533094194702957	0.9814661992198033	0.18651341005654873	0.7685559990227582	-2.101606122451613	0.6664772858485566	-0.8791717512566599	-1.9472310291257557	-0.6697148920596414	1.253318581586106	-0.9911551778077795	-0.910996538911878	0.21727675689399367	-0.44167130958291867	-0.10118218514999963	-0.8902132702082746
-1.2451649444164894	1.4647213427832158	-1.1595413320580175	-0.45524948498892365	1.9086544459509878	-1.7189704284100302	-0.4130445787151412	-0.7066980482814585	-0.23758873728414565	-1.7597690481128754	0.4059420334682861	-0.13531703073723342	-1.3690551886811455	-1.3229622354265915	-0.966198148749776	-0.040988202115101756	-0.3349091984537399	0.44640159763789133	0.9513479608892819	0.059747413974207644	0.8069608829159616	-2.0816326977777724	0.5731700597194428	-0.8357998690372032	-1.9063843905404005	-0.7302479398083028	1.305774414510891	-1.0115485632514527	-0.8031458205460135	0.1280664038009977	-0.5005090472791569	-0.018230237567188036	-0.9883409083038245
-1.2872901573552369	1.470277087392611	-1.249218286644515	-0.5343297120860149	1.855270606842851	-1.6889711675410386	-0.48312416434531597	-0.6766448099882764	-0.19642142271335672	-1.7617577540001648	0.29522874726614906	-0.09858171858883849	-1.2324764353948379	-1.348544798942361	-0.9355890593155829	-0.021183128362597968	-0.16084930348348334	0.4691916660591624	0.8858282849463462	-0.05798049890106288	0.8041832433755713	-2.003902422542702	0.5472561766771136	-0.8112417923491536	-1.7897515271336082	-0.7949119749178678	1.317902086189881	-1.035051999327399	-0.7089967354455022	0.0014997712473263647	-0.519977416369825	0.02520371105080098	-1.0432394182307685
-1.3149256410179435	1.4528590772658585	-1.3190860542584555	-0.5641612161271483	1.7951723678468894	-1.6539791725417063	-0.626849284114306	-0.6535300374486852	-0.17741528964143718	-1.751772793191066	0.15031523615961967	-0.02547441056604715	-1.1416544115448313	-1.3299498855522953	-0.8741179127659219	0.010266486982290116	0.05019508625757287	0.4565529857013152	0.8160260156461178	-0.18743463682719697	0.7551498709930989	-1.8944637893188485	0.6036113266543559	-0.7742465781109317	-1.6188240548995132	-0.8230543263140078	1.2802666437850323	-1.0494152102626966	-0.6420523424805473	-0.16618100459371998	-0.5249797056500649	0.0584617059925772	-1.0291423636716388
-1.3209875277585486	1.3918509952443046	-1.3813532153687595	-0.5858217404757405	1.7313070889138575	-1.6322297084116901	-0.8030810686419428	-0.6817478095105399	-0.19444951744652128	-1.7031116460114504	0.002902040840807829	0.05637267227007303	-1.0890240045309878	-1.2658381956489666	-0.7900061587422094	0.015854931642087882	0.22409582256287072	0.4063622582642309	0.7415809348557323	-0.3236197125984111	0.6420012321947788	-1.7614897311784419	0.6349365113968705	-0.7083719088833274	-1.4109251379971344	-0.8399068770249551	1.185791872667811	-1.0508396609339659	-0.6450557802071927	-0.3116703715646761	-0.4988055649837236	0.14811489136217046	-0.9962584320973079
-1.3540409101940356	1.2736788058498603	-1.423097038559859	-0.6011683259710052	1.6765629298284466	-1.6133730301511793	-0.9786822891040264	-0.7636580113284006	-0.22140394559401105	-1.6588629400192594	-0.13471693724624728	0.12172923311430497	-1.0607971865498387	-1.2173710779715181	-0.7192474844657614	-0.015664831543718827	0.29323036765621224	0.329337084691366	0.6541680012825069	-0.45027987632470107	0.48675184201562127	-1.6063351193794506	0.665765839808291	-0.6405473494465863	-1.1537588908625787	-0.8677910417110379	1.0841365179747313	-1.081987648945726	-0.6869053339850633	-0.43403442267902115	-0.5218972138773772	0.31459790584269504	-0.907951833968587
-1.3889702575792717	1.1334187777515765	-1.427824037682925	-0.6063383276673779	1.6353173305175193	-1.6538506042808403	-1.1482170483837266	-0.864628824010061	-0.30716665619947847	-1.6874091557763922	-0.25851947895996547	0.16799150533635088	-1.0675895188306053	-1.2020758882519234	-0.6517412518056984	-0.05426952666223833	0.2932104728230924	0.22604367786275142	0.5941716700433759	-0.5746117282177877	0.29172022602240555	-1.4443187402417443	0.7407910585997227	-0.5983085115378494	-0.8882557400577825	-0.8548817062082215	0.9491874690854598	-1.1303002675462814	-0.70090482884314	-0.5458364304934725	-0.6159672917474209	0.4972411069201416	-0.7723332034153846
-1.4240536020872478	0.9771972455457585	-1.3822714094430264	-0.6273600299672809	1.622498930731671	-1.7334557858010613	-1.3255142687462627	-0.9854065360231994	-0.457380332026494	-1.7328800872618146	-0.3300331718331416	0.17323940707183463	-1.0960603727020826	-1.2191956310598948	-0.5823558306561687	-0.059507232117445595	0.23919600090124393	0.12428713456565488	0.5278515093607622	-0.6993034101214597	0.07623508250447705	-1.2713759799914315	0.7875955844606999	-0.5837897344400866	-0.728136916803199	-0.8051925002819246	0.7825937553677067	-1.166457573752003	-0.7385843203228569	-0.5961117566009666	-0.7088205965492962	0.6734312642029188	-0.6405767795907136
-1.473542677440677	0.8110804817248274	-1.2857420064874794	-0.6578006434036784	1.6244522106990371	-1.8239892694949842	-1.497614771465106	-1.1161078676606668	-0.5802907041588057	-1.7183169597746848	-0.3890484436449111	0.12661381857579584	-1.1244295449525878	-1.2657993753704873	-0.5540415194735326	-0.04816666450237357	0.11001884945057432	0.08788773513505561	0.43655622480008055	-0.793197876413207	-0.08512052352380747	-1.0971876122942823	0.8188776512613831	-0.5455560764203877	-0.6668250649368793	-0.7603149557703153	0.6352665493258675	-1.2217025189527362	-0.81615244342834	-0.5481267261985021	-0.7922912290255314	0.8251053704879817	-0.518172413487265
-1.5042301040813322	0.6565406884278003	-1.1923922756039256	-0.6725084068502525	1.6434443703817458	-1.9171369744932023	-1.594656406794759	-1.1976751801825674	-0.667994983027008	-1.6843225185138286	-0.48160493270510873	0.05253766715568396	-1.166220691171074	-1.2949339943668225	-0.5770435093494038	-0.052001413139222595	-0.044225791731777916	0.17110080661112081	0.3531056906882804	-0.8519771669659988	-0.13748247221501997	-0.9619190141202338	0.8830371487106097	-0.45188229677874014	-0.633540291238355	-0.7401294493477308	0.4667315731878937	-1.3084278239885214	-0.8701398571097556	-0.4590497883892968	-0.8672174106230864	0.8813626753646187	-0.41317556485311524
-1.4980282199564188	0.490333831451043	-1.1364164442617293	-0.6760442126081161	1.654867570190903	-1.964150101883607	-1.5867199970041876	-1.2200436642544747	-0.7534239865873178	-1.6150699791262348	-0.5355981116903852	-0.06033258863213169	-1.2292022871996187	-1.3113937924407009	-0.6004249507471897	-0.03944494961490627	-0.17758085813772506	0.35522110206423885	0.23135196178271894	-0.8716619851921807	-0.09182358753864207	-0.8551245651256314	0.9656726842357726	-0.3020832989551744	-0.6518479641222509	-0.7345901708410681	0.2852131000028806	-1.391805669946824	-0.8657215768176669	-0.34711436529105727	-0.9063434246150261	0.8114271238120905	-0.3164548734943876
-1.4870384252881188	0.3503440828202416	-1.0798114799427194	-0.6774852762993476	1.5976469311468637	-1.938115029058018	-1.4960492330954593	-1.2312783311868911	-0.8013412845715179	-1.4606138218800828	-0.5186457078507296	-0.23103068469750215	-1.2763622230053009	-1.3410524851964625	-0.6192891121222173	0.030048178121156104	-0.328542851855216	0.5804929407625036	0.07779897659330662	-0.8402721083863527	0.035098470468242514	-0.7442873551193664	1.0325270530496338	-0.11829297181016458	-0.6902228573983369	-0.7549165063782304	0.18078153131099736	-1.4536743107689576	-0.8573318086225792	-0.1952210646982726	-0.8593219053807628	0.6560301076454886	-0.2031266932029887
-1.4711347224305515	0.25188727902616714	-1.035517117656441	-0.6856562559918888	1.4520578135791609	-1.8976160268848772	-1.3356250373835636	-1.2277889283515075	-0.8148260828962893	-1.3055569097304793	-0.4928762360623001	-0.36349983504360794	-1.2978983903266514	-1.3634906061556666	-0.6423453093583619	0.12982179052014678	-0.5094266745857652	0.8115886833696628	-0.04789713965518766	-0.7747618799884806	0.19835939948704392	-0.6593019628255233	1.0692850984632527	0.0680005927654953	-0.681278490897851	-0.8285466617824733	0.11715822102259588	-1.4995891040728737	-0.8247904296173688	-0.07737089735208934	-0.7735799631772815	0.47308355835547006	-0.09288827829440895
-1.436051377922576	0.1814944932725277	-1.0581318976336973	-0.6936786724172933	1.2749022965388266	-1.862624031885547	-1.1162974605136984	-1.202858859539178	-0.8305103140186902	-1.2226527330540962	-0.4384740178422849	-0.44179449208955335	-1.3131099608236978	-1.3831724873430653	-0.6322988785877554	0.26368725360526807	-0.6498841964156903	1.0498227526429376	-0.15119969531109034	-0.6721044946154034	0.3393992121827011	-0.596781210099198	1.0867909828479156	0.2472587426676464	-0.6696110151583403	-0.9086549564572245	0.005441699807529015	-1.5068300616518264	-0.7444670867791787	-0.017044953199226394	-0.6934081376858524	0.27030906680745886	-0.052638566744957184
-1.3892922515631825	0.14377549203252307	-1.0952507432655363	-0.698298990025259	1.0943285395555973	-1.8143680779734268	-0.919735420769119	-1.2067113216291103	-0.8145075443531826	-1.1622665074140013	-0.342077104855945	-0.52497373459699	-1.3249253651803596	-1.4277381670336624	-0.5751643208599414	0.45016359737886136	-0.7286279459061804	1.23849297302488	-0.25422208130810425	-0.5364062476820406	0.4283984559686808	-0.4908827243558296	1.1063880874115366	0.4157924964195435	-0.6934905884851622	-0.9421488142072587	-0.10368647151391108	-1.477106524311338	-0.6495485258974613	0.049106791679054705	-0.5906313725280372	0.06474928712585173	-0.055811093700535594
-1.3117617001325468	0.14442115964929014	-1.1157740811847445	-0.7048654864327195	0.9169811825184674	-1.7926186138434077	-0.7828160441903984	-1.2283738571505038	-0.7528020780031577	-1.0813924679975624	-0.2744265603108433	-0.555815249411685	-1.3371678323450955	-1.4743030910657817	-0.5010809284867458	0.6107320052400864	-0.7702280419609082	1.3759613715411103	-0.2969279421701127	-0.36466150027643623	0.47747773974851676	-0.3823400543832104	1.1063234104987862	0.578054981660972	-0.7022673790324754	-0.9415385547107622	-0.18440541537389718	-1.4064300301718542	-0.5371057746437521	0.125865051618491	-0.4866378343020571	-0.1277389423050075	-0.03208610951100098
-1.2221913736512895	0.15464673283577451	-1.1606295620719629	-0.6958031271373523	0.7785250248315998	-1.788483001452184	-0.6612476410696079	-1.2284141970676785	-0.6492012089838193	-0.9969138991604094	-0.24211246076662468	-0.5047289444404842	-1.3660250763762551	-1.5173547798958094	-0.42184783688760846	0.675244636270979	-0.7654731768451362	1.5106998151000488	-0.30925540716120753	-0.15841540479699667	0.49946929908485077	-0.3203874734747404	1.1160896243242238	0.739395221533216	-0.7082791663524721	-0.918137450172018	-0.2765423220710733	-1.2627979208188576	-0.39994051119386415	0.1859019293231507	-0.44013006369657415	-0.2884859178569389	-0.017409723942589363
-1.1560566093034537	0.16509753891182763	-1.2192409504791795	-0.6327083075842158	0.7144504659020676	-1.753405294278942	-0.5385050841715826	-1.2349492636495536	-0.5142318777196809	-0.9252790558453319	-0.23215917272136025	-0.44782957908536	-1.4029558411123997	-1.5318929741851197	-0.3432833027318418	0.6436781078578914	-0.7091509042813228	1.6098275128827155	-0.35746460060852947	0.05481562618205439	0.516548338903468	-0.27928242772911943	1.1887217973438637	0.8531739502231275	-0.7312999129192946	-0.850070044793535	-0.3263889313127715	-1.1046838963079542	-0.2961853897279677	0.28078243197713926	-0.4386699360147726	-0.4077569196174634	-0.04596246654278321
-1.1089894886985818	0.17083346983287778	-1.2841436686545027	-0.5445805775184749	0.6845234264020442	-1.7080635542798077	-0.44848662791687505	-1.2576001271416635	-0.37630468855528254	-0.8480302615359314	-0.2650868311176863	-0.3837446252001114	-1.415828734327146	-1.5197228168828532	-0.30412751949459516	0.5691109529620946	-0.6186692032498062	1.6138314468200807	-0.40683449692838813	0.21800911921843574	0.5333519103379125	-0.25069901473854295	1.2391913482607482	0.8827121519047818	-0.7507387234870936	-0.7477107500157503	-0.2725345544938491	-0.9683164853784303	-0.24410925459986754	0.40966159611647407	-0.4296117365073102	-0.5372038750542043	-0.06943916601405298
-1.0865199085168977	0.15512722966685608	-1.3878995990463898	-0.466272879410497	0.636005347212617	-1.6849641234106845	-0.3923664260827179	-1.265264711404353	-0.2446724277427172	-0.7577513005275189	-0.29442403400909817	-0.29295592517622204	-1.4054572089882522	-1.5218773423382799	-0.29014202054414284	0.5012779907944234	-0.5228158972757871	1.5475643179678165	-0.44589815222484647	0.30540547884842284	0.551991937666832	-0.25710187407052965	1.2577751811912727	0.8443730944143175	-0.7732148482061107	-0.6106840215331286	-0.12382967834734018	-0.8048607708502686	-0.1679807958592216	0.5149262550253094	-0.44764701731769374	-0.6814597386864149	-0.0981850189506758
-1.1156393644532883	0.1660134859960778	-1.5137261944085583	-0.3871035143531226	0.5738143082516184	-1.678278573845592	-0.3786027345829033	-1.2420894289890065	-0.1366271876219633	-0.6973650748874245	-0.29237883783541024	-0.22681217907166923	-1.3509558601485687	-1.5024283828217364	-0.2646826303358916	0.43625094226346867	-0.4206161395363638	1.4678091894376601	-0.5148599125484129	0.31304657495557314	0.5633320528152156	-0.25493845061023573	1.2866426432492402	0.7369973835733266	-0.8435967485377975	-0.45971521070746846	0.0681256895700226	-0.6402180140960441	-0.08222147895380146	0.5803886876040195	-0.48758421335507307	-0.8174700463587641	-0.2018300952298385
-1.163910462563225	0.22754711142662654	-1.6198966351438808	-0.3245286662349674	0.5236743090892855	-1.667693120367532	-0.47744908775534683	-1.1725232418257927	-0.07910822783846025	-0.683775584657613	-0.27354030863558054	-0.17909664175364587	-1.1956473522796667	-1.4384331537538357	-0.2559552453319271	0.35212029838918557	-0.334551091457574	1.3920782167334391	-0.5840217940568969	0.3000291951608426	0.5406059111210909	-0.24197976261068616	1.2195511257552893	0.5986605781953613	-0.9662832932528824	-0.3370061088734274	0.23561697623475714	-0.5364230418495468	-0.005075326438010808	0.5925961860706305	-0.48947697146110897	-0.928495492159432	-0.3510492109056442
-1.1650864405914232	0.318586245390858	-1.726509169322369	-0.28114819223092635	0.45100183030339674	-1.6540006005851815	-0.685948357568488	-1.0393006653650716	-0.07002229510894535	-0.6916268297751446	-0.1967091057108227	-0.12550749133936717	-0.9587495117447892	-1.3993799536068505	-0.2708622694070201	0.2582157220136686	-0.29939692133385165	1.3153563714891652	-0.6293692545598546	0.2964308950549826	0.5045884198907066	-0.2642258745559526	1.088537259492199	0.4838542046655011	-1.1130588812362512	-0.25243822557043094	0.3362912628229956	-0.4691652293211116	0.11218285389808828	0.5599983850650654	-0.45383904026458344	-1.0019057596014052	-0.5185862213510459
-1.1330830385382564	0.42428053270311716	-1.8435959173850598	-0.26242922057164686	0.3282939923534298	-1.6725572862369993	-0.9027971653530772	-0.903899733377059	-0.0805947410396152	-0.7148283984601898	-0.013391355342877742	-0.07423952823116868	-0.7213839357534524	-1.4025438063026556	-0.28233616066481837	0.14261208018085453	-0.3248623077279437	1.2512125409370196	-0.672195188132818	0.32464580117917075	0.45241011678894427	-0.30631429460170734	1.001439016987198	0.3653851995265868	-1.2772414213552263	-0.22842686153519404	0.35418010039423936	-0.417149038975258	0.24679147201041998	0.5232424743814368	-0.41714657240898045	-1.0115301710729487	-0.6846059362959505
-1.099581664472979	0.523908547522956	-1.9264544307904459	-0.2560707127381773	0.19440711459022364	-1.698763783410411	-1.0348242345266498	-0.774610298840616	-0.11724184199872686	-0.7243990455427699	0.24471240177613973	-0.014655659295970897	-0.5124485409852048	-1.398001833720949	-0.3170288712395825	-0.015477770634605603	-0.39680202429125916	1.2390389640163435	-0.7031139112030169	0.425885032981117	0.3514279982915158	-0.3341765664388489	0.8886424811490425	0.24019697812645094	-1.4339668315581036	-0.2608175578877153	0.2824577597935363	-0.41159368135730634	0.3034099964275757	0.4841295603508836	-0.3413010511599211	-0.9624429148570561	-0.84797728091272
-1.0464386573890698	0.5777241926042388	-1.960784687011555	-0.23790142516730786	0.06583943673815068	-1.6945853149322343	-1.0518494642965606	-0.6229120403150921	-0.19699782579136185	-0.7180807612133597	0.4922947608016404	0.036491198387564205	-0.3521983063371802	-1.4019420919862775	-0.3657793572451621	-0.1792262139507799	-0.5012101085070466	1.2704840007466667	-0.6919671612029523	0.5519525355134992	0.19071515182629536	-0.36120843331143243	0.7316500549308774	0.13000183144251864	-1.5633354674058686	-0.324331488561569	0.14304171995881573	-0.4423143341676818	0.26997503264419004	0.4281173770404987	-0.20640147700251008	-0.8757956345029362	-0.9842855912388705
-0.9788759197212759	0.559720576964603	-2.007425545265396	-0.1977002050800018	-0.04567192139887391	-1.6965781229756733	-0.8956652683357909	-0.49570011151300797	-0.2817442467593027	-0.7121146435514911	0.6993595111862569	0.057543358041837245	-0.26751785239373116	-1.423370885705102	-0.39669562172090206	-0.34292789203967156	-0.6173959339300994	1.294992929696603	-0.6675523766426678	0.6743159055839698	0.04051601535694592	-0.38856809161739353	0.6580046102781391	0.008976889137568339	-1.6557326585853527	-0.42133927698545737	-0.005913641661269014	-0.5097620734522883	0.19394586110111828	0.384223748674206	-0.0788836594586428	-0.7938640399987684	-1.0821649446161563
-0.9371426994585969	0.48551384761424154	-2.082615437791273	-0.15232898329632524	-0.12383800009298791	-1.7345914721053866	-0.5835577994758661	-0.4515077322510206	-0.3467867835609019	-0.7136683200259343	0.8462500452606841	0.05177066613280409	-0.25608883819675576	-1.4284369320462358	-0.4029475372723967	-0.5325842712682147	-0.6993029618867286	1.3145070521691176	-0.6593273959424403	0.847245975377384	-0.09407324600937288	-0.41769782366359864	0.6244804105020856	-0.11953141559164042	-1.7097968504770436	-0.529425622422675	-0.14699958465316404	-0.6089275810171589	0.08458101297223283	0.3583411836193072	0.04173911069894838	-0.7377721977835283	-1.1911619359334247
-0.9516884276883587	0.38226709103530987	-2.1107903929960172	-0.06662283448491921	-0.1371098398712614	-1.738298523627055	-0.21626510308588404	-0.4379736900397967	-0.42578434225090467	-0.7148283984601838	0.9115827008089458	0.01313803566466018	-0.30912597169447703	-1.4159756226553972	-0.3984663954898224	-0.6966366885616971	-0.7404653716128079	1.32593241921261	-0.6615087168580722	1.0035603652702072	-0.2491619462977656	-0.48402095701711356	0.5766841719789249	-0.22319179508819875	-1.7322729751960613	-0.6190164108122161	-0.2603025138675437	-0.7039384407908275	-0.05375087504916341	0.31346917650523276	0.14002733520530622	-0.7028319991174967	-1.316407782701433
-0.9863517800434053	0.2796660020731455	-2.0908451772717154	0.08712529067529157	-0.08091816081003322	-1.6696002162370618	0.10488769857644639	-0.44222955130144603	-0.5048729119532217	-0.7679227025135485	0.8749509648980585	-0.05591224063185385	-0.38654635790069924	-1.4002534098725634	-0.4007431046212927	-0.7615000587971761	-0.7549090204582092	1.310624449563184	-0.6584268506103002	1.081537645211328	-0.381868840372244	-0.6009769404464387	0.5411765468784975	-0.28050275731621205	-1.7519840966877624	-0.7115176675696705	-0.3269107760493951	-0.8150930748388845	-0.2044688409680444	0.25727910614980154	0.14789580104611716	-0.6999639796531973	-1.4047419680210709
-1.023101093424663	0.18691509814817825	-2.0638264664567836	0.26186540548197834	0.00947335767983203	-1.6036875544991875	0.30027558454378983	-0.5236960140304168	-0.5597525523795696	-0.8847591733918087	0.8015056978608485	-0.12399367353104866	-0.4446879087710931	-1.3996905158346604	-0.4369536212837041	-0.722942128905933	-0.743350122415263	1.2612628195575757	-0.6647106558167994	1.183517703505657	-0.4519525884451362	-0.7472156252575459	0.4936390160063387	-0.3055614814903912	-1.7513766338575203	-0.8314336586312867	-0.37137194760919895	-0.9326102552186128	-0.3279076493531863	0.23969052457040263	0.07929683940303123	-0.7078510331800205	-1.4329636643302497
-1.070546206967171	0.10641686341582582	-2.024752207518641	0.4297121846935025	0.12009527583171753	-1.5592672203696023	0.3657455294188931	-0.6179098905857565	-0.6093080485854524	-1.001160614857224	0.7066085954018737	-0.16969078710465602	-0.5063476437270337	-1.423972600021479	-0.5076761573199702	-0.6464342170780719	-0.7245693999496197	1.16933411410674	-0.6777785691921003	1.3041030899944046	-0.4997004417014801	-0.9076804582772654	0.429522636498947	-0.2865105271497671	-1.7358968051833803	-0.9579451465588861	-0.3988001069658119	-1.0208312334592295	-0.42213119985187986	0.23628843483380463	0.002153426881263082	-0.7385167797598372	-1.4470883060802997
-1.1132314094431561	0.028996811507598176	-1.9765300150257903	0.6032043680562378	0.23244375395475778	-1.5016043553706993	0.3822054258886549	-0.6655513327659544	-0.6461675085733003	-1.1172098896550977	0.5702167350190256	-0.18143801329716433	-0.583849375230028	-1.4641709983835114	-0.5613414439903088	-0.5472685526337066	-0.7101854356035835	1.0657980446152568	-0.6738762060861532	1.33318582143824	-0.5487108583852744	-1.0561481248353417	0.39776627233808776	-0.20912096574118005	-1.7208149693980204	-1.0711482831590344	-0.3766321425543001	-1.0846941052211403	-0.5087096361372982	0.20535832487559325	-0.09267375423119426	-0.8149329522172712	-1.4242461120001428
-1.1330270395845297	-0.058844015424738196	-1.9311134155376348	0.742051597522596	0.28061303315001335	-1.4431486527631214	0.39112029716025704	-0.7232575842805812	-0.6587725337790206	-1.2505981939077793	0.41714516361968706	-0.1646043592687288	-0.6125642649918304	-1.5284767896792197	-0.5786697301575994	-0.4286719362550627	-0.7062860483119875	0.9657603618468267	-0.6464996279890446	1.3189407863132716	-0.5592934354771854	-1.1640789174656507	0.3725207173941894	-0.10232495198939132	-1.6732024517033999	-1.1541435746825972	-0.2956000918523408	-1.1530677374420724	-0.5308258593971364	0.16090879949351594	-0.1801191787301078	-0.8816419818724658	-1.3806031759677662
-1.153396659001571	-0.1488771091488875	-1.8889955132792449	0.7980748055600053	0.2739683932610229	-1.4156564729810386	0.34656768439071545	-0.7799553378659082	-0.6650067881226447	-1.3639958608559353	0.2451896142166575	-0.14655965099363924	-0.5773417514879738	-1.649848390334838	-0.5613233748702157	-0.40108045216066257	-0.7048536203273199	0.8618400764724642	-0.583081224487775	1.3330164896685477	-0.5441656300464507	-1.232019155223829	0.33205452898283294	-0.04604163460132913	-1.60673763927708	-1.1956177489252802	-0.19008308610829255	-1.2260945751891525	-0.4468288902486678	0.11932770271288114	-0.20734785605552847	-0.8568501597724181	-1.347829593157106
-1.1834260979359712	-0.2353815542697748	-1.8324415597421417	0.8209981176792628	0.30483719274530935	-1.347558150808426	0.3081685071574257	-0.8071242720812893	-0.6623826372675438	-1.414687145295493	0.048441742308183836	-0.099893694022711	-0.5037039215818199	-1.793541651114229	-0.5115790872596302	-0.4799733905797362	-0.6897932316551904	0.7324402114966825	-0.49066526129154014	1.3173321345012412	-0.5625072332925174	-1.2749161274719156	0.28156341909503385	-0.037662376675579416	-1.556800005232216	-1.2158736699051513	-0.053777240903816394	-1.3045580663315752	-0.337191002326452	0.0543989312693249	-0.1876090929497143	-0.775966495457128	-1.3246287655950164
-1.2020037508338517	-0.30879246074365313	-1.7413363032623441	0.816184667824021	0.38242775144903796	-1.211254366245809	0.3581570170437959	-0.8745927835515545	-0.668616891611167	-1.446920753218642	-0.15173751429169133	-0.022527511899195708	-0.41143801871404423	-1.9086243666567142	-0.4384172200110775	-0.5496769618385551	-0.6409315215115228	0.610340448295594	-0.3853614937864315	1.2533035590881338	-0.638146260446195	-1.303805479133643	0.18674706500172228	-0.039744016223172404	-1.4954462593775983	-1.2025653185777023	0.12206356154680167	-1.377584904078653	-0.23430464383933533	-0.03281019256684973	-0.14650920264719317	-0.686478772748939	-1.2853721929186122
-1.2233673516794925	-0.3714822816739941	-1.607943108584476	0.7806929033049619	0.4458221503899358	-1.1021856249435436	0.47833383050267947	-0.9730221814513766	-0.7241184406216715	-1.451892517936865	-0.32671540915138575	0.05746262109205932	-0.3155319138155567	-1.994456002367435	-0.37291665968111676	-0.5727322188869257	-0.5498927651526347	0.5236896557621946	-0.2684106733189578	1.2119442743419477	-0.7031567991105986	-1.3166986088465171	0.028806044063207747	-0.062141403760556393	-1.4165179854342052	-1.1528995841705036	0.28504610968716365	-1.4247579621421917	-0.053552300654010045	-0.12724597760821538	-0.09651334924630048	-0.618115116479729	-1.193010277724936
-1.2434289768510525	-0.43235522396180415	-1.4678845050712064	0.7357822276494077	0.5622167084453772	-1.0518297227705902	0.6341701290479691	-1.0223780701113911	-0.8174654022534454	-1.3937021550473214	-0.49062652027125486	0.12889463740698925	-0.23988078781420427	-2.0417973319690725	-0.3482161725166887	-0.6282191610530387	-0.4393172826695292	0.4612242419615705	-0.15842407008671447	1.175495610916704	-0.7328385175050438	-1.3378083771560716	-0.11850640421318973	-0.0899141643069122	-1.3992367152634781	-1.1043135396417223	0.4151524394206234	-1.4571404740690492	0.1797726136472873	-0.24774221474952887	-0.12333643554899934	-0.5624369309179934	-1.0671023383748959
-1.241679009547183	-0.4657797847740078	-1.352362087653561	0.6690030390712699	0.7327101455970125	-1.0518511508140684	0.883177704175728	-1.0194332561578319	-0.9285746797888266	-1.2853383998763674	-0.5944770370905802	0.1983485984523873	-0.24657143847400356	-2.0369447971595562	-0.3599430314557634	-0.7317106090206766	-0.34718431048901954	0.41311636904746124	-0.10210996865011682	1.0669116136045615	-0.7483106584159958	-1.37253241633193	-0.19859798117013472	-0.10783207433681821	-1.4193039356556678	-1.0544365615626599	0.5159519687456485	-1.489024428260961	0.39745979433051504	-0.3663484020371775	-0.23257561766885065	-0.5390239643296251	-0.9358148967958343
-1.2414690134707183	-0.45520885449018406	-1.2892107396569261	0.544284176309654	0.8684107833299194	-1.0986928538566538	1.2111797362052659	-1.008702838190067	-1.0357249782884757	-1.1515564975834949	-0.6240414840012896	0.24689168950562063	-0.34440949417091293	-1.983431043280214	-0.362960574510963	-0.8455137896032572	-0.33665994376833397	0.3724501511280507	-0.0900226490809253	0.9249269247215464	-0.7200751490384489	-1.4155823579155937	-0.2037074572774808	-0.1039059440508517	-1.3849927592439726	-0.9565133838940258	0.5361369231580129	-1.5019631885249907	0.6119201410925544	-0.4581603531640446	-0.3925407170304964	-0.569083014484302	-0.8366113582544777
-1.2675505261675901	-0.41923165426285464	-1.2974914899192733	0.42449761401698816	0.9937346212361833	-1.1808908286376945	1.5044355138640217	-1.035004464186251	-1.1215331944001032	-1.0420326639782904	-0.6214736265832201	0.24618524119507373	-0.436777078659658	-1.9141368462003256	-0.36664667500953263	-0.9635726058681963	-0.4143492671034421	0.3580319445758188	-0.0855799587756948	0.7648237364819654	-0.6217329358893273	-1.4506778940492804	-0.1418116517745498	-0.12134955646231878	-1.3282054581132594	-0.8423244434918443	0.47416264223732413	-1.4647138034712976	0.8091541590753286	-0.5489716896624962	-0.5738128647858189	-0.555790847351685	-0.7694641355599108
-1.2469149117203595	-0.35422944233292514	-1.367563300660826	0.3399205460358217	1.182888858076059	-1.2289967862454723	1.6722307860663395	-1.0891809729483242	-1.1828746167008661	-0.9681398108536904	-0.6294044428567299	0.1774982811725536	-0.4826964986895141	-1.849520492676811	-0.4073744716946992	-1.1048035922497044	-0.5193939859790808	0.33712251179179803	-0.11249625814748812	0.5721876819911631	-0.5325041351165385	-1.4534531948518825	-0.07243488336339118	-0.199081666150893	-1.3037603159444864	-0.7501752595208317	0.38970729006315363	-1.3881020982015255	0.9402132598743534	-0.6304661921764119	-0.7179328748597846	-0.4530661117313472	-0.7415183111599088
-1.1559026121807148	-0.25906103872657366	-1.4607089884167683	0.2741070186940777	1.4176835741534393	-1.2359180442888176	1.7216539626525589	-1.1442449598881823	-1.2222672165314978	-0.8867478792791014	-0.6276773883100615	0.08452968350469432	-0.527233048674183	-1.7782076411161625	-0.43435166799059716	-1.2608123904512614	-0.5806501771567512	0.29162326250354975	-0.18013721865057722	0.4307109884172128	-0.4847103704628347	-1.4196469716894806	0.007247073146131355	-0.2604505080033301	-1.2693862985503508	-0.6391080311584194	0.29176746989479324	-1.3085940099001718	0.9874243223212783	-0.6744042923039686	-0.7727958205333453	-0.34311617322979443	-0.7632846047942625
-1.042952722519762	-0.16722608188586072	-1.5617273401798286	0.2264627789232021	1.660308850099997	-1.2436535679843215	1.689582169663258	-1.2498952029618022	-1.2508295058965673	-0.8013992516162617	-0.5988628466630376	-0.005936068720086285	-0.5183460750014424	-1.7098451307197	-0.42737698763546295	-1.383150225012197	-0.5437452617184334	0.26306995583910264	-0.22206260689139795	0.39773362627056164	-0.45911476643358934	-1.3854911043314766	0.09861399189270785	-0.2605032077387123	-1.1998003839962257	-0.5648676162576789	0.17825580278576578	-1.174529460889199	0.983328725421309	-0.7006871032102293	-0.7477573347306293	-0.2820052969520316	-0.7787058445174578
-0.9310248137642695	-0.11737453566101404	-1.647901554408947	0.1673791675827684	1.9156304458344429	-1.2758384892880548	1.5690357152004297	-1.3864659925478033	-1.2794373007677922	-0.7485328201124813	-0.5837738437816287	-0.1324710532576058	-0.4494872812808571	-1.6866306041909738	-0.41501770949320316	-1.483976055024955	-0.3810055267936745	0.24402093680375625	-0.2205416858860027	0.4205722487071696	-0.46694265968378507	-1.377383729545923	0.15182153211605703	-0.267327823470692	-1.179104753779646	-0.5404337648787118	0.08983443061330468	-0.9768631894060473	0.9992394988327051	-0.6933270267212491	-0.6701272129815955	-0.21573750106057568	-0.763505302321606
-0.8015692324932189	-0.1076745058835297	-1.6806674799850156	0.04753317998325111	2.117358922464247	-1.359514999069064	1.423571108354055	-1.444656323068496	-1.2986406243663982	-0.6998509572465407	-0.5628446696042538	-0.2729937143439366	-0.4631126184907764	-1.7119220156181694	-0.37810249714724176	-1.5665634463990408	-0.1346478082639333	0.19471997246386624	-0.24819843364199795	0.4854051500262903	-0.5290607803143926	-1.3905390924055006	0.173294267149469	-0.26066130694486217	-1.224999617954266	-0.46621682149706756	0.0016009225460242415	-0.8085168609065256	1.0321532048288233	-0.6281314247101155	-0.6207803052170581	-0.16085905169561635	-0.7937960379496418
-0.7137628730542638	-0.11097792159722597	-1.6659083604209148	-0.1334317357164791	2.2604541200736143	-1.4978544477620752	1.3214414733230466	-1.421339850943045	-1.301537808258447	-0.6376210355234394	-0.4981482973100265	-0.38844755252460283	-0.578968657423488	-1.7362817403619388	-0.30907845839953463	-1.622027005951514	0.11133190843652163	0.12972682259167317	-0.29340580931551247	0.5988786021881634	-0.6577504271197087	-1.4116051551906037	0.21488152204851357	-0.21273089761485603	-1.2962822390342459	-0.36202674822979564	-0.11938356119136499	-0.7131024067759981	1.0194940871380092	-0.5275807724951285	-0.6766707481481826	-0.12536731082491234	-0.84058391374668
-0.6993991414241038	-0.12473214338697454	-1.6507071474136452	-0.30983575911510286	2.3477761986147625	-1.6102016797164524	1.251274913339002	-1.3951794146569647	-1.2883260429706227	-0.5806114667544731	-0.42983874510895764	-0.5165367233453233	-0.6641778557959792	-1.7651252072697035	-0.24717365296768895	-1.6834998972092943	0.3025809392227961	0.06412701606230423	-0.3149988851684212	0.7450330858997314	-0.8198406155057855	-1.4256783340636396	0.22710545855849676	-0.1971581258094473	-1.3617206487473967	-0.2908845738497301	-0.28190688596350444	-0.6457496308694781	0.9642159398881143	-0.43352299742449835	-0.78239480807111	-0.08678693360804013	-0.8661848269186386
-0.73533646997637	-0.15866723208220215	-1.6360670530073176	-0.4576264972631153	2.3946723578312885	-1.6251155979770378	1.2134193258173962	-1.3547386476919754	-1.2217059819555498	-0.5323232019287217	-0.40684165035596803	-0.6365118307134889	-0.7023694726321457	-1.8027420571130726	-0.20322955290631942	-1.7449026406261539	0.3991902488553913	-0.04784158096393665	-0.36032633355288823	0.8798211745710234	-0.9930184063547521	-1.418117278333718	0.2289379710864486	-0.1969473268679193	-1.4045781987707975	-0.2456314850325852	-0.4598350673605898	-0.6201807413201904	0.9050407701334018	-0.36688206317232996	-0.8816023722289656	-0.07972719338822543	-0.9254421130106397
-0.8066371378052283	-0.1974823667181133	-1.5992202648789622	-0.5419510076901484	2.3874173179524942	-1.5962305953688936	1.1997643522599184	-1.2767615877983851	-1.1175742153643708	-0.4937713096761627	-0.4140225613657952	-0.6865283711001469	-0.7242513574647947	-1.8259954039202746	-0.1670371053640016	-1.8167340297261512	0.4292115520340539	-0.1981306568351687	-0.4590861383110993	0.9651432200223422	-1.1685606341678518	-1.378257840034935	0.2738021895648893	-0.1718095530906665	-1.4505568509220022	-0.19366554175397843	-0.6407690744405926	-0.6712472978851997	0.8076400293123092	-0.3511168238047008	-0.9498498216523575	-0.14530556152383917	-1.030080328162851
-0.8603261346879444	-0.22779871365424773	-1.5882019359877872	-0.5291448540629289	2.28933475959112	-1.469398006023489	1.1425787145908628	-1.1862186437056994	-1.0276249981923813	-0.4455451919093922	-0.4640162456114216	-0.7015252595211662	-0.6687128560912246	-1.8393689898552996	-0.14605885693832502	-1.9390017164461668	0.4500215474779797	-0.3530303233009425	-0.5601473366958947	1.0109051307804033	-1.31940253020027	-1.3013579697644184	0.33479251828930356	-0.10725237724761676	-1.5085800247073486	-0.1343530129983123	-0.8124977403666633	-0.7575452677196031	0.6739249959781548	-0.38782826272706794	-0.9648566894930809	-0.2679961249533373	-1.1086486478974928
-0.8768878252517656	-0.2611181657846499	-1.609201374538094	-0.4652923618473933	2.129113482267871	-1.2370537305931415	1.0369918489935523	-1.1149783499798467	-0.9701667124170873	-0.37339245643616803	-0.5366661585810908	-0.6795849934193502	-0.5523484090536639	-1.836146906741782	-0.1588517939627679	-2.0922279836246416	0.4644651963233793	-0.5117721485955019	-0.6225251100355791	1.0104394684137639	-1.3969927917418272	-1.2219450318380045	0.3989520157385275	-0.02143085817789741	-1.5305953155551448	-0.0591033227764393	-0.9383249432598625	-0.8359612771729805	0.5992113798029509	-0.47152411742348727	-0.9159153727512648	-0.4295979909225112	-1.1807063905754756
-0.8591501566597435	-0.30096937171258487	-1.6397908400862753	-0.4449540505763213	1.9207229257493654	-0.979081515163285	0.9332749320044329	-1.0751628517310277	-0.9412403790027575	-0.33792720144616895	-0.6162015653354954	-0.6010077570491853	-0.4385260025403384	-1.7852535216595746	-0.17858327310216465	-2.1892424476141885	0.4728807107333012	-0.6632745377810865	-0.702773705188655	0.9296682142728038	-1.3958220511090982	-1.1873084037110473	0.4810054590489258	0.04644640099422297	-1.4985673615054005	0.025816633312994403	-1.0028040789163135	-0.8894493998791437	0.5879422828781872	-0.5414559620090984	-0.8363654534946786	-0.626415826660055	-1.2968484643405245
-0.8385285419509433	-0.3252494772082417	-1.682503868133543	-0.4659311838960839	1.6831203697188954	-0.7184093662552158	0.797160068199007	-1.0734282352926303	-0.9543459647762136	-0.35833215247721384	-0.6756486007839314	-0.5292326086977044	-0.3660270067890421	-1.678361884875553	-0.21134258782718773	-2.1970522405697235	0.4525282964511465	-0.7839992125592407	-0.8453600494444273	0.7696285254468557	-1.335219006591434	-1.1973169688101908	0.5290172872812604	0.07034573098999591	-1.4596897403698024	0.1711992225938013	-0.9906346596583935	-0.9173686330360271	0.5429155387779181	-0.5722748925641524	-0.7755808788893737	-0.8338232727273175	-1.3917484010986618
-0.8132590140830679	-0.33365817175219376	-1.7434957596962601	-0.4581761813515259	1.459173333460289	-0.46731555278174614	0.6498689999213755	-1.1035218135029867	-1.0012014676167307	-0.4149895545786377	-0.6657862103463851	-0.5078171327694384	-0.3442468035773625	-1.5344551125645416	-0.29370163720207093	-2.119562258969011	0.3710390599900437	-0.8390229713651607	-0.982202915692986	0.592782658479413	-1.2260646593635947	-1.2193664058954268	0.511080223478252	0.038567790554598136	-1.3803215795493398	0.36749153679389696	-0.9388259142070121	-0.864450290598368	0.4574789052646124	-0.6017596702813269	-0.783449344730186	-1.0495865831953775	-1.443446796879113
-0.798629287422719	-0.3642447981558118	-1.773490099455567	-0.40946228605726287	1.2810586164359798	-0.2650348223508258	0.5531970055956654	-1.1836368890066948	-1.0445075409769389	-0.5030105057775244	-0.599135539486192	-0.4913467950149957	-0.35352016740978465	-1.3363164112223793	-0.3720493419167473	-1.9390484816734452	0.2447068696755926	-0.8408024975595436	-1.0880870346343614	0.46072504459433317	-1.0669816675047215	-1.2675954521264672	0.4858131095634396	-0.060613111434478915	-1.270245125310352	0.5163948539391097	-0.880608915389967	-0.7284152514921405	0.38172277351487216	-0.6101425972793504	-0.824143644009984	-1.240585648673619	-1.439612177341504
-0.8297507059547353	-0.41920162321091414	-1.743682799229908	-0.3761841142185467	1.1533629385693396	-0.11111718604941914	0.47522449735185307	-1.3311599661049094	-1.0518946014765613	-0.6163460256667039	-0.5461195097838965	-0.4793977264480473	-0.34316897839508176	-1.1335775068807954	-0.41368059460646567	-1.6932504470968923	0.12046363683878199	-0.7963345645884938	-1.2162046172203902	0.37260902494317366	-0.9023433965650621	-1.3449323776414848	0.46406010790810787	-0.16959616420462137	-1.2103367220518337	0.5996952752109157	-0.8104312352096514	-0.540720134707876	0.28519079567256234	-0.5813693677423772	-0.8605657178504368	-1.3673576244177004	-1.3643819077079438
-0.91607309312001	-0.4868916142897125	-1.658902879706155	-0.33788450395059644	1.0857829396983716	0.022293812643687662	0.4030575272288157	-1.4530671957988655	-1.0116525655309805	-0.7496928985467333	-0.5331438762819628	-0.4894696609326913	-0.3472362432338654	-0.9983470668091998	-0.4444884443616606	-1.4410455763831629	0.02848982332323563	-0.7171860927155137	-1.3235296086931925	0.29080061371287175	-0.7773037058500127	-1.4177676341381098	0.3905008991390383	-0.26840816804602385	-1.2263611725737755	0.6186837341596044	-0.7460982160794514	-0.3065879260402291	0.17595005654064644	-0.5426789354438193	-0.9004488350847886	-1.4337633058603232	-1.2506399195527693
-0.9975655705266055	-0.5773151116891185	-1.5140152555060111	-0.2672129577734659	1.0534840602379754	0.10635602720729984	0.3425886077011932	-1.5070420049750786	-0.9657830153238833	-0.8867064479064505	-0.5693665729581122	-0.4775811450780747	-0.4052761124832922	-0.9256949156411212	-0.4534326588067191	-1.2173908769230455	-0.03366163534485307	-0.6386644993882798	-1.3699977478317078	0.24453070764574752	-0.6678509345393191	-1.4971368665400728	0.3129748397212231	-0.386745423846489	-1.292909772976683	0.556249493364166	-0.7447205459747833	-0.0785571144145191	0.1019314507484677	-0.5447691082231676	-0.9646674136824753	-1.4102400308310235	-1.1721543613908814
-1.050498581534051	-0.6619576315895609	-1.3397794281173412	-0.2253923980743652	1.0663199000235308	0.12122708938092885	0.23932830606988728	-1.5483097402420938	-0.9247825542756747	-0.9958366834714644	-0.6582417089056805	-0.42831142147684736	-0.5003687644140224	-0.9112149517695235	-0.448626272862506	-1.0137516947381895	-0.07924069802365585	-0.5640457305555504	-1.4039182886757127	0.2712216278427518	-0.5759592727195411	-1.6051113646948358	0.2645749500123798	-0.4981263145765179	-1.4055208135073802	0.3886863185376141	-0.7491040417623698	0.07573463412847785	0.08075845586559699	-0.5743650653435022	-1.0594134765903882	-1.2562494472863357	-1.1496708007926597
-1.0763000994623029	-0.7024394896082937	-1.1836524283044432	-0.23726260311862046	1.1145763792173276	0.01254405286126461	0.0892323148799734	-1.6019618300809306	-0.8911691537270873	-1.0258537129577414	-0.7446171606409665	-0.35473987599283563	-0.6170382563144942	-0.9323914136782511	-0.475928713320042	-0.8585846706276463	-0.1390644612166601	-0.4876878793055825	-1.4406805503455875	0.30201884345467456	-0.5121194746878642	-1.7296065510918577	0.22158636200372211	-0.6007326993654277	-1.538345703389289	0.14744604526862248	-0.7100074340949919	0.130291094838096	0.09930034001273266	-0.6155459162727714	-1.1738171843995695	-1.0638715262964127	-1.191217110315262
-1.0526265417755556	-0.7140164601321968	-1.0791823469659054	-0.2721601145691304	1.14295125874328	-0.1874224488740455	-0.03646737004960924	-1.6596479116369718	-0.8895461240074578	-0.9734015951804805	-0.80154178747519	-0.24737991702727946	-0.7393409100166789	-0.9500546403848877	-0.5362434361838775	-0.7663870250477973	-0.24034905663254644	-0.45905368508684585	-1.4575307541158868	0.29712938860494525	-0.43774301096163776	-1.8307411346701303	0.19399087922986244	-0.705842321584988	-1.6429130981677946	-0.11177341162792749	-0.6746472347417951	0.10678765876215324	0.13544087993003906	-0.6375372022171835	-1.2873285919587671	-0.9292952283562121	-1.3359395138714234
-1.0358268556584076	-0.7273802782466904	-1.0231725084357741	-0.29095336786197723	1.1654662983671307	-0.43285925886935955	-0.17427823375548832	-1.7267331938941033	-0.9252527778393063	-0.8891094675202608	-0.845263536788185	-0.09444394991278326	-0.8627823978737197	-0.9505593040050766	-0.6265167601586308	-0.738421419135167	-0.3547045574085256	-0.4960597411746222	-1.4349370723383754	0.30136268284713397	-0.35083273575562096	-1.8574670628715626	0.1887520492970136	-0.8087649047861936	-1.726365922846798	-0.3501032165290124	-0.6549423774871228	0.025024190231288896	0.1751309371606542	-0.6393160726676925	-1.377288680798556	-0.839972968309427	-1.510235386091745
-1.0801780270076742	-0.7502489243010425	-0.9917158595952333	-0.2895865858043153	1.2031715777372043	-0.6907457621253068	-0.36442591490220644	-1.8451308507940916	-0.9668599789696204	-0.8070546339832415	-0.8708057645573162	0.09175564050970964	-0.9530553409704916	-0.9167274313131306	-0.7546990980843498	-0.7425133765220464	-0.4205166653707633	-0.5400019050427847	-1.3539880530380803	0.346531932411288	-0.2797618926394494	-1.7881938066176477	0.18743695207107205	-0.9028866321785902	-1.8004344941482375	-0.6181949076438609	-0.5789409100461559	-0.08653403817362233	0.17510611536126106	-0.6197707335927318	-1.429636962131239	-0.7758286099059637	-1.6363916101600453
-1.1409368917980234	-0.7898899128653778	-0.9880430832981755	-0.3164319681759933	1.2191814974697341	-0.8242639010358026	-0.5267852899876926	-2.024159403203683	-1.0050239301339914	-0.7548925358145435	-0.8848721693518826	0.29967347042213127	-0.9729849386805256	-0.8184344862115708	-0.8840920670561673	-0.7734485743668693	-0.44733490041704355	-0.6149644459812477	-1.2434811347250463	0.4076395347972818	-0.23520488149975588	-1.665272019100841	0.1938830843752784	-0.939512948269137	-1.8644485082594346	-0.8989612190705675	-0.47603312798519576	-0.2211683674531011	0.1363096429088195	-0.5805021683977579	-1.3834266249424183	-0.7980557607542857	-1.760009812663887
-1.2432329805130184	-0.8484204331016588	-1.0324224635542933	-0.3660818120532216	1.2234717373980586	-0.7736294342976393	-0.6318937966387204	-2.202159287725391	-1.0154295225420817	-0.759698575042161	-0.9130277033429444	0.4604611059024073	-0.9416466630977078	-0.6826993825197858	-0.9951810173757772	-0.8400656406252974	-0.46780668369791983	-0.7217157957557682	-1.134815331313277	0.4364682685865898	-0.24668273084022352	-1.527468500508666	0.18224124008005724	-0.9238874767283549	-1.9158314849003943	-1.1253440207517726	-0.40992583675049676	-0.28607583637394124	0.08875107527038484	-0.5507505601130029	-1.2381979994063452	-0.8508383497414875	-1.8730345338551928
-1.4303254849043125	-0.9129121171485621	-1.0960499121820289	-0.4009941798304463	1.23585413719119	-0.6657178073431789	-0.7113883560752471	-2.312831850486931	-0.9988806868026812	-0.8241036438294836	-0.9345931607743557	0.573613941014439	-0.927675608376493	-0.5446932925371447	-1.0702040039937055	-0.9193327008626	-0.47033332750420953	-0.7816332515962487	-1.0182047168601687	0.47691739507070363	-0.3178913081484821	-1.4171994623202566	0.10978153882775561	-0.92446717381756	-1.9775622766496448	-1.2959584930608092	-0.31699572605366255	-0.24652358940169883	0.032157372652623556	-0.5545973674622253	-1.052707705014711	-0.7952980497309217	-1.8484543467471994
-1.6085561548688125	-0.9486941155382655	-1.139409076800072	-0.449336666956866	1.213792537559765	-0.5383280888673525	-0.7523532767476815	-2.374229204422803	-0.9710161485320334	-0.881651820442924	-0.8848039961460987	0.6940532858438188	-0.9172634103892108	-0.4088223178706933	-1.0911641832992918	-0.9827697316660811	-0.49814630420650835	-0.7588229612864061	-0.9378160368776509	0.5476557418576811	-0.41806997719208	-1.3523404640358332	-0.03375808953815305	-0.9255211685252019	-2.029259458202799	-1.4412002532270374	-0.17269521948420408	-0.1384077834523496	-0.032428949369929974	-0.5775670321544133	-0.822710555729692	-0.675889162419226	-1.6918970382871923
-1.7200640714713777	-0.9534390217452096	-1.1800136591953194	-0.5073060537937727	1.1562754185206816	-0.39090314973973206	-0.755071225306097	-2.362813007863113	-0.9239937921689364	-0.8962978106753609	-0.7811807233460649	0.7870016992742368	-0.8930631845984562	-0.2948848005432526	-1.0563088506437088	-1.0416471528098956	-0.5681363271240253	-0.7079042458607135	-0.9241277478290945	0.5888456948341776	-0.5255944698135737	-1.3286957753081563	-0.23222997580077465	-0.8827816831303303	-2.072096061232057	-1.5302042536391833	-0.05630296942904378	0.024145778984013024	-0.045609324848014124	-0.5922649492517432	-0.5649439410889548	-0.5627954333510343	-1.55302311920566
