# Supplementary material for: Obesity dysregulates feeding-evoked response dynamics in hypothalamic satiety neurons
Source: Sci Rep. 2025 Oct 14;15:35837. doi: 10.1038/s41598-025-19800-2 (PMC12521569; doi:10.1038/s41598-025-19800-2)
Supplement: Supplementary file 2 — Supplementary Material 2. [file 41598_2025_19800_MOESM2_ESM.zip › Fig 1/Fig 1ef NCD and HFD/matrix_MPK148_3.csv]

0.0777461277027881	-0.4439414476734996	0.7897680516973933	1.937755465692915	-0.18720463587157932	-0.19739649475137752	-0.423014379217049	1.5576233526033763	0.3117145504937394	0.8474705918601314	1.49194872702468	0.983644102810129	-0.028791180183821048	-0.2353895381982075	1.2445255549316738	-1.151446888459524	-0.32052878670752744	0.07068215920267444	0.346030397437575	-0.6924978349479999	0.9088097082901063	-0.11378889273775002	0.7203860390371333	-0.008075704501635588	1.2756319471442785	-0.5194498532561835	2.524682262254208	-0.8364551240319242	1.4718004651456518	-1.5971182630967602	0.5149588995300995	0.7048344664247812	-0.35707784051013813	0.7386863653291285	0.8662053751129128	-0.027312948252225966	0.9716722763698111	-0.17446113533758414	0.25850877812741696	1.750693147485159	0.16457962719103672	0.21945203064561017	-0.1893381307208519	1.209351875009239	-0.636990944451529	-1.7624130616490525	-1.4284443904790645	-0.7232512479877723	-0.18759091862305252	1.360933799494171
0.07277331559653595	-0.4525292499969519	0.7948677233928394	1.8969617141853035	-0.2463021339401731	-0.1200296047235091	-0.49329573817083927	1.5353364496436068	0.25553949683254606	0.8762353346228804	1.415660580059978	1.0595389379701663	-0.032903011292237834	-0.22060329179145052	1.1428353141803314	-1.120038033461618	-0.25941091380342446	0.0980061971876097	0.4292228835274503	-0.717753364432631	0.8699511159108069	-0.1856601445063669	0.799496739721308	-0.03763005919037788	1.3198841602948934	-0.5437318287781697	2.4931234533173945	-0.8652640582352635	1.456682206358723	-1.6473354955988042	0.5613399375978654	0.7147284227819535	-0.29287094830009525	0.6904106124319908	0.8595658809545472	-0.01761808584720647	1.0204892439412516	-0.2765910501424421	0.3243063285603226	1.844655109535301	0.2072160483957864	0.2299295815113846	-0.07767397297545817	1.1609391680638077	-0.5935275314719581	-1.7307878671428907	-1.3327535673904465	-0.7341594590780108	-0.003818757234911277	1.4252574746770406
0.06967332262519056	-0.4680919171516243	0.7937427958129576	1.8322238041840972	-0.25540136299027016	0.007471941581630337	-0.5091066891129638	1.5214318685395698	0.23729104355766117	0.9430386989625976	1.2591142981731969	1.2015716965157635	-0.010576489747383752	-0.25007310233825053	1.0077868729582244	-1.162239892686603	-0.2681420385040139	0.11034497660470939	0.49374373932284654	-0.7594476184850351	0.8261660784433165	-0.2381337304759634	0.8884239604715113	-0.055169506286704605	1.3630933919907857	-0.6095158832683779	2.4507994475577735	-0.9496842684132153	1.4314066738342763	-1.6168396891119796	0.6450936231375588	0.7383478185953951	-0.263619793247885	0.6594812546170771	0.9652336474619125	-0.056103751758053357	1.0718587326928937	-0.36182355811827566	0.34111734857586135	1.8904568490687794	0.29196734436851407	0.2363831454504518	0.07515540405162623	1.1156719194792384	-0.5737894459194115	-1.6765664947982506	-1.2749624306911782	-0.7548446593676368	0.17238457180230216	1.5040878523175154
0.0749116047955081	-0.5247626939053354	0.800267375776249	1.8056413541527812	-0.2785293616718888	0.09486576286495735	-0.4660268938438532	1.5196061053027523	0.267334470984094	0.9942022168274822	1.0830936159009108	1.2805591242471739	0.032507565156213745	-0.311785144633116	0.9433276152109389	-1.1859481210730545	-0.2885062513172298	0.08207576749450764	0.5450647898128327	-0.7818969780269311	0.760915815948712	-0.2708713192663281	0.9657243903450357	-0.04872742962742711	1.416713813565129	-0.6537883889740067	2.3461048385329395	-1.0222351260353768	1.3937678959594333	-1.5649244142476069	0.704956813347074	0.7504121403789512	-0.28883525989559183	0.6905728293436169	1.104413501314376	-0.09734888608071893	1.0846494914010554	-0.46112970841293566	0.2992950493627898	1.894926174321918	0.38806227534066823	0.2367342952530196	0.11149001086658576	1.0617204706375025	-0.5791140235778749	-1.5791145688274737	-1.2410174941859475	-0.7964271640514131	0.2856206871248287	1.5573322327662935
0.08409020010695265	-0.5824448260595769	0.809986750066393	1.8097162952001173	-0.3170481648971193	0.13802714422365736	-0.42026932901092684	1.4919390468342923	0.3228899906494438	1.0236428524529617	0.9511076108639465	1.2909659160380564	0.04537326828230377	-0.34599887590208267	0.9440926679567785	-1.1424244220045234	-0.2998769009995548	0.02069463612683074	0.5786789109068791	-0.7912822586612227	0.7050157451521016	-0.29712583437104245	0.9683670124768782	-0.04094478289272358	1.483863194580808	-0.6774402282184624	2.221275627541801	-1.0280775348934066	1.3068055536842835	-1.505558439799516	0.7545577423778178	0.7500265670797385	-0.358971276272863	0.7225944476967577	1.1770118134205354	-0.10043991039297025	1.0899365885809364	-0.5715411597733071	0.24108005086479692	1.8855795062595533	0.45135193544092045	0.23995158668734828	0.07003075430431478	0.9705705577020964	-0.6388334959761285	-1.4663842230295088	-1.216017825275713	-0.8179102797818963	0.42045077233531397	1.5855804489804373
0.10078300346508155	-0.6551054804388762	0.7882231511543561	1.7906319140600364	-0.36728958659169403	0.22683385127479644	-0.37681679898343506	1.4494158518408322	0.38207931548269386	1.0919866237821556	0.7757843589084974	1.3480020345825674	0.06225341704319516	-0.33992008571263754	0.8968209616486333	-1.0811589643020365	-0.3095669353493404	-0.05657568110303111	0.642266185187547	-0.8166790018591046	0.6501813951296698	-0.3468508806518428	0.9218971741415178	-0.06583998048935828	1.5793853960988664	-0.726525671354177	2.0278704754971004	-1.025282638291589	1.1735060423567527	-1.3906432074415889	0.8511666447677962	0.7861977075266867	-0.48418078478682425	0.7259945141642424	1.2062776621813422	-0.08963706371309231	1.1379314941840442	-0.7396658396989173	0.19472855009637238	1.869560689837756	0.5187618123915391	0.2815656854520766	0.07039480046122752	0.7944522413056794	-0.7371425353856436	-1.3055353637968337	-1.1447758309349059	-0.8284064028976073	0.7097534305682263	1.6387291808415818
0.11305477993750672	-0.7428144056915433	0.7250322192340218	1.7265325149519932	-0.3657394882816972	0.2744389862580764	-0.269243125611771	1.4124185136587037	0.4381471421061402	1.1486568346604584	0.6411266592731921	1.3936434740190284	0.09233470778375516	-0.2887637804359279	0.8768060413661741	-1.0263208012516292	-0.3740460389185304	-0.09831443799473887	0.6563736391878271	-0.8415760657639545	0.6257301411409373	-0.3512975216489583	0.8553389285835946	-0.10568620457559112	1.6521780517713818	-0.7335440857556094	1.8238311100129863	-0.9856166057504213	1.0252412196074583	-1.2198322130978636	0.9048761303202915	0.832786602020302	-0.6926771920428152	0.7167027294668371	1.2048456144216928	-0.07903566871954977	1.1618275968799114	-0.783282835829248	0.10012551234381491	1.741183744096966	0.5434309588500609	0.37554476126120306	0.03816271379917272	0.6162551872099045	-0.8862703345866549	-1.1700150235722329	-1.1076294302377792	-0.8178860393128042	0.9247812219356675	1.6276977104012977
0.12969236476014792	-0.8366960863198474	0.6277634811605938	1.610749206325179	-0.357259538703485	0.26053801338119903	-0.1253217580402235	1.3386828618324764	0.47884575998665585	1.1576896974150983	0.5831219163067812	1.3849876994305284	0.1319814161554888	-0.23707352737230716	0.8949772320499635	-0.9194579324324893	-0.46519292452118854	-0.08948825817771897	0.6331585788550151	-0.8545242770094111	0.6062455481186664	-0.34917086725903274	0.84479083515904	-0.14785041726486137	1.708990741583948	-0.694823297943373	1.631703045956387	-0.8719073124657373	0.8463633934623781	-1.0388019343644324	0.8964764147647133	0.8503920243617353	-0.9136265806612865	0.7242036394599923	1.1146526427958556	-0.02781657746808234	1.1517601530485688	-0.7134793771371429	-0.021124946903139607	1.5700427849050462	0.5218910910120717	0.5181988940272104	-0.06878284568162465	0.4856229338927237	-1.039380422566653	-1.059965019371426	-1.0920081681955647	-0.8065899807171399	1.0625248516475057	1.5491383370924452
0.15213509822653476	-0.8923206333488768	0.4862025945087768	1.458517567546999	-0.31919094785505475	0.21149720414998258	-0.00016361599522630722	1.2222513319874342	0.4845645353328633	1.1586537616534152	0.6475644775824504	1.3918454145634456	0.1808256414802689	-0.18782711225647059	0.9030554287451629	-0.844028172553341	-0.5787480145577263	-0.05185326246261781	0.5860853242570261	-0.8762711888495132	0.605159719405353	-0.3503501937843552	0.9062877874814056	-0.17951414158236667	1.7334412068297957	-0.6851539654088942	1.5250907583340307	-0.6743081227172864	0.6460023451033429	-0.8403533611853906	0.8538935089481619	0.8434371550400783	-1.0889150376173375	0.7522347217873625	0.8985696544809567	0.020204468262767623	1.1496655841977537	-0.5539479773689674	-0.1126316293412087	1.4072508554736056	0.44371128014246064	0.7047676312915205	-0.1709117944709561	0.4046889226771599	-1.1892511860921051	-0.9539709818202879	-1.060935133391883	-0.7726533239919771	1.140410872261132	1.4151346658192634
0.17515402510669048	-0.9111527683931859	0.30270440767911755	1.2988366350152574	-0.2553405748212492	0.1887543009842052	0.11562906064064997	1.1451267757886272	0.4324998514517617	1.1731566410645762	0.7625439125857925	1.409010610063829	0.2932950429037927	-0.17285603776962924	0.9014587969277581	-0.8824949246974969	-0.7040320836718155	0.023189887897528644	0.5315434175412431	-0.92812920939129	0.6128610600942395	-0.31495106480296287	1.050736200620245	-0.17513314312262623	1.7465380739541714	-0.6811124016978521	1.5141618322819828	-0.479439331956763	0.4813133283722961	-0.6337748714776953	0.7700424354020218	0.8026682348742143	-1.2194407311573845	0.768715960007621	0.6932140057474203	0.018794306458400148	1.1489223500893997	-0.3136072143537317	-0.17828843635073052	1.2715154428252724	0.31903560443611384	0.8584459697510857	-0.20051154738302976	0.3670528295941552	-1.3317220249461612	-0.8563441481967843	-1.0363591876835176	-0.7345715470525274	1.1249540399300133	1.2321270348156808
0.19120101168021436	-0.9287817392541085	0.13039550051064414	1.1140764135131829	-0.19634565678787141	0.19205863060248057	0.21372423712411787	1.1021071170972714	0.34057053776147295	1.1858152236720085	0.8475231142679938	1.3628673865932517	0.42820638569275526	-0.2248748740867331	0.9164367239767405	-0.9842887196212254	-0.8351705485388994	0.10751290021482338	0.5113780568231985	-0.9998223253476635	0.6031891413700776	-0.2617847050548313	1.236234837213889	-0.12395195476753511	1.785180536851859	-0.6411313413305624	1.5580003334121164	-0.33008435739659575	0.3424606511712793	-0.46639788767788054	0.6263220848959646	0.6983451950493524	-1.277894491626874	0.7579447570762747	0.5642515956831129	0.002350812561052959	1.1350936912248693	-0.054399186387155865	-0.28264968479137426	1.219440138556521	0.1636147662830452	0.9100137418383045	-0.19356666685115376	0.36459116652913004	-1.4691109878210686	-0.7007425185458483	-1.0208791667085937	-0.7310081980963888	1.01708450031655	1.0261637427802874
0.19846104869373088	-0.9328097236941402	0.012968060205804963	0.975324449146213	-0.11548979347087514	0.17767909964295367	0.26725271614349044	1.0242486580407135	0.26501121849970627	1.162866303216481	0.9026737577839686	1.2145274815077287	0.5599148284604205	-0.32377843338526	0.9342277642278167	-1.1457472120699412	-0.9789666207753885	0.1125240256716827	0.5456093790297581	-1.0546784216476186	0.61099102175464	-0.20834768020252645	1.3795858903149245	-0.06982692088658675	1.8603646000027112	-0.5941535953989938	1.6166972620961615	-0.20799037430645692	0.22238520433908154	-0.33034073498335753	0.43724327038977	0.6252463174928504	-1.2564355529827629	0.7788642499983671	0.404226767850442	-0.04753366126842427	1.151557452837197	0.1389360630855086	-0.41440898631780615	1.2412891249127562	0.0007358140843723215	0.8909263774349956	-0.22143019963026145	0.37200350753603145	-1.614286216816079	-0.4714244041222546	-1.033816848472308	-0.7579635997238042	0.8969315665142871	0.8210294051710424
0.2190887729067364	-0.9007950941188134	-0.054842574309226656	0.9212815966054798	0.016382540695695457	0.13105386930509463	0.3011783072203248	0.9307192144332671	0.22088133541147018	1.086034575006474	0.898939823164597	0.9852121779167435	0.660351713587717	-0.4101958290514136	0.9885512610628346	-1.355665080801143	-1.1225204421531354	0.032057311545471236	0.6253787328989822	-1.0955000473694447	0.6647596510028903	-0.10356161844438905	1.442964031273513	-0.05478317485286662	1.9667934075902167	-0.5097370630474011	1.6529223540664386	-0.16002564877835268	0.1319344856200994	-0.24426291647006754	0.20643369512338836	0.6121804751270592	-1.1667643772459333	0.8094129387940271	0.218529229272081	-0.17351650961212614	1.1566024358757232	0.3151118603825988	-0.5294667349357784	1.2789305133244047	-0.16099573595343847	0.8138480467180612	-0.2652837597629978	0.38584352432382346	-1.776698218138027	-0.2601737775017333	-1.065906818960475	-0.7512005088478618	0.8021934950759342	0.7074307659261369
0.2581258766897311	-0.8176547053305985	-0.10403940713588025	0.8789625135197602	0.15311032986269452	0.06198198604309733	0.31267522337772913	0.8717695466529882	0.20582189366645665	0.9574158308644106	0.8048403788776124	0.7351773752503876	0.689307661077553	-0.4619271550217194	1.0806807184313858	-1.5450641145298505	-1.236398533334667	-0.04228469368902042	0.7785068475696545	-1.1297389415352768	0.723132998313161	0.044956190859299715	1.3663951747585203	-0.05515405302935428	2.101762657699613	-0.3661094494453346	1.6289523949050904	-0.2144831341045239	0.07339094030978936	-0.22988558316876015	-0.03306775971789751	0.6182332484279169	-1.0397585322391412	0.8216116505476011	0.07180942698813901	-0.26726708814173006	1.1216028660459592	0.5024562110704222	-0.6243278022978753	1.3406850317561507	-0.3755338627127192	0.6567303383003801	-0.270100370454459	0.4352135446834371	-1.9140574624399587	-0.09560931245712317	-1.013591127636456	-0.7051193771089088	0.795682475439109	0.7301951297826819
0.3136709217772678	-0.7086026936943781	-0.1357923629572302	0.8591686758317192	0.25614627635066256	-0.06207849976300679	0.30277689528153606	0.784931570278017	0.23560718192795704	0.7836327729491452	0.6651826403554514	0.5165458900524543	0.6766908319396036	-0.47053192897231877	1.1375322156439591	-1.666552110425238	-1.332693249685653	-0.0909524141754008	0.9810525437530668	-1.1064278162561274	0.7691399630551177	0.1884666957358046	1.187503093494483	-0.049544520610001586	2.2270098306774315	-0.24909966135953737	1.5459907944470552	-0.3123260143727435	0.053296009564209254	-0.27518969817575334	-0.25253163223384323	0.6587693696206722	-0.8656595413391542	0.8893793875446019	-0.07881596009484387	-0.2962509495136278	1.0959500281848908	0.7037883616359677	-0.7180629222728879	1.4272602251029491	-0.6233988067806621	0.5326624696788786	-0.2984119600420684	0.5697844589046502	-1.9336420020321206	0.053582188083147034	-0.8262772241971676	-0.6137570491109511	0.8619143180473252	0.7925580089190921
0.38909463963990837	-0.5973361624742443	-0.14863153640223567	0.9573574620691678	0.32701768290621375	-0.21494362444841544	0.3056672716750406	0.6508216157123415	0.2824058268444226	0.5887870072185363	0.5025418904692387	0.345688426435978	0.6865375853834572	-0.4624200299019468	1.1453443070362561	-1.721681320780641	-1.416289983524107	-0.12068921626919667	1.1348652848678706	-0.9967373488428729	0.7817878567713308	0.2995360545550846	1.0523038578170911	-0.04639205610986981	2.310753791624594	-0.16955038853091783	1.4329439481153985	-0.40227868654198684	0.03437759701216385	-0.33274040500199015	-0.44367994187692156	0.6775969865709328	-0.6668245114365072	1.0119375086092655	-0.20608595007956892	-0.337699633977696	1.1157921266533761	0.9265901585254556	-0.7624674723511421	1.4790242096179176	-0.8271669996209482	0.5036442092375736	-0.3588156185390773	0.7561870565504971	-1.8445160016726454	0.19287486092597622	-0.5546141553726114	-0.4626662052767053	0.9298423086281609	0.8460893351307645
0.48684585228617994	-0.4785367772363872	-0.17538981376892787	1.1357857838807142	0.30447287072112406	-0.3083991814452639	0.3007100339498691	0.5453122872209482	0.3166946506910589	0.44673423749474744	0.35168234808896637	0.20094464026161787	0.7365287951753255	-0.4642683107027916	1.1319440042830409	-1.717121579668974	-1.4734006234731503	-0.07888859363110674	1.2185971736107004	-0.8994519630087355	0.7348760347682747	0.39144619064330727	0.9142380489797384	-0.004598721597084909	2.350759580280965	-0.12487589933790247	1.3605674423280043	-0.4643683895115796	0.006635298008606067	-0.38089929985874155	-0.59170971166802	0.6124132741001664	-0.4977504077529592	1.0948368391218746	-0.23464879357655394	-0.36882391951693705	1.1178416510127769	1.1756055261160172	-0.6946291422791393	1.507750532353129	-0.9605003461774302	0.4662894626726309	-0.3901235880335822	0.9622829587165235	-1.6576456147902263	0.2954936535029161	-0.20504251383118782	-0.26590631767802797	1.0093971199890381	0.8787692692385495
0.570264253764895	-0.3678107980406735	-0.19316366953099592	1.3523651315587224	0.16459929380736743	-0.37325519588394385	0.2836422806094522	0.4656622417763415	0.3365435667885226	0.370636036422591	0.2505227630561667	0.11532773944058532	0.7934451942024291	-0.4658085447034959	1.0717851983058453	-1.6551770115881546	-1.524959681242628	0.009331960708189313	1.2620190871733226	-0.8654085955227847	0.6437870704845877	0.46473843420881933	0.7315164051348131	0.07847798993581669	2.371611759508	-0.14571385417063817	1.401778089328768	-0.47608545603458097	0.016847475928491163	-0.38636061783218756	-0.6788963244347826	0.5170820946116736	-0.39907327473448945	1.1170281126310415	-0.23821589435968016	-0.3582477059841862	1.1093057198895564	1.4033681124970223	-0.5019513956638423	1.5399862777673192	-1.0519274365406308	0.43715731580887135	-0.4285444593631582	1.1083689857196735	-1.3710991341413277	0.40106224000688684	0.21989536121589576	-0.033755345208822854	1.0828239128681996	0.7949492236099036
0.6127153035244812	-0.3363192833276882	-0.15907086434350154	1.6145093260293606	-0.02877547036463247	-0.4700606594593199	0.282237460798083	0.40394964559040003	0.34290570436118	0.3152442585559675	0.17726039069681748	0.0874578178790643	0.8680857494284681	-0.47005959054543806	0.9743336348792798	-1.5267281343148489	-1.5791834984582978	0.06173224789289082	1.2211074705725158	-0.840142203444825	0.5667334477174615	0.5114668311219959	0.5936969424283949	0.12968235817693938	2.3527263453098834	-0.16220604157214508	1.526932712163024	-0.4390853248674519	0.08565025988642767	-0.3103159024140531	-0.7128116976780368	0.3989366157584129	-0.3834645671008172	1.038878493290573	-0.30971413341411114	-0.39715306290823393	1.1172785948700814	1.5772939342323897	-0.21631261790215778	1.5656560065563165	-1.072684984723493	0.46551503499994346	-0.5048821381127437	1.1588604303644598	-1.0258584718618973	0.4588952190185996	0.5894949860989692	0.21347319903398962	1.109004777542327	0.5976261873239819
0.608048136872935	-0.38394017296288585	-0.0700665942235739	1.8579948132886925	-0.22322162601559908	-0.5563606336966	0.2817853348817815	0.38363780473311726	0.3592280423284786	0.2943911299228665	0.14037169178476933	0.0961135924675661	0.917990394354895	-0.469217595958385	0.871179814961985	-1.3820533697878012	-1.5943847398445203	0.08738591072554203	1.1422716982180179	-0.8214585429228609	0.5133870851910565	0.5179241271786764	0.5001078077761151	0.12792068683862967	2.2682001482716765	-0.11659721238141425	1.712699895663486	-0.3554104204499807	0.1771363146157185	-0.17434149696155057	-0.7214792302513324	0.21272653714215078	-0.42783893343728974	0.860206298159451	-0.3975377169285276	-0.5251252466545229	1.0789457326755783	1.7069792726335726	0.14830667761624927	1.5770050266714102	-1.0156538818643046	0.4793180694013831	-0.5838521506123101	1.1116785549515358	-0.6907518429677915	0.40724546189239313	0.8109327313953953	0.4426668342742916	1.0617588493372918	0.41586198795962537
0.5665478062460697	-0.45878047260194343	0.0812286657527832	2.011397055371002	-0.37337600201476917	-0.6229713611049873	0.2715963544108252	0.3186226456872744	0.421252926604223	0.2965078796635134	0.13751759233433236	0.17857343540728587	0.9399129465276916	-0.45905205155373985	0.7860831405986674	-1.2744143748219916	-1.5765591141552275	0.12056657270121456	1.1178118625322397	-0.8730558612247978	0.48280290976600515	0.5095528421710606	0.3503965454764027	0.0897897743186464	2.140405120597305	-0.07066245063334228	1.9876176444874143	-0.25683656722436504	0.276457980513955	-0.023865637344711765	-0.7265677535879009	0.005477251331085164	-0.49056506178162207	0.6735919630355733	-0.46820276455915816	-0.6679544922682498	0.9426636238982903	1.7510842152712651	0.5688245694560905	1.573693716563017	-0.9041472536860272	0.41617943679282793	-0.6856450567952616	1.0086169279626076	-0.42028311029971566	0.2289531097258246	0.9512981040676657	0.6657276308349738	0.9764316634244334	0.27822367035641016
0.5049095158079032	-0.5523831586369969	0.3230131002545077	2.0905014604683663	-0.44135237202077066	-0.7378025124600525	0.2596473123371183	0.22761869132563062	0.5185435921815824	0.25555610745338103	0.12691665151842352	0.36322995996195073	0.9633503838456988	-0.45122766283016424	0.7379941108601832	-1.2095835876332555	-1.5441984369412618	0.1302588729675707	1.1209445471705384	-0.9536345785224345	0.4685664888580915	0.46684575537701656	0.17607306518605653	0.005855407002622831	1.9724255074457542	-0.05445273811486403	2.259858420413191	-0.21373066194249807	0.36046137953236	0.09961393456248177	-0.7194584291176673	-0.19056858389906664	-0.560306612374992	0.49004028320302256	-0.5620669858960885	-0.8274790463872463	0.7497831116575515	1.688057791403636	0.961006118720903	1.5894012132310356	-0.790345821186027	0.33210847973721014	-0.8332237680976442	0.9483882383050627	-0.24455718828385367	-0.008079850353082785	1.0367207015643354	0.8902428555410179	0.8352957377673557	0.21506371965638924
0.42752674033844207	-0.657651306102273	0.6484021524927485	2.0987134200109843	-0.42635289131522025	-0.8382085558953399	0.23358548273311602	0.18487964255047445	0.5824509066754538	0.17365256303311352	0.1194702416740504	0.5976676422345346	1.017301936231469	-0.43594854154318297	0.727806079263412	-1.2137552656715893	-1.4554134972113624	0.12382483534394757	1.1190981303969698	-0.9760332459621388	0.4472319654353579	0.35672372442234523	0.010841996637473362	-0.10893138861984557	1.7219088118875134	-0.05629968927313702	2.3837113958749625	-0.2112797526147511	0.3772620593360402	0.20819900290573115	-0.718338467043585	-0.36016263580961094	-0.641821449441661	0.31767508159556285	-0.5989357063990277	-0.9825968448675979	0.5952129393656126	1.5630892692402947	1.2264482152267127	1.609608695430974	-0.6856192966855702	0.22756074392434358	-0.9571954863017546	1.0058270431555814	-0.13602495977008017	-0.26320866163819967	1.0742625772498755	1.0893055877031894	0.6504429659773061	0.21563761118218236
0.36745857695280393	-0.7409835036733461	0.995854784330992	2.025568449916471	-0.34483595666013495	-0.8233276783730409	0.19260349789113534	0.13270778351534748	0.6343487929422881	0.10285671527168332	0.11524274098430329	0.8037545265795678	1.0571434155504444	-0.4109556778250962	0.7411873744949903	-1.28552268029616	-1.304390274355657	0.14572530956281937	1.1450724427621863	-0.9634326377031395	0.40645306486862187	0.23540775808797476	-0.17866536335955868	-0.2314602661764608	1.452506702131153	-0.1166406700557304	2.395991088068281	-0.2392932162468056	0.3264835341030628	0.2780790487932326	-0.8094449470696177	-0.49652463430871985	-0.6952503226947109	0.2011124975842506	-0.5166580532992457	-1.0562526176849714	0.5427811513580905	1.4160005054098561	1.3782399973484085	1.6098634115931563	-0.5502779963475759	0.07955394930299364	-0.999956907963752	1.1640572746128428	-0.07935164110202206	-0.5396951154911568	1.1013526139559928	1.3100635397003764	0.460392321367937	0.1871662149302322
0.3403486768348711	-0.7891100710088058	1.3196389398886055	1.92831969360507	-0.2256151601707385	-0.7720080211292184	0.16804337222342405	0.09014141776554851	0.7053569201577015	0.031515961636424075	0.06110068900344699	0.9782499244433851	1.0676394054851035	-0.4167469576677442	0.7483342026300365	-1.3555923189748937	-1.1257100784599434	0.19400121365545353	1.1891997290248235	-0.9848319465567859	0.3476574508365006	0.1214190827879796	-0.33509515650293736	-0.38783177733743657	1.2163608010455642	-0.22565424606806955	2.361141321623653	-0.3439728435871598	0.23506807046538336	0.32555527890330416	-0.9803852453760807	-0.5816417588520164	-0.732439343059852	0.08029334181211938	-0.399099950848135	-1.0376435181594874	0.5742672508574539	1.2777218868512341	1.4808888674711935	1.6187501754738005	-0.42912275908932696	-0.06756453122321357	-0.9751177586420786	1.3824067884803093	-0.07566653805281132	-0.7887541585033457	1.1283296578082784	1.553680254048865	0.29769890212338757	0.08223971429733656
0.3230340647510485	-0.81707927898202	1.5943762529635515	1.828375002411427	-0.12162180002071536	-0.7182955734721647	0.17912045717283112	0.11559057862711805	0.7771275507526074	-0.07233052316460689	-0.023105974481644365	1.1353919577940261	1.033705978232442	-0.43870042629110717	0.73871639668234	-1.3594972036503103	-0.903243039846141	0.23932818383726112	1.21079658139878	-0.9825073515848673	0.2959800472583383	0.031848266528672564	-0.3902318996266293	-0.5695389039296251	0.9922389861594867	-0.32843164581659556	2.236281411402029	-0.4782998741114026	0.10456867243846664	0.38951889698624126	-1.10579665067114	-0.5818745578251248	-0.7728083645136563	-0.06650647452454342	-0.27938075814155894	-0.9906549123211208	0.6441087347970278	1.179265124921243	1.5531371581426257	1.561184322820194	-0.34056417412828244	-0.20876091778180914	-0.9244313321795904	1.6152801144314068	-0.03257460723545703	-0.9685781344397162	1.1220868026340842	1.7519430507310854	0.20969070812478235	-0.07073426018963311
0.3051144495827654	-0.8207062086942571	1.7744846580191815	1.7089734653900241	-0.01575920367334031	-0.6343428126878691	0.2266259730928905	0.1405001050344584	0.8103202759912207	-0.16555134342595704	-0.1080851761638486	1.2245422545219586	0.9004610091032081	-0.42832951735303604	0.7236244245035419	-1.2738807880961656	-0.5968360786773261	0.26452816452978456	1.2110247902134916	-0.9361675284530616	0.26800990392089863	-0.0052328527429334835	-0.3831550471379646	-0.7454742389002469	0.8085029031739992	-0.4320347413770551	2.078487366717938	-0.5741648275537188	-0.016753883678872712	0.48223718167179086	-1.151934218722808	-0.5565867693710658	-0.792519516299881	-0.20673975027896457	-0.1504183480772529	-0.9037536911270123	0.7489948330577856	1.0780704409221604	1.6153457512791949	1.4107319763567827	-0.27067695160307575	-0.34663182080474586	-0.8524062002119013	1.7559504826915084	0.0560164588104217	-1.0943981907888864	1.064714681101103	1.9215778534187222	0.22905962368307362	-0.21962722827094402
0.2815913534655585	-0.801159150004748	1.8438401930772437	1.5926403279385424	0.12933455725496204	-0.5707629531362449	0.26969096662069536	0.16137316572414256	0.8284773877154331	-0.2230808289514507	-0.18986692808578814	1.2341179665063389	0.7226351342721354	-0.3912406826160885	0.7039326320888907	-1.1035938607291174	-0.2537079248371417	0.2911510573890721	1.202207631463319	-0.9095324496159343	0.2621584936324759	-0.021608091545360957	-0.37099450631092734	-0.9118826407123792	0.7031021773061541	-0.4817503207902937	1.9590059616769875	-0.651196477740715	-0.09746303175538129	0.5706112361511894	-1.1575583760948087	-0.5818163580818455	-0.7868634838292046	-0.3756789307130856	-0.005130593552955798	-0.8488329251390834	0.8466963349377851	0.9591199256829475	1.7068758909544919	1.2101854513304982	-0.21385446731858915	-0.45530224511044803	-0.8190819750791007	1.7669459110486059	0.13242290993553155	-1.1925072022658452	0.9525692736732683	2.0819770373832975	0.35353499909297964	-0.3440341579183272
0.23319110670878257	-0.7583334799410192	1.850589758556509	1.4570454452099888	0.27958011550765854	-0.5547654400877721	0.30196952757385453	0.1546169423571629	0.8618130823377053	-0.2910054419161586	-0.2401248296867275	1.2163673562994888	0.5660176514739775	-0.3224846368246714	0.6535056771892055	-0.8862057778362453	0.06777915228852074	0.30300865877876115	1.1806730178570117	-0.8899146060678719	0.26571759885945345	-0.012734142772856371	-0.3626859231675928	-1.053905802420547	0.6410820300874794	-0.4137390604915859	1.880907119327506	-0.7098893063788683	-0.1601479211069311	0.6729488877217837	-1.0774323937950583	-0.6215667827403553	-0.7554275952046228	-0.5519113834934901	0.18525364678425654	-0.8788240449426734	0.8642411643440783	0.8326333477189195	1.8224731560287768	0.9436674402985353	-0.16798445820596453	-0.5117215787942104	-0.8869065744670266	1.6713513286902426	0.20671934237924633	-1.2170699093890134	0.7966391353857021	2.2019673593758404	0.5154350588019554	-0.3762677319504918
0.17132233890510978	-0.7248018172649002	1.809642394648958	1.2204062136384537	0.45063802312839163	-0.5262570514501086	0.31989309068441385	0.04105626780863107	0.8864753010182248	-0.41685774085262156	-0.2708332230218884	1.1831032563712198	0.43119287355045327	-0.2194532504042571	0.5972814281906138	-0.660644116461296	0.34854789757352955	0.2970489252107237	1.1087872412232351	-0.8754673569433293	0.2771188003492666	0.10896848799604768	-0.3814306242214226	-1.147204843692845	0.6011656398415132	-0.31467729189675886	1.8045028745007063	-0.7506947967653961	-0.1933963252562368	0.8132261497594229	-0.8736966843194163	-0.6259608633578069	-0.6752721479163115	-0.6253372463676825	0.37209682357033946	-0.9316043867632644	0.8084760839718145	0.6641562619824358	1.9015240454971913	0.6011025039567123	-0.10169590609436727	-0.5437919953572851	-0.9705251763548676	1.5164306664648473	0.3027994888154505	-1.1638885284930018	0.6794655459623643	2.2787369249819807	0.6655441543786919	-0.2850508622115948
0.0984914914044409	-0.6865621208277048	1.709268856455066	0.9535086602964918	0.6497344737093488	-0.49485452583644013	0.29630180626592184	-0.04785390487059206	0.9055855419668027	-0.5396082678918986	-0.2899535434003823	1.136583694875054	0.3193510674013754	-0.10841264718018302	0.542596788444519	-0.4349611853759284	0.5611230261219278	0.30630816525241095	1.0042883503417568	-0.923501744634099	0.2562869754049156	0.29971005355061636	-0.4152920196735034	-1.1645433984435731	0.6182854354341274	-0.2413207376576442	1.6958767173586486	-0.7945316750046632	-0.2088087135915468	0.9548480544799178	-0.6348769455232193	-0.6077734435835993	-0.565113026234195	-0.5713514581816398	0.4912692344050525	-0.9653475442248979	0.7152114644962342	0.5099109493773499	1.932018453897467	0.29937705895174127	-0.03441641575293557	-0.5313783753097886	-0.991779871208476	1.355328494765065	0.40767633285298926	-1.1312138880704943	0.5834781166324439	2.356039780908085	0.8326420869069757	-0.0920957780942242
0.030457454073416122	-0.6473633804762156	1.5873867029339088	0.7888615319290387	0.8144096235830404	-0.49715616232916987	0.2640232453127611	-0.05553829949885284	0.944949778933198	-0.6323889718705386	-0.2524639814461366	1.1476229436256056	0.26133096633990494	-0.013862815990310792	0.4794347940488756	-0.24340355080180318	0.7236733523395632	0.31637165999705474	0.8816572318187434	-1.0122274069267798	0.19363063705878475	0.4990162363300682	-0.4347309689145152	-1.0912485988154932	0.6491502366265565	-0.12055186074383609	1.526736237087937	-0.8232116139802315	-0.260057846101939	1.1128539131207527	-0.39238080948385506	-0.5526873865714753	-0.4394665710057567	-0.3444813742709599	0.5557113835892142	-0.9655238144504459	0.6250323926826059	0.4318937244779776	1.9463039113711367	0.08128342053055185	0.02185844477295624	-0.47757842934247013	-0.9663806508761693	1.2113485572730995	0.5827484462633457	-1.1405454477050476	0.5043831189503425	2.4187013935041874	0.9986457304206668	0.10934014745989609
0.007265669169128084	-0.6328033501410311	1.4655345474815509	0.7009243928095911	0.8986164347172337	-0.4932821207077465	0.2594373967331226	-0.08252002221043947	1.0229872341783222	-0.729319343657575	-0.18950211838159636	1.211725853983917	0.22687814989460078	0.0481572731046947	0.429254936930457	-0.07636665167392749	0.8693468687313249	0.2748803660908691	0.731143145389299	-1.0792496077526654	0.11798457003114046	0.7035810554191555	-0.42357820771402854	-0.9548581494127071	0.6551399301237115	-0.020794769360014006	1.3291805490818904	-0.8332302433375128	-0.34234352855778727	1.2940083127172186	-0.13530081947987854	-0.4700437511174741	-0.30046896616842556	0.06357851123913338	0.5658398668347226	-0.8681974684883415	0.5434793409750268	0.3803069353940637	1.9487200068059303	-0.11298010582852488	0.10431493642396897	-0.4250995658756212	-0.9143220504376263	1.0658642701302885	0.840824533999817	-1.1424457957157315	0.4597226934734134	2.4609282906579266	1.0932470157321943	0.2657574711016373
0.008504485008735083	-0.603857661091442	1.3547966765183856	0.6423410183619229	0.9158498806342491	-0.5118091550502083	0.25559432644455443	-0.10047905684727065	1.093709422626422	-0.8127109002717633	-0.1657251094260698	1.2918440380977605	0.1848509077232539	0.06659900820645621	0.3944521648153758	0.11509396713186035	0.9655608347960621	0.21699464939372168	0.5521859421445864	-1.1295868652287016	0.03789464845455607	0.8445782414712013	-0.3284662060705176	-0.7938506610456562	0.651519294502295	-0.008583162878264921	1.1434624843502021	-0.8446463209957041	-0.42505275756330707	1.4469872764052227	0.09027415044027387	-0.3998257608532102	-0.18334297187221754	0.5067291590701501	0.49889814337917465	-0.6459207140750189	0.4675793729400821	0.36377097042234113	1.9154576444123967	-0.23722498938277323	0.18502424751184882	-0.35248558291888654	-0.8454333161294926	0.9294334327043924	1.1317693634493833	-1.1510399068685282	0.4051753932862229	2.4534379857093	1.1245710387749064	0.41037813560203
-0.006793450126887637	-0.5507440654016544	1.2728869496688884	0.6464913391674809	0.8945360288718046	-0.5848006568938824	0.23930164610351326	-0.02380779359002146	1.1073153423042779	-0.8594470579117852	-0.1133212683887109	1.343005101909498	0.1354656519894679	0.06879640871412704	0.3955165860269793	0.3164744482497315	1.0384177805635038	0.17865850855296728	0.36320829730850274	-1.1412098400882948	-0.05134438542866694	0.8684161038600916	-0.18130798549140237	-0.6106368418614944	0.6366121095672101	0.018208493335252224	0.9312448438653407	-0.8417869267799999	-0.515597597737771	1.519887596626524	0.25244952816700045	-0.34508890230074796	-0.07813591295412907	0.896958161655333	0.3999566618034903	-0.3901022538863957	0.43192665798479196	0.3841833993136671	1.8353980937430492	-0.27772485917004436	0.27267012620856984	-0.27886939944455863	-0.7811651676591014	0.7964762753813577	1.4534134787846902	-1.163973618702438	0.2996118195940749	2.39860604462907	1.0959827382686727	0.5144437989462272
-0.01964256325398438	-0.5049192034605011	1.2128008178690153	0.6650968371376917	0.8755929157011174	-0.6807857351847195	0.23541013375247952	0.04956090680732637	1.0642339013628486	-0.8880546162878549	-0.00656078142685611	1.3188358375995795	0.0892832962769807	0.10333872323657718	0.42254528179303746	0.48244417392594247	1.1339655567666918	0.10380095543196326	0.1727991608165049	-1.1234603625924282	-0.12636710634311177	0.7715179965664073	-0.03788974708192937	-0.4505797288216836	0.5794641757156248	0.08711063595736517	0.7306929109641274	-0.8225021402274623	-0.5874828593627697	1.5253902882209829	0.35443911791286997	-0.2937276288583812	0.06455146413874792	1.170676489640924	0.35496432491854985	-0.15256553423296387	0.43832297576577706	0.3614125623034248	1.7143587496311734	-0.29142292833638833	0.4073594935006183	-0.21948901877698707	-0.7259141624599372	0.6863305291275295	1.7736905397630338	-1.139297457966691	0.22368062181925902	2.323218185761028	1.0063331107481774	0.5469643187412887
-0.03050380910357111	-0.44619084158157707	1.1218766713460966	0.5940092910322583	0.9078714334504463	-0.7623912825160323	0.22103898855572365	0.06406628093707431	1.0369267490847072	-0.8955785089303492	0.07904074269190223	1.2501959632661348	0.05855276904561694	0.1595264595822528	0.42720212459379914	0.6122270180138324	1.2209538026275706	0.000299561736562215	0.01871671837522356	-1.094283436916848	-0.17625490333821747	0.5676491734594803	0.09984013521324385	-0.3451576071554942	0.46729152025957843	0.1664208915772643	0.6032297059975227	-0.7933277195454205	-0.6010834096800363	1.4549930720708433	0.3960968376682213	-0.24646943731707388	0.23673274445854542	1.2594156289717329	0.3304632896125751	0.08006080056597924	0.4440661484212405	0.3214551649783089	1.5539816186829376	-0.30322477718424984	0.5654923731248177	-0.14922109612280643	-0.6744436365825548	0.5955772174637142	2.0466853511342027	-1.069835483665717	0.24339787481286965	2.1939922450454272	0.893484556118322	0.5434253209988812
-0.07374712480709451	-0.3925541310294474	0.9926599900041385	0.5055045866744438	0.9819798100062839	-0.8364766314057551	0.19386299151511735	0.07481579926536926	1.0385947252273495	-0.846683685713234	0.16449205105011666	1.1771027556299132	0.031457966162750525	0.20252979288190348	0.4063508733593653	0.6833153222600676	1.3165015788307568	-0.05280187057378914	-0.06516039415878751	-1.0582413522587784	-0.20470763721491103	0.33532184797100634	0.20782932097378465	-0.24091765967685386	0.33424433597389513	0.29034044987871266	0.5235099442785269	-0.7365053217100247	-0.5822826489473438	1.3056756738423076	0.41043722161673746	-0.19961864397870754	0.4076274594523942	1.2052481578446779	0.27237422503485076	0.28367809253223386	0.4490886092140588	0.31736183594432466	1.3517098620401655	-0.27681920170449814	0.6854480535785281	-0.08624190450568849	-0.5783914582586144	0.4951413644108114	2.228057802015782	-0.9714428381573172	0.2800358076677588	2.019824474638072	0.7663281726226636	0.5910902005024252
-0.14332247951995708	-0.3816035932444232	0.8413047338901855	0.4886017844193343	1.078564612057065	-0.8880925388912118	0.1915539198711436	0.11634606686304297	1.0370458902377522	-0.7495646926621786	0.3159739158669487	1.0833109565864107	0.02914235601221852	0.21643297179492382	0.422146123838683	0.6502329452584074	1.45363575245177	-0.05113149542150447	-0.09762828461531228	-1.042012637828655	-0.2043054784322007	0.10253052516109558	0.24778218439079097	-0.16006621720286768	0.21997081787332604	0.47323207222191543	0.45228772955730295	-0.6447467163519167	-0.5737881875900241	1.1184807255782452	0.4603485749180109	-0.1397020082745532	0.587115459830881	1.1409843061386027	0.2041827144436052	0.40293749084440195	0.46771450641432855	0.2777839525693839	1.1556777305008346	-0.25542304408103245	0.7767969119762155	-0.09391784937909267	-0.4121623823020838	0.4284302953487106	2.245145981477837	-0.8419922662056457	0.33173003829570175	1.8428932907545263	0.6884968664597647	0.6450997696522651
-0.21203354411216452	-0.3878635344304485	0.678940186527829	0.47451907194236115	1.1519207350212906	-0.9212042005143326	0.21438627864441387	0.1604665798410284	1.070739008319162	-0.5883563856814459	0.48181211551342534	0.9905018179430491	0.08294241988346943	0.20372090717578245	0.45364158718914604	0.5313643751080154	1.596200382822977	-0.040841159606797114	-0.07976575830025504	-1.044619660227069	-0.19177823235080296	-0.15852596781309342	0.20180503831730073	-0.14666824307730633	0.11535232809653098	0.6661406884940975	0.39356624148887237	-0.5163104678961176	-0.5836709404157169	0.9580958837292803	0.54809516872181	-0.05531238052222846	0.7318419215913009	1.0793937891359648	0.17041242454790367	0.4825864513303362	0.47138563246468623	0.19431799167113045	1.0269444125771976	-0.2778380663532324	0.8124706882502781	-0.13229757374612267	-0.2671319940980942	0.4163954981419377	2.088023886145883	-0.6970552761370555	0.467603945028168	1.6766521537394063	0.7239518305325655	0.6933704235441482
-0.25765365764749515	-0.37888339596024284	0.5351594427850559	0.470120441345019	1.1430532608655792	-0.9523104758863656	0.23248746265066456	0.17320195296090085	1.121993532359547	-0.39939979497184075	0.6011478075726995	0.9161750578896262	0.15489946428085466	0.1602657719025926	0.4667187620745522	0.3772790810526353	1.7162962460456188	-0.016383567870841848	-0.02526534409623384	-1.010402491247889	-0.1693377722756168	-0.39539660040731617	0.06022319833843025	-0.1329689304333504	0.014108628312530444	0.8558334368671728	0.34980141851189944	-0.36411759832487667	-0.5892005759253307	0.8299204058373432	0.6619904422551617	0.04732286674758746	0.7828190382798068	0.9729794951153974	0.21522250080889158	0.5307837672867345	0.4753945922006542	0.11540619817492481	0.942639101969044	-0.2883946361859735	0.7548919616324972	-0.14421009353482403	-0.1680274287661886	0.37725505540808707	1.8214482865378554	-0.5273003083169956	0.6223194101370466	1.4837949816641196	0.7881318812384188	0.8017721561943546
-0.27963543638286265	-0.3318030583494679	0.43460591617838257	0.48789232787137815	1.0132325274034142	-0.9775145349057561	0.24109400241456527	0.16666158337561474	1.134002960586582	-0.24948780591396685	0.7022215550280483	0.853661130306015	0.20740105517049465	0.1262163322603676	0.5005331430645763	0.27536401641848773	1.7711055028365894	0.07864221857036126	0.023965521113565712	-0.9118135942145476	-0.1338673676406435	-0.5660702818096823	-0.13147888173419897	-0.12286250012410335	-0.06923303978780586	1.0449829643113457	0.2960654854739553	-0.22733965847288656	-0.5802825680183342	0.7394776703073976	0.7663416911572425	0.1362520744755583	0.7433967347073593	0.8807883799053835	0.34631996389667363	0.5201571908324013	0.4811377648561165	0.017193409498613855	0.8724081336994791	-0.29719649467922576	0.6489137256838264	-0.13571416641975	-0.0921658103756505	0.3005332232148928	1.4812597816645952	-0.3214670916970809	0.7359337246646939	1.293022489930522	0.7696931113425305	0.942981354402525
-0.2801828201259443	-0.2558990918236494	0.3717149649460162	0.41900409706461483	0.8262861121052202	-1.0168930285635371	0.23172853700544493	0.138773274780921	1.0972121725259802	-0.15228498119001613	0.7895398306959456	0.7998866079832547	0.2508782588379696	0.13823015746585804	0.543033961442146	0.29794443649806357	1.73759413404359	0.2894188164904025	0.06991847789388594	-0.7843953744920807	-0.10161423326734462	-0.6910595602721084	-0.3275032166495883	-0.1669274634678662	-0.174589066450447	1.2298519108357584	0.23417583681965226	-0.10608414436329225	-0.5607053052779077	0.7167842391828899	0.8353167467194405	0.19724540543034466	0.6116087506588345	0.8163168905524346	0.5223056149414245	0.4832663507717302	0.4560029386463228	-0.10918473590822173	0.8170255965971263	-0.339932206334557	0.5254897614256901	-0.07633378575218289	-0.07427154158585741	0.264757053336569	1.1158996454794108	-0.1287094039267974	0.8571185603990553	1.1083585964074545	0.7014094768319536	1.0512236727400124
-0.25684698686821505	-0.1545717429880114	0.32884772463547524	0.3195205526271443	0.6498256559628828	-1.0868080855901976	0.20313157279931823	0.07939189943725918	0.9932019459168264	-0.11386911708501657	0.8356775285789609	0.7486419134991632	0.31355122141686625	0.20333071456227242	0.5354309527878403	0.43534301840011647	1.6680075748692018	0.5538948822691486	0.13865082363347997	-0.6678831984696423	-0.1019962841109195	-0.7472805690530417	-0.5337845086529762	-0.2092307554733209	-0.32366091580127854	1.4019443011123627	0.1813240416196243	0.0027878278797897173	-0.5602582283643607	0.7393742362548708	0.880431740703474	0.22718917334660263	0.4043503590938499	0.7354160723909446	0.7219851471003567	0.4389973426989287	0.3940217184587324	-0.18657847360374538	0.7436748157758432	-0.38589432271089036	0.380969243800802	0.04383916722138323	-0.11655690288881479	0.24112508791235793	0.8691760526203385	0.048136414679396625	0.9968342241617918	0.9315728553384444	0.6232498839646805	1.0883353247414354
-0.21422307908449595	-0.009686363281367382	0.3088540117824484	0.2651407082261297	0.49048466792064394	-1.1554014107695485	0.16363514453947253	-0.011547298789873922	0.814323418733568	-0.15459035219468237	0.8591970248021148	0.7634445425055845	0.3697967427368053	0.31131138623828036	0.46105452062709223	0.6131729217550792	1.5306109628178795	0.816123159262717	0.19920914455526556	-0.5952993498604742	-0.12477857915140986	-0.7199627267533664	-0.698142168191883	-0.21850270988547357	-0.4643740137792157	1.5399441458909888	0.15519285663224772	0.07005883916505842	-0.5741646734119462	0.7727627484107107	0.8805047817083069	0.22145649863377675	0.14757133988859836	0.6254978930794542	0.8725844969513462	0.3569561434377292	0.30278410109683984	-0.19021096426966613	0.6448729325589394	-0.4249791027082518	0.24993070156603964	0.18804215533276789	-0.1493490605615057	0.16738460320902707	0.8155637469689543	0.17883497636942708	1.1174823438404509	0.7814031493295973	0.5168576345209206	1.068791130001856
-0.16861737038450905	0.13038635969173015	0.29509989723914265	0.18970774076445185	0.3966353334757374	-1.1999301009358065	0.13109822591985237	-0.06846794102223928	0.5858345154219596	-0.26895771194427165	0.8724160117304557	0.8459462007814793	0.40673829906352327	0.43196304962674476	0.35854695644541346	0.7851333711258721	1.309597429356542	1.1131818514687841	0.23483046590597012	-0.5792227117369237	-0.12737250329988375	-0.6507691261938863	-0.7678805183491477	-0.23795063426496738	-0.5932418223784467	1.6374414382105744	0.1648938134649653	0.10690847589978228	-0.6186605914914451	0.810723045688263	0.8299847533667706	0.18062937872463167	-0.12976844971435078	0.5250531814063808	0.884275214116472	0.30236273644009654	0.19472236619129857	-0.16814493888117102	0.6040104253025673	-0.4529695787527051	0.11370277228556099	0.33058240167632247	-0.15522980617317717	0.09014308659099475	0.9162502722166698	0.2489776723458736	1.2243170871382012	0.6744784401762441	0.4118058891200341	0.978052503201128
-0.13632172954263774	0.20784223364249707	0.2961948267502227	0.15299336440760186	0.36159855255715107	-1.2174544421527222	0.14332177301416965	-0.05959635059467172	0.3252013290185437	-0.3910585435186009	0.8538965543941576	0.9517599089756776	0.42515497418598047	0.5094470880888162	0.2657522358196122	0.984840330239994	1.0937922893582144	1.3642536721983132	0.29213162465415865	-0.5983626011786093	-0.12134012155924372	-0.5781922118322543	-0.7827508666164634	-0.29708252352848186	-0.6800253292793897	1.699651098988592	0.17579818013262483	0.1400172510289997	-0.7495835360680353	0.8228248298339675	0.7639800320010371	0.13645577357703428	-0.3686569284436824	0.4253871109090694	0.8634975029855768	0.2848868026502609	0.10262890349251678	-0.12257615672139352	0.6089364451210757	-0.4295922954233641	-0.05180998941872502	0.45590302094481583	-0.1515893446040481	0.05015473769030042	1.129748500486914	0.3063852003104162	1.3147113702034585	0.6177557425070441	0.36532596322521466	0.8302116695837732
-0.11562198115291114	0.2693779786159864	0.30744410254900034	0.19217310226860668	0.3232336193847547	-1.1987450999692506	0.18951935324778285	-0.01208693324411017	0.050866910014835974	-0.49781817895279834	0.7868788657947838	1.0623405654939786	0.45125428111627786	0.5582006283244269	0.197914391101568	1.2139430671591116	0.8939757060370288	1.4603105544125368	0.32943339273136363	-0.6177197424868321	-0.1198521340632209	-0.5261471789442673	-0.7557199775221088	-0.38456341340715483	-0.6865514132389765	1.7093856180345406	0.15185278035566058	0.17480296411930377	-0.9234729250725284	0.8048066178836983	0.6894051660684501	0.10913099410826273	-0.5403041627791276	0.29127914573729496	0.903933324271641	0.2516472744044741	0.0011661865793329174	-0.08836568492743849	0.5926336652455417	-0.3278473395287155	-0.18097096448116762	0.5092474212223201	-0.08852534880651879	0.004750730046557855	1.329992245209202	0.37082685225480577	1.3924222054261226	0.5818556077856396	0.3471881228083436	0.670733591137789
-0.0937410362649525	0.30182853724326353	0.3236730577680372	0.22645758994869708	0.26717932902769415	-1.137808704112245	0.24567985099420114	0.04412139150866698	-0.18569976347329203	-0.5752996026277527	0.7059554896474152	1.1838768400904764	0.46925977312789363	0.6061121739729882	0.13249050163126583	1.430700547557814	0.6758691828806256	1.473364226898926	0.2898080439952855	-0.613374705156143	-0.08363773568023386	-0.49676068191984457	-0.678770404259309	-0.4680341830025691	-0.6588379060133338	1.6784220250870443	0.09782213470507828	0.2192633192928196	-1.0509369061601237	0.7919807953703021	0.5831791980423688	0.10991669064250928	-0.658716722401291	0.1953765075894893	0.9356206356078536	0.2271205315928077	-0.12270616481301107	-0.10853414056508012	0.5685665398465527	-0.1925647556131574	-0.2575861360405182	0.4967426920368612	0.011755365647718324	-0.060647452047532704	1.4391782823284802	0.46405735839090223	1.451489219766576	0.5243087341673961	0.29540089519274976	0.5659665048176187
-0.06121491805757362	0.25589905232963966	0.3418518874588624	0.2825401300648106	0.22163379338986955	-1.0647488368281923	0.316469851603835	0.07813994750343611	-0.37110722584347017	-0.5800989659011012	0.6232295243734566	1.2692010335582724	0.471856719091108	0.6145937292035308	0.07653235793557497	1.6448386022115167	0.4831788123208475	1.4489891228248117	0.24945657630331186	-0.5784406050174015	-0.004834722208317488	-0.477156795089077	-0.5866145561870104	-0.5063968943828558	-0.6316831388527221	1.6517607418964648	0.03544129836304192	0.30502364655933595	-1.1359521108249735	0.7403672031591351	0.4814817723158214	0.15336279899914115	-0.7106648317886266	0.1918207128868517	0.9861589029074318	0.2578922766809539	-0.20434930550341773	-0.1783375992571855	0.49805408473021845	-0.05040483531862746	-0.2965978095098133	0.46565169870688966	0.09271363023504109	-0.09185586934964758	1.4579307018772734	0.5751000817017676	1.4320262006940883	0.4143782068469558	0.26380329989638734	0.4845376738797887
-0.05542417424917408	0.1704569581471215	0.3470115552919035	0.36267324715671423	0.15509354387695737	-0.9954034918046872	0.3965930229142841	0.09113434516133637	-0.478334263584866	-0.553733904775029	0.5658256444492447	1.3009806890522826	0.5044267497130801	0.5674831052353363	0.04307911985662969	1.86159608261022	0.3260791304249669	1.3532828131734171	0.2465106079679588	-0.5151985866692192	0.07093199245413961	-0.44023034159128505	-0.4947274493484592	-0.5343054771634381	-0.5779993934043437	1.6413960865729869	-0.09494447334556913	0.46577319957306057	-1.1773420208735397	0.6599782575348498	0.4163778900096717	0.2437470003090496	-0.7268804098590639	0.2546570557707053	1.060182753465242	0.33305893714586476	-0.22371843681203588	-0.23466831271823377	0.34250914465156584	0.1091606893918136	-0.2853324064758992	0.3972515133809564	0.174680022641505	-0.06907181009227446	1.3917771584293914	0.685178449305717	1.3438352782785494	0.2892004244692835	0.2867012975267391	0.3698869001709194
-0.0806326361016599	0.04063728647592489	0.32997265221535654	0.4059146237547807	0.10594630922473158	-0.9072576506772032	0.4389798275676344	0.11703679896446281	-0.5480794945779932	-0.5655541706534923	0.5878859018556348	1.2684274498390118	0.5634207055107564	0.4633427503344166	-0.005827233312193303	2.0188101351943506	0.15391952014379484	1.2292213697640693	0.19653287754638396	-0.4434620203395393	0.14338089715924598	-0.36177612782477	-0.4011383146961798	-0.5568595062709998	-0.5238239566987344	1.6139525652447866	-0.2802450285426817	0.6717355799223301	-1.1387286937617136	0.6104747199952444	0.37148201904013484	0.35997188763415516	-0.7564471375383985	0.32624013452893097	1.0356296436952745	0.4211940499187933	-0.2360155829684391	-0.26199331713052143	0.16188841797299064	0.23600933815950062	-0.2690080030054564	0.3116317009799638	0.2687719524282203	0.0015779198738633316	1.2756666938063626	0.8053541884291263	1.245418502591249	0.18208179156321608	0.30035255298378394	0.21407535091751578
-0.11070993230051177	-0.1282067539259792	0.3007995303105265	0.43314001878268493	0.14289791746742572	-0.7958219828609165	0.471226093812488	0.147191572266932	-0.5922808623580588	-0.5920868951253594	0.6698178695381224	1.150508201821766	0.5891304705465753	0.34135621747867595	-0.07822688322282079	2.0646743396739238	-0.01662508441241296	1.097158623156109	0.11775934395953665	-0.3919298775975627	0.2037047145656606	-0.23065821807501136	-0.31780613713189754	-0.5295304206411763	-0.5122692121538488	1.5719072653476616	-0.4201352820089223	0.8755480398086624	-1.034347999631277	0.53643662519614	0.36960729991613556	0.47741896956808355	-0.7896065382033978	0.40226146798898876	0.8983873938570008	0.5127034784378847	-0.22180404592688277	-0.2773907402517314	0.057832113616348324	0.2926412315517697	-0.3047339339231915	0.2450536984132953	0.33847278970177486	0.1113680925738548	1.2404204662550684	0.9498657274505465	1.1625664925192463	0.0620187481634078	0.31102187087606037	0.015477000129830554
-0.15084180356967103	-0.28749522950910383	0.2457980711717028	0.4564279299694197	0.23724875430674036	-0.679509580297663	0.5260948032266163	0.16450304555868772	-0.5671897355265709	-0.637020671798095	0.730848387109884	0.9511535866011206	0.5913595158316645	0.23097278076156852	-0.12414905549482738	2.0557488889872593	-0.14447297511488266	0.9336268335556854	0.10222039830335158	-0.3536066483408797	0.23336392479048124	-0.07052114251363958	-0.24011752547629492	-0.4817798554185842	-0.5089167717636502	1.4806244204547319	-0.5231127807420578	1.0643970532729645	-0.892365784035459	0.3998829890494852	0.40870858450240044	0.577086029930751	-0.8255575428775259	0.4152128662124698	0.750391767205371	0.5782760023409392	-0.15279588507849592	-0.27283657284968227	0.005827418675257409	0.3289241337651052	-0.34703134994404194	0.15551619307987996	0.3989324552998477	0.23281013711495135	1.2987283064368875	1.0670349458406339	1.0783585682012675	-0.06226213685795595	0.33824231011405004	-0.2524984595539903
-0.2009562257324145	-0.4152747532171655	0.1821121711162231	0.5073669101128356	0.3604359788246594	-0.5854387343374109	0.5690306179211909	0.18885135213362417	-0.526419632954231	-0.7276427101996392	0.725462079124471	0.715963228277361	0.5912945921825833	0.11972681300406643	-0.12236234846106467	2.038358812513512	-0.21353465742865896	0.7598871958023987	0.10010428020330728	-0.31550067095073303	0.255160930813333	0.07865399632875218	-0.1530453657423737	-0.4506956282518395	-0.49651274231991815	1.3124649497033887	-0.6381734965934147	1.2412710097587136	-0.7202411723212678	0.2755966315325801	0.43042610993885677	0.6158470589535419	-0.8716311464369475	0.33236544511157834	0.6254130536360881	0.6058748833692624	-0.07833734076884576	-0.25960780087230606	-0.020515058735136826	0.34870708902806713	-0.3558454847252045	0.03201775657065059	0.4300163963901043	0.3822057333499644	1.3027403137888445	1.1773685840728874	1.017879143187918	-0.16094508652091222	0.32284019223365734	-0.5093149173473496
-0.22747552760123052	-0.48919088326608556	0.1637833510814137	0.5703489151578454	0.5258633822899645	-0.5067045355019741	0.5827720163059513	0.17700097951869542	-0.5338302126736918	-0.7836841835312124	0.6465129672586056	0.49287840977664904	0.5482069304095946	0.0385051400336187	-0.09862195393799572	2.001759613909769	-0.22744389423491151	0.5782287425123417	0.07286444622923875	-0.29364513317736546	0.30967355380959616	0.20373994089981204	-0.06845906242060629	-0.4101076478126343	-0.4997310850945091	1.0854637879332274	-0.654677402901231	1.3514329342795584	-0.51373869899198	0.1897463679348494	0.43668328935272366	0.5576473156760731	-0.9103494803027438	0.22719697697222235	0.563001808547424	0.5546557921177964	-0.042954892762051194	-0.2555957962562142	0.02093387945201247	0.2928676459181524	-0.34770936031182365	-0.09637779610410555	0.3819343001270718	0.5369349328925261	1.2645222289398044	1.3184765147169628	0.984292017386481	-0.26428220624903187	0.23680171846131662	-0.6224671965166395
-0.2147704628275778	-0.4750319076586962	0.146594457660881	0.5333684925955124	0.6794598883598624	-0.4526730491231601	0.6058627327456799	0.10948191660521736	-0.5434568178398056	-0.7837889731223322	0.48855036534378654	0.28022651765193246	0.5062662531036908	0.0632310298582521	-0.05849707576489747	1.9126506306956235	-0.2036629349348174	0.41001577810242046	0.09504219376791019	-0.29957610913375526	0.39181448517799555	0.3054520204034201	0.017269391144585818	-0.29805607874175377	-0.5217901428620164	0.8231749946215017	-0.5392482962840752	1.3802633676875302	-0.2831646634229671	0.1108054990459455	0.45097497929801794	0.44546731050875066	-0.9100581824930931	0.12947750941430883	0.5822172857587044	0.4632219079810822	-0.01885608985481294	-0.26982756938761693	0.10258852225306798	0.18314158360839716	-0.2868188138206489	-0.24666231917453746	0.2736725737712832	0.6399692080696211	1.170968161206687	1.4397867899661474	0.9557330735805506	-0.3772670326747363	0.13924585281039106	-0.5904568025222822
-0.18271970418655864	-0.37007762911081954	0.08887817329595411	0.44539588064866953	0.751402686394383	-0.4236633139227256	0.6358968114714806	0.027932357881713755	-0.5232743065138138	-0.7642771512555792	0.307218482966363	0.13105030584288233	0.49568369830359577	0.15658974675424697	-0.04235968989613141	1.7969108190739829	-0.14715792213264084	0.30558639821130323	0.17744632213424533	-0.3205191890676771	0.455978918959287	0.3670476648243469	0.09448770564112752	-0.1642385966883408	-0.5094531622260862	0.5572574855046993	-0.4490416774319854	1.375254053008892	-0.08094471631815055	0.1048890712413773	0.43829019145901277	0.3338402029025689	-0.8626251891553098	0.04559190007907173	0.606171539192821	0.385511919976151	0.03287750853577352	-0.2592825032007311	0.12191728573139808	0.044660896767637806	-0.13251930050660327	-0.39931567983201505	0.1284181571630369	0.7140652663267872	1.0127761972475375	1.503519356831927	0.904208332233355	-0.46862936067269434	0.07678930730251857	-0.45253153915616495
-0.1225651117888518	-0.1783560320624923	0.040836266117976104	0.36795869843900825	0.7445640173796934	-0.3990061784263605	0.6407733124258851	-0.057675251937609764	-0.525156736731941	-0.6813466688423254	0.15451343267076995	0.0608214487347394	0.46523450688491474	0.26892414653890906	-0.07299981477298362	1.7128224018710854	-0.07524979222861564	0.22221199400518293	0.24387583347085032	-0.35645264779248176	0.5146337774174559	0.4014801327194101	0.12532576221355612	-0.04518670203628518	-0.4793705971247052	0.3115477949431019	-0.41767934357025915	1.34302674526948	0.08383842186838215	0.20751633815904888	0.4131640857971025	0.20370557693414626	-0.7323179689725008	-0.0020868945833190196	0.5842481898542096	0.32437133317253386	0.12015121065311041	-0.1982078653625498	0.13132363786102458	-0.18758363955266763	0.06759806727639586	-0.5016084644802904	-0.03181815897970064	0.7729810690163138	0.8928320367104121	1.5139854525922616	0.8201416489826687	-0.5434112078134999	0.015454408034605363	-0.23295426481440945
-0.06207920817822793	0.08996701799477544	0.04844077655794936	0.2267768453952801	0.6653038434994543	-0.33793305168860177	0.6592943276401316	-0.11532979702772961	-0.5210821092977652	-0.526404779410636	0.05191606821556749	0.010162168957119806	0.404076429451229	0.4247342180501076	-0.12977528189901294	1.6482341541031826	-0.03301739252080133	0.12314431213375257	0.2935216237983044	-0.38717206172045787	0.5740326296236378	0.4211613524370832	0.1538347280935184	0.05643391832092245	-0.4507854553976123	0.10621028381760929	-0.3361176280222656	1.2643396563260196	0.2127377551520926	0.32596901511341114	0.45394531349448386	0.09673444879016027	-0.5027267453344548	-0.02676981985491722	0.5030120260341716	0.2406429760382526	0.21924909176698773	-0.06063405842567593	0.19379026060713214	-0.4584035235459679	0.28119741044951524	-0.5838800160611326	-0.11112421408564807	0.762149751530216	0.8306013448955621	1.5042568053136862	0.676442987122369	-0.6188960285578984	-0.02060241499622085	0.009769967734422225
-0.02111185645910054	0.3675666382775744	0.1204961378077188	0.0664574019703745	0.5311747485580374	-0.24718932382675254	0.7040547933540695	-0.11917199434186228	-0.47719050851561917	-0.3451187867710986	-0.01958663380592021	-0.01986124241748171	0.3332447283045719	0.5857810851636986	-0.19137865952052613	1.5906552955973612	-0.018441965853000137	0.0370065712559506	0.345802188622864	-0.375418735740941	0.5847501611828432	0.44845986151503253	0.20088683910199903	0.14878258426597343	-0.37079622768747217	-0.03239796840138726	-0.2571592072192538	1.1537047493033286	0.30427087060912356	0.3865813698944599	0.5594895654754704	0.03361682720574455	-0.22041061815000762	-0.06481941864373313	0.3668112654756431	0.11743008838170137	0.2685953321125563	0.14435769094508527	0.18271844463410508	-0.6961103064553315	0.528540808080705	-0.6362449931055274	-0.05315686448490235	0.6655978557576794	0.7859046111374246	1.467015656984908	0.505484799275201	-0.6705282277183265	0.011077251976230629	0.18735751210549462
0.02419135069865319	0.62239332488642	0.2619520312187493	0.0012760816266928292	0.3711270980509529	-0.18600225468835913	0.7374475217438333	-0.09676637180215888	-0.4211703383533951	-0.1086296375289558	-0.07518792460354236	-0.005309505428119654	0.24871413720195923	0.7313023935501927	-0.24047508790570568	1.5602651061669541	-0.0010604667380741868	-0.029849678666443946	0.38963902730314354	-0.3223441047465694	0.5521350839051092	0.5085861810847375	0.22630528079387066	0.21753412623209306	-0.26318289116209514	-0.07146641760812208	-0.2608676742616341	1.0825853803894063	0.3861330065152968	0.40108282405880236	0.652081212599735	-0.04262483648773985	0.05404046817392412	-0.10465989213679887	0.25958994412599273	-0.024190447113996115	0.27902313187521954	0.307006526732523	0.12531858512988842	-0.9521000494503543	0.778935252366911	-0.5808506372238534	0.09195753437068595	0.5866331749941335	0.7762163563467637	1.3963907831550109	0.3280295223327184	-0.6852421924555931	0.08841612808255941	0.30726895813414723
0.08672274092816282	0.812911757751357	0.4313961228171358	-0.008390263839243123	0.20606442359976157	-0.17442570678433705	0.7482985437350934	-0.061841229924277354	-0.35919311053886926	0.2082121701848602	-0.11913676426140944	-0.0020479092063663204	0.20616750583796972	0.906539949923598	-0.2813412594225996	1.565697989193618	-0.008247242214160986	-0.07395995583609212	0.40090424424748106	-0.22781781761742245	0.5589717832111695	0.5832124169493855	0.24066054169650508	0.23148841762238606	-0.19376502548238103	-0.06460010506678131	-0.21727476697536835	1.075211153201535	0.47914853489618603	0.38447131522290423	0.7087853793503046	-0.12995355127558328	0.3059645238850313	-0.12573511329404172	0.2755768045700628	-0.14856168196699482	0.2738204931167394	0.35799693675188526	0.07082742304231482	-1.1899200395429106	0.9642667786678976	-0.4441869302789311	0.2570944718564821	0.6105933621603481	0.758830991154937	1.3374799948238016	0.10133760933312833	-0.6846846616665376	0.15207639150648639	0.34425307868539334
0.14732388322154139	0.9033757546123606	0.568427301080644	-0.03582849583153719	0.07911593112376598	-0.19112966271671464	0.7545798645008658	-0.02082901140266593	-0.27755759247175443	0.5242575770061574	-0.15997399173646584	-0.05555063184397864	0.20164449161870596	1.0852892398186127	-0.32572382244210873	1.517214358969046	-0.05304346351035231	-0.049399254522836056	0.3632290435643816	-0.08593062358376066	0.5825583958170779	0.664450614644531	0.26457851149995926	0.2094211661214586	-0.16631971348795427	-0.043827336745511744	-0.09266045059761316	1.1106633416353529	0.5618342335378339	0.33186475610747523	0.7496153010509091	-0.16170151123344134	0.5357013964279009	-0.14068502386863793	0.39123418908563823	-0.27305882412395166	0.21618606635073667	0.3161961859545163	0.019221501134148507	-1.3159479362324442	1.1070401157296537	-0.26693410237136583	0.386078825605777	0.6633550071873258	0.6769860411749495	1.3103362180144793	-0.08315147276037466	-0.7094341806068172	0.17606867815143049	0.28826677205781825
0.19245423235516562	0.9242654747818836	0.6232487718066859	-0.056154425930545225	0.01775027449863402	-0.25199769313333964	0.7449237467169768	0.013772349802672255	-0.20125959806110236	0.7979051152598474	-0.20832200723899322	-0.13784321343899336	0.20112510242606155	1.161582163986808	-0.36797754303841407	1.4295606122799003	-0.09751668366155283	0.039522444942111996	0.2871110307305254	0.08263509966033572	0.5678997081873172	0.7396181807175292	0.26681802178117986	0.18911558595884256	-0.19356387905896938	0.05749423091355439	-0.06424524286228239	1.2283069893672136	0.6320253089641389	0.2831886909880871	0.7407042984615118	-0.21509977569052027	0.6814716753395584	-0.13404061916881813	0.5784418871196303	-0.37766261225501624	0.10731353059971853	0.23674222967235342	0.022411685397561866	-1.40696651151956	1.205951397460294	-0.010826315556579558	0.4434300970948236	0.6957669042101168	0.5679188783475869	1.2945945292692618	-0.18125751809963708	-0.747200831448104	0.10540496503411903	0.16963064053092944
0.21397505635951636	0.9097403187708542	0.5764367854493726	-0.008709519285826094	-0.002173047897490213	-0.3581920105206381	0.7512858042535187	0.02819138241974719	-0.13404015951255258	1.0810046746326636	-0.25540391847403127	-0.2521872502131651	0.23172578235926186	1.1750951502863174	-0.40905279729330185	1.3713754052219966	-0.12900929529835153	0.1604906010324126	0.14543484930714107	0.257783554460424	0.5237225659066851	0.7874292380473941	0.22142314838080476	0.1901818607162408	-0.3122626184746022	0.21248602634827737	-0.1619179145679067	1.4310229898174531	0.6719092757249833	0.24280803688139416	0.6249829998073883	-0.3071717695554737	0.743251085802535	-0.0896840268563446	0.8134539430938783	-0.4308206759874875	0.01359846620998324	0.14809861416820458	0.07310277505371962	-1.502937901071371	1.2396693745965233	0.2970314616213482	0.43889352190868003	0.8013448978877351	0.44990642505399825	1.2677911132976756	-0.2393075967556091	-0.8050143502263293	-0.07219814203425279	0.0072512215934274924
0.19621389438002185	0.8735582074588685	0.47888306572237216	0.061225159929176265	0.03587274738755632	-0.45720795666823905	0.8079630173328557	0.004382710299039585	-0.03937059930220487	1.3376553412065106	-0.3333873575935068	-0.4042696278864721	0.28069985498220273	1.196329843042688	-0.4614755419647404	1.2967217714895125	-0.1333698107557515	0.28760408792989284	-0.05978711388514944	0.3940873755241535	0.4687675682494416	0.8200443831001563	0.1558950775522397	0.1886288083522063	-0.4503384633455809	0.3540928580948197	-0.2394764504608821	1.616647122587349	0.6549203530103342	0.21291559570097635	0.4487837491530839	-0.33641714055240013	0.7631564361285241	-0.0592910662958361	1.017898288707636	-0.46627617278299527	-0.05854028679177679	0.08878600538438698	0.09777978862071153	-1.507183170441107	1.2316375594704925	0.5836835869383223	0.36871662427608803	0.9098768872433801	0.36119648471620885	1.2802426472781274	-0.24213241810140054	-0.947814953631999	-0.2803866270604944	-0.14444743839177404
0.1283383102377854	0.8182824036714035	0.3823792784032588	0.06833746182246137	0.11946407831042823	-0.5289916690652301	0.8741025799462342	-0.04101133999093479	0.07302716448138813	1.5131569484161638	-0.43855984937241244	-0.5442464657367329	0.27825439753350956	1.1704744482842078	-0.49502381765186704	1.168491179694961	-0.10361333027328856	0.35406852145854145	-0.2572707236331693	0.43440932195295134	0.3933627964914236	0.8750087324688627	0.11840567544458169	0.2181136233828534	-0.5473357386353269	0.5453718115802918	-0.3426995430378857	1.7685390032937782	0.651837875343271	0.21748738082268737	0.28565883836355305	-0.3014681947142814	0.7459455905417829	-0.08680305450603276	1.1693568672144132	-0.5316976079212954	-0.15892193591099074	0.08241559264937712	0.10920346315219953	-1.4407871574984505	1.2055863149545674	0.8498133789290658	0.2667556967899446	0.8855884783351622	0.3117150607086961	1.3800818263469048	-0.17699203786749973	-1.1551679262227423	-0.48671482076192624	-0.2058219487893178
0.04044000496699848	0.7526140512854083	0.3438467590338451	0.04810021379194874	0.19842790986669462	-0.5697830484908263	0.9440529181398775	-0.06844635564407586	0.16617171793274932	1.6469103825231612	-0.4858778139454561	-0.6210821459607377	0.2456627256951766	1.1203038927679492	-0.4920016217117801	1.028861235121241	-0.08667595773272804	0.34388129522113836	-0.4046521254243135	0.42020104988159657	0.3165102531156529	0.9274017633479297	0.10523735499099404	0.29296147537496897	-0.6015111753409379	0.8311712066949586	-0.4846527847926018	1.9088428127049801	0.6760741501300931	0.25352380472322933	0.13290575026004195	-0.25581049611310624	0.7090721428037638	-0.1644076250234706	1.3192532118015774	-0.58699609582111	-0.2815780860351188	0.15839970710140644	0.027947593384073332	-1.3179856655299145	1.172181265680391	1.0939630913861698	0.18137287121860132	0.8153763773583613	0.2291568649772468	1.5269191644261764	-0.12611700542983215	-1.3222817201250827	-0.632775046984672	-0.19762805311546214
-0.013967058128340332	0.6752453631450328	0.3865940070692007	0.04189246899731304	0.23102556550337514	-0.5739305518737643	1.0182177157676244	-0.08776526910557216	0.23262865310180425	1.7315174983943518	-0.4790966453263687	-0.6392090941931762	0.23451749926971716	1.159692810279281	-0.4944535920027944	0.8942276026166882	-0.061199242421419865	0.30560702012676394	-0.4888196855406835	0.37340499783007225	0.2828294550637397	0.9479529780432966	0.08709732171309247	0.38584327869872004	-0.617826385239904	1.1132766994930832	-0.5532225860000686	1.9519702171914752	0.6995574532730535	0.299551958097917	-0.019141274796766323	-0.1618470105916334	0.6861567151114079	-0.2705623719854528	1.4668322427413112	-0.5415435590910767	-0.38524798302765684	0.272606297963483	-0.1974529991684447	-1.1309673988951867	1.1581516665316727	1.2845406307208644	0.029901666392303804	0.7266197479583945	0.18686733563028615	1.6883069283185932	-0.09990266334091048	-1.4423932444630727	-0.6392587093961343	-0.1467748873574961
-0.029423446452750857	0.5820088575136189	0.43213107550265156	-0.0020761005624098964	0.21737102303738007	-0.5785566133393488	1.053596568718285	-0.10350100979097236	0.285169901595089	1.7243079745252188	-0.44225086520305157	-0.6160433979514908	0.20848311598849767	1.269583372116162	-0.49224871949304533	0.7183865225125633	-0.015474392833374104	0.27991211346319106	-0.48462894185236677	0.2858090452433756	0.2565885944919523	0.9599782419572384	0.10998511678718315	0.47246651279426766	-0.6043719244739058	1.3170714631804905	-0.5568573748892881	1.8788299230423917	0.7456534360957605	0.40097939000627225	-0.12875147604668746	-0.050685500931668556	0.6955753442900454	-0.40378787715803155	1.6075895188987193	-0.39929348707557216	-0.45328768731061764	0.351274118206004	-0.4134003251168782	-0.8901757202438153	1.2117405629082723	1.408654053911343	-0.222774370055778	0.5854296952734545	0.2400635812599822	1.8887794617441866	-0.09380104923400671	-1.5408822703733134	-0.5501835836083008	-0.10733578639034635
-0.03367287287931339	0.4641336418658975	0.46100421671951414	-0.10618884897530889	0.1597210432435579	-0.6070877904571381	1.0502863611167848	-0.09378758961480126	0.3018496630215298	1.663110853310485	-0.33551183763555875	-0.5347125690885302	0.16790583531328063	1.3364295277467062	-0.45706579694524574	0.5701221745571781	0.013010270640679947	0.256959921555843	-0.410730778397966	0.22421814108085153	0.20279985730456485	0.9319257372319523	0.17730479584072636	0.5531325161800066	-0.6019581673929641	1.44659706146822	-0.5223268804416871	1.7766657026436714	0.8185740337310741	0.5604126385719856	-0.19448838039470748	-0.012273670368538686	0.7097275628754763	-0.5544549446676408	1.7321255995241125	-0.22795882784500368	-0.5222733259132999	0.4795498333636904	-0.5513757945095208	-0.6516764870521	1.3505240697288488	1.4468971145714282	-0.42790037770092904	0.41795455141644744	0.25979671371703106	2.060122780140342	-0.12560853758759075	-1.583715179254287	-0.470601415022057	-0.1269118639924702
-0.03149774274232808	0.34789751945351394	0.5201304103178896	-0.21326357847593527	0.040044335486515904	-0.6691636103204448	1.0332347551305225	-0.07554794506176829	0.2537166371909486	1.5930904485233526	-0.1980429573385424	-0.4312614273882919	0.1585135474129908	1.351564893860288	-0.4036736686703824	0.4878770569526128	0.04997371417079606	0.2496597634828837	-0.327787247378679	0.2300622162906306	0.16811366229587477	0.8240270267758362	0.23577840928343888	0.6251756019624428	-0.6184521741127453	1.4943353167002509	-0.43624623816655006	1.6620964411738122	0.8693996196917935	0.6732385030688576	-0.24045551943510227	-0.04064604521630172	0.6882443494138922	-0.664840308684585	1.7810755956720858	-0.04040730786421497	-0.593376055612507	0.6662435887083678	-0.6228265391150971	-0.46126200492158453	1.5303011264783883	1.407014089428	-0.5652857966097485	0.2386907766591658	0.24321374999559522	2.1172183106702973	-0.12100407879395506	-1.5803457540508639	-0.3799669273884266	-0.16622343350944171
-0.015580399686899494	0.24418127941318132	0.5468886876845828	-0.32338897113278137	-0.12064159079527584	-0.7539595448694014	0.9886680576664293	-0.07496513985119643	0.15642597161358834	1.5294412508763842	-0.15688383894802413	-0.3406894092303622	0.17377060494687027	1.3286256754764711	-0.34948322448681785	0.43684676280929197	0.1378502131804053	0.268858766776451	-0.247768938438864	0.21946032520374903	0.17581500298475836	0.6718552385658199	0.3217084187739392	0.682615359545735	-0.6368011978484309	1.4486178433237402	-0.38916589829738374	1.514461402983994	0.8969772061482578	0.7061305317725678	-0.23368705298741452	-0.09904948759524364	0.5956116459456355	-0.7089373539384748	1.76297971943653	0.13515783677946014	-0.6539608965662219	0.7671942994537678	-0.5578030775108098	-0.33766806267069677	1.6768817525284578	1.3011908256836482	-0.6965384379521096	0.08524711227278352	0.2962019656144454	2.099065732657794	-0.0774170854284247	-1.5687345693570396	-0.30850985473553133	-0.1462328786942445
0.0021087381158734235	0.11472778814562445	0.4958169755581321	-0.4660252100998264	-0.24061464087629042	-0.815966999292329	0.9172806049531127	-0.08767892759289564	0.07054902849803484	1.4722051762060289	-0.1527850946244651	-0.27106687449677525	0.18519716718500973	1.2552900005896284	-0.2612503090535958	0.3866411026968003	0.22164882273447847	0.25050526201675727	-0.18878733296416889	0.1825492330795418	0.16019113427649723	0.5427673170973559	0.4521374975523276	0.7218125468231149	-0.6450705508109184	1.3453189514834651	-0.41141670055167073	1.3878740861263208	0.8809530283523106	0.6903258085463851	-0.16846143567321153	-0.1530297494850946	0.47384916151251744	-0.7249514074532767	1.6931478632296932	0.23072148048610544	-0.7383292289872633	0.777414067969078	-0.3800675910116498	-0.26875318990199615	1.7653099508803156	1.135987181271727	-0.7554019011698705	-0.01341087301093824	0.39433269358609563	2.029802302178836	-0.04863215591482771	-1.5448334668348873	-0.30993243045450114	-0.05820429520977244
0.028815302844164746	-0.033052160465978773	0.4375157288516693	-0.6227086887164465	-0.2981734384165831	-0.8319645123407998	0.8285993359412286	-0.09244929616830519	0.024131635271315156	1.4197265489725726	-0.07383598275860186	-0.21505523168858232	0.2238267383878178	1.1666752044158026	-0.13663699720952308	0.33272458944556027	0.28158572270220583	0.16601727437578057	-0.156174218716466	0.13069121253776253	0.16887776398302165	0.41663737855305893	0.577662048814839	0.7331243312059413	-0.5953873842281758	1.257664822395609	-0.48408791895170467	1.2990393725978067	0.7970672811532509	0.6028206001082156	-0.08736157330904153	-0.17677524474230394	0.34679476687078226	-0.7171130862839574	1.522447770279643	0.26955129302777814	-0.8753095273814907	0.79470906084114	-0.2380105623408145	-0.2504419280205371	1.7747238640637513	0.9664558528065514	-0.7206494949599548	-0.0939893106726644	0.46105088992054866	1.9348132650477772	-0.03298264565915033	-1.4662216255779537	-0.36005086732283864	0.08482222616341366
0.08080235360166507	-0.1629067064613297	0.3749397573416691	-0.7485130710831738	-0.33011002271517575	-0.8291159523250459	0.6799790883109682	-0.07662721397022744	-0.03679715039640698	1.3545683812134572	0.08090771000158951	-0.17160909740137728	0.2717403914091149	1.0966048256104526	-0.01647144542821899	0.2730113840364077	0.3367179806381662	0.09379932643370009	-0.11814633168336122	0.018350272352785458	0.2529289495692951	0.26315093126563555	0.6887641538662781	0.7113815981094407	-0.5067712099139268	1.1994315388171644	-0.6517548361592221	1.204872856321208	0.6926630566589422	0.45610974000337123	0.023441631019787267	-0.2073301099629771	0.2132589959643642	-0.6727305392656199	1.2879824961772628	0.3233640747408462	-1.040848033333081	0.7815887214209573	-0.1389975639888314	-0.23196085536429017	1.6898682588036706	0.8198840271081245	-0.6665186317820638	-0.16573311311214434	0.5074713009113785	1.7950384143514924	-0.001598880507435349	-1.3072526292896547	-0.42275362785899057	0.21866648312387582
0.17089019384478185	-0.27902076873916626	0.2907501772636173	-0.8105905190295346	-0.3172077338407988	-0.7876181300155466	0.48640460671692576	-0.06630940320531366	-0.11152248158685674	1.2316711487466092	0.30239011923441655	-0.1631623994937613	0.267044247458971	1.0191823965084081	0.114927551639821	0.19467115110725874	0.3616496315173004	0.04399740059699977	-0.10764872620668427	-0.10754718430394294	0.31313211934089985	0.13158835741616629	0.7600253710147743	0.7035236167451401	-0.4478800070594368	1.1070622520664295	-0.8614674194366462	1.0997417456836345	0.5586105736875473	0.28620896532188966	0.14868260730357205	-0.2904393433632016	0.14871225630972856	-0.6393787422372256	1.0396914518862785	0.41522604371102745	-1.1667248645934118	0.7395982136485022	-0.07535807938117198	-0.13731965021499865	1.540940673788203	0.6547487145496792	-0.5978259223276554	-0.223472787892831	0.5473536258471607	1.627949606427017	0.010660844133292989	-1.0755137447949679	-0.46671668902024555	0.2974809193330813
0.26926081441085775	-0.3778022919114047	0.24461314745423116	-0.8068836085664521	-0.26201967489226297	-0.681264293267366	0.27626293976122956	-0.04293243864799568	-0.16044183902754108	1.0736694032541858	0.5657827256605141	-0.18379826789678305	0.2325265073645859	0.9089837878713863	0.2557732869608347	0.09646693961186517	0.3708753517211591	-0.01811580876951641	-0.1373573646308031	-0.18189077303203746	0.32155734583866363	0.002423103060795273	0.751492836843318	0.7048448702488688	-0.4430748425001533	0.9789055705195338	-1.0229699311631175	0.9848929945535936	0.37410899057736685	0.11490148752603106	0.2010773547691052	-0.4226691600896098	0.18213867996690836	-0.6305022328335583	0.7060243238882795	0.5499720404104325	-1.2292466186779827	0.7836760481468991	-0.07725811559688267	-0.0047540386960718386	1.393056181646245	0.49790433354589164	-0.4850276207857239	-0.26316026686335503	0.5207257844593374	1.440070423997597	-0.00936713920835452	-0.8255945084832319	-0.45473422431045635	0.3602263928200237
0.3556466119704947	-0.4162861086176951	0.24585806730929752	-0.7919672846456242	-0.20284239235182625	-0.5655443911873864	0.06539464186861958	-0.020310962326602244	-0.22001241555053808	0.9252663843084562	0.7917716077098232	-0.21509704702476373	0.19961021728085154	0.8048434329704651	0.3693432287345269	-0.0014947324626959023	0.3776987509091322	-0.04601726038734525	-0.16636063035490692	-0.2200836511687939	0.35278497531605135	-0.12013018946408079	0.6789774939373399	0.6975895659213598	-0.4588536619366915	0.8298240187912793	-1.1615585372568653	0.8493835077747345	0.22473824072614518	-0.047676156236517	0.16908539465306832	-0.5775095770793135	0.26887260278978226	-0.6106468828516713	0.3149711365763794	0.6866570095908481	-1.2395618072121093	0.8396814639363754	-0.10573520159529481	0.1393870073043299	1.2548202985842591	0.37210539130309056	-0.32649952122542575	-0.2560761475984566	0.429668076856328	1.2555381231392313	-0.0016836251478083487	-0.6080120579367586	-0.3990349134676954	0.3894310949104915
0.4505744768892902	-0.3889620756413662	0.2825607044821092	-0.8370532482683813	-0.12946347382422158	-0.46208469141521424	-0.1174257018590866	-0.029355235779524962	-0.3238320163148206	0.7628634759889434	0.9040471590232768	-0.23880634263674505	0.1473466797711715	0.6844176705687695	0.41845866464134235	-0.0445939875447694	0.38952866784449547	-0.020301731808311286	-0.17158868683736253	-0.19696805256952804	0.392498155108606	-0.21111233090942685	0.5578871730316488	0.7195409179921364	-0.48797519412621504	0.6473887020283542	-1.2693742347141697	0.6838396321286588	0.1316991819813898	-0.16497037180257146	0.11902795934213191	-0.7442227416976189	0.37505065440670066	-0.5864051875796679	-0.025153224956033338	0.7546217722691705	-1.205282949244991	0.8278894233417915	-0.169726544761419	0.2943676410954573	1.1323090405904443	0.24926749604409798	-0.14514852798173855	-0.2109730098848829	0.320690069747891	1.0816704618632147	0.0376096397721213	-0.4582301994333416	-0.2970745345330365	0.44433338421156493
0.536456105211877	-0.317522022607534	0.3674552391768822	-0.9103223732587878	-0.05182178494412826	-0.34985142679451897	-0.2616054270970901	-0.06348171866514037	-0.3940061554589115	0.5897720293750779	0.8897337429823594	-0.26851613899003024	0.046087428422189436	0.5463921676523633	0.4043930986308764	-0.023978136773938907	0.45620821671395034	0.022942424912005332	-0.1615889915018694	-0.09012358460787397	0.3824441855408681	-0.25737673050116594	0.39572423356834185	0.7946437487305817	-0.5314228215831898	0.44368085368957083	-1.310265609717906	0.5103840491789808	0.05847268961576223	-0.20129641105018953	0.06186119956096644	-0.8745901666391497	0.5027847439376165	-0.5387783023290013	-0.34572362526125344	0.7657016150177711	-1.1189551814473795	0.7581672890675771	-0.3076785569168347	0.45381995862270613	1.0513911109278646	0.15198571398380395	0.030909794211445685	-0.1126158945313314	0.25313975337007	0.9024988441991683	0.02732729007344859	-0.3399124698079691	-0.17139544120707892	0.5828006562409322
0.576155831420707	-0.2175373352519082	0.47264346741265034	-0.9712824271421173	-0.004247444165281437	-0.24800970911128967	-0.3658527455130995	-0.10986869635090439	-0.4190019693679575	0.4545096251559353	0.8429522632684208	-0.3081152623490106	-0.08044876363540854	0.46851793657677704	0.3513431057454571	0.020358069354384677	0.5595483955400884	0.0671970554898776	-0.14200452594854107	0.03703393287475304	0.35980264607432555	-0.2683966668853235	0.2343899129090842	0.9015493831027153	-0.5633604037004808	0.23262865839201313	-1.3413332309669934	0.33430556326452276	0.03033037442640233	-0.16474281688701276	-0.014953590519776775	-0.9127982981008097	0.6180415772885819	-0.4745923147404952	-0.6258321670484173	0.7518769930428185	-1.0104655238733897	0.6262048669653713	-0.4355204998256947	0.5543762390938314	0.9879189095747509	0.10233123379381426	0.2194576999417956	0.054284861277170804	0.23444677096723593	0.734587497583501	-0.049338361251274894	-0.21681936777198488	-0.07137742527331785	0.7648518013681932
0.5869018385875389	-0.08281782103677732	0.5483285949868253	-1.026052472644507	0.017317158794368716	-0.22399065105845345	-0.4261792606311614	-0.1671994607684854	-0.4287477156871223	0.3413787825815725	0.8470939263807082	-0.3328281260292182	-0.2020723995792574	0.4465644679534148	0.321482289255671	0.06896296928937395	0.6468192674028337	0.11027623688650785	-0.09248321315638408	0.13673081442741933	0.32161766965606314	-0.25770539527051567	0.11692759865897226	1.046075972502166	-0.5501964877683003	-0.009387129853037158	-1.3807019241387601	0.1410277136465715	0.05016647116940467	-0.09889669904807838	-0.10313843035256749	-0.8660057045057259	0.6583863239249126	-0.40843376950673294	-0.7799725804505393	0.6952690691818086	-0.9287773386915656	0.47521253107603323	-0.5574043044778852	0.5699705285786567	0.9354252607153336	0.07871118977683092	0.399996590220059	0.2120227601214281	0.22529345049017016	0.583353832016826	-0.15628609740285718	-0.04526956802628226	-0.051734937461384065	0.877780900499673
0.5871035062823596	0.0851892355853829	0.6090746843002235	-1.0484890359736905	0.039246490768135314	-0.27674598255021254	-0.4292149632120479	-0.23001291124106077	-0.42562621747731677	0.23675685480624625	0.9002917650095397	-0.31093779754091194	-0.31891332670752376	0.44268307827164144	0.32756469617911665	0.12132723024728034	0.7264390496435638	0.16721334547248207	0.0012276246660566925	0.20320988558696446	0.24148753220120778	-0.23462152852896256	0.05639363575753398	1.2405783961831238	-0.4757723111058887	-0.30244395657785433	-1.3355617756361355	-0.0326428613493994	0.09393294796891229	-0.054109754303720295	-0.19629005851387077	-0.8064964670045175	0.600296685717483	-0.33243839075253157	-0.8110089609869118	0.6084937552916677	-0.8559178738271604	0.3712528168685618	-0.6868178822812202	0.5296404695661734	0.9350601782096053	0.08144446391572695	0.5821316828786307	0.3366923184588856	0.2176854958079363	0.41416613225965965	-0.2952955558291498	0.20246802606740716	-0.11449241244826898	0.9210778278346708
0.5538427414724205	0.28693720082859747	0.6691008199625016	-0.996929281350814	0.012119770343205596	-0.38483174378797125	-0.3953862562601359	-0.2654776875731705	-0.42455394709990246	0.15931734696774152	0.9543265200185772	-0.24739939422097942	-0.41740250236240933	0.4797513765552462	0.38171712531941066	0.17187244554893838	0.7684493860641923	0.21860315879962638	0.1037141287269064	0.2415331148436465	0.12285069130192419	-0.212194991326116	0.06691933407927822	1.4102551619255412	-0.385926908648568	-0.5781177135777622	-1.2581260366650917	-0.1497275297608934	0.1538883151114609	-0.03346431741925544	-0.3111105181084124	-0.7530982025474408	0.4821268742700299	-0.24115569024757083	-0.7615642574310649	0.5397231858679944	-0.7566623369933287	0.27615746421150494	-0.7524981465279734	0.4511312880218753	0.9376418330715447	0.06964583054948145	0.7436561623458255	0.4171339970614435	0.14680669925664064	0.1734459297719642	-0.45099970840905906	0.4367764002855668	-0.2149481439878655	0.9379757449830887
0.49776471747714507	0.5357131921963545	0.707543345125524	-0.9074668106532566	-0.053440269944271576	-0.5218360863056601	-0.3334127110184004	-0.28311294153746747	-0.3913850500918974	0.11809312182069462	0.942781365850642	-0.14727257174675756	-0.4810060372447901	0.5185447369196391	0.5212703491691946	0.18545465311560044	0.7239761659129943	0.2139219839901299	0.17477005512536864	0.28815536540194314	-0.02339435003036282	-0.19398309645966613	0.15952308420781885	1.5050145360177547	-0.2767267503384975	-0.7585757061594766	-1.2637746950740172	-0.24574297763561476	0.19374875150843038	-0.07862362475271141	-0.46500791528760954	-0.6643144941776611	0.3634472916556926	-0.14431868268885467	-0.5888072231535213	0.4487677494863334	-0.6649967969629922	0.2238929716451426	-0.7589723440037263	0.30676382765508736	0.8720312913277312	0.0012684225080412614	0.8340796270128822	0.4482603589280572	-0.0005082669927465755	-0.0806617989999523	-0.5583994159759665	0.5877702822434553	-0.2885664374445819	0.8673870873102778
0.4537867551710632	0.8378817738471479	0.731121827199762	-0.8349426150382063	-0.09061983382079061	-0.6254553054387184	-0.23407418826510148	-0.2914664828889766	-0.3197573888806495	0.11505422367818167	0.8146473221020507	0.0021545320793498134	-0.4837977541552454	0.48274969874328527	0.7002261653699204	0.15959995085477136	0.6610111302109571	0.16884247679384595	0.26304537390652466	0.33403895961402064	-0.18600725381892405	-0.186230474547303	0.3322565121984972	1.5367246201073204	-0.13688528686201354	-0.8034892125612128	-1.248105807835349	-0.3391355225455562	0.21697322064881633	-0.1687146845040649	-0.6371168696713674	-0.590633619188384	0.28637474618616443	-0.039150214549500705	-0.28175014625297895	0.33021343207635045	-0.609164149853607	0.26268471898044754	-0.7472671826254665	0.13944361089593005	0.7836030929758732	-0.11441740542083326	0.8461771608426011	0.4428994038086767	-0.18312889793938722	-0.3246154294461208	-0.6118450358382993	0.6743087568926216	-0.30530905936784697	0.66961769094874
0.4114077295881957	1.1656481094285414	0.7634597453626499	-0.7659479657492495	-0.12349103621805853	-0.6422276268114756	-0.10097154797650607	-0.3238877208992208	-0.25258560679331665	0.08300956671334414	0.6315343099923983	0.1422986312743133	-0.4180733800695746	0.4109747943104855	0.8427445625948851	0.1663910546381018	0.6439122570979009	0.11526674042790615	0.390095444932565	0.4102074640210052	-0.3529232565824731	-0.1546206570243237	0.5328942382932065	1.5106704282091659	-0.02453383458515883	-0.7503404768773048	-1.1761713709669115	-0.375125191095103	0.26601049895536377	-0.26354302386117273	-0.765376874154836	-0.5527746861863914	0.27950497284195214	0.06843204123470804	0.07498596929135219	0.19247084154266167	-0.5807410757704905	0.30947336740863374	-0.7001181357911893	0.0009912258509683137	0.650843447499817	-0.26246975461116423	0.8328754743400137	0.3659587571208163	-0.34111283188769104	-0.5343060688936941	-0.6461948634030963	0.7042457362180289	-0.28875793802213084	0.4435044297854306
0.3498126536560599	1.5122988915404756	0.7724141688984771	-0.6999862432028153	-0.1828506832655535	-0.5396566777642146	0.03508605812220861	-0.37830445926395057	-0.19353925134372246	0.029273464386433697	0.4461251426857798	0.23627859933061263	-0.32360947065766865	0.3329568080615008	0.9351021102230636	0.2183429985805884	0.6607688793522135	0.017580726892318776	0.5194068578498259	0.5892012768587567	-0.4889534648339399	-0.1111015749177614	0.7103306378744487	1.4003805304765964	0.020321817835698024	-0.5878087749494021	-1.1407812980657783	-0.3808439795265108	0.3068356802710319	-0.3266171090923724	-0.8709698201390488	-0.5274286979890521	0.32329674355912685	0.17061571820031027	0.3919892688134484	0.03168721438404597	-0.597993115982588	0.34924100775866107	-0.6428121052358985	-0.15319695765780933	0.44618862571704626	-0.4108637630688559	0.8028556681699669	0.20157436800099937	-0.4433744415032142	-0.6697980457151562	-0.6604884594127896	0.692198223080599	-0.24837867338366454	0.2540883434104656
0.3076785102740455	1.8530559128700268	0.7389063260525185	-0.6332618548673251	-0.23113168650925447	-0.34192103571065446	0.17023941238831916	-0.4421540078886519	-0.1279639607072048	0.01950707449394264	0.24211068046540288	0.3231499602369333	-0.24275788633627812	0.25415843658549353	0.9748658454850828	0.2449738269880795	0.7715784596563129	-0.13863028271968805	0.6692570640910204	0.8056493114870482	-0.5772072096995267	-0.0813284134588059	0.8711274760662089	1.2660762708165483	0.002665631780652261	-0.35700506667691717	-1.1103276614263595	-0.3893576645597388	0.33208376070429846	-0.36559106008468956	-0.9710359967577038	-0.4949532412402252	0.4051757028878565	0.2973265922023628	0.6243194898923543	-0.1160272346233809	-0.6519113722068195	0.3625782122932296	-0.5664822552862783	-0.31893227385226747	0.24361998968129783	-0.5420153671669986	0.7852974419865542	-0.03923098338183428	-0.48150337063332527	-0.7217314368728032	-0.680007974912192	0.7237108328968224	-0.22438638673872074	0.04997425740263189
0.31279222682126634	2.1399321033783547	0.6987239128992855	-0.5505037485479751	-0.2374460575661518	-0.08944746439437024	0.31619534658322584	-0.5212428335008548	-0.10029938496992394	-0.0017023387489717655	0.07861155480462265	0.4541992238135437	-0.1804528244355028	0.22930932804080628	0.9416406976657659	0.22806882935600004	0.9925718055460871	-0.280034757031178	0.8406003914267588	1.0093012111764599	-0.6094804520119581	-0.0737111240985286	0.9661051070928467	1.159773313481206	-0.05863932815477861	-0.1854993550035287	-1.0420771322159161	-0.38088697793577075	0.37036766272193244	-0.39235979287877615	-0.999205477620913	-0.49725213109968747	0.561578351851689	0.44215385089377046	0.7379720075444265	-0.21224559631062673	-0.7306716654466416	0.34788560079376657	-0.48783013885078913	-0.47730912313918405	0.09359715714864301	-0.6498430319465449	0.8068041687949469	-0.30405122555455344	-0.4739845716700213	-0.7319138986016924	-0.712973640017552	0.793765788565193	-0.2101332723236502	-0.1213323630472376
0.3397580785857559	2.3522469888408746	0.6594864389131491	-0.45266969058450784	-0.2416176456651118	0.19217257300310753	0.43783336542272416	-0.6019721478539233	-0.1251284012647078	-0.03232185727456148	-0.09945849962944328	0.615857313471229	-0.17809393185225042	0.30108423247360283	0.8596992718939841	0.20148650883267388	1.262661325474769	-0.36745105666751904	1.0177941629214378	1.2347217478926296	-0.5823950579964774	-0.06267185449264458	0.9867981820913403	1.0305222689757856	-0.15510021298209178	-0.09482491755096825	-0.9895446090129145	-0.33750158299372235	0.4110516618543765	-0.4276721784116256	-0.974907170013757	-0.5084264818089627	0.7403623825235245	0.5697731396008747	0.7114661053749384	-0.29325435567934377	-0.8296118908405651	0.3307532567574896	-0.4727002208368051	-0.6687707717142353	-0.0038798718809153867	-0.7236186564123118	0.8185376564677558	-0.5437078008403806	-0.4619485496141391	-0.7420112701211491	-0.7204311683704379	0.8807648321270587	-0.2028288931512494	-0.23741786557059089
0.38746689324600514	2.476399582836698	0.6090896833346239	-0.3592342632183837	-0.2537448853844923	0.4585015402360142	0.5306967991604059	-0.6744126769899946	-0.18991736029112122	0.03189320416445935	-0.3912418847993614	0.7917953404331306	-0.253643418165416	0.44580461917973413	0.7635212124170134	0.1447807922418537	1.534850352845906	-0.38654695038378717	1.199967035827978	1.475567167132744	-0.5292497748614273	-0.028471385258299998	0.9840211893426252	0.9063939792830784	-0.2707147072387381	-0.03400590235093894	-0.9283180637370473	-0.2482153861679886	0.45192390389778536	-0.4836920612604595	-0.9501219223743913	-0.5255081064608994	0.8805009037819775	0.6531137001130817	0.6107020175597049	-0.3763279948330257	-0.9033046787961567	0.27290448749576135	-0.5091762247309839	-0.9041568073681413	-0.036841606683847915	-0.7286296590002916	0.8238023239677268	-0.7414887522089973	-0.48465353936893685	-0.7487617600695469	-0.6957704780216999	0.9975554121998007	-0.19090114289219	-0.34355591498016425
0.4811559423251908	2.51624349818508	0.5735719698792818	-0.3007395708392135	-0.2818974061616248	0.6715054639740133	0.6011961473952737	-0.742363447466857	-0.25160864933833627	0.1422576015332251	-0.7323818770069241	0.9943697365393531	-0.36948884934111365	0.6227261647272454	0.679679034481655	0.0932411653147843	1.7755265810086804	-0.3001823684359223	1.348261272877968	1.6716369766801022	-0.48465036585894944	0.028078288291983194	0.9457927488421598	0.83446679293079	-0.40937164177735214	-0.021685651683408767	-0.8166465429310442	-0.11739272599833309	0.4978787045372677	-0.5428149656851137	-0.9088294076431908	-0.5379337516506377	1.0125559108226834	0.680625688323277	0.5197539662060539	-0.428352892829845	-0.9468627019948462	0.1548756489926802	-0.5923790451892824	-1.153665439125366	-0.01564074402974252	-0.6951470507987894	0.8493135585021623	-0.8605238373087365	-0.5845971002922173	-0.7523922756720488	-0.6634827700393278	1.1029287313314318	-0.16430991983759152	-0.46388183822189627
0.5629754070806905	2.480654250383747	0.5621727037365185	-0.2878274616663702	-0.32370446940474856	0.8706084148351382	0.6491376418774821	-0.8204809310614462	-0.279487679151102	0.20959539278765943	-1.0039934314745005	1.1395943990797441	-0.5249377064558248	0.7889276816298592	0.6173723785596199	0.0907915171643684	1.9448195561280393	-0.12479297744580449	1.4268895826736419	1.8611892302314286	-0.4424639095527277	0.10291718959562528	0.8583846625660543	0.7638376801962067	-0.5478274298925554	-0.04002479024318682	-0.617838326321284	0.07902400749550273	0.5359037725523219	-0.5928977339188741	-0.8389291660197946	-0.5036832027318446	1.1414066419572528	0.633881263071804	0.44877647179149455	-0.4669560722243894	-0.9984161224197713	0.0625724346833122	-0.7449683733768294	-1.4011929451767189	0.036435667680273225	-0.6310745495261105	0.8891906144593893	-0.8669241612777959	-0.6974682404607039	-0.7834785655184637	-0.5974101987613184	1.205611358394139	-0.10989639858697797	-0.593772620226878
0.5867001708927143	2.4047502838579318	0.5432589213601758	-0.2947623994226638	-0.3674491555353686	1.0459201924446844	0.6630889558662431	-0.8821071857347128	-0.27593727279033675	0.30451380442516884	-1.1715483826701125	1.1510936165282357	-0.7052306799519517	0.9076694548574527	0.5764681919994554	0.13010715728144193	2.025206466088127	0.06490802287378158	1.4605815022272493	2.0689037398250365	-0.38565898149502015	0.18779003297537128	0.7761946352451969	0.6699823216591774	-0.6597989389251913	-0.03250661258716318	-0.3203996220148225	0.3362189924765382	0.5734582332899646	-0.6432701174997131	-0.8100292751082749	-0.43352341221085516	1.1684487886196344	0.5598065325511467	0.3848811044791959	-0.5245964359778815	-1.0237536488409362	-0.03531505632142644	-0.9042664714124384	-1.581079159270296	0.0776899908276155	-0.5354327319491563	0.958443394924433	-0.8639701655997707	-0.7493271503064122	-0.8173444688730408	-0.5152926422392261	1.3058456980788176	-0.06642576748229143	-0.6991773637979362
0.5760838072439805	2.3322291267752595	0.5083561683151709	-0.3148577561435858	-0.4190355154695024	1.1673600030362938	0.6536911957488142	-0.8874171887643525	-0.24045703741324015	0.4362133625461907	-1.2452184835223838	1.0902313947235927	-0.864596597227844	0.9588257601341624	0.5585821141401998	0.1818408157451807	2.011377979568124	0.2348738500978297	1.4846056665394889	2.259976756442103	-0.33233272690774945	0.27262420991166414	0.6972966880377375	0.5733221969124694	-0.7107560328562095	-0.04476167674322447	0.006829615552620671	0.5755696376152072	0.5818115124640655	-0.7218179369890093	-0.8538538780069554	-0.3559431544219901	1.0695046326089892	0.49920229437114	0.33983669313026665	-0.5974212205891124	-0.9924927717986491	-0.12935319154586036	-1.0211538845344306	-1.6657015287070145	0.0902071053097398	-0.44379971644258653	1.0770384314264416	-0.9095109323026808	-0.7597880879944829	-0.8102536180869061	-0.44964379416308187	1.3747128707618106	-0.07619229693752609	-0.7633256832368225
0.5421028006668285	2.2765871425841535	0.4606892369971504	-0.34784748562365364	-0.46590319378349926	1.279866729418507	0.6350087069930327	-0.8249059335861464	-0.15710588674225798	0.5276108439220317	-1.237514560945641	0.9805706756011711	-0.9758108081024781	0.975049558274909	0.5532600080821879	0.22195683595100438	1.9206348453967022	0.3444999526849524	1.4860371581953997	2.4194179012917503	-0.2830280601475699	0.33700383826121755	0.5934953865030816	0.47522491923187926	-0.704364046512233	-0.0413067916353992	0.3209195824732185	0.7548085066101848	0.5263269144569486	-0.8229143799292752	-0.9295243590120099	-0.25307510817906387	0.8872493030388389	0.4404408403070975	0.28890786735078294	-0.6403052483183398	-0.9547905324839606	-0.19986146185971593	-1.0863884612737968	-1.6857392001321643	0.052264602035793986	-0.3693863280110766	1.2050706644576548	-0.9690284748525493	-0.6803206238526903	-0.7960435531114904	-0.3839102014465634	1.446900987710052	-0.08437210732160838	-0.7994808493619194
0.46290501594398686	2.2384171947952662	0.3865640090004059	-0.36379252153901953	-0.47522657920685385	1.4146605893639737	0.6298738483721668	-0.7000561062550876	-0.039418255763425655	0.6159275113189084	-1.1952610134425474	0.778498063529063	-1.072027656039552	1.0004326146065068	0.5406009986727689	0.21967696539517165	1.7916160755436343	0.3893319968957106	1.4582994140801442	2.5726456427585105	-0.2515390274614223	0.34578112092509167	0.4908362352118528	0.3821113170478293	-0.6530493589395941	0.008039397546187651	0.5694851118502897	0.8959507850019339	0.42189915959877045	-0.9345610962273355	-1.0038070609252698	-0.1325725397230682	0.6677321286511414	0.3972262550524031	0.2086090438825187	-0.6859592367347156	-0.9038226904474363	-0.2834358553151578	-1.0989615404296043	-1.6065507754887083	-0.026775760454470315	-0.3400491855868977	1.3273341660793228	-1.0623255050168918	-0.5244169900128108	-0.810140164474323	-0.28684934000524154	1.573169591196748	-0.036387534031726315	-0.7686182384191528
0.37234181613451106	2.2384346319573445	0.26622675602228507	-0.3682088885500591	-0.4568077639939612	1.5554250311024582	0.636607295054242	-0.5302871069537789	0.10095385075536734	0.7620042013417482	-1.1848746665702794	0.578537125933859	-1.162228245828515	1.0198190265620315	0.5295006060374823	0.15414281388602122	1.6459425591518753	0.437071731186376	1.4376776357326786	2.6601546945985968	-0.25620406934085266	0.3206479326805201	0.3731499699336238	0.3288439389500055	-0.572657838382632	0.02229351472061155	0.691569811636221	0.9583199776317068	0.3078710162813464	-1.0618884148885481	-1.1171667004231884	-0.0769917848930884	0.43003311597787547	0.40646613033809303	0.08784836189619913	-0.7581796662869315	-0.8033734745910961	-0.33659491647834877	-1.0681621879453234	-1.5062492111797674	-0.09173436915234226	-0.3619609332670679	1.4319834344165139	-1.2065516088153594	-0.41523095289353246	-0.8268178455233116	-0.18735913220653921	1.7006017371997353	0.03701190162207059	-0.6924181969385663
0.32476264499236185	2.239498298844105	0.12997552754749064	-0.38509395439146993	-0.4199473380047939	1.7055327496926183	0.6413546171754162	-0.34821444209598507	0.28223902923015737	0.8872906364861581	-1.1801106810214288	0.4341696777850873	-1.2082374718101208	1.037500912890111	0.5590002796161899	0.042720203955213476	1.5175697915887905	0.49431816850425603	1.443403602356322	2.638733660558298	-0.2840133491652085	0.3276465589455467	0.22794012329916774	0.35798105569019784	-0.48033163003655976	0.011907130559977523	0.6998217647901299	0.93970166642268	0.20426682415864167	-1.2151569939236273	-1.2333505921079086	-0.09977698438621536	0.2112927357492349	0.4249718356153288	-0.05819447235591052	-0.7956244984850305	-0.6579923785478973	-0.3091614795088717	-0.9762098179998677	-1.5130416421713395	-0.10946694800202195	-0.41170652259501833	1.5036165166767617	-1.3387429154070507	-0.40150097217793607	-0.8233858737428225	-0.1047896042691158	1.8268461002173417	0.13869870830308922	-0.6642018635869682
0.33085589034299273	2.2151385834210484	0.03704151041518916	-0.3657435270459037	-0.2966233401065817	1.9100593588237385	0.6710173067556856	-0.19083544986383685	0.5072966673340413	0.9714157202381923	-1.095882558141977	0.3372626361964464	-1.212825409678468	1.1018210847595022	0.6640738592186967	-0.026694578287274194	1.4405340185080031	0.5558333423224225	1.4708301526333325	2.572841169438392	-0.2735773287538963	0.39523550210171643	0.12355654909139262	0.4807417321071156	-0.35059218693587335	0.06729393647096896	0.660600427924684	0.9597819235465025	0.14911165124571105	-1.3239903039929422	-1.251196944288313	-0.08051286936137103	0.03925710433425757	0.4599068697011058	-0.1979362964655688	-0.7467472830872427	-0.46700373494660735	-0.23599661154382826	-0.8079275981047903	-1.5341830836326207	-0.048472092223489735	-0.38410045379214464	1.620335315293143	-1.4160391356487474	-0.35618014838727713	-0.8112463371969616	0.000209005153873576	1.9692103751793983	0.32820220840515835	-0.6328928925685882
0.3894115460174842	2.226943542147898	-0.003155901772441677	-0.27404626822227485	-0.031830075857854426	2.189856317811133	0.7480563334227833	-0.033499628388026004	0.7921869924976209	1.075723279240156	-0.9639931203796529	0.34395308998466073	-1.2149246076654001	1.2129438337969471	0.839741374176433	0.04286572760771277	1.4134221099001694	0.6699137786489702	1.5346871282404788	2.509512250343595	-0.1575344120030918	0.5558559082062559	0.13148441548692097	0.6508357357980782	-0.13853915745451073	0.16003261345336064	0.644440352998281	1.0998492417067824	0.17755986116539257	-1.33954678549306	-1.1552697579434248	0.0713593607211845	-0.0646876640753535	0.6026058425121058	-0.29359708681006347	-0.6044972110717406	-0.21919146542479023	-0.09438369185156754	-0.5585771663394359	-1.452758817121104	0.15905123496143186	-0.2521288674523327	1.8588695587226851	-1.45148708378507	-0.19052882261078127	-0.7493573915355848	0.1489076007962218	2.0517491724288117	0.6115957059592704	-0.5203463877876402
0.5123136011748672	2.2590453575336156	0.016132856463863875	-0.11745147167415015	0.3657245495293494	2.509806578780594	0.8793181753378654	0.14021949511826012	1.1366240659535927	1.2049917188471713	-0.8286701795190566	0.4764658903274455	-1.190426750745751	1.347806722898573	1.0786469136163575	0.2146806533260071	1.413502860186418	0.81880400827256	1.6411569134308208	2.438123287000368	0.09196489678984224	0.8334229725349571	0.29667069382987565	0.8369006809639714	0.1987163457994694	0.2478171155641516	0.7186833719990585	1.3197861050651416	0.32175393096506	-1.2783138263968485	-0.9734463499171246	0.3144887882628096	-0.06599850421877429	0.8152787023180897	-0.31039110144593746	-0.3906562460238287	0.07501663025488466	0.1897096079904835	-0.23158327933952477	-1.3026177904114715	0.51975275062138	-0.05729197591785464	2.13274428292331	-1.4440473909663354	0.04350493958690731	-0.5309308239194979	0.34927217885305456	2.0643542163553024	0.980836176708171	-0.3300375812614368
0.7128721236732525	2.2634395223772876	0.09606271077277553	0.12080177354398831	0.8369316402047478	2.842267715339245	1.019719419703914	0.3352433868776169	1.5211163950636266	1.350816913851322	-0.6828535948143719	0.6328970629630923	-1.1197898205463361	1.5162877861222281	1.3767418754300522	0.4187775759572106	1.451152681149643	0.9937397171225466	1.7626054953685126	2.379812886022515	0.43221133490115893	1.175833662534653	0.5749970315801815	1.013577772287562	0.6383553785701166	0.38546929894827964	0.8892728559485862	1.6046505664041653	0.602212337939965	-1.1394432674735806	-0.69080200822225	0.6762874923471941	0.06668764807616759	1.0274584227127572	-0.1792415638941694	-0.15067692467354338	0.387940712117658	0.5788740557512153	0.19355568823481933	-1.029392253775322	0.9276802961295184	0.20710674245158875	2.4168683066185546	-1.333956348336177	0.4083895786044522	-0.16935416063292635	0.6266696350095652	2.0846677294522196	1.3902096970672533	-0.03697030875535012
0.9373426728431398	2.252018181216157	0.18032728602281822	0.44395923113905383	1.331937299051262	3.2017104123671123	1.1779150483472933	0.5737834010262217	1.8892149015145303	1.5253125409862127	-0.5884966377950201	0.7325430090712803	-1.023443125311102	1.6933941597498205	1.6760343111068003	0.618169233824249	1.543228195044159	1.2031140247912864	1.8866473592915507	2.350396983293749	0.8288203264092004	1.518283018977801	0.9018535571245788	1.1610713870989025	1.096119939050436	0.5792687975438655	1.1221203793182157	1.9704810323773576	0.9465086220960884	-0.9348713983849176	-0.3049263796993761	1.1095845810479465	0.3178349096282131	1.2301387207631502	0.1178172159208292	0.13399948958301075	0.7145808416164235	0.9990502148687552	0.6615979427046319	-0.5960068547169725	1.3114863189377233	0.5238021060119552	2.72753969621791	-1.1335496230315338	0.8707214184151683	0.2113110729699171	0.9938116653217994	2.1179498935119705	1.7381936037076895	0.3977206391719813
1.1196358641249795	2.2412245778898345	0.24765795143709912	0.8289990361297885	1.7940945510638908	3.5056631602880985	1.3767374200412728	0.8388734303230254	2.1717224036171943	1.7141224262682482	-0.5731531708246234	0.7494782202226927	-0.8845930811445963	1.8219318212218873	1.8765256493208462	0.7979151986037948	1.6440045522819187	1.3752039093077484	1.9968929630525563	2.3336903147572494	1.2482317208968674	1.8076046821162701	1.2496047135927757	1.3062701931932328	1.5006477461343999	0.796970017011201	1.3752785135755878	2.302149262194498	1.2784514652200951	-0.7441803791454296	0.12146265950316619	1.4409739192698503	0.6315141009848253	1.404035250016273	0.4430482807529007	0.47140588273856815	1.0627297157660405	1.3809225731583585	1.0668217158698725	-0.1556875156880537	1.591139518325898	0.8356231306912838	2.996037738716435	-0.9165950515675773	1.265384067556153	0.633386875163788	1.3966311892313508	2.168467031094287	2.005665196099477	0.8934353860088722
1.2655568461625168	2.1854430964021043	0.331577548895979	1.2423106845566685	2.1798866657458347	3.6392264423067586	1.544476134989468	1.0874938160766767	2.3302754500908054	1.8747439115387006	-0.5386679240813652	0.6459016325139272	-0.6614721404718018	1.8892297788259718	1.9695674677279125	0.9652431450366727	1.7211210756489528	1.4816336149985188	2.085375744392539	2.315375982408397	1.6058313104820967	2.007278196108528	1.5582540205508324	1.4409685109158006	1.8467313424159038	1.0536093126623327	1.5830263461020846	2.4794317035682036	1.5364148443346077	-0.6429598153421276	0.5117937893207418	1.6467973113706165	0.9702691787886888	1.4997042958113456	0.696598845906592	0.7860230538771292	1.3914193696242023	1.6803048635644295	1.3886784679161976	0.1933585318915601	1.758190842018612	1.0535789659839445	3.192846691853652	-0.6803027491372802	1.4940684866178877	1.112189483646738	1.7808351404721552	2.2889421624686164	2.2056465135162675	1.3933905535641364
1.3970441831850884	2.093462066440311	0.41756701310183486	1.6014553255469224	2.449854522882344	3.5899349597941543	1.6315103738776777	1.3401722529261508	2.3631107518702845	1.9771023841458093	-0.5479383824466978	0.46237412203602285	-0.3670650331087876	1.9228890258546845	2.024993400817804	1.090951326854559	1.799691104168455	1.5610279895207964	2.187302099544553	2.251004254354233	1.8785552889765005	2.1328088047792977	1.8054511653921512	1.6032740729005575	2.116021704159261	1.3021654808913823	1.7066828464887625	2.4922452295273	1.6859503067329225	-0.6529929184372819	0.8767309964586932	1.8181082557078458	1.2668103490109737	1.5440349334179646	0.8805779271733799	1.0647314619259167	1.663780886967409	1.8819894199408487	1.6801580977483987	0.47088594148903784	1.7883883807067402	1.2044101438821575	3.370081163169167	-0.4717451839062319	1.5768049937872015	1.4753261341062596	2.1341355461900258	2.4352576338922454	2.2890039792028594	1.8628338216646187
1.4938014621926041	2.022039450568556	0.47379839306132376	1.8531350359351717	2.572198311555117	3.495750171433273	1.7093729156066122	1.5946422761636754	2.304946040953231	1.9902010830359476	-0.6746561061672541	0.2873351248019115	-0.010850611821278378	1.9338144190330098	2.0425183357659797	1.2449638590836902	1.8185866711505334	1.6085821265723201	2.292340393078981	2.1257585532971097	2.102497407128249	2.2212002945132814	2.0101200099930567	1.8555871323412945	2.3146873216824333	1.505134548766853	1.7492197002464038	2.418760948104146	1.7492469855451123	-0.7108953010421122	1.2161038519057477	1.994657176940042	1.516161274070186	1.5552214116430556	0.9902988227944155	1.3598581824112634	1.9149714933453794	1.9795245051347135	1.9341296052482584	0.6542532764657933	1.7138593948944112	1.3389555633694328	3.5048342483280046	-0.3541870966455046	1.5461651450474183	1.7227968265423548	2.426843534040709	2.5583022549900525	2.3152942727784454	2.2189972791456407
1.5668771918941273	1.9788999115874233	0.51597567778954	1.991479062787063	2.573315294160849	3.4692243805665726	1.7825042825685262	1.7952567808688689	2.2486399320236936	1.9598959332837211	-0.8209877163366791	0.1788452350924295	0.3709870096366078	1.9038106606993026	2.0112509626751467	1.5091620501973801	1.733455681873363	1.6104174770482889	2.374951984004144	1.9811122605584608	2.290506638044912	2.2551880983086336	2.168990869342966	2.1616079877144334	2.498870396719945	1.6617342781511302	1.765920081629312	2.3116949090499337	1.775318628713849	-0.7382432645303522	1.4972386795007806	2.2406965916455412	1.7108210353678714	1.5245429493181006	1.0704674601027144	1.6034384526548429	2.1270860034204917	2.007147699079279	2.133375378288232	0.7475076936209746	1.7024636052513085	1.4590146299205462	3.58915293897914	-0.29051207869693535	1.4693723524735995	1.9919938857871649	2.6479140525621774	2.6469738909190856	2.3739208067352418	2.5179947640849467
1.6215003275196314	1.9594051643841446	0.5784166579899563	2.0179417920259137	2.537685828594323	3.4551183113685595	1.800783087470467	1.9666878542892121	2.225860143561298	1.9025131531857977	-0.941739728423985	0.16671878760129288	0.7178307842401825	1.8648940816148543	1.9836900563032884	1.7951887891860658	1.6242611072942281	1.6060662528861578	2.4605510357764215	1.845612271400909	2.409344558335553	2.2382135296326844	2.2449998482876525	2.461416633631432	2.6888196692285984	1.7336567291379432	1.750914297769079	2.2103261592224985	1.8272972025042278	-0.7304857105907983	1.777983955070047	2.558467189940519	1.865208874481637	1.4966416405200242	1.1783136750202157	1.7296731156064653	2.210373268047564	2.020295146638762	2.327061786104463	0.8597243139609722	1.8054168718667978	1.5394184441731427	3.6487724980612577	-0.25588468491562544	1.4153142682275537	2.204520865549188	2.8251150955835413	2.6622211459763196	2.4263098933088605	2.796746631308696
1.6560287178398667	1.9525174853633103	0.6442774180331997	1.975055143701825	2.5263336380299415	3.4394854140021023	1.826279759679089	2.100042320618962	2.167886058489115	1.7981427204291625	-1.0674488606094228	0.24848867749409975	0.9785641589468593	1.8346849587477165	1.977075438774041	1.932053784362284	1.5380601767242712	1.5954459664240868	2.5360259146779125	1.7353569491346637	2.487142174850694	2.20644904633589	2.2407671738561414	2.72578323380797	2.851569475371441	1.7375461909888918	1.6465369141259045	2.131252084595711	1.9616555802059394	-0.6661704167292707	2.0874343455379476	2.8797588727037846	2.0291852664963343	1.4827299181797755	1.3142801004907987	1.8130992952112372	2.2066570975057926	2.0396232499581695	2.4583754001235096	1.0160917357462154	1.924094763550459	1.6132851777768724	3.6294500481943417	-0.2292440201897165	1.370409504458577	2.30804728702675	2.930678669275686	2.6284784130038723	2.436349995017749	2.97851083067306
1.7082174362921865	1.9215316483505902	0.6611213336625664	1.9141837718869934	2.5001871268304496	3.476471117246649	1.8607382134429944	2.128750873584093	2.0498410040511414	1.6815119055113563	-1.1124492105911343	0.35616316814814486	1.12661172006641	1.806098215694655	1.943926321041268	1.8741596246093821	1.4413415213704837	1.5747415633019126	2.5569796331195027	1.6829775241132037	2.5363060860369218	2.1675119377785323	2.182360745721865	2.9007681934513445	2.9525896791294257	1.7740289085740457	1.5045345536024153	2.1071299770015686	2.1452865398529033	-0.5258724678811258	2.3664022899896566	3.17078668896277	2.1989390650690632	1.4342205729299125	1.4603750092068943	1.8907589202945865	2.1838420626038952	2.0488129091801612	2.4625038738761633	1.201779817978426	2.0163302508906313	1.7276954777742612	3.5403427504022815	-0.1293004997498176	1.3317753595878477	2.3916909628999923	2.9631641147522627	2.5967233984967555	2.4299210470570145	3.040969358397106
1.787789746733979	1.8584788702763055	0.6614063153161369	1.8528867261433883	2.461685420277754	3.466626493832206	1.8643390734192622	2.0577781501635344	1.9122091440524098	1.555072784864614	-1.0227918609375393	0.4043553430913643	1.169071786564955	1.793509369795569	1.876924807275199	1.6850758921277589	1.3683836377452325	1.5428188381693189	2.5705061919550642	1.6810222573143914	2.527981399234837	2.1170715622938507	2.1187138635295284	2.940011740500791	2.99811581962832	1.8499711944347463	1.4167347544202173	2.1249743168439377	2.2847039457868155	-0.3817474590894666	2.600328281462166	3.3569676677073943	2.2967665794760554	1.3839722623875133	1.594414679509954	1.953888842500795	2.1187527725086435	2.1020804029005467	2.381341833056959	1.4620997357305787	2.0647558375433603	1.8557949257506365	3.40276130663974	-0.025801243771554405	1.2678209905403015	2.455395166362621	2.9766950089985937	2.5321467888425877	2.428662614690235	3.0780491275359845
1.862349174475963	1.7892010253401522	0.7100781819388484	1.7975313789889338	2.4202886771755097	3.298242414180973	1.860108466631003	1.95708236100389	1.7589697930046526	1.3868645331969909	-0.923606540186244	0.38079240115600294	1.1637480473403659	1.8397985356300541	1.8044681347996643	1.4099876810186553	1.3656785031559173	1.4635069513088859	2.5804643947787893	1.698663108876989	2.459634514113369	2.083489756154758	2.1069116443474853	2.863216778082125	2.995411517713559	1.9076829859214448	1.3435969077168366	2.1104193553098627	2.3710368508284234	-0.25164810782052066	2.78502463567849	3.409754834860057	2.3094865838307093	1.3723185994569689	1.6455518031453866	2.0445169198921556	2.0441590947247414	2.19048004515102	2.263351929785112	1.7476082517431617	2.013670364063179	1.9631442675558752	3.2177418482763924	-0.0005555214491561683	1.1918008808638985	2.4339524335853504	2.955254614984054	2.420083100242279	2.4376904990606243	3.0818431881787456
1.9052611789665665	1.7133144959764135	0.7376014100598574	1.6881331792937453	2.3497592040706925	3.0390918181877624	1.8364525927958966	1.8319087530002924	1.6052300491141014	1.1769500242631608	-0.8648292590227216	0.3417786925034882	1.1308966809057108	1.936258256980797	1.7423895691372568	1.1226027212733036	1.366728256877142	1.3515505722747498	2.5510876964488003	1.7045940848333836	2.3800070751369	2.065084529071042	2.169819488147021	2.7147727879435393	2.9269546849457053	1.949858658841506	1.287110323627591	2.092940501946193	2.416285740551786	-0.0822231297806615	2.8993581552408245	3.4175245005875965	2.2962325334916946	1.343898196541721	1.6155569118887563	2.1634237777532297	2.006794689095665	2.2648105631058773	2.1429224738412436	1.9675698086870341	1.8692280784038107	2.028105082923696	3.0309301626790153	0.016867582688834145	1.1167912026687343	2.3516702010630484	2.9058484896462007	2.2934751301883294	2.432437911790582	3.022062820908413
1.9418638655763782	1.6531737239691637	0.670795710849517	1.504029205098535	2.1874092016619957	2.774084582802163	1.7478682079089332	1.6753500051385797	1.5000998956663176	0.9570595462546031	-0.8189276144777139	0.34566751876789165	1.0717079541607923	2.034525186225699	1.692152689453933	0.9057239711641862	1.324112293309651	1.2646498205249157	2.483434156015109	1.6362466476216393	2.301988271291269	1.9987329121053736	2.305130699338473	2.545976857870279	2.8336003948799755	1.9630915206695925	1.2747078345123442	2.12624276991707	2.408991327751867	0.10989527938370247	2.946859155382672	3.421685782231935	2.2687777149323134	1.303798175990067	1.5970444399413084	2.2589874214598757	1.983821998473811	2.371806388914712	2.0568109559663013	2.147031495843635	1.6790722475628403	2.041999226463096	2.895252960352631	0.04353559922657417	1.0480521433718137	2.2389824003698005	2.9024304558177922	2.1444204857575944	2.400211100310833	2.990116192639143
1.968066261067619	1.6359632449981127	0.5765117806213645	1.3153669725826895	1.9765502403757753	2.506297152841186	1.6181242172842984	1.5159204019803494	1.4430789398185049	0.7335014325568081	-0.791609805452097	0.4018464229207896	1.0239674308703814	2.1146584271689846	1.6500890440739837	0.8212959987721193	1.291085426234136	1.1929267985538872	2.392420331457429	1.4897971643907524	2.2141165772692593	1.8967501674975922	2.440150774193365	2.391065679529221	2.7794920069821685	1.9452956030387174	1.2812651901435765	2.1751104620396062	2.363389482570445	0.30290322139980363	2.950438164619398	3.373438195054907	2.22804457121645	1.2700830130796466	1.599648163140669	2.3184912133119986	1.951547620374678	2.4733263705853665	2.0271610081063365	2.2718424153138463	1.5167409191227588	1.9965357666194183	2.7683688728932223	0.030023804180786477	1.0027907567271046	2.096796660406229	2.9039558593445176	1.9704223986338654	2.362813773237131	2.9811889911267735
1.952048084164781	1.6491980510153652	0.4890224129756714	1.1294538841901822	1.8096183297272375	2.2474200186094846	1.5007975420038233	1.3713199536244074	1.364588748191799	0.5513352073518536	-0.7480901536815139	0.49992429392236615	0.9639779791201434	2.1674165758064263	1.5778984769013493	0.8136802609579539	1.2860587209151881	1.1000044474896362	2.2795814457110835	1.3252506006775475	2.1451664539737294	1.8019400481503767	2.5517679666094826	2.2440820222105464	2.756114322661181	1.8907127641025032	1.265227912139108	2.1962226809856378	2.2980691924653773	0.48687102722501335	2.983623127814342	3.3567930684775513	2.186000587357165	1.20153663490689	1.5721528461554257	2.32710327290295	1.9061652952736634	2.4879105495276397	2.012312576939127	2.2948234735020088	1.4370747009083868	1.9038094414572868	2.653554315713	0.013940938822642444	0.981036761307586	1.9085771171390733	2.8464989931711635	1.8399359535256141	2.275544224323376	2.9539610265140426
1.9168138569126767	1.6688497326773457	0.3871039742387481	0.9522493749238636	1.7110275180988164	2.0395435028998374	1.412875198637161	1.2379654872946575	1.2037005351184893	0.4210817455883012	-0.6687333133227302	0.6422636982665867	0.8664193757687423	2.1824081867466085	1.5001957284543448	0.8188706045637856	1.2617730723260414	1.0492126697108402	2.174501659664889	1.162898280816339	2.1030805373631862	1.6957039947627475	2.666363707699627	2.080756545240454	2.751487954922709	1.8183122786982566	1.2064327459175186	2.252421601886786	2.2244897446416894	0.6068545281567814	3.0373569603684465	3.418251997378559	2.170537528628316	1.1591785549455313	1.5065390215315493	2.3081919958479604	1.8221798410296515	2.4101915141605468	1.9708636387519807	2.274474482323079	1.3948555168530512	1.7907202239603606	2.5745002925618365	0.04216800863489717	0.9777379997070874	1.7179750480077771	2.7877427091787474	1.7769107338931693	2.121960761125308	2.9122901251687976
1.9218987637892073	1.6650309941822516	0.2863554601848964	0.8301519030202182	1.644099744008401	1.9220916763302807	1.3604285923460817	1.1153821246713713	1.0031383180808622	0.3114927911938355	-0.5602560748117413	0.7617510213904484	0.7849618373892657	2.1205729257316865	1.424450754735822	0.7942043454650387	1.1921057628654042	1.053419540464747	2.107325283116503	0.998938297142774	2.0450088091399437	1.5857172963601593	2.742372686644314	1.9206762523146157	2.778732120493722	1.772334059275871	1.1001397302921898	2.3385474156320036	2.1362979408542957	0.6230523007825681	3.0683506934184566	3.4577696230639616	2.1772131034327655	1.158322049652193	1.4463409411623447	2.293989651961121	1.6930598063874136	2.2930030279756983	1.8911324894038675	2.2645405519978987	1.3492984356024729	1.6908190541836199	2.4860650799825366	0.07901089917473104	0.9868021644652197	1.5827950686209091	2.7713869935866247	1.7632148688576557	1.9637265696152197	2.836855272389271
1.9527107065906164	1.6179855308956312	0.22556437376830263	0.7301894754128753	1.6103395146392239	1.844496901501148	1.3504010854166606	1.0270115864463811	0.822877753522269	0.22003243606331985	-0.43774439238656937	0.8188080476030457	0.7201896768234405	1.9880717287644747	1.3137319412074908	0.7516629310508828	1.099525559681839	1.0421393527079457	2.031995628006194	0.8535316228712532	1.9726805520696526	1.5110910604955081	2.7694035757386692	1.7623112709550253	2.803808374612406	1.695479162254618	0.9940677491263396	2.4072803728320706	2.034787951116086	0.5700113186465268	3.045026265875715	3.4331802315292315	2.1659253133088834	1.1459416549576071	1.3723952023005181	2.276614444014458	1.5253141203564706	2.126803025940238	1.7776932901548304	2.2167388188946804	1.3152153759605159	1.6226238644181048	2.3627654469911947	0.08327778182076703	1.0021963852675566	1.4546492132138846	2.7195515218913924	1.7592636723960822	1.835284396527414	2.709451353662735
1.9750382013742478	1.5561359170047333	0.21368513852479412	0.6316459609014512	1.619890855696406	1.7589261586279048	1.3875399999700733	0.9602695971470003	0.6801466521731653	0.130269672308969	-0.337207129790328	0.8362868581247497	0.66630304808675	1.8100617511897994	1.1922738779549555	0.7414035135496386	1.0111645589547391	0.9940284239389913	1.961333880469502	0.7591139616753756	1.9341939565643582	1.4353628309924418	2.791014849952463	1.5890184429918652	2.7564942659054035	1.5625855942076847	0.8962231617300098	2.4799261852746812	1.9220539778115497	0.4858573735102493	2.9653385296049484	3.3601395537160093	2.143592481235822	1.1834981143351109	1.2860297037777437	2.2672973035213153	1.333424586926871	1.943877301957971	1.6501562913299739	2.1299372111814976	1.2798806048703475	1.5674800586658282	2.2639129136140754	0.07096946649565536	1.0336089169047575	1.3647088618425536	2.644298281239563	1.759603038963337	1.7158974650353689	2.585076306877892
2.019304260387217	1.4734837687547042	0.23771359163098227	0.5393811368394593	1.6161067921749424	1.675884937048653	1.4188981617364773	0.8991182207934596	0.5858106871913489	0.03660873576491199	-0.2584511524737441	0.8179717408795198	0.7050841078040762	1.553766813472685	1.0987568715069926	0.7481218555067213	0.9113168300088311	0.9509079987114385	1.9287830049894434	0.7145121534758471	1.9221493010222066	1.3364154021957382	2.7960761431880288	1.4172091277346546	2.6192230067280726	1.4506168963421113	0.7884565830414809	2.5740067047327626	1.8039786119083618	0.3719764816775972	2.8249050243162905	3.2326821159383576	2.1234443827351237	1.2915994642364919	1.2241912777929436	2.294719914324092	1.164665399839081	1.7829091708070088	1.523979812264511	2.05720159598004	1.2547159892969062	1.5080541234292784	2.1890314194921494	0.06273657113374763	1.080475106490249	1.3510660649300361	2.6529987309845957	1.741471168084465	1.6012980479821592	2.483210561049242
2.092711301301658	1.3426876160071357	0.2595371866806103	0.44674384808979006	1.568008153438301	1.5565872435888881	1.40694911966277	0.8509180713414801	0.5549531285524348	-0.04548342991937319	-0.19666955609923434	0.7480355911246107	0.7929690874425065	1.2545506882692914	0.9796367334156528	0.7356068213917253	0.782459560728259	0.9274402589175818	1.9013149622006662	0.6979575612459178	1.9204401261956918	1.2706631151035936	2.762080377119075	1.2788715679053193	2.4344364924203257	1.362615105859756	0.6999691210964543	2.6154356720535383	1.7255283787634386	0.27119034089491073	2.653550826982453	3.083225175201817	2.1267214830936765	1.377353812393554	1.1787823451961041	2.2628150035002927	1.0208158165040078	1.6509467487048	1.3729152044969772	2.0033715803717915	1.2538554376762605	1.4591057390585067	2.108297183309085	0.0370532198220142	1.1165237355119342	1.3391534356093326	2.7155967720072858	1.7094010274791838	1.5028120366688273	2.3620238005188225
2.1847726039869393	1.2050212214008078	0.2640068989313239	0.3635778042553633	1.4547825901184472	1.3897072036259728	1.3738470436477725	0.822187932998186	0.5549293003218254	-0.09523752778368136	-0.1497378606247467	0.6254748407917916	0.8558368209686439	0.996037813591164	0.8415280812101882	0.7076662801117356	0.6450023859622535	0.9232746319945966	1.8329353028110773	0.7024329496965253	1.9456755898107088	1.2608611716882066	2.7134830040165494	1.184089013927076	2.2415817715735007	1.2823270525678292	0.6483452951157609	2.564891041969912	1.6878327358425724	0.20646131082327254	2.443996184121931	2.9844020111166722	2.148107597285379	1.4500529435037068	1.1186884137548685	2.1395265714613685	0.8939930509239513	1.5273065253670517	1.2185665835171064	1.9525132533223637	1.2761776251693904	1.437786200775101	2.074300872963524	0.003000214089205111	1.1290946918814062	1.3319774946137621	2.7567261708019806	1.7055952738321483	1.419618714334427	2.28540928182516
2.2795996350583247	1.0976083029999257	0.2762311119659947	0.29225968477184355	1.3084578687674981	1.2213459124548636	1.343441575776436	0.8313185479637848	0.5754692351069559	-0.07373470368562476	-0.10829977010749267	0.46843734578159335	0.9022572300610904	0.7716565243686317	0.7668855437465426	0.6697816225775763	0.5336275536544168	0.9351528552997476	1.7557592309271954	0.7442756591910633	1.9804422165759399	1.265984475445754	2.651829285974498	1.1033071111111845	2.066427935986924	1.2596204177396628	0.6309818103544134	2.4646402507832024	1.64521924687273	0.15166194979426298	2.2495610292614527	2.9445060870999686	2.1772616530677085	1.555013773996191	1.020215602355067	2.0034207758791744	0.8209984525852978	1.4206902135083863	1.0973630387446156	1.9176454408989407	1.2948750649270675	1.4648683920346863	2.0718085569661953	0.0054071735305601335	1.0958693272925817	1.3442304847722009	2.836301388112864	1.7084556491846985	1.340501618579384	2.2708069307799237
2.3657261455817653	1.032027136424324	0.2923550739442421	0.2324702341926445	1.1765399434741617	1.0736993497183196	1.312616276697104	0.8948227305377744	0.6282011094451154	0.01621668133274514	-0.042634023353064196	0.3099990370094868	0.9440031364197525	0.584692653136531	0.7112695354402956	0.5946429100034236	0.4495059429553513	0.9562696967311254	1.6670897332842667	0.8160774010807028	2.0083721440351106	1.2679951305053228	2.5369200134449836	1.048347601333144	1.9344311830235028	1.279219828854497	0.5814209726621931	2.3282277974099106	1.6212182757246154	0.08647780989150203	2.115944684423698	2.9602200177848843	2.209984107018237	1.6364077315689969	0.8682362792084133	1.8468172712120787	0.8016067990309697	1.3503445920303228	0.9873720533685308	1.8785323591057819	1.3112777003630207	1.5453177608562654	2.052066053841304	0.0020702524868632943	1.0224347334652193	1.339096708803041	2.986525387281941	1.7042862885013208	1.269427547081595	2.2744734599725094
2.422754888709762	1.0060457649280057	0.2809408087670833	0.1933259691590374	1.0634055624078396	0.9162309520474536	1.271973386292348	1.000353644407332	0.6901306807984235	0.11276981059174433	0.027752790161486053	0.19264429603061986	0.9462105404884842	0.453813835983392	0.6751742518539787	0.4964386985080286	0.41165424627650377	0.9558778803373794	1.539355035814099	0.8985244844305351	2.0274344703355403	1.2970722959821177	2.388843593650564	1.0588017299328467	1.8547548497497828	1.3013397850794441	0.48428860741307317	2.148644941140864	1.6259008181348853	0.009357380327083286	1.9716156588773786	3.0043936229324806	2.2329238095280695	1.7016578620977056	0.6969633671545028	1.7203307936525296	0.7997824971286465	1.3186009609124738	0.8800082785623207	1.7891835897707558	1.3122686385928544	1.6441939528309164	2.06251137818965	-0.040489166726184064	0.9596393887637985	1.3251419144559253	3.133726827611018	1.7101040010827766	1.2507152049320607	2.2920728000969
2.4493174050846123	1.017606603385761	0.24309824497999624	0.17576691959706567	0.9791531601468805	0.7789759362483764	1.24187471814993	1.0906668666675567	0.7541809646759509	0.22684375948619548	0.0967018242536356	0.1189029506836647	0.9164538679933255	0.3685054087977438	0.7106232797046809	0.41220475765262954	0.42905593296299116	0.86611068233856	1.4385074859679892	0.9599415870998314	2.026388857500495	1.3456373489593207	2.2361089924712028	1.102588534644243	1.799417233708903	1.341625049166923	0.3766202662620939	1.9534536623109016	1.6138768021969576	-0.08611225015569272	1.8147235805001038	3.022464643220137	2.208260594977816	1.8240343002213586	0.5594086705323067	1.6966854019685946	0.8077778943548786	1.3395555525897556	0.8035142279520819	1.6927027678945812	1.304784447225418	1.7446645547199267	2.1141779289207476	-0.10599675606760717	0.9296236300565432	1.3475206395369668	3.236352587103543	1.7320173851395997	1.2834344464683802	2.3286743262976146
2.4421437970831614	1.0496561072852466	0.20690557497673093	0.14634220927049127	0.9336988067625853	0.6743996009500249	1.2196075167720373	1.1625677613493937	0.8303836461641682	0.37061507850437303	0.1392558032778312	0.10794733260546271	0.9069750152275937	0.31211230791864136	0.787242599418449	0.32881970477014727	0.5157413652504396	0.7102296233739188	1.4113506370174527	0.9756923474235792	2.0243579556478117	1.3720465298378492	2.083195230469344	1.1710850978640313	1.7721060193300833	1.4224780522249116	0.30218077218622214	1.7535110592578493	1.5591216454698307	-0.1975314115381917	1.6830793427927921	3.0144330786478513	2.1356060662879597	1.9615423318606162	0.4663255661551854	1.7274571470567426	0.8140616009073283	1.397594078826572	0.7582886745707453	1.5845333043537364	1.337641872740999	1.8324709864320394	2.1580874961545526	-0.21269617403040025	0.9062945502692197	1.382662896033052	3.2696854789838583	1.7529611504328453	1.3400912601989112	2.3993586325580565
2.384999815272409	1.0661690997731759	0.17576757956571454	0.06698949438134079	0.9093987361970614	0.5644679728220556	1.194982801687711	1.2509814703307232	0.9235996843073562	0.47485976375166195	0.13567208441901066	0.17595997689625867	0.9071048625257567	0.31318020349246556	0.8689369274089629	0.22952406588100213	0.6608294420669013	0.5475227103919051	1.4266613738589333	0.946906475107764	2.031355518466955	1.3736511872411563	1.9456445089966703	1.3015183165570061	1.7460463826969392	1.5156730347875842	0.24390135303674998	1.513407941957158	1.5037076385543249	-0.2852641748919206	1.5765368637457784	2.9839655130420963	2.034792749332071	2.0615198588282313	0.4386219513139945	1.7462928797293593	0.8170795818321587	1.4903581315040049	0.6984492623945073	1.4514016569188442	1.4135268792888913	1.8600998325194034	2.2061975959681197	-0.3748103627680285	0.890187083715422	1.4300865060907195	3.233443021117386	1.7777833907803946	1.4182508530661857	2.4861119015407693
2.293442681824176	1.0517311295725353	0.13690508143953667	-0.07236550805139233	0.897704612181945	0.46397077546626286	1.1633178401923892	1.3657293406785649	1.0008508079423784	0.5535357887653958	0.11603673857577337	0.285516157678238	0.8783436859831639	0.3601059993805743	0.9891404942335364	0.1228067207143608	0.819725817831807	0.357244296439431	1.477054029398165	0.8957871109122026	2.021020037751324	1.39275241030703	1.8964872583238424	1.412318171782243	1.714689890247281	1.6066951336346391	0.2003084457504832	1.264597646781571	1.4497525141988015	-0.34287694214967446	1.4869885918228118	2.942352696598707	1.9391014188625006	2.178938948132878	0.45286431721449727	1.800458201893522	0.8414936961793055	1.6341125942007964	0.6594164196421524	1.3630434504367575	1.4909765251470488	1.819328493280836	2.255007784544979	-0.5418205258238665	0.9019853571874833	1.4910394594483332	3.1496870682147327	1.8098777718547616	1.5073806933047518	2.592345599537969
2.2094913014377218	1.0335441695251142	0.11508148638990731	-0.2038278063880866	0.9539868581728281	0.41800641105206016	1.1386931251080596	1.4900395335553955	1.075409341518559	0.6436967529660087	0.08771033801504163	0.39682858257962433	0.8383940005823908	0.4416562556045068	1.1445459911275475	0.04781353179271104	0.9549017970113045	0.15818094650085754	1.5896024675621523	0.8359559468686101	2.0338891187980264	1.4277068751887116	1.9298559615140527	1.415864694344894	1.7479013997128487	1.7248565500897102	0.232677714372063	1.0391569870380981	1.3818203537040799	-0.3589505939124311	1.4490072693106235	2.880457269623118	1.8765937638754013	2.281979130391818	0.43924684488183985	1.8552782420382852	0.8686780467484987	1.8108034461445484	0.6795661864235658	1.3205341531478125	1.585611126096293	1.745074545840761	2.2964530393319844	-0.6478361484908206	0.9290589771699654	1.550148791601551	3.0385585964713844	1.852710680735735	1.582585705832629	2.7038718527175005
2.1617536771067827	1.0359679350539648	0.15605884836625217	-0.29355632329112885	1.0441661069131833	0.4084580378792543	1.1565359514478522	1.6324598587162402	1.1786094082869971	0.7263128666058994	0.05625086587713546	0.5202256396359695	0.8079664503800672	0.5584470657645425	1.2877486591313982	0.009686334837720073	1.0702939560599893	0.04546155659468911	1.6743509228432392	0.7723011499740091	2.0869137542982643	1.4642853306954255	1.988105623928646	1.3859858212517282	1.8518941006168077	1.8443434256113078	0.32271241753344493	0.8583271769005494	1.3058408087655804	-0.34511111768426883	1.447205591191456	2.8177179463700073	1.8174603085167338	2.307492606250897	0.383839615199455	1.845180476260587	0.9048938178464802	1.9651029750282274	0.7519786777556119	1.2875342592470724	1.7246814834570823	1.6521887796871932	2.35173204808168	-0.7011721815663021	0.9446909465561205	1.601883638937187	2.9298312228719565	1.8987433315365099	1.6414037403669788	2.7934945793291837
2.1375247440577065	1.047860079591206	0.2523676482381856	-0.3430231810975316	1.1251359480470922	0.39503562308502344	1.2210446312917114	1.77677969715598	1.289434508850382	0.7753753531688072	0.0560577313278582	0.6373713039339568	0.7520239060891697	0.686060586836191	1.4231202282213125	-0.029314004032272835	1.1918231368635357	0.002031802635230998	1.650969892463364	0.7210297094718762	2.115064869087928	1.5253783113514596	2.0630620330411564	1.3560142286144417	1.9681343837462943	1.934083523066152	0.3755150939646956	0.76628908188226	1.2273670452567882	-0.31242595708561555	1.4646867383477056	2.751457538648606	1.753690363021158	2.328489963290565	0.3010932919237902	1.8207292778312953	0.9474833844797376	2.1176946911361405	0.8618054624710758	1.2681758309210769	1.8479229064623528	1.5506248681426265	2.405666886405848	-0.7048920279756713	0.958391208698744	1.606478510246602	2.8811030546570873	1.9537449559003612	1.714556960992493	2.8217109126807864
2.1435891797376487	1.0785843591727589	0.3987582239662776	-0.30054447028852144	1.222928914957133	0.4141551579107654	1.298422752396036	1.8773891448029478	1.3622059251308756	0.7963751872294793	0.08311802762110586	0.7134961234429638	0.7095638395906223	0.793343019098543	1.5464980511590625	-0.04978433115060036	1.2888446057907526	-0.023436262958275896	1.6127967816390805	0.6824892283486614	2.1456289365738455	1.610405820505018	2.1389366413689683	1.3187641517636155	2.075077232193631	2.0308203060852703	0.4177326757253098	0.7623762266397127	1.1419518244061388	-0.23309203879711043	1.4420927208532763	2.6372405424665746	1.7036599642140076	2.3955050138176652	0.16853774384436476	1.8568143111466093	0.9867847032396743	2.2660575375135803	0.9953240567898337	1.2537702168597769	1.939558615400252	1.4723621186321707	2.4237571800493654	-0.6398767712472522	1.0090910941983329	1.6180224153264287	2.883871379575961	2.040889442276761	1.8028113700193824	2.7802631913733533
2.1834617639706115	1.11706817587905	0.5839213036141564	-0.1573584024968114	1.3044686451755991	0.4480188393780461	1.391463807029408	1.934525640817006	1.4033572793929625	0.7936925736967801	0.11185215667475865	0.7702395346342427	0.7350355512464806	0.880479190631695	1.621387686403979	0.013445695860636441	1.3399393494143037	-0.006814999097248403	1.618771703333315	0.6610899194950164	2.2030572107447512	1.6963806575231772	2.202426757841617	1.296418741630324	2.1716275154313527	2.151784742533487	0.4859340861669783	0.810577443418739	1.035594579710563	-0.09784167171230097	1.4063756694908496	2.503846730874616	1.6225092494094	2.449023617298253	0.007315203339982912	1.9519498700197864	1.0060862678111688	2.386742973667859	1.0839924135229533	1.2272797359926293	2.0308813964760994	1.4386972921547359	2.4402232677620392	-0.5398785471836851	1.1041905277262838	1.6723950591545051	2.8973740256088334	2.180393341886272	1.8799587455481563	2.659235845155652
2.191715734622884	1.129640369737333	0.7644046845297436	0.026922935835388007	1.3444292677847611	0.4386527740462484	1.539987170534748	1.9392744240142448	1.4381226678517844	0.7831297829117687	0.15734607272684556	0.8481833212669165	0.7834253110277001	0.9580659113604817	1.6448619756241496	0.15140211843060583	1.3733901554926216	0.06866121148756384	1.6070708150154345	0.6820981749888989	2.2595806276545614	1.744481713178942	2.2360194120599526	1.3080318645315463	2.2227187069779797	2.262906015749971	0.5073989881208905	0.9127201646128291	0.937614144552958	0.060970972538248104	1.4332060652654837	2.4129678317468466	1.5025916511040536	2.466179677870835	-0.10193702210516706	2.069799106527587	0.9858838134113638	2.484874437926276	1.0758996666782639	1.1999402012515374	2.115554460483321	1.4737743102705987	2.473379471591645	-0.4408376365342983	1.205560580152488	1.725604803453661	2.896865557766589	2.366269258863808	1.9441114390286454	2.5012243783867047
2.1409386900343055	1.1080706002467682	0.9044206706385289	0.20299231462496992	1.3639878611667704	0.41424631183126837	1.6893824911643847	1.9067668444913248	1.4433410503551993	0.7855399435075545	0.2051576033702669	0.9726675770638448	0.8266861025315683	0.9964280062046779	1.6502030892037989	0.3054631585439031	1.3979786176551996	0.17408044332077632	1.609477380697833	0.7281555706942079	2.3343218374211103	1.7429157222190874	2.2544953718800356	1.3369603622974668	2.222651658170177	2.3683560624687017	0.5015047358680982	1.069857851248822	0.8741056924659315	0.2247898249311246	1.504323656969396	2.3304696956510336	1.398525508607086	2.466698771988007	-0.15448015626825323	2.2480838489368185	0.9377988188254239	2.5803221963942033	1.0176553466337324	1.1742704724625406	2.139988911045308	1.5667284082776385	2.480576384078307	-0.3463918302729464	1.2620258688097057	1.7684051787987678	2.890001241896321	2.5714163487674186	2.0020813995766873	2.3419057142534485
2.0788970642064992	1.085646409814376	0.9861354100408481	0.3521378174195294	1.3985915263810906	0.3925288902711608	1.8164944630619737	1.881058659091724	1.4517524157602453	0.7839052258860647	0.20734646159541392	1.1320467308999187	0.8762012055635132	1.0021371402339525	1.6349780643735508	0.484238965640113	1.3711089599061101	0.2997297742205728	1.6849937521110903	0.7942653136806482	2.4503446462327827	1.7088312523151061	2.303786993169739	1.3187409718775809	2.183718650438672	2.4600517552675982	0.5205382587677357	1.225963576062607	0.8580815146699837	0.3622329939295163	1.5911937587152265	2.2259429567247	1.3089999817750786	2.474666866686623	-0.19621783915399962	2.4731809269588743	0.8723266505531428	2.6562249864283403	0.9632814707323106	1.1633176774886262	2.1577214898949846	1.6698639524520726	2.4167562924164248	-0.29182496566495164	1.2900207645544952	1.8293864955595232	2.913080032291421	2.7866717142813116	1.9950779498832945	2.19001575709298
2.005749310328255	1.0744866260844117	0.9940698992375865	0.47703764268761184	1.4234158949044065	0.4144286196722735	1.9447206023961656	1.8696831647965173	1.5009338837376307	0.7799441793416871	0.17333332152816922	1.2941647892555412	0.9197649740964279	1.024049535950635	1.585083320079669	0.6842612260013194	1.3153710748232883	0.43203998381405506	1.7655929562156238	0.8818829914540004	2.5612801464431776	1.6836207311836282	2.391889327633024	1.2387240053006905	2.10790879841498	2.496012980761007	0.5196786803142063	1.3749745633487058	0.8646229558260365	0.4184804316939078	1.6804011726156527	2.1752509803300235	1.2357143078309827	2.5092385348903776	-0.22402560292316678	2.6739778953163933	0.7934537460847793	2.691845081465789	0.9657210234043315	1.2124212931985616	2.2106584532256472	1.7643669058044835	2.338682393533875	-0.30191778423154203	1.3009869179831874	1.864188391217874	2.9451417545661256	2.946319443704115	1.9021180980936585	2.076767829336057
1.898750193390955	1.0586013714312934	0.9485778279073294	0.5740380892072285	1.4592961116681376	0.49434781947426076	2.0456254185023695	1.8756838999275707	1.5529270829269008	0.7772825237272099	0.12290374477231811	1.4053726758164857	0.9220589430305978	1.0977548669976456	1.548360788279369	0.848096604774198	1.2652251470631508	0.5516264715685159	1.79986577093395	0.9473627040274888	2.646276405168817	1.6718854655955853	2.4716158936445374	1.1727540496582165	2.0132582313983702	2.4801726584741832	0.5243204039632813	1.5077536511396352	0.9277313917272604	0.4183563108308742	1.7531256664258532	2.1576455579885896	1.2455213340891504	2.542434603683623	-0.22441616140307147	2.8033350594062587	0.7021035174943538	2.641261293535896	1.0181010341411199	1.3395812617200273	2.2880298671182944	1.8370719978991805	2.257220065036985	-0.35314772779583725	1.2449079707746746	1.838973325822381	2.9779379303907403	2.98335888047272	1.7920873376763786	2.0108021867321524
1.7990687328085477	1.0533702228078772	0.8862868380508978	0.6478925158497011	1.5056622875877246	0.5920192452944254	2.0833456378053135	1.916739289205521	1.607136307562832	0.758399439407186	0.043632741990992	1.4674684500383355	0.9008938334304043	1.1984450977369885	1.5593281282632045	0.9486291947095908	1.1898851299935767	0.6323406486802494	1.8180602373431356	0.9696310203472691	2.6794343968032095	1.684355393609236	2.5900859875211983	1.1880991342103313	1.9349675734859324	2.4314783344072803	0.5662187137268718	1.5754761457221211	1.061830935426396	0.41819081634683053	1.8066647229670736	2.099853212914065	1.3286868587438323	2.5867392865843835	-0.20194603019259408	2.88313510865695	0.6389736627756699	2.5134735248855686	1.1268487859439607	1.5286089558564264	2.3580213989308465	1.878982201362292	2.1320721977105466	-0.4248915302353158	1.1537313888797494	1.816481147128762	3.0461573658915513	2.9392412267300077	1.664739453603166	1.9575896891459188
1.7372863940169385	1.058374688324283	0.8142014787323312	0.7311472417526235	1.574504889002251	0.6979173124400871	2.0594959957203636	1.9885106716183447	1.6711389349791417	0.7291212276479458	-0.026754071523559974	1.4738243811371408	0.9143763112227596	1.289339440231855	1.5944730357677332	1.0481673730195717	1.098395055674361	0.6420741927775241	1.8481215621172598	1.0239439869808853	2.6472415862473184	1.7526403327475641	2.773904991403925	1.2447044158965297	1.9024265520984045	2.3726801010627723	0.605734763204957	1.5779055558452395	1.17917686004959	0.4199491952397959	1.8291856994566735	2.027103533817231	1.4180667366710185	2.6582704559308947	-0.17937175005414396	2.894819306464565	0.6262035494594042	2.412468597861573	1.3024027493806403	1.697825392934066	2.4328111579615483	1.9089115531832301	2.013337143455878	-0.5028168421491828	1.1208329285936738	1.7865010300049864	3.159658687565364	2.8490182007792506	1.4857684852665503	1.91518548196216
1.6852417239180635	1.0432392316405212	0.7662495657607427	0.8450859633547487	1.6703602330248004	0.8259657822682481	2.0103595970307864	2.0530941231008004	1.7058566669767472	0.7236092951549751	-0.09520953954533139	1.398807668036809	0.9931070563408608	1.3772559969920253	1.6322599887796336	1.176786027887459	1.013021815538445	0.5935508256993638	1.8737224418765888	1.1376101635517188	2.5790153487606617	1.8291225578979666	2.9691678928236995	1.291852304082334	1.9187417619973703	2.314120884926983	0.6291152971410263	1.551956015857602	1.257532971739032	0.42733438659024986	1.8078333790443726	1.9681762937487945	1.5458008262019347	2.700446852951243	-0.1508349437891548	2.818645387567966	0.6562257029877681	2.359960132041528	1.4865655188810938	1.806702401369871	2.5280455373130635	1.9510723067757383	1.9891420757964386	-0.5916828787964842	1.1288272247246165	1.7400134122510895	3.2492055242268867	2.7004726061993933	1.3168102614134563	1.8788390186617956
1.644576873741165	1.0225238830917813	0.7622298245419791	0.9461835214388248	1.770523938526606	0.8999371887573393	1.9638067750057928	2.0795362113581572	1.7106937977904142	0.71357045232557	-0.16950196283416652	1.3044304542868388	1.060930628413462	1.4495648492117321	1.7005540140169355	1.2909493332736794	0.9299701461321657	0.5438932532708873	1.9058376459831063	1.2886002107931755	2.5139058418400055	1.8802009296996272	3.135137999765084	1.3123201434471645	1.99417167077684	2.2484128813668254	0.6756062117849162	1.4892428359537582	1.328971156450485	0.45062773521941885	1.8046439218334107	1.8802073817849017	1.6870559890640393	2.687703092374632	-0.09758880436224013	2.7164338382121644	0.7071935450242923	2.3512584193269004	1.618090248035219	1.8774851926612528	2.6051040233436504	1.982732732217979	2.018237764798939	-0.6841593546058171	1.10633026498066	1.7297458603127658	3.311351593834253	2.563562436782451	1.200076980781793	1.8457764902034832
1.6293941772882967	1.0006402446838125	0.8125365859141134	1.0195768013251219	1.8772299707191238	0.886150158281089	1.9238905155379524	2.0325664284618274	1.7503916299853415	0.6703761828654433	-0.18111149518519337	1.259897121259048	1.1057928699279835	1.4465049176636688	1.8061978192685146	1.398879375544488	0.8422147725519323	0.4987312584127618	1.9790511829933741	1.4767837775853345	2.462811568496774	1.9356872760549522	3.2513461882577106	1.3266684928999735	2.1187260060740187	2.174121987129994	0.7667215278593087	1.3949043260401246	1.3206414076402564	0.48372663202818533	1.7781543840813179	1.802423424894566	1.7563363181254665	2.660814017105044	0.0023681292611958506	2.6107472472670294	0.7801205766258226	2.4219835547551365	1.7095265587615878	1.8735512430452992	2.6637519201567788	2.0112498924004902	2.0514219721790714	-0.7266640701951971	1.0507862520857407	1.7345676388473397	3.3454754356913883	2.481459967976647	1.107801059626274	1.870421942950132
1.6431363902067395	0.9863068974556416	0.928869096707872	1.0480437453119535	1.9891333913628029	0.8338505963918497	1.9004122625985347	1.945231988388961	1.8043387440845655	0.6023467803096119	-0.13289223604885203	1.2378395314260326	1.1717769386099772	1.4199718199448785	1.9212313402081633	1.5235931457369614	0.7752727852521698	0.4680046043768691	2.0594844170508466	1.6785890364092055	2.4420400673698315	1.980811015564821	3.3255859540802306	1.3350364317569412	2.227836765973682	2.106610490085878	0.8722040837998799	1.280227568547116	1.226025814516162	0.5139914357976986	1.6540333698716136	1.7843233047352718	1.7768970885231632	2.614173410677006	0.095138786854398	2.4962723265053897	0.8339262216215193	2.5432924781132633	1.7811180467905494	1.7670798872523465	2.703571990603046	2.0322505487010227	2.137644904266363	-0.7192243773764596	0.980174922691241	1.7063744161216685	3.3181311650641505	2.409417293842945	1.077598682823518	1.919680965580887
1.6563312193820976	1.0221751398502223	1.0986131689942262	1.0097508281358962	2.112252229190574	0.740463404835379	1.9149771760451333	1.8726403616057063	1.8774437555935866	0.5037816909010873	-0.047247793141358574	1.257011863062878	1.2216599423200438	1.4335053426977313	2.0297832962700157	1.623955958077768	0.7389149688689142	0.4985662830890803	2.0971388714780645	1.8631227718435845	2.4604187237396538	1.9740057215170594	3.365964324450668	1.2691823755446188	2.2841354149264177	2.062805154379106	0.9944606992765218	1.135516422186893	1.1362810067133038	0.5230315719885922	1.4875729198614616	1.8201743465941909	1.8178001559613208	2.539060491922001	0.15585761186347744	2.408389028340384	0.8280929599832252	2.623993408803128	1.8143334947096221	1.6345142757334201	2.7151503214990154	1.9999979138620199	2.223111740489302	-0.6786342886154297	0.9338436674193469	1.6823222502550987	3.2503354527652073	2.3840132822372544	1.1641843011031558	1.9698645912254253
1.6700446226298493	1.0922202199178095	1.2829513017501937	0.9390002738907406	2.2490256094843386	0.634747645530727	1.9430251302100356	1.8272031405593925	1.9673953261433113	0.4012765128664073	0.11153026575929678	1.3612784038185501	1.2638386730059081	1.508442860945311	2.125448152662819	1.6619133774381765	0.7263784869288805	0.5703305488910331	2.102823345589944	2.0057486222234666	2.5076723807080104	1.9515018514273046	3.3518106194733415	1.166194141911622	2.284962350222666	2.0480947316244027	1.1855818285732715	1.0020708590524512	1.0571719233799992	0.5466145359648372	1.3658379118095716	1.9087543558624975	1.8441383329170482	2.4657644025770997	0.23113124955697878	2.376282665830245	0.8198498180542053	2.654625606209764	1.7853168922548945	1.5002788582623956	2.6839618445810505	1.9246506567663875	2.2571360543853904	-0.5617873484623752	0.9093258447129227	1.680648809469568	3.158246276892474	2.38493442006265	1.3140471816516104	2.0267755008667847
1.689217458473084	1.1526922980045398	1.4473857158595236	0.8664760782756883	2.382425246397519	0.5375092008329594	1.9535854998265278	1.8407587580496962	2.0436694923233594	0.33710336726383433	0.31595245647259157	1.4990808441876364	1.3841205535354306	1.6382948554313141	2.19571896015024	1.6439654602965175	0.7099659912489332	0.6500342521452126	2.094732305795668	2.126823087443124	2.5695042935495844	1.962251122707291	3.278153126323943	1.1171223231852971	2.243772032628428	2.0828391422370656	1.4035218056202179	0.9229967844256637	0.9975930420593813	0.6073096379879079	1.320528141812658	2.005365929703096	1.8766180386928668	2.419720754383809	0.33212967246015956	2.381570772596622	0.8109985754910787	2.6615923980093266	1.6994164895150345	1.3079964576091967	2.59175243456272	1.832698759276946	2.283263367031523	-0.39111204262083893	0.8761004801240933	1.6323742973175648	3.0794620095584113	2.33410215638217	1.4500125917147362	2.0614002895897623
1.6881659054929514	1.2238882307692776	1.555663745181357	0.7866267438029709	2.4726044951378725	0.4783275179456604	1.957347833344332	1.9335974695557265	2.1271159559167754	0.29690608010977426	0.45558873560038843	1.627767541270288	1.576186348731456	1.7934272239822007	2.229685401313351	1.5723920772086164	0.6851958409422966	0.7557421907948686	2.074421721286446	2.24350906495879	2.6316780413564613	1.9890856344638013	3.2172832368803226	1.0689545200141581	2.176298582375031	2.1516760983477057	1.5409070018790207	0.8849646914363261	1.0062522159637992	0.6728661404797639	1.3375223489367027	2.0710734398633557	1.950025086724319	2.4282338979054523	0.4172714210792365	2.40524134574135	0.7954582259527643	2.6734386548825126	1.603687504375393	1.144723397649186	2.4367749108808914	1.756668183646585	2.301437671326641	-0.24642095802120237	0.893010348148281	1.5854328651133522	3.0330784430605506	2.274882690396761	1.554079477002491	2.019378676756534
1.6670628217135832	1.3104811776489482	1.5973160637056307	0.7171000021030447	2.505931608802787	0.48049242355763366	1.9686348338977382	2.04730924175144	2.2260031129449502	0.2570441196472993	0.5480572659156923	1.7410034716357887	1.7556136735731773	1.9235256559083163	2.207408585956235	1.4657232399261386	0.6761719964540587	0.8947751448284207	2.051351884744813	2.353699211665076	2.6841597625000446	2.010487510915141	3.1681035911046806	0.9705095440431137	2.092241726991452	2.2350279176786465	1.634208103163824	0.8672708460263635	1.0760432752043023	0.7255761336477213	1.4030644772718392	2.12592669790237	2.0183101482694474	2.495015356079824	0.47694875680857274	2.4260915952773447	0.813363411290384	2.731314532283542	1.5050029073446454	1.0692991118468904	2.297808862807449	1.7022076964290378	2.272510003627331	-0.1243224699961039	0.9357159375169246	1.579788547887587	2.994830362038562	2.2280501041160345	1.6238951161334967	1.9204780371444907
1.6452539010023455	1.393970309678724	1.6212245245366304	0.6448773255208794	2.4916843816888523	0.5419529544575399	1.97628867976657	2.116015500464225	2.280307650503316	0.20877803397691047	0.6409764435126408	1.800004910980586	1.9182474145194468	2.018362997444983	2.1231672500665253	1.368707471592828	0.6478488335524997	1.0217030344867573	2.048820841527114	2.447139239461551	2.7094756578716033	2.033455378326334	3.0990818842374077	0.8904925774662258	2.0224215684649156	2.2889371626630224	1.6928313536947066	0.8763435103799537	1.182376989536004	0.7706733805496611	1.5277454725185846	2.1721081941930414	2.06266023978845	2.604907580685454	0.5689382974419672	2.4538163836096287	0.8555926219923204	2.8107142722871084	1.383353675064766	1.0248369906478643	2.2056776847546304	1.6595686198622221	2.2396058317525087	-0.019865900603663167	0.9374396147496167	1.562912323016588	2.909125282407312	2.1564195179568513	1.6332239299828977	1.8364985772031246
1.6236034334798948	1.5224124455457535	1.6503826474070618	0.5573658603302085	2.4615942380242224	0.6467115975968996	1.9938247063774406	2.1608915016781394	2.2764474771446257	0.14519171008461518	0.7211487408572617	1.7672635027545212	2.0625726864250575	2.055267004101844	2.0204696106684907	1.3090670280099264	0.5709543734726479	1.1009324336853497	2.08709768363081	2.54564123574828	2.7154477157948373	2.0600772246438517	3.064033548336278	0.8708128542264293	2.005145325654092	2.283896072442798	1.6792254547445136	0.8770959825419832	1.3041701529307617	0.7745211273036786	1.6528160197910928	2.2007133680139184	2.105893689703799	2.712334108234513	0.6524917749094353	2.5014345259678015	0.8919435265645481	2.888135118121923	1.253963554498662	1.036016199988166	2.115345841908618	1.625516579548443	2.2450945276567325	0.03587709191317057	0.9437399522208393	1.5234871926456837	2.788109935953698	2.083673870219557	1.605511060688341	1.777451515771304
1.5923305359474669	1.6973246183508244	1.689860105943571	0.5067816084607726	2.404970058582605	0.7754437218288408	2.0356302062812577	2.2079692114653158	2.2541680815250222	0.10606327675998888	0.8111709002150487	1.6998571808382823	2.130634311877622	2.010476999361377	1.9230370547635622	1.322455204039923	0.49892511813924995	1.1536832934328758	2.134253923252329	2.665216663088855	2.6981347801991977	2.0667471861395237	3.0926544897302954	0.8933205235619344	2.0002284130818007	2.266621646903668	1.6241878743340759	0.863164497942158	1.3995387176987208	0.7012691313037822	1.7073046093951187	2.2211123780326707	2.1648086717052317	2.7567685646645677	0.6921464792356906	2.543814924481181	0.9256593283889739	2.954631383819683	1.1616358687575086	1.132836643413923	2.047284031912056	1.6268148847644195	2.299981486698986	0.08240252384209132	0.9934888433851503	1.468972731801883	2.669665176924754	2.047046521425472	1.594130454936582	1.786123654383322
1.5684617237819984	1.8857157174422405	1.7409618161388178	0.5107545651293377	2.328194601111041	0.9683254176155593	2.0792765045585924	2.282071814720421	2.1951693825366427	0.09847651036281932	0.9540475478918402	1.6336844113392437	2.1182122536869175	1.9322331121256255	1.7983287053113108	1.4146686918407378	0.4693503258008439	1.1954632941555086	2.1319925813611063	2.784357586696359	2.640807045723967	2.035350034055537	3.11780419018842	0.9597077171529561	1.9667710579876192	2.2415465688254868	1.557509145724377	0.854414321658008	1.4799419710449135	0.5776654385335562	1.7140243818395848	2.236622609616116	2.2353998409100795	2.7310474511586236	0.7257345085074339	2.5778602594723243	0.9671453049825592	2.9785678708197323	1.0929999926196505	1.2207986247548341	2.0005795485006237	1.615517351656973	2.3977138780548306	0.17422255616741741	1.0460907175552976	1.367488475350725	2.5796098724209906	2.0237999115687337	1.5745426815753703	1.8745667150808765
1.5472289964845332	2.0587795510670386	1.7884637580784564	0.5635026594700457	2.311645022095493	1.2065561888530738	2.1025286945398576	2.3741334526123605	2.1057896895215396	0.11884760687676557	1.1165810008062313	1.6018838481771418	2.1258516030620367	1.8347260316544016	1.670750220092059	1.5114419207532157	0.4323263195560427	1.219034143526667	2.1181133361755373	2.89233176436399	2.536386517793461	1.9770797037715844	3.0840547702503995	1.053308096943651	1.9208426246418981	2.1825962336208873	1.453696627922095	0.8768164928818003	1.5575686414543621	0.41599801443325085	1.6832254248024583	2.2397944956247398	2.3221823133678923	2.6817594647330005	0.7494544268536023	2.579899957796498	1.0021223525666154	2.925300377099348	1.0302518830267704	1.2506853211177706	1.929936083642124	1.577342622850356	2.4916097829878234	0.2740293175481511	1.128292290411019	1.2470574655990176	2.553310785691692	2.0134249907984705	1.5389509313757466	1.9391932774579275
1.507039505873998	2.1701158309354835	1.800417988493957	0.6722091390309741	2.355435299352881	1.4093052965343582	2.100978548541108	2.469411311851519	2.025011987756354	0.16147601254483632	1.1878047307009858	1.6207425647926648	2.173007813510729	1.7001301164462326	1.6072460903069703	1.5830153038411183	0.40178252378266244	1.2461519623570005	2.1771364341619988	3.0205538159926353	2.4039556306472445	1.9014868068206057	2.9955717190393076	1.167608114959477	1.8707124660071277	2.1427020886022197	1.3219355306878307	0.9269096396682096	1.6102531261608672	0.2531721289446386	1.5931902128472821	2.205485746962675	2.393283253739624	2.5835209030579165	0.7279476732268875	2.5723455195588154	1.0110862063582806	2.8243767744932464	1.0045896654960735	1.2652324441580625	1.7788440809141217	1.5514676276687858	2.611857028971206	0.3563035675435608	1.2095131503584826	1.1661934032339398	2.6205697819349356	2.018079160863634	1.5274608967225274	1.9727659317169473
1.4625717791662107	2.1995846348474126	1.775759575943038	0.8062254809403196	2.358193562522138	1.553214548530235	2.1025448418940145	2.556119775957476	2.023534637458584	0.18698179902371712	1.160808812590833	1.7363410616521253	2.1825083074928253	1.5256934817531893	1.6053453381433933	1.6392359415902693	0.4068294166731755	1.271661271781428	2.288004425599486	3.151904294499376	2.2808146113816177	1.8017853823765653	2.804810233284793	1.2767390183905265	1.7818057468590607	2.1372698793131852	1.1672605278208399	0.9794321965777367	1.6298068585374188	0.16670126103174604	1.4695561386697835	2.1389634403965267	2.4190631098935276	2.436020309663062	0.6931098568194496	2.5411456896372018	1.022302284720715	2.719414059131757	1.0405965246456321	1.2341004687800075	1.5951293485670746	1.5208094027441428	2.770637160486296	0.4343382867047653	1.2266310483935166	1.136950734591921	2.7361614714046327	2.0467071548582174	1.5686608781219373	2.054864302768206
1.45358316191138	2.168406989051832	1.7372120575392287	0.9052833514490167	2.3319558690691204	1.6633968499395908	2.112814559135743	2.6153284682757847	2.0930654143762277	0.17170347663826024	1.0841987747106687	1.9391454421073184	2.161516327623513	1.3498809046861835	1.651096442720677	1.6325418535752683	0.4651109357728176	1.2941391596331884	2.4207182244815204	3.2388267662998174	2.1912337425330897	1.6820740734455	2.5183768683164636	1.3550406734011653	1.7002296973642248	2.11136910542307	0.9903101633151772	1.0244945294808745	1.6411484939230967	0.160702085985158	1.3789852926791788	2.0965940272905312	2.380199127122907	2.3008482015510814	0.6404886109603802	2.4480246476274075	1.0573468990418955	2.6406106981927473	1.1157065982592418	1.176279899964215	1.4471927017814412	1.474776510788195	2.873494201589454	0.48400917699454593	1.1948024567346252	1.1944433527658975	2.848532864540129	2.109005160417982	1.636917155407146	2.097969932927933
1.474945532726946	2.0709158158733687	1.7125986420915027	0.9723269952310888	2.328057827730746	1.7171092975966427	2.1433330584861543	2.6020750460798525	2.178108369420459	0.15782933477382516	0.9361933317808383	2.1676662543109515	2.126609045634646	1.2066802155274146	1.772668551103027	1.5666681468769474	0.5588216429638578	1.3140393080524058	2.602455426014523	3.275042652451114	2.138872669024321	1.5390275658904353	2.2042855513750355	1.3590739735704513	1.6644032843943015	2.0977016668518607	0.8430029757641773	1.0850362897171526	1.643195635579848	0.20079312474477168	1.323863681033283	2.0633328740074597	2.3022769630419004	2.202661549287714	0.5477179533671844	2.361853688796277	1.1052742379078766	2.610520663572073	1.209254060336404	1.161478060761737	1.3183707319028894	1.4532975315133534	2.956720753769849	0.46661342466839095	1.1394961924235294	1.3590078178105072	2.9268934086723237	2.172951517875826	1.7080459413556668	2.032259353224382
1.5045618741947815	1.9311395246555976	1.720623125494631	1.0290125734129683	2.2869802225158535	1.7009978421475396	2.2048383304574344	2.5424994023326652	2.263889999613575	0.1758112286102083	0.7325651386590197	2.3498347663631285	2.0531587573084122	1.1479254225139006	1.9379199442043629	1.4842775056198814	0.673103485576628	1.2877669877559441	2.794109337859487	3.2551206562899013	2.138410186424205	1.3707898704256198	1.8696131349491725	1.2920609230566107	1.655128199314754	2.090531150590335	0.7066247142652304	1.1412352106183001	1.6231477655620072	0.2903463274229831	1.2804286301603676	2.000651750497627	2.218844415395046	2.1330769828806035	0.4579155402212557	2.331081943708129	1.170228394528881	2.6038520613047886	1.3357120262486342	1.1990345437859928	1.2023266497248428	1.453548081642752	3.0617060647134204	0.408791694452202	1.08870715120501	1.575136949771887	2.9487857741021934	2.239152238958984	1.757726662618169	1.9674096108095225
1.5485974558422404	1.8002910604217965	1.7334922970084328	1.0882876679948954	2.1796131189852495	1.6847724442978056	2.2923731373244096	2.4717641180719676	2.314834756656043	0.24912202655854299	0.5607183085905697	2.4581573947279094	1.9595821377672717	1.175854999059995	2.066410790462133	1.3221156488507515	0.7982260541182178	1.2149716261809764	2.9036495689204744	3.1673943525832824	2.188820789836833	1.2216340648049526	1.54833299000502	1.2178852877593804	1.707917960659083	2.0505066325487338	0.5640329285164623	1.1541992310098055	1.5765576450980159	0.41655655831690125	1.2728810596611488	1.9596791312302837	2.1466511082371316	2.1039558029071657	0.39256208791731473	2.3181134914001125	1.2777946400288527	2.60859598568192	1.475845561466532	1.2582702023916983	1.1240686068897137	1.4506098119434339	3.0949742827451496	0.341150663787758	1.0381261399973296	1.8000303733049257	2.8923458436133265	2.283100209418069	1.753677793264173	1.8846416996448323
1.6132895713733937	1.667507071197329	1.7175933205461618	1.1538059801988554	2.0988256423584004	1.645416739120152	2.3831051203138083	2.368521254288349	2.2754466914590386	0.4276625319107069	0.44938697062914146	2.5123500704124297	1.8666547547169323	1.2510184182943425	2.137213808555356	1.0976939227537195	0.9419010009253362	1.1553536685851606	2.946386856038964	3.034414485077531	2.239331932945139	1.1229379678906934	1.3262407554162023	1.1525180091536953	1.8493238963176608	2.0125898117112753	0.44899677204949145	1.1408482249349752	1.5287910064404913	0.5270655000371586	1.2944038090847227	1.959388132513896	2.104145902845905	2.129287595825233	0.3497308412878365	2.326524099304727	1.382568127061071	2.6593966387261934	1.5573594608442005	1.348298214825879	1.0740523036048866	1.4877595629479625	3.027793765019452	0.2611739659863703	0.9802343598371903	2.0233638096650184	2.7681666972524335	2.2615019514594126	1.66586109984312	1.7458555989900255
1.6669475830308316	1.539012623844068	1.6877902391966	1.2327507575729288	2.085421851089612	1.5387894406104579	2.4564786975880244	2.229511418878249	2.172413422304859	0.6421249090991897	0.36678976172136607	2.4778942334031346	1.7710438608379426	1.34205651596261	2.144265599082226	0.9272372177920898	1.047401249908615	1.1034689292869675	2.964809531262857	2.8684775094185007	2.2456056099554065	1.059602333514375	1.151290212247117	1.0742395340290884	2.052638231181909	1.9818217782981862	0.36520015252231447	1.102751634331749	1.5034252741878735	0.6193079880810833	1.2935516640283597	1.9429176051663712	2.0544796263008194	2.175305289312663	0.32088158823892715	2.3487341477235053	1.4410583991639627	2.7292000974183	1.5582742930962104	1.4109017871315699	1.0339714599402465	1.5590296861197395	2.9447912412433106	0.1883087392617139	0.9417488078313516	2.1745974752316983	2.618366421285229	2.2092395001026603	1.5133172112089148	1.570818683622488
1.6859763705206205	1.443404664170036	1.6472028521146105	1.308414298412693	2.0573149214392434	1.4136351077583018	2.5034513508210128	2.0752623064806466	2.0959009738187184	0.8504466162479737	0.2915102062917792	2.3688398366552685	1.7020949455146135	1.404898063191323	2.065460414380347	0.8159358775716988	1.0868679523124265	1.0425105471862288	2.909541505591178	2.6979130690022872	2.2583540433672957	1.0420864346300818	0.9732267497871326	1.0125114975301754	2.267596709001445	1.927825617965184	0.2921605433564802	1.0249030143688345	1.492930731901539	0.6781826507796718	1.3058225528399872	1.9336056462419755	1.9766545614897026	2.2173519128037147	0.3129662697128713	2.3288407936976165	1.4434007127175645	2.7566064262484793	1.4895915024838948	1.3983074880013564	1.000044864229315	1.6328508651544855	2.858820341110801	0.1780518098241199	0.9426403650206782	2.2259919617296036	2.4557414564081395	2.171787975359533	1.3719624277489164	1.4212561754277464
1.6988254836477161	1.3884427292999744	1.595261195993055	1.3445965823585733	1.9917548811517674	1.3198833005198154	2.506955326672356	1.965371146220893	2.038617907434204	1.0476815846561471	0.20131637177907882	2.2524259407403706	1.649095606648689	1.3830472768346707	1.927066649350344	0.7288157176083867	1.1105479737547144	1.032777003088953	2.7785911384591784	2.5584808210604644	2.2904463142275087	1.0991194387235321	0.8454850833462141	1.0160116603207616	2.4407837795591023	1.863117140914208	0.24859219545459554	0.9016050758194559	1.4900129667815734	0.6848851773834429	1.3804704597774058	1.9506290711506356	1.8919111736994279	2.26736663099338	0.29872390381237385	2.269236276002327	1.4072074638652912	2.77910618186574	1.3803746059364363	1.3580623343762697	0.9469775142894653	1.7011143867734742	2.790323656510117	0.21981802649399768	0.8961307983109157	2.2309271938767528	2.321364704988941	2.142966057612233	1.2506604904813323	1.3455024940227809
1.7247109727613836	1.3619382429413147	1.5622633203166423	1.3243948071554565	1.8733319293807515	1.226017550880702	2.478616720132689	1.9064646491969541	2.022867447001524	1.1796326377958641	0.13234587829256483	2.165282780148902	1.5414954789061943	1.2754978706788593	1.7656737831410658	0.713487226211722	1.0761483518129813	1.0672156019077055	2.622454816685502	2.429911166445362	2.290164803079613	1.1780956494766648	0.7651986397643958	1.0655007169956348	2.5242595452750463	1.816965090794572	0.23555116234529355	0.7946035343791318	1.497754456495033	0.6603713069344527	1.4492507393267242	1.9363119343043818	1.7709254834253698	2.3032360344900704	0.23691151505956626	2.1650857541655206	1.3556765656860759	2.8191720117480448	1.2835431306469363	1.2980059236924133	0.9408232663357514	1.7770538532658686	2.7751457321219055	0.2532966441782993	0.7917294514410167	2.204804499580637	2.22656370062425	2.1473535825174146	1.1693001022463732	1.306924230344329
1.7388421162341205	1.376132092872861	1.6018457720939387	1.2530766876719366	1.6886650704207864	1.1651267319839522	2.418952246534924	1.841125709478573	2.084987644199703	1.2198718407863747	0.09191637931042672	2.1071176475276303	1.3699022743868352	1.1292783228787122	1.591811982738728	0.7894990807008726	0.9566581157371987	1.1628600458127218	2.43013702465229	2.2897402621573253	2.2471941371471087	1.190120913390605	0.6875100281087929	1.1303580381086502	2.520795356871843	1.7390237519155085	0.22233821354528877	0.7248601145614856	1.4881540680357865	0.5939666452118713	1.4822896205120084	1.8737763101527434	1.5915831319517089	2.2927762880290254	0.11331277478594379	1.9979312174264687	1.3015781314961807	2.8299339430493164	1.2442757155222686	1.2056005604111804	0.9972806681145066	1.844201287944805	2.792815972507449	0.25961491271185533	0.6987400365944724	2.128166584284094	2.19820249431252	2.1993978696523597	1.122765461900823	1.2607578453803596
1.721786791186495	1.4018867812621634	1.6922749504817105	1.1324690745190034	1.5007384458971544	1.192905889257582	2.3412673257016783	1.7614324932776273	2.157782888710807	1.1929618737864705	0.03620779154098337	2.1175505739036256	1.1957986887697016	0.9933680746566076	1.4380981552703	0.8755520672125255	0.806301082743043	1.3403734940952527	2.204894924533134	2.1558044864388264	2.201368143857368	1.1614884120135207	0.6279390546282787	1.18596658469554	2.4613901131575204	1.6130182252470706	0.1770015899675722	0.6510748442735228	1.4267162879693815	0.47874111069636116	1.5217074161192106	1.8209309432568017	1.4247908611104085	2.232613279848617	-0.03757298461697722	1.7880437417229402	1.241376168719502	2.7819254283527264	1.2673576369575545	1.1348177691198003	1.0628129778928064	1.862172565408062	2.81037419869086	0.2244404826938707	0.5934768511082257	2.0431898284630567	2.2387386806245932	2.249284755038348	1.0402287129751806	1.2868699098040404
1.6820294456362876	1.4047116015188112	1.794643360250587	0.98376698206692	1.3693676141249962	1.2406477551216146	2.2643574778678106	1.7192546643348734	2.1655270636588027	1.1041631742704332	-0.003277494089131855	2.204463750146124	1.0011575888268214	0.8816292320188829	1.3030116990049208	0.9278678202862622	0.6600219392044202	1.5536865876169172	2.0122036998940316	2.019804817988247	2.1024370833108486	1.1350985643567217	0.5931146697552716	1.2494331126467322	2.4126903290892363	1.4706726130372214	0.10533730632739007	0.5348286448425721	1.3300064924607942	0.36916307544884897	1.5390181342641907	1.7801911229625784	1.2874196690436186	2.133440348762618	-0.19580124344209576	1.5597989811018496	1.1796877377261148	2.7220977649222506	1.3527888949527933	1.1066574823005577	1.1730157399791947	1.841354127383451	2.8080499039967246	0.1115869070685209	0.3993551324192963	1.9507534976150045	2.339726043736561	2.2603626494122033	0.9097347479850173	1.415772323070152
1.6289764370633126	1.3876929313306188	1.9220901555335357	0.8649684831112818	1.3157296534864547	1.2546626703991257	2.1746427781900923	1.6606503626053049	2.138339052533705	0.9774935165232236	-0.003084359539854592	2.329052544283494	0.75938191965161	0.7933224826451988	1.185260102471361	0.9653886686891676	0.5072625851943765	1.7583590985607018	1.8563370794468341	1.8997079861679924	1.8973763200073086	1.0890854966474297	0.5652103716512408	1.3027004907445563	2.4130032235256555	1.3539887575087663	0.03151179686118462	0.4172064963153413	1.2116958229189012	0.2711903408949113	1.491663216132006	1.731972635657197	1.1414551915921918	1.988768818306363	-0.3543419490511382	1.3768053055244582	1.1565799136300172	2.6564689596820203	1.4444128635770128	1.0585444294435598	1.3053581483058472	1.8006283427138636	2.798136647108481	-0.011961226983761725	0.1892448214684841	1.847056895718573	2.469441839935205	2.2256260572070885	0.7854782303780299	1.5759199416295604
1.5749294948515802	1.3609094503787114	2.0505268870867766	0.8079281766554244	1.3375678032066913	1.2895518334720777	2.0809881240988783	1.5152512552570996	2.0976880911144127	0.8339736925237367	-0.019586633805919844	2.452073263314254	0.5446794121429005	0.7538103464138115	1.1370570276030616	1.0083909080029088	0.41571194816047397	1.936614935799803	1.7057192617379773	1.8173478035647765	1.6851772383106751	1.0643583060591169	0.515448453202484	1.3142440739876857	2.4042198297033353	1.269354936785613	-0.07853880457529985	0.3091944922574337	1.0946322626621572	0.13800865486064867	1.3991446100125686	1.6975765873802136	1.0320243144341965	1.8041529955336053	-0.47041592927861375	1.2652514342147239	1.1345982018193017	2.523178238754217	1.4561883966669653	0.9965351948496318	1.3761580770953743	1.7359864093289161	2.7665206385581227	-0.0792193322825329	0.04938921703644659	1.7743614934591219	2.604072825275524	2.171691013483172	0.6495948919909984	1.7786949474105325
1.5329970191643867	1.3323648160569188	2.1142727832798487	0.8266046202804305	1.404997079691516	1.377082385636156	1.998733502040149	1.3611964112630213	2.006807219570931	0.6802892781855011	-0.06426509287216711	2.5340104145517692	0.4060890625727178	0.767651915966802	1.1427592840937901	1.0256112068820729	0.42096071676660857	2.055727119498672	1.59258992840927	1.7457198631683606	1.5318743103418384	1.1197479863058075	0.4159022212021533	1.266586228309216	2.3521005564370463	1.2205302396957731	-0.2436515458066078	0.17357750945542852	1.0094523454502142	0.010350347231348095	1.2802095071458741	1.6821827552833248	0.9722839886387569	1.5865227869086136	-0.5361339028304644	1.2021215120085147	1.0961076839048445	2.2833796385249414	1.3750028986105334	0.9065354842112473	1.3844506654397835	1.6502527105054707	2.7287718524413087	-0.11141241481065871	-0.08594916430301511	1.7055802408336167	2.69850660286526	2.1219980518498955	0.5314116784149976	2.052345556627216
1.497575529052807	1.3119284621014276	2.1181425341546296	0.9101253923888366	1.4617124413866633	1.4802230466865662	1.922017422456125	1.2425415874665444	1.9252193579650332	0.583275074725569	-0.09578894319316836	2.5323796164408927	0.33659911684038585	0.7913099102176144	1.133597658665352	1.0018908515245746	0.5026598188782285	2.089897633416441	1.5026964016692566	1.7014873831419401	1.3870770406273085	1.2041568323641123	0.34412591668897663	1.1670981574668062	2.2466327817613996	1.2156412513356427	-0.3881344041531483	0.027103428315595417	0.9653799739203895	-0.04266994809418957	1.1445236671712384	1.707994341426885	0.8959396876933514	1.3834272135644798	-0.5822979151551202	1.2102047609228321	1.0611081140750844	2.0161476013261868	1.2436189128797976	0.7509888145041553	1.3748802883253224	1.5811464293603206	2.7069010794760024	-0.12831583452380768	-0.23573077210953097	1.648172712869071	2.729946864443895	2.0679660462496203	0.4493947167712835	2.3612586118177616
1.474671840855405	1.3198100593607136	2.1015836001788264	0.9867112267409457	1.4145484207486938	1.5695766772607294	1.8533427252406203	1.1236061537538655	1.8657679225950765	0.5382574663799361	-0.13093943116171597	2.4290330130810984	0.35276510546139095	0.81667243009587	1.1332555232759092	0.9361626684787577	0.6397939924992398	2.115736893488235	1.3956457213141973	1.69625161315846	1.2945000888475948	1.2942303123883108	0.33769852218186736	1.0532153773995274	2.0567282084579483	1.2604461135515967	-0.5195271106216136	-0.08847629577184163	0.9509558608676482	-0.05007582625515159	1.0103229942948362	1.7426231886769763	0.780925602517091	1.2486444260403795	-0.6445268996198267	1.246314975698941	1.0212437391724563	1.7306446782406428	1.09037278204978	0.5719799560803256	1.3494548995335038	1.5203538570543231	2.6821459408059254	-0.1732001577427109	-0.3193885550411457	1.6072726855346482	2.702856827737775	2.0064679761698114	0.35886965803911364	2.6475667174644855
1.4451707380703227	1.333742351861091	2.027008401150132	1.0133690565304834	1.2326170293946095	1.6633512729793405	1.8171887992905826	1.0117938948370477	1.7864675711276632	0.4822998247212566	-0.1643302487923986	2.275152575952208	0.4532885554541283	0.8882625064485833	1.1565397372797226	0.8189191124479536	0.7810666182904736	2.1678072300255664	1.3024950324005906	1.6687692520418491	1.3028649915279498	1.4168029381349125	0.3707536939327082	0.9099868616177812	1.8340814673435575	1.267920833533307	-0.6702726119867439	-0.18423375319101284	0.9352846385297626	-0.03470552604958281	0.9181695931995584	1.7454458762259315	0.6381896757892724	1.1500944078949888	-0.7439370513713969	1.227806602016629	0.9397807764477075	1.4198227530508558	0.9126138383133897	0.4515558149588408	1.3120339426963112	1.4487648518996779	2.6602471642900865	-0.2760703220488042	-0.37216874064915817	1.5165097954721287	2.5913893774329284	1.9156874194300013	0.255404631709384	2.89873990858752
1.360873641635607	1.3407346538543963	1.893382003695055	0.9774173459626901	1.0562249599424167	1.743384415181954	1.818787387351795	0.9401088539369029	1.7109320800965029	0.4393360923615967	-0.1659611627640752	2.1152925457501026	0.5800844421080471	0.9981119953787786	1.1249112212778107	0.6355108024138272	0.8549935053507058	2.237303085126882	1.2350074620139637	1.6478913476678865	1.3313981571611833	1.550202168048408	0.41814173148337136	0.7565591959826653	1.6559104354058014	1.1790064318903952	-0.7771304934529667	-0.2957071291942455	0.8999420319959667	0.03622954717369911	0.9037318212446056	1.7301102438723177	0.4828308439766834	1.0958231179445015	-0.8994314008371831	1.1621585337311977	0.8312685966280149	1.1302807172099247	0.7517441053833057	0.39254657071952515	1.264468907664232	1.3554007627718052	2.650893978412477	-0.44012648942661753	-0.46610914983098484	1.3743807823148466	2.4257418537158424	1.7815649039583357	0.1173327152931665	3.1157984367882876
1.2467873457089227	1.3227918140760664	1.75198610642162	0.8744397280265247	0.9331973043681778	1.725313150442013	1.8399242739389337	0.8755901585889507	1.6819807799063249	0.40622258156732477	-0.15954480384918174	1.914850731788875	0.714130136242605	1.0861723073123515	1.0533098872758846	0.43022543662054036	0.8559019460709976	2.3363089012519347	1.1685572044214756	1.684498287178944	1.3741275278240606	1.6596475362426513	0.4578482487694425	0.6353283920437534	1.522371559862892	1.0453740833801572	-0.8517419032195459	-0.39092710649768314	0.8197976126523525	0.1391257426279438	0.9741433499018178	1.7000209765978647	0.32145185743135507	1.0988598185299663	-1.085102902183555	1.1253180565921126	0.707756601166989	0.8550246707789873	0.6360999258345555	0.3993673035069004	1.2337758998611803	1.2155710132826578	2.6428009523087965	-0.5988764053087114	-0.557939540331408	1.254034862772573	2.2767890241523743	1.6222323006336956	-0.10557395697933851	3.282896519382329
1.1557775960037724	1.2454580002598459	1.6152249107772825	0.7401396034979961	0.7955804882292667	1.647672798652631	1.8778705562000284	0.8064953630691167	1.6677314980020248	0.3498248236259364	-0.16572510942606766	1.6899051308283135	0.8244354160301167	1.1568587797179857	0.9866505088992581	0.2419663381697495	0.7739202179575086	2.433355635408252	1.1158617144792575	1.7072880079784092	1.457273856149236	1.7451003762741937	0.48732020407032833	0.5576062341838719	1.4051702438215474	0.8683275182319559	-0.9427835411407759	-0.4298191676721954	0.7036752669504367	0.21001944223021524	1.0905950586042539	1.6053590941570615	0.16548615518199022	1.0955635708859137	-1.2573912662852145	1.098197623318843	0.5994245993129519	0.5905034475100217	0.5524748751060976	0.4827443939284971	1.2146612229540996	1.0420764373160802	2.604604109383478	-0.6976164460279365	-0.6171686562755345	1.1634137897257752	2.1538245509701675	1.477031890788174	-0.3363321529315457	3.334291693803543
1.0694926322915452	1.1236942974687154	1.469974261663469	0.6383857981070615	0.7250966062512142	1.570602158866397	1.920079739957688	0.7425163021753999	1.695586699584183	0.2788613125187136	-0.1566907043987406	1.5131098894747965	0.9005908564013652	1.2147921145977914	0.8869750654413077	0.09474490972395057	0.5993784742320163	2.4550911343034416	1.1210067859381847	1.7161301589463616	1.5142999715374343	1.7688415725544513	0.5441365799049394	0.5068191038912981	1.3001047619927242	0.6370892332163478	-1.033481347680598	-0.39002413990325213	0.5628460391842803	0.2179011170328044	1.2293973147850206	1.4684732979684552	0.034280766752762606	1.0220338891882892	-1.3972632765548407	1.08893084574729	0.5342677424805792	0.3524668763351114	0.45491622546243893	0.5875459437693589	1.1334825200731409	0.8543916131117187	2.5084119133068805	-0.7168994733706107	-0.6514044523455986	1.0976390578335926	2.050492586141192	1.3621563077734962	-0.48433474215519146	3.270876680203169
0.9750545317744559	0.9771000758784189	1.3215738153259948	0.5788623937333492	0.766083029212578	1.489703054418991	1.9384392816303957	0.6828111461591975	1.7864199146664537	0.20733193761943772	-0.16808564280612923	1.3690351486792574	0.9453665330504439	1.2149358697711912	0.7368916746053091	-0.005326855311861061	0.41581288601828686	2.39570001777769	1.1781627208951975	1.7317940185234975	1.535875790229796	1.7020452914890716	0.64782590592553	0.5064945854868725	1.2262393253953505	0.41019671563196863	-1.1301716440107552	-0.2924822484998438	0.42486398544647586	0.18033386915485844	1.3264688102055993	1.3266114237296258	-0.076970721715535	0.9224197281026958	-1.4913878702117078	1.1019748424376796	0.49942582837076754	0.14289385142300373	0.3280360292800476	0.6748569838069086	0.9982716063443376	0.6797126183516167	2.3453752421109666	-0.6930213416398938	-0.6525337581187423	1.071799997568919	1.9657479457675144	1.2830838976038685	-0.630805326758403	3.158967832673104
0.9022813036151612	0.8156493921976127	1.1997516579424352	0.5536589498671269	0.7965151063279421	1.382506043906146	1.9286216903049738	0.6551818621025323	1.8625034550016253	0.1345870034631566	-0.21986716140692675	1.239553960209256	0.9685875582048485	1.15507210827717	0.607849610220103	-0.08674733888559275	0.3146125897777229	2.2992925630006433	1.2364804461816419	1.7132189839348009	1.527229376401543	1.588346614514975	0.767751681484983	0.5950649300089726	1.176779654838621	0.18719365989853717	-1.2602135843379558	-0.1870501489974629	0.31925971239476303	0.08327135426315763	1.3243019270622765	1.1768052845334196	-0.20839458350200282	0.8333950870074404	-1.5397650472558204	1.0769696518709595	0.5016780529415359	-0.023604340144732595	0.18921609934708467	0.7282907742739728	0.8692410178910859	0.5217065958387955	2.1553711517529677	-0.6419555089465981	-0.6165148476700308	1.0591215563633116	1.908601809942196	1.2188951354551332	-0.7864132246334654	2.997130422398853
0.8233716155992044	0.6552623754035694	1.0780794909028575	0.5411547782093594	0.7499437703379135	1.2832622129572862	1.8960040349145857	0.6511238110067116	1.8419873484471025	0.04438412342609379	-0.25053263595335834	1.182622380005182	0.9767462967726127	1.0870143018994025	0.5067676101611076	-0.16501480998849388	0.27966790340381104	2.1680959368420147	1.2642804290645429	1.6393098989397727	1.4384528251184365	1.4651746588948489	0.8854379467632152	0.75820496789082	1.1612019818254968	-0.020707854011382965	-1.3968619990651594	-0.07843616720993399	0.2530687988264746	-0.08685697533388824	1.245344600839821	1.0043303453306431	-0.3452074547669663	0.7666914929506472	-1.5228148092279843	1.0122029347132542	0.5354388992573808	-0.10468478478476899	0.07211757109001544	0.7456114733024937	0.7646188026779838	0.389461682085093	1.9381476102781001	-0.5718528152171327	-0.5619812662563517	1.0638866080915919	1.8684328504050718	1.1667538864438285	-0.8625483828237446	2.7817298030503785
0.7191094173773187	0.5233851186071641	0.9272342019584505	0.5238795112665695	0.7218140451241625	1.2109315770372684	1.8346117944223779	0.6437200262946507	1.722012207329786	-0.03823199021379712	-0.25420219238963465	1.1820578729668012	0.9678517568486038	1.0464958794542187	0.409563144515808	-0.24667783298305918	0.2664652316022281	2.036981798345228	1.2381816391640286	1.5687030423160706	1.3030861788584398	1.3288561125006413	1.0053189321170457	0.9720394165211197	1.1692478387619734	-0.15099396159958095	-1.5148207222741406	0.02893086070909103	0.2292560705893208	-0.302392853990456	1.1175715363885574	0.8206810554185902	-0.45228367463029767	0.7384527729764094	-1.4609243087791923	0.9329316961392043	0.5804383461813668	-0.12569359274064626	-0.024620075250559918	0.688328638606867	0.6908199818771148	0.29974195847575114	1.7350938653722996	-0.5215528332551793	-0.5319952261220747	1.08118828400976	1.8193374554152548	1.1615664260586962	-0.8278320638357964	2.5528108499831803
0.6340344598340134	0.4043590502622917	0.7872182158496662	0.4995451516715944	0.7413042518160264	1.1483999875714437	1.7657917710194895	0.6098093971907269	1.5183999767741785	-0.08762980346829019	-0.2601679040228809	1.2043872624849628	0.9338317647305008	1.0450377912668871	0.33889317907403566	-0.34143798470262404	0.2658999795984906	1.9633409382363873	1.110343210414442	1.5133689919097415	1.173973101669576	1.2127794492541746	1.0712053245906046	1.2229385029140034	1.1742988489498707	-0.25979024924035793	-1.5770296429254713	0.11421820547376357	0.23692696921117046	-0.4830507701347891	0.9280788228549832	0.6259447144121799	-0.5457659967100349	0.7338068806277074	-1.3984349519945491	0.8380479518739495	0.6355728036738133	-0.08077540592401614	-0.07664822742888196	0.5770742793240096	0.6621349278555735	0.26637323669670104	1.6077057140033175	-0.519966428168831	-0.5640021292188231	1.0963059778857993	1.797275600704643	1.1614694641823364	-0.746307532248648	2.3348914844937267
0.5774234569310026	0.28467036975845394	0.6955891147100245	0.44933336448983585	0.7153173095602096	1.1019570650745945	1.7230981666372216	0.5319293527560001	1.2400624150281194	-0.09833929968086651	-0.2603610385721561	1.273717089865317	0.8856367758965256	1.074014726933458	0.295479999657949	-0.42579319526843734	0.2490433573441778	1.9161373737476919	0.9256185480343208	1.4493014164687268	1.0651891509466738	1.1834896183383858	1.020390836309674	1.488255478417787	1.1486862043687496	-0.3616550378283264	-1.5749666546369951	0.1578400916667349	0.24989219970392867	-0.6280446249676789	0.7271917125677512	0.4335654630085042	-0.6034186882029889	0.7175851894660346	-1.298712353459058	0.7318073687913873	0.7001440821177852	0.01990422342840593	-0.06515418118569948	0.4277540046925295	0.6609353710510352	0.28817109795441487	1.4827818750811326	-0.5344081848169614	-0.6668878288668741	1.114231648673146	1.774959512072908	1.1343686197403846	-0.6260998839956579	2.1387162312593935
0.5305789323914107	0.17662971352276033	0.6229037940155213	0.39866043055190437	0.6650530923022507	1.0552178923361075	1.6906419847883698	0.4077918429045271	0.9647748668000433	-0.07421673580478358	-0.2456184346439548	1.3892737713885996	0.8436095337251797	1.0976727211842685	0.26983885297130283	-0.4559893531621825	0.17208833454963945	1.8361449636770686	0.8107672754673466	1.358424960697357	1.0044028509401415	1.2145774388747461	0.9338113688376207	1.6794895381684611	1.079961176369677	-0.42677636278526965	-1.5304404907440372	0.16306439839167108	0.24050358451951687	-0.7633363656734994	0.5656250098812842	0.3031689381953377	-0.5652101255040809	0.6483380342350875	-1.1967505529721136	0.6262970480717974	0.7260671869273458	0.1505112385657173	-0.05131441121941686	0.20000945390414376	0.6841963421303188	0.3391011060758877	1.3253459139915724	-0.5135114005761077	-0.8034743902713928	1.1206134143806676	1.734762304322329	1.106346637473035	-0.467920406936302	2.0189323166809165
0.5164621937540196	0.07193699240605464	0.5889159820688142	0.3422054257481131	0.6337775793417456	0.9858497588324713	1.650644988549761	0.2601910269830575	0.7640458521481511	-0.05692645326979787	-0.22628352032181737	1.4868289506879764	0.7597065378970099	1.0982272054245248	0.23974994622188733	-0.4975606098930072	0.06830402914913668	1.7138570049973054	0.8034645933966157	1.2423255632213381	1.0141350934817086	1.2865163569194018	0.8763231399186445	1.765069677392643	1.027394911051362	-0.4808159807925813	-1.4215687397581107	0.13756634170125004	0.21151417623081206	-0.8857815970554175	0.41929953020291694	0.27191567605533773	-0.4572114625768583	0.5727579307746244	-1.1483213014640186	0.5064836576221987	0.6921486848915501	0.29133802221833743	-0.04221300317379412	-0.061131215926160554	0.7128813961518589	0.38663729880822967	1.1854961826359571	-0.4924231536524191	-0.8990493209669811	1.0758843276217338	1.675554048914585	1.092941658066596	-0.310370146060334	1.9584824092971558
0.5338632348499062	0.0023801528766502406	0.6301783256987299	0.2647505071247528	0.5236294170785023	0.879450345124036	1.6361285171656252	0.10753923256998003	0.6276292319104883	-0.06721679111789129	-0.20023181556368944	1.534059372899143	0.6430387404996278	1.054546169164566	0.20386374537356264	-0.6014644977779826	0.003360611434018204	1.5595019677767283	0.8805784265128453	1.0867515015960048	1.0936217768842296	1.4203022512674248	0.7568452664154345	1.7828718298639785	1.0214946159646128	-0.5404833676233322	-1.2851659188747726	0.07865852101680414	0.13376985400200883	-1.011702212602259	0.2995122822798592	0.3364882912216881	-0.3138686654122712	0.5042115526018651	-1.150925024663381	0.3688166114708863	0.6124424573320002	0.38974056786973393	-0.015682867865551953	-0.2806682459330576	0.6963222967848749	0.4280919565815243	1.0535714560808298	-0.5105574048980822	-0.9276683067442928	0.9593107406976822	1.5654425128557166	1.055684057076186	-0.18586741342506516	1.9463669215303683
0.5402733865781091	-0.009250434229419058	0.6997438472383702	0.1784983273067061	0.3607779122753941	0.7449527354202083	1.6645640078302173	-0.037903045534559754	0.508535735325714	-0.09628542369489013	-0.15175504369497816	1.558186821872885	0.5156801822203466	0.9635080714962989	0.1691179958233861	-0.7704417122725246	-0.05996780055613639	1.3960732877536053	1.0557183186751318	0.8844900138524132	1.2374538655202607	1.5671574035026268	0.555714848058861	1.6843341343488134	1.0427043888332697	-0.5595178289721094	-1.2141647386130299	0.004421767431623158	0.026659637662569003	-1.1766795263834406	0.25697807046653354	0.46153043965333057	-0.14260982815635775	0.4074264544548615	-1.1908661385415649	0.21508379333410915	0.49627271397168504	0.38491531907470417	-0.016714986303713666	-0.477875159055149	0.6757472898548802	0.4685671911217117	0.899999984964652	-0.5465523892710757	-0.898752135237203	0.8165010058649329	1.3993995141502227	1.0204141745511084	-0.07052935128701042	2.0050632714741967
0.5125728882110615	-0.018823436210277076	0.763864719291403	0.1061160230012467	0.28008161790207187	0.5554893116523953	1.7048032143811291	-0.13777859032377246	0.4074563810814934	-0.12401274950553934	-0.09501640499605446	1.5798889813483994	0.3810934576767836	0.8714431511608984	0.1490080379327488	-0.9552567509474823	-0.12440652898220442	1.2566278954108483	1.258201776090898	0.680164633376744	1.425784823463088	1.6992033078952573	0.3834517172272397	1.4389055010590974	1.0583714602567997	-0.5366808211210115	-1.1688772338040847	-0.04016758296966977	-0.08659200364712213	-1.3511727729971406	0.2643065179512576	0.6198919411113251	0.0072386200903809764	0.2987541010245884	-1.277439934920286	0.07389134267187825	0.34237820905097605	0.29353378150146314	-0.048499542751696136	-0.662855696392403	0.7046148851292873	0.4956493823812972	0.7971989509625583	-0.593433394753831	-0.8180364910303535	0.6430871590392282	1.2464636864891911	1.0150570308823472	0.06278240791572925	2.0655131788579624
0.4754228178581695	-0.03755094828211776	0.8192261552557902	0.025273449361384405	0.2208815397982548	0.3685781976586993	1.7367426808970616	-0.14759993739079125	0.2857894355909246	-0.15111133776946128	-0.06662562625222834	1.5500119236504137	0.2557042500862733	0.8010441891020605	0.14300166109584686	-1.0905452398882827	-0.15684795648242117	1.153683293432875	1.3783640901638616	0.4913510361716358	1.6183786645026372	1.803100041453971	0.23963036696714318	1.1209006446082475	1.0695015623522615	-0.48020757335221126	-1.0959113027914054	-0.04012458456041161	-0.22963308561711973	-1.474486850420289	0.2757009147049108	0.7396961126479946	0.11730064250261592	0.22823516520656967	-1.3943471065715562	-0.00953483693289609	0.22098330468647864	0.19431799167112673	-0.0814569610612281	-0.760610099079503	0.7237034847145292	0.5204993997607859	0.7478286913750603	-0.6786069368035991	-0.7200840744965664	0.4335950634136688	1.0886409178999414	1.0072031188973813	0.19926760526078818	2.0785532696385345
0.45316734725125835	-0.00035748156960239974	0.8365050428827139	-0.020699334946322232	0.15858126507444498	0.24495069297498953	1.7797915270707123	-0.06984940522507907	0.1497540670430099	-0.14383894014565585	-0.09527391772842506	1.4760824092906648	0.15362263251560798	0.7150580589561015	0.17291950015053872	-1.2043932440274239	-0.19251939543256663	1.092621801754835	1.3973469142965889	0.3431418128218205	1.743631017377491	1.8583930555920287	0.08774677969464979	0.7987929483300185	1.0406705749965532	-0.4106318367782612	-1.0660470913772637	-0.028493514855927125	-0.36909755227877544	-1.5299895630064861	0.3048442756325291	0.7952477676063354	0.2099333459708735	0.1622842576196752	-1.498574146241942	-0.021621938113182426	0.18352881007457403	0.08621073215107933	-0.1363468961817316	-0.7877232194542095	0.6785897179351998	0.5599041019299043	0.6483040727851759	-0.7719039669679377	-0.67324760348405	0.23343452742266263	0.9096037410038168	0.9932163682327969	0.30798521886055963	2.029230481282691
0.40335542663074414	0.07089076268137202	0.7637897241194154	0.013567416320069508	0.16751712592030432	0.16184110595536155	1.82967070405136	0.03453748360151189	0.06318610523978756	-0.08534539038184585	-0.19319313421223253	1.4266566819302429	0.07019574344735854	0.5816532580418081	0.231101523877613	-1.2695635864053274	-0.2611975138866659	1.0294156308689213	1.344983364448494	0.2619547902978874	1.7782367806296393	1.8449178000485944	-0.006917319892618188	0.4747381416252394	0.9421311771273151	-0.33712318067905234	-1.087855824712593	0.005195738798279698	-0.46823097526604557	-1.5279001951454316	0.32938605325579146	0.8017370389817755	0.23398969008435028	0.10873969943322821	-1.5764775443667998	0.03712640991517135	0.169092050575938	-0.022167608761946022	-0.24352301309009752	-0.8330343945271823	0.5612156923434299	0.5869635159049974	0.47767843939515436	-0.8411861063423952	-0.6604388985307577	0.07499655745727422	0.7530803902336308	0.9720544387177501	0.3364640904653335	1.9047597859102194
0.3041781352853886	0.15586205348778104	0.6101696138113084	0.09325712306950013	0.1307250866212816	0.10049451745609077	1.8652433252518663	0.17033109766438806	0.05398840822463311	0.0019024231855978458	-0.3659197994496143	1.3929744286402088	-0.01760267132563275	0.41261771057790114	0.32676638027041494	-1.203738387591177	-0.30116890557952725	0.9234396073182799	1.247040290425969	0.2377963827392538	1.767237737922533	1.7564296442059777	-0.019928874626519717	0.19922201626808797	0.8112295546913606	-0.2395607018479971	-1.1096399986635315	0.019901194764761064	-0.5858592642556861	-1.515612229705178	0.338686607870954	0.7438573942923318	0.192358378122071	0.10970002355000105	-1.6442003847821574	0.12377581650135297	0.14472298072020867	-0.08945001049934691	-0.356141209036051	-0.935685007887377	0.3984410494321099	0.5642545632676498	0.30366437639078925	-0.8948230093480454	-0.694912443184638	-0.09339696701184899	0.6169804977935024	0.9372693655744566	0.2707520351390517	1.7295315733674115
0.22016913555755796	0.29919552576947595	0.4282913226966742	0.18782768091236032	-0.04730826339443402	0.10767288869579031	1.8996856316616175	0.32438594165846935	0.09628351755596086	0.09749148820628445	-0.5532173934602849	1.3338893586230567	-0.12165363958506917	0.22329214721139062	0.46692784481254235	-1.0697838654649587	-0.30823455562624497	0.789479644487969	1.1047002288143324	0.28220266425890117	1.736874749827971	1.5861426272381456	-0.015113927521890632	0.030426086194827756	0.6743605883608514	-0.12985180304665866	-1.1904158139111523	-0.04003858774189589	-0.7407125888887818	-1.5189841798175725	0.3677812747953569	0.6454416284101315	0.11674232170078605	0.1163444282498232	-1.7304877716089546	0.2044572168797699	0.14958778579307336	-0.12197977765683513	-0.442276184148224	-1.0353922344845565	0.22680011709594566	0.4908433753537347	0.17882454812019613	-0.9724748031435808	-0.7558652363614549	-0.2218831832566058	0.4885641194139197	0.9060476413873074	0.13519698345639827	1.601904474603062
0.17918737900308473	0.49229465862196936	0.2571823382800663	0.2956296033746419	-0.26598610292078023	0.1734860192997641	1.946303043103229	0.4577835787445611	0.1484911708207163	0.16109877001680167	-0.7203002379798848	1.2703091399669493	-0.23462078898487476	0.04957428838534579	0.6282256734136412	-0.9729863826103966	-0.3366182812424877	0.6412699380745714	0.9482112206906503	0.43973199268304464	1.6903851945467614	1.3293781094872616	-0.010343770622888746	-0.07209854971756366	0.5412240056647639	-0.031854747472480634	-1.3240188649744158	-0.13893492903695462	-0.8880597274471251	-1.5413466219739933	0.42628711966509647	0.5434756781880055	-0.016672075118279107	0.1319951158826045	-1.7917533784898996	0.27788635655001287	0.1454662148285654	-0.1956054839899485	-0.514008415600572	-1.0953920415768128	0.07166612948309029	0.39946090997656025	0.11601258427745884	-1.0687531807977824	-0.7673663241037411	-0.28765791514878913	0.37283118887693145	0.8908731077373414	-0.034581957157640245	1.5489470399171799
0.13830645629602376	0.6928045853576409	0.12372093020336954	0.42382840159072915	-0.49795375589900515	0.26876465470669375	1.9767408056828717	0.5973546339870603	0.18499602011401023	0.17667050325740008	-0.8925977153299854	1.244132739520565	-0.31330825167025733	-0.05920730497102925	0.7823576663580563	-0.8474237244450066	-0.36849445673896586	0.4948130944753034	0.7722207320371723	0.696197821126985	1.684533784258339	1.0792835532320482	-0.000736271516446245	-0.16660294506344098	0.42795621968125336	0.04256651978728909	-1.4491980471930648	-0.2523002350475726	-1.0039938302380762	-1.5784587600208195	0.4870572356846017	0.4011191061313174	-0.18657152259583304	0.19223598818059068	-1.8266432693613255	0.3354259944603374	0.08096250312171452	-0.30373985164929296	-0.5479275806365712	-1.139514541226259	-0.06675229483176219	0.30801011274591794	0.12404960328007839	-1.2078918475952034	-0.7833251977926493	-0.3719255858912123	0.3146116209402147	0.8484522868308876	-0.23114362140383227	1.5259594960228264
0.14422684362252333	0.9003416884107717	0.040251303776441046	0.5192148344637403	-0.7509389183157055	0.43400392410053257	1.9655183945460795	0.764080094966501	0.18101670560227373	0.12894932346084165	-1.0246159094584955	1.2765187173891317	-0.35784587493937503	-0.10508574173865885	0.9165317615849187	-0.6799745083017108	-0.35922836139198366	0.3803202198395468	0.5884503974276577	0.9638086703241487	1.7679415157922733	0.8863573336223739	-0.020712703224947816	-0.260713282346802	0.3718587171519287	0.07585509831049035	-1.5872954655990794	-0.4291526923286895	-1.053478185458165	-1.6099854592311662	0.5694474891341196	0.23341654587728922	-0.34680959272003553	0.2226289487410992	-1.8433852095332082	0.35113922599471026	0.029341515959668885	-0.39729004036636806	-0.5607117749274535	-1.109995768208701	-0.12263599553009133	0.22854016715744843	0.214781107002984	-1.3616363819117558	-0.8113200935374352	-0.46206448108455256	0.3102048996407868	0.775561196279054	-0.46214803238432633	1.5496165800306065
0.22107664018424797	1.09080780978948	-0.0005610688215215654	0.5588734554946171	-0.9309554823456783	0.6358414925767774	1.91620437496081	0.9332447036790723	0.14861031197376345	0.02608786081634893	-1.100303193381004	1.3457649140971342	-0.389636821772383	-0.09200402095934837	1.0281249211084913	-0.5110943095754981	-0.35242514977557177	0.2963890239159976	0.40463857030637873	1.2441939292735364	1.8713365388268695	0.7288302429940915	-0.06702577584062691	-0.3341703411770939	0.37977047647279594	0.061253319741565296	-1.6876205508184565	-0.6385334462140285	-1.0108882268521948	-1.6161501287617994	0.6896729830861642	0.13162519488499833	-0.48743361032790206	0.20923632051802482	-1.8245082163378488	0.3251267769963014	0.05012954874787491	-0.4859607640098173	-0.587711054980313	-0.9678641497099714	-0.0979407717497272	0.16783870398941048	0.3824383640366379	-1.4800970789629893	-0.7896255352638721	-0.4878468145429367	0.32023301541833615	0.6624066865697249	-0.70163318322791	1.6190574546518295
0.32052762340114416	1.2680739994750907	-0.0020309741925632605	0.5777272632566101	-0.9958316557316849	0.8182632759856464	1.8509852115341885	1.0895660123809265	0.10009603445343444	-0.12032415589808125	-1.159745715769813	1.439431267132112	-0.406668459047794	-0.05407319163535035	1.0990229768098938	-0.3305964725913705	-0.3819393793992897	0.239596268738245	0.258211496285838	1.5494328017544654	1.9025842762433935	0.6410380831336305	-0.1002601084139648	-0.37299665027798967	0.46494481198644044	-0.034158004211034335	-1.7004405494682804	-0.7806431888140994	-0.9031191603243757	-1.616170815572302	0.8117731961622088	0.07706293556237387	-0.6204110604324943	0.1991399399389962	-1.810448111061302	0.2780122638539735	0.08997140140479488	-0.5714327272161123	-0.6427182762869684	-0.8261853599440115	-0.1169250620476168	0.1119660251334282	0.5583286649266295	-1.5831040023282488	-0.7739638473047415	-0.46983605354615704	0.37785937087243654	0.4840210745408151	-0.8998909954467151	1.6504620742578457
0.40084898528083956	1.4619403674590195	0.022792427736737765	0.5737365701743439	-1.0135438084797292	0.9690090720193334	1.793742841059471	1.197471317849105	0.06292399470308309	-0.26034400755412007	-1.199681648681577	1.5670098578060916	-0.40599758134063074	-0.05240973891458842	1.129796154338196	-0.14721241649933262	-0.40515508669564804	0.24567973379904245	0.17622229303715925	1.781088467040171	1.874835320236444	0.6672732650166152	-0.10865827196854579	-0.3589032795715142	0.6191570699355744	-0.2037950358889949	-1.7119834601299968	-0.88242042352949	-0.776925818885796	-1.6091166131899335	0.8970120488001421	0.021947778678612383	-0.7245985770168122	0.15114968880630464	-1.8189362486912153	0.1941831808765253	0.14262841186939318	-0.6291459557813533	-0.712527014286377	-0.8153457721532884	-0.16010910701095232	0.06237987679691438	0.7037511028380645	-1.6802302861492913	-0.8127168664673761	-0.42306480176081457	0.4967843495301657	0.26559020757621254	-1.062830629719549	1.5798734165850328
0.42800209990480403	1.6050645937957793	0.06969440830043985	0.5034471626853636	-0.974221461645272	1.0937760007093478	1.7436053064123667	1.2214095022388254	0.03247151598452866	-0.38078916358873494	-1.202707423286927	1.6791376817629176	-0.40266483402117287	-0.07721777455259222	1.1081085721517898	0.03520148190937755	-0.45443294887861485	0.3210322128910907	0.14203246334236433	1.8997514365412989	1.825691516989351	0.7030010587673606	-0.10272356972330862	-0.299307792587395	0.7898186353992857	-0.36767392572058044	-1.7196705474430125	-0.983101198808783	-0.7057464681769203	-1.6004074659671264	1.0105421173093347	0.01801929600738401	-0.806696009702779	0.028280111271334164	-1.8222429771544006	0.056742767872345556	0.25037483533502747	-0.6093570140938852	-0.8003978249536431	-0.9439208304646642	-0.17583373207912079	-0.013946803531825258	0.8832258581961188	-1.7717494485444516	-0.847992812591652	-0.2919407890236166	0.6296921938495532	0.026385258601991035	-1.2086172836886457	1.46908046924401
0.38782701412961307	1.65905004758947	0.1566438107077897	0.4153503958426256	-0.8922486157225415	1.2014287808247144	1.694565791847711	1.1901754600278942	0.011812440046353252	-0.48176441359304534	-1.1780934979511988	1.7338112338134646	-0.40430956646454164	-0.10555808016554372	1.036811358496036	0.18011878585726504	-0.5824221525820198	0.4284930143548749	0.15979125837800978	1.9806777568253857	1.7209492620326778	0.7118750075398653	-0.08507622870727855	-0.22214195199224857	0.9658664550899175	-0.47981645428340214	-1.6671871430087848	-1.0427184932459963	-0.7390889937817033	-1.6109370525144144	1.183795380768783	0.04842866186986183	-0.837913424970124	-0.13904987739954566	-1.8141714352363838	-0.11051249470987923	0.3769048117208801	-0.5475504564946594	-0.8955872936369775	-1.146731499154804	-0.2099689463647513	-0.14163626038736632	1.0803148468386563	-1.8880767042726692	-0.9123632416608863	-0.11838512518219117	0.7709615093524727	-0.216625444019266	-1.2969537643916325	1.3854836036531708
0.30829791819385327	1.6979000446994008	0.26916656676435924	0.33825020549324425	-0.8143105845184817	1.3176272409873413	1.6446704675129111	1.13230506115608	0.026943366483194665	-0.5360454217937854	-1.1047452880143889	1.7211202792839457	-0.38385861700423446	-0.15038915781269582	0.9118559112625213	0.23061549327475372	-0.7434987860756272	0.5414186234156498	0.1960972061728472	2.008920499474867	1.575930804987658	0.7697780066110109	-0.06662266399000408	-0.16398361794201455	1.1292867493107988	-0.571968452662578	-1.6383053069701106	-1.070968448128974	-0.8442697202837437	-1.6000144165675234	1.318750810695105	0.07371645032392046	-0.8230329618605738	-0.28369545314994343	-1.812036382212905	-0.20987853899615566	0.4717009439045884	-0.47658134781274075	-0.9627922783037478	-1.3884005334759202	-0.2794128544187193	-0.2706012451743913	1.2189044184203413	-1.9849568217872104	-0.9893046270995907	0.040336478814641065	0.9214114942292133	-0.4019438302077445	-1.3078145828614658	1.2972637229934296
0.1969917554886147	1.7313793958892862	0.3519462376089635	0.23117547599261973	-0.71590213739712	1.4227960767689702	1.58227709106318	1.0670524629503735	0.09259014181153982	-0.5328807761419281	-0.9833709534905211	1.6413784331956858	-0.3112306948996856	-0.1640664357389469	0.7757620563504469	0.23255580864141884	-0.9123274470490614	0.6625105109987123	0.1907031796433294	1.9448529240338495	1.4728776169183653	0.8020451536726936	-0.08624077405351	-0.18368652106784175	1.240140778213367	-0.611862597681244	-1.6467782945834972	-1.1248239557255204	-0.9569331024966686	-1.5291414037757598	1.3910614054779245	0.07860522875922679	-0.7698953864171714	-0.41897138008535484	-1.7708454811990297	-0.21990076039147682	0.5342677424805785	-0.39959423220668866	-1.0270651083166409	-1.6575789133129195	-0.31182696546306277	-0.38050164284259935	1.2821644390715874	-2.0193380492620223	-0.9848765597259412	0.16714925427387267	1.0569746706136476	-0.4637085454475437	-1.2599941529237726	1.1634832317580612
0.06206166281876202	1.7408826492218332	0.40258297773786184	0.11393778144249138	-0.5926009350622901	1.5145424977563673	1.5027352245022656	1.0124414561821227	0.23250951194875635	-0.4696297789412198	-0.8626189414032097	1.5029487627839488	-0.21657201454053832	-0.13839586906055268	0.6700612285339602	0.25346270671725346	-1.105966633472256	0.7734564161752927	0.1348957513186957	1.8357924870335456	1.4080295132064666	0.7467521395346374	-0.14612527897339703	-0.3045464468302689	1.2819345350778444	-0.5705560782474276	-1.6162755391753039	-1.1733476605739879	-1.0276653762920023	-1.4077925733506307	1.5042262689629595	0.08459980231680422	-0.6866327624926076	-0.5804875146438885	-1.6483403046691365	-0.20647904178920187	0.5687042561676522	-0.3138240794681126	-1.1083209780847647	-1.8599084514744895	-0.30867160952069395	-0.4910398044765497	1.3202212642442486	-2.033533639603649	-0.9213382507000851	0.24880749192699855	1.1619167836097213	-0.4176516541776804	-1.1708369554598437	1.012613526199012
-0.03332715683104873	1.7847894233344	0.4099475036274625	-0.0066343588830419685	-0.4869434987853573	1.597925546537511	1.4277307644585275	0.9623202080730795	0.4414354379302087	-0.3645467769649611	-0.7416952541609865	1.3266553054645485	-0.12100440309426475	-0.13244029759116294	0.6251654624302841	0.2924872995293277	-1.2966786220189526	0.8237532679830395	0.029359547643082618	1.7114375186292172	1.368075038144284	0.6983417523312464	-0.20616654961296574	-0.432638497034176	1.2451023899908626	-0.5305098313686665	-1.5678198737804823	-1.1888485871117571	-1.0257829471823452	-1.24296006724299	1.5866408694140854	0.08550189833760628	-0.6122789965797999	-0.7252628639235781	-1.5343493030011504	-0.18935564845046246	0.578478910804793	-0.233529770867713	-1.1652986073188243	-1.8842762976567706	-0.30024863456710016	-0.5711019594617822	1.3425400940180647	-2.028692368909103	-0.7734289129911487	0.266931706536361	1.22397810857671	-0.2862683117131199	-1.0291538852954694	0.8793750436268942
-0.07989798949910194	1.828033585288003	0.37009506923099417	-0.14813546737335007	-0.3973797302563254	1.6257958577316447	1.3607192447208498	0.9112492033245839	0.6905595889493852	-0.2530716099303143	-0.638218054536852	1.1430650719823825	-0.008296948290781004	-0.12063183691909893	0.6496091352538796	0.3731801648405579	-1.485028664692888	0.8270115306257709	-0.14073900433969028	1.5655094398780158	1.3738460166761646	0.6538560091383571	-0.2488964057786837	-0.4908895506285294	1.1332202793686323	-0.5340950894994264	-1.5422781140183872	-1.1890635791580544	-0.9720866568294051	-1.0569235803672323	1.561539110753785	0.042957886001778696	-0.5926163944285189	-0.7969238067993806	-1.4637884042984908	-0.14423047071072312	0.5739969839089647	-0.1493589983477158	-1.1694505383087062	-1.8125312453082518	-0.28431539092422997	-0.5683003534694098	1.3238057187123147	-1.9777632952749766	-0.5523821671846241	0.22055754239504144	1.229684247695205	-0.10354365571720618	-0.8069037864317163	0.7166449132014099
-0.08975089687459031	1.7894974570954756	0.3262978887877534	-0.25579549852604166	-0.35352106630879254	1.595715063965286	1.3124870978638754	0.9033057841582922	0.9005577853082573	-0.14746465999844846	-0.595535319146475	1.0026282654341836	0.08861241856981808	-0.09305138007983035	0.7238144997199045	0.5382524946596834	-1.6596511587046325	0.8131536034364263	-0.32764202358750083	1.4058944935351403	1.4014542171091668	0.558581892469705	-0.29122315009378613	-0.4991879498274055	0.9983404276696429	-0.5499354117862489	-1.5233182692719118	-1.1579972284686304	-0.8744356467659873	-0.8715697582381552	1.5036662879259204	-0.029558994121946347	-0.6265040396176428	-0.8453033785199511	-1.4047099249050106	-0.10394013344310056	0.5334118971436903	-0.04285111904624824	-1.1420993996973812	-1.714974955191741	-0.2692948535456766	-0.5455002916940993	1.258613453074377	-1.9133224265950617	-0.3281555340695099	0.1464723333815099	1.221972485421198	0.05518293588019727	-0.5955418632631604	0.560833363948009
-0.07345902810021035	1.6894953325777735	0.2897902390621198	-0.3209590824560224	-0.412812326666136	1.5582508026380908	1.2833411236165244	0.9418572695686136	1.043408027810404	-0.07124071141694589	-0.6131105631307484	0.893573868686319	0.14996526695074675	-0.10564022597891569	0.7967463602363338	0.713826781400893	-1.804355671661415	0.7784675416321496	-0.48473267313178203	1.268330611645514	1.443781428989334	0.4768796974531241	-0.32725687051865454	-0.4770047988963249	0.8816978516933325	-0.5578012508367711	-1.502884861462233	-1.1049156922387429	-0.7891616080985598	-0.7107711801790811	1.4386354466246023	-0.09381151070027	-0.6635959607128997	-0.8718550426133772	-1.372527906160921	-0.08157899625957052	0.47201625534450065	0.04869306736277992	-1.077357424939868	-1.4950417000436693	-0.26413154382179493	-0.5140904163812563	1.1725865458408111	-1.8437667691022668	-0.13786751129468328	0.09099351683079408	1.2092607893651413	0.1447272286964505	-0.5099958195473878	0.5149858076094784
-0.04892759350890408	1.559379229151249	0.26744167780854816	-0.394245943860129	-0.5121781874495556	1.5035356618554916	1.2623011211543091	0.9818765606944388	1.1086735514489976	-0.06849522412957243	-0.6573812937040784	0.7995939006300214	0.2017743389168653	-0.10366872645801348	0.8026576994650562	0.8512496172450259	-1.9246332230281162	0.7004754573611779	-0.6143760261431677	1.1369366827654666	1.5297830846717468	0.46017579388134705	-0.35222741015428216	-0.40797509829783696	0.8089275456234206	-0.553803144800043	-1.472848734357385	-1.060025352972637	-0.7756551792367752	-0.601110397689546	1.3581199122990812	-0.1588497238128402	-0.7299875864953153	-0.8146249161949989	-1.3889313623168886	-0.05395493377045626	0.43064288997945593	0.1017979122473786	-0.9502191991479378	-1.1797313930555493	-0.3134698367388459	-0.4206807726844016	1.0814629924104633	-1.7327457648697648	-0.0389343818526359	0.03784049933793027	1.139770184258726	0.1922143076425921	-0.47615493177111184	0.5373038113904002
-0.0307919058104571	1.423212430483638	0.27714605306429296	-0.46159110667508313	-0.5900250364000885	1.447156962023693	1.256762578679605	1.014189871813834	1.100143044890906	-0.08641424421128366	-0.7089267589668691	0.7438331498388864	0.25916684470389184	-0.033126009225779615	0.7713903263742246	0.9543773789833369	-2.000114553098627	0.5786411808215456	-0.6901828451387848	0.9724770197988711	1.6104963523615308	0.43840658621720346	-0.35408620368769683	-0.35695616914495953	0.7888352528848293	-0.5116057430428249	-1.4584078163380485	-1.0367847127682985	-0.7793023856367339	-0.5432080150847145	1.309036357052559	-0.22397523654033016	-0.8248292983534092	-0.7124671939352503	-1.4296275559228893	-0.03073762691998877	0.42539520672956266	0.12524645274006457	-0.849493822478094	-0.8809493348135943	-0.39287528173483405	-0.29335575238071665	0.9398490373713463	-1.6123430891783463	-0.05973738293687105	-0.01979393585177039	1.0129639540462452	0.24156790270861395	-0.42346491571847916	0.5837890249798091
-0.019930659960869852	1.339095560619051	0.297754726327654	-0.5009304722593785	-0.6708808997170833	1.3963386513426468	1.2648039610481256	1.0311991498112196	1.0401435602169424	-0.11661460437239317	-0.793326557001236	0.7271070153683534	0.28764668543380484	0.03335049024459444	0.7523067746519168	0.9663830803145821	-2.006514013283799	0.44152606492580604	-0.7024646286213801	0.7701503564953153	1.6402963181602992	0.380213588820157	-0.339954893813187	-0.39042792457283604	0.7761183290046769	-0.4526554078382274	-1.4434020324778205	-1.0061268469668307	-0.8028327495074349	-0.5222936496636785	1.2700568074743452	-0.2813019836686386	-0.8991345146312746	-0.6204318069603877	-1.450717713837707	0.0033580709927386434	0.44974175433958435	0.11483692724967054	-0.842315907885412	-0.5987238271136078	-0.4876141919714264	-0.20680207131560052	0.7500689754176028	-1.503154656338695	-0.12443471630885232	-0.078959994811276	0.9242645637884628	0.28403720455324805	-0.40814486951418355	0.638882611456145
-0.006923093644984524	1.3367066694143557	0.32073324702595807	-0.518188002788466	-0.7275734658488489	1.3330094650724091	1.2562620107008402	0.9886759548177588	0.9596994536802859	-0.19765887414546923	-0.9124261957225025	0.6822600673192428	0.3059118720417428	0.05996573377675711	0.7092167231036354	0.853214186553776	-1.9729622693476667	0.30028656593800085	-0.7038546277655278	0.5686275250979421	1.6472938809794417	0.3396524896377638	-0.3256892133218009	-0.478465131716239	0.7389956390838776	-0.371237455014184	-1.3864733794696142	-0.9436071599046487	-0.8848125372329655	-0.5433321359477483	1.2157629938832015	-0.3576891467203176	-0.9742165250682022	-0.5721041446515363	-1.4558470485404489	0.05976454316741146	0.5158445454916827	0.09043960188155853	-0.88622785598181	-0.33019638857996475	-0.5947137527591206	-0.14391398883644388	0.5681299076127527	-1.4261046024034987	-0.20339696471002675	-0.1450467241380498	0.8596044031833481	0.33719655326630776	-0.38199136206542184	0.6470446242674545
0.030587097591515632	1.4371795973081665	0.3789594985604308	-0.5238459187584346	-0.6960016105643753	1.2271797633671273	1.2423591387745403	0.8733236938811768	0.8691283491347223	-0.26797268978774025	-1.018650197825251	0.6072642618869969	0.29948443078278875	0.07144561119533928	0.6069182416599496	0.6810839595883984	-1.9319814990767015	0.12821730333699946	-0.676739271326755	0.3689513345661119	1.6285130658269111	0.29507008033623905	-0.3043466803417504	-0.5977720051146329	0.6706058551238256	-0.2771950478024238	-1.3026767599424371	-0.8311233212838323	-0.9596155639779294	-0.610460836038021	1.1812632926012963	-0.4394888858968038	-1.0725538106420778	-0.5572320981945145	-1.4455883791349673	0.09824181525799236	0.6067443291679571	0.08374389147497466	-0.9452462648549638	-0.17685725894513243	-0.6813165385823359	-0.08168644760752211	0.4326207265895582	-1.4386043804114428	-0.32167688516041515	-0.222875902366666	0.750340313528219	0.4441697433578389	-0.2687324490550896	0.6083388291388241
0.1167568226209871	1.596032143839341	0.45524458751054075	-0.5023139125278949	-0.608056327035486	1.0345259523816728	1.2188647384809683	0.7764485166574928	0.7954038036298623	-0.25139497647237696	-1.0666334036235838	0.5844749036708983	0.2887071050354524	0.03616398435255125	0.4929111268886343	0.49180619557010885	-1.889870224798266	-0.07554784332653039	-0.6124881168578373	0.18713324746341461	1.562277514314666	0.21835585652511585	-0.2771590255277089	-0.7514546494960859	0.5544549704047446	-0.2168757958569884	-1.191349070517847	-0.6689333215599391	-0.9845106889531341	-0.7156739542688788	1.1396786138507715	-0.5097941757759861	-1.1636086509747376	-0.5633574087771642	-1.4467860918066742	0.14308999692901875	0.689310881932381	0.1284452131772168	-1.0418900822466168	-0.18045158701150563	-0.7220753926147575	-0.10027271175203294	0.32041049960879214	-1.4900804902822409	-0.44976393469337406	-0.26391774671681284	0.6315283277243227	0.5800133321348458	-0.1473210828860429	0.6021535538052556
0.2255853536470085	1.75014178228528	0.5319646484582032	-0.4589483810339366	-0.5246701561830533	0.746639082949539	1.165917564211126	0.7650946077404566	0.7559204255104206	-0.21532639920848823	-1.0468693014141628	0.6118221335302205	0.3085737416540384	-0.05859121137074645	0.36900109334508463	0.2542145789218293	-1.8578527363008532	-0.23759485501381442	-0.5074498233234068	0.07570476511788449	1.475330785492888	0.1303123647822092	-0.28271301102514085	-0.8743080454571267	0.42514016975348595	-0.16474831551941738	-1.0552900810159216	-0.47868685979472814	-1.0360421858299749	-0.87914113088316	1.069194044188729	-0.5717478024948507	-1.2372584471808932	-0.5980588505102148	-1.4754530842316256	0.256582840719756	0.7291977790807145	0.2692448886905403	-1.1666356698409868	-0.28228144829354845	-0.7754817477384959	-0.18270370432431157	0.23471963498160178	-1.5285918413439252	-0.6152963861779626	-0.2617904914809746	0.5109932008994933	0.7090211086286451	-0.07652058364190488	0.7101726921049348
0.3329734011386033	1.9043909180278447	0.5934456904571218	-0.4051538382849884	-0.4416487143447402	0.42397699284508317	1.0890884531480243	0.8350528183870608	0.7149120406319909	-0.18640447205905644	-0.9598943760560912	0.6155436984499155	0.32383079918791785	-0.18616365953570546	0.2190697626821733	0.025790952381050204	-1.8594677420258168	-0.3243718752708874	-0.3241359063433138	0.04763582396163303	1.3825326463826861	0.05543479703511343	-0.3212325878621655	-0.9461193323792585	0.3339761407426848	-0.0963676649890556	-0.9273602477459699	-0.2869999513193527	-1.0931974396719126	-1.0642880849071807	1.0111994863528067	-0.6109453295922241	-1.333192525825171	-0.6269983475426397	-1.5088067784154269	0.39362035035126147	0.7342202398735301	0.47675769501601034	-1.2535212765445505	-0.4042904899797325	-0.8316262216552005	-0.28722866285268667	0.20506387496846545	-1.5924309701635013	-0.7866536779661331	-0.24082993655716126	0.33492208641644405	0.8387803396642143	-0.036059247327344376	0.9428857058148973
0.4248330361290645	2.0405228423713013	0.6035550396416237	-0.35022416505930964	-0.3469787396180715	0.14568407354600557	1.0174264954140937	0.9855460749832105	0.6887248151924842	-0.12843487025084913	-0.8324684923215202	0.6137247313262444	0.33475961344977856	-0.33154121274880416	0.08848808904447183	-0.17136934281432023	-1.918698076988877	-0.37202912189971277	-0.025597284190355164	0.05450098294412002	1.285391192419222	-0.023232082170394013	-0.34172410693534977	-0.9837634672925992	0.27752104457173843	-0.07231384225721163	-0.8237196456343956	-0.11788720770480994	-1.0854559499584506	-1.2124263349369033	0.9769189080853943	-0.6474074687555582	-1.4651747084134645	-0.6291266334230479	-1.5461962435582368	0.48913363113632313	0.6962702558560558	0.7208122731150555	-1.3256288237925946	-0.5275165088852459	-0.8915258299165437	-0.4098843398357547	0.20285159447645434	-1.6918548061785657	-0.956019825364813	-0.2338809027867505	0.06710077462216216	0.9648307789291053	-0.04650970741670195	1.2173652694577277
0.49396184094625434	2.0842901191872434	0.5662224430240812	-0.26753700439475486	-0.2891008041904252	-0.04013319340164106	0.9763960685096527	1.2033425407111462	0.6595352326962148	-0.09121360748462744	-0.701845158826686	0.6572963116219793	0.36769754474987404	-0.4692381324117273	0.024413733610307287	-0.374884170835524	-2.007765642720649	-0.39244481820544047	0.35642427163484075	0.04820067881462002	1.2084381093477723	-0.08314573630110829	-0.35202585422897553	-0.9168663162089071	0.26176457473780734	-0.09102237104864515	-0.759226702235107	0.017987765552744717	-1.0720436425521502	-1.329886044987005	0.9590238619017656	-0.7106123899548871	-1.6230338464255447	-0.6374321392978228	-1.5919436601709926	0.5574257528049447	0.6314512327092963	1.0574140387771513	-1.4281369504919919	-0.6546198738151158	-0.9777374559121901	-0.5408537256579737	0.18798170914409087	-1.7645012184085558	-1.146723908161326	-0.2564581716898005	-0.24218891452830854	1.0522419104654872	-0.10863796622019536	1.4546375325115022
0.5315440563594744	2.041133143044034	0.4762882327714554	-0.16560583486682698	-0.279321507499421	-0.0970132397962111	0.9701308950980355	1.3864944744774026	0.572824301509337	-0.15113229568768627	-0.6125097000885529	0.7054466712290226	0.38555154824696825	-0.5954346382027242	0.026675628684963336	-0.5985297707858915	-2.110197380826494	-0.3662137417399019	0.7053140568152637	0.05200258647897438	1.1690064407031129	-0.09555766464958068	-0.36783679681440823	-0.7728033245300667	0.2624574124184519	-0.09121793058304879	-0.7964832883496242	0.09714783699805007	-1.107386249085945	-1.4244040821865318	0.9776736651353175	-0.8231706934535097	-1.758657251634449	-0.6753519645573446	-1.6126172223739104	0.6272539435818941	0.5699655019272801	1.4827407443612963	-1.5276660080630535	-0.7311479296535406	-1.0715375825626263	-0.6410737774175835	0.20371970454293784	-1.8257145732921074	-1.3257783103506655	-0.2761991002784	-0.5046713139790543	1.0917781155503026	-0.19765837755730095	1.6456158791511277
0.5420739909961427	1.9961278277205494	0.33240249578789205	-0.05872620591689044	-0.2901721956693947	-0.054193685639401044	1.0140678457501362	1.4783186732094786	0.4721500271854695	-0.25386801082282917	-0.5995267664982137	0.738167171786998	0.32763965326729866	-0.6761223633862622	0.04678558657560212	-0.823291052072092	-2.2359659516580734	-0.34625172757430006	0.9575885283496612	0.054414082197508706	1.134461001268371	-0.07398178920270145	-0.39130686456161773	-0.6383831654398655	0.22271981899329824	-0.12278993097091365	-0.877381900519179	0.13128857394947122	-1.1578588795886007	-1.4877057223332912	1.0382490051419366	-1.0007672100647034	-1.8107024602916666	-0.7159710792261719	-1.590824059195269	0.6598639353078815	0.4804395752391768	1.837938693581756	-1.5670507093738744	-0.7750157131408046	-1.1566800383629263	-0.6939626320052689	0.24636911200281336	-1.8522184789588418	-1.4309820586909583	-0.3050446812763944	-0.6810531588101392	1.083754520281707	-0.3291098454352322	1.7304880592437297
0.5381846854531867	1.9653163623286083	0.18674687274532006	0.044552931052157706	-0.28773307038748897	0.018775027724148248	1.0887978007732624	1.5168269878634564	0.3824367389418337	-0.327094977098268	-0.6443339819306501	0.8071206611417623	0.25903699740573416	-0.663040642606952	0.05948261102829344	-1.0343246021391281	-2.349278790835866	-0.34505565647760134	1.099721127402471	0.04392081704389382	1.084392232821049	-0.01103281926091263	-0.43072224551112653	-0.5170364620708007	0.13557871845073596	-0.21418142004962468	-0.9640028492508186	0.13324500157074248	-1.1800950734464126	-1.5376643697040178	1.0818544850261242	-1.1867444897078578	-1.814610705904451	-0.7544359533087258	-1.5775971453425193	0.6363192694671139	0.36814365814058936	2.115797121385287	-1.5912351209590174	-0.8281381838540917	-1.2158234042909748	-0.7058751517939659	0.2774810566436013	-1.812476296364651	-1.4621568417443394	-0.3333797210177879	-0.8106277139414942	1.0127299458497576	-0.46510261272372305	1.7119959989681068
0.5313135789939667	1.9293609341236375	0.08455845138922412	0.10324272398201999	-0.2669207210194562	0.07410545747014939	1.163673081983771	1.509703813067598	0.2713971843029643	-0.3974716664952133	-0.7115018862905675	0.9484564974177523	0.18212411446188148	-0.5606048133334768	0.0768554858033843	-1.2201340524395037	-2.4295647629381434	-0.334971539817499	1.0856344196580754	0.0459412594026638	1.0575883499534666	0.1011385331967799	-0.49418996688096806	-0.38836491471613865	0.03402212423031956	-0.3049210440136522	-1.0767058642010576	0.1039845840701858	-1.2102609999286527	-1.5602750535865055	1.080588440942386	-1.3308179541912302	-1.7933459658001023	-0.7811173909314457	-1.5576786628674124	0.5765636630070706	0.25796483213852517	2.3378941066530285	-1.6424657270714864	-0.9468076136360823	-1.2326171995544937	-0.7018435724390872	0.32077454576570485	-1.7597420031495088	-1.4670306877126458	-0.31792166630401525	-0.9059371861484269	0.9022903686784438	-0.5845442586665036	1.7380761805292466
0.5160156438583439	1.9203459213292802	-0.006965656509629281	0.09538549271337977	-0.26129021686402976	0.12542511471397005	1.2131162804022684	1.4750808664840878	0.17391589288073014	-0.43953420837123075	-0.8047429548029793	1.0994725840185624	0.06852936978763535	-0.4009133521405074	0.11226649861081624	-1.365172626097803	-2.4911570437739625	-0.3063070773276391	0.9227140722107359	0.048417930681156615	1.0633995443636166	0.24339237866105332	-0.5690791906850414	-0.25547462810394095	-0.04715163241769234	-0.4032005744708598	-1.187517806553529	0.038455008359896715	-1.2255792668084808	-1.55266230732049	1.058895262507539	-1.4376144831053839	-1.742393123929063	-0.7878915691605581	-1.5276316971467985	0.485255686174321	0.15492555802579924	2.3947127666214403	-1.683844293546943	-1.150354129016976	-1.2135807546129254	-0.6992697392916241	0.3996045405126125	-1.7042451769391787	-1.455767348554177	-0.30260542860596606	-0.9739871323684891	0.7564839471056912	-0.6701176596076447	1.8103546299169004
0.47388150047633165	1.9665195265119955	-0.08509562669073827	0.03584435192596698	-0.27770302249928147	0.2086486441342296	1.2588294400112703	1.4472357286457294	0.12914264756605104	-0.47646206028231264	-0.9158382394264024	1.181137935570931	-0.07551456630529588	-0.20776800845225138	0.14277357083621972	-1.4758433638240294	-2.5268082951525463	-0.28508712631895766	0.7711419267312722	0.03987993232635194	1.0694520340433948	0.3784735988647612	-0.6570471545314541	-0.09108287637644881	-0.0798938002286343	-0.5291191857906732	-1.2956527760078562	-0.06783705932766085	-1.1656474300298014	-1.5678877998525185	0.9984660045105809	-1.4846689755452205	-1.7059080732705714	-0.7977284026809983	-1.503052550144839	0.3668524575290907	0.061278060373183854	2.2806688245951467	-1.7233462810439193	-1.3942590052061548	-1.1982733666941563	-0.6982219842050454	0.4714896547276449	-1.6477363336910051	-1.3953197711179743	-0.3323586385045846	-1.048788401604988	0.572523027186219	-0.6611992041387158	1.7871120231221962
0.404421384446222	1.991925471659735	-0.13088767870896242	-0.06117383100734904	-0.308773375389349	0.3217250825195893	1.307045439514091	1.4189372978658146	0.13538564398566133	-0.5256502943545678	-1.0318477253592253	1.185633084209885	-0.2245576233774142	-0.03544662845350939	0.1629025362484929	-1.54465179751443	-2.533288505623965	-0.3138753203015797	0.7223052403832471	0.045810908282741716	1.1043996322608427	0.47655103268376864	-0.7358331262248543	0.09018383238116134	-0.029920088812077673	-0.6417832064452437	-1.4337256350294871	-0.1941233873205204	-1.0335479672596766	-1.5725423322162508	0.9220164194539967	-1.4577515942793937	-1.7226334225078985	-0.8153256932531816	-1.4692562230171422	0.2252319220333919	-0.015725497701440043	2.1246885910749973	-1.7757028345434762	-1.6737109369179137	-1.179028303177888	-0.7224797921877683	0.5127108811103948	-1.5780165653272102	-1.3098491552347309	-0.3302030198655981	-1.1328550848556762	0.34972887578552697	-0.5960890077704557	1.6644267680521954
0.29112735446347315	1.9425434286546566	-0.17068011696783794	-0.1997484312373287	-0.39063224349516706	0.41827987281357515	1.3875399999700737	1.397999481041622	0.22309736085812357	-0.5475094030624321	-1.1243591744632577	1.1411833818544477	-0.3482588160918385	0.09752690694058729	0.2023431436427034	-1.5691967869027574	-2.5222459039795218	-0.40030176799582645	0.716869721341961	0.059323974381186764	1.1800456992884865	0.5233760957055764	-0.7759651504643592	0.2422207048544532	0.08278895710640069	-0.7191813243954013	-1.5859692588421979	-0.3523360341879803	-0.8755415738679098	-1.5392986277339502	0.8955999227067363	-1.4144509852809537	-1.7179969323709912	-0.8374650573506311	-1.437751172304883	0.08373729384165349	-0.08263908969901587	1.9364767799296398	-1.7886277722577486	-2.0013042232824656	-1.1775158185112982	-0.7481497918089229	0.536429888410798	-1.5255010866067364	-1.255939663853574	-0.3075122973499663	-1.2176279734428097	0.13815806157322302	-0.5354653963620272	1.486488512193135
0.13739895166933583	1.842855173054358	-0.21510725685580878	-0.34924866230586665	-0.5235075824505574	0.469234914375377	1.5020408882736567	1.4035469232311244	0.38979966220008055	-0.5645691484969506	-1.164123432220109	1.0298082339487984	-0.476288252078284	0.22641368811948484	0.2252281996921627	-1.5991504053756684	-2.485585274022836	-0.5446139323872243	0.7535905942544505	0.06421214137821389	1.221387622151015	0.5445653067179255	-0.8087515809814532	0.33250636094280156	0.1676503981836315	-0.7830641056344445	-1.7219791295753506	-0.5739498355074265	-0.7481246535080549	-1.537188573062393	0.9181208991963372	-1.384710916466165	-1.6652720288245906	-0.894305863181129	-1.3955187820112638	-0.05926822199761852	-0.11610714682065734	1.6819855682008988	-1.7525270841592637	-2.327454118061312	-1.2206737861527983	-0.7570557100448368	0.5497595784639159	-1.4819570021676784	-1.1876463831513175	-0.2981523743122668	-1.2856214232359584	-0.021077579875063056	-0.46822133641531405	1.2122321285881144
-0.01726576542217926	1.7118323371997732	-0.2555446535938154	-0.4763655392863189	-0.6772408619007477	0.4583875978353856	1.6064819749395103	1.39925143297544	0.5733723508133505	-0.6324099297887643	-1.1768703124724413	0.869383696708314	-0.6221500503454662	0.32689855432540266	0.19755324819048814	-1.642953024778159	-2.409357003804529	-0.7493895529083113	0.8202690606616512	0.1017098135420635	1.2179893804371207	0.500137563190216	-0.8804383050833801	0.31565458379871053	0.16887962632670445	-0.8260002878549713	-1.814027702256438	-0.8072807033498751	-0.6337200243686978	-1.5489386814295045	0.9571491427777742	-1.3426616019481952	-1.580625740304198	-0.9595819484157024	-1.3483393176388587	-0.18157457706564953	-0.1455887664520337	1.457882580625107	-1.673124336132382	-2.621255060242778	-1.3255567745842813	-0.7788763485870419	0.5343856292219762	-1.4216736088864677	-1.0608966694023503	-0.24582189551059294	-1.331976741520362	-0.1527760484377838	-0.38445351234825187	0.8499790443611592
-0.14617463691812455	1.5615240000868522	-0.3041115269757383	-0.5635222762030125	-0.8419843984645858	0.3991831264679611	1.6662917747246582	1.3893005736394082	0.7563016772001668	-0.6499726652606651	-1.1725140554165105	0.7075165303697464	-0.7552435309601788	0.386495341925968	0.15845477618571996	-1.6514419045073225	-2.281408175244249	-0.9306149459736985	0.8564505309211885	0.16884064030121362	1.1929348882743205	0.38027158848533793	-0.9603440319173909	0.2098615839560331	0.1449432019406865	-0.8335619231853084	-1.8223778929478942	-0.9879385198503883	-0.5492930788006152	-1.515281240737096	1.0167262557183665	-1.2826576666291238	-1.458717606966255	-0.9744539948727227	-1.3614620825636343	-0.2882936079032661	-0.22349321435496483	1.258800405621288	-1.5710384397031416	-2.885905152752064	-1.4526837185433803	-0.8180305006267627	0.4577399114165443	-1.3291971330771346	-0.9400015145299456	-0.17766463775426944	-1.35454706407322	-0.25911898633299185	-0.33884901766510434	0.5507902622465859
-0.23312222305618863	1.4197075609059477	-0.3631177282989267	-0.6156141232368592	-0.9801255125612874	0.304405837623802	1.6786445006522066	1.3909626477584434	0.9069914075727405	-0.597053921744501	-1.1341446582933354	0.6165054511819711	-0.8698770540197117	0.43315416392062467	0.14026457798029374	-1.6197905100885812	-2.102505916061352	-1.0137831310252128	0.8595832155594862	0.21435490634018467	1.1094869408621153	0.2540643170541388	-1.0275293403540589	0.07393473227385758	0.1099437242670159	-0.8416885082817046	-1.7799883954965743	-1.1499350267326205	-0.5123033467958703	-1.4813755583186208	1.0314805386942563	-1.2286483048676309	-1.3581955878200116	-0.9463710031336341	-1.3998149252902106	-0.4021138106843051	-0.32247848424030445	1.0486038935053268	-1.4755909414102686	-3.1127157442791082	-1.5664069190778651	-0.8778208724151672	0.35401476024690315	-1.267464093768747	-0.8845169387809811	-0.1742893927800711	-1.3452251536321158	-0.3313555842194099	-0.3274410546879759	0.3635103276620842
-0.2611684374714974	1.30259958038966	-0.41795419805936807	-0.6330490179029393	-1.0450928682008236	0.2027920047418373	1.6476577280313385	1.37861581144562	0.983789794826189	-0.5796169337819479	-1.1011401097612044	0.5907053887611763	-1.0228804536857294	0.45851668379887894	0.09837200029506775	-1.590807049299005	-1.915972754828	-1.0571510192382898	0.8605790358418595	0.2636059044835465	0.9749045042284046	0.15855820172476823	-1.1045908891309169	-0.03612336659840671	0.05592473477961486	-0.8325189390018167	-1.7116887475173623	-1.25450715804983	-0.5105620998694376	-1.4937876446219085	0.9945948312545353	-1.1376239063816702	-1.33889710793079	-0.926827109622054	-1.4263468646916926	-0.49848326113629904	-0.4160809374015031	0.9044970249976595	-1.3914732886999617	-3.3261678881893864	-1.6378587809133367	-0.9706838612842426	0.26832389561971215	-1.208739753762051	-0.8811290214615518	-0.21873484550756483	-1.289576173120071	-0.40894932577458787	-0.3002206154499837	0.26295177919774565
-0.2595118814069062	1.2124843267702197	-0.48161010004605237	-0.6367736647797217	-1.0271527598189596	0.13877916406782037	1.5656937583473745	1.3015128406249894	1.0013273725545584	-0.5584703942937063	-1.0961400708743452	0.5832622589217903	-1.1621849633957957	0.4409374797375108	0.05991978402591648	-1.5714766574585906	-1.710463276326319	-1.0637706541010565	0.8760557427304028	0.32765175473791047	0.8485261067619658	0.07896332787638306	-1.1356305016286592	-0.08658597848655211	0.08871160179575519	-0.7763281661160448	-1.6320917827202983	-1.2855305103299954	-0.5044206748991847	-1.5233904704552454	0.9383045635313412	-0.9952673343249853	-1.3474903933154243	-0.9160818613965643	-1.5304176809701169	-0.549777896770145	-0.5131518164016887	0.8291092896101876	-1.3329943962831203	-3.4419222330041648	-1.6322521567182158	-1.0536159541153196	0.19923913645785837	-1.1094800286179896	-0.9236860179653089	-0.31922638284866417	-1.2049162773867645	-0.5333756536104881	-0.24676459708713358	0.2119073162645128
-0.2705027707745906	1.1208171657258337	-0.543796096661693	-0.6359755261632668	-0.9320496693880302	0.11920385963955975	1.4745580915041319	1.1636686156360323	1.0215098838805514	-0.5091354547938828	-1.0615046083705388	0.6112367188237549	-1.2288831922176746	0.3719349965059793	0.04897145156371847	-1.5533104548381806	-1.481193026096103	-1.0132882050541667	0.9367177949316028	0.3645628468621184	0.7289643006624527	0.024366309720481375	-1.1098537382917921	-0.10137474577393583	0.23628602777229898	-0.6831766412276837	-1.5649464258072523	-1.3181233045481053	-0.43260600436580077	-1.5714252444489627	0.8253588230607976	-0.851252069584891	-1.2951538868485573	-0.9188590149234408	-1.6684670850001915	-0.5616635462640944	-0.5712366880818436	0.726803171899894	-1.3073087215151944	-3.3962431345858164	-1.599264344593446	-1.0911529189561937	0.12519774885188426	-1.0130648919046163	-1.0470775329678228	-0.5158414934466002	-1.1173185674538348	-0.6809758698958589	-0.24156672426781878	0.17753759044188713
-0.30138673775272257	0.9862197116452471	-0.5912380424637373	-0.6350000234098212	-0.7564554446542212	0.08240046423602163	1.414554523469141	0.9916331516269505	1.01736377175455	-0.483441047050983	-1.0066114775869353	0.6997179701728674	-1.2617778410850506	0.26839019875199666	0.008998633563705356	-1.562890761961094	-1.2574743580454522	-0.9638987175266752	1.0499093670279571	0.3671915944471861	0.6042146462659901	0.02452097549429364	-1.062443305638316	-0.1359359558452395	0.41257969309154313	-0.5805730721764036	-1.5096632515529482	-1.346222764998679	-0.28815310056355914	-1.6609784471271722	0.6762334381972368	-0.719167752216674	-1.199705304553696	-0.9618919172371261	-1.720880033003312	-0.5862154705365537	-0.5597953872623302	0.6136809066097346	-1.2945948989360025	-3.273922773145847	-1.6337385640629716	-1.0929295471464777	0.047319874823056766	-0.9816103082959963	-1.201881579607538	-0.751711553996579	-1.0346642948760378	-0.804093212400935	-0.3070325645658215	0.1523501290319898
-0.35815619384452274	0.8248736509369099	-0.632065414096099	-0.6332973276947218	-0.5316455985780362	0.030556671949304875	1.3781422398526448	0.7862266929681778	0.9654658854877167	-0.47945904258838007	-0.9419543223676259	0.7905826956840267	-1.2850205074558148	0.14919662355086236	-0.07381713820332125	-1.580547631797756	-1.0391861467449912	-0.8986509770101891	1.143972891200403	0.3523532919628827	0.5081389130767024	0.03022427590363811	-0.9865463022076932	-0.200700557414135	0.5664343573990578	-0.4530030692327225	-1.4506961696406495	-1.3281204347007567	-0.14339430203099807	-1.758371950986957	0.509310395156484	-0.5617956463943987	-1.053279605570329	-1.0026148507293864	-1.72223396906698	-0.6186240105761975	-0.5123184933105	0.527341482945906	-1.312774257790015	-3.126951547565619	-1.734527412965928	-1.0587863976947391	-0.011907634551619178	-1.0367789127643252	-1.2999825890062124	-0.9620261883133272	-0.9791000590043619	-0.896376678224289	-0.359832009519915	0.12123245518887031
-0.41318266485966665	0.6912526779326961	-0.6622584703400178	-0.6355498522344887	-0.3157716133477121	0.003962515642225895	1.354454071309228	0.5622136383274948	0.9068960946503036	-0.4689800834762689	-0.8448720222640252	0.8455489550878081	-1.2986761149790473	0.026409169014755356	-0.1660226256584143	-1.590249208631088	-0.784802557491582	-0.7754144102192508	1.1977471864485243	0.2949118984511717	0.4673399045708284	0.027266292979468996	-0.8959133211266286	-0.2614318588137438	0.7093600660345267	-0.3471184457708669	-1.3810948742889437	-1.2772103181384291	0.0002350390357709231	-1.8435809234590141	0.2798642519802834	-0.42328025739402486	-0.8298056359349026	-0.985251152509932	-1.7561344451226504	-0.662062030442858	-0.47659821161808813	0.4191528990079615	-1.3678753080455945	-2.9569143584098345	-1.8526837582128362	-0.9826419356419285	-0.06399423854069677	-1.1117502290001668	-1.347443150051251	-1.1082395315234188	-0.9689589503729771	-0.9796669300154743	-0.3903353158016861	0.06135643933090411
-0.44550711537222576	0.617458608018324	-0.679342370519761	-0.6403032111058107	-0.16210672058766842	-0.023634333790398025	1.3359653508032916	0.36766462488786184	0.8511618632553877	-0.4718513182729879	-0.7210083979939093	0.9156523661874214	-1.2943262304906642	-0.11254047430207037	-0.23963875695373188	-1.5908798111252538	-0.5173374218659686	-0.6328138648110625	1.2160038916253548	0.21053127348918066	0.48089265554813476	0.03155826820277419	-0.8080349376914627	-0.3164840881359102	0.8432341856164609	-0.2954255421764178	-1.2678761122665827	-1.2255477294140746	0.1755833106002485	-1.949331898763012	0.04106886018569804	-0.3574272478755694	-0.5973014342003707	-0.8892187408328341	-1.751890376307695	-0.7147416464202754	-0.4587831152632965	0.3100155301945908	-1.408245213320117	-2.827207228266526	-1.9971260438722092	-0.8807363648299983	-0.14176009836739994	-1.1483469532334976	-1.3580229620312343	-1.1911173955117573	-0.9819813767770672	-1.0762409588676545	-0.4505485688296457	-0.0301154933083446
-0.4712341512971059	0.6279034681030841	-0.6834521059449147	-0.6457482901113925	-0.05530950614162119	-0.03297761064207089	1.3238225404797437	0.24139016259762874	0.7601856787894639	-0.4697974422870142	-0.6213509705666024	0.9943488288712719	-1.2751953952283208	-0.24773194665717657	-0.2754489277155149	-1.5591799088223421	-0.3008660920060967	-0.49666797894195547	1.1816065993717317	0.11481010109409137	0.5259344392115902	0.050292160055843714	-0.6817937431389586	-0.3566084708545084	0.8913975792223152	-0.2731969417656898	-1.1484192666100204	-1.1713052361341985	0.27495203722622663	-2.078314162264662	-0.1719674039051054	-0.342993711542754	-0.4389567998388821	-0.7278064250977329	-1.671122882663545	-0.7747490674882437	-0.4554948673899739	0.26561239802462433	-1.4734094183477897	-2.7666696870541054	-2.1402644634396935	-0.809762346356598	-0.23658012046794163	-1.1624057845159603	-1.3299389105675095	-1.2256356571386609	-0.9677725254077509	-1.1859775624353772	-0.5171360553676023	-0.09340297545854442
-0.5002454896804844	0.6892997157799522	-0.6743326930307052	-0.6414738144099453	-0.002218639024258384	0.004213188923609274	1.3439259964010464	0.16655365648476778	0.6546504454213242	-0.4632585718010581	-0.5817369285703032	1.073693429265854	-1.2615830701378097	-0.3726757287942687	-0.24575917892045102	-1.5120059914702697	-0.10516777328357116	-0.3775351733276204	1.0897629245787415	-0.026555688459889103	0.5849713485133324	0.06312941928230253	-0.5060817664742562	-0.3447635490929825	0.8519505306309764	-0.2975115105434063	-1.0871436025653822	-1.1259419143662472	0.2854936402403025	-2.175790413366472	-0.39230776847902515	-0.34246991385325637	-0.3380706584305778	-0.5657971511278801	-1.6046498293838787	-0.8274286834656625	-0.4672740018951019	0.2388566645375923	-1.5792953872084492	-2.6900284240324894	-2.172052718759926	-0.7589462246575766	-0.2992240630074902	-1.1270125400033093	-1.2553452923940234	-1.2239338529499875	-0.9573489346417894	-1.314306605794671	-0.5244677917653717	-0.12621044101650686
-0.5325267256870122	0.7496671708942151	-0.6638183699174467	-0.6453048797689208	-0.021412503392150894	0.07039093520959955	1.3620594751156017	0.14378108251618613	0.5464226219943447	-0.4902942863103078	-0.6037328077935998	1.1304159327890437	-1.2746760060356799	-0.4993856459188348	-0.15870472982864875	-1.4671604525581974	0.04256487540751898	-0.3048429213299539	0.9632937487174192	-0.17943582694019555	0.6887283144523708	0.10069386909707374	-0.3138422039341327	-0.27051837413765945	0.7910702131449705	-0.355245030867264	-1.0658506163021781	-1.1036042407563396	0.3096357935716425	-2.2216737590676217	-0.538511513149343	-0.35844574338292473	-0.26325567098582314	-0.4391122318316875	-1.5758786880309483	-0.8507215346985075	-0.44934629431177286	0.23091397972330063	-1.653795572654054	-2.5459722834194816	-2.075853478500416	-0.639479367503222	-0.3389891047625945	-1.029913607994103	-1.1635743390395539	-1.2129855793361954	-0.9638177755236473	-1.4177406873991514	-0.5330032460791946	-0.12672056681721577
-0.5631514056289465	0.7891100315147997	-0.6553589145167658	-0.6661096930378013	-0.07780872719994732	0.15324984894784338	1.357505921244271	0.15269584370009387	0.40576457670824395	-0.5401112579292875	-0.6895703852503664	1.1460130531828168	-1.29198897912377	-0.6140817378379093	-0.03492774893654984	-1.4193074248277917	0.08400995982440786	-0.2820144609153662	0.8360777076443189	-0.2948400184433081	0.8020164435416193	0.1696941374392858	-0.0894656688584704	-0.20285628681496792	0.7189927447556979	-0.4111316000328483	-1.069485405191397	-1.1206746092320543	0.32991896722818803	-2.2195223307750527	-0.5862072893040727	-0.41260060450260977	-0.23266940097272082	-0.3739659201264136	-1.5059426828961333	-0.8484552032272006	-0.39137403386015357	0.24267891217859114	-1.689333287058997	-2.3337088149327267	-1.9806190991489045	-0.4743440549447728	-0.38399081046713335	-0.9633666498030035	-1.098163759916113	-1.2098372415871517	-0.9381683977038779	-1.4225403002788508	-0.6029830285623886	-0.08141501914194008
-0.5859542599789396	0.7913942997470259	-0.6471394436664584	-0.694292854405451	-0.1037956694557641	0.25178723701279887	1.3903819343011166	0.1539046248775736	0.2416595525026896	-0.569179890506285	-0.8213096072521416	1.1187703616639384	-1.305060273805278	-0.6887112092853453	0.08126523082287893	-1.3560046359903066	0.08449446154189962	-0.29228417481461033	0.7138200217271979	-0.3874979395202609	0.8576148952511986	0.20977190607851132	0.11665885742522786	-0.1502379455259915	0.6148435966335256	-0.4907026016986215	-1.1299506095512766	-1.1576102427852992	0.3186479229341216	-2.176286896818604	-0.6075352627147639	-0.4622158856466486	-0.23410161520349232	-0.3874883218787819	-1.4350433001775562	-0.8118665406960395	-0.2996409270926935	0.2655039654674281	-1.7072780735407	-2.129794376206455	-1.9177466761980593	-0.3779961415486021	-0.38889143181019037	-0.9362610042759242	-1.0773013216859182	-1.1982933365073256	-0.9202307821581162	-1.3626421011589396	-0.6644820711824905	-0.005661337736967831
-0.5827275768618214	0.7707486998465951	-0.6552839193447733	-0.7494531010092185	-0.07324961452349063	0.30406401042191405	1.4400996377402264	0.1405864465471363	0.12785592311315572	-0.5858623934127661	-0.9688000247172319	1.0171172794192842	-1.3445771348788491	-0.7083235222276419	0.17020142455662146	-1.3085639252753138	0.04573432414276303	-0.3121018355719899	0.5765005540391899	-0.4454824626983099	0.867869944210289	0.23444109700164578	0.24885714932577851	-0.11009038292136575	0.5307643916473411	-0.6078427628073572	-1.221164163163216	-1.1792169434378046	0.28330531640032486	-2.099580203464294	-0.6028119444023509	-0.4697818522727185	-0.25104543779805083	-0.4207363000837446	-1.432960321618065	-0.7482581707347782	-0.19725479810549046	0.2861332594731333	-1.6948222805710493	-1.9958985802850093	-1.80616181605427	-0.33681481118920026	-0.3701290529539131	-0.9468188036436868	-1.0788764060537246	-1.1507279094339362	-0.9638460237371032	-1.2545780899583867	-0.6570135486578962	0.1408085327909949
-0.52366775195028	0.7382283925710035	-0.6813222430603433	-0.7994875240539855	-0.0003038117001489815	0.28802092041319055	1.46170479759782	0.13322583259141568	0.10836443047482924	-0.634799132466328	-1.1080285753521129	0.8380431022441585	-1.381778385801888	-0.6721793643444572	0.21399475440542304	-1.2841887134815704	-0.08215394170283083	-0.3013371957016985	0.4239118420214668	-0.4344243426917048	0.8548399996505032	0.2592649536985928	0.31082439880719964	-0.10077206873715058	0.5139351408885448	-0.720028749044494	-1.2830046930487484	-1.1625550598500511	0.22040865377393612	-2.0198325489656788	-0.57827016677909	-0.5083973819373206	-0.3114411836651957	-0.43010594889872567	-1.4761040150314646	-0.663623281011975	-0.1020757877447522	0.28117246998161505	-1.6652661616600093	-1.8900781657954142	-1.691082594784217	-0.28784364953393826	-0.36256809431033526	-0.9903081844590783	-1.1148953165024376	-1.0581497615701645	-0.9969246816962954	-1.0867370819833662	-0.6358116990001632	0.3291087189769133
-0.4067004889547407	0.6819063590588523	-0.7110953263411097	-0.8078059020787978	0.11643226838057852	0.21564470753292012	1.4867654912442967	0.15368877109588386	0.1684830563018362	-0.6743048083189891	-1.2336304105657292	0.653344762353316	-1.3768225472554216	-0.6081056299151804	0.2156674163093703	-1.2886756927669853	-0.222074000199406	-0.27749826142955636	0.28557580779520425	-0.3739414230485118	0.7518069195203443	0.2689895642270664	0.3068828607122477	-0.10798101329260126	0.5415815993063801	-0.847968142219828	-1.3599246849476683	-1.109194033959983	0.1622415942855601	-1.9699359620264665	-0.5361742009947468	-0.5815253593654568	-0.42931969730300185	-0.4554636965226516	-1.5937402291785538	-0.5785603064557057	-0.02984694576015986	0.2315645750664513	-1.672936678234538	-1.8305311874359318	-1.663127705774135	-0.26167254965398534	-0.34246154502852677	-1.000948039262341	-1.1296357286992695	-0.999380790254682	-1.0410483911175228	-0.8837716342978015	-0.6182210030905874	0.5018181853787288
-0.2940114620564529	0.6279557795893185	-0.7387235477029073	-0.8057839509171156	0.27857711071883523	0.07410545747014902	1.505221917041926	0.16810780371295703	0.25671899424770084	-0.6775532856437442	-1.34891027709017	0.49710175873046286	-1.3595961390327713	-0.5385281259900543	0.21004118990518417	-1.310552748526146	-0.3388591016858714	-0.27793132165422463	0.1397918677070269	-0.34078878821535197	0.5783960524160363	0.2600962822328309	0.2382418705927853	-0.09852361979220228	0.5906389770162876	-0.948485742904116	-1.4778097300034878	-1.0248311549943723	0.11009830794808292	-1.9380575870375267	-0.44533553798642667	-0.6281724536023475	-0.558024779532745	-0.4950705776629869	-1.7400173985186083	-0.5332084955688388	0.016143479974958942	0.15758646292247	-1.7055187807483734	-1.8412575680434649	-1.625472053040403	-0.24055800693099458	-0.30563687607926215	-1.016620627442982	-1.1119234592046907	-1.0247376726659003	-1.1711879105180367	-0.7028892539526825	-0.5714948621674851	0.6852721764579363
-0.2248106330625407	0.6118089675050301	-0.7984347036428175	-0.799061850125209	0.4433434428460593	-0.11098257811346923	1.500264679316753	0.1624092638762692	0.31981614890086246	-0.6521732466742103	-1.5077956329626485	0.35459509304153874	-1.3520866369558113	-0.4733043501735826	0.20844455808778034	-1.3407731603619726	-0.501510365761319	-0.2831074224347675	-0.010411024884177644	-0.37046539318395943	0.4265408960649548	0.2531363224112594	0.113008455666835	-0.04015666676769501	0.6059931540033957	-0.9676505772758306	-1.5927722083172995	-0.9057900589616015	0.03783656050115273	-1.9047311353132046	-0.3289568702888217	-0.70220252705129	-0.6932112380271694	-0.5288636046909823	-1.8515088259152097	-0.5442883383174346	0.006706659023431344	0.09249982046819924	-1.7338082088489384	-1.8370122986737254	-1.545023515170902	-0.15443709427120303	-0.27267669710337783	-1.0828120120802471	-1.088237756541636	-1.1079842608951185	-1.3307903165551325	-0.5239703516038023	-0.5423320599285953	0.8897050910912062
-0.18143767384092097	0.5957842155552903	-0.8825942856520724	-0.7440612312447308	0.5810058501117343	-0.2746266538984896	1.487088438327369	0.16681268102280014	0.3464799389525566	-0.6016437058356076	-1.7275827500407055	0.27194708108902255	-1.3497493855889195	-0.44724359088167515	0.1906345103150687	-1.38557019138988	-0.6736901636140544	-0.30630707732764006	-0.1347848289013398	-0.4114825455856657	0.29539691702340864	0.24575103171170037	-0.02483340214239619	0.0791502066306983	0.5494933586272472	-0.9619358931037654	-1.7205055665121587	-0.7861899836084716	-0.035719356958662345	-1.8576065809817277	-0.18552868380208892	-0.8323080531480723	-0.8729419865803635	-0.5782035005283251	-1.9418319837010152	-0.5871220031250773	-0.07511665963264168	0.056825509152157894	-1.727240182424263	-1.7718898665419882	-1.5234314926892334	-0.011623520513761986	-0.2286831192179788	-1.1360659897202259	-1.032901773657564	-1.2042212877645349	-1.4637264090879794	-0.35123276887272264	-0.5791275280442723	1.0428065970283487
-0.17386073044983041	0.5764987142969502	-0.9464751731547313	-0.7012810014028373	0.69532560047394	-0.38537866731099524	1.4658223729070017	0.17393585581865845	0.32038802643548603	-0.5279347074410119	-1.9352882280917225	0.2532347181501148	-1.3739009830468072	-0.45650553133924243	0.15387396347150056	-1.4473692358181995	-0.8051314420545694	-0.3848559533160406	-0.2656107184980427	-0.44491760784531936	0.183596775430185	0.22989778989588952	-0.21357932864381138	0.2517708178989736	0.4065676499917796	-0.9539831387046187	-1.8528069702029277	-0.7281851295184587	-0.0981218819437663	-1.81749485541161	-0.02101599392076786	-0.9483874411149816	-1.0442250986537478	-0.6165645557874476	-1.9615682055521653	-0.597950031265752	-0.21383117094636236	0.10559305174909099	-1.651097990372491	-1.7524465328286003	-1.5317501583554824	0.10952885569291118	-0.2109568717313734	-1.2258072843462013	-0.9617555099494648	-1.3086837015458683	-1.5832446002283245	-0.252137731235245	-0.6564116896998765	1.124299193691269
-0.21574999163099023	0.5837176993972693	-0.9887424520893366	-0.7093865424632614	0.7747909344246174	-0.42090590782747644	1.4406809424897589	0.18619635061880496	0.23908610359690013	-0.4677854821374887	-2.0926070481756143	0.23872479649693013	-1.43585978548582	-0.4879879143136274	0.11162024287519498	-1.525563945094849	-0.9121659464765652	-0.4944408120722385	-0.36701841725298967	-0.4828932341155395	0.12134259586676506	0.19728264484312763	-0.45331890424866106	0.4077019112253722	0.19596734467950502	-0.8897744249082316	-1.8926914104468113	-0.7468679383413698	-0.17958400166413907	-1.7989180995776917	0.09487573374463004	-1.01851813176433	-1.1523208608508542	-0.6372764110626715	-1.9004327848311917	-0.5628218934605421	-0.3687166546782098	0.18155005806182062	-1.4920344647091934	-1.7571729327269074	-1.4967543924492044	0.1839650214089109	-0.25929099994919397	-1.392325114789034	-0.9125712716717294	-1.3337002231193538	-1.7004464378651227	-0.25846449366757895	-0.7155580109386064	1.1324612065025828
-0.2692783597703273	0.6107104262941143	-1.0326296267389663	-0.7155056051894034	0.8095313730192327	-0.3819831837722165	1.4379358922836385	0.23115869334539427	0.14112824756248474	-0.4505161575207291	-2.1876292464202556	0.2503285522858629	-1.5053064487854328	-0.5879388327326329	0.05290600854231745	-1.5977679306769175	-0.9786436196303987	-0.5952407348423351	-0.40247376855662925	-0.48402294382151767	0.07875398077783517	0.17234278881582538	-0.6821520647839565	0.5137498898143821	-0.055756229419208124	-0.8494457031464406	-1.8773417952051665	-0.8317897966273424	-0.2680111090902383	-1.8002006818290304	0.1593465940089106	-1.06833711200984	-1.25024547452773	-0.6781031633783723	-1.8660376013676416	-0.5092105634338117	-0.5105842803910055	0.2707087282126307	-1.3153310966481935	-1.7178334365673613	-1.4720852459906788	0.2041912500367587	-0.2865384546165978	-1.5192375216968466	-0.8984549495074228	-1.2354777580298186	-1.7690613483543456	-0.34308797125868085	-0.759411643198405	1.0635942234071514
-0.31280977218073464	0.6457765592331033	-1.0414490589652097	-0.6891138216053513	0.8214990437949368	-0.3448151726866612	1.4361758306808905	0.29651921844194423	0.13367001138180398	-0.46778548213748666	-2.1955263035462766	0.32785418555677326	-1.616996766419991	-0.73822459829464	-0.02818007875585199	-1.6566079941710725	-0.9977006871849744	-0.6811928784809942	-0.44361359397214783	-0.410700438866131	0.03475780994942525	0.1776400915689107	-0.8837527802995883	0.5417743720251182	-0.3075468523257253	-0.9063535276583605	-1.8908740160021995	-0.9900024434948044	-0.3498732449964116	-1.8324927930280803	0.2192402179704395	-1.0562315654081262	-1.3219532853362304	-0.7193711456936664	-1.8795769620043132	-0.44220269626559566	-0.6501771592873251	0.36349988902936325	-1.1975523085114264	-1.698899535178348	-1.4693471271977123	0.17886290968296775	-0.2729287290581666	-1.631215839343519	-0.9043689455299411	-1.081804839792714	-1.7560389219502568	-0.4410437068489535	-0.7738289009656578	0.9890839736414069
-0.3580121454910803	0.6698921543870668	-1.0170756280678588	-0.67446354389001	0.847964692881779	-0.33323862478264016	1.4073043614541518	0.37511158035625647	0.17913427538415613	-0.49928523322849416	-2.113787470413069	0.4493068294809211	-1.7439874240211508	-0.8429399738891548	-0.11762947557375754	-1.7048005770906478	-0.9560133519093362	-0.743202978270211	-0.5097111652146303	-0.328014378463115	0.02042084934583508	0.1646674997903666	-1.0446615940054116	0.5096702298730327	-0.5055643313734537	-0.9610884684546708	-1.8890320621731997	-1.1663819182740764	-0.43611202858253745	-1.9081237722361055	0.2753357096807525	-0.993259443181907	-1.3488255082763152	-0.7434830674363736	-1.8905125994416245	-0.38456233251210126	-0.7566848592390366	0.410505402571928	-1.1188767348387079	-1.7126542079362892	-1.419409055878396	0.12064417052443226	-0.25685469105293784	-1.771448578614282	-0.9060926227626357	-0.9546517034957516	-1.6927064273776573	-0.5287214835453213	-0.7393314397806271	0.9445436146671924
-0.38813265619596576	0.6671370827787324	-1.020075434947533	-0.6559289915745957	0.8649473876015875	-0.31587380292660483	1.3403897258413968	0.46030906799036575	0.19416988889856027	-0.5572129192002496	-2.021383318280856	0.572912963218147	-1.8113132481174734	-0.9023108605029517	-0.17875766515437422	-1.7324743250077268	-0.8984989605290554	-0.7957269969476746	-0.5810575391954521	-0.24682735593918573	0.04790840214402616	0.12777971273602817	-1.1303900475706041	0.43781258317883837	-0.6370693930796468	-0.9671508140212298	-1.856539996629691	-1.294538677069695	-0.5043030230798332	-2.0009248041636725	0.3312364253781789	-0.9416362708947952	-1.3961856771616836	-0.7752256727015342	-1.9235538468415065	-0.3831521707077325	-0.8061211885674359	0.39773746896261397	-1.066989326083772	-1.7362579056320169	-1.344462832916661	0.03254163411393781	-0.252150094563602	-1.8842200988041309	-0.9087078571846549	-0.9095538924959341	-1.6244304954499302	-0.5914800580177846	-0.6680111532545542	0.9857362730742698
-0.4017020110902762	0.6680786895309464	-1.0266150139452237	-0.5732418309100422	0.8525010099948542	-0.33918641809552974	1.2210284839375594	0.527396423340457	0.19478942289439657	-0.6608288669008122	-1.9721125488206712	0.6871733693199615	-1.838537898298498	-0.9446570272956333	-0.21287616649056967	-1.7323773092393933	-0.8947036970753907	-0.8514680344369498	-0.6836685207915961	-0.14072154432375433	0.11898996698791682	0.11242913468511254	-1.1667372994348404	0.3706140935767549	-0.7276746820254161	-0.99696277859945	-1.8719141712557232	-1.3497916329671529	-0.5589169976237345	-2.061371664460677	0.38609022000635856	-0.9170177794884253	-1.4494931763273784	-0.7966383050349405	-1.9707593484459065	-0.4654955474984354	-0.8468639310526657	0.34170494503384413	-1.0893675304021309	-1.8204274463359613	-1.2825031162301344	-0.055287574882666043	-0.24845362589340927	-1.986488523249888	-0.9482632778176832	-0.9524960848567627	-1.5167765539619014	-0.6271620285173835	-0.6001925915751782	1.1226094019764248
-0.4285094096659782	0.6775993800255694	-1.0155307275248289	-0.43438344806087936	0.8419922552756205	-0.40210541172349956	1.0594903529843727	0.5722940099325392	0.19731521533896984	-0.7795554736410397	-1.9331422886552985	0.844148141325897	-1.8569329322045967	-0.9408167105205468	-0.25191761593043	-1.7199107830085627	-0.9200996621004522	-0.8857210360165595	-0.8143906791088874	-0.06994088620682412	0.20915396607137166	0.10214386072656256	-1.2070484844968428	0.3714485694738493	-0.7859847952122695	-1.0094568599642317	-1.9099566576706153	-1.3483081878477268	-0.6321199596254905	-2.108909955002264	0.39624291967788483	-0.8974917656188373	-1.480030896705541	-0.7839724085759036	-1.998072404807195	-0.5906977705575749	-0.8776743631808003	0.24381745402910787	-1.138322784503194	-1.9628703845884707	-1.263570980575921	-0.1435723295690854	-0.23999655363281597	-2.078363259198882	-1.001043463425693	-1.0562494135594829	-1.3887274023572729	-0.6485421222542382	-0.5508675142424156	1.2466975029983682
-0.4488346323367556	0.6471017835510326	-1.0069512798489595	-0.2585623790630819	0.848306626332516	-0.4374047674387187	0.8838717292091974	0.6084279329878963	0.16016700381922944	-0.90928498744899	-1.881468067026325	1.03463790527716	-1.8390789287075031	-0.8988607363413748	-0.27428946889572625	-1.6723730565252382	-0.9662686382628628	-0.8930211940895182	-0.9048028622459696	-0.032921168149353364	0.2577347470226683	0.07442002077062708	-1.2189402840901333	0.45060788026761217	-0.7887784955374337	-0.9502675075509159	-1.9080164663040715	-1.2996984861807444	-0.7669724749684871	-2.1807138742667758	0.3485227965215451	-0.9106449075995456	-1.5049611342479696	-0.7965863956232194	-2.051839288873984	-0.6740232243191813	-0.8474495094410672	0.14991485950115865	-1.1383227845031931	-2.1011246570628392	-1.3388040540778694	-0.21548021670660739	-0.2520660839120019	-2.1230834715467872	-1.0725166314365437	-1.168568490011855	-1.3005929763686455	-0.6609290019589267	-0.5302401663173449	1.3132370371280688
-0.4502319013651488	0.5904484439593984	-0.961519204656296	-0.0442710287522395	0.8450696563322306	-0.4848959600213637	0.7271778045021087	0.6377408765417637	0.09077919628524093	-1.0508557250536241	-1.8566395477469553	1.2112031622817045	-1.7960561905835906	-0.8834378598809922	-0.25982474493090923	-1.5928928883181706	-1.0511371891097254	-0.8749563961462634	-0.9302585182141181	0.043138710324365774	0.23434921380811485	0.053192143314828556	-1.2295555628231245	0.5725572606734688	-0.7445933311946147	-0.9262571424933826	-1.9162929788423653	-1.2180445069984338	-0.92949669822343	-2.257834303831195	0.29138038374198927	-0.9256022416218542	-1.4945229627355607	-0.8699343943798384	-2.131747553862348	-0.6765161889376141	-0.7993194703637115	0.08816251818052762	-1.1253274750772282	-2.1713414124382586	-1.4811340766683818	-0.26155866323153637	-0.3048247731138386	-2.129565850951347	-1.1453865723773338	-1.2308828867204042	-1.248616263606123	-0.6538750254539075	-0.5435357778446427	1.38392134338851
-0.45790967860364973	0.5546673873752092	-0.8394420636879631	0.15295789158020318	0.8721735811937771	-0.573611513151999	0.5998882117088286	0.6658882096744916	0.07340841617113054	-1.1440555873967484	-1.8338496709321823	1.4105368698342597	-1.8033492804969478	-0.8855120416686061	-0.2480400815167366	-1.514237354141935	-1.118260864553543	-0.8201433448527033	-0.8922513774368953	0.09056479278884137	0.14368251624627232	0.03490291556147326	-1.251435578270663	0.7096431066571676	-0.6755330591565201	-0.9687804768079452	-1.9435047767427485	-1.137293494410556	-1.081244014825591	-2.3066344898136157	0.24831053789323304	-0.8542784562353145	-1.3618125356231485	-0.931135590794594	-2.1868423367608054	-0.6231566735188065	-0.7458741812993421	0.01705786880212075	-1.1267583665483172	-2.1063887910813133	-1.6666742215440693	-0.3108714841541612	-0.3405293000418358	-2.1016396510692634	-1.188864844643393	-1.2158502830538018	-1.1987581668529415	-0.631670755768016	-0.5722882217030637	1.395558588217136
-0.47726977730636094	0.5333591753158161	-0.6981511596553167	0.26515844463982996	0.9707415972588171	-0.6736073639450216	0.5026811397038141	0.6612257679899265	0.12711724796426463	-1.1895342699433145	-1.7868321378802385	1.663561469037223	-1.841610951021633	-0.8627371149115346	-0.2371107565761724	-1.4454046665094507	-1.167215725591515	-0.7544213002806307	-0.8530824463302377	0.053501624358063035	0.008275654108006968	-0.021743424097444584	-1.2618493010783474	0.8485833435232942	-0.6026957042788058	-1.0023949878884921	-1.9228748938579787	-1.0810085766908915	-1.248309598307579	-2.339030035065194	0.20604414309761876	-0.7515268094789465	-1.158025442956475	-0.9620216907664159	-2.2301943280301506	-0.4901985605356504	-0.6506951709386035	-0.06190814097267827	-1.1151470341189795	-1.903634725982765	-1.8870797457168476	-0.4121848455693293	-0.32087080756853936	-2.037745818626018	-1.1981370394123694	-1.1516639017377108	-1.1550581806335798	-0.572717934942591	-0.5847084020186909	1.3275205595478592
-0.5035009824682929	0.5095051375930227	-0.559650076020768	0.3247527946683376	1.1070818618483176	-0.7847239930395429	0.4253191659536424	0.6009378067631552	0.20165195330983857	-1.2371925759851996	-1.7545357493621296	1.8918522968918885	-1.885434414150866	-0.7884362267175831	-0.22420464938548834	-1.3936467541036286	-1.2688601484064421	-0.6958344384578301	-0.8358008151798961	0.01902375313904296	-0.12455739182091818	-0.10595893793848621	-1.2536302983462606	0.8953603535326119	-0.5266176570239	-1.0078923836889917	-1.8656515282371327	-1.035387264467388	-1.3903624049950132	-2.3587238786664075	0.19119247211528778	-0.6705709665799868	-0.9381684211241845	-0.9684065484076514	-2.2556327036878967	-0.2628099695814977	-0.49943576876569235	-0.17085575281095994	-1.0586854641040013	-1.5972111828752884	-2.078174360143978	-0.559963867345774	-0.3044607269569256	-2.015782313723651	-1.1795926498744198	-1.0498392844488198	-1.106697239193669	-0.4672234134655124	-0.5785803835369737	1.2678358408651609
-0.519231062664244	0.488074865399083	-0.43290823535454254	0.34314545567415966	1.2505571377764766	-0.9019935117680922	0.3644436407943542	0.506264338112737	0.2415165831190254	-1.293129259725652	-1.7446429685602383	2.049036145578707	-1.9251244049553171	-0.6910112920597329	-0.26670546776305837	-1.3752137581203001	-1.3617633527350033	-0.6486721178000502	-0.7946194972526145	-0.013650927587740547	-0.23096860572583244	-0.17329654921221066	-1.2188730987816894	0.8157142651322072	-0.46768175496420816	-0.9843817818860504	-1.8033689294326405	-0.9757914692348024	-1.4442469382589256	-2.303696962721838	0.2197271580026508	-0.5684886168713067	-0.6869240603022571	-0.9452289960758536	-2.2022303408690176	-0.04816319778822867	-0.3431539057999668	-0.33914308157235656	-0.9147049419802249	-1.2349764984536955	-2.190854467804952	-0.7584223471142904	-0.30381664529469177	-2.050300300257624	-1.1123692377993504	-0.9242744987279485	-1.032121955664833	-0.3925142877319737	-0.58224625173586	1.1927198167110764
-0.5197208270659506	0.4985022883217659	-0.34235906469158156	0.3006135356240508	1.3867606289856833	-0.9884757938463746	0.32355854007729323	0.34346741596010305	0.247473640771326	-1.3413743874778141	-1.7189775329006647	2.1657218411787555	-1.974790996501784	-0.5946131800690215	-0.3933715919437953	-1.3668461481015524	-1.3752890256815786	-0.637000113649506	-0.7795992079934952	-0.11697591531153347	-0.27932819934664294	-0.21747296085747658	-1.1698950089313584	0.6570711251402516	-0.49892649940086214	-0.9375561378145779	-1.730550354726286	-0.9400597911408075	-1.4437057398898996	-2.1847891759363556	0.24234552249869085	-0.46908345535338913	-0.46687283993020373	-0.9129413419876616	-2.0758716540040676	0.05737230439215095	-0.18617385321730262	-0.5575533598955839	-0.6908994415594141	-0.8904304364059987	-2.2266064760445277	-0.9830063721937774	-0.28620241201021374	-2.0980292119072215	-1.0468992215299537	-0.7645885390241997	-0.9631963148275741	-0.36706179518810134	-0.5642725546711775	1.0476209092725197
-0.5159467602057499	0.5604390880230533	-0.2937771922752597	0.24947945492994666	1.5323103011816297	-1.0350554472239788	0.31230383423219477	0.0993152034874883	0.2102301163291521	-1.3813411375314084	-1.634234384556469	2.2247232805235564	-2.0245441529136894	-0.5111941065909036	-0.5547264431098011	-1.3584542841407212	-1.3644684873243202	-0.6222966879262906	-0.8155317231824404	-0.21447855301220264	-0.2470147411559394	-0.24165882123744536	-1.1112646297689601	0.47211881450380827	-0.617915783650313	-0.9392509871127561	-1.708987215234827	-0.9634724249821798	-1.4180576432708352	-2.039547079377402	0.2293442236387504	-0.4500521393016572	-0.3330214963966681	-0.8981471596482198	-1.9677129923026466	0.09247526073656846	-0.024554218018851316	-0.7784575870342183	-0.4539109738147874	-0.6193841380463108	-2.182509724816871	-1.1634707972145457	-0.26144727334013773	-2.137908153560581	-1.0155758456116855	-0.5605989436086831	-0.9344961299543547	-0.35591117940697636	-0.5248781501458429	0.8590337773237049
-0.5039331275286211	0.640423350475136	-0.29332722124330884	0.218582622266356	1.6588940646435106	-1.0140672570279057	0.3418211976250797	-0.1325333434286391	0.13495673583469242	-1.406909797764961	-1.5387400796358122	2.2017875686308392	-2.012576560266547	-0.46864257526479136	-0.7299377775482792	-1.3944228802502954	-1.3263947273582928	-0.5742888687346378	-0.8296391771827205	-0.22416798625964143	-0.16193805067375844	-0.22379492436207454	-1.0413471187891994	0.30329970454451327	-0.7428947613969157	-1.0025688185857375	-1.7512293563798305	-0.9933778186216167	-1.3439134667142516	-1.8646194097430846	0.19233678119097683	-0.48398258963242136	-0.2388352046102825	-0.8835346602497858	-1.9095197787969505	0.08038815955628151	0.1106918674558838	-1.0075484722408186	-0.2302931312918226	-0.3935924111680014	-2.0737412154315593	-1.2883130935087317	-0.24257288028172913	-2.108751122145985	-0.9739698434432104	-0.38375312500248904	-0.9501456402100305	-0.38330290947800083	-0.49281548201827946	0.6563863029929055
-0.4824411131949565	0.7225000723765878	-0.3189305729613268	0.1574452042460376	1.6818264014060957	-0.9391159458933934	0.3850476646944184	-0.2793570857360145	0.06973886865731546	-1.4194635907812725	-1.4802417705990236	2.119934048065674	-1.9240423441373125	-0.4668559038239756	-0.9035334726477171	-1.4544756408486168	-1.2010097203863932	-0.5388810398892502	-0.7962584514673545	-0.14891193969210126	-0.03564008496386219	-0.17841985296975899	-0.9679583668735434	0.17133661337353226	-0.8470662591216875	-1.1192309452770384	-1.7885105018787324	-1.0269380770480498	-1.2613924806196966	-1.6920914101274065	0.13828643761593917	-0.5300476864365373	-0.15664067265443396	-0.846185838519153	-1.8748381857814778	0.0026278086297665537	0.17674961411656462	-1.2397839016059788	-0.0663739575217109	-0.19785719142741662	-1.9470836632655424	-1.3573054882314248	-0.2281230482073427	-2.021553546020535	-0.8987224166642216	-0.30935591855436473	-0.9998907441093795	-0.440486176059901	-0.47426728322093376	0.4238327035956656
-0.47054271920058366	0.8262511867410745	-0.35678813578281243	0.04231814292608362	1.6367139814725338	-0.8330355709067241	0.4309545925532669	-0.39227019893946447	0.02472734103654014	-1.4383257171830734	-1.4256276119421556	2.064110574270276	-1.8147109190860078	-0.46847828363804905	-1.0102416991109002	-1.5351442522177652	-1.0661971174950136	-0.5539556600907538	-0.7676078720932568	-0.0695063824737544	0.11653679841338575	-0.1577913053874836	-0.9547900464199565	0.06885833723320496	-0.9273683812682461	-1.343950579145806	-1.8348049414475285	-1.119943636274661	-1.1732712679239128	-1.5691910689143682	0.07040699712620557	-0.5970355909489016	-0.10624615158522459	-0.8137684109016685	-1.8388286939343288	-0.07671897432666115	0.19481245517413928	-1.3958183514047244	-0.011742052010750976	-0.03016905132288291	-1.816175507639969	-1.3604031989221763	-0.2240345298297049	-1.8962001923872407	-0.804009324584982	-0.2832048608551002	-0.9961054835060208	-0.4684596773890717	-0.4599594543551369	0.2473929422761806
-0.47920002524249494	0.93085672204739	-0.4295184535805102	-0.07999216594194718	1.5702421186497655	-0.7200047094816171	0.4991287217900089	-0.48316622641026197	-0.02995844821157283	-1.4759032645591066	-1.3950050561844534	2.040714893679618	-1.705011593356582	-0.4546367140850524	-1.013130842399536	-1.6430015326623244	-1.018695761609506	-0.6013860656495144	-0.7091864155273946	-0.06774664235482666	0.21442224612486224	-0.1515853412132478	-1.0165109497704428	-0.0052477584059355984	-0.9602669962973955	-1.5767533404366554	-1.9004276165286005	-1.22808463556034	-1.0407717889679853	-1.4886986892375542	0.005960483863535935	-0.6670498821116976	-0.04888475790191709	-0.7758745403480038	-1.8397399970541055	-0.09361573451827064	0.1854882454511511	-1.4595766950333962	-0.06048619097673115	0.11309463900777898	-1.7092063334614604	-1.3469418237881037	-0.18533362299481154	-1.713134515785087	-0.7115845626250034	-0.30569703954871785	-0.8824346725514612	-0.4699383460035261	-0.48499131556394426	0.17348846689877545
-0.4990786980175982	1.014677160156648	-0.5146679718600573	-0.1635484108777515	1.4450488845542093	-0.6368951224619891	0.5780892836013942	-0.5181345390444795	-0.1297510780029004	-1.526684300416403	-1.436078336997516	2.0035828751550397	-1.5692995255622952	-0.43153320407449397	-0.9533521868550574	-1.729879153204807	-1.0269524783783843	-0.6905552280999855	-0.6108284163872149	-0.12712157747870076	0.2394968462267967	-0.1617739490631623	-1.131241061477462	-0.1121997525501306	-0.9756882220923089	-1.709646908483586	-1.945764240106317	-1.3001069710686977	-0.8822006668433199	-1.4626126211901451	-0.030073078519823705	-0.6966735514399314	-0.006015430248628601	-0.7358523839139235	-1.8598928146171545	-0.0894859749483397	0.11837195324220603	-1.4731036565430533	-0.1395136232079177	0.22975464128809436	-1.6299834297183367	-1.3294944238681352	-0.10739974186492103	-1.56248073620573	-0.6210617893355881	-0.42669531736331445	-0.7026347938919726	-0.468653601141788	-0.556256887639285	0.15611230681219582
-0.514030917104958	1.0594209180489642	-0.5754890563454467	-0.18972735749741698	1.2862777855965286	-0.5462653370007676	0.6644130389068439	-0.5654065172351801	-0.3039116155255325	-1.543115308304196	-1.4808426336412228	2.0045446278870966	-1.5097428981392553	-0.4172809054546499	-0.8451043511393781	-1.7685884447697995	-1.0722332013920652	-0.8227623281161682	-0.5583196427479414	-0.2596452160647293	0.24036148760962153	-0.2036690405446877	-1.2968080565682274	-0.30375833070523084	-1.0029994364711277	-1.8181389924041764	-1.9896027412364472	-1.3627341541540257	-0.7072053507369024	-1.4998281932895003	-0.012178032336194449	-0.6803776233222397	-0.03441696668936759	-0.7441838444945553	-1.832631832719851	-0.06795582597095198	0.02515237825803593	-1.379987198054749	-0.2150928415661446	0.3035374229340876	-1.5677890171352682	-1.2661052411301836	-0.041087334205714095	-1.4935541703851094	-0.5331542504681902	-0.5930466768060301	-0.4847280752777835	-0.4672234134655137	-0.6696799440018061	0.18107658818428915
-0.5097814906783977	1.0571889613029732	-0.6347352422190076	-0.17484650640398863	1.1947080074898522	-0.3936508855967458	0.8048304306270462	-0.645466684865003	-0.48750813236940954	-1.5008431872459362	-1.5035895916672677	2.0429938295012344	-1.5396294179325767	-0.42206589908350356	-0.6508284725002276	-1.796723017586458	-1.162713897133178	-0.9437098622910092	-0.5580914339332298	-0.4541073617997358	0.21096368059356263	-0.2567000677407331	-1.4742220610466596	-0.5175927793355324	-1.0435192659873294	-1.9389078693179838	-2.0596215461227283	-1.4090434409256667	-0.508656140395912	-1.5324926670776484	0.09653132985414264	-0.6555263329427593	-0.06701804655253951	-0.8138203203133816	-1.8213577112666157	-0.0300325460177992	-0.048743109908924956	-1.2004770996240164	-0.2977326883308994	0.2808676844997035	-1.5199371315629722	-1.1939240265787743	0.019652366897674467	-1.4315749647702165	-0.43900581127552085	-0.7355160508010455	-0.23413817369281414	-0.46244804105490245	-0.8172721748449817	0.2819539652740698
-0.4961113019366768	1.0353227600570793	-0.6717528591141857	-0.11711447981387094	1.177314992629163	-0.2061016941595216	0.9975975445134033	-0.6830684136358738	-0.6292622762635325	-1.3887811985010114	-1.5263794684820378	2.0234242521707135	-1.5551461700627818	-0.43904954599792934	-0.37561856673599037	-1.817411630183538	-1.2544260347395781	-1.02660996244154	-0.5916796222074209	-0.6157862008746873	0.18287288962130993	-0.28221992041983657	-1.6078312444243816	-0.7228970299066516	-1.0997285165296584	-2.0029427524171175	-2.147126632692287	-1.3802775051315848	-0.3110010838820082	-1.5423602756887589	0.27669914177093763	-0.6312279401244184	-0.07869423375595339	-0.8674946520291218	-1.8570026818658552	-0.050278440494779766	-0.10399017862991063	-1.1054630713848592	-0.38869985431265486	0.14292473177911225	-1.4805603755879515	-1.135318073583894	0.08568473905156368	-1.402828210533126	-0.36830532616208334	-0.8434104363628674	-0.04673952561315134	-0.43663194147468654	-0.9269746485578871	0.3916310124260444
-0.4773129918123912	1.0018957203534256	-0.6544439734184663	-0.024512663891598556	1.2156115391114155	-0.015179807663642676	1.1979539148519796	-0.6866300010338033	-0.7104212297184641	-1.2590726426112897	-1.4802203112046588	1.9411734859118757	-1.53467357938611	-0.47743217729547255	-0.07731452218430065	-1.8527738777410299	-1.3168056308663165	-1.0927238234073622	-0.6686897240442385	-0.6458104088297505	0.2033427716612195	-0.2667340098168346	-1.69474663843862	-0.9311683058896577	-1.1526076762843882	-2.0409682174403563	-2.2149350929837697	-1.314446940556486	-0.14398256112776076	-1.538884891523839	0.4737881198069463	-0.6164161054603048	-0.11277607748484109	-0.8715176314372112	-1.8862164561626784	-0.11640495653526628	-0.13811138087707506	-1.0914752715071412	-0.4647013029410402	-0.03931053136571851	-1.465487683565725	-1.0349385808328462	0.11559253101948438	-1.4550975229470995	-0.31243440896441455	-0.8809068553199466	0.04582986988836761	-0.4017499064550355	-0.9855191108385883	0.3857964485804608
-0.462432796901752	0.9334897335211776	-0.6224060359435482	-0.0059603751624857145	1.3067482015138265	0.1480996524393631	1.3679694067358341	-0.6962570796972967	-0.6958145243550251	-1.1459837158733748	-1.3577086287794888	1.8606371484362676	-1.5131622103241547	-0.526863420491393	0.22574140277632831	-1.9307988094230932	-1.364347361894947	-1.150073370302542	-0.7779602537787512	-0.5802872458829504	0.2388332842353266	-0.22565091364782391	-1.7404774383811812	-1.103302139551293	-1.2009275171084504	-2.086859521514119	-2.2189628320231765	-1.2619243836469596	-0.026824879415530557	-1.4992489625953485	0.6540533197301811	-0.6222651796596895	-0.1325115040885368	-0.8796933637826934	-1.8913457908654192	-0.19308250464771226	-0.16241288399568143	-1.0690568403077712	-0.5270975539754523	-0.24155516413989667	-1.4961546140469342	-0.9103240573835688	0.11696470499554265	-1.5234497007192165	-0.23109467472504028	-0.8427580780905451	0.13430327443848994	-0.3490996075928522	-1.0507934505590348	0.29442016452884806
-0.4660916250792	0.8674377635694677	-0.5827485889942585	-0.09489075344907547	1.4254674956088136	0.24278578736301845	1.479854423666526	-0.6670088922779349	-0.6107239128495768	-1.0329995787265838	-1.22590502859462	1.735086601566842	-1.466741801231705	-0.5669916503230606	0.5127359719547387	-2.0197865229268235	-1.3815673604373777	-1.2063505775937853	-0.8365061878799096	-0.48608683655360163	0.2600672679623845	-0.15463999024604771	-1.7237259014776367	-1.2256455780196627	-1.250320138857377	-2.0994405182275213	-2.1755909591963882	-1.2196569473456371	0.019271103407173244	-1.4337338337245036	0.782069854197544	-0.6585527195931932	-0.10949897712629963	-0.896226511414673	-1.8864507912506228	-0.30841359507628596	-0.23506964864871796	-1.0356053964141547	-0.5849431009870609	-0.47142234961314833	-1.5830442504103641	-0.8170283001091674	0.09234958407812598	-1.6145585859368707	-0.16788327000193137	-0.7690415933178917	0.2376917356943768	-0.2761357956337522	-1.0892303521965967	0.17227691812210094
-0.4774570401658339	0.8333481117068502	-0.5133030597298054	-0.17051882146144287	1.5491790180845242	0.29168986571347855	1.5360956581837162	-0.6299899687176362	-0.5174602182451704	-0.9200363994980162	-1.0660754593701154	1.4988717675067604	-1.4198669265956927	-0.6012875274053954	0.6939156681868469	-2.092402825524309	-1.3932761519433663	-1.2965095919863514	-0.8126687398706174	-0.4135247131310858	0.2939290374665199	-0.0537399060549552	-1.6898645060255535	-1.3365613326750538	-1.2900577322825282	-2.07497384758971	-2.1418218056647693	-1.1928044407635656	0.01748279575299875	-1.3867954606875752	0.8210494037757605	-0.7218449404074414	-0.08927805417319412	-0.8973944731783104	-1.8474209804922164	-0.42550738776031743	-0.366757219301636	-0.9854011224344346	-0.6298871675216258	-0.7171385407334133	-1.6740541036241592	-0.7306112827509964	-0.001378299551677864	-1.7154047161672783	-0.1733217688568128	-0.6826183039364827	0.3493286752799704	-0.23070915656021404	-1.0726518736255168	-0.00754242662706669
-0.47562762607711145	0.7875058126036182	-0.4460773875563088	-0.18236674581234774	1.6056892197092314	0.3062972814742649	1.5525659594204475	-0.6586337655482566	-0.4518849276086548	-0.8245311661502264	-0.9172545594544411	1.1734020983783073	-1.4471997828585192	-0.6658130638082153	0.7432021717883822	-2.121531809966384	-1.4041168778721869	-1.4027537004379766	-0.7665913055550032	-0.40696370676174604	0.3282331816316334	0.04878416876117006	-1.6634382847071318	-1.4482188436834176	-1.3561231575720423	-2.0323853267636833	-2.091966255359911	-1.1997271846542183	-0.002706256448065983	-1.3363196430542117	0.7892035256693873	-0.7686957337457994	-0.12163638586166407	-0.9162635443375675	-1.7894100276104747	-0.4808058756601311	-0.5469802294546461	-0.9247331066857203	-0.6996724482837992	-0.9679207533015644	-1.7467837542296814	-0.656015676043558	-0.14979711737001247	-1.742127436328684	-0.25463178452321167	-0.6494047588542302	0.48458112131636055	-0.2200191096917899	-1.052927314137489	-0.22909643844656458
-0.48477469652073013	0.7008256799135572	-0.43658299878213996	-0.21262506758277455	1.5309197718153047	0.2816629344580239	1.5381948142236923	-0.6770460931266444	-0.41947853398014334	-0.6975471396296535	-0.8421466791797674	0.8240349646250854	-1.5271640773091477	-0.7324538549053333	0.7115166332215611	-2.1055969700176385	-1.3946085316664643	-1.5052652421912807	-0.7151405909657502	-0.44919746961604623	0.3518801180549474	0.09823854993779538	-1.6171476071942679	-1.5569556890519511	-1.4313742695307035	-2.0121123216970074	-2.0210633126357154	-1.223763295429841	-0.05534368042682991	-1.2848715453270905	0.7083958273245401	-0.7890365440212724	-0.2027385510313336	-0.9892481772121634	-1.7349661755118515	-0.534341661304486	-0.7605136410093436	-0.8979502650593896	-0.8026262624905856	-1.214401092908379	-1.817531528375533	-0.603741808137128	-0.3013803363984337	-1.7348245025691174	-0.4127345927634254	-0.7449327006450368	0.6661041409967762	-0.2268306815059138	-1.0132866945838734	-0.3766822091635694
-0.49858893361589374	0.5884082959962706	-0.46112141905787335	-0.2282153752241594	1.3514275057431206	0.2711574451199249	1.5257774988795314	-0.653928153107357	-0.4197883009780621	-0.5468806655157086	-0.8254727297587883	0.4749396305570067	-1.6222339407791388	-0.7627245871325005	0.6253365301250053	-2.036303457485572	-1.376944406549669	-1.5868249178368896	-0.6156830402637856	-0.5345557279774411	0.41491850724465057	0.1332123480412018	-1.5606671579018383	-1.6308531657168195	-1.4774368004920322	-2.01604524122227	-1.9760705204394113	-1.2122182225438716	-0.11489903138357738	-1.2802790733948715	0.5912380555754032	-0.7523416058848283	-0.3411292854318912	-1.094234962410504	-1.6985400879528	-0.6223760482342436	-0.9321106310563054	-0.8895467418770397	-0.8986836489514642	-1.451230520147998	-1.845173489523561	-0.55162738122213	-0.46830950111826386	-1.7424009544470178	-0.6089663301337508	-0.9330104268964663	0.8209890953864001	-0.27228156104854395	-0.9215852751610191	-0.4387900253996306
-0.47752906434255926	0.44741140343303554	-0.49545420879574353	-0.20395196128397974	1.112712366003739	0.2858104378409615	1.5527597276702938	-0.646912905202347	-0.4285809180728563	-0.4258067719343647	-0.8336702184059087	0.1585020740426417	-1.7321713198885278	-0.78356908727536	0.5110633100507866	-1.887699554341021	-1.3583718407125795	-1.613798383259002	-0.5091095237940315	-0.6292775417864693	0.5162223046091592	0.16917214045266582	-1.504567425357221	-1.6829847293991567	-1.528930284885484	-2.0283654918898013	-1.9292603337984982	-1.157309253920486	-0.18247823642023273	-1.3231007711412066	0.44700641803552676	-0.6520925480893864	-0.49643956760954	-1.1858550740916278	-1.7198906181875533	-0.7244616902860865	-1.0144970058550709	-0.8972996697162408	-0.9727381468896764	-1.6576921204961157	-1.7805538860095838	-0.4698113753311035	-0.6229451071546472	-1.7355082978649556	-0.8271600929344356	-1.114167482780633	0.9035021268969053	-0.32192604174363887	-0.8223332615374739	-0.46270217230776345
-0.4465298586816736	0.2767190238508555	-0.5454609894799074	-0.21595951335817584	0.85316208133294	0.2864485152844907	1.5763994541512485	-0.6302921640120085	-0.4139503844788098	-0.32349021516370174	-0.8750010119513437	-0.07698099163435086	-1.8492070179640336	-0.7956239853875369	0.4255484702114794	-1.6895205935781494	-1.2912481652687613	-1.600827198434454	-0.45124821613700244	-0.6966473455988101	0.5913656731584157	0.14956825362189952	-1.4476166789057399	-1.7453849825929502	-1.602281680623031	-2.0653262438923896	-1.835099654060165	-1.0796111283899796	-0.2998476914072981	-1.3578546127904083	0.3161169373781335	-0.5381665506237435	-0.6639600829749612	-1.2677421710757497	-1.8197173656510202	-0.8073338777534296	-1.078302527944985	-0.9247331066857243	-1.0207785687387305	-1.8185878296090752	-1.6944726466231248	-0.3278405610998173	-0.7025592013164422	-1.7125601277365856	-1.0787278131888354	-1.2283018170342554	0.9447727667588861	-0.3391125343280236	-0.7394408686820866	-0.44175513161624014
-0.44108483092153533	0.10100474159019113	-0.5971026649134974	-0.2598039280220059	0.630996520609104	0.3079152635632104	1.5563282929382527	-0.5523689488209447	-0.3685576051682863	-0.2560057184817014	-0.9304520869884181	-0.24834023928494525	-1.9364211198952987	-0.761779910278739	0.35611399367603125	-1.5119574835861063	-1.1946910104874717	-1.562882873987443	-0.3825158703974072	-0.7361654601214278	0.6047374526835048	0.08891993706557597	-1.4341124319099658	-1.8228753415925258	-1.652143644026585	-2.1152808405143473	-1.7121308164363143	-1.0107276767575097	-0.45444218203781406	-1.3755625225830972	0.2156125147304943	-0.4255791472534852	-0.8267227341161216	-1.3381313333644769	-1.9075930236294223	-0.8767591651577039	-1.123234408131846	-0.8816311652020566	-1.011395673846338	-1.8950309800601015	-1.6247158107071076	-0.09920217938096401	-0.7147127422472238	-1.6816252285528086	-1.2776045035541583	-1.28548243777364	0.9718910516784633	-0.3507964404291135	-0.6619104919982	-0.39833067283106843
-0.4293736997866361	-0.06785673597379308	-0.632395392852863	-0.2534188190903797	0.5199593313739519	0.4002997619941375	1.5049958540837771	-0.47930244371796304	-0.29259320598615923	-0.24219445037193954	-0.9772121073079942	-0.37035739024747194	-2.04127281316006	-0.7007250344908396	0.277289801452517	-1.3506445147898916	-1.1361874281006465	-1.5102969895635983	-0.28969712157792904	-0.7430740694772242	0.5861175010440582	0.025874301015155567	-1.4451980078020186	-1.8985344895957041	-1.6453940640409854	-2.122733831658903	-1.576022708165616	-0.9781993801532884	-0.6197900489572423	-1.3956907892049257	0.1381403556062746	-0.2954154214134247	-0.8965128343444336	-1.383811615675747	-1.9456073823400808	-0.9156897035425458	-1.121545239703765	-0.7360062408937034	-0.9798222325334347	-1.8792385780046885	-1.535844297884012	0.16296436510838014	-0.74417247740664	-1.6681134335070191	-1.3944876510746045	-1.3283679033281803	0.9424846614688001	-0.38599360154692686	-0.6286167487292188	-0.3332577503783985
-0.398259255442995	-0.20574981368713385	-0.6652282791508947	-0.1796708109301029	0.5326792557412722	0.5228562081119243	1.4368217248470372	-0.4219500939222122	-0.1904892378257406	-0.24083218568736497	-1.0398306200627085	-0.47458211566697034	-2.2003141121905494	-0.6544358686563536	0.19426494694749707	-1.2109903162740883	-1.07736084456883	-1.466392931548555	-0.22484432568841237	-0.7061847025396708	0.5380394185711465	-0.06243985583192193	-1.4338436906762229	-1.966613814866942	-1.5701876512875326	-2.0748434745667765	-1.4397426842042134	-0.953561291648042	-0.8102212837628411	-1.3994351019064166	0.08798553228889834	-0.2110257936610933	-0.9039166536730047	-1.4066258021255234	-1.9793776722357825	-0.8582004285538071	-1.1258469886339348	-0.5938511584154837	-0.9743801534958461	-1.8312104305350854	-1.4569343220029392	0.40210307497750203	-0.7884460907973545	-1.7050657312941844	-1.5170767646067298	-1.376982776317917	0.8451413178929021	-0.44315262765973795	-0.6819359809652414	-0.22058371414727113
-0.3881614658666559	-0.3071992226573185	-0.7323939551867952	-0.06590945346496821	0.6341195127924795	0.6159243609466303	1.3474461196065441	-0.3036190507982744	-0.093770449783002	-0.2420267870261465	-1.1444666269825121	-0.5941530694631815	-2.360004647711844	-0.5922925608412892	0.11709440910629339	-1.0930919038070328	-1.0054729022363682	-1.4226744707726537	-0.16882943480495108	-0.6565426510365434	0.479565531565194	-0.17190455724789366	-1.4042597598612745	-2.0265801800275454	-1.4283794227821311	-2.0176749040089805	-1.357247712049525	-0.9085634563587895	-0.9942051988678664	-1.3795550770106542	0.060595155477224084	-0.14118610172813248	-0.9377800240446568	-1.4408081497414005	-1.9394365583575994	-0.7026041823184015	-1.1148561327285769	-0.46722903975496755	-0.9735122357183004	-1.7892388673663049	-1.4257458450849743	0.6254799039789763	-0.7970711843611391	-1.7752778322709843	-1.6634704550938193	-1.4528832431326972	0.6947478294430778	-0.5175708677642048	-0.7747043321773276	-0.08830171745147626
-0.3850500214322896	-0.3722572743705806	-0.8356473079851762	0.06714912210463506	0.8080724569627646	0.652180832827146	1.2618005531755465	-0.15357908714367807	-0.02023653012301289	-0.2800863665213377	-1.2826007485048148	-0.7120305021442529	-2.485090878273316	-0.5114610804843518	0.032377885175692935	-0.9704639726337263	-0.975453983323597	-1.3838227820453919	-0.09557440528291805	-0.6131140029163015	0.44731239719189747	-0.2751632944896296	-1.3606788897886883	-2.0294544858953154	-1.2774525564153882	-1.963265895770015	-1.3194017007097285	-0.8496986340836002	-1.1265634956405677	-1.405806639542104	0.0238798770487748	-0.008141488595837599	-0.9315656707721525	-1.4749904973572763	-1.8101356642773758	-0.5500800742996566	-1.0308256339931492	-0.30707415278293626	-1.001684377632712	-1.7719181683377863	-1.4013635491666645	0.7646718895023764	-0.8163376271269914	-1.8731426150115305	-1.791319756042953	-1.5745906060259105	0.46113510414630543	-0.5761358410841999	-0.8560100059615561	0.051090157591672625
-0.35893405495311487	-0.3751867175996944	-0.9197318948224364	0.1722728460983754	1.0291894217710165	0.604552909363745	1.2174599186696042	-0.005978271222208442	0.12428168852177879	-0.3267806083249073	-1.44552047051776	-0.8036060883704101	-2.5781048261890946	-0.4396245666915274	-0.05022880385333833	-0.8533416863133365	-0.9994368183393124	-1.361097431208109	-0.05101144764674452	-0.5795051391634195	0.437198103806754	-0.3815926800945257	-1.2740098419053874	-1.9661733970323638	-1.1438689816672742	-1.907944276370491	-1.2957510135454036	-0.7631213370411654	-1.2376974042018984	-1.5265141788415613	-0.06557100686775537	0.10112852940761292	-0.7766680604915022	-1.5170371208483302	-1.720853995771315	-0.44935423113059914	-0.9297683175027023	-0.14233799026956157	-1.0680918162336244	-1.8064180574158328	-1.325687161193473	0.7749216675232452	-0.8552065552650792	-2.020623584418194	-1.8762554376126004	-1.6830806230537725	0.19941540645892833	-0.6035760520934041	-0.9346620288853987	0.19083274412280915
-0.3284534233646236	-0.31717327936597217	-0.9702786407449432	0.23867797898728332	1.236674639676658	0.4641986602675282	1.2084981371143253	0.17372000203696275	0.34335844074274957	-0.36689406380607215	-1.6236549031349206	-0.907914444462261	-2.5947685627863852	-0.38185552343846524	-0.11137600095559433	-0.748394878918776	-1.0020410150708157	-1.2812493745457083	-0.04236025894363147	-0.5854143899331574	0.4449396603739103	-0.46588552682247136	-1.1616536110964597	-1.9030777472576546	-1.0632763146868993	-1.8869759485148179	-1.3110269506338854	-0.6338466196048227	-1.3533726729902722	-1.6842304221353217	-0.18579650081980223	0.1478338233877799	-0.5738034108887137	-1.5845193560808855	-1.7321801916885327	-0.3843860622865557	-0.8409631026772477	-0.019023064603392446	-1.134569626546234	-1.8888045849844908	-1.2016894958549045	0.7596381096299039	-0.8652318263554456	-2.184898566290676	-1.9141168995859144	-1.6740043340475186	-0.049310113037818126	-0.613757049110952	-0.9934800634197497	0.25973161008077844
-0.3298218827223299	-0.23214967707332596	-1.0172706155150373	0.2572657405437942	1.353433515320767	0.2857648608807142	1.2118729341324381	0.36205242656384523	0.5695360056852652	-0.40090876508398754	-1.7574542269956581	-1.004445148025316	-2.5244562508323702	-0.3479293025162966	-0.16932993442304003	-0.6608138940558803	-0.9913012269998049	-1.0972812667240945	-0.05169607409087522	-0.6075958055063262	0.44861941323570126	-0.5163839019723341	-1.066832745789506	-1.842531884946291	-1.074048823140736	-1.9039027126594483	-1.391729087728347	-0.524695157701561	-1.4632124115387133	-1.8383885340221409	-0.3327306555384324	0.2022796832238496	-0.37365754084264646	-1.62913549545195	-1.7972732716725357	-0.3796771291184008	-0.7224510457633373	0.04907258131294466	-1.197786880883734	-1.975011854985911	-1.0839243104355658	0.7595242232074516	-0.8402806628316446	-2.2972871611148555	-1.9336122834591372	-1.5233379365437356	-0.3037700198665152	-0.5973947324756057	-1.0008665142682491	0.27388760105039134
-0.36011525145134843	-0.14403969709286193	-1.053508282621499	0.23493559569680028	1.3930066133524317	0.12209799661556749	1.2147794578800957	0.48660005860053424	0.8514478020226985	-0.4084536156447065	-1.8294504950875201	-1.0448387627716482	-2.3995215087854223	-0.3283375260273454	-0.23851731317722225	-0.6584127537896303	-0.9970950600381123	-0.878544609436363	-0.07800232655022135	-0.6063574698670815	0.4192618220979142	-0.546988391965533	-1.0168468763126257	-1.7174995796983974	-1.1337893108940738	-1.910377906131977	-1.4910472381878765	-0.4853731124344639	-1.5670519073001254	-1.9747973624952604	-0.47528234996719443	0.24106981211828468	-0.11163516106372115	-1.6396731060305694	-1.9131910285080451	-0.41913647817988264	-0.6074749814255311	0.05048220455643828	-1.2747031617641285	-2.0351248692613573	-0.9830572295670941	0.6918756882697139	-0.8363041586561335	-2.399938510926282	-1.9054390762764826	-1.236385386930445	-0.5068181782018478	-0.5739784393352405	-1.0020702321843011	0.2725804036860805
-0.39851854247919566	-0.05322695699029859	-1.0756168593246969	0.1793674115779575	1.3533195375038587	-0.004241337203144163	1.223515176477223	0.5427867979751421	1.1405795522347166	-0.3929237982405557	-1.8527768567614007	-1.0708897172094995	-2.2376884928444762	-0.3274544585336098	-0.29673735194756795	-0.7197024654341982	-1.006764906816335	-0.644320893637923	-0.11731648144805518	-0.5847843595202102	0.38192137912334234	-0.5409564267868359	-1.0501483941943999	-1.5902651852776155	-1.173839798755647	-1.8704403034389983	-1.5801486847425685	-0.48653406948444944	-1.667691273575122	-2.0210944444065184	-0.6103108208983504	0.20853615562617933	0.17327837159009069	-1.6509634030790932	-2.0360086518218647	-0.468920226166189	-0.5404487781994173	0.01789822112035433	-1.3464823076909358	-2.0069079788505197	-0.9271996061906069	0.5946850153473828	-0.86551186186076	-2.5187274297195197	-1.7962233205842324	-0.8512103722276174	-0.6280312621496669	-0.562585418863219	-1.046662509528948	0.20722053547051797
-0.4604881441302789	0.04279949457360495	-1.127963489375009	0.06768121451559979	1.2245473999572805	-0.05102608690188436	1.241971602274853	0.49262237910975915	1.3127146901555675	-0.38552565310740616	-1.83475096549548	-1.0996377608307264	-2.082997078302367	-0.40150890928744704	-0.33798367389717643	-0.7616860391804403	-1.0139314947208646	-0.38900095832356346	-0.14777198508395084	-0.5325787359919778	0.3683284122677638	-0.4979400084451676	-1.1122948044983183	-1.531272375330287	-1.17877906093054	-1.8100341361449381	-1.678631816132955	-0.4734410538651712	-1.7617421379663187	-1.9506558546353685	-0.7314371539099791	0.17512950298491164	0.38796485730111663	-1.644682364261293	-2.109485720507813	-0.47869063295358644	-0.49743128889771276	-0.02954102265097825	-1.4424224079656593	-1.8940970207987626	-0.9687929345218418	0.5274009169615026	-0.9258315097061717	-2.5827033175982614	-1.6546143203465191	-0.44314609118714865	-0.7432839730578699	-0.561446116816015	-1.1032919660341132	0.13848108382526664
-0.5339528043860968	0.15406602579374132	-1.213772965168085	-0.10170153630947323	1.0395386075465813	0.002481264434031338	1.265352971089349	0.3278396021655519	1.4085280054351585	-0.4035704206984631	-1.8203087930883786	-1.1215280893190336	-1.9655934795487382	-0.5402326516175007	-0.40392076645164365	-0.8009289174712665	-1.0189985751829402	-0.20247573298486846	-0.18723136377296618	-0.48065553989023846	0.3608281509702344	-0.45231360517040964	-1.13175614884214	-1.5111985940279757	-1.1384156786325477	-1.7383072446925312	-1.7754449093850457	-0.4420092166970436	-1.8275800960765438	-1.8262867498764372	-0.8129996093047456	0.16113246472667817	0.5554853726665377	-1.6065289466490391	-2.168694386061264	-0.4450985642567063	-0.4570038578523922	-0.07727845595458716	-1.5873881340531355	-1.7848803908133823	-1.0593594732643965	0.4663350172416128	-0.9996488689078962	-2.55305395357066	-1.5170470460337468	-0.060552146170477064	-0.9198070589562442	-0.5477744922495938	-1.1472276699700044	0.13465514031996295
-0.5887487980357302	0.2710868204996359	-1.2969126128382489	-0.2759972737291584	0.8181708915411262	0.1259036727966089	1.285827816156187	0.09551617692969686	1.4860174113762745	-0.47721654533838737	-1.853806907690884	-1.1536004521662757	-1.8764749505777831	-0.6987946078766234	-0.4822507631126296	-0.8628492316100032	-1.0550132028496386	-0.15364303717480574	-0.2573744549125876	-0.4688804887240705	0.3596618905003769	-0.40825319285550227	-1.1233131950819324	-1.571929895427583	-1.0731548390366823	-1.6729686313640275	-1.8360083512824725	-0.4137592618140653	-1.8409453427551017	-1.7022486340855945	-0.9024748402228837	0.11125528473788919	0.729608638383995	-1.5827025266707762	-2.2329542746214712	-0.41785222367947583	-0.4297519405460745	-0.07090804321957898	-1.7544271203749688	-1.682767511573354	-1.130498407237814	0.3942904663971459	-1.0545358279501489	-2.469220650300739	-1.3903567694307373	0.22875456590381066	-1.1052848285207701	-0.5405750729300409	-1.178688479139542	0.1481097083136106
-0.6184803781863196	0.3491878694472896	-1.3574487156700707	-0.4383564047294448	0.5562954594053309	0.27314004289088767	1.3096128688245234	-0.1844893486820735	1.5159456690214275	-0.6026287279921437	-1.8946441351659409	-1.219564144984432	-1.797635999377881	-0.8760652731309599	-0.5556388041483151	-0.8878065380137482	-1.1141224123833244	-0.20231075766118795	-0.34672857899964626	-0.5113966790048677	0.37226956833831626	-0.36983808128475903	-1.1100776893199087	-1.7588293164905724	-1.021795452258841	-1.6465246365450086	-1.8310473556363736	-0.38372487294684793	-1.8483338770105024	-1.5936015053108255	-1.0544488242748606	0.0207546839414245	0.8692373884755638	-1.5541783049320919	-2.2572990865354887	-0.4428322327854023	-0.449639083505973	-0.031086186590957278	-1.9334527549218348	-1.5909564860038834	-1.1729262098678563	0.35117306685602406	-1.1106269396652644	-2.3176642609308713	-1.2966541088327286	0.385916182727694	-1.2178822073639304	-0.54830778256956	-1.1760074710537907	0.15359356067121058
-0.6449420607137588	0.38770656047773705	-1.3808622083659259	-0.6127053513902292	0.2630761276188815	0.43432296282229643	1.3429410077976702	-0.4773813450608972	1.5340074678232007	-0.6981968350946067	-1.9342152583735093	-1.284168839376859	-1.7354607847752663	-1.0536234487320946	-0.6245600775995993	-0.8693250341462541	-1.1686086680293029	-0.30267762020661754	-0.47471223154041214	-0.6152430712083417	0.35539900740365743	-0.32705366160380744	-1.0558143552058945	-1.9871280140038317	-0.9887180404088822	-1.6657981151025019	-1.7981377805582912	-0.38047849304781456	-1.9041479001118096	-1.5003867371731467	-1.2394616895121193	-0.06252914868863287	0.9817026178173975	-1.5093545279141574	-2.2445148056266313	-0.4897452942413917	-0.4905845262025723	-0.027995858710996146	-2.122283514631252	-1.5509377467451801	-1.1693796940979193	0.39483712122492987	-1.1749510952367201	-2.1292923328330096	-1.2496096078093724	0.43688521817842646	-1.2874293088972657	-0.580886973025718	-1.1200345879573796	0.1760390959023143
-0.6704962386145092	0.39028726046529094	-1.374457620677821	-0.7668525228478964	-0.021298525575239237	0.6197072486475499	1.3638679787808088	-0.7266924629159681	1.5847854272514046	-0.738079753475305	-1.9785503671299303	-1.3066445825716357	-1.690317207448064	-1.1594067199004314	-0.6827421013266741	-0.8468173758929248	-1.2011712209588907	-0.4558984520768779	-0.6062020013253623	-0.762235684105564	0.3065568232435976	-0.2837665781579631	-0.984150026206781	-2.1646627611105487	-0.9798228985735535	-1.7199029196212834	-1.7765009629136697	-0.40778248292710356	-1.9904808051534175	-1.4311479824113165	-1.414078385061747	-0.1300408508904942	1.0963768555490698	-1.4460769550307069	-2.238604353964083	-0.559674210861509	-0.4925439615791419	-0.07218212576658414	-2.2693134775950563	-1.560758469887165	-1.1055945648827483	0.4738287438390948	-1.234150601060862	-1.976942740919973	-1.260664916957	0.4173144700086985	-1.3772021312664493	-0.6416578290328502	-1.0556903938993376	0.15126611170549029
-0.709850248775077	0.31080867571346826	-1.3544039116871993	-0.8793723313541048	-0.28148708602074396	0.8246668389010633	1.3527424517689366	-0.9451149046108108	1.642020837174702	-0.7516814424028249	-1.9933573492412227	-1.2860923448409707	-1.6647156484940466	-1.1735357998002223	-0.7036313676043795	-0.801753551502099	-1.2404360476470815	-0.6384230258162671	-0.6867597129181295	-0.9187656539436503	0.25944392184918763	-0.24672412532980906	-0.9473996624919249	-2.2702935017510115	-0.9460079498377503	-1.7863497036447504	-1.7437878629106804	-0.4280777320972217	-2.0772843174724427	-1.4006969973472565	-1.583728292282856	-0.19478806528667564	1.1919468119312864	-1.385628445085854	-2.2149885845458837	-0.6640513658454447	-0.48763411201486184	-0.15700349362973448	-2.3105747578843583	-1.592371575793788	-1.0593073186207174	0.525464847779783	-1.2897656524169405	-1.8266171830826168	-1.3372496795199749	0.32853701816629666	-1.4677376553989956	-0.7098705090504258	-1.000073154732672	0.06792430901500977
-0.7806500144922055	0.13926187518946453	-1.319651148986177	-0.9710873265914302	-0.5254452053380569	1.0276210429034875	1.313003813196787	-1.1449739210800822	1.6786686558516497	-0.7112955339847435	-2.00026727422649	-1.2050333156631552	-1.6339201976136006	-1.1279448733793886	-0.671812776386109	-0.7099523807167036	-1.2724333485729324	-0.8330526639308703	-0.7532099705106186	-1.0925671471712264	0.2140603032204263	-0.20498369962209484	-0.9270873042412408	-2.275485796221817	-0.8279796985001571	-1.8321758212070438	-1.7229123861820468	-0.4496844327497274	-2.176558922642939	-1.3579994204639507	-1.7086527575457051	-0.24143515952356745	1.2628778285807218	-1.3389618839519544	-2.1782500502029123	-0.756190330884343	-0.5102014022139766	-0.29078216106489735	-2.250336572675194	-1.6384185975575147	-1.0556304162415928	0.5912911999582546	-1.3392199226560333	-1.6704383375128742	-1.4028088515083061	0.2323850815063146	-1.5126523147970479	-0.7839251421185481	-0.9267010763042363	0.0050513040778858345
-0.8623398357296059	-0.045606917162184055	-1.2655496319112567	-1.0485954544558878	-0.7418662840895557	1.230643612346287	1.2645456033816629	-1.281069730437332	1.69625389004124	-0.6004700624150475	-2.033872685800815	-1.0352839584553517	-1.594987649381752	-1.0344013284033111	-0.6294450106599914	-0.6170112746533911	-1.2551325997442553	-1.0309818085191271	-0.8448461827447812	-1.2744069594605762	0.180681124255542	-0.1510633442266259	-0.8676507013776004	-2.202005557505502	-0.6399748414178167	-1.8749599015674767	-1.7707295075828138	-0.47915984229658076	-2.239361463813845	-1.2613092681613511	-1.7496774552591923	-0.25613059470112737	1.3421593824400846	-1.3042863969247642	-2.1597115410234697	-0.8048660945957913	-0.5111923810251151	-0.4580122723936758	-2.150877886815824	-1.7286730243580863	-1.0919561255615986	0.7086625469394514	-1.337567713174661	-1.5473825360735987	-1.4244142540629365	0.16122130301667	-1.5483863048212845	-0.8637490068299488	-0.8386655250802605	-0.07790790426207055
-0.9264989723530203	-0.22723239736731196	-1.2257421946179823	-1.0746857190070593	-0.895485585722836	1.4379959930130313	1.2203825897714133	-1.327240854341402	1.685292903961006	-0.4741776471958744	-2.0840232904299305	-0.8145407987805144	-1.5775881114282206	-0.9009349181289913	-0.6054575183556563	-0.575731065227566	-1.2294943838604482	-1.2213633320489032	-0.9223956872345486	-1.449729215753895	0.19920053619931147	-0.11883486360839675	-0.7499868312021786	-2.1294293343443678	-0.40300200503597805	-1.9655474236714103	-1.8629745553389891	-0.453941275266342	-2.229431650260406	-1.1630262314498274	-1.7484357581770638	-0.1984546491131561	1.3691529794675226	-1.2852096881186377	-2.1513796267855154	-0.8398683250970382	-0.5015979043536335	-0.623507462807391	-2.036125082281852	-1.8659650357753192	-1.1652073226038793	0.8188590493060393	-1.2829887931882578	-1.4304535404850403	-1.3971623226425844	0.03809576996623323	-1.5769734968406701	-0.9392580680434351	-0.7638982281582238	-0.18095331600485826
-0.9529174403744252	-0.4238015254733396	-1.199598877661624	-1.0686730747631112	-1.0139541286206177	1.5983129506996485	1.1922216041274354	-1.2710757003449626	1.627509444733698	-0.3536486594883613	-2.1254399215528217	-0.5619134452712247	-1.5423778524103153	-0.7778804896994278	-0.559402293432199	-0.5555032775300691	-1.1879887367288722	-1.4222207886325267	-0.9947171352418593	-1.6039563158067172	0.2517023652820277	-0.1337021111161467	-0.5962668454990798	-2.0301962422482918	-0.12316263086479862	-2.0871637252343085	-1.9619979931858773	-0.3718143135821815	-2.1968420962994815	-1.0835888791087958	-1.742568130788964	-0.11648031070684697	1.319074031025428	-1.2778645063606315	-2.1526814883851935	-0.8781441455012832	-0.5623854455187143	-0.7774274777408995	-1.9289255081362575	-1.9561062553926942	-1.2630494341391678	0.9314243892596725	-1.2008543794786033	-1.2874582682190838	-1.3054210878610886	-0.10465723806022842	-1.5818886859823418	-1.0264025544198387	-0.7186767346301808	-0.27472081474728827
-0.9425459589265447	-0.5590964660370481	-1.178690223710296	-1.0631570501027336	-1.1044297196849402	1.6817415764410442	1.1789807737214364	-1.086218521703334	1.512061667432129	-0.15746158699140037	-2.158723442211684	-0.2625992689210679	-1.4407939828159309	-0.6992464098501622	-0.48263091354534604	-0.5340385387863243	-1.0828922391768323	-1.6331623618762534	-1.0551924711401142	-1.696331809457174	0.29656317749326444	-0.1335281121206091	-0.44362182473096706	-1.8812654745030695	0.13088530190445197	-2.20684616029031	-2.077648134262515	-0.32090419701985684	-2.177664849744858	-0.9946149071247369	-1.7322693491077756	-0.08848623419038582	1.26571798222479	-1.2514945252082155	-2.132919229302052	-0.9019909888715599	-0.6780146549820436	-0.8927455023141894	-1.873144198000979	-2.0007098855707115	-1.3474095702843338	1.0977213433271544	-1.1196160793859617	-1.1555951833693978	-1.1097242848043565	-0.21680613409373367	-1.5445445477910078	-1.1189284249340887	-0.7513959761664979	-0.4161213101307185
-0.9100342455545081	-0.6047120820332663	-1.1937492542462587	-1.0364105382447013	-1.1010787718677428	1.7439769156652314	1.1983737460599784	-0.7904772554061644	1.3547238607195873	0.15942213655886667	-2.1547534542543083	-0.021931101558213373	-1.3134137833202884	-0.6172648881060337	-0.4027803151535002	-0.5234153121538249	-0.932171829894558	-1.8047779423371275	-1.0285750248425294	-1.7306576043696194	0.34731561587119614	-0.10226629258870723	-0.332519719679527	-1.7401926881221463	0.29010387083628525	-2.342629663679008	-2.1454320351696103	-0.3009314359191838	-2.1990304201394566	-0.9066545888554479	-1.6806537056937743	-0.10408376538874749	1.219911401657549	-1.1988324270209656	-2.0573071075926364	-0.9212296249168512	-0.7931483750398012	-0.9633350970459362	-1.8739652013040646	-2.0746058743999	-1.38337019709861	1.2931276669739031	-1.0783108423516121	-0.9905543507655807	-0.819076641084564	-0.31063227169586505	-1.4942344796225029	-1.1633127238367844	-0.8564750787927551	-0.6522139072703581
-0.898308709584267	-0.6122623732130683	-1.2493656737954137	-0.9782883105532072	-0.9987722834080064	1.8327380457561162	1.2592169765109584	-0.4652935332861102	1.1721996142531228	0.5015601515693215	-2.0948388251894867	0.13052761414067948	-1.1834582790777906	-0.5236391973165849	-0.2979918483755304	-0.5210141718875761	-0.789102510234301	-1.942284874626615	-0.9060891301106988	-1.7415201976963424	0.3688914345635589	-0.06460517666530359	-0.2837655808573184	-1.6093422314806225	0.3704953913932465	-2.446993268539932	-2.151277168653628	-0.29403019123315977	-2.255338580882045	-0.8672462148425168	-1.5978252062152702	-0.14493998516953016	1.141576565679543	-1.1602377794091174	-1.9520646158745003	-0.9091928866581469	-0.9070433715836372	-1.0208043523574961	-1.8896111785371303	-2.1595395635903976	-1.3569277927551169	1.4952760668299365	-1.084107577311687	-0.7748032590223008	-0.5075962777075569	-0.40252969788417065	-1.4581050146098593	-1.1566465948371991	-0.9709924241698698	-0.9188821695898657
-0.9052950547262428	-0.5948949597833177	-1.2991924660667988	-0.9507436600787196	-0.8472273780425141	1.8682880747527235	1.3381129489057269	-0.17861812582003264	0.9523603586526542	0.8084050322901867	-1.993507565001773	0.2618277697343504	-0.9646006580279366	-0.41434419262664257	-0.16969107733411878	-0.5252586117521586	-0.6477895092999428	-2.035042250367185	-0.7455753483457619	-1.7340684586742097	0.3721087048252353	-0.03193203194735881	-0.27816680515426373	-1.4589743108015167	0.3867435524844082	-2.4464717764481874	-2.169991419556241	-0.29734106874607985	-2.312211470357535	-0.8643086877507391	-1.500948486807575	-0.22540113025062802	1.06295043189189	-1.1465596494215977	-1.862001830408633	-0.8522576038068379	-1.01607356305461	-1.0704393554119622	-1.882222148809372	-2.2124356199372914	-1.257651428518749	1.6723238991770848	-1.1173757953434191	-0.5701022992597895	-0.23546330495273823	-0.4542361818166646	-1.4570598307119178	-1.1495683778630947	-1.064499420466803	-1.1668033087333984
-0.9296968457994511	-0.5767603112221317	-1.3269556787381822	-0.9626625300844214	-0.6723170202101707	1.8085366798622755	1.407094445850151	0.052777128154545536	0.7001623658848914	1.0727053390158745	-1.9043652408129195	0.32731058618647935	-0.6820529372302622	-0.2623539014371907	-0.06815289675586451	-0.5885856545317272	-0.5342142316918428	-2.007182042580278	-0.5926339499780349	-1.7063253953177582	0.429255467848246	-0.011496816582350225	-0.3186123608331394	-1.3560324369405763	0.3002505904172824	-2.3886296119385513	-2.1926351719607124	-0.3180233035995265	-2.3446363117713673	-0.8535722330983937	-1.3736380153869088	-0.3219836042195832	0.9955635385931814	-1.1343349829621618	-1.7749593638540246	-0.7807674366175986	-1.088842938936184	-1.1456644419636501	-1.8349323585517112	-2.2549166154304405	-1.1131048335720273	1.757715938733167	-1.1373143233220353	-0.4184365026425884	-0.016110517805930348	-0.46855970040465456	-1.4843758531257047	-1.1355331462603302	-1.0889841371683133	-1.3781548045387564
-0.989937867209222	-0.5837177388912786	-1.2951277277448419	-0.9764969327696111	-0.502467277448699	1.723057090909537	1.473169419046918	0.2174519782079079	0.43471587689841396	1.2258238895620548	-1.8538927452683382	0.2952173156711482	-0.4360572308648278	-0.07239170801705294	0.002098903209922359	-0.7193144023608657	-0.48112091848364597	-1.8373605687644523	-0.47205671078741596	-1.6984608777492127	0.4905042504548927	-0.040825313941591765	-0.3976894688631008	-1.3061261423171593	0.14769220306064554	-2.3467364139015183	-2.174068277364421	-0.35912978285086555	-2.345954012148124	-0.8241349017490995	-1.242261594697308	-0.37645856392729166	0.8853315924586507	-1.1422511682490588	-1.6742473505027757	-0.7002623064647269	-1.1468151993877995	-1.2421694178641922	-1.7196634947986582	-2.2493977652497845	-0.9621171401313754	1.7496300027389229	-1.1391065505560714	-0.3441763335144172	0.12609285389133015	-0.512749882503843	-1.478726210434127	-1.0923366303430142	-1.0198250714460637	-1.5145496905027533
-1.053275928218014	-0.5836131159188109	-1.1717156727150526	-1.0101074367291436	-0.3488935669421817	1.6077473814718257	1.5511449922549279	0.3219683793035146	0.18208897597968804	1.2254466470340175	-1.833849670932182	0.26437850524110784	-0.2457227329776095	0.12383410367261224	0.03733884832263038	-0.8529536232400023	-0.4629521040778012	-1.560408244132209	-0.4163530137421989	-1.7036531973593874	0.5345205292224444	-0.11549021624969684	-0.4551553026792664	-1.2580046989180824	-0.04049145084250374	-2.3284190041788952	-2.1848007283413757	-0.39322752139303024	-2.286257479008147	-0.8011725420880188	-1.1346235005778254	-0.42633574391608314	0.7661422386774248	-1.1947575382011562	-1.5813985812135927	-0.6207140718219597	-1.2114315223231913	-1.2883887953671216	-1.5220597283648534	-2.1331622899064406	-0.8152235862192516	1.666219586933538	-1.1564407483352332	-0.35875484922171763	0.13263093994637884	-0.6442709828850676	-1.4686133500161975	-1.0513217566437458	-0.888428318018858	-1.5566031861985254
-1.056012846933426	-0.5388519208644169	-0.9977118746595612	-1.0404899133954624	-0.21291803136679693	1.4605565883378027	1.6173168495766146	0.37929914372109985	-0.038345985386011014	1.1406299519805825	-1.873914360210127	0.1837376294250595	-0.12050665511798023	0.3301433139535517	0.021334515105316216	-0.976381934502057	-0.4679788093967522	-1.2143312588769348	-0.4347341964543265	-1.711734966794473	0.6166011367734389	-0.2201796118992007	-0.533247026185488	-1.2647500457529273	-0.29051645514351454	-2.3147950232819987	-2.2261832910328474	-0.4410202532840972	-2.188488817125378	-0.8152809468527504	-1.0330721568609398	-0.48657247820826494	0.660959454576805	-1.2584503863783456	-1.544555897942647	-0.5840246834476291	-1.272984819842334	-1.2698197199480585	-1.2895985074058083	-1.935191228297795	-0.7140435774887274	1.5029064571343551	-1.1960097652366124	-0.44507716736849634	0.05785901033503045	-0.8541318027515012	-1.4927655725226934	-1.0263055925434859	-0.7564297056336297	-1.5090339552826093
-1.017710389752989	-0.47358462320621797	-0.8340574103389468	-1.0429020656585224	-0.09707097825797834	1.3945155729325673	1.6419738593692472	0.3967833000382079	-0.2355484219077398	1.028190720707621	-1.9455028998090715	-0.0022778935553351863	-0.11795299158748791	0.5235145586285794	-0.03610621527796505	-1.056589720971622	-0.5026812449119188	-0.8484159909488213	-0.4807908845140606	-1.732721497101703	0.6823138818681563	-0.34335156751932694	-0.6609439024207842	-1.2779857606762743	-0.5057878273994669	-2.3332645348647127	-2.222204670762214	-0.5857099004396911	-2.072860609064746	-0.8601299520286234	-0.907417281549782	-0.5609517501168726	0.5641757573210527	-1.2772935028317423	-1.5700203108323898	-0.6088536037888004	-1.336384941509506	-1.2484313980420105	-1.0411394506552263	-1.6773052649842923	-0.6735454966746802	1.3068395922373723	-1.2139040340264073	-0.5545391183264818	-0.04419456926964542	-1.0813510253423928	-1.5097427488108894	-0.9742128244703606	-0.6232273753323505	-1.4398481435617423
-0.9747263610856635	-0.4035221059765514	-0.6936214512670082	-1.009362507353787	0.060514751403819046	1.392350667320594	1.6418608278901714	0.4153467252637785	-0.40866051728356706	0.9248891417804217	-1.9774773974117175	-0.2137171409309387	-0.2185846476620274	0.6518879284739036	-0.15387681933316438	-1.0397817391078759	-0.5769109455455794	-0.5072057777421864	-0.5044208699645261	-1.7559022712609285	0.7024620368819001	-0.45819090457529077	-0.8019210746237254	-1.2111117894786139	-0.6235478835058437	-2.3795252291701288	-2.2313653211384272	-0.823792092505226	-1.9359609520649979	-0.910336841125417	-0.7603613918230993	-0.6233709747819569	0.4937302370210287	-1.2607863099056236	-1.5993642712891765	-0.7053993244663432	-1.3470154414835407	-1.1505167988979759	-0.7503635379399531	-1.404306142714533	-0.6585771139398016	1.1618393991688132	-1.2546772036006486	-0.7061502113200169	-0.1654760655907584	-1.345953213277791	-1.505420772151831	-0.8442354292129839	-0.5062478796724045	-1.3436894301285032
-0.8904004549802604	-0.3465374603054336	-0.5982725895965693	-0.9264802461385448	0.252704146279939	1.3548636175132724	1.6438792471593788	0.4444869857922936	-0.5662604345328077	0.8688057526123985	-1.9828207866084022	-0.44777848517793667	-0.370332856779158	0.6955484282805192	-0.32235949111257955	-0.9736654929887241	-0.6840060126822614	-0.2464416567463009	-0.514379072788252	-1.7482115551856054	0.7601316063224342	-0.576123557107511	-0.9396509569188949	-1.1535793123511988	-0.7195394266785302	-2.388042933335336	-2.2423188065748656	-1.0590148903550531	-1.7999319185284688	-0.9685702126983351	-0.5852334092396545	-0.6258735637428904	0.4705477863364972	-1.207423434660186	-1.6154552806612195	-0.8436707256766709	-1.2814306619827236	-0.9444678320945952	-0.5113577477934618	-1.1907973952126567	-0.657012474629537	1.084806623020861	-1.3306788397438463	-0.8832531929424464	-0.3190913693113766	-1.6113495765012338	-1.5136692504815363	-0.6688798758202484	-0.4326843006664195	-1.2113117848450732
-0.7758099898165272	-0.3231019144725139	-0.5557953241803842	-0.821161421594115	0.3895459132638489	1.2975505899963078	1.6455747193455132	0.4826931051518983	-0.7124228010896339	0.810500824112607	-1.9939796716777836	-0.6897220202941754	-0.5657530405110032	0.6860195139294989	-0.5162362117973771	-0.9165232054404051	-0.8463342756127133	-0.07740381571796587	-0.5035702734733298	-1.7206857436956895	0.8381504101680608	-0.7065648040968338	-1.0800458564487208	-1.141479411843339	-0.7521474968738607	-2.342912138562039	-2.167682837423904	-1.2856810047623963	-1.6914098803567903	-1.0082475152478416	-0.4278543908301744	-0.5480896068525548	0.4687029002087229	-1.1355808088433723	-1.6325357048490208	-0.9649194593914258	-1.2199899756921193	-0.7525693140047192	-0.4087088776706779	-1.0514676544979507	-0.7155039075116427	1.0486590725339293	-1.3415722209007008	-1.0714610101693054	-0.4828407064173102	-1.7790340158917417	-1.4741499998539433	-0.48537952481347296	-0.37441341063936373	-1.0772443478468008
-0.7031952148460204	-0.30735615711602077	-0.5477708407772561	-0.7625248379053525	0.4716327370034869	1.2163096583470094	1.6706354129919894	0.549564606720295	-0.8546296813653363	0.7138009894260391	-1.991511841325901	-0.8795218311985316	-0.7646141776441109	0.6506968141800256	-0.6884443578174045	-0.8556700647533356	-1.0380354551659514	0.04391491293516263	-0.46066701630777607	-1.686207872476667	0.8848209369014931	-0.8057055651108026	-1.1847429620958627	-1.0541376012808439	-0.6707949434050411	-2.3097104753874604	-2.0208422781762465	-1.4720146112850618	-1.6384665616477094	-0.9655913119855486	-0.3103801080601022	-0.442980870493446	0.469795266994906	-1.0635305453796877	-1.6485746397570775	-1.028351559127141	-1.182963403748661	-0.6034745478662371	-0.3917258379154455	-0.947288744164655	-0.7789500315429219	1.025676792482692	-1.3017231684940036	-1.2956911635809942	-0.637941938786798	-1.812985009455756	-1.363812478087413	-0.30328512101387994	-0.3236110431369024	-0.9557706415534806
-0.6676296763809993	-0.3021947571409128	-0.5543704159125389	-0.7453559894447587	0.5253162887687902	1.0865976294696513	1.7759323094279882	0.651555518570096	-0.9760106880885966	0.5725446205947667	-1.9966191771845785	-1.0372492792556434	-0.9361640997307485	0.5645463924073264	-0.7996573669082638	-0.8159178536787616	-1.2109621931664805	0.10633745103358246	-0.4381365824190949	-1.646298704594285	0.9478995419694712	-0.8230861314430113	-1.2507189349806702	-0.9557621649678912	-0.5744681561933347	-2.2831361075455057	-1.8558523338668738	-1.6019558040649169	-1.6408666587625187	-0.8594472872819461	-0.2359513241371772	-0.34689309434234405	0.467804731962309	-0.9947246201483395	-1.6869274824836495	-0.9994432421376231	-1.1176714134420431	-0.4560875945035243	-0.44028231898358516	-0.9123077245580365	-0.8027847037026363	1.0184791705835925	-1.2763239481616988	-1.5324210950006272	-0.8074566790503693	-1.75719419547045	-1.2281080606356929	-0.11117940348037017	-0.334772791085746	-0.8486761062675852
-0.6119261781046764	-0.29987561458453116	-0.5593650943671948	-0.7604142046751763	0.5243588751067355	0.9791727341555468	1.9561044870744957	0.7674689993390772	-1.0827849894484187	0.3725222490627726	-2.0065334173808345	-1.1736718135309154	-1.0895570412912492	0.4475707541672083	-0.8104726467190119	-0.8607633925908349	-1.3082864756671297	0.0855299383341098	-0.4696708913608979	-1.6207281599031778	1.0175132272564742	-0.7483438962480025	-1.3001001366816254	-0.9568516196113219	-0.4703637072763659	-2.237005786263027	-1.6691518937597198	-1.715020121210722	-1.6624440024319505	-0.7891741919948416	-0.24612837081031796	-0.24754613256770855	0.44306869295964724	-0.955325376654871	-1.733872611768113	-0.8635640797025607	-1.0856898245371105	-0.3526429349427151	-0.5862567062719956	-0.9214492046008624	-0.8396058821375603	0.9941074761784124	-1.2235092518588	-1.715158549860772	-1.0106425624974253	-1.6348912011112007	-1.082319030979504	0.03705106500132346	-0.43035893651040996	-0.7879711359834698
-0.5647935568581971	-0.27673650050693954	-0.5736441751144437	-0.8493977922028613	0.5057348998234014	0.9539458866560354	2.14933987423131	0.8658119822782707	-1.1867952160575732	0.13171576866643941	-1.977799288327181	-1.2420398881792127	-1.21639621037789	0.34429293030668284	-0.765272760269167	-0.944051429704985	-1.3188445755940827	0.03044880213956671	-0.5208311583677918	-1.6122770622949871	1.0556579877964647	-0.5925954620185652	-1.3152616212855017	-0.967607086729419	-0.32994115413224756	-2.1882897333589684	-1.4900894221968042	-1.7865479750126028	-1.6779505122227434	-0.7614124922964911	-0.31848765959635866	-0.1623708082811302	0.4092781470404039	-0.9317844584410551	-1.770845481199029	-0.6844735305479737	-1.115914678276842	-0.37888361378308627	-0.7670885480856463	-0.9215907135798542	-0.8702206579750925	0.9116537063216427	-1.1479556725241085	-1.8339748204658437	-1.257009532480766	-1.473106349574755	-0.943902785035829	0.12855883581382002	-0.5572691049777787	-0.7542709502742742
-0.5447420260589619	-0.2273370203397807	-0.6239509364865794	-1.0145060673264852	0.5457183179959445	0.9755493658155091	2.3433987764499613	0.9180917682042461	-1.272124109869115	-0.0727077656926406	-1.9281637091628039	-1.2706833934599957	-1.2722305485869896	0.2375855187379235	-0.7097137745278281	-1.0166919862445518	-1.2629653775103258	-0.057091228989538036	-0.5761614228071211	-1.6219230451691176	1.0969395868415877	-0.3912786241795521	-1.3209723725026192	-0.9453543961402474	-0.24695707967353114	-2.1622803152830747	-1.3305271018368723	-1.8019844039364834	-1.6816683097143137	-0.7790376548471569	-0.35866021225348116	-0.10646995486312032	0.3497805694196736	-0.873178732612169	-1.8388807683983104	-0.5426011804443542	-1.1355315542882478	-0.46487063163604414	-0.9240409223981558	-0.9261473027033691	-0.8254980510233251	0.8322976471556245	-1.1930413888802447	-1.919558639693113	-1.4903894860729483	-1.304939732330789	-0.8666439212284924	0.20169233105654802	-0.6915110098429236	-0.694777528766838
-0.5331605384421618	-0.21298623594953203	-0.6964112716651069	-1.2217383249851397	0.6176611160304651	1.018346131492192	2.5071813896305075	0.9373459255312346	-1.327929825955858	-0.22890713021778106	-1.880051746998286	-1.2902529707905144	-1.292291956152817	0.1042012542769711	-0.6507334348920499	-1.0825899468849525	-1.1659640961546693	-0.2183133640584054	-0.643068098029032	-1.6341760504416623	1.1519348003771015	-0.19003911922744385	-1.3164709568373631	-0.9721039846193108	-0.21712036020076342	-2.1445930418379797	-1.2188801404152578	-1.7933417236754807	-1.678868196413702	-0.8988970349158905	-0.35746720917457186	-0.08030917025990054	0.2640661889305708	-0.7981177232688822	-1.899495444479416	-0.46262486096812055	-1.1571078656762228	-0.511035792860379	-1.0586150923923077	-0.8866379957690323	-0.7223622431549717	0.7797960064042819	-1.2817006298637992	-1.8832354335781196	-1.734230377353202	-1.1546987858741695	-0.8193281636865215	0.2802072104371196	-0.8390485262353697	-0.6389825193145247
-0.5483144252243426	-0.2367007763756987	-0.7462380639364934	-1.4760962338419357	0.6749007756834031	1.008934489200141	2.5856090887548215	0.923811893419102	-1.3509002402631252	-0.34312778453980164	-1.8254805071301472	-1.2732550366348363	-1.2980052372718884	-0.05388836355526898	-0.6254154160732087	-1.1311220849936923	-1.0702548193789854	-0.39778589430966294	-0.7016555246419555	-1.6559229622817626	1.1604002427531344	-0.036243340392392055	-1.2809747188799905	-1.0187419153124457	-0.19528479845926836	-2.1126516512184583	-1.1416899952880806	-1.7350573799252822	-1.709057653259816	-1.10299310736293	-0.33652878778964757	-0.048648509916958176	0.1834980697452592	-0.7732271603504126	-1.891970684433268	-0.41107841072635304	-1.2270394385986254	-0.5119303614572074	-1.20557468364442	-0.7946854612205748	-0.6256675337805431	0.7497755454453805	-1.3626588944511195	-1.738872570720487	-1.981043125931204	-1.0449324157048105	-0.7378603160739589	0.34272338021869014	-0.9779958738632646	-0.5511771158678529
-0.6053719780230274	-0.24779081145734727	-0.786735456812093	-1.761581548740405	0.6913591724454197	0.9190339351029555	2.5931821978528866	0.8655745431184106	-1.3328146132307424	-0.381082574443871	-1.7817248020215604	-1.2395309680086268	-1.290603941276729	-0.22284176520580462	-0.6391008316509593	-1.1142170873616146	-0.9878693398342561	-0.572597871666887	-0.7315093868572512	-1.697939473269529	1.134420785390103	0.05013749428202787	-1.2221203886894667	-0.9587523702658103	-0.20806877114722622	-2.061936545296033	-1.05170441089547	-1.6239064919914903	-1.750965231313539	-1.3268037102216867	-0.26351212996012435	0.017262699344776145	0.053652071094392	-0.7887221197480436	-1.893793290672821	-0.32941493337703665	-1.2896738039117384	-0.4680422839338957	-1.3636764625812514	-0.6971574728998645	-0.5330408866128059	0.7312803904388356	-1.5298960982267964	-1.558815593420031	-2.16725970420812	-0.9760377094667267	-0.6426638367208632	0.3936041248373451	-1.0859201279274564	-0.4249209801929042
-0.6688540873852618	-0.24765131416072322	-0.8089940238592739	-2.03058973531254	0.6366498203279157	0.7797507445726597	2.6113479712757526	0.7862698637245122	-1.2545388756795242	-0.3844567992779718	-1.7597289227982646	-1.2115983234428396	-1.3103840130298743	-0.40284377875472294	-0.6782753337422694	-1.0485374121999604	-0.9476758848542113	-0.7723623667311151	-0.7671929469756031	-1.7314614362757985	1.0918120623620378	0.08165064569637473	-1.1799280149912375	-0.8441278338455571	-0.23895592194225532	-1.9941425733688845	-0.98279077830659	-1.5010170383300703	-1.8052027200355056	-1.5379332982405864	-0.15343933567960796	0.09009967805652683	-0.12270447783036956	-0.8488332185167364	-1.95500682308978	-0.20219819345451162	-1.3087051015347437	-0.37603725915680775	-1.506085349810553	-0.6377237017235721	-0.4875881146495825	0.6977977822373284	-1.7339859745022719	-1.3657118018749563	-2.2888383862590045	-0.975016626953523	-0.5228631634459382	0.4713433092070544	-1.161043068779243	-0.3120556467865119
-0.7145030105912792	-0.2434838324240657	-0.814138692657915	-2.2454309144480518	0.5272539116562875	0.6092473362697044	2.6350361398191664	0.7140236029919673	-1.1468829297871637	-0.4084326577264849	-1.7550078560381426	-1.1764316257185485	-1.3704383884291949	-0.5843244169443174	-0.7104930829148894	-0.9886544291962217	-0.9444862485474076	-0.988232577769862	-0.8170669461177645	-1.712690875007222	0.9938059670157493	0.08327463632141055	-1.1319800998702663	-0.7620942171840265	-0.23911236916046574	-1.8895182224620843	-1.0094622697504718	-1.3484371830755024	-1.9194191062638968	-1.7488353313439275	0.004645745776571097	0.12487402466481341	-0.29010361910843663	-0.924439276683058	-1.9951301975919207	-0.03668045166695348	-1.2957548102528158	-0.25009284397873927	-1.620838154344525	-0.6244784612899977	-0.4955677751319376	0.6662056886485598	-1.8550453234510733	-1.1976349181576114	-2.3770431108561807	-1.0340408688973064	-0.35543600228100464	0.5380773206101782	-1.2329378570379752	-0.2601184637020474
-0.7283172476864425	-0.22168737982648445	-0.8446017315210034	-2.3694793918585835	0.3875171081228225	0.41158005965652594	2.630078902093994	0.6580527173990521	-1.0343183683893087	-0.3799298889415398	-1.762432806488152	-1.1355362269381022	-1.4075314332704316	-0.7432971022702891	-0.6799289881245806	-0.9120362261549879	-0.9296887585924252	-1.1873784153702789	-0.86824795938054	-1.652055879057452	0.8625614482785258	0.04967349696059193	-1.0533956841021732	-0.6621657285070397	-0.2548464893917987	-1.7435221656100015	-1.089157472085081	-1.1691983140805244	-2.0529774515940042	-1.9392987956678573	0.2053867740541336	0.17699189476978877	-0.4461906954451508	-1.0042759519043434	-2.007966552964764	0.138204793535325	-1.248638272232307	-0.1318742485005708	-1.7248475442267044	-0.6653745562184467	-0.5424287224743964	0.6632674189492445	-1.921469745312412	-1.1088509369458113	-2.4457227330071483	-1.1330575092748858	-0.18673767151046863	0.5566212794635721	-1.2817157898634355	-0.2453885812066396
-0.701999613512445	-0.18083210907757893	-0.9075376798565618	-2.3659321091187904	0.24566031719480605	0.23991443886714	2.6264296000552667	0.6245306251021772	-0.8991884726045409	-0.2758738249582661	-1.784879332993095	-1.0752176045037487	-1.448822874085534	-0.86347642723187	-0.5648764596632997	-0.8303732031604214	-0.8926445647760616	-1.3882564938693631	-0.9095952473548848	-1.5685225363749489	0.7400638830652323	-0.0016175402800610388	-1.006231597579632	-0.5586211776093116	-0.35620193718880255	-1.5933324431867835	-1.1891632853074352	-1.0191983633814794	-2.127733417611226	-2.0563861431288566	0.39178741838318903	0.2642042100710756	-0.5627098193045953	-1.1197484382695932	-1.9927087350165134	0.29760344035036335	-1.1747878285567637	-0.03623673305755974	-1.8161431115296924	-0.7522893711148206	-0.6296573640217176	0.6391690519579558	-1.9720721611233027	-1.1126801906025119	-2.5098256949195794	-1.2639546147869283	-0.06603305540489092	0.5663901885066004	-1.2742472673388394	-0.2548259085197201
-0.6594765395761353	-0.1754265888333782	-1.0003967018168722	-2.258839643204468	0.14118825021375023	0.12888896369311897	2.623716844557453	0.5931023144877212	-0.6987930531811776	-0.17380876320629368	-1.8472188736210746	-0.9732927225739504	-1.5217537732191222	-0.9495652396445425	-0.4077222707787997	-0.766488319712937	-0.87590906795112	-1.5818962800418725	-0.912188529340229	-1.4685866777690926	0.6363069171261998	-0.051613251665030516	-1.0302391477943371	-0.5659923813669725	-0.5182589056510023	-1.4771700797500764	-1.305476529762511	-0.9163461684346215	-2.183006242343505	-2.1099442955275385	0.5416919072982866	0.29048139416085494	-0.58181410065405	-1.2649131081371636	-1.9534445891701637	0.3679100788823648	-1.0716359432155	0.036169107007144215	-1.8463560330831967	-0.8690059769867329	-0.7047861282363165	0.6337936128181209	-1.9481851325197095	-1.164429818591644	-2.5837357859145795	-1.3938022743826264	0.03419160594371508	0.5934667924794625	-1.250692696299733	-0.2777496866889853
-0.6156570304588409	-0.19779846777953636	-1.1289234275765054	-2.0844197508888884	0.08846211211050388	0.047511301163067364	2.5792308838641285	0.5389230152828526	-0.42500668348148113	-0.08574359082810275	-1.9352882280917179	-0.8624611740385915	-1.554929757899178	-0.9893443497693852	-0.2295457629651418	-0.6956425548875369	-0.8600618242749111	-1.7370761938808628	-0.843746631182994	-1.37718881751804	0.577068928433097	-0.08594905345145953	-1.0834723071789913	-0.6514102613889421	-0.6939491317000115	-1.4179372696624473	-1.4033702359276121	-0.8872362453664671	-2.257503374358152	-2.130175996201898	0.6600426821263339	0.21019484830958443	-0.5489945474336407	-1.3826696086179706	-1.8995995934073924	0.3520205771224429	-0.9737317411241312	0.12427055972534018	-1.820740730026963	-1.0133168337619292	-0.715738603408181	0.6960211540470425	-1.8703912691424758	-1.2223883078670024	-2.6364565343766353	-1.4929040049696467	0.0688521638565483	0.5604270331106099	-1.2460146107623484	-0.27864240684022606
-0.5741278901612864	-0.23345746422918112	-1.2481207539403507	-1.8171319964455517	0.0841309550678671	-0.008844610188602756	2.4897260997904085	0.46449663135520697	-0.10094274719637472	0.002405413222985045	-2.005138556747164	-0.7992572934080684	-1.576419485744774	-0.9883996729156213	-0.050342848983153485	-0.597802152523394	-0.8074732003557669	-1.8634679137372316	-0.7062197009361593	-1.320334004045965	0.5833023895650931	-0.10209229359316403	-1.1442526162113662	-0.7333047987342903	-0.820045589576682	-1.4086807850339338	-1.484563560709806	-0.952507830621203	-2.3070818510337228	-2.1027452854716366	0.685144440786635	0.11332137562423861	-0.5094994194087834	-1.455446603845693	-1.8144057703243306	0.3338647438912208	-0.8971561057179542	0.243383723800342	-1.789777176882065	-1.1484862104942928	-0.7337319554762409	0.7475661488497684	-1.792177352507267	-1.240905484478335	-2.674436870641855	-1.5650605025693534	-0.008576189231539267	0.46065326233862935	-1.241199739098142	-0.18697917702571198
-0.5481271623648645	-0.26801791946790793	-1.302912226597597	-1.4586258663484606	0.16393822246927997	-0.049544835693696665	2.3951510465124395	0.3757159709449974	0.23477319385663167	0.052348132351308155	-2.0473706448558957	-0.7730390776255103	-1.6477272936513536	-0.9687257506132994	0.06970865766833487	-0.5028479692671693	-0.7726496394112281	-1.9523689912867184	-0.5445648750976699	-1.2989781455656257	0.6378954443178991	-0.09818698280439242	-1.215379462742988	-0.85676087173212	-0.8419482001259796	-1.4661752881490724	-1.5604520584644908	-1.0683025467549392	-2.3215059640864633	-2.0643712519839763	0.5967891719425749	-0.019694137636416476	-0.41443923419345596	-1.475509591474448	-1.7149175068767815	0.3037477167836742	-0.797607779689924	0.3123197220349164	-1.7530900578528077	-1.3002121377686218	-0.8223948497246368	0.7677696001931277	-1.7395306775075556	-1.1883079503223604	-2.6684931560463556	-1.6287363426288421	-0.1745626915101189	0.3650003713118478	-1.2669155309410685	-0.004545437547922804
-0.5280900364009746	-0.28861120788210315	-1.308206885740222	-1.060762634253375	0.29489873410055906	-0.07158129597556737	2.315173201389377	0.2950082419700959	0.5363671086772623	0.06127620551482632	-2.0712120319945138	-0.7955984514926421	-1.7410225773798103	-0.9520501504990143	0.12125705634452762	-0.34456674323137315	-0.7576502737406251	-2.0007273830411947	-0.3865613902945496	-1.2847264231209654	0.7124757905713623	-0.08368706650944657	-1.2397005443970606	-0.9806573625645253	-0.7535555218377443	-1.5710386562645906	-1.6611209750652816	-1.1379599697540648	-2.3356712431366247	-2.094946357911071	0.4707934386088663	-0.24184255772651433	-0.3280208839977043	-1.4132182974136238	-1.5947296439943177	0.22457720405279052	-0.698329720610384	0.3064372558072691	-1.7130720111367481	-1.4651267018849317	-0.966367743590931	0.7784521466193232	-1.6883121835849646	-1.0768766689123574	-2.5930376992565245	-1.6741745144663898	-0.406085049011007	0.2731774744011941	-1.3432695469342648	0.18573148611573295
-0.4853364850991581	-0.2887332680166495	-1.2941077934057525	-0.6965808517726136	0.4207758350975883	-0.06385600121283853	2.2412183193656268	0.22692795922421674	0.753752056524983	0.07364137726711738	-2.060954441488429	-0.8981923788012628	-1.7989128311431226	-0.93818804449268	0.1409678562808177	-0.1189080660880865	-0.7425701577837739	-2.0339492888477855	-0.23949118234164377	-1.2530076506069345	0.7528324244162554	-0.07610844359262463	-1.209758291937117	-1.0474617941040947	-0.5890847962946023	-1.6352039123866633	-1.7737994306311369	-1.1470971317215404	-2.3811789668625662	-2.182658434454293	0.3254905329981327	-0.4540970214594463	-0.2720431549102308	-1.244538664038094	-1.4440001079833595	0.12047704513756655	-0.682496581877872	0.2601636620257442	-1.7194758369008079	-1.6229375152558823	-1.1583489869605468	0.7898863434337164	-1.6287486316039064	-0.9369447995717634	-2.480017966223156	-1.7156134464605581	-0.6628613093432518	0.13495831965342484	-1.4391839790633043	0.38391535969034707
-0.42655035205915803	-0.29476652609565906	-1.2907480097005184	-0.3367090178207003	0.5744635234210157	-0.03172424423513799	2.2010759969396325	0.1758353690975531	0.8361739062022039	0.08294669295866917	-2.0225206661821606	-1.0458423308398774	-1.8128281332626788	-0.9157417009890922	0.15685814436831552	0.060498343502289866	-0.7273083536828638	-2.0763891908651457	-0.13395497866602885	-1.2349322953112694	0.7572762789651973	-0.07618577647953258	-1.14803738858663	-1.1167232935628832	-0.38974869069339296	-1.6457641272445476	-1.8868708363471793	-1.108828547481279	-2.4176980915898953	-2.324838883058438	0.1505086324243479	-0.6027391657901007	-0.19365976929728124	-1.0228595212991467	-1.301993044690255	0.01826549578176375	-0.6735777725776233	0.1567190024649343	-1.7651236205523013	-1.7845124674679973	-1.3668632523753026	0.793052385977942	-1.529280020115092	-0.7971770411021705	-2.340518984666848	-1.698850675202135	-0.8612202642445761	-0.015841638551747205	-1.5425122192662053	0.5830238362787457
-0.3780348666196284	-0.3004684780951863	-1.306032025752458	-0.01926268543670191	0.7111457214612515	0.011277617762678762	2.2259913643987255	0.19070769465618181	0.7919725384221392	0.10419802203803286	-1.9926921080159314	-1.1970674941215713	-1.7803230262897856	-0.9496063125512315	0.14760148133169834	0.17757212193851452	-0.7200004527774002	-2.1141891619039326	-0.06760845235295343	-1.2600683362693084	0.7384954638126676	-0.09979164020770322	-1.0736632521472351	-1.1785672294919496	-0.20350945221656022	-1.6472634170083211	-1.9972161503963046	-0.9942807852160476	-2.411886091713832	-2.5004492174394324	-0.0313391226035622	-0.7621482626270841	-0.09020049723708468	-0.8168310661929841	-1.195735100924363	-0.08714409909465998	-0.6380827133422886	-0.01929414599637246	-1.8339002401135445	-1.947700622040615	-1.5513342270556418	0.7818231847239681	-1.3713119915654273	-0.7104717975897253	-2.188300453876174	-1.5799796526233754	-0.9679420146884965	-0.13408664676985388	-1.6227509612612063	0.7395368085081199
-0.3196088544632352	-0.2672332471743932	-1.310831716759936	0.0832537857432927	0.7905654642851624	0.07166709009665724	2.2994618257978625	0.23331723116232092	0.7076920867574001	0.15290422399112952	-1.9829710023689515	-1.3170775089476332	-1.7104868210956945	-1.0822718011451873	0.07090613153138939	0.2505279797251667	-0.7114409224350904	-2.1486483826381444	-0.05157159655557843	-1.2950676119680122	0.7048146657607497	-0.14288539143627882	-1.0476177475766193	-1.1700602113187968	-0.08098893075610274	-1.6104764957029816	-2.068757637114557	-0.8498921269252641	-2.3810377846793402	-2.6139991203039967	-0.17832197132541036	-0.9274937332783741	-0.027013147360802958	-0.6321633340085092	-1.0942940450772933	-0.18580506247875536	-0.6289837260763798	-0.19799100024816882	-1.926251383091929	-2.0467003037428366	-1.7290772527018423	0.7603897600181051	-1.214716136991818	-0.7018286250503122	-2.0312377956901733	-1.3963266172624917	-1.0339298413261324	-0.27555402437560794	-1.6617623646314321	0.8667175471968498
-0.24247096119462505	-0.20358760558945627	-1.303917161902287	0.022009949240780813	0.8742935685883312	0.14994551932957179	2.359013267916548	0.23597223267714051	0.6482168231568399	0.18614348229474992	-1.9696876372575176	-1.3403477435297595	-1.5981039845376146	-1.253977087543648	-0.0752236948043665	0.2195556956847577	-0.6500707048864558	-2.201399242385672	-0.12648632654823488	-1.324918018429848	0.7116513650668123	-0.1871004695249984	-1.0400705979289033	-1.1097693277537652	0.01354988824749796	-1.576796798110967	-2.0570919295309094	-0.7539626758690601	-2.35155423874935	-2.6481944180695516	-0.2747117507008947	-1.0326606693807627	0.049015580957486385	-0.436205304775514	-1.0192547424717353	-0.29836619222017946	-0.5899526742649384	-0.3322305060513952	-2.0091727167034557	-2.044860687015948	-1.8818382040274606	0.7379541347946473	-1.091612528854197	-0.731095063712244	-1.869271572962885	-1.1780418666621304	-1.0495793515818082	-0.4218452553301528	-1.6732797565100186	1.0212218990859394
-0.2078417370269788	-0.11938354991448011	-1.242946087072912	-0.03041888965334903	0.9983470245147746	0.20315662042384922	2.385285013124547	0.2206250287987915	0.6051592104460195	0.16537418533454445	-1.9554171400053275	-1.2864895905346494	-1.4801593553749843	-1.417673157138449	-0.2865113053075271	0.08038657601062102	-0.5376057437142685	-2.246994297468466	-0.2823114544836677	-1.3321090552121386	0.8000458655063445	-0.21466964370711938	-0.965203769227643	-1.0104203362275344	0.10212136335654579	-1.5813163962394419	-1.968137839282536	-0.6814243594495999	-2.3029169766286066	-2.618281290078632	-0.3282751542437285	-1.1171957964912838	0.17587577705945684	-0.29371396961138624	-0.9842346654403432	-0.420521458523455	-0.49202594992785864	-0.42748850754423656	-2.0609897537466964	-1.976087323226242	-2.0015852659064675	0.7358586246214924	-1.0196434039875735	-0.8172532709880234	-1.7581538286000726	-0.9267137513983785	-1.0322914449455796	-0.49878450421991605	-1.6559079184033603	1.110876508560169
-0.21389176787157665	-0.037917128685757494	-1.0795766044058652	-0.1181609282221094	1.1083812089611071	0.24394799984944307	2.3822816052519675	0.18548403313922165	0.6017517734689019	0.15787125061027613	-1.9537003884561934	-1.1937849902317306	-1.4055404413653048	-1.5599907788034773	-0.5226797616319011	-0.067999041655178	-0.4174896929200633	-2.2380443861586827	-0.4869317762553571	-1.3064950601477228	0.9652124775651088	-0.22797090025501393	-0.8462857732947408	-0.8674236193060922	0.17504811664466774	-1.57405896462929	-1.8161152499293014	-0.6089720398486558	-2.204018857280041	-2.523556384774049	-0.3767013404467717	-1.1911967700685828	0.27426161226827384	-0.2540811337651925	-0.9929831753901969	-0.542450091679601	-0.3994144755777981	-0.44063595510371856	-2.096105237881479	-1.7909652769099964	-2.117290342900627	0.8065365383965062	-1.006705763641897	-1.008278324833743	-1.7211839238160827	-0.7270921200671181	-1.0286474254095108	-0.5610340288414988	-1.6149541520322355	1.1075606908555735
-0.2129986680802319	-0.014708265959850165	-0.8602907215016943	-0.2804668499812994	1.2071087939698228	0.29494861837149905	2.3256689815892453	0.07636994649355885	0.6692571507847624	0.16158080213596254	-1.9416402088235176	-1.026983614224358	-1.3317871760100295	-1.6253993827000328	-0.7162713694921645	-0.21189768003556209	-0.28477659747114076	-2.178055234084579	-0.7107216384627184	-1.2384300503624766	1.2065479630690397	-0.20616302614741805	-0.710302709018923	-0.7117243248399981	0.23628602777229712	-1.5256471154454174	-1.5944913652243584	-0.5918156745544252	-2.074507734535693	-2.3962497529233415	-0.45349178352590497	-1.178887524365398	0.3379587333114371	-0.2794388813891171	-1.0132922163452087	-0.6977945233070818	-0.3170506230247415	-0.3900521671738251	-2.128687340395315	-1.4930605743377874	-2.233908126159106	0.9301260840436975	-1.0182432264609835	-1.250150396878086	-1.719697995167212	-0.6477596814718461	-1.0512177479623683	-0.6179748907325022	-1.5813321220588772	1.0370039160453066
-0.22548766032372075	-0.06914708596756844	-0.6395199341920857	-0.367552641243196	1.2913384006674005	0.31201718998589695	2.2202590536741704	-0.08271429061396439	0.7442684207425223	0.11012911289549203	-1.9044725377847382	-0.7733108773106634	-1.2468454017965753	-1.6343738128108007	-0.8352204398887804	-0.3663710371642766	-0.1445335378295714	-2.078100809848357	-0.9082674869783866	-1.1257849575643535	1.4715303849962873	-0.15498798823712673	-0.5141663985894738	-0.5703501999406819	0.29850732141438474	-1.462220639786654	-1.3617666387766623	-0.6386624414418017	-1.9225251142948252	-2.2811276524603596	-0.5323030277387008	-1.0716544973766582	0.3901981405084186	-0.3574846819061547	-1.0438859639376878	-0.8936811068101079	-0.22759226307375932	-0.29335743429819383	-2.139641870182183	-1.1831842121429288	-2.3268477011888926	1.0518706696471323	-1.032385019479524	-1.49344476313778	-1.72742482414136	-0.6177228375417838	-1.085850057661747	-0.6375611897567379	-1.566559220361879	0.8900876854417333
-0.26948002746514454	-0.16323801254080736	-0.4541468680626308	-0.3892442751970255	1.3322792325020005	0.30584151187174236	2.0933569973805795	-0.22319193173957536	0.7758408262997106	0.019779527430861844	-1.8619829369436385	-0.4924581718823514	-1.2114187306150659	-1.6085184180523189	-0.8601012857099976	-0.5385255180717389	-0.09230829019854335	-1.9253955258646058	-1.042163822445738	-0.9941303264444628	1.6770938467782144	-0.09625366063173653	-0.29861353402182655	-0.43284711600844067	0.3723727580117612	-1.3615292084051174	-1.1999694144375526	-0.7192199611880153	-1.7452708832568216	-2.156779234511937	-0.592172304698618	-0.9565063053021834	0.39905844888522984	-0.47679846473848225	-1.133428004763682	-1.085589019507958	-0.15293101855273797	-0.16692507261276351	-2.1062622216024938	-0.907609626455528	-2.3944661967142125	1.1966430898707847	-1.0326090478837775	-1.7341680590851134	-1.7281677884657967	-0.5806518696318727	-1.16059483047133	-0.6669648787621807	-1.5889921451610287	0.709917629204579
-0.297324574185635	-0.29091291327640095	-0.33955424525908323	-0.4642338323162306	1.347278713207553	0.3225454678041207	1.9700073590007932	-0.33966663234095773	0.7724810457838105	-0.05778572791699169	-1.8220684634262398	-0.21900678095725284	-1.219317774586508	-1.5355729357789858	-0.7544004578935087	-0.6818178079000408	-0.1269097878558983	-1.7380041800765755	-1.105439902888165	-0.9074685568838632	1.828506628468316	-0.05256057952963581	-0.1161606314106439	-0.33113377610711636	0.4354880357579013	-1.2392610417275374	-1.1164920669074014	-0.8208467014709994	-1.5456628065416491	-2.0153435110859887	-0.6111142719514898	-0.8624555201657959	0.34757156102984016	-0.5857822746390609	-1.2280993802924116	-1.233958186495982	-0.09396777928998526	-0.08223924544610609	-2.05275626347862	-0.6634217323083653	-2.4826336218476937	1.3178637979309287	-1.0133986122189866	-1.9161943668375858	-1.715210490647614	-0.5683705160702874	-1.2707063665301968	-0.7153246145955384	-1.646797962356882	0.6056606686851144
-0.3068893848542353	-0.40514376204980784	-0.2877175823783164	-0.5665729393592331	1.3574455344760556	0.3087128603676208	1.8389392853355573	-0.427108999304673	0.716770642619504	-0.13501565657325815	-1.7825617184017613	0.06726101050589055	-1.2055106785487526	-1.4879283640238838	-0.5355668613009517	-0.7870071547154338	-0.18010403892190338	-1.5530049764819462	-1.127617650426842	-0.8838098286182602	1.911914360002252	-0.04532995460389097	0.024458219147304373	-0.30364243127507956	0.4862216336629057	-1.1941085181170876	-1.0816177410783894	-0.8911276014043781	-1.3920330608298321	-1.8625921023135443	-0.5784892897935828	-0.7778039935687173	0.32421918662300747	-0.6738206369116865	-1.2799395091916705	-1.3849714068671954	-0.03962160039730766	-0.08972109189232678	-1.994605772383012	-0.49779962329710015	-2.6038670910714545	1.3213031678890443	-1.0166750276312029	-2.0180798659176715	-1.66555075520224	-0.5556637114615358	-1.3617786067184479	-0.7401953358812694	-1.686520653586593	0.5681345394706184
-0.32188481844762934	-0.45850147800868857	-0.26295417658660847	-0.6665708397939728	1.3809249647598165	0.2624066687515302	1.7077743275453994	-0.48340366557012915	0.620456934497121	-0.2612661559559851	-1.7475399867994006	0.3283768772589731	-1.1574455370129353	-1.4842934117822248	-0.2380041100930584	-0.9230960237449871	-0.24010150160431976	-1.3980931475439398	-1.161662256330459	-0.8853305916839987	1.9071286704880124	-0.07699777179205036	0.1627031888071581	-0.3462702416849571	0.5256239830490383	-1.2458666082230052	-1.0555847936285647	-0.9286437134826123	-1.3092767710965738	-1.720949510782545	-0.5215416530269092	-0.7750395057630401	0.3153346034287271	-0.7788333768158876	-1.3665653800343815	-1.5668822796305186	0.0002878189967347344	-0.14569939954249927	-1.9197537283789448	-0.43723378028888343	-2.723040451870033	1.2370272152730086	-1.093992830649396	-2.0557980144361783	-1.5759492576751262	-0.4897187991504871	-1.4353087063493404	-0.7678779515813681	-1.6917732408566366	0.5276751869020555
-0.33787418567977956	-0.4547001766756704	-0.2531748061588722	-0.7824428304892825	1.4174890484250162	0.2587833004114917	1.5986182134666804	-0.514875146940924	0.5555250060870535	-0.3730976076004425	-1.7411021684901413	0.47657042866788135	-1.0778707844567876	-1.460471125904671	0.10709645272588517	-1.0690319932603702	-0.27944707857875783	-1.3159354363499813	-1.154587783074437	-0.9051222367252885	1.8318646543039407	-0.11956952603400908	0.3481794302979898	-0.4199127396034913	0.5583885004625783	-1.3139430550331834	-1.0445576300389672	-0.9436286591092751	-1.304994244872105	-1.6147227388369203	-0.4870662987466126	-0.8636777147746251	0.30574605052779324	-0.8567494038036294	-1.518232256397109	-1.7423466984310232	-0.017009265706778347	-0.19490067236819822	-1.821890134651282	-0.4487526111787624	-2.8062010312106622	1.1207491779473713	-1.2389672117523247	-2.042313571202223	-1.484713238634247	-0.41569031694324127	-1.502680695446415	-0.8182738868182341	-1.6853169356705373	0.5139655560080583
-0.36723124011141905	-0.4113862660737563	-0.24047062402345362	-0.911918650491694	1.4324201424404168	0.30121545040616043	1.5303472001050191	-0.554743340419566	0.5432772955539271	-0.43597136227311106	-1.780244103810427	0.52817055350947	-0.953888255929682	-1.4310218518112139	0.44425187150107925	-1.1915386547232572	-0.2632768337575545	-1.2891681900824716	-1.0740923102493176	-0.9291720183506544	1.7466472082478113	-0.16382327056618123	0.5135896596690719	-0.5491637841089156	0.560377615094096	-1.3746099683731172	-0.9941372138932163	-0.9098749078411792	-1.351631426063837	-1.528458739029082	-0.5147244925760022	-0.9115470036203435	0.31057673920446704	-0.9119031537533147	-1.668336898840217	-1.8718801327464338	-0.12036385125940963	-0.24353267426864217	-1.7350748996594123	-0.526695756807098	-2.8693081500580524	0.974951779921631	-1.4258629080012994	-2.0032278320920383	-1.4405217206167291	-0.3456610745793768	-1.5372282605054235	-0.8936132647480968	-1.6664951646195434	0.5014674738907443
-0.4239430768618419	-0.34737444408517837	-0.2367358644582603	-1.0117391867894445	1.3806058268724613	0.3936227373172124	1.4854575555578509	-0.6044328809652246	0.5372010967485843	-0.48564162846452136	-1.8283346065805823	0.5354464220041525	-0.7986125285458503	-1.4395034070417547	0.7108893850075829	-1.304998595789063	-0.1781256569088214	-1.2743822766974158	-0.979136697073911	-0.9473994499528953	1.6835887111189716	-0.21952228236049684	0.5622766131828433	-0.7226884109323745	0.5239030636487338	-1.4785824541652328	-0.9016465722931735	-0.881624952958202	-1.4097984855522143	-1.4511728149806202	-0.6080222027469719	-0.9375622888653709	0.3085376545369261	-0.9688737331131068	-1.8062040422463383	-1.9408017909348652	-0.2667359261137471	-0.30317058072403513	-1.6725613624388427	-0.6670443621705433	-2.8561912571736574	0.8077437344745191	-1.5984487899285458	-1.9622821697771688	-1.4081879132172261	-0.2675482623193171	-1.4900537440307429	-1.0161003550568455	-1.6027528295195268	0.46327180456281897
-0.4943395071893294	-0.2918719571906968	-0.2734235025966737	-1.1020707417582511	1.2798722322861011	0.5644907613021819	1.4663229408857672	-0.6296446026669311	0.548138254598206	-0.5371352335414401	-1.8699443722527491	0.4895331828825438	-0.6564730194926123	-1.4589103554506224	0.9163606938901976	-1.387777300119461	-0.03402677109890131	-1.2574310621890241	-0.8722934792776812	-0.9730134450173085	1.6452026553093557	-0.25859472346994117	0.5348650073406833	-0.8605855529271305	0.46440842152400935	-1.5801647678701731	-0.8487702177087628	-0.9155506978633315	-1.4918723947332253	-1.3803204889993619	-0.7131769027021935	-0.9296471237796361	0.24173335685751235	-0.9714172942872548	-1.9674526199827134	-1.9344812442760044	-0.45177869684820465	-0.3679319255067329	-1.6259283748236473	-0.8226476354692338	-2.776472884315612	0.6697817223136185	-1.7461395154330557	-1.890675126396858	-1.4125862620178922	-0.1497834124631939	-1.3589255371591997	-1.1542710288664377	-1.5347974817133259	0.3862746915186281
-0.5671703546899984	-0.26657063501542233	-0.3455388599840372	-1.2020331693655928	1.162543467557434	0.8122015402721241	1.509597850017569	-0.6439125376368193	0.573539148427613	-0.5637727476044275	-1.91284170158677	0.4147046387950069	-0.5662075060545687	-1.4695687747354924	1.079198131743794	-1.4167850148511218	0.11285799958658398	-1.2457178142075556	-0.7303061040160491	-1.0147258033919266	1.6268239989395312	-0.26400802555338726	0.4648355208468611	-0.9768095014834817	0.40553956827212234	-1.62990207612057	-0.8338381120016916	-0.9765439413968279	-1.5829349029128428	-1.3095302234496171	-0.7455827618456056	-0.7669788413191129	0.15485378512981546	-0.9049472925831854	-2.1398190957803545	-1.8466231275717895	-0.6261234008715044	-0.45841889448314294	-1.578333640481981	-0.9567698457570633	-2.707289749480027	0.601632087117086	-1.8602259802994503	-1.7675646213339142	-1.4618299374415833	-0.014830340301480283	-1.1535610253203195	-1.2887086704362616	-1.5161398540145234	0.24047436110409776
-0.6411391841828661	-0.28784397275066287	-0.44048274772571866	-1.2654763211667757	1.0525320786744827	1.1263179503293181	1.613796726371118	-0.6528704695770656	0.5747782164192887	-0.5912904942328351	-1.945932087696356	0.3236726519391425	-0.5348926659814807	-1.4654614840669489	1.2343945458998102	-1.400850174902375	0.22810884563433537	-1.2221057210054753	-0.6135254296519769	-1.0793799588725865	1.6862429590848513	-0.27835327607451893	0.27817233890697945	-1.073539165888276	0.31678929634226477	-1.682246844829703	-0.7860455499853101	-0.9995695895548729	-1.6601615571364892	-1.2322442994011547	-0.7181193440291005	-0.4935273475299282	0.10341544690936547	-0.8458224726371222	-2.2491233956894936	-1.7101396100777155	-0.6845010617458621	-0.6159714000825701	-1.5390193108828525	-1.066467606271016	-2.63294330492056	0.5912228681047796	-1.9364236412963685	-1.596670500997708	-1.5167201417309975	0.13935311919222929	-0.8596383642909415	-1.4040448223636384	-1.4761435905311662	0.04098329016517068
-0.7019996135124423	-0.36357356765570237	-0.5467359074037719	-1.2958055885919983	1.0229662329676477	1.448114078188983	1.7332064103374107	-0.6433297324262481	0.563721917416619	-0.6371464193074405	-1.951017964160669	0.18179321629285877	-0.5099836259509889	-1.40229135358475	1.4035234734148416	-1.3410642076669714	0.32480731341656083	-1.173994792236525	-0.5484859174595165	-1.1755790853740495	1.836931854966077	-0.33026297641042096	0.028444547447877534	-1.128591395210441	0.21201435934725738	-1.737807481437947	-0.7047539876655684	-1.0046434018474022	-1.7245406326867339	-1.1597990890109722	-0.6633142434041427	-0.22013405348401943	0.0860104027828595	-0.7806242515201323	-2.2909652275032153	-1.5797500060953695	-0.6332854750065513	-0.8068669170184222	-1.5281351528076776	-1.1326938084388836	-2.502765314306442	0.6083969406108587	-1.986718018051409	-1.3680640576926488	-1.519840591893633	0.2842050190513866	-0.47834397903629994	-1.4626097956836337	-1.3743199977233274	-0.12774081841862386
-0.7498668813614799	-0.44967827399718796	-0.6494492949638101	-1.3419734734503928	1.0987842767771576	1.6988785134958142	1.8525999469495524	-0.6253491124112472	0.5763508796394932	-0.6581672112863397	-1.9635287910749952	-0.0027169545851898347	-0.468865314866768	-1.2501778436752429	1.560354534431534	-1.295175749245316	0.37398423774171513	-1.116191563201217	-0.5213913072766282	-1.2544197877394072	1.9977551521715822	-0.3874506462776835	-0.14825281374056187	-1.1629903460795294	0.1392887524825483	-1.7314626609883532	-0.5924684822498996	-1.006900818333484	-1.8149442906779747	-1.1150948915086378	-0.5835778131301537	0.0446165786851838	0.13698751947136356	-0.6830086027856539	-2.3818091299288886	-1.4987664281874438	-0.5014852931250966	-0.980548765500104	-1.5304105048190835	-1.11412783039524	-2.3702664420487656	0.6514915628674915	-2.0127333164954138	-1.1052404977837798	-1.4022144800487513	0.40384185351504465	-0.1419077567527955	-1.4720393381594135	-1.255945283569774	-0.2533274139801428
-0.7870457613850625	-0.5023385034729463	-0.7369986587470949	-1.400361747347372	1.2258467470700676	1.8615426846354173	1.9514379017240866	-0.6230178915689647	0.6063744502070849	-0.6447122277863893	-1.975331457975302	-0.2055631503765573	-0.44432417551439435	-1.0247697317855777	1.6674048962841599	-1.2909070554386521	0.3637289513881915	-1.0849699831942765	-0.5449175614476788	-1.2677156019713167	2.10750428397299	-0.4684375120903848	-0.2907528529347366	-1.1888590988894416	0.044973429504959216	-1.6567371900083963	-0.4254401090364322	-0.9769094278755274	-1.9025478353686005	-1.0977386574945438	-0.52163904103335	0.29251838517556017	0.2603278670400816	-0.5615924887787751	-2.4809068348965346	-1.4213837991728144	-0.30610481161080766	-1.1236797409930483	-1.5139904387573926	-0.9896848342704052	-2.277483330950004	0.6852930530518705	-2.004332251335886	-0.8225321706718963	-1.1732923124031944	0.5123602339460477	0.05520827675638269	-1.4614947341055242	-1.1701256676003544	-0.3236291258900556
-0.8146598307400452	-0.5121033142366658	-0.8161635623016904	-1.4018161332706867	1.3461617306018185	1.916440133259023	1.978985287910228	-0.6259319176218167	0.6123791643206025	-0.6121436228659449	-1.9814044665803678	-0.42434098925110764	-0.4242627679485674	-0.7486776530460849	1.7017895029232584	-1.2709218071619888	0.3467915788476276	-1.0651935662678187	-0.6253300492492673	-1.2428619884397734	2.140863354998736	-0.6185793120191081	-0.467315843506303	-1.1770605368999758	-0.0896158773602132	-1.5199107024362015	-0.25303323064229555	-0.9189475721947706	-1.9667386680078753	-1.0930634383203053	-0.5063247770204224	0.4605992437608917	0.44372411303135173	-0.44508181417918424	-2.4852810898714592	-1.3107112789908122	-0.14362933107546363	-1.2174196866852076	-1.4473015133097071	-0.7623931122147899	-2.1429504275889806	0.6884135410271114	-1.9650992770408873	-0.5189817629428309	-0.9600021141437924	0.583977826886008	0.20286168850079228	-1.4314607929037524	-1.0871785602942405	-0.27953512699145294
-0.8310093188558012	-0.5206475236549176	-0.9188469517929313	-1.3474185524559747	1.4565378484988893	1.8421268995680387	1.9315282140526278	-0.6029219044933759	0.5740633695010134	-0.5947066349033898	-2.0024132136629107	-0.5970801429955207	-0.4009551779287249	-0.4309992562875883	1.693236118187165	-1.2433693289553314	0.3516567835940789	-1.0230217491514424	-0.7463222135575396	-1.214184742057221	2.1322169411704848	-0.8103068718817333	-0.6262538881646493	-1.1887431994592892	-0.19917362931190297	-1.3427772219393717	-0.1220334743240199	-0.9168621493457241	-1.9977516875894632	-1.0992487946614415	-0.4726285267916592	0.5375102045020642	0.6141090568583207	-0.32522298252382287	-2.4659875009642014	-1.206334124006872	-0.06509426029271517	-1.2853255756264628	-1.344558814237998	-0.46581859404509895	-1.977150815344483	0.7098241884484835	-1.8781202490892384	-0.25005874899507463	-0.83271746608123	0.5938766545834511	0.33082609546504677	-1.3727018958310402	-1.0267738066887309	-0.13418115665254185
-0.8270912036421573	-0.5320339904918917	-1.0448238417048408	-1.3192353910883277	1.565318276959197	1.677320611296593	1.8332554166734714	-0.5525416318462978	0.487257125391703	-0.5742097908800972	-2.007348874366675	-0.6745221455940785	-0.4239381497031657	-0.13835479615386542	1.6444628176697935	-1.2456734534532485	0.4087876111146825	-0.9938417387750713	-0.8854258592514611	-1.1867241061272644	2.111445440043542	-0.9860458573764671	-0.7715085250047269	-1.212803921158828	-0.30951361735464034	-1.1810929446605554	-0.04560467011283137	-0.9701156792126486	-1.9580089030118475	-1.1260175274555266	-0.39866233589932915	0.5489755539277232	0.728831844224931	-0.19378835205549022	-2.446615800360962	-1.0839270430956716	0.0033057999215656913	-1.3621500423967265	-1.2135736015401843	-0.17498934042245023	-1.8214170493293587	0.7047676312915232	-1.7437592136378526	-0.05977219406885916	-0.7594314651187546	0.558932941909381	0.39387610790306704	-1.3160276791000194	-1.0049153836222469	0.029122865298739496
-0.8031215576292775	-0.5447456816468019	-1.1313532711490388	-1.3160251002088175	1.639084720064298	1.4959470979735248	1.7189805913280405	-0.4969376976822576	0.3715234093228242	-0.5694104276067482	-1.9917908134526343	-0.6596986089195696	-0.4920646988048098	0.0991287503013188	1.4976107055118792	-1.2650038452936592	0.49628054626461376	-0.9789733377281719	-1.0117083188098397	-1.2082754912874838	2.1048902518853767	-1.162654837848897	-0.9340073910102162	-1.162526748358927	-0.4277877143208464	-1.0799452076987381	-0.03325129976635647	-0.999784581601167	-1.8340744765048556	-1.1507796396305805	-0.35247607384444196	0.5389942979556365	0.7907811784102035	-0.12085562859261101	-2.3297086287096924	-0.9176790389451396	0.03166130726756154	-1.4541279590345193	-1.0572780298701407	0.10788710858089434	-1.6511582150506015	0.6787104178340242	-1.5950323567636702	0.11651023319856364	-0.7719132657692975	0.565343071020046	0.46585255579378015	-1.3009501073264098	-0.9773119432291504	0.18840964656945763
-0.778791790732791	-0.592767626009791	-1.1561766730783414	-1.2923824607481016	1.643279103726638	1.3432870696092523	1.6167355448270837	-0.42121619106445857	0.2726600805252586	-0.6195417679990911	-1.9624558213567838	-0.5928149787055325	-0.5808153270976468	0.3215385400029519	1.2487452247348156	-1.292677593210736	0.5441452784382411	-0.9408227941265602	-1.08971424092903	-1.2802944850436606	2.150153222879321	-1.3412744733808928	-1.058725718571488	-1.0609988475458405	-0.4827453871175019	-1.0430279133704636	-0.055895052170828664	-1.0330438511627889	-1.668914852496395	-1.180506586326952	-0.33012552636611553	0.49909837393893175	0.8351555447466733	-0.14078884269207073	-2.122165852488695	-0.7851490107954507	0.048327769091259284	-1.5600394592714377	-0.890426701446156	0.38617866666492634	-1.4449126766357299	0.7062026002144446	-1.3908024627355382	0.3003144087202198	-0.8375318749035803	0.6107245160513047	0.5420379874897158	-1.2982594152574856	-0.9070585884923028	0.3094369927871582
-0.7463665063728204	-0.6773901735746397	-1.1174791643305488	-1.3171424942718502	1.6285531697816737	1.2114101351199174	1.5552787149182625	-0.3030578309658723	0.23894313421324015	-0.6584396642232517	-1.9180348750229066	-0.5003403627515832	-0.6949943846136182	0.5030397146458898	1.0057910831864718	-1.3147244265644833	0.5152164883898229	-0.891123977867165	-1.1296922760151156	-1.3593524392755532	2.287711634505085	-1.4679070756900796	-1.1389673719476814	-0.9649645797219568	-0.49834540973322794	-1.07247048771703	-0.04270666275520946	-1.0926181471907488	-1.5219912604877295	-1.2504073190249607	-0.3357983777413316	0.4164256386132899	0.8554978417871346	-0.18524925382797872	-1.932015947239424	-0.7150690054105744	0.11724584095681716	-1.6461891259601835	-0.7312928040711641	0.6067062595247641	-1.1908934846140737	0.7608453057079234	-1.1313495670587712	0.4361435062857771	-0.8699845565949907	0.6949921867937248	0.5672918903210709	-1.256687010769164	-0.8163967436333058	0.3902600493366447
-0.7041315291433967	-0.7387864212515086	-1.0151557516648684	-1.4099926199859083	1.6167450679496451	1.108246685589383	1.5228709751318743	-0.2107587539140699	0.2737323509026721	-0.6382571889733238	-1.8194289579194447	-0.4236092208680213	-0.8029191306015143	0.6042638931721439	0.7626658739434075	-1.3300286640190626	0.41720582845606363	-0.8556749051908554	-1.1447540577860027	-1.4380627905209926	2.4288090434186884	-1.5255587428787805	-1.2138342006489427	-0.8231268571020337	-0.5255225264964396	-1.102282452295249	5.1225461913018135e-05	-1.1168907492172948	-1.4001275060013572	-1.3361541485701633	-0.41375747689776043	0.30965820957077395	0.8063170615914584	-0.22763328849519548	-1.7504322913160473	-0.6729152400443221	0.16888935036457187	-1.6953361825072886	-0.5705872718016947	0.7358190519563014	-0.9027390783067855	0.7697284466593424	-0.8701044441479704	0.4923514796037837	-0.8501325498460295	0.8308245244529185	0.5802860685117002	-1.2343615387378226	-0.6884743578274349	0.4324410764825939
-0.6627896517053182	-0.7723355210897053	-0.9017630516131909	-1.4685050487787792	1.5365502759707348	1.0368275888744047	1.5098400603298718	-0.1642638493374606	0.3194825536723339	-0.5966138054617927	-1.686251956495268	-0.3933140098082715	-0.8823207534267807	0.661930254158494	0.5178870103180304	-1.3287432050886463	0.25233393150879274	-0.8038726535545042	-1.1235098917620554	-1.4966773441119925	2.512156451135221	-1.5285940586898559	-1.2556010673937374	-0.6604040571687321	-0.5576165558319415	-1.0839867714097828	0.03829018695189747	-1.0747308089391185	-1.3274186816408844	-1.4008418050207907	-0.5563578653297435	0.18903924162822058	0.6973231311479386	-0.3099356607730558	-1.5681195928968497	-0.6717568928478759	0.17352893298036026	-1.7386007728267479	-0.3918665813388315	0.812715031140104	-0.6822813994903336	0.7666990678220615	-0.6199207236972154	0.5089540293867685	-0.8509052327434439	1.0060252656767303	0.5822916916672104	-1.2448334213844428	-0.506357308573865	0.41975169719001093
-0.6161467948605459	-0.8155971202053832	-0.8124438017708965	-1.4846451852448335	1.447921125540378	0.9672999360098882	1.5017986779613512	-0.14652066848232162	0.36325501330143356	-0.5458746854409464	-1.5487401574095256	-0.3722390803754028	-0.9299963530681137	0.6909893356384375	0.3549165198129843	-1.2450671049011688	0.06565945727450515	-0.7548749824207603	-1.0941954321997096	-1.516621065459858	2.5444095855085167	-1.4724503827958306	-1.245052973969179	-0.5942023026659488	-0.597912889322129	-1.0324459696754265	0.09008592862329803	-1.0026224766122436	-1.2793696786169109	-1.447283694605587	-0.6764616242737412	0.05090215095915186	0.5658507197265302	-0.39719538186992653	-1.4129376902149868	-0.713331484615906	0.2145644646597896	-1.8022235757589313	-0.16278320254105025	0.8045358121544144	-0.529937685314116	0.7625991566137145	-0.3593196824486457	0.4964268995669897	-0.9064492456383618	1.1690864703546802	0.5733652562145155	-1.1817597208138193	-0.3793650684303963	0.3618524188097806
-0.5763750444749935	-0.836608900509453	-0.7579673088360163	-1.5030555826643563	1.452685398287278	0.8899558344621402	1.4770609313979475	-0.17071787741007585	0.41810760016380905	-0.46556394280571967	-1.402515844211923	-0.3620570460164682	-0.9350603976963793	0.663799071412676	0.327336605919489	-1.0884351469270355	-0.10637902757729564	-0.7040007169801228	-1.0928676718232115	-1.5024996941351192	2.5617627369824296	-1.362676349832233	-1.2439108237257548	-0.5879900932098049	-0.6311020491850937	-0.9452481461678476	0.10833355122256452	-0.9364479247630705	-1.1899542959082392	-1.4586407535730923	-0.7580971206733409	-0.11578191378751838	0.43639311815519416	-0.4545812365234562	-1.3279782022198678	-0.7307066925625675	0.3070182832898962	-1.8370846428960355	0.07943622910608446	0.6754230197228688	-0.3661199495292831	0.6665245706314314	-0.11697695614678487	0.4374290414419586	-1.0482662758869168	1.2584879170662648	0.5817832238249676	-1.062714777115764	-0.3384933737353667	0.28271915397512865
-0.5504895553613265	-0.8279426309566562	-0.7611621031628684	-1.4978410770368646	1.5081925951231632	0.8068462474425078	1.4201899500687674	-0.2364237685573344	0.41612985702324573	-0.3813550273807885	-1.271892510717085	-0.37786324309111946	-0.8956950251373288	0.5762727072660142	0.4077384224387727	-0.9234355789341524	-0.24109069261086163	-0.6216367866315589	-1.0789261878699976	-1.4800141259488022	2.541413502577331	-1.252032321890939	-1.2648726399579988	-0.5605219282637983	-0.6428132409481853	-0.8265000511095592	0.019698732971219324	-0.8565353811557369	-1.0677375859638105	-1.4166879018679857	-0.8151421454464567	-0.2808072858507824	0.30205627827224585	-0.5264757717519895	-1.27686711581643	-0.7045431547994053	0.4016117152622325	-1.8491748730229027	0.27159791650230136	0.4990179265124787	-0.29472024233748817	0.45916017262700237	0.0906133639451607	0.3346956361950353	-1.2537404894532416	1.2956723385887579	0.5884780504144888	-0.9689284022088662	-0.3425422430893617	0.16870603751714972
-0.5374243697040659	-0.8283262485223719	-0.7784409907897922	-1.4746950571597197	1.612413910907011	0.7158518462992698	1.3525325361649438	-0.2973161203728488	0.34357289481823167	-0.33256499375479576	-1.1479859676582387	-0.38559908028373885	-0.8120084414727595	0.4726046907919749	0.45649271543450853	-0.7692290151683524	-0.3458641890179054	-0.5127736949164724	-1.0778681288199778	-1.4761687679111417	2.4717193855337856	-1.162113507640555	-1.2551755604403065	-0.6010403690449121	-0.6387009140695407	-0.7192247820697137	-0.1137324024013346	-0.796380606602787	-0.9244612003551044	-1.3719423307446403	-0.767129858270791	-0.40503463787653554	0.2089138036371036	-0.5782035005283289	-1.2209391414941766	-0.6332544392965023	0.5128490868125578	-1.8701836809787789	0.41011290235125736	0.32651848112224974	-0.31748574430185844	0.23213897810699863	0.2747087051409571	0.2491665205914321	-1.3925262252580946	1.2526734194216396	0.5358798769558921	-0.8495440919435644	-0.4292372902704577	0.014074154177883425
-0.5405646238091195	-0.8430606504783377	-0.7349587900689171	-1.4719104402089824	1.809458760783561	0.6410372660455125	1.306254219160565	-0.30314417247855446	0.269943662235806	-0.32996621189499165	-1.036955061217906	-0.40002537126457227	-0.7027202988541761	0.3787120261090715	0.4406784574335538	-0.6419685810571347	-0.48116129362677207	-0.40644709880300767	-1.1410197317271085	-1.4786671643762874	2.3744170680572383	-1.1010398602062477	-1.260931101863049	-0.7004125404571727	-0.5812624353841357	-0.6549943394361717	-0.20612480646383635	-0.8117095395035218	-0.7465716494925905	-1.3528070310270763	-0.6456626672366156	-0.5384575493401301	0.17388524202686018	-0.5285781029265427	-1.1930272287970385	-0.5466302141711127	0.6171270844392014	-1.8521296602063706	0.4810710449749826	0.1620284439429131	-0.32705612141631624	0.051173452827430854	0.4394815964698381	0.20162907162467172	-1.4511609697426717	1.1103742258454932	0.43607893880915355	-0.7355654062851963	-0.6027915279848365	-0.1053590489126047
-0.5506191988794258	-0.8538716909667408	-0.6532440506665967	-1.472176486414466	2.019725037421841	0.5955742481940781	1.2657889496514994	-0.2594121963076124	0.2144953696081991	-0.34333736372204526	-0.916396183679875	-0.4603439936989259	-0.6182546314006463	0.27138852094003196	0.4626131374012262	-0.5766769689688142	-0.6270972484488395	-0.3382710462911529	-1.2155195366021114	-1.4781457598966035	2.2284133219945765	-1.0783619911209512	-1.3057660976931227	-0.7642731264708841	-0.49794311688639903	-0.6145569734886012	-0.258509973360518	-0.852493530685418	-0.5383749899646131	-1.355413569150766	-0.5286509774971383	-0.6937635642760566	0.16466081138799046	-0.35408461543866626	-1.1977660050198726	-0.44351213222678876	0.6813380069518497	-1.7801033340918377	0.4318343040271514	0.01208552980387102	-0.39016324026370264	-0.09599058226776294	0.5364578919613233	0.15212229220588952	-1.5086961270270784	0.8896785859778428	0.3253176938407545	-0.712003670330296	-0.78704244081686	-0.18793566290202746
-0.5202394011383438	-0.8992083123697092	-0.576598984890927	-1.4840598835927685	2.2105239029316426	0.5886921271960175	1.2515469832879749	-0.23640218317916709	0.10581480979964078	-0.36565754663084205	-0.826180889772808	-0.48752396221353766	-0.5795168541160389	0.14660903042968215	0.522962018594776	-0.5576133704913178	-0.7228872755107745	-0.29471756083893325	-1.2423029529467602	-1.4851412699990125	2.0136605320277376	-1.0855152831597887	-1.3382837869764699	-0.8589166011329435	-0.41945131255054846	-0.5838975842612933	-0.2817185916058864	-0.8791955428350869	-0.3040831569040256	-1.3927739489236566	-0.38977568031154103	-0.8293980659841926	0.165267681824759	-0.10912410154448988	-1.2232824923736012	-0.3522796997764114	0.7015404613516568	-1.7184594253284005	0.28935504508615767	-0.14445170275615557	-0.5275124943832049	-0.20413712903017678	0.5327894268416652	0.07717832778188032	-1.5215345505533504	0.6149790265229946	0.20879381332694638	-0.7449222273537044	-0.9734272172273389	-0.21908521960769178
-0.46287934679742665	-0.9793843836046519	-0.4945542667318428	-1.5553602666625899	2.409278420061864	0.6316484122335855	1.2607025330930992	-0.21337058467255413	-0.020117388969974226	-0.41109431334095686	-0.7746998026931108	-0.4694597369853654	-0.5652336513183629	0.07368408460969068	0.5405439761078591	-0.5479117936579875	-0.7523409424198091	-0.27071365124310726	-1.2346890770377839	-1.5034121519745618	1.7536648790060887	-1.1000731991199146	-1.3129549256958437	-0.9975554994806775	-0.3437755581424643	-0.5513043285270908	-0.2708142249382221	-0.9064350351004888	-0.03226039346966669	-1.453055314736618	-0.23765561424989903	-0.9383770852712552	0.15691714461482842	0.214894446395214	-1.2526004155983952	-0.34938383178530136	0.6607526743750134	-1.6568426247042605	0.12259754561109681	-0.3239982953001485	-0.6767008526170513	-0.2672074297852588	0.47039751625689935	-0.014395538236943967	-1.4826032199528474	0.29858526444567274	0.04769425197658191	-0.8081413707388665	-1.1427957994609024	-0.17795632692570126
-0.4029120172591978	-1.0435531400519333	-0.4122545649879853	-1.67229644217984	2.580427509936127	0.7006291415750792	1.2325576948032737	-0.1398939573843579	-0.09846461121301832	-0.4460521209389622	-0.7515880349628765	-0.4814398307998847	-0.5943843697554396	0.06327210276493238	0.5967492175848149	-0.5327773337979927	-0.7336472511533485	-0.286427550823878	-1.1818898558161517	-1.5020217400287401	1.5016118619429513	-1.135781659648932	-1.2130503720505152	-1.0717311347779064	-0.2807720284093319	-0.5615603396647865	-0.25526813462148923	-0.916926646959617	0.21664379555462565	-1.492277507455003	-0.1868677688906524	-1.005015791323959	0.1712150121050814	0.5673333972501664	-1.2901461041331668	-0.39523927188801783	0.5899652561157149	-1.5519612337606628	-0.0705024312743601	-0.47402611482658513	-0.8467249909992696	-0.3413019362338995	0.3797220196350527	-0.10728229122378248	-1.5180871960879623	0.009789093627984247	-0.11956341990760422	-0.8597493294302024	-1.2825912210751031	-0.07867309296313159
-0.34339123761664075	-1.0932664891364987	-0.3455538590184337	-1.8093989200728058	2.6825516338888034	0.8016048970135208	1.1549858054491036	-0.08614636574287263	-0.1842938978673534	-0.438653975805812	-0.7474892906393169	-0.5016366381730532	-0.6657571013111012	0.060396999296952816	0.7457301721659371	-0.5051278398229957	-0.6519481490417276	-0.3452000098858224	-1.0458981485046395	-1.4593751986280261	1.2560537092205715	-1.182645389114194	-1.074939773007536	-1.0745590808736145	-0.27737488881393324	-0.619076571617081	-0.24632851870475408	-0.9142607455855771	0.41568714353689923	-1.5044620388427297	-0.21630329383760166	-0.9973043253396945	0.2045443364923738	0.8249598076033806	-1.2987123534590599	-0.4572360283585753	0.5341326090063299	-1.470501275170458	-0.26543207266383384	-0.5967427014077253	-0.9901763384288105	-0.4563044456280526	0.25625436534051654	-0.24092324384265612	-1.6046276805983961	-0.21745849236605816	-0.27718845100264466	-0.8306607665229209	-1.4235356461546307	0.0004601718715156439
-0.30324496151213676	-1.1315584970599288	-0.31006614363189094	-1.9297050141928538	2.7355513187526346	0.9306332714871048	1.072198320703302	-0.09445673633803947	-0.2853255956503555	-0.4370611740207714	-0.7447424881606987	-0.5026611139093738	-0.7170035016518561	0.06770797668695941	0.9050322109952796	-0.44087914724426025	-0.5572684384157089	-0.42112990261075856	-0.858476472859758	-1.4265484415946692	1.0670390813471387	-1.1917706697691492	-0.9332011673089748	-1.0655884649798577	-0.31498926999196125	-0.6704218138170319	-0.2827009669813482	-0.9221724528891813	0.5513867519792427	-1.515653603326194	-0.26158871683290386	-0.9107031073428224	0.24149060868280475	0.999609023326404	-1.2658012922191488	-0.5751608092487472	0.4751693697435743	-1.3886075863514864	-0.4285771576053266	-0.7212139993283557	-1.0398797138515885	-0.5729013649365592	0.14096374780125556	-0.4614882544686396	-1.6378530451872233	-0.39345340887791763	-0.4548414654393326	-0.7460130484627312	-1.5364936296859506	0.0398673899761242
-0.2935072928194047	-1.1412709963374126	-0.30877622667363225	-1.9753230702265818	2.759486660304042	1.0457606730838072	0.9838238514203361	-0.11543772391857343	-0.36352984850974457	-0.4526538651795969	-0.7446781099776053	-0.5231924439719503	-0.7251189577868999	0.11635883465585758	1.0134701219273192	-0.350484705099698	-0.5135623459838669	-0.5248168935453033	-0.6942698575476868	-1.4516410321794018	0.9592605275810104	-1.1580148646345179	-0.7780031048202687	-0.9888166824472245	-0.396677067499801	-0.7040363248975758	-0.3540950973932754	-0.9080474754476878	0.5778819416976547	-1.5048757750528394	-0.3483127365690713	-0.7950602174504959	0.3253601030441339	1.1559082620073422	-1.1997708718833757	-0.7303541521114757	0.3999225468341502	-1.2535277282300235	-0.5401397778758846	-0.8061476885188548	-1.079543320366827	-0.6744197219121438	0.06386997318731655	-0.7356628162884424	-1.6440047897935628	-0.508495372032163	-0.6115908019171827	-0.6878844035863461	-1.5656290746994777	0.04662655683549048
-0.312147149754902	-1.1362142193347755	-0.3193505459244823	-1.9406129086177137	2.7415009607954124	1.1293032412258306	0.9011655455077658	-0.15476628294298628	-0.44125753675694923	-0.441127010156276	-0.7443562190621428	-0.5428874673109992	-0.7257249118449812	0.17837892375086595	1.0904315770305304	-0.2704952041088854	-0.5502027883689868	-0.6465068166767188	-0.5831529110396083	-1.5060626247462887	0.9012089072969045	-1.0645194043647106	-0.6814130263911511	-0.8433397177205262	-0.5054302337578467	-0.7395195159735448	-0.41927570355538835	-0.8544499583066905	0.5341860559897598	-1.467101659069834	-0.444507739931677	-0.665274789941739	0.4577549575294292	1.3062119636349268	-1.1528257425989128	-0.8550527459547752	0.35197268572245954	-1.1399446245717972	-0.6407947828340348	-0.8519399941203994	-1.1510994914896493	-0.7433210074968745	-0.018600483128717482	-1.0495795607024399	-1.6551195360871422	-0.5761137251287386	-0.7124086757484023	-0.6243016531648395	-1.5213103696084782	-0.02239984057265414
-0.34870662185867873	-1.1383938645945322	-0.3356694953499099	-1.8603024273888196	2.6787219792405743	1.177022318609736	0.8585849726045713	-0.251986826217378	-0.5587545418909096	-0.41350447393674894	-0.7572103962862944	-0.49601247545733484	-0.7110521671528236	0.20388519880252196	1.1471500215916528	-0.2037726094376487	-0.6423792401213129	-0.7309948043176971	-0.5016616179321143	-1.5549225695298925	0.8694182555237207	-0.9061416519804583	-0.7230007323134501	-0.7250991190795335	-0.5629134116484529	-0.7064699546590616	-0.5453390236119503	-0.7748599027687983	0.5050554655178341	-1.449972979971299	-0.513726265509979	-0.503275804528903	0.5826246185987995	1.4097193305993199	-1.1287673402368241	-0.9724487161683142	0.3835488742046559	-1.083125964603386	-0.7682144954727377	-0.9000813487731971	-1.1756121740171457	-0.7837962420370619	-0.12725425919194816	-1.3880582321429884	-1.6554464403898954	-0.5914583262299324	-0.7813625647991166	-0.5983401107700909	-1.4149728346154435	-0.15825271787339845
-0.38613038408311195	-1.1315759342220075	-0.3703622619133401	-1.7008698046488626	2.5952902172613768	1.172510199544781	0.8468619934890149	-0.34754529537273704	-0.6557354404703496	-0.42226488375447346	-0.8038631196340477	-0.40383056685661883	-0.6619049647989993	0.2236412669182159	1.1320960644561278	-0.12092114328100045	-0.7377655157520062	-0.7679286549071481	-0.46514820757845216	-1.6460162771677953	0.8498934466231758	-0.7221280475867426	-0.8021002354462204	-0.6585960260583577	-0.5594045240400453	-0.61755555301615	-0.7448349029845377	-0.6846062417347429	0.45764178231836794	-1.4428360303469066	-0.5424800744118322	-0.2994312036995689	0.7108927541140727	1.494772901698197	-1.1237421544620587	-1.1012518881207456	0.5092455274993254	-1.0038346571570087	-0.9258940441394076	-0.9061945366656158	-1.1858084068557084	-0.7824523822521035	-0.24668940220990723	-1.6804764524557907	-1.6577644890821381	-0.5615916627187348	-0.8181982351482094	-0.6529781280976035	-1.2414185969010592	-0.3345330648801597
-0.4190454328447884	-1.097974522897576	-0.4366729929885339	-1.4930345089244428	2.5305964083824284	1.1134880360183648	0.8586495620211864	-0.4020052044938078	-0.7256474690777395	-0.46728249210010464	-0.9191644455528534	-0.3477771087122511	-0.6266514233483693	0.2562736912797946	1.0534809549706057	-0.051045536138932125	-0.8057370692014312	-0.7927368192059288	-0.4670983556314333	-1.7449310520009387	0.7785102626922493	-0.5277905027910242	-0.8851636717767543	-0.5996263959970588	-0.49550701020286086	-0.5686439405776869	-0.9237991370099039	-0.5848284330498813	0.3888389983604311	-1.4427739699153914	-0.5469842697097504	-0.10507316102445943	0.8306404286971245	1.5482395957670707	-1.155064944550361	-1.1903690778645761	0.662104009117478	-0.9249228636608029	-1.1340301100899217	-0.8881945945379405	-1.245499396542351	-0.7467831547394785	-0.3377569485391915	-1.880801122324932	-1.6708109426192557	-0.49961762684791855	-0.8279156205777227	-0.7062586791561068	-1.044282430922208	-0.5046600194158992
-0.47206963174707584	-1.046029217067019	-0.5012288370391179	-1.3365638672722102	2.4503788208401387	0.9917747636652395	0.8763793568819015	-0.42212277694756495	-0.7809766205522972	-0.5421441759970316	-1.0618050398916405	-0.3408775782431573	-0.6118055489253317	0.24941451586332591	0.9529501730390473	-0.014591861187693117	-0.8325057890927088	-0.8192359805724557	-0.4546920946135443	-1.730744505116236	0.6281430938371911	-0.32850365323330033	-1.0107106181420764	-0.5709296970914456	-0.3598449224128253	-0.5616472550134111	-1.045417208492493	-0.4929193332593644	0.3550258654782306	-1.4797206134781757	-0.5503928499352025	0.05090215095915736	0.8543812001834844	1.5335751869569214	-1.1566271784699766	-1.2643270282114607	0.7814493891225756	-0.8983839952881535	-1.382794110924502	-0.8969398494395963	-1.3273300324692527	-0.6956481510575887	-0.39331599279420415	-1.958945248733471	-1.6986869640721374	-0.43426834600290576	-0.8317856258214518	-0.7310809195036526	-0.8754883504213042	-0.6281742289120482
-0.5250938306493632	-0.9744671038986388	-0.5609699910478267	-1.2110255311109674	2.3582163580855235	0.8157565431717867	0.8867944003110093	-0.4350092477146168	-0.8041853171656582	-0.680340688767565	-1.20483190332898	-0.34760984736754574	-0.582589906839176	0.1873738903149779	0.8319292827841347	-0.01320938648894189	-0.7920700832539226	-0.84334299974558	-0.4417049384309335	-1.607736498284417	0.44089796460767855	-0.17464987473307234	-1.0998431273347244	-0.5686117084884068	-0.164531745279851	-0.6022149939839195	-1.1413216045222794	-0.4524363309422802	0.3256364410037214	-1.519211734733133	-0.5473738217355175	0.20003899310766943	0.7868486579799474	1.4359335835165885	-1.1417859562336237	-1.373690112432264	0.8844436187438843	-0.8782426477898081	-1.6268901215501157	-0.8869210137270226	-1.3996685232472112	-0.6169070785728258	-0.4534956228869616	-1.9385681489174527	-1.6971713168502824	-0.37867607583961627	-0.8141587406237294	-0.724875359416769	-0.730248840959504	-0.7043742703926371
-0.5580953084231044	-0.8936284205047305	-0.6559588758927035	-1.0927059153252006	2.2578474925132848	0.6467799630372764	0.895933802761979	-0.4577818216831974	-0.7663460869582501	-0.874641548624345	-1.3608417003566586	-0.40621404101867187	-0.5411686187259132	0.11391499670807878	0.728699432780298	-0.07660919109476046	-0.721958647218919	-0.8741521414433124	-0.4349001665013881	-1.4540959782712393	0.24024083997480866	-0.06290385315336289	-1.1432896267904373	-0.5569754057011532	0.01826565439638005	-0.6713344249775901	-1.1292629467884479	-0.4570801591422229	0.3046002957033085	-1.5460839015797467	-0.5315482706887722	0.3386125818513182	0.6991437424582451	1.3186183130353775	-1.1899027609577968	-1.5022162883159844	0.9404564438189308	-0.8530591863820558	-1.8147122200585983	-0.8506664133094869	-1.5490133454120805	-0.49543582038327993	-0.5081025464238964	-1.8741819838612028	-1.646203964193895	-0.3689757919641864	-0.8065317229900992	-0.6450999756435434	-0.5682393523490752	-0.738712113352715
-0.5863720002039224	-0.8190496782968457	-0.7755161790821102	-1.0280389509787906	2.1176547777121764	0.5022554220779933	0.8987757370930229	-0.498945137851996	-0.6835191573606749	-1.0849333000862063	-1.4782460469231553	-0.5447900651070234	-0.4925408055647315	0.047828689851212206	0.6881373816095768	-0.15793265890015928	-0.6945439250376516	-0.8664601669766091	-0.41604181990395883	-1.2715609600089752	0.06618651881816616	0.03838289547225929	-1.2150435362008019	-0.5414217021747646	0.19592264547430577	-0.7180731537004414	-1.0267520763586595	-0.4821267325354272	0.2857760046067461	-1.577817468895151	-0.5295761635583329	0.45253857931696223	0.6025785185597303	1.2054298407856954	-1.3188912082540967	-1.6116297354583764	0.9185648209910473	-0.8269540482381761	-1.9456505182819483	-0.8752323720623526	-1.7941662480088953	-0.33786256627578315	-0.5162795831791703	-1.8091120235091165	-1.5895900826717846	-0.4370195961079316	-0.8293845276775365	-0.4815495306973448	-0.4095674452331517	-0.7195505129636646
-0.598918611788789	-0.7255341780721819	-0.8879189428634955	-1.0044495207591733	1.911081382341823	0.40130245511967966	0.8651246510368009	-0.5614132222738663	-0.6220661506195523	-1.2913478366765918	-1.5341477692418763	-0.6900565429835849	-0.38825178392533505	-0.0192228303127596	0.6906083594222252	-0.2198529730388993	-0.7134596795912919	-0.800593768996313	-0.4204815186628698	-1.0280867931837927	-0.06706879383260282	0.159930860467353	-1.3212859039419926	-0.5298549390456011	0.38817392705089726	-0.7141185053380218	-0.925911244067161	-0.5679945558250921	0.22530296945904235	-1.6135022170170976	-0.5642462938515139	0.5764749326263321	0.506110393931096	1.0484557797524254	-1.4966473910744158	-1.6912786959443085	0.8640835086241246	-0.7449248187227128	-2.00673316403143	-0.9376378317974595	-2.0241421492961313	-0.1713606166478881	-0.5339218200141806	-1.7576632654501523	-1.5310147753331633	-0.5346180663282868	-0.860627051761966	-0.3147266224240814	-0.2261646063874335	-0.686647398818072
-0.575251467318141	-0.6262469771996781	-0.9858326394160546	-0.9690299026023494	1.6778371778141874	0.3763034924214252	0.7583906400811284	-0.6122683732406691	-0.6027891120567141	-1.5155346879211145	-1.5723454912101384	-0.8511710332709779	-0.22659189771526797	-0.06877729222873677	0.7064226174231785	-0.2875699793355489	-0.7853879970668819	-0.7084962945504745	-0.48819729786420696	-0.7853078323315226	-0.16871442616241392	0.34415713030006057	-1.417495265623303	-0.5199339478245938	0.5403747207659158	-0.6800694175143545	-0.8109242063689622	-0.7109642666103397	0.11967516604345693	-1.6563032279529295	-0.6061718306245856	0.7526746553988672	0.4505696115580955	0.8677331628584677	-1.6938794234259462	-1.729050887132703	0.795458225952766	-0.6065106594676034	-2.012081414120093	-0.9850999433510985	-2.2062400876892356	-0.003970352924849563	-0.6030065791760378	-1.706187155579356	-1.4163902393590073	-0.6150566776461965	-0.9089314967749619	-0.14514030067462438	0.03605439873431313	-0.6935022142650669
-0.5516995615302454	-0.5879200949520896	-1.0695872474965509	-0.9505840323554278	1.4838469334308682	0.41814314193281577	0.5946726163171975	-0.6454235141086706	-0.6000488655366567	-1.7329311736609867	-1.5782682840546576	-1.0497729724404503	-0.08696276975980093	-0.09584433773443925	0.7349338998768248	-0.34231112661761853	-0.9332417711873451	-0.6386911107172558	-0.587115445913223	-0.5538042433523915	-0.20738199311992744	0.5905590412054925	-1.5220132104479476	-0.5420011993255206	0.6209897373488905	-0.6339390962318763	-0.6759949485488235	-0.8407549649577855	-0.006071098481576664	-1.7162536047978019	-0.6377498917132426	0.8957005245032479	0.4483606031682584	0.661548979517151	-1.8669489044874141	-1.7209172752967992	0.700887316226138	-0.4582291375080582	-1.992400792083298	-1.0568732974954151	-2.3398342074640945	0.11317322121144144	-0.6350146374338386	-1.6242137755141157	-1.2577227782322216	-0.6587079550856395	-0.9963597174271378	0.025633804060216543	0.2742537599857503	-0.7289878402767348
-0.5638428377254724	-0.5775275463535611	-1.1251136728393163	-0.9742621446435396	1.3318233212343493	0.44893037858308055	0.42444720882934384	-0.6769597516139725	-0.6251399923681416	-1.9032352171510307	-1.547109243437848	-1.200433628683759	0.00029461460418515607	-0.10260083088419344	0.7502539623152487	-0.32751622194679253	-1.0930465876725415	-0.6091811496935238	-0.6587107749646375	-0.2964476822556571	-0.19481453116025874	0.8889479853337325	-1.6127133768374489	-0.571161495951747	0.6822052988739156	-0.6108196134977468	-0.5811957248164352	-0.9327930599760762	-0.15854785636372776	-1.7669362905362214	-0.6318335703219222	0.9532309707330281	0.4395731192438591	0.4151869115066081	-1.98981860226522	-1.6582658008456452	0.5967444520737375	-0.31214337483164234	-1.9726732555720428	-1.117835365644807	-2.405992372966499	0.16380712463453434	-0.5937374039500214	-1.5194289843796764	-1.1072279246742442	-0.6476178644561242	-1.0772626007705435	0.13122528741365205	0.3943793365626502	-0.7642821691131432
-0.5894402301322551	-0.5571086295601466	-1.159611451955569	-1.03756340513513	1.223931919745952	0.45223470820135364	0.282964091735001	-0.6886590265817175	-0.7029868217683962	-1.9916566741390322	-1.470606502529503	-1.273986805017918	0.06677643126245998	-0.11644240043718337	0.740769209018999	-0.2979264126051314	-1.1842338484183283	-0.6374950396205593	-0.6872783693152014	-0.046608035741018475	-0.18550455534053575	1.2487392416656353	-1.6135419956414996	-0.5907716795334542	0.7504833348209605	-0.6432824962090133	-0.5196007887747692	-0.9722441004709527	-0.2850000318048848	-1.8102544717346896	-0.5631263317774361	0.9243929979390423	0.36400561245751445	0.14499842351780062	-2.0248386792966153	-1.5039034461890606	0.477624294525716	-0.19427718516434694	-1.9273773304790147	-1.1356371952018987	-2.4147543531039894	0.17380635252600293	-0.542266878072645	-1.3872923814116542	-0.9419035032005036	-0.6180915617826581	-1.1052000838803981	0.16419232537523762	0.4504342913351517	-0.8233292305449634
-0.6099815253331957	-0.5945636537038308	-1.170845728719946	-1.13890927301099	1.173576520234466	0.45975490664294333	0.16823714047326616	-0.6513379077270471	-0.7900551764144088	-1.9797525765876707	-1.342515377569642	-1.3031530020009097	0.10802458964484199	-0.15215529280016965	0.7567925497579491	-0.29979396614554393	-1.232885895882875	-0.6991958106778678	-0.6840004608857247	0.14585539282186794	-0.16207880624771226	1.6422863031321697	-1.5333675275737364	-0.613603867273383	0.7813034368081853	-0.7339569336615759	-0.48627370416211424	-0.9769739254894135	-0.37568605416257433	-1.8553724054471363	-0.39532679667870885	0.8456778451562649	0.2060008255406139	-0.10164914625718843	-1.9420663187889549	-1.321640032974647	0.3430313541765063	-0.1120310905345016	-1.8658255399849133	-1.1823917618605788	-2.4205435185519732	0.17351024782762248	-0.5105668588706929	-1.261692861471859	-0.7523584447501117	-0.6037680431946655	-1.1195219281035511	0.19177797919898015	0.36874561639581327	-0.8981264260736065
-0.6472900488748772	-0.6660560182238993	-1.1664960087444172	-1.2755683405614824	1.1531288998805496	0.428716996711293	0.1262863143820635	-0.5667663960598449	-0.8612062730134756	-1.8773521881441155	-1.2226432006512638	-1.2874095279305233	0.10081806459692344	-0.16306014952515213	0.8189281379852661	-0.3017100275701258	-1.2105382541636849	-0.7844880530217988	-0.6623621160000009	0.27351258959752284	-0.11886684504558062	1.9848129924622235	-1.4213696184098068	-0.621369129093563	0.806670235760689	-0.8636998203208698	-0.5265019757874144	-0.9810587743689932	-0.4804432341149413	-1.9008833885591863	-0.15068812449763141	0.7489207719574733	-0.03847086120698155	-0.3128685425350867	-1.8241176578579392	-1.1607053170512855	0.20542043290246442	-0.02249290643351971	-1.856700674702061	-1.2490990945570122	-2.406774692621633	0.17341913868966202	-0.47788671540012395	-1.1871591742253556	-0.5547893715957982	-0.5559757088961189	-1.126866463602606	0.24183454786859532	0.10477574885071843	-0.9112940483043527
-0.6947251716635873	-0.675402337097743	-1.1627612491792236	-1.4361538301918757	1.0743930239581034	0.38398321022389836	0.14080278576620123	-0.4447658386471292	-0.9075283533177576	-1.7190151159601048	-1.1330931479694886	-1.2714778848473416	0.09640325645946056	-0.14428983116990718	0.8998051425454442	-0.3000850134505443	-1.105744570185076	-0.8944647281717419	-0.61881572490208	0.3529398720025263	-0.10746564355576771	2.2672133622225736	-1.2992939129803802	-0.6402839160943561	0.8631923807394373	-1.0213425338886428	-0.5494650001889134	-0.972889076609839	-0.6272962350319963	-1.966564011914079	0.057965679303305026	0.6424152417597045	-0.3353761536913268	-0.48707652825851466	-1.7139280920610194	-0.9766540201206247	0.03994949368799703	0.030422181475989685	-1.8606884050313277	-1.2873348206804263	-2.3482311050958566	0.1816417383908493	-0.46273679456244043	-1.1178770348508984	-0.37710202376342006	-0.4424370061085353	-1.1017538018385404	0.2871399845966872	-0.20652211857550257	-0.8251465537099827
-0.7249177065451953	-0.6586103500165651	-1.1719406582310268	-1.5696912889313521	0.9623528299341275	0.4056778433038781	0.14075434370374093	-0.2817746480909721	-0.9088627342318759	-1.5500314213181858	-1.078564826890077	-1.3231616403612831	0.11916981607030146	-0.12186402411966164	0.9599829560442746	-0.3202157853797051	-0.986678273112098	-0.9971618671641871	-0.5875096247749906	0.37514301276234585	-0.10607819575542055	2.506500647532623	-1.178629099028125	-0.700018482394656	0.8926491569679819	-1.179115620479351	-0.486592976159142	-0.9576891389368836	-0.7722197461116537	-2.0531590006900062	0.15839706094611375	0.5364917089947102	-0.6239551837832196	-0.6021337393300248	-1.6024887391284044	-0.7923257271212449	-0.17806584476253334	0.02681679894936966	-1.8309680854596704	-1.2998725162190443	-2.2693993611803016	0.2129377272812349	-0.4629608229666931	-1.0266040387622408	-0.20895433785681564	-0.3180067565134473	-1.0885901343671638	0.3671820135298941	-0.4843073849298275	-0.6598339114184167
-0.7469715094572852	-0.6556983439495292	-1.1817650257619587	-1.6177747064692345	0.8904328274629926	0.44448662495850844	0.13936567124652596	-0.13825346864349564	-0.8572984431935688	-1.4271761046877853	-1.1216123719846443	-1.4275745347935773	0.12330328839507994	-0.10586612696568495	0.9983971572701564	-0.3534436860338654	-0.8864066051633888	-1.118274376662709	-0.6187327398785485	0.38913403296716653	-0.07310117557324633	2.6466665050504257	-1.1188341745194903	-0.8103315600132583	0.8763115974664147	-1.31433417410199	-0.3863415690929236	-0.9506373998184522	-0.877518124433047	-2.1502008287712004	0.1646055463567597	0.42792008791059316	-0.8544931253026222	-0.6657746780955008	-1.5172949160453413	-0.7014961980435481	-0.40768013975252726	0.02443128269115432	-1.8096689140539381	-1.2636462175973031	-2.151712407726472	0.2276290757778142	-0.46788944786028275	-0.9517694815855651	-0.04808770232969779	-0.13633915937268207	-1.06076564411114	0.4941535906201834	-0.756320276732174	-0.4336568845300118
-0.7928797196994992	-0.617022718460382	-1.1666160010196058	-1.6220846549980823	0.8534812192202976	0.4314744028065475	0.1533169852352859	-0.023829378968195817	-0.7741140901368554	-1.3105452897699799	-1.2322999281151457	-1.5547558797738799	0.09568909631957152	-0.08035985191403086	1.0054109327537546	-0.3979254158146894	-0.8034356860433572	-1.2635970149116618	-0.7039998515567032	0.4199403476417537	-0.012294767627578551	2.6757630037489455	-1.1391913229758013	-0.9559707839421648	0.8631700311368373	-1.4123312296761654	-0.25001242636274434	-0.92380639244101	-0.9632157096501459	-2.2321205983728882	0.09869821299746713	0.31329569352562237	-0.9993166863329235	-0.6670724133884363	-1.4736304779920724	-0.6557414837840022	-0.6127902314125449	0.023672254790813137	-1.7920056144190077	-1.1160240507137167	-1.9867472697807795	0.19202818011866404	-0.44887503704921405	-0.7898194037189368	0.041305765186572786	0.09411349117668946	-0.9637330308832766	0.6185799184560834	-0.9766280125950246	-0.17722302108718363
-0.8478917858792971	-0.5539525032240196	-1.147282245680108	-1.636593041403831	0.8331019855565251	0.4595725988019427	0.1744377244682692	0.06510237908919567	-0.667887838081047	-1.1479328022682247	-1.312450766065403	-1.6920983514450298	0.06147433325422794	-0.08206437754147591	0.9625489714651035	-0.48545789279342155	-0.7784838475926621	-1.4102806995809947	-0.8040797899351517	0.43251923071409965	0.06839839212306893	2.6475751664715714	-1.2110124176946027	-1.1244653754970297	0.820526989373511	-1.4227610715111094	-0.05311984173513733	-0.8517625577280248	-0.9870990289789109	-2.2705566922920637	-0.023182877064084895	0.13147969552680921	-1.0781127438428748	-0.5784630475869174	-1.444104256911329	-0.593895816078198	-0.7791395382096109	0.007163397958386561	-1.7129547249505932	-0.9061379330740171	-1.8097865637897161	0.10574782646743441	-0.3992807490574667	-0.5473729436260821	0.03815559645096399	0.2782770677941728	-0.8332827811347278	0.7030337127635622	-1.1387469301069169	0.05367266945775621
-0.8676408151363024	-0.5040647825186741	-1.137712861733949	-1.610378621956767	0.8479191017550163	0.5221725537081425	0.2075398004832658	0.13749973746892677	-0.5613756472579275	-1.0057962008715375	-1.3407342478374094	-1.8101848608069822	0.03104678305190469	-0.12311674777356849	0.862094219620085	-0.5692310087492344	-0.7985099185822147	-1.554799083126994	-0.8984130154340756	0.4303467120487535	0.12524353605904565	2.5653316412466416	-1.3100435623302518	-1.2681806688854182	0.6773777847120313	-1.3226780475699433	0.09838700054597616	-0.7629923418133944	-0.9265554027395945	-2.2641024074143545	-0.1399267497858463	-0.09072692430656677	-1.1218802397425787	-0.3743033313025792	-1.4069751640884527	-0.5655163097653155	-0.8861427275668902	0.023536714094321946	-1.5901795452836274	-0.7502233400215494	-1.638823641821336	0.003158937120779226	-0.35892763274119827	-0.339499173690875	-0.020835770909344596	0.3685861434063833	-0.6652624074871785	0.7426911201938257	-1.32680049726465	0.24254674716946814
-0.8609281618658668	-0.45173585912240266	-1.1165042270946546	-1.5699750715505343	0.8532760591498538	0.5367116040285506	0.2751003302621665	0.23627442797150672	-0.47447409022617737	-0.8716236084000564	-1.2935879584192809	-1.8955926849471347	-0.0026053083880744794	-0.2058581182913764	0.7421567580984116	-0.5993058969325609	-0.817143047133988	-1.6943475850470566	-0.9843232610445968	0.47071210885085835	0.12102086884059626	2.4614349076879276	-1.3981235016907232	-1.356078796712636	0.5068726664665315	-1.150237995898843	0.17294929154377986	-0.7014616181641619	-0.8595173960719613	-2.2123853811506624	-0.26441296901970773	-0.29829630870565615	-1.1399164291233166	-0.11717006036068293	-1.3211824846695395	-0.5695957064136618	-0.9459392899208321	0.052271341750100196	-1.4488731482041832	-0.6841386468326729	-1.4580817241637951	-0.11450851455879762	-0.30877327373881636	-0.16950766314517712	-0.16089940535222727	0.4162933874954954	-0.44919182274775105	0.7687496244649322	-1.5070846124187736	0.38863402334689434
-0.8563186145556984	-0.4156583707828866	-1.0998702979468624	-1.6140855324198466	0.7796007982982789	0.5109834099662633	0.35930878217349	0.43749332326544393	-0.41440312086038655	-0.7109392493749328	-1.1713767075152088	-1.9693967532983543	-0.021714502434054112	-0.2788446734713938	0.6230746350503469	-0.5855054038871474	-0.8636753995845167	-1.8221003513238057	-1.0556903812813005	0.5234174116721191	0.07195749735004561	2.394773959174631	-1.4364863128080605	-1.3958323012547442	0.37684267853202735	-0.9308201982961742	0.2321128485311709	-0.6582482168591499	-0.81591563181955	-2.144449895450676	-0.4431199608398807	-0.4621285860317285	-1.1409116966396162	0.1552505323319744	-1.177925634240746	-0.5393024090805655	-0.9914567484960936	0.07192474274108059	-1.263865918163416	-0.6562896797672133	-1.2442998397378102	-0.26399583267204924	-0.22955122928446597	-0.06904445828043779	-0.3580226999118767	0.4605402964009747	-0.2236863347133901	0.7901781991399647	-1.6048319786472565	0.4964299816087629
[truncated: 197 more rows]
[truncated: 4 more columns]
