# Supplementary material for: Obesity dysregulates feeding-evoked response dynamics in hypothalamic satiety neurons
Source: Sci Rep. 2025 Oct 14;15:35837. doi: 10.1038/s41598-025-19800-2 (PMC12521569; doi:10.1038/s41598-025-19800-2)
Supplement: Supplementary file 2 — Supplementary Material 2. [file 41598_2025_19800_MOESM2_ESM.zip › Fig 1/Fig 1ef NCD and HFD/matrix_MPK148_4.csv]

0.34249080414612126	0.29200679807202157	-0.08920623276023125	0.6071544958981723	0.4052884038707451	1.6643197037878235	-0.12069905662829372	1.351470698739346	0.5912363258672492	-0.4425441694741191	1.201554479636242	0.9865726919370861	0.5953245336272323	0.6181417301299829	0.9512952091776604	-0.3625004366944741	0.9657893023247004	2.314457014749876	0.49207652984882105	1.0029450610760597	1.5319332732877704	0.13201082238068232	0.8658880670849165	0.1630693933589616	0.5474714110598194	-0.26796525051329073	0.7012877759686573	0.9941335113283923	-0.7735095179029016	0.9969911785089479	1.3246749832325242	0.7676179277404405	0.01892844180793191	-1.226767673348919	-0.3280971186713676	0.43975771525121576	-1.2921780000807992	0.34492591741484163	1.2168768291806789	0.4983056102282319	-0.545228144796986	0.8723956035609863
0.43868346017358906	0.3183496996273621	-0.04779278302781769	0.5556733632469175	0.3483530861028788	1.4889291528856101	-0.06437692468143735	1.3904351358251417	0.5846219659790555	-0.5280274137576441	1.2904009385765067	0.9667624135637108	0.5919471940528753	0.6135430749842886	0.7908006004257511	-0.4323705134547504	1.0079110390224688	2.3816703754312054	0.45014436468137164	0.960759068607274	1.501873072287541	0.10014488690067522	0.8201270598551873	0.30203714662986325	0.4480699566794596	-0.15696905196530495	0.7080933084379799	1.022237080891062	-0.7994931067673297	1.0023158976679347	1.2054779653210121	0.8271765775708806	-0.12035848429727819	-1.1990478500688266	-0.3021135738607368	0.5103352771471792	-1.35470268870258	0.3143862718353667	1.2896387762465482	0.4779265490802899	-0.4393246486213755	0.853727610195639
0.47690260735887025	0.312372197194927	-0.005975478732412415	0.49268877308489234	0.2518416975849979	1.3534741170051359	0.021074870412454972	1.4119791398052326	0.5880627693552375	-0.5429359785225395	1.390985092342083	0.9666961584520924	0.5729008368614391	0.6577745841391557	0.6985607441575756	-0.49084380290287594	0.9787229476177884	2.3519428661927226	0.3944518513171502	0.9722444889170941	1.443712639436531	0.11613570855404005	0.7643362428216864	0.34068376890266006	0.359382118570387	-0.01986714851348026	0.616514512818252	1.0265898223048118	-0.8038702704828434	0.9060483560475366	1.168655451132637	0.8556850431759907	-0.2367680884888456	-1.147940807466296	-0.37101751415479756	0.6114135054821587	-1.3598294902651507	0.2218035592995614	1.325951235705032	0.40125427260947255	-0.3125917332026241	0.7767294070313913
0.4790838224907973	0.2888408163254614	-0.0035982439184289103	0.42931704733356196	0.17557021204345916	1.2391197610474982	0.10989881862927972	1.4451110394777904	0.6035881418705779	-0.4938946470590682	1.4620277368624643	0.9440700378350024	0.5166118439554874	0.664861400523086	0.660150313668491	-0.5537851510131521	0.9555938612152757	2.269865750892158	0.32496643372730094	1.0073994826410817	1.3443708323214592	0.1330174804731862	0.6867932757762459	0.3342392445300288	0.21791012224671644	0.18605568472756118	0.5186479969823035	1.0461180181583356	-0.7452558574306816	0.8021740727714437	1.1336185114469255	0.8774270416435023	-0.3146034310039765	-1.1312072299359706	-0.4243981497350894	0.6836687925407146	-1.3027520283035963	0.0927931334221632	1.3608386024149577	0.32439568967246585	-0.17374955327138858	0.7711609946801994
0.46404355938810865	0.24388387552432164	-0.00027745798908519954	0.3930384922525299	0.14187218567410778	1.1398332731689855	0.1723195253729267	1.4365176941850153	0.6395011095362398	-0.4701732149120982	1.4785246230770182	0.9011566020408976	0.5037917386324157	0.5989206845645344	0.6207393617072539	-0.6049152831817471	0.9328842443898362	2.1698292256175447	0.23061255089477095	0.9884812922296152	1.2616425165137692	0.17844205908880867	0.6431761403920769	0.3526615536920352	0.08743395452537775	0.3778974012407944	0.44883211062858785	1.1087620102112925	-0.6865622829070683	0.7086787658877864	1.0819003379629466	0.8749471486113458	-0.3858203343191997	-1.1010602642347032	-0.47061339234485233	0.7407755409401904	-1.1898314375827805	-0.03933149300052061	1.4035091679823979	0.2844716470944458	-0.08560548711317148	0.8075286882970916
0.448747686119418	0.17451262357528732	0.013930879818047004	0.3060230529388697	0.06665882343235416	0.9333581635885014	0.2992559786727699	1.3915597460636124	0.7154660306763867	-0.47563445758387035	1.5298942992536406	0.8673399930717597	0.5191758650201032	0.5213700305425311	0.5179734713211058	-0.6558122992462293	0.8840626463915852	2.0079026378275673	0.05504439847627758	0.8949646418438455	1.1471362739344015	0.2792189478530399	0.5858056283144807	0.40253478370950513	-0.12507193075400944	0.7035050313975456	0.331836130699542	1.1790777090059779	-0.6189211338309433	0.5740225347116511	0.9409589905522612	0.8467821584954486	-0.574633165833521	-1.0262300044517954	-0.5593737982380107	0.8396293696213988	-0.9977769929605668	-0.2010651189983328	1.502925830572287	0.20522547513687112	0.017641144897700627	0.802434245247859
0.36405107530508807	0.09945710516220246	-0.021336637746632803	0.21477914490284475	0.03505068471916463	0.8182532465329346	0.4160042246650268	1.3035755332892385	0.791130299094345	-0.44437355125579875	1.548950792028841	0.8400163850410511	0.5480417795862431	0.4882863723640174	0.5088180145622452	-0.6637641485753872	0.8125663873659903	1.76587308715932	-0.14198468816456472	0.7914648466564554	1.0432006514869836	0.3922978927546496	0.5484445867954166	0.35143011591382667	-0.3091684413745305	1.0075331975726285	0.21439631169640322	1.1840171242624487	-0.5387072804655791	0.478549474997512	0.8037951252005546	0.7482184321093872	-0.734674518259945	-0.9421686456244147	-0.6848966794003324	0.882971231349819	-0.7626239795503977	-0.3367767984668898	1.5562023748645846	0.10217793556009484	0.03275113215863783	0.7780088333679626
0.2526135926038128	0.06633755260125015	-0.09189370130669942	0.15751468059095836	0.06631992273135819	0.813806526065975	0.5229086534558726	1.2136860984638105	0.836508816630305	-0.4316754894770976	1.4992973838350767	0.7763584737997747	0.5774866666508379	0.4534432287384568	0.5888323207871494	-0.6693589350740806	0.7792418598540582	1.4897682830073742	-0.3406285538366989	0.6879388489892732	0.9767378774073325	0.5020166823681714	0.5208876843595445	0.25557499925802685	-0.46469879270783016	1.2499218504423868	0.1472878436946095	1.19477596553947	-0.44362969669604285	0.46306552976058624	0.6350464308682978	0.635613427724084	-0.8640262929926138	-0.8651632418137855	-0.8133802968259382	0.8635397808150025	-0.5201485560823844	-0.45102037204880807	1.5160805328666807	0.030842622782314554	0.018145800660837118	0.7493613145773992
0.13366245347344916	0.0697210445441383	-0.11608091822488653	0.13572763771203195	0.10145262873494063	0.8819234860853247	0.6540064872052905	1.1218385187525755	0.862625516431258	-0.4666489647150476	1.3843074289834836	0.7019407324319552	0.6653250657030954	0.41897330929862947	0.6885281178888866	-0.6462545389776354	0.7488070116508552	1.2284734627861267	-0.5151549133317788	0.5876619588165777	0.9704747849791501	0.6374226095146003	0.5371109017171523	0.13580536094940804	-0.5661070903311917	1.3306617248176436	0.11166236068131599	1.216038161097492	-0.3634437826735414	0.49639996208287396	0.4575047740962355	0.5325433029194819	-0.9642169748580699	-0.8036225815173126	-0.9400134540869898	0.8082992660233537	-0.3005096900093843	-0.4978598758014704	1.3913739551158202	0.0438095528291907	-0.033863428575229	0.6596153726415491
0.020251504384776298	0.10690078743655429	-0.12865915215957402	0.0994348613236367	0.10350862632100111	0.9775138145948039	0.8143200816282871	1.0494665422298932	0.893813225479825	-0.47146454322858034	1.2676899786309097	0.6777708677142015	0.7562788881994564	0.4980435189339909	0.7989966530332371	-0.575050520066051	0.6942060550351566	0.9850919633773166	-0.6495982900984745	0.5515549416600634	1.007789074044942	0.7561666096126574	0.537186125290679	-0.005071120877711777	-0.6326464866072564	1.2894184672861069	0.10151324052055177	1.1376888156500438	-0.3074812789149801	0.5754762675614027	0.2646944713546836	0.44955962472436245	-1.0101314602358384	-0.7809161999596467	-1.0340785124518737	0.7153495218469048	-0.13710960803362793	-0.4750183894035665	1.1957964187539123	0.08986451127154876	-0.07272192233665176	0.5172850082728316
-0.05798104845879874	0.1406003671877163	-0.1322277579343892	0.04131711857001631	0.0773680855839319	1.05256992438744	0.9335651558902892	1.0031590618223283	0.9067012055043921	-0.3736733259286208	1.1706024742901848	0.645358867111335	0.7596148725953485	0.6445073529652339	0.9423590447962538	-0.49076609753484196	0.6204027133356588	0.7257636140514324	-0.7239302151841303	0.5773905867372173	1.0848753213572007	0.8421421531822499	0.4981450906294813	-0.15705517146427955	-0.6475096693758038	1.1934377443284978	0.11621910850859771	0.9501897480122198	-0.26663395964637576	0.7343726488136844	0.08470856148563281	0.4214221126476082	-1.0101014899451226	-0.7388987836192948	-1.0965007020028665	0.6392750536878882	-0.031720400260437306	-0.49854656605710257	0.881859448498185	0.12536019246087798	-0.02822315828136352	0.35984578198412226
-0.09868152954937018	0.12455294825859238	-0.04356332433174366	-0.019417344738252573	0.011598756210021172	1.0251532020179077	0.9881796868940429	0.929067093170222	0.890706480683854	-0.16350964242180555	1.0283889583311665	0.6094750986597559	0.7346363448045944	0.7898781733096778	1.0542529803940792	-0.38912747614195303	0.5237848874164539	0.4926139085200553	-0.692884786066366	0.6058988847533876	1.1467663022297792	0.9267847425879745	0.46569865591426857	-0.31344776929683915	-0.5949868188751444	1.0833712093724164	0.09038767439680043	0.822446250000074	-0.21972380297606975	0.9536496549418387	-0.04813818151295114	0.42713754478819743	-0.9596015500877206	-0.6766419173624767	-1.1238875124382806	0.6017015503836586	0.0714286181343278	-0.557891060780771	0.538784812660376	0.17337566817822764	0.0788232347695856	0.17630625842946435
-0.1258212186751568	0.06542884333658858	0.07510383189619416	-0.09683814201819899	-0.054825781185819586	0.8592933609063438	0.9793977391866591	0.7814653070482747	0.8558107213949381	0.08108946285776082	0.8409014766174092	0.6135299114906931	0.7261171780415244	0.9524972828092417	1.0847346208607096	-0.26700053937653806	0.4216207415337251	0.3141874008736788	-0.6407951398956211	0.6117682402273064	1.1378869813189434	0.9817691018476005	0.42756030413540785	-0.39243218839117244	-0.5068111438853784	0.997729472421691	0.04345908963011979	0.7402929870562648	-0.16624790073248988	1.2244496578845585	-0.16800181390545996	0.41861935265558614	-0.8205693714536043	-0.6171968226536879	-1.1008801243923134	0.5666842215968126	0.16785706839381015	-0.5345074504968421	0.30203305811701264	0.2457428321533727	0.14071777983648265	0.062344265286971304
-0.13219424774271873	-0.011869446878639844	0.11453472286482243	-0.19498412456069164	-0.060767840143341446	0.6727010396558332	0.8964858211257868	0.5871061964233769	0.8021943192709553	0.32396679704869075	0.6412817557144754	0.6448023241737536	0.6911306970630812	1.129458864589261	1.0475919744287994	-0.1835190723150469	0.3704687569961834	0.12866316233935068	-0.6490513488136853	0.5666213675417711	1.0889978632086657	1.0120660391972247	0.35725133741093884	-0.38861473127872237	-0.3636354212668623	0.9778121342558496	0.013603514579939574	0.6302348666578006	-0.1315472368941814	1.5125254163208743	-0.2659941426119428	0.38539840333839726	-0.6802185000279595	-0.5139305336303419	-1.0437934283157886	0.5472301500485649	0.21767620531705037	-0.4202277353225231	0.12681242355567893	0.2598104034774394	0.1452596817047005	0.011469621685699039
-0.11434252427505823	-0.1029917184605221	0.11400604052781242	-0.29587955985987985	-0.011107590756928964	0.5056799530720058	0.7431174271772586	0.37845792041557486	0.6934181643824128	0.5441920803547331	0.3757336716078994	0.6202084267416549	0.656337206917461	1.2498503233597584	0.9864916357596256	-0.12218363514421231	0.3743371986514151	-0.014459047513725865	-0.6536612824997965	0.45009893989662675	0.979459812091313	1.07429833672289	0.2981506831421897	-0.3717686624728226	-0.18521451419297683	1.0354794485776035	-0.04631476042166145	0.5691166997199908	-0.09930523522799242	1.789275581625382	-0.2829451965572817	0.34849539677679	-0.5754723339735858	-0.37944296996520854	-0.9305144252422742	0.5683581765904997	0.2303483213532318	-0.30124961313597687	-0.007793067671714668	0.20467515449827603	0.1338010273182147	-0.05939896621154549
-0.12220017943222475	-0.1667173724248529	0.11653931005931739	-0.340970585069703	0.042755027321874875	0.33639302166424695	0.561968231330866	0.18383419561691736	0.5531937347527396	0.6616760544809812	0.01815811462730523	0.5297304463179566	0.6816465761359078	1.2891721572141601	0.8901126358669347	-0.031786390327396	0.41409359301180315	-0.020112651337893646	-0.6373832680714363	0.34410990912878076	0.794209694278858	1.1790463181003137	0.27154661263767493	-0.31209318774080896	-0.04777710897244081	1.1261639062237863	-0.07785692395337261	0.6041184181753174	-0.09913759917080336	1.9752519631719376	-0.23612346515395655	0.34093893601398895	-0.44048614458620483	-0.2546905021314568	-0.7428469235536446	0.5965665803354585	0.20737802130875654	-0.16365857086253008	-0.06245085570492581	0.1583450357366209	0.1021264567731894	-0.12744118501983354
-0.1660509646641474	-0.16984951925198427	0.05303134432604496	-0.31514469089990654	0.09935144438873983	0.23686578777318584	0.40911642254159347	0.031469354367337485	0.4460411045640235	0.7150509582287472	-0.37829978941323866	0.42157560211493905	0.716384926043578	1.2673385423485617	0.8005865227698035	0.0931379396873632	0.4764547368033584	0.025976510272155712	-0.6613965949561492	0.29807215213023863	0.584092192605984	1.3162572873436464	0.27743912589739284	-0.17387661151461498	-0.007232604078494678	1.1845918543934615	0.009165123839071154	0.6447692379871842	-0.10299322848616968	2.0347197790491167	-0.15574880487380946	0.3799027955109055	-0.32246313974439456	-0.1263304783492906	-0.5508308404783151	0.6226259878047383	0.14261314330853972	0.043830311115895894	-0.08336683235301225	0.12622006845867798	0.03138559303485955	-0.15043596563248168
-0.17189894304148326	-0.15552284765381133	-0.01801034470961327	-0.26332224687196265	0.13299298730792447	0.2432951224610847	0.27747330445740237	-0.07210063324135256	0.37009622693868766	0.782953305536887	-0.7454627744360118	0.29934817220454446	0.7581536562897055	1.1883483093244271	0.7251225333771488	0.2567336411953896	0.5220137936465925	0.10131692645072114	-0.6703039244513457	0.22970988234697015	0.3822990542870216	1.4618547598679943	0.3733241076214903	-0.025168185418079782	-0.04181929309475	1.1892120007289582	0.1292975665583253	0.6600984577486404	-0.04932175084253878	1.9930348347759126	-0.004109882220466587	0.40413842603014344	-0.2588362125531394	0.013701049971865342	-0.3378120345352823	0.6637509902171954	0.07303352992782405	0.22432142357021667	-0.07225110891425128	0.04109234467612871	-0.017773815421151303	-0.20720760153047496
-0.1307458320455436	-0.12023786024941052	-0.01234903801746692	-0.19900401410841317	0.11735836830183048	0.23672417247169367	0.1175041001405757	-0.20398433744210145	0.2872563802177819	0.8155593455279571	-1.06282439712857	0.1736754764900781	0.8426285008270981	1.0900570541236245	0.670600966031711	0.4470599893082724	0.47407774253327684	0.2742127347038944	-0.6002954399978642	0.15123345536311117	0.17918458845156432	1.589762819842652	0.5169008349625427	0.10908316116227894	-0.12046246268021618	1.1858595774733227	0.2348720876475625	0.6929995053477656	0.07523183964955453	1.8467825485424327	0.17476500351359156	0.3886682899957564	-0.179504853026408	0.1619026314703112	-0.08466908402414766	0.7210273962173837	0.04203867091584832	0.2923760420627063	-0.010029367061766502	-0.05951314706688572	-0.010738320370379724	-0.3109109216834115
-0.0880356741751457	-0.04993856479604335	0.05340582764809552	-0.12418097563996695	0.08929739025909891	0.20064059365063353	-0.04774575247088555	-0.3772536984185253	0.20233200795635647	0.8474928186875286	-1.3139617483445831	0.0959449795414216	0.9384898045008885	1.0318607400191087	0.6787696070920137	0.589364419974059	0.3336020419445216	0.4576168718041573	-0.5100761728301324	0.144997265172073	-0.025700456255993022	1.6554663521700608	0.6381361609656858	0.22791690675945925	-0.2366398722951078	1.1440810590858494	0.3603010099842464	0.7119907053855695	0.24700291958346793	1.5952867655348315	0.33484770959288984	0.3505287716729648	-0.06061270975381853	0.29214601166672316	0.1155198647779688	0.7965363390406935	0.08583938861346067	0.36256301450689954	0.05380382582178213	-0.09125976890579024	0.020164423713380755	-0.39974963403515373
-0.013605212536650008	0.047583340117815266	0.1363428692664693	-0.03972537165150869	0.10899881767718278	0.21211143307177255	-0.1803646425225665	-0.54377539796413	0.12273921063510795	0.9029392282763073	-1.4668871437828255	0.06340046871532562	0.9966076152988055	1.0518015750856127	0.7578245091655402	0.6595323673118096	0.16131656509438133	0.5468762147889572	-0.4196485470777208	0.1732435383903001	-0.23291103739258268	1.5825426514550256	0.7516986824689394	0.30150762838523293	-0.3530367803897062	1.0412264598729837	0.40743671965217354	0.7000395914604327	0.46769578887397056	1.2776292339930317	0.48708975963380113	0.21253405912465134	0.08039750806759205	0.3565514958045834	0.19388685274687706	0.8581786006325223	0.20594028782707285	0.5072016672986872	0.13750061916986947	-0.09101900362640439	0.012268045301969406	-0.41684742235108174
0.11546673127771223	0.1641881395895614	0.22743043024707194	0.0472711059190013	0.18052945896807632	0.2146321854383963	-0.2851166331498405	-0.6878313541577251	0.051704994138887836	0.8724315967995118	-1.491447530434094	0.02205727906653468	1.0199870761890513	1.1074119787603824	0.9018996011552909	0.6473844281086312	-0.016748270373212172	0.5978508275296742	-0.31205738291204593	0.1858207286915537	-0.42273294841210973	1.4279477383245598	0.8158643906885956	0.3147825276343246	-0.41092166518028944	0.9279483597812448	0.3463644630579539	0.641902106142906	0.692439862879893	0.9592617398967034	0.6107626176320078	-0.03762600918276273	0.21130773791752025	0.3754381122403988	0.2573884773938611	0.9215626802583212	0.3952530081353892	0.6114701613777285	0.23787099767609776	-0.10732225254475866	-0.048498445706153706	-0.3553302778592821
0.22239602012153564	0.266504935942485	0.29851617614414855	0.15080222351598865	0.26602280914013693	0.19330492103316957	-0.3876013889114795	-0.7884376630203348	0.0068075209584325435	0.8006821672151968	-1.4375034522831847	-0.03484261078984728	1.0057057545603434	1.2064230234622475	1.088654472107763	0.5111928197284534	-0.15533635786513542	0.6371187932214372	-0.17946318858441598	0.2200673697826728	-0.5293640789931721	1.3212558654581579	0.7809105035224363	0.28242034282298956	-0.41136066213969713	0.8173465639692192	0.2670356258829958	0.5574778476788793	0.8107071012273643	0.6715240588673026	0.7071677690027873	-0.27575069634797034	0.27670291226105304	0.3904253851143208	0.3212601940737563	0.9835442570515728	0.6192719459781509	0.6617792580009612	0.3017699640711216	-0.10429548903248945	-0.12238598655579414	-0.2805187306157096
0.2823966403769395	0.3520589464983588	0.3303472585182653	0.2690286920539419	0.3273186492608579	0.2130744171219438	-0.4386859213269719	-0.8082572646347735	0.004843256506788685	0.7569922258410211	-1.3591469416174606	-0.13048848991964207	0.9094308991019338	1.35880512672446	1.2862917272915804	0.31869072131052456	-0.20399482880563413	0.6335852908313339	-0.030590979828425235	0.2879317924498479	-0.5621594279525504	1.2350303929828383	0.7349489000966317	0.23496073085080837	-0.3917939405203454	0.6694737096092254	0.148796896546505	0.43549700079928566	0.8337570590909749	0.40197494233018355	0.7954783159614652	-0.47213624206338045	0.2687308149304486	0.3985158598515715	0.3213835580847273	1.0064819646677616	0.8511148288142263	0.7522055221901308	0.32738874678945484	-0.11313501428991057	-0.19861869242236213	-0.16882481143349298
0.36062919322051595	0.4363175629960995	0.30153407115124675	0.3836334676503131	0.35104169833080257	0.24400319896856795	-0.4096423557064825	-0.7638814676956384	0.02276215874934493	0.7007925414009621	-1.2108377152365644	-0.27298998398473406	0.7035372506015378	1.4690395558688352	1.4273515490912918	0.1318611147593227	-0.1575036173466808	0.619789268456054	0.09601290518957145	0.3197416029200994	-0.5371599113404868	1.097680574347435	0.7117298904008911	0.16580318522658413	-0.29706466806512444	0.48371002097333593	0.0033656266043527007	0.29628497541004867	0.8426417701220406	0.13905214296869167	0.8589654093896995	-0.6728083618842339	0.18370510016757086	0.4171372148205895	0.3240050433178482	0.9991075142901703	1.056276053083358	0.8299460874462848	0.3023948124301056	-0.151382298672213	-0.30774307979210463	0.02033255685354063
0.4827306364922276	0.4803029582536406	0.2055121416918837	0.4635761767691605	0.3396998215373651	0.2993181357327203	-0.36168603342204947	-0.699421454968306	0.04695468112827976	0.6678636693307688	-1.0135852605168825	-0.4167900782375148	0.49491416032267965	1.5412051180680668	1.4876569528921808	-0.12285708166720177	-0.05650466473359965	0.5951162039408069	0.18237753854066857	0.29657861078196024	-0.44279070011248545	0.9693281963181513	0.6854016396659806	0.07945476821856226	-0.1479938434202625	0.30087618123312915	-0.0872663123239905	0.2129394398181242	0.8362157212630927	-0.07934586190146424	0.8836618887332817	-0.8414685661099479	-0.004148682043818163	0.44193916196593463	0.3731347606867853	0.9669178121818488	1.2143264290807791	0.799117309127595	0.2672388705483349	-0.13838097358542295	-0.4079024059579165	0.23408980424818107
0.6382723771724323	0.46912776772227305	0.09111850102144407	0.47307601008712474	0.2964109053297375	0.3976274780309164	-0.33318775213632945	-0.6162267587389401	0.06990450558882497	0.6708498660626226	-0.8409819649303352	-0.5068175239022203	0.330678961592514	1.639629667620915	1.4775420919819429	-0.40417641575185337	0.07453297037100298	0.5557867860335626	0.19084210604341365	0.22116787393403356	-0.29112872776930443	0.8721058519909064	0.6955317475677936	0.01601109388522689	-0.01206157063198201	0.13688915794688788	-0.11587913796673302	0.16706533030975937	0.7872380532207754	-0.2740108328058547	0.872678621570194	-0.9511608983466807	-0.2433116019619594	0.43318553356169415	0.4430821549069696	0.8971093647424428	1.3366006463480897	0.7375320356750164	0.24921692840501658	-0.04541118070290242	-0.43643029939162775	0.4560470113453647
0.8244481098478518	0.48546520024649886	-0.02409019158522239	0.4145411089842126	0.26112004566568947	0.46580108417086485	-0.3350818977202742	-0.5629599255615514	0.06870189470006124	0.6354190453792563	-0.6850383051084433	-0.550466391435271	0.19842510087258827	1.7499174145061098	1.4389740450965594	-0.6342879122998764	0.22696355390634143	0.532404218043397	0.08853804096407027	0.09015547496265519	-0.13029674246166012	0.7009878612041364	0.7512222665032613	-0.06312109774249249	0.16127951448303085	0.005693904993092702	-0.11863094022606455	0.08826178575826668	0.7374780835782424	-0.4518733565863332	0.8206192049590388	-1.0582428168653535	-0.4676991685568363	0.3640849214615619	0.4861670357383569	0.7965363390406932	1.4188189401026183	0.713497876727853	0.23020838358961568	0.10001104804563199	-0.44872015150563394	0.7291580096081585
1.0377273212566318	0.4994438555305437	-0.1060359538217053	0.3333090013311898	0.26690395096274105	0.4836162890989998	-0.39862187230898105	-0.5248290231230937	0.03144100066324361	0.5980243295479106	-0.5493051803260867	-0.5455105090863446	0.09920024268392787	1.8582057461105728	1.4004334097583526	-0.8535724609013556	0.3973148099288661	0.48662231751074253	-0.08106584696787675	-0.10112262753556063	-0.011113000473904528	0.4588067515560632	0.7810358761449864	-0.17872847636076297	0.38438404063956283	-0.049578821288923554	-0.07025248115069803	0.0029859039741576996	0.6473457634958075	-0.5106312099089857	0.7398953656650346	-1.181289476122889	-0.6579505740255522	0.2387488784008584	0.5167304694562566	0.6528024197179503	1.4499809774264176	0.6691882844433109	0.21458717461502214	0.29289843187292364	-0.48502568081825564	0.9805303912978452
1.2291535608343076	0.48188836590687584	-0.10198272257130099	0.2500479871611586	0.283532678691766	0.4368549165451725	-0.5222579204246773	-0.4817762970527439	-0.021153182205291995	0.5593920907466077	-0.44372510855293656	-0.49179086458756294	0.07240208704086579	1.9605491496136556	1.3803133341266014	-1.057549051999472	0.5694371597212561	0.38365913047389266	-0.23236022427080671	-0.3186294123078483	0.05429271159254907	0.261946083479558	0.7692759241500579	-0.2674905114140779	0.5576624119032346	-0.0025603808380141534	0.011502676295927095	-0.023016994732313455	0.4799332210488313	-0.41221687675464613	0.580447530520021	-1.2533918508195785	-0.7720474707834912	0.09773588265256518	0.5308556487123596	0.4489644677164965	1.427010677381945	0.5709554362953675	0.23941667519569476	0.4511844055486013	-0.5710843312493987	1.1504265776453029
1.3417497760933228	0.48096032240254105	-0.018384828031663535	0.16841768290199371	0.32526265167479684	0.29458818466276426	-0.6248861720638893	-0.44904352375893986	-0.08739699866127762	0.4523732565184839	-0.3507507292056161	-0.4302266148733705	0.10341847088700337	2.012533946912697	1.4155919953501193	-1.1752208809974092	0.7382270567624512	0.2877322221095049	-0.38967095570645816	-0.5793178837811013	0.09662804522101436	0.11829250244418617	0.7178229998566842	-0.3321409947700571	0.654994309189234	0.08618023475237992	0.06467459737141978	-0.06667688360846348	0.290364779709922	-0.2739432173244709	0.36557546281215486	-1.251385953962544	-0.8006091578363748	0.005610575234614365	0.531935083808349	0.22311626964940903	1.3726108547147575	0.4659641103682965	0.26950805669412303	0.5282292949517965	-0.6693734625282906	1.262015816490895
1.3803319492267736	0.5023633257212656	0.10360862123329198	0.10677305592254242	0.35476960604179053	0.15167002239347396	-0.6549916071784095	-0.4178455126729294	-0.16845297256385136	0.31971617467361757	-0.2562376268391821	-0.4054207010840968	0.16046104704491798	2.0008573616732224	1.4617256292577943	-1.262846634354225	0.9275709630802386	0.1854757355506753	-0.5376055508313744	-0.8805153890163041	0.1296876596836895	-0.03471952761668586	0.6119583573778308	-0.3707096259835633	0.7335120510720096	0.15058056720940605	0.04721692712404262	-0.14596301470799986	0.11401164754615296	-0.16433852200108862	0.1733048003647409	-1.1976389094096767	-0.7738756585172033	-0.04237522410862575	0.49446326547610625	-0.003636768954807146	1.2759483548187258	0.35435887303170316	0.3318942323252884	0.5873887636006799	-0.7350380830021395	1.3376996998730335
1.369287779535827	0.5206728506922074	0.2621912939054494	0.07760989495840939	0.3557411213846552	0.021044068293995622	-0.611713250502813	-0.3587307062554991	-0.22241011443964848	0.21576424519712534	-0.14950351280169294	-0.42219649534543063	0.22445129318436977	1.961775457652508	1.500704849350912	-1.3644852557471154	1.1466972093702281	0.00566655305599727	-0.6016237259752194	-1.1081625334689735	0.12168041493373764	-0.2031160703188883	0.42623135433641035	-0.3450710914412495	0.7543957635695888	0.22796801832902558	-0.006961029186045626	-0.18300862913152152	-0.04778508698496422	-0.06362526247969484	-0.05737555360675688	-1.1264433100045221	-0.6597787617592652	-0.09707213856178379	0.4155719804605756	-0.17060246906830584	1.132509363274631	0.1419547344866405	0.4213133211714354	0.6497813660013035	-0.8005542753103605	1.3725931454157485
1.285840930182425	0.546058707383702	0.42046556854768535	0.0964009824196959	0.35707413080858524	-0.14631689501341996	-0.5169198737790117	-0.2967316053441097	-0.21976437048437125	0.14159357501940892	-0.00945012723489903	-0.4873915251762158	0.31956820364585586	1.8867573963194306	1.531542839930912	-1.4212360762037466	1.3681538421995127	-0.20170394808148712	-0.6311325105309454	-1.2664779163859874	0.17416354388888147	-0.377955224813128	0.2044973340994348	-0.2550037323430369	0.7187115821548132	0.33797821003711764	-0.05457016719966133	-0.2506842956339558	-0.16817571539017565	-0.029851329528411207	-0.3586535554704553	-1.0826982716976885	-0.46251430826287365	-0.1570477562041655	0.32092094304358326	-0.19942164017582534	1.0193296461704906	-0.09112239491222393	0.5266495997937995	0.732226276670706	-0.8716513666461989	1.3917845404642388
1.151663321035526	0.5935242657825001	0.5514906744032203	0.1756989922714558	0.3499798094676696	-0.21958865200720373	-0.3854202515723901	-0.2521970399007224	-0.15620638501328793	0.05292236395457549	0.1293012619311073	-0.6280908802053364	0.47360245835551257	1.8277879749730317	1.5121080529787174	-1.451385759002249	1.5763039678894137	-0.3983817637254455	-0.7107775795260173	-1.4190549562280546	0.3257726631314018	-0.5675957245020001	0.025615676249094377	-0.11949631922890473	0.7192446498912357	0.41792927894046406	-0.09350964863280053	-0.399604826872115	-0.2699866807901728	-0.06474091792252909	-0.6119670582491203	-1.0808022869972007	-0.25754749005232613	-0.23468978753510342	0.2224147802837683	-0.152188964137756	0.9480113783468193	-0.20898012773432056	0.7253184911948907	0.867639548804806	-0.8445483836025174	1.4290507403038564
1.0198031770041078	0.6465580852073034	0.6828241782886801	0.2750206028892257	0.3484660530032067	-0.1930782675672415	-0.2322240526769439	-0.24550230130465628	-0.04179800246237457	-0.0399187614655489	0.22464290746168553	-0.786096070388727	0.6446750465913111	1.8257352419514803	1.4146051796515535	-1.4785826378153286	1.7698891777087187	-0.6024338452270099	-0.8219368844543865	-1.4951731600304257	0.5051560867706283	-0.7388525646808394	-0.12337714838599365	0.0411324245606946	0.7893587356939074	0.4951477003161019	-0.1036291795219583	-0.4930562925290025	-0.386884891337261	-0.040399344624307984	-0.8426156686739054	-1.122788730799235	-0.0791643197073674	-0.32737214403332504	0.11064698634464132	-0.07966599508696544	0.8453304592251595	-0.2516994899531875	0.9836768442567969	1.0405090194032316	-0.7361958226940412	1.4511033978868506
0.9041109731923876	0.7028593911369536	0.7939576112142319	0.38871521481441496	0.37779226032967006	-0.1960521888986455	-0.1070382490834755	-0.2987691344820435	0.10021029998563065	-0.09843207580596473	0.29569048378661134	-0.8865388195995682	0.8348537272763327	1.8549000461797636	1.2670762327168419	-1.4880885945052338	1.9350902794793974	-0.8007401445811888	-0.9144741408767171	-1.4760977547401946	0.6696877891244624	-0.8698430811594509	-0.22538031409039389	0.16853697709421164	0.905442074531787	0.6080032260478844	-0.05578332733549585	-0.5752095554728156	-0.5046771608560292	0.08036190512742525	-1.1122136109169125	-1.1940942423609369	0.06565212503504485	-0.39185720661122314	-0.011082451480339128	0.02240001750104454	0.7203813889686808	-0.21975032227004224	1.1634029643539605	1.1869630993491298	-0.6491575463697512	1.4217580101854304
0.8145083571259996	0.7829804803445348	0.8671140295979305	0.5182808057558445	0.3992333780128856	-0.18613911779395895	-0.04633949287068645	-0.3875736511950668	0.23750837645264994	-0.13518112747906857	0.3522385547391024	-0.9280940256055329	1.0380730742362196	1.858632288037133	1.1295250889564572	-1.5076703472506519	2.01327474787277	-0.9507142764602957	-0.979455974474722	-1.437632514402199	0.852110266051622	-0.9579846752453335	-0.2031392108505218	0.2743174822423741	1.046705024684309	0.6857287366554712	0.0077448388020013	-0.7268836687792368	-0.6239781548895057	0.20534912246565584	-1.320070354800961	-1.230722468531169	0.12055769762778124	-0.3955178148529931	-0.07921022653870737	0.11668440146975714	0.6262934350747217	-0.03712685586402056	1.2601886864849678	1.2470856291155505	-0.5597741050285384	1.3678476368219419
0.7663304299987713	0.8914068964343296	0.9367679274989401	0.6130705597608499	0.390602706827439	-0.10952523968487578	-0.04642559039723082	-0.5020192813451955	0.360575557402651	-0.20316418280698434	0.3785743910278083	-0.8808143779558888	1.2282517549212368	1.8177908985693716	1.03130951540256	-1.5472223795816782	2.0040697210425513	-1.032077009755906	-0.9883112143237505	-1.3647634180943193	1.004353622502056	-0.9626500148188735	-0.06259650097511257	0.37849711827886756	1.1871840516950325	0.6797563523681139	0.03588423609904903	-0.8065104492068086	-0.7736492146172173	0.358768649725837	-1.4576468862599488	-1.1733208447730195	0.10680133418888013	-0.3772943520841651	-0.08180087076908374	0.1466572442621147	0.5173266114285169	0.18185505249816306	1.311393365165898	1.2019249417109084	-0.4292166905421014	1.3172870342305567
0.7338497079896599	0.9662110697316532	0.9915966915329746	0.683665129506925	0.4112078694481898	-0.06638921884933839	-0.06309981137105136	-0.5984976090971872	0.4527757255410888	-0.2666813943737524	0.4099406679559287	-0.7465020156866152	1.3605607558791086	1.7187531949970989	0.9634111130321965	-1.5810501164672843	1.9866850374594054	-1.0406803199231127	-0.9264808043190733	-1.2437079614447633	1.0758110145940507	-0.9455437697158795	0.12368214160551334	0.46390964257545236	1.297497716209256	0.6777561670643288	0.0748237175321866	-0.7949567594977112	-0.9424307848645789	0.5564763172925086	-1.5771930831853176	-1.0569788270650258	0.12460368687451333	-0.3587525755551852	-0.03680384776765323	0.1265019212975929	0.3464369410830884	0.32638528051274757	1.2849853003099023	1.1269093596625268	-0.2819759502390772	1.273740014193253
0.6920085995375638	1.007779685029989	1.0252781620866234	0.7778860312174424	0.39674810620555784	-0.07052438565300703	-0.07931484553664613	-0.6491712233717527	0.5166744507639872	-0.23442508913505936	0.46287865797895505	-0.6438065926808048	1.4374538176985556	1.5874315993585992	0.8870973656768946	-1.6122099690502718	1.9493056373691005	-0.9811638492306665	-0.7885995109051104	-1.1532045962353326	1.119520528839672	-0.9434332589564202	0.37588170912145535	0.5415148513581882	1.39736952447469	0.7044910382374365	0.15098650264532892	-0.8373392133937407	-1.076036722444925	0.7302142967085674	-1.6010324867676176	-0.893896664784215	0.20645255082143507	-0.33572788023736805	0.07209573291641276	0.11643557032204577	0.16444663083261762	0.42852142064008253	1.227663685062081	1.047938348024248	-0.13853497097613154	1.2031156804148062
0.6497872819649615	1.021932348471097	1.1023776695671814	0.8732635992600901	0.35251026803513225	-0.07873807313974732	-0.12841913484165013	-0.6507324469969217	0.5562203054894526	-0.19560453162093402	0.494955114762054	-0.6248046266691477	1.4758038531918678	1.455603485182311	0.823420341572597	-1.6024190926775632	1.8433429614273211	-0.8806280247052791	-0.619542564257955	-1.100039764732745	1.1644456644004706	-0.9252439885952812	0.6855270122885242	0.6072736287145526	1.4466939685568003	0.7517630233043151	0.2569752735370477	-0.8703254233248758	-1.1793284730167657	0.8636534492197947	-1.5154201412796398	-0.6749791269760895	0.37815234633660166	-0.30161525560751445	0.20776530398104126	0.09331689459843376	-0.013263914635186124	0.48537214548802715	1.2168439424249438	0.9468169306825522	0.028773257319804502	1.1113459186374794
0.6049950265298749	0.9720306758734216	1.1973202059218144	0.9460198077252281	0.3523069276145328	-0.12660404504523654	-0.13068636970728126	-0.6346439052324649	0.555999826826515	-0.156380434007914	0.4806627451806558	-0.6162444662482772	1.4783403041375025	1.342356603681631	0.7360323291556747	-1.4666678147162642	1.707411514590199	-0.7761285322814229	-0.5010386192195092	-1.0923624381530215	1.1933298839110296	-0.9456548492295337	0.9923890432350477	0.6468274101506319	1.4543764153464465	0.8685062331476775	0.362135544823806	-0.8208461084281706	-1.288291910190199	1.0016904544651293	-1.4013655779358107	-0.4439712519474833	0.6453974286561595	-0.24206405631200795	0.29495281873432716	0.032217537328880774	-0.16710139717466946	0.5302600032509984	1.2544992777426462	0.8790587020556373	0.1887194486005891	1.0520619546604133
0.5679699002708787	0.8597374118488974	1.2474128573534697	1.02926186015211	0.38276280394432755	-0.21695460739938416	-0.0362947814406774	-0.638030966656561	0.5195607168970195	-0.031740348794515684	0.4793015671252846	-0.6327552400631489	1.449694950523161	1.277628866326727	0.6118580204202115	-1.2448189889695518	1.5928031045876296	-0.6808161460718348	-0.4271234113032233	-1.1402867736967515	1.20868370965269	-1.0542350738280855	1.2411283263686912	0.6569744574430757	1.4848867040253384	1.0444098533846364	0.439984918418474	-0.7907838052293117	-1.3855767020460699	1.1318502561292367	-1.2717566767020656	-0.24299687369611975	0.9328724572093939	-0.10182031881741838	0.2951378647507833	-0.05471501727566862	-0.306795594533933	0.5748225866823504	1.3135638910444791	0.8458674885404225	0.302118567140419	1.021809337374881
0.5437451477356553	0.7563378980742524	1.263846066662183	1.1065309634868599	0.40675697357506985	-0.310987167592414	0.04621534816299525	-0.6848147525768882	0.47101532402065127	0.15665907204499252	0.47737816335139005	-0.6946110122684531	1.3749247878647421	1.2720305035406734	0.48401056436233353	-0.9945818020998505	1.4713200542941371	-0.6299644377620772	-0.32935114544073474	-1.1301988189759553	1.2380436070691876	-1.1773944845939641	1.3923277091606105	0.6488223393513328	1.4953599171997989	1.2150172083101674	0.4421449352456922	-0.8013723218423185	-1.4310619522302617	1.181953327834742	-1.1133881221453317	-0.05974583068841495	1.1592680332822822	0.14914355491746312	0.1958298359196613	-0.16266249335501082	-0.40312373780631977	0.618770763042874	1.3543105814013643	0.765692650505222	0.38986929865972286	0.9613738896949057
0.5142879934943936	0.6999979236652542	1.257347679603106	1.1530251576897572	0.4445105116663798	-0.43130352774301367	0.04099209821939162	-0.7820604614327766	0.40861986240870507	0.2833168577528893	0.41896587027958515	-0.7027736420196243	1.2391970921540496	1.221325332021302	0.38913919956466786	-0.742142963135757	1.3352953919954405	-0.6510118215640022	-0.23532933410253926	-1.0614435119957748	1.2405277028001982	-1.2946666811360785	1.3930297958468723	0.6305478027227123	1.475636410952088	1.3885825837553765	0.35296287062602827	-0.8199093227760809	-1.4313413456589128	1.1403359990429234	-0.9549560804951691	0.1452128632378807	1.3063022795377204	0.4007971084660117	-0.0036806108221178356	-0.26287358284191037	-0.37232949276852934	0.6902226912211283	1.345628477887061	0.6134258088141733	0.4706142207613844	0.9024039667277253
0.460062930831465	0.690640151663209	1.2141058701218672	1.1966561286770592	0.461252206295738	-0.5839931458154934	0.027130396445973898	-0.9156376963455717	0.3551036778587874	0.35883266159359894	0.3383900475670588	-0.6302375458217159	1.0599637487018438	1.0892572880113334	0.32294031311960425	-0.5298518976576416	1.191603757982458	-0.6814613943343729	-0.1680555560730197	-0.99963186216108	1.2426154002762568	-1.4317110311089283	1.2520357445302925	0.618849143829726	1.4854197717617645	1.5891082033656674	0.18300209452272503	-0.8375095380577552	-1.3924218410479923	1.0638966973383663	-0.8020791595199753	0.3213470941089837	1.3738852851035621	0.5772490361781385	-0.2334152402516317	-0.2953121160979412	-0.23290278070818138	0.7429171329428762	1.290312954739131	0.5127859220312458	0.5562275866956451	0.8345711085926982
0.3843470002617291	0.7175534132889217	1.1499811083287512	1.2319628944216705	0.4150939308196472	-0.6921872361580765	0.07448403604460314	-1.0115338729152965	0.323074141188085	0.41255730009373986	0.2736157266277574	-0.5604046581777625	0.8663388031450315	0.9193336480194946	0.2324547958710907	-0.3465190326681221	1.0283834847701754	-0.7099752223171241	-0.057807819952637216	-0.9051981249825088	1.224328227447981	-1.5100776279931025	1.0371470694843974	0.6132091588055266	1.5468166322276118	1.78044987355295	-0.010866813038005052	-0.8769396977775047	-1.2914490559339455	0.9505055350574805	-0.6401870712779726	0.4618972642970813	1.3844947680172213	0.7113387076430825	-0.4529723387760926	-0.25678853022972764	-0.06612569683360069	0.7440013807149267	1.1773469487860178	0.4729564658129837	0.6675487109166849	0.6914730884220418
0.27365183060525605	0.7680931157958278	1.0829045368206642	1.2376703791097103	0.34857901990353946	-0.7792240004572315	0.15469823160713164	-1.009628650864242	0.2519998376622358	0.39921357415679937	0.20487623483150688	-0.5320474704058349	0.6689918915266809	0.7037966807565516	0.1129952732509705	-0.1589900778045829	0.8324911922769695	-0.763930267508625	0.07864100819163206	-0.7830159617017995	1.1557249027916154	-1.455176578368722	0.8057092082622667	0.6010179248012584	1.5832220229328418	1.9419296223034686	-0.18653831856121067	-0.9061503776562836	-1.130071411545805	0.7377196151421875	-0.4474719991765606	0.6138782987663595	1.409250228149097	0.8069389402760503	-0.6555977267948765	-0.1662139924632406	0.13970424068282478	0.7034505140401691	1.0410971197718246	0.43130407247938	0.7978686403381114	0.5073054828476165
0.147657770147389	0.8220743129646397	1.0073910763511322	1.219429182199764	0.28219966926783285	-0.8467744992706031	0.24886022646962225	-0.967872534245306	0.1506999137988309	0.3591016883262	0.11521602814074414	-0.4800769608537344	0.5086992198098473	0.4696784808180066	0.021961525058813776	-0.011919717899172266	0.6017130132905046	-0.8043350991867723	0.13125155082408507	-0.7384455435717336	1.0976129186162076	-1.2704513471591168	0.6040598821573543	0.5520067012285355	1.5890857680335109	2.06475790293017	-0.3399882811085141	-0.9025735597119425	-0.9404191521783009	0.45958333246931077	-0.2172360548590601	0.7406894493857263	1.4397599840985542	0.8435715488404589	-0.8097410585023155	-0.014110298172063796	0.32761266317182847	0.5952787279817426	0.8979410720530774	0.4194033886697775	0.8801869009954286	0.3417011903019129
0.05437979924942458	0.8320314463965645	0.8887679769846152	1.2004295155638325	0.2353635923897442	-0.8188762848759843	0.39330317683320076	-0.8615240978121568	0.03292422075938402	0.38250701406236687	0.06281067300894642	-0.4195462908807654	0.39163649464478667	0.2804005009086784	-0.025158924547424293	0.09435532378661542	0.39624283212078865	-0.8618543728761141	0.12711042395350833	-0.7197631754784123	1.0635226686906623	-1.0322135602458267	0.4698108779338187	0.4864203251611154	1.5873297801958788	2.1355813656585054	-0.4531376557288172	-0.8802610287258206	-0.7480288372100283	0.22526188173323103	-0.002237012964335805	0.8159792766223617	1.433166520140912	0.8995151921875542	-0.9376078558730743	0.15864638137905146	0.4339380694912255	0.43958074791502016	0.7582710204423447	0.4416569794929332	0.9197875355849916	0.22299368856560958
-0.020032557192856366	0.7981578584883411	0.7401641834235098	1.1772772271781304	0.2391592802409364	-0.7318961666974332	0.5430267754914142	-0.6886251966789944	-0.136764175644968	0.482073807797481	0.07588981867142879	-0.40788539123623513	0.27994994267972184	0.15459729144499731	-0.08280540827163813	0.23596040614006367	0.2345373101590531	-0.9174379017778364	0.14620127927508464	-0.6426230749640611	0.9991740186374007	-0.7746757078348422	0.3931580565084645	0.4260059877621754	1.5573839161790832	2.1323134572748597	-0.5046821668659935	-0.8238267900484549	-0.5489889586398898	0.0225844762848423	0.1515604708655701	0.8308448957957252	1.3842849759822022	1.0319602425583667	-1.0444102483706437	0.2591741650539442	0.4860308314552567	0.3186871213311792	0.6655961427783331	0.4256976809737011	0.9523229894906567	0.16946714310308736
-0.08412495179277821	0.750324949535746	0.624228552603453	1.147621060892107	0.3003195600812556	-0.6685374808083356	0.5642067670209826	-0.5311533018758959	-0.3033658707681629	0.5723860819311715	0.12888699034903847	-0.3966485243060505	0.16437600393927396	0.0855774759541193	-0.12841822278285386	0.3434787337144486	0.07325125777438878	-0.9056390764056633	0.17208983342194484	-0.5381275855444911	0.9005765593566147	-0.4891735878610032	0.3300705528427109	0.34618419097866276	1.4715600106147204	2.0257120320704005	-0.47873237566776866	-0.7403393172365167	-0.36140421064439565	-0.19040429007459916	0.2752015853170592	0.7831979759313713	1.2644937239881162	1.1872708313669187	-1.043608382299336	0.2560072231739988	0.4335034058804837	0.23375437918707714	0.6210017020003369	0.3637178190520241	0.9756558971273867	0.23506682072338309
-0.11691346213753842	0.6957250566973753	0.5332291053456828	1.1358837418824845	0.3844121206891867	-0.5954073391160409	0.47942940255167954	-0.42062396149738107	-0.35690209883289287	0.6146232789493091	0.2137534830187114	-0.2974513711936017	0.04218523664498758	0.06886236420719534	-0.15399319630386699	0.3837301143578084	-0.053987847271166664	-0.8612398507213165	0.2158711810284566	-0.4077702485679671	0.8202662729041112	-0.23033055116455828	0.2709949730984721	0.23959093689687855	1.3222069736388145	1.8593867639924089	-0.3638668232943309	-0.6480233493397379	-0.20444098242892003	-0.30896803668135453	0.3903671727958803	0.7177727647450844	1.0444818198378567	1.3086810047190522	-0.9347088016152677	0.18653809093601545	0.28595182786554313	0.21131045030559076	0.5478944439992396	0.3273278668249786	0.9391128827497592	0.3289301892332753
-0.12134923521013093	0.6407578133052061	0.46978722490453767	1.135163195642799	0.4856982435278093	-0.48429597356264376	0.38848171534679615	-0.2804578336580227	-0.34585812217109313	0.6351769213199165	0.32755980477867264	-0.1086243030861475	-0.07071440055494557	0.06899565855924183	-0.1955491018321124	0.43537828231331827	-0.12152244917995839	-0.7801229262876265	0.30700201700417373	-0.25398789465536237	0.7789615747385128	-0.09778492149476575	0.21322326862872357	0.1257321999236618	1.140085949335632	1.7162749140879012	-0.19251535142556192	-0.5535499356987577	-0.08712368173885834	-0.30382926009617506	0.5304514444452858	0.6732308633032663	0.7759180447267696	1.3845192580757815	-0.8257783799284585	0.06474655463861875	0.12429040033274337	0.28091915727135425	0.4434789945374834	0.2767327631142169	0.854330714543017	0.38301502982447627
-0.12634626936537977	0.6247683970951021	0.4454458089713886	1.1145517808391503	0.6245345640371427	-0.3816815260989859	0.24234551362787116	-0.13843940660236365	-0.29861555775755216	0.6453461318121819	0.4408630824746914	0.1413959861104494	-0.16563832018361052	0.11186312217814649	-0.26602418963760355	0.5195331958977963	-0.17458535067972206	-0.6066740480951344	0.38966828547714644	-0.0917421397692058	0.7420701104779989	-0.10164493459430697	0.1795481822125463	0.012538439350680792	0.9527283184452147	1.5685147462238966	-0.03051408938420027	-0.4698353633347976	-0.018085565519486365	-0.2947687855907246	0.7200556489687151	0.6259961140259772	0.5559660811579442	1.391973105292723	-0.7020751179279501	-0.11631203684064273	-0.024932960800424696	0.3810675098165909	0.31189908483780365	0.21213887815921462	0.7757231580264015	0.4119765896249283
-0.1335702426550318	0.656747229515309	0.42418837333746284	1.0714327769168897	0.7712107874295877	-0.29039630275496725	0.013641783954244447	-0.04286076704114761	-0.19282588657610095	0.6195195654826201	0.5277121605728429	0.4423532051179224	-0.22193650312921825	0.2007171372538917	-0.357003114735397	0.5658196934587267	-0.21198805463542048	-0.39119185451427796	0.43160045064459707	0.03539229219262142	0.6571087511674386	-0.19528496460615083	0.17465864993320523	-0.09215840055265942	0.7812372919448489	1.4105846220969962	0.12234408773099145	-0.4333291103473262	0.01398880008951294	-0.3314163765008248	0.9370862778531391	0.6281394010786998	0.4035072122828079	1.2993438010878609	-0.5509233634865426	-0.28298366377957274	-0.13065652519726176	0.45371211054410343	0.15821927528354263	0.1481984989625424	0.6758013169256003	0.397356235942533
-0.13395045177553927	0.6800063198427023	0.3758139395010892	1.0231561788579313	0.8806531204722585	-0.22559314079061102	-0.1814265120165973	0.05414678905836039	-0.09316953092733707	0.5958990183603738	0.5879590849366705	0.7605102511010775	-0.2304832400112642	0.3165232703139069	-0.4699661006733292	0.5953477333129301	-0.22100665054249347	-0.2317233553435043	0.4780383702058166	0.09901191313312567	0.599234605945004	-0.35210146800973763	0.1592127428353912	-0.19023010520923717	0.5956670058177409	1.2853054101825607	0.22590653835103952	-0.37666777211793884	0.03471979249533325	-0.3479483616992018	1.1574499791425512	0.7146402682834168	0.2951346410517303	1.151752320963046	-0.4172892986029222	-0.3800956744268098	-0.13132523844455263	0.47185518992977976	0.017003546153218686	0.10186838020088793	0.5410879138015809	0.31493791757065165
-0.1451756734286343	0.6717119310227094	0.30362677206857513	0.9410518310200281	0.9522967286634874	-0.20389767660149735	-0.3320971834667857	0.172985014492863	-0.04440365938802881	0.5897383061838429	0.5989076910342229	1.079568366602218	-0.20420891662871674	0.45053741186379315	-0.5771452501558129	0.6603612245708709	-0.22144942398495865	-0.12046411921684148	0.5144490328791684	0.12277756230653389	0.6043613567089994	-0.5548493503099993	0.13559254074749671	-0.2702243032817008	0.455438834212395	1.1762530536903635	0.20995792095555127	-0.26930645889973104	0.04156493149725249	-0.3615390734573779	1.3381342470393147	0.8055925778284025	0.17977899208369763	0.9830990803746996	-0.2799543133901927	-0.43551715732588514	-0.049809093599678986	0.4609765706168547	-0.0876092238429511	0.07899567865931405	0.4473703700240333	0.2530369451778814
-0.18643741560186153	0.6296406254928606	0.21220878462733905	0.8403270514091872	0.9742123073281002	-0.23459987396572862	-0.5177808490444449	0.30089950608724625	0.018673281727549503	0.5420398664939327	0.5618303844389991	1.3505517731143182	-0.18587478751077585	0.5594388974876796	-0.6592428339665704	0.7723087581233894	-0.2481556537252912	-0.040514786877273966	0.5645071828492563	0.15791508771065682	0.6182352956321842	-0.774342469293874	0.12824570506623173	-0.30593599884976375	0.3900282872605269	1.0625805508626687	0.10420586423668257	-0.13352931423481923	0.08059619347963438	-0.4160033437121502	1.4217150055375865	0.8537890584755041	0.03957797211163496	0.7917394582286853	-0.1072755390344626	-0.44574185539542877	0.07855041421798482	0.44460442925886506	-0.1580855413851687	0.03871908692219904	0.4289059062199055	0.2451859199307719
-0.25465779493872553	0.5276138427350443	0.12270727065776177	0.7542786609961613	0.9253880130041496	-0.33341903134930995	-0.6258332448558639	0.4466225315755109	0.08914627980901783	0.3888022396051961	0.5082413962155756	1.5349795018104235	-0.13842661275593088	0.5957216201153669	-0.7422449988343367	0.9281339228276778	-0.3155271285763332	-0.0021993305254534913	0.677697983978287	0.22376191943366983	0.6397993607013668	-0.9681206808664277	0.09589956844905309	-0.31529492596415293	0.33534180888849596	0.9677548644889363	-0.0374083896683333	0.06802153818434338	0.16712433833248663	-0.5276365034770546	1.4029545694295416	0.8587076274811063	-0.09456904913568406	0.644731553330822	0.051586466092591085	-0.42113019278555397	0.21312895523546221	0.3515398288243717	-0.19544489590125091	-0.013974114223201068	0.4424425549251838	0.23318257466407905
-0.33803222350726775	0.3791268820414617	0.04327274952207744	0.6755115799525924	0.8397591025516912	-0.46492300031805894	-0.627526496211208	0.6138057665555128	0.12129607756859369	0.1742265176837487	0.45222596015431493	1.6300158339133457	-0.06503495604623229	0.5713287536904338	-0.841036214879059	1.090175516974956	-0.3852522938320632	-0.045185155253759754	0.8321177400514597	0.33787371893773976	0.7205588985094795	-1.0744793151918632	0.04898513309188771	-0.3090884795619779	0.30157039993971246	0.918623552238256	-0.22754904900674539	0.33253574140149395	0.25829041410092424	-0.6008978775565644	1.3325473828176275	0.8574436376807848	-0.18352087198242711	0.5806974352464739	0.16005427273826012	-0.3846424981258795	0.34269214689825295	0.13244949568498277	-0.19518180185536382	-0.0749909150273387	0.45526674843544723	0.19944061282427403
-0.44679013716877086	0.2152305323279843	-0.018494970185206124	0.60764750122006	0.7743964540189818	-0.5723240449722667	-0.6478455124753474	0.7857520566631498	0.16210467372725906	-0.023642644143262247	0.4106804386381976	1.6129485171608955	-0.01199004713959464	0.45283007471903247	-0.9357705219408172	1.2636398002237272	-0.4260107544043471	-0.1108161213864727	0.9641129034481253	0.5049669325858381	0.8310483054387081	-1.0893639700217395	0.06884415650336377	-0.28670094075413627	0.3277847898015344	0.8806763747143649	-0.42641854346884356	0.5830833221693155	0.35596635675690386	-0.60187830203663	1.2337297218965753	0.8521403761272556	-0.21954516142373004	0.539820643213343	0.17482711305195692	-0.30010777094471924	0.4722219028986771	-0.0995795275342299	-0.1601574069965389	-0.14133894701786262	0.47402806857083385	0.11653378621479327
-0.5717703066386162	0.05715378875627246	-0.08422780742005906	0.583338546502232	0.7344739514412763	-0.6494477381667324	-0.6279282846684078	0.9629641688285581	0.20110935355278045	-0.19568523964071033	0.3618259827812828	1.4960214961798315	0.04248850795370815	0.28208000974449077	-1.0142771930707009	1.4312502790803499	-0.4758810263452755	-0.16311195676001086	1.0542800809696824	0.6619197865535511	0.8984624353302297	-1.0567065930069313	0.1252367621250951	-0.2616288675897997	0.39413604452356443	0.8161633557613518	-0.5490660742745858	0.7910497369330888	0.49733943165371725	-0.5436275648243565	1.1058984592788224	0.8384563126368023	-0.19616833466481437	0.4997926878739534	0.11693855090412479	-0.15646433567568774	0.5919215741639116	-0.3094176130187691	-0.08879314704945056	-0.21621694890659535	0.5113132237765992	0.009515588735300872
-0.6684520544249365	-0.04108348302551308	-0.18201201133611764	0.5831110055844356	0.7033402737094854	-0.732830827687305	-0.5655649762757887	1.1321584715291162	0.18228849314365314	-0.33867294801740383	0.2935599442216792	1.3248712918517012	0.07005862692804803	0.12737858475662828	-1.0960184267680808	1.5607592258093095	-0.5194359507647137	-0.21986307775585107	1.0847785688026517	0.7760053835778293	0.8878653886479494	-0.9648160653351627	0.17470879898221706	-0.2669240500361	0.4687968845486844	0.6918701506868098	-0.5751638118308395	0.950047810792207	0.6344936657779171	-0.3374679620846936	0.9333405393408762	0.8471118949650988	-0.11914468752325684	0.4961851319255402	0.06608173738160322	0.017898435828831473	0.730579265989872	-0.5466148839514309	-0.02620965088386888	-0.2759611332339844	0.5441455340135236	-0.07168145904258852
-0.7155436697792851	-0.058290956335057285	-0.2908985443293782	0.5773276739237962	0.6606839721437245	-0.759001335403679	-0.5823539939516637	1.3151920955171934	0.11772833193193363	-0.418789108985571	0.21103112690797068	1.1340300683511007	0.017509980162948212	-0.002556749620563975	-1.1544872569077587	1.6579945430134146	-0.5108601283001044	-0.2555360888420294	1.0166453116113146	0.8536695336880629	0.8364128951556721	-0.805194804211769	0.24506791475570394	-0.2927103571117984	0.5337370776154716	0.5032892996512253	-0.5382364008668902	1.0312926755279306	0.7335106968914146	-0.0225488575389416	0.7760512653724203	0.9028648363750005	-0.05716612632141145	0.48151617281176884	0.05038366698562937	0.21945166547404016	0.8689694725169161	-0.7451767926066257	-0.003123148357205141	-0.3709258384314087	0.5886146124356887	-0.14956362949391852
-0.7226952222840777	-0.027472178295270943	-0.41090943483054854	0.5851967973308929	0.5824205035929784	-0.69867321696658	-0.5940632575615072	1.5324403321721152	0.07998639353961152	-0.4129243262148986	0.12477386535563348	0.9487012701370062	-0.08767002372416993	-0.1159635843437016	-1.1695361963108006	1.7706932284569603	-0.4710571262089324	-0.2558126238116888	0.8917343400938684	0.8921085715462678	0.7728041885116508	-0.6863119547216423	0.3288920501907617	-0.3253927157454682	0.6195923401055083	0.275296346643909	-0.4509776389015954	1.0453728477532689	0.7884953236497019	0.239359709601785	0.6676787968904188	0.9632890444382693	-0.07439904348343511	0.3864995154057524	0.06457052824721883	0.42159304146838145	0.9155119145284287	-0.8312660657075845	-0.041206011499476794	-0.4876626038932203	0.6716156426548945	-0.2343198087171586
-0.7130813630940888	0.028790459155031756	-0.5795811287673072	0.604575698829817	0.45876693448840744	-0.5867404826645146	-0.5581605889930918	1.7274609782314065	0.06501388797452223	-0.4051763563160299	0.04786730522715177	0.8369421478620416	-0.21906921075588892	-0.18708945059695098	-1.1587634582681872	1.8982077374062996	-0.4319532400795477	-0.23682388922834438	0.7753139809022558	0.8905364227586098	0.6441068884051366	-0.6542655150319431	0.37560588935184963	-0.35915873962396133	0.7636774135685162	0.0016935343855283725	-0.291757768391173	1.010825328401984	0.7820692747907537	0.43865634098097744	0.5488627015394755	0.9745275624454905	-0.13059333857698252	0.28975865846556736	0.15061692589903072	0.5563690394735613	0.8658933915793771	-0.8907551268008571	-0.11576028675295791	-0.5741317342323453	0.7677377227156199	-0.2685851722401035
-0.6773779161587639	0.0749026207766714	-0.747437770767842	0.592478106700353	0.3081820563444379	-0.4293775596426842	-0.6259767407334312	1.8233836162185117	0.05910105110477788	-0.39896183879298225	0.008718640721578765	0.8222865171724372	-0.38622684209733393	-0.25171055247021923	-1.1304199184817698	2.0389580607113382	-0.42200248955675645	-0.16652255471914604	0.6826204555414161	0.9032708279386277	0.45941172814960635	-0.6356319266161814	0.38766673564089144	-0.4108298687976144	0.8809523155819312	-0.2725853968487777	-0.07696924580519336	0.9481742394880264	0.723396654774289	0.5799388893327417	0.4571238515356718	0.9411142668543437	-0.1634407772023317	0.2525690008208902	0.32344990526847706	0.6187351734950919	0.7785928771454337	-0.9708448955631281	-0.1757457292153962	-0.6409612967816363	0.8365490203007819	-0.2670847540817671
-0.620455179259853	0.0780927703228238	-0.8516983333122713	0.5547252760894364	0.17510704775209165	-0.2013769242348778	-0.7379609235903145	1.8237276146443953	0.058098875364141433	-0.34722799811407706	-0.013947932983082518	0.8665184296877115	-0.5421358648972439	-0.33038087904943253	-1.0925919833703037	2.147279343755443	-0.4585429504929136	-0.05805939439683133	0.6412873213049326	0.9599991966932355	0.2697219498817281	-0.6051961398744912	0.411788428218972	-0.45622066530240135	0.9593759866876888	-0.4990570821602585	0.119681053286476	0.838030956757551	0.6138185520578263	0.5749691514510225	0.4482356584557211	0.8812121415346882	-0.15711704586113712	0.19638662215368133	0.511641704003729	0.6212461059856207	0.6626714357273981	-1.020286593968717	-0.17942904585782823	-0.6483906254026598	0.8730920346784077	-0.264991147349202
-0.5501345971620868	0.049304087448769865	-0.9539983655236185	0.5071692242701635	0.08080227935405127	0.03319466116231885	-0.7989466715582486	1.7248942207459605	0.050482339735314206	-0.29874938089962566	-0.02060586912348732	0.9959279136973567	-0.6295055719269368	-0.35765290347861933	-1.0633164509796944	2.165047971246658	-0.546445130755151	0.03756025289015254	0.717207980598795	1.042825235322942	0.04726324920480125	-0.5352438161497475	0.4656234323407384	-0.48577517197942266	1.0221839088087759	-0.6745099564132646	0.3204146718597337	0.6923749815797045	0.5107503162289075	0.496873270452558	0.43591916233064315	0.7956455276606472	-0.10541829437507189	0.0917940257963562	0.7285464762923258	0.5719549177255859	0.5460478453997041	-1.0050709835675828	-0.13453862427820665	-0.5573125597153078	0.8639785453088441	-0.21491905299541259
-0.44717034628927566	0.02527162753443164	-1.055769715397959	0.44262345058881847	0.04289058760227667	0.22366724167380458	-0.9119640247336427	1.5615478912854464	0.020998329445828634	-0.25134687061557587	-0.023683315161716928	1.1789245319825477	-0.6975210554366423	-0.3829521714974869	-1.0269961509632508	2.128681859005164	-0.6850332182470737	0.13241174748363788	0.8722528124260173	1.154211976928408	-0.19208201713292103	-0.3952836289434308	0.507698484467578	-0.5183590155908374	0.9856530904008546	-0.8007751751675938	0.5387834963100037	0.5238671139796814	0.4419636540953199	0.45826483058232503	0.3759238590409607	0.716233994553394	-0.013769145363835573	0.009960863290055933	0.9450811565480123	0.5561428293392794	0.47897590669633267	-0.9093319052953583	-0.0633716848655302	-0.44883060383241136	0.7888145222348001	-0.11139020007019222
-0.2878627247964226	0.02186880135186891	-1.0937467299398123	0.3772623219520372	0.06424133176522738	0.38165327202221677	-1.017490893099803	1.4417041319906638	0.004041515914280587	-0.14809441064384807	-0.08248028898829807	1.2871853843641534	-0.7747173885648027	-0.48908113459876096	-0.960029741197085	2.0702992258197455	-0.8204286761801635	0.2342380685341105	1.055556277300869	1.2972251116455698	-0.3771471490930689	-0.21644561195758533	0.4974179294187075	-0.5572970781378103	0.857371907476552	-0.8482161899784556	0.6912570128943213	0.3368790203339028	0.40960989505767154	0.4694551927513695	0.32215029090724556	0.7009562047929664	0.11810013378902447	-0.10569313623262562	1.080627363601671	0.5845774432185197	0.4829213148553535	-0.7813906681931774	0.0071704061881595945	-0.3801437091278628	0.6946516939603633	-0.022551487718449014
-0.1083859147204306	0.0758886670000297	-1.0814989224657574	0.3259328832459848	0.08148008075605376	0.4500817857048613	-1.0007305745994415	1.3781438074541013	-0.00575976282913244	-0.012235910681044671	-0.19409688952874501	1.2873443966320335	-0.8395071681545077	-0.5760956876162331	-0.8751361795737449	1.9982922514384405	-0.9035302601714512	0.3313632951003581	1.2752964496721562	1.4351811677624338	-0.5259022008999591	-0.06793230219977342	0.4568473487624322	-0.5961858831736553	0.747120956813672	-0.8686406173762453	0.7781607036003433	0.1417437302593505	0.43221282343544337	0.524494194597905	0.25313982035074933	0.7285991121652449	0.21436470757061232	-0.31636379316132474	1.1090936091330765	0.6057280907738805	0.5881099086543542	-0.680627908577109	0.04982452837773436	-0.32067468511977293	0.6054463664179045	0.008608359151192757
0.049256028720675804	0.18553314018926276	-1.0471565989908416	0.2981728912749245	0.09603021751895008	0.41498951399426726	-0.9573374212217853	1.301643849820803	0.0029391225995800963	0.10519425809868625	-0.30506249186880047	1.1853380267870375	-0.9016777864416514	-0.5892918284690669	-0.7797988184739806	1.946877199587044	-0.9187476842730525	0.4039690876900591	1.491937288096283	1.532339962839607	-0.6774848935921486	0.03409423109308344	0.3755055912538104	-0.6270210851400132	0.6975456573261848	-0.9408163180564296	0.847754670417012	0.0029007416421512554	0.5315930660061873	0.61905444531336	0.17527290026101475	0.7728937112548249	0.21981930048102544	-0.5100046639217763	1.0646517241810134	0.6443874027226647	0.770702060827387	-0.6091759803988578	0.10747501118291836	-0.3067102989154452	0.5217328810036832	0.00019903877539878545
0.2028243030134814	0.30557943432291806	-0.9364196778180499	0.2930911441108212	0.15077397742034968	0.3602976845566944	-0.9586575832954439	1.2194546874517171	0.09792533929698002	0.22109097450259743	-0.38004564822338693	0.9725796123636485	-0.9786535586180168	-0.6554324859556928	-0.6751141197850755	1.918566543832095	-0.877150284546623	0.4273209295724826	1.6466435372233967	1.5489785375089717	-0.800870457082358	0.0721389645201965	0.23899987982442172	-0.6287204692739373	0.6967303772587108	-1.0662927313388437	0.8840902959488443	-0.023840230608392233	0.6174227272874137	0.7798102523036995	0.13375234115894913	0.8071863040983709	0.22506410135642171	-0.6264013955514829	0.9524829972062323	0.7196022723714086	0.9648963878409351	-0.5925508478940562	0.17910236517589645	-0.3187829579246088	0.4601351922680429	-0.011664732709123198
0.32470848393061785	0.4021539614927695	-0.7840930794671718	0.3141386790069121	0.21975156676371804	0.35718214792379094	-0.9786035102779003	1.1898178999908742	0.24398243173715084	0.29749456656088785	-0.4175668172279726	0.734299728945525	-1.0493433436682325	-0.7280512489518896	-0.5578749324867143	1.9034398988541519	-0.7961693523060944	0.412541671749523	1.7264188303338912	1.4864332182400364	-0.8385018647521042	0.043785918659553905	0.08727393201780388	-0.6202974348709852	0.7421352056318196	-1.2614657423897147	0.8728463727386716	0.07122931935664764	0.6799509766192469	0.9703844865843635	0.12327697074328987	0.7811920790743374	0.24736199764954286	-0.7008602892808782	0.807931217351738	0.7490774528683425	1.1754407537507658	-0.6710503865906486	0.2560244868423671	-0.2758579481142586	0.4027825490693622	-0.02119064334228164
0.3654632806098327	0.48929337970188314	-0.6586852234423602	0.323998785444721	0.30280483188858437	0.3999782920357374	-1.0239195084150137	1.177381033824273	0.35630628874754455	0.3081211224985763	-0.4096068846867823	0.5824695151648064	-1.0531480200866936	-0.7132822347448796	-0.4072210691732255	1.8974565855152759	-0.7007866312527155	0.3848574486757544	1.7141256738375952	1.4042622416051855	-0.794898056707802	-0.022334161844061156	-0.06252127740158932	-0.6229080829607879	0.7525770618806091	-1.496135370284307	0.8286104116881059	0.22806994747156115	0.7719552326736336	1.09253185370447	0.17076531662761024	0.6664437876363154	0.17717157679136233	-0.7464587354229619	0.6536645216333301	0.694809641654102	1.3764225202243239	-0.791293464511259	0.36734615500868173	-0.18522701794576402	0.2917285955464578	-0.01881788904537698
0.3596334074287105	0.5543917646830427	-0.5245320804261837	0.29231371264168743	0.4524407880697539	0.46931314364794785	-1.0875742797057786	1.1701570668806962	0.4520341154930173	0.2948581045814159	-0.360249384765928	0.4827423211594243	-1.008291436515439	-0.7088035445160359	-0.225784038374105	1.8803355027577084	-0.6334850679978503	0.346480540108452	1.6112486226503744	1.3286418849189041	-0.668737705432958	-0.09225871569039096	-0.2043678625514898	-0.6064807029994768	0.7263940289444593	-1.7426652518816155	0.7315871900929213	0.39566941686349694	0.84118892429306	1.0994286328056309	0.24590229169993022	0.5093243598483336	0.11968855919700105	-0.7414187675538544	0.45825592825631434	0.6047101451696051	1.4706442167677416	-0.8922007904969327	0.5068846595964717	-0.08885211611194056	0.16298200468069016	-0.01812002013452451
0.37457019430581023	0.5763361267126307	-0.3938374010312823	0.24635044724697988	0.6319225993189237	0.5330966754415369	-1.1293028809036019	1.2501499316075961	0.5099197862721071	0.2847426994356669	-0.3007718219116574	0.43400506105422165	-0.922052104363695	-0.7407941890077515	-0.03749412077942813	1.8483726947049992	-0.5697956038788973	0.32524879966008974	1.5138409843110807	1.2771802146029465	-0.4746875463606527	-0.1582954865587676	-0.3191590357557053	-0.5749805246328873	0.6733694676330458	-1.9392468441323327	0.6138218891021259	0.5852691553575227	0.8282530085465714	1.0306974959788464	0.27018610493623285	0.33871321484385897	0.1320363189722244	-0.705157525042958	0.21140454230466674	0.49131100485406953	1.4838178677393876	-0.99310811648261	0.6245205848640956	0.050482190572146944	0.10785578396643394	-0.034764193658397564
0.3765798710856362	0.5839731513837176	-0.3184561111460038	0.21225723306394323	0.7418393933429928	0.5822655081207853	-1.204293826522522	1.4040495350649702	0.4898762714594058	0.3009919140846823	-0.2738441690771368	0.4707368949344913	-0.7909561886406935	-0.704884690565799	0.1190258136310554	1.8376752557051845	-0.49664477041040367	0.38762279837236313	1.459563573001163	1.2875563966014805	-0.2671334200697771	-0.27565099273612775	-0.4273556090139379	-0.5493419900905783	0.5592616151125076	-2.0339035007620856	0.4865288426542872	0.7635139162504697	0.7904790169931128	0.8848509026336682	0.24323583377594504	0.17194899531862753	0.06268506625410634	-0.6700899591326392	-0.03282535841386151	0.33549746436066863	1.511502596177266	-1.0614157261219106	0.7058495317991883	0.24367912975864686	0.057033980055388026	-0.12478928315859132
0.3369475965717311	0.5934275945841301	-0.2521285062820126	0.21176422774205364	0.7829819384442918	0.6097388766109196	-1.2935482623720607	1.514817028199865	0.41974401312975596	0.3607965567415765	-0.25629680849376235	0.5369655045064947	-0.6312424894223208	-0.5928374582335593	0.2530408678049361	1.814803975712848	-0.43388746090716507	0.510465777117021	1.3957798012650877	1.337472120609576	-0.12041321263828586	-0.43552218276524596	-0.527402961806603	-0.48540574064596065	0.4132951261091802	-2.0472286789126417	0.35103956797165414	0.9061608223640334	0.7799738240758767	0.6975222114594329	0.23393497458870782	0.07349518108911562	-0.05689639370496393	-0.6310965235137543	-0.21966015302843916	0.12335760043106789	1.5346066388711974	-1.1092310528694185	0.7442612624988196	0.46078062168408607	-0.002812256325839373	-0.26631709827982597
0.321775442143841	0.6103257200588962	-0.1613052864699142	0.2751154116049711	0.7889014040217444	0.6197369168965043	-1.402863421906107	1.5404581416369656	0.3149164306593156	0.42466350306072076	-0.20824130497369536	0.5803758536377261	-0.48390777362342946	-0.40494573958554125	0.3517224376609335	1.72256770385248	-0.38648739869788795	0.6450768551261079	1.3444194101407336	1.345830711663948	-0.019965894834414126	-0.5457963699470484	-0.5800845378009349	-0.33935722015035846	0.2834147399756075	-2.0168878398679277	0.25789254095682546	1.0758325751681683	0.7604162840703912	0.5295653557017013	0.24323583377594266	0.05838225956351377	-0.0942094056470798	-0.49904936534313526	-0.3457381722401276	-0.08240313771178093	1.5774377223602403	-1.1820925031513396	0.7473197307822651	0.689645217259474	-0.004979307544009444	-0.42885076761777174
0.34638040379957225	0.6184267664821543	-0.07830215955941436	0.42007793798390136	0.7523679084540339	0.6564719261044429	-1.5504919807517734	1.5817114913257622	0.1969603459865537	0.45433715166645766	-0.14666279338178906	0.5957205374881434	-0.34509222458760935	-0.1738399920032963	0.3834924208451294	1.556692644882023	-0.28492915331537905	0.7916403890460686	1.3614527244385684	1.302806239841748	0.05320922302902349	-0.6253015318461945	-0.6095721786240353	-0.14363249968180206	0.14857995958585135	-1.9399793063562558	0.22401282496827024	1.3182329595072162	0.711913584856782	0.39453723937795254	0.296469761615519	0.06805452933989967	-0.08006342842886278	-0.3048514455024151	-0.41028839098035813	-0.23319481322411967	1.6894137556192583	-1.2372807147488056	0.7096643954645605	0.9168932459589956	0.012089931503216033	-0.5506288925618293
0.35890919958012146	0.6265858156244318	0.006903810421958595	0.5978442800116978	0.6732232980806897	0.750136286513585	-1.6637676265068009	1.6458275056272087	0.10670439878494642	0.47400300581949206	-0.06490333757763797	0.5572925727504833	-0.2182421071866552	0.037618168086952154	0.3567113392481004	1.3565754203964324	-0.17512133958375875	0.9264358237015978	1.3577804043835315	1.2261115814839028	0.10360465450810527	-0.7315768565363879	-0.6175208028935263	0.04204368851656988	-0.027081538028892415	-1.8205316206091893	0.20978038532591384	1.5120056522696417	0.7320857904053018	0.3276993360299165	0.4330939866730822	0.09665916808199429	-0.07565779569352836	-0.17614658181341575	-0.41787527765503496	-0.3401017226857636	1.7963075681988592	-1.2201495999503762	0.5990991226801752	1.108886358748568	-0.015072422806721015	-0.6102268975487787
0.351250701581319	0.6494582211583532	0.06957469578830086	0.7715338472623222	0.5751228418314596	0.7802436996115327	-1.7131876067424645	1.65186070878888	0.06371105951169762	0.4442755518672354	0.05488033129503937	0.48417343157034737	-0.11747332233543159	0.16432777914456326	0.2730787087951431	1.1649798846056036	-0.09689026345959481	1.0443933513155885	1.2692019610701788	1.1193626788020212	0.15968179430811208	-0.7953642672532308	-0.5859519765361376	0.1926731575471126	-0.2029625341233423	-1.7011684497341133	0.18291332670791288	1.642758219346075	0.8791584912465724	0.30122787506809956	0.6262217248817784	0.18533080037857305	-0.0011216826814469838	-0.09853107662915923	-0.3770726310265956	-0.3987353894916409	1.8544521850508822	-1.1484446806253086	0.46038278698578516	1.2115899479262215	-0.0028419419589677643	-0.6542973192692231
0.34205326190426943	0.6732393359569349	0.10642826036400917	0.9056881800459629	0.4791913500686261	0.6597007549785358	-1.7368357273662647	1.6029070866437394	0.0685615900963716	0.34640362654749607	0.13243788962391756	0.4271410314907341	-0.05213214036623698	0.19909094615889578	0.10663579430469401	1.022002007416827	0.04179103949389854	1.141580030097313	1.1887755473825472	0.9972591229606946	0.19805314538709784	-0.8453500483983465	-0.5547091189973761	0.3460856759564025	-0.388093823291043	-1.5687899885724481	0.12968222708920993	1.7146352275609107	1.0624685197837285	0.30051791251356796	0.7930975499578977	0.2553998001790896	0.18046830877018227	-0.02019936548455547	-0.33004010184415433	-0.411606746132283	1.9097547706019173	-1.0104922224278443	0.2971987050238204	1.198863783158728	0.06475224466804627	-0.6418054657649331
0.3104959049021055	0.6533057348534069	0.15171871390115882	0.9832417095279572	0.3969514466261579	0.5163294237444617	-1.7034585862431086	1.5608069715989186	0.13987641579997073	0.25329347439477096	0.12063114953493896	0.3882095279047911	0.006564642930136819	0.151931404404023	-0.11575408798466649	0.9572734358416912	0.25140930870355704	1.1782670027389115	1.134992987711254	0.8789811291693319	0.17403141113723672	-0.9777845985544836	-0.5605514832080762	0.49420301191939464	-0.5789947867824016	-1.409563969741686	0.04840049798827069	1.6681649817284907	1.2370335340041412	0.3830764152833682	0.8867727563112618	0.2503713190169343	0.391908709775506	-0.010199008186380336	-0.3082663539078874	-0.40873387742690187	1.916441903074833	-0.7893418185215578	0.11286843912361937	1.1009754995687737	0.1471001909584884	-0.5656330741451974
0.24021153319676852	0.6129358424148365	0.18081827086739333	1.0066784240609015	0.3600112702172463	0.3926142963579706	-1.5891210709940566	1.498728486435405	0.24783078658119284	0.19572175361845437	0.1261054525837179	0.3898526546728828	0.09757360566444301	0.05499975159411892	-0.3626224819077518	0.9466537022099143	0.44758124758148127	1.13008846580254	0.9903660851181776	0.7611485775344712	0.11819211029020113	-1.1382667259087058	-0.5657419097815274	0.6239719249870721	-0.7522104441947273	-1.2284767706892914	-0.06824041068150856	1.507037849569167	1.4175216889119286	0.5612094009893869	0.9666395198439843	0.2600161107541827	0.5565355166815639	-0.05110232636619018	-0.29269164752288457	-0.42140164494669213	1.8719724721299258	-0.5696009367189403	-0.02834729000670625	0.9590959599311868	0.2516233051937592	-0.47588713220934736
0.14577482974106667	0.5896767520874426	0.17958467874770773	0.9750123130010167	0.3726861564346172	0.23063471450738238	-1.4901950129961912	1.3676121633385538	0.3760892378676848	0.1329040115564469	0.17395382031275033	0.45046283077979526	0.22139100997821806	-0.022710855650341647	-0.6199346753072621	0.9808440641463582	0.6245741052409983	1.0217789360189204	0.8127403916759357	0.6176637981810165	0.06803451776408934	-1.266035936491298	-0.5694278648844145	0.7954865787360379	-0.8992744255965786	-1.0402903223896653	-0.22065474872261098	1.2973681881652317	1.5652369946390934	0.7071912252973355	1.0387291144317488	0.275403812671159	0.6858872914142298	-0.010145955893020303	-0.2513338628450786	-0.44565137134171684	1.8525463522960977	-0.40826486823754493	-0.09885649430466145	0.8358929269658969	0.33964120741119547	-0.3950390188868878
0.04188721386130669	0.5676357188594896	0.21291369441001834	0.9383782252359266	0.4273395428157526	0.12564112997859755	-1.4014284631303948	1.2245617410052398	0.4993368104510011	0.04813368811431146	0.21928696772207523	0.501108238099566	0.341927570134047	-0.027056251527132924	-0.7904070872334956	1.009025210954584	0.8169475140598654	0.8435060589112424	0.7238233656624758	0.4652963781773015	0.0517821893112129	-1.3400426624644803	-0.5807866244871939	1.014239185657106	-1.0230402112241053	-0.8150581885340491	-0.3234182890093057	1.0561884639183012	1.6476301167479293	0.80692406033866	1.0960579597974474	0.27768448991956574	0.7802037962992439	0.13659668753805213	-0.2099452371645293	-0.46386128715141195	1.839539879636273	-0.2989365512222638	-0.1308881943915105	0.7517970543807113	0.36671450482175166	-0.3105270937824406
-0.051952018119312215	0.5321960575377002	0.24965711683218245	0.9345100296334033	0.5254625924450478	0.13187220324440185	-1.2778498133657261	1.0980761659491458	0.6037835661400018	-0.042151683346118025	0.3198365988558087	0.4824773007129638	0.4267332560991209	0.036845060845071734	-0.8281801992505965	1.0052176479207553	0.975367191001195	0.621909369890119	0.6958251808457019	0.33436258664530466	0.08679736849830504	-1.327212978637233	-0.6064880121093684	1.1587360945521652	-1.1306258232048625	-0.5700777462565692	-0.34333186879996036	0.7819089799642204	1.703676438535083	0.8424898035466162	1.1839240971021294	0.32120970391329984	0.7708530655956775	0.3342960587404696	-0.14588847446817893	-0.4645625385676862	1.7370261388264363	-0.23782111847091122	-0.10536807194038471	0.6903331180577169	0.37950901269888915	-0.25773331067631616
-0.1132924228946037	0.5467160715326067	0.2404051759345188	0.954742209574059	0.6092388457320439	0.11417029055746117	-1.1249406062254228	0.9535439042427912	0.6914538999307672	-0.18360593934699138	0.5014650967660064	0.427220537624675	0.4643664684991031	0.12599232349532383	-0.789995914025763	0.9835637520276721	1.0901620319269079	0.4370611057260755	0.6562891394021018	0.22698482444836401	0.18034735666607954	-1.2110238073532578	-0.6469833691921126	1.2210222173739822	-1.2241008186332	-0.34698665582472243	-0.3228560928487955	0.5056991498179555	1.7533246508061584	0.7119919244755927	1.276583509960641	0.4075182248440539	0.6792638571658716	0.5561342234212441	-0.05348883025139515	-0.43737208042699766	1.539488245576431	-0.21197987990366132	-0.05455803432828625	0.6517074882363828	0.40281223470249117	-0.2046254865603095
-0.15288848701607827	0.60970702438934	0.23238682715653894	0.9842656436580345	0.6383617126379074	0.07409316023422305	-1.0180648766100882	0.7666469133178578	0.7856183325208482	-0.3717901388004178	0.6709613554870281	0.3670873983214057	0.393621543210938	0.2163125764436055	-0.7088029112720238	0.9379247992003877	1.1637556388378674	0.2647798196277047	0.6201128801365203	0.18464161710081517	0.2907839104946492	-1.0372121383603354	-0.6741641537603476	1.2676937091681098	-1.2760592444717647	-0.1642091593325092	-0.2422549169947946	0.23363388649609002	1.7981952354473207	0.4458573897483628	1.2837892950647458	0.4792908630710925	0.6124600791586576	0.7833837220246392	0.0338220485128646	-0.3459605651636667	1.2888210848290906	-0.17833205737763483	-0.0655422107441085	0.6464106520899124	0.41477554485211315	-0.15315765438480936
-0.18379405695451617	0.6342808430145412	0.2163501296005795	1.0205773817895794	0.6331200484624537	0.05061334324626521	-0.9050188242591775	0.5631586136983238	0.9080641645116593	-0.5664847851827565	0.7806545522535817	0.29068200360508145	0.191808272318747	0.2385727332357582	-0.5789818238170257	0.8412075177831995	1.1830745432486325	0.05879199333851661	0.6109711472335544	0.2178139565203677	0.3976264534783525	-0.8561525311013698	-0.6979097284707866	1.233065678844871	-1.3383340988564256	-0.04216968417772069	-0.08448492079305349	0.015362829559336077	1.8351869254005582	0.16406987108074886	1.2230956337473506	0.5157816990456359	0.5987636563011931	0.9799955212131959	0.1432767672462985	-0.22226886373830063	0.9896722136530945	-0.1322876686578102	-0.12638270885568229	0.6335469071627703	0.4252248877123274	-0.09799111698178378
-0.19112666142145524	0.6341648375764998	0.15885592545079258	1.0221322447278502	0.6365316488525126	0.013680072616233063	-0.7344022258265389	0.366629666848613	1.054983128088778	-0.7307256054348201	0.8468492329028354	0.19495661834134043	-0.08767002372416995	0.15582359948384533	-0.4424997303967465	0.7085903563327405	1.145578623831364	-0.11290549671279308	0.5721122711901779	0.2842372427988587	0.5264823128868463	-0.6655400856680075	-0.7451752071710805	1.119502486938425	-1.4325930174265622	-0.005490229733692764	0.06233704491456944	-0.15833994029318113	1.8514196836051124	-0.09750061865306033	1.1716393445237627	0.5007237335983098	0.5863259856538197	1.1136873004779464	0.2893705972379223	-0.13230509333437473	0.6731367980475091	-0.05400497951562942	-0.15006117298559374	0.5738371178752961	0.4060479687131825	0.027834647645228704
-0.18752372737473713	0.6515849875224522	0.09666966556004193	0.9782737328227527	0.6474668448047515	-0.01234881979864375	-0.5371814916921245	0.18444280821656167	1.226796137063273	-0.8665572027243634	0.8474114586213594	0.1435956558161151	-0.35002727588401816	-0.005702496328915752	-0.34231052544572926	0.541938243681912	1.0556490072799385	-0.23974286946365259	0.47126671620361515	0.3728540294631008	0.6729911079156979	-0.45101777492023604	-0.7712777871854077	1.016874462502478	-1.4803809721507448	-0.06662265380707486	0.16865129779395166	-0.32999881417750104	1.8563370079493478	-0.34652843659014526	1.115516753933201	0.43422687888566286	0.6100324856106207	1.1747504901341865	0.43450835614452543	-0.06222519373382972	0.4526620404153957	0.08069473536567853	-0.0815580607875342	0.4978240796694616	0.32067208784392703	0.16772247082595387
-0.2065703937925679	0.6650222840956331	0.04267798189293856	0.9198336404355902	0.6452075067980929	-0.026482026887894562	-0.3723621267133769	0.060920911906552064	1.3712297048036182	-0.9318230880530274	0.8051853480775591	0.1206978892414025	-0.555204101291082	-0.1799448733271339	-0.23658418796390185	0.35829455722024417	0.9532285188778873	-0.3452563234429298	0.3457046241090357	0.48518406034115974	0.799706416747471	-0.22758133320158228	-0.7421913387544585	0.9148621569556369	-1.449525757289463	-0.2039593207922036	0.30035314571104677	-0.4686998655746869	1.8549959194918284	-0.4925102608980939	1.0367610145354738	0.359541568510055	0.6486042497628326	1.177243947922061	0.6154525192352691	0.013057538955198645	0.4016392196470293	0.249620538251441	0.07149690040774415	0.43563784750830836	0.1841181754661224	0.2615858393358462
-0.24173068484145252	0.6588353274000622	-0.03873909800653121	0.8719931624690711	0.6145031032875672	-0.036026898208695333	-0.26482631606121226	0.01974694646988149	1.412358997199289	-0.9391137125064791	0.7656224119899177	0.07246416798447777	-0.6702542077710157	-0.33867178774686957	-0.09226239204950602	0.24914441691707437	0.9005384792244115	-0.38209692662323025	0.2745501674397982	0.5600969500729971	0.9023471382287219	0.0008259167531694978	-0.7473817653279109	0.8349418451498613	-1.3796311699664963	-0.3655799276627051	0.4314632081960282	-0.5484969706662753	1.8472287821753663	-0.5168180264556207	0.9954626602604055	0.26861673700420674	0.6167458307311321	1.155253772324745	0.8229507856873788	0.05909130128157516	0.4706504267675438	0.45064007518995197	0.3256457487354482	0.3894797039462133	0.07386573403760771	0.3289650826788197
-0.24408436034935863	0.6678257488483046	-0.13013505701705746	0.8196397896329367	0.5383860058431484	-0.012688696522235449	-0.195345612141038	0.07409869775967928	1.3468567907913713	-0.9530223945818781	0.7494066386346281	0.07193412709154545	-0.6830743130940837	-0.44408096134708036	0.052772104091626595	0.2160937337118428	0.883783000006872	-0.3016252504520821	0.2582721530114429	0.5250118296284609	0.9781649111251463	0.2424516288329599	-0.7811070007931078	0.8630925127597197	-1.2466778051170668	-0.47699870057064153	0.5175975778403026	-0.5976640236789499	1.8456921183177908	-0.5194888379702832	0.9947325586859804	0.1399920358017684	0.5553666753436175	1.1176396963331947	0.9840333430118982	0.10010319862688996	0.6268952769972774	0.716714478451611	0.6518494788806934	0.3951892805716302	0.03197930569737276	0.33276846824297396
-0.2133055267844252	0.6806443497519312	-0.2160679652118223	0.7540321583352121	0.4419800530989134	0.0606680296524455	-0.15752009881316215	0.22138294687311566	1.2153512901052206	-0.9608510725005246	0.7652081404078553	0.15875482535400645	-0.6067050835351534	-0.45706383123663163	0.146766299379464	0.2212999933703462	0.8630891675379264	-0.1577963401209826	0.2651740311290666	0.39751056294951403	0.9677792768455019	0.3996291406559279	-0.7958006721556387	0.9228911312695558	-1.0250784113927913	-0.5203266582779518	0.5746456934961456	-0.6215094766412184	1.8432613954885337	-0.4899408726054989	0.96927423422126	-0.029932158224269933	0.4865548878583983	1.0575579741040944	1.0945983378440656	0.1880310778222793	0.8872253441679856	0.98098180209318	0.9566439310418134	0.5004724977426931	0.036343093766837774	0.2787883079883999
-0.17276799245978655	0.6756561159161316	-0.2634511196663022	0.7077844667932587	0.37860562201206754	0.1441644114142085	-0.13834904956959643	0.40793593937216555	1.037946140497982	-0.9532645186412146	0.8453401007110178	0.24160021691946554	-0.4458334393198607	-0.4049190807151347	0.2084422805394619	0.27289635774716314	0.8473124506668954	-0.001338999508730132	0.3163521084918225	0.26859436236167655	0.9406920627573747	0.47141427635599575	-0.8203486316503807	0.9789215501780679	-0.7656312083823653	-0.4922113775289977	0.6184674047442267	-0.5958472272627805	1.808309277564441	-0.3653931558962637	0.9218493754303676	-0.22126174473838925	0.3919087097755038	1.0542422057691554	1.1774681122133899	0.29896452767414033	1.1821947575484093	1.206433055495274	1.1599827417574171	0.6626107158885284	0.09250831164049356	0.21350267137798803
-0.10891096541065644	0.6755014419987436	-0.22113450427482856	0.707120805783019	0.41348980083491665	0.2199852438349139	-0.10744003754067448	0.5592158625093391	0.8845130346067341	-0.9216807802340214	0.9921993765546695	0.3332707893522638	-0.20964023006666296	-0.31171966976259924	0.2529038100690244	0.3802592745854723	0.817297072040763	0.1708193821586806	0.46465133113993523	0.16996822841602385	0.9778477925211868	0.5163737095081817	-0.8100179275524925	1.083840048881484	-0.503393238987125	-0.3760597717895753	0.6208937250158965	-0.5190024163474737	1.770200013896605	-0.19128329133259023	0.9559736881480443	-0.4103930881215102	0.36772268516724144	1.1426008003586154	1.2942321485968165	0.42998543745023926	1.491140277797235	1.4057539375909038	1.3064932385612384	0.7880838214880215	0.24351912735047127	0.15973187179666973
0.000317683352428022	0.7245524080507832	-0.10486844699414606	0.7465233080479525	0.5426561546757381	0.2910194790650744	0.015076742729958481	0.6840343682707611	0.8240617939316174	-0.8532941848071969	1.176875729675813	0.481178700525275	0.09175631056085867	-0.13321187349881586	0.3450614316956539	0.49466747812583733	0.7515335639018316	0.38046361526892986	0.6810056765101253	0.09791140898176245	1.05844877102732	0.5563901043026866	-0.6948506364806383	1.1719617362901313	-0.2774665895201042	-0.18485895972227956	0.6320488804112575	-0.4145650098615431	1.7556156769210822	0.038000806040382716	1.070409174052441	-0.5469314645955364	0.4349760175352002	1.2695814645134476	1.4899183109985157	0.5964987172951732	1.7980127869794544	1.5680296874747455	1.4448807066982705	0.8607605408223765	0.43255723909435656	0.12658309853109384
0.10891265024800119	0.8327274790248224	0.05902307747881726	0.8451243724260363	0.743353149807457	0.40414178189970773	0.19384390700866258	0.8187494441307142	0.8338229856454029	-0.7167900206861538	1.3965580314818304	0.6360301473957108	0.45074682972578045	0.14060138447987644	0.5287187978165372	0.5918768935405959	0.7225202514875987	0.6249512545563803	0.9131952743162216	0.12529300036678087	1.2147882427788894	0.6436430622793262	-0.5073934912480672	1.2171801315059696	-0.06687347670670916	0.0018907357534986512	0.7293679947224935	-0.2906822042337642	1.756258281806976	0.3595800355024463	1.212112366584265	-0.5604781378903048	0.48346794791459385	1.4262183606559755	1.7396379102052222	0.7690065656985775	2.05921218137164	1.7202219330784978	1.6154314219450956	0.9069530794243817	0.5730296550447442	0.1250826803727585
0.1870546771105047	0.9797063690238603	0.3028998338551854	0.9785391972268419	0.9753645697114989	0.5198131601612586	0.3991578086381136	0.9420861105190943	0.8789409374887999	-0.5315382126180642	1.609316079701827	0.7646975741552485	0.8604112275655453	0.4642400712544121	0.7789862235902161	0.686677442546197	0.786256323337341	0.9223185252644281	1.1882546509208411	0.23953581226982248	1.4823306383185915	0.8228976274413824	-0.2681574529035034	1.3031344884249676	0.11816374168397772	0.2084450828991371	0.9024652336160021	-0.17838147575908606	1.7804537527280548	0.6883941214725968	1.3870510525257707	-0.48669960280623037	0.5383735205073295	1.6094875080647355	2.021555516275188	0.9505854404866895	2.3181713863853983	1.8919667801715971	1.865107671492705	0.9693112867850932	0.6959578618178951	0.17602711086511685
0.30515487201877967	1.1384404767444756	0.5560505595599279	1.094319600898493	1.1764230589242817	0.6046973718776806	0.627947635838281	1.1029979895810407	0.9695576679570328	-0.3444570227682971	1.8183456836832022	0.9082856520508505	1.264864872919162	0.8225619484320555	1.0885722374662246	0.7813743843944141	0.911934069401565	1.2860849147986886	1.4711535192741585	0.37091504595832053	1.767895941183275	1.050832789463095	-0.015055202505218735	1.4325093414036207	0.263252236768487	0.4613980947677522	1.101541852979341	-0.02341441894835291	1.822390706368394	0.9787011907945876	1.5535459550413213	-0.37818882625240907	0.6441986170274981	1.7603151780844506	2.345447727077814	1.1906170139732555	2.5906385989944525	2.111707661974215	2.1787486609468045	1.0684033967719728	0.8125036574690384	0.2903380384630368
0.4717588875861442	1.3099158484100228	0.7298769062825301	1.1856772793934205	1.3254264004635874	0.739628431142621	0.8424739728078322	1.3396689065897633	1.078554301508515	-0.2140597654772661	2.0114258317549005	1.0312286371667068	1.6031502327343545	1.2061297758877436	1.4210468932393865	0.8463360720736623	1.0680699675343854	1.6826667873993049	1.6815175553347124	0.5049145276262488	2.0039907418304197	1.2702425988117279	0.17668968641846744	1.5592489175369029	0.3830984066870074	0.7323246027464215	1.3295863692446865	0.21228652860606015	1.8690214696100476	1.249332155033847	1.635190357190035	-0.2208770521904646	0.7747492033888296	1.8935560128556492	2.6038953300606758	1.415854444677782	2.862035870407839	2.3822636226936877	2.5027160917020046	1.2112116024871848	0.8768027388191093	0.43343605863369455
0.6718213057582136	1.5182422808935332	0.853258146682137	1.2624723391494284	1.392528739261427	0.9450555874920361	0.9840183064444652	1.613227039420286	1.1724581684060318	-0.1314147532226674	2.177045692100843	1.1133849755713559	1.8733098285639431	1.5331541392043204	1.6962588269488852	0.8620843599959042	1.2486749243298136	2.0605057342785003	1.845157178780107	0.6285902322552298	2.193442681145327	1.497233584967366	0.3322269619505239	1.698820075319124	0.48507112897246996	1.0220697555550569	1.5686085052757561	0.4642250941300167	1.883605806585566	1.4307106838462942	1.6630929347517447	-0.018913464530152368	0.9665290936840938	2.063668191511373	2.7227257136278546	1.5898552799674497	3.08655634318607	2.6405314419965675	2.7907382984377707	1.4217436417894054	0.9321367589652441	0.5810004398338172
0.9103391606902352	1.7658558883938889	0.9515710329352061	1.3382813882616538	1.3915798172986282	1.1484718065602149	1.1013118367714976	1.8944060604550224	1.26273415912245	-0.06563771710206362	2.317187850149509	1.177387413393043	2.103437611642786	1.750557227395948	1.8945539592650698	0.8860176133514142	1.4195621692563762	2.3863561068615615	1.9799130934238218	0.7282382629128618	2.3425412781065096	1.711755895715142	0.48036725275229175	1.8177523359385621	0.5606726767677498	1.2904608173740015	1.780733993417219	0.6719644093417669	1.8654172943804643	1.5637441434692168	1.7250880814844205	0.2087970458019616	1.2459720843252877	2.24070369445045	2.790390873645088	1.7593545335849061	3.2224054393734045	2.8675006422795337	3.000391366254685	1.6485789300099796	1.0370754720642736	0.7288439685982823
1.183691413139276	2.0275834908560055	1.0329881128346805	1.4525827759676342	1.3488557355926631	1.3630756344465407	1.2503466552173705	2.143143383787088	1.3465160510395502	-0.00959944870156434	2.4467364920281147	1.2424764350452384	2.270595242984231	1.9162687658630422	2.0687543416080842	0.9127482599562713	1.578890696948029	2.633732000276575	2.0644806339820265	0.8381838681296445	2.43091166240963	1.9068392915731516	0.6063667384122235	1.9208975642413548	0.6225712480443477	1.4737735747221536	1.976348668002687	0.9090279542083067	1.8563928866350743	1.6928220974311774	1.7936541423869172	0.4582426850918001	1.5382723296838876	2.4150335304282153	2.847477569721612	1.90383494635078	3.2837933154747914	3.094578267339707	3.1314122011068535	1.830150345706177	1.2245996165187507	0.8043533847527102
1.4653358454546332	2.3024003735771794	1.1186566798609352	1.581844979018672	1.243412430821786	1.6094012898678667	1.3921779806091472	2.343218160565149	1.4114369955178971	0.07250751008783543	2.5674966582013856	1.3423891433631496	2.3601705595318734	2.0541217847519335	2.21126697540845	0.9518081582897269	1.7258448721160218	2.788315048316684	2.1682692539772366	0.9327224152273936	2.4676445673681604	2.09298078658187	0.7426718536455379	2.0342144685921575	0.6784492895919179	1.629928886537246	2.2013454892926427	1.1523935116434507	1.872402130096707	1.758003421485305	1.90929588306645	0.7163713847490778	1.7737189335531742	2.5948012264752824	2.8519186741165448	1.9558406562222	3.34264008123647	3.3040910784926303	3.2468118269844304	1.9945930315261287	1.4813506574221522	0.8664288243731939
1.7068048473696464	2.5643019841963595	1.204413360610025	1.6802564259652555	1.083812794031239	1.8448508901343341	1.5240793912729662	2.4578754820542827	1.493114318379665	0.1844226308492709	2.6460011230035603	1.4516305713966804	2.380214036026223	2.1466813828146347	2.300930146241498	1.032569937469907	1.852664507584501	2.833636057233236	2.3405036690408054	0.9864374988056575	2.483289085163449	2.2629046725968385	0.9138556324714816	2.1420145316965855	0.7011517037784739	1.7840276698005613	2.433621271397606	1.2679587961784349	1.8955917846746437	1.7635478909587907	2.076997040357138	0.9532320821139635	1.9395145817971773	2.7177233901881497	2.8552803434154868	1.9308218153706171	3.3325425112023614	3.475799783993326	3.297457430817847	2.1638166278938633	1.7514602332320799	0.9784367845652936
1.9038436977738673	2.7432017038965872	1.3076606153418509	1.7839013140211406	0.9725855839633045	2.0287525206564294	1.6205660193521116	2.492407631729638	1.6126939277522567	0.3154924549718012	2.69882074971743	1.491622156768488	2.3377836229247073	2.2198599820894342	2.3777098898989015	1.1192632264102755	1.9670864866639264	2.7917870984913122	2.473957342530253	1.0722506201319126	2.5004134897772143	2.3856197653080917	1.0661332198173086	2.218979392834657	0.6962600233736339	1.835807114706953	2.5977825502661878	1.3269479048160422	1.9608580896072454	1.758240075670153	2.2296517565053318	1.1390385827614533	2.0249299103393676	2.758945022128114	2.9124595625002394	1.856534407272429	3.2516282082800485	3.6206552863395265	3.2527314430169043	2.278076950481999	2.0006711233215766	1.1163356813500873
2.0683656157765458	2.824289505087849	1.4302928890973596	1.8799235813308737	0.9334312563078662	2.108113735614526	1.6449316193637695	2.451498280466726	1.7247572190700837	0.43687731672074503	2.741520313497883	1.4922582058400056	2.250000364110398	2.332840274886015	2.5023501949364637	1.1775940560170024	2.063797528044703	2.690390942949199	2.5193274243449757	1.1869388741914597	2.4641562627246207	2.4300793406488275	1.1561758373307065	2.2921760543714043	0.6987058635760528	1.8461179290898357	2.734396217269836	1.3912170780381543	2.02503476016811	1.7588148072619199	2.2909168016635775	1.246779974219423	2.04590911384096	2.7271136461126955	2.945767845462231	1.7522515353684553	3.205654172528736	3.6522430380986557	3.159957905085686	2.3271930674765366	2.1939839662355496	1.3050743282906079
2.1884392770722148	2.8500620465728153	1.5191996354377981	1.929963621502748	0.9296129750766096	2.0934423903795896	1.608426268109552	2.3628260708405806	1.8005617920917303	0.5159980787782906	2.783213789150449	1.4866132703302672	2.137514278695078	2.4394224387842525	2.6219741868396778	1.2314697778562504	2.1012701435965795	2.536760404249029	2.5431844822911764	1.2812415989710586	2.3678843398728664	2.4189713892832483	1.1972980575261896	2.364264421907767	0.7044128240483618	1.867922766063477	2.8575467656928737	1.4134160592482623	2.023749550396321	1.7735887899443146	2.2545069535824793	1.2964327909408104	2.0488761726218985	2.608674401188668	2.93978469093017	1.6418609898388692	3.122131887941988	3.5588893049249455	3.0459724097047554	2.2943801994003565	2.3111234745492073	1.5594126528514245
2.2559535537567075	2.8592264761781223	1.5576172185938284	1.9577994604464064	1.0067015878638865	2.045831326016792	1.5677882355812718	2.252561344635822	1.8273599713963165	0.533834551149645	2.7770884879012807	1.3964798164869738	2.016316035683864	2.4800772161591396	2.6979041725344337	1.2267038486166248	2.055687782887953	2.3553227380441313	2.55711846264185	1.3731074931297902	2.2845614266827576	2.377733119838528	1.1977995480163806	2.3807656881357704	0.6783865757405686	1.8135515317493653	2.9098901871634073	1.355420511150744	1.9826507770419333	1.8220014746152238	2.135309935670966	1.3018459646508878	2.073631632753778	2.4234157927789424	2.9219277503422108	1.5411748590699754	2.9646833538671293	3.3968304045955136	2.8842353449951745	2.2112473879327084	2.3856640993276144	1.7894651393145136
2.3024658028321885	2.8451124812163604	1.5910123195482673	1.9948127830744888	1.149808057205807	1.984341962107433	1.5016079368452444	2.1065737049737967	1.7853688078637042	0.5600377549048494	2.7045909610391137	1.2832630817564439	1.9194622077269965	2.4777045766926733	2.7644868206400486	1.1165176367396232	1.9771071487828986	2.2090971913093087	2.527140871270586	1.4496449366088746	2.21659233923431	2.302532289093551	1.1586080662081253	2.341433565499771	0.6491619210142316	1.6869764251310688	2.8959536402371104	1.2904700392725696	1.8904230062446252	1.855302099196816	1.9635773479475833	1.257468931443891	2.113162446208919	2.2055565501000958	2.9360220885955712	1.462974015648711	2.830639783447484	3.1504531691928115	2.710461727686224	2.116695423214234	2.471633692859378	1.947706914850707
2.3377166198621464	2.837398119586576	1.630531324239732	2.0003875355604808	1.293614921329795	1.9190573081179978	1.4521018590830392	1.98246965748152	1.674528170949452	0.5777397139099032	2.5791258533266266	1.2253561142034939	1.8672719725085667	2.449286220835866	2.8025340481289667	0.9964369413325287	1.8662040533778108	2.100787661525689	2.490209312135529	1.4674102179093944	2.1306796241118664	2.2216664031521254	1.1094118491206033	2.301337951441281	0.6149201581803698	1.5714727667435753	2.867991778569693	1.2120355314931117	1.781906598557033	1.8451259692485273	1.7985743921275965	1.1731113512918954	2.149246676231656	1.9776173716830328	2.990703186458175	1.3864697482345592	2.7793160417178364	2.889149456128182	2.522250824609176	2.0258581228062673	2.5956305824250503	2.0620876293397115
2.349376366224392	2.8922880260200508	1.6376024504972342	1.9796623502979358	1.4045258240767922	1.914468972349543	1.4249524390464923	1.9163425754595156	1.5605006151799805	0.5421205745137121	2.4356399317941153	1.1751082375534274	1.8318719397455083	2.349342115669658	2.740748420780241	0.871668022053847	1.7236543087690852	1.962581628911017	2.4858337818571847	1.4594970690115223	2.0474624171230724	2.1735134339823325	1.0571816145674409	2.258853348093068	0.5650940032875058	1.4523631404844726	2.800084400234549	1.1077400622271956	1.733292141971964	1.7713236713179428	1.6455387534188326	1.0855388405608177	2.2059504662673843	1.7921200279531937	3.0806663914582932	1.3109608054112498	2.7753706335588118	2.717657600181894	2.3229899716048354	1.9812821510801324	2.759910876142177	2.114009076307268
2.353178457429473	2.9577730957946855	1.6351132378271465	1.959885252192871	1.487217595120591	1.9762415668618907	1.3813296922647225	1.891892225804321	1.5029155971230825	0.5317899479818864	2.289668380769186	1.0850542898440743	1.791178444139378	2.1905618835091056	2.6589797755356788	0.7204015722744189	1.603965656110852	1.8070153454232245	2.471977935975767	1.4199575270019624	1.9907510401151527	2.1551297744722944	0.9794004395391595	2.1963701952267396	0.5235460767720573	1.3178154642750388	2.6832067773919275	0.9885979597478707	1.6915787030745435	1.676594381899027	1.5384995138988282	1.0026101184439697	2.3058414452256764	1.6563592092474404	3.1932360514687286	1.218825417718216	2.7870396797240558	2.6033778850075713	2.185556219384151	2.0052210988589794	2.9488302453535598	2.090421107120396
2.3487607895530975	2.937298135980297	1.6594987106217114	1.9418715962007185	1.5456214825927854	2.048522016745206	1.3496458024969111	1.9072927707170098	1.4938759719425523	0.5559216458960716	2.1870178008978103	1.000751285823049	1.7472316744942766	2.0663582062700168	2.632993628806932	0.5910739380708793	1.520118348426991	1.6769517313596598	2.427779871199891	1.3583030920460284	1.9035962771272081	2.1335525789446548	0.8967548067560424	2.1289612912475726	0.4801480916419603	1.2123690756544558	2.5499958766229347	0.8752752832890968	1.6128456348810214	1.6221639193849462	1.4898049132393683	0.9106411214508995	2.426112221871226	1.5305722216931839	3.2724049055089437	1.130942780549684	2.777978615223249	2.533986027596218	2.0863697640844165	2.0283001706400268	3.155560994440308	2.0355337172817114
2.3328825324728344	2.883471612728872	1.6804477482257156	1.915704390654226	1.5948524577579337	2.0879193936212657	1.3558161252324938	1.9936892984488417	1.5378113564119964	0.5178812659064855	2.1658011777303914	0.927446630330388	1.700114341167123	1.9798501717903303	2.6043759735486907	0.49671371948415777	1.4272291409706577	1.5256563768477345	2.390561819010894	1.2952599256609987	1.7846503740924173	2.1348855331085215	0.8081915861887031	2.079260462519053	0.42480311783081237	1.1079368654977624	2.407760248014198	0.7878703432047869	1.5347831109162602	1.62939877589303	1.4803135927718463	0.8391982196935104	2.516712410707382	1.4385795450086287	3.2499834965150862	1.071811451448385	2.724548426764633	2.550538876916216	2.0508849546452863	2.022728174174259	3.3577201560257137	2.007863214966341
2.3339688442457134	2.8508354161597618	1.6607763596028182	1.8757519978379509	1.6637622669611034	2.1009480013588524	1.4075033403337889	2.0682840340310884	1.6335191396426574	0.4248787244467995	2.1198466229479607	0.8593098735438233	1.6615713148409887	1.912269935301578	2.578280180631221	0.39908987543986846	1.343824606729259	1.3241852883963323	2.381029413761647	1.1961883495588421	1.6915496372802536	2.1783453928263565	0.7177227017586465	2.0579319602004706	0.3795550740860646	1.0049132365409126	2.2405512741702314	0.710145521525396	1.4393423156894767	1.6912331336186532	1.4440942059710384	0.8124071315344896	2.5826170799930956	1.3696646159352528	3.1474063213932473	1.032066330855047	2.648181373923908	2.579235301283203	2.1254063431430317	1.9847904451511653	3.516597664513978	2.03092778247007
2.366684933805616	2.7811161478966016	1.648242182529549	1.8183548013240163	1.734795853890533	2.1023924774341056	1.5127145177692884	2.091490697069625	1.7203676893261026	0.3253926387314652	2.0145920502750028	0.800342824205004	1.6435680271507445	1.9096840248718305	2.5952205167898335	0.3058175320056697	1.2821625788994901	1.1602307774955123	2.36964782607334	1.0759189673031155	1.6147540820216246	2.2555456548171433	0.6339988644216296	2.01788560365311	0.31085204993863363	0.9617543085775837	2.029816481794236	0.6731850694338826	1.2693872930417858	1.7517151817165995	1.4040338500178229	0.7759162955599466	2.640489711366773	1.3173550546832502	2.981142475607975	0.9661939397521448	2.538144609082041	2.584909531290276	2.254519746162512	1.9203341403558087	3.59947995220068	2.097539370011101
2.410825402176975	2.694189406323898	1.6513922481208962	1.7519318150708585	1.7705159877758476	2.062485285472665	1.6502409668339184	2.1293040624995747	1.7675100361655816	0.19913839312246837	1.8580861647345894	0.758787618199042	1.63146474492101	1.9821161757751589	2.619233032121458	0.24414537157333846	1.1886441670775487	1.0772088343819406	2.3523801083677363	1.0036263255507079	1.520834122149229	2.340188244222867	0.5651692946432176	1.9555994808312906	0.1974026928572092	0.928145561149222	1.790380095960683	0.6361110675663579	1.105495107795797	1.7819054941545354	1.4106682512810718	0.7154646094575392	2.6586217372502943	1.32716972895467	2.7748470082628254	0.9128535900884647	2.440178118353786	2.594740044423548	2.3582445737538116	1.8616218072257844	3.585408962099141	2.206127772540017
2.459854273526292	2.6929906834641306	1.6363468299468327	1.6887323251531416	1.7669236403452557	1.961173698782763	1.7674483996344073	2.167646656277037	1.794187954381289	0.09954469671409118	1.6452689348600074	0.7394146235623336	1.6048320099917937	2.028289339324871	2.6087344095506664	0.21453962635109716	1.0838000766746292	1.0634742642221453	2.317610269548764	0.9373078491913975	1.4526800488484686	2.4165554098612345	0.5298894386584398	1.9482847404287278	0.09662153374728794	0.8789860772745433	1.5435759814973125	0.5642908342395311	1.0295000952030435	1.8023929850138718	1.4073986659695201	0.6838923424886001	2.6479223434644847	1.380646440660571	2.602754212959204	0.8788315858924598	2.3612030838486233	2.5548758680044235	2.427832948891159	1.8017744377786573	3.5061186360206364	2.346399423621714
2.5205791016302834	2.7495046660301927	1.5853069559947044	1.6289269872592052	1.7438332059171802	1.8411972153557479	1.8391389400691789	2.191726546088971	1.7912415577038234	0.03801828296855955	1.3942795377804473	0.7256335603460695	1.5673642183056598	2.019598547571287	2.5686861391174416	0.2034536605110991	1.0044504150116063	1.1136192720538791	2.243096030701515	0.8879685797387751	1.3920575423917245	2.486341114315497	0.49358152716877307	1.9582347576766554	0.01810379186451019	0.8390105428228711	1.3310954220965805	0.4792420520074431	0.970603960443659	1.7804517613047774	1.3609261135800494	0.680182807205044	2.6294906146738017	1.423539219841345	2.450307136402606	0.8389507392185527	2.276109323130737	2.4597150552106277	2.4559511250454262	1.7689271746625632	3.3577201560257124	2.4654209663679003
2.5604105333025524	2.76970894648915	1.506004605443268	1.5679839447762938	1.698849786204552	1.7191531485268972	1.8531728368956817	2.2148538248753757	1.7491301330823348	0.0025067542654117064	1.1670219841880125	0.7041934062269225	1.4958748998051883	1.9675604325314286	2.480311311001959	0.21275240288623487	0.9138682902291781	1.204783633718558	2.145584213069879	0.914406881851199	1.3099766770671168	2.4851747794221053	0.41963675439043496	1.9211931093081245	-0.04213286235147244	0.7806952811491891	1.1572880406845356	0.39859332359577393	0.9160663631712135	1.7149661675844214	1.3057240858441985	0.6473740284749205	2.6135164497218737	1.471578071477944	2.293264750437366	0.8253102681213533	2.1607897236352605	2.3798782775951715	2.4957769862417045	1.7808622535120755	3.1571343329959665	2.5546435066206143
2.5754016357682965	2.76928359321633	1.406215814332716	1.5033433623792005	1.6363790903203692	1.5651323466203582	1.869990553747074	2.238774946183052	1.7005646966911527	-0.01414600048250377	0.9821089044485449	0.645014340530929	1.3749799281026935	1.885344476187718	2.347694245734373	0.24945523838922382	0.801939824746803	1.3232635051641288	2.06705907146748	0.9598943867740608	1.2289264472053758	2.3821485305063463	0.3385206676023948	1.8840529459173379	-0.04526855491867693	0.6662058012255836	0.9951684215567529	0.314254227463755	0.9396192292063945	1.623719075456781	1.2372849991285544	0.6161589760147677	2.598471363782162	1.4997223131049104	2.180602567418705	0.8196550147643051	2.0403544677980037	2.2876810753783174	2.554775826032067	1.7865374350975824	3.006034460386612	2.5929216163809703
2.57952962050524	2.7977049255365865	1.2851255307268206	1.4432915218243163	1.591011583146614	1.451528551760646	1.912235740104154	2.265739130488942	1.6472088602597352	-0.036824954040649796	0.8454288731928858	0.5762680367174929	1.2595989801950613	1.7721775712982648	2.1828686125276766	0.28302395738136993	0.6955110714971628	1.4171932165254115	2.0028585825620384	0.9853369946543029	1.1883881189993426	2.2206111477723907	0.25918487205452606	1.828638245897929	0.019452139668407364	0.5305876033042682	0.865567411923665	0.2762150525001392	1.0216212005151202	1.5285840931495607	1.0939946292610245	0.6091795540738544	2.55195747259006	1.4618164494998849	2.0798450114586795	0.8120769752658583	1.909386978315902	2.1873520148710703	2.5684567164182384	1.7737424802502673	2.92380525662867	2.5674842945803342
2.5732290122225345	2.841786991992495	1.1817240769800352	1.3957165082618896	1.5764614463837165	1.4455807090978365	1.965472710683219	2.2816689037491455	1.585013833795917	-0.07925046977160757	0.7761863373326944	0.5251985966833768	1.1829264793274128	1.6556783076075938	2.007105771995276	0.2987722453036118	0.5999652233860339	1.4211876105316166	1.9000596658440725	1.0122993463626124	1.156464846200847	2.0408011850420555	0.16164497171280315	1.7004209444307918	0.13261928441878643	0.4101820823413049	0.8039921377121425	0.28657646956112365	1.0697327489286201	1.4041716074030954	0.9192464045998037	0.6000843231193564	2.46204660044038	1.4234861675479888	1.9491716828383474	0.7927360087847555	1.7705955438404846	2.113478600001901	2.5629646282103278	1.8013616972997197	2.831304823809269	2.4748770901099784
2.5760172124395933	2.8616819246166734	1.1347814911397252	1.344936960107177	1.5623631772221516	1.470165125437457	2.0426447936412293	2.2901894801441394	1.490588835513268	-0.14155706104167712	0.7577808427578935	0.47871401037313327	1.1045170609643804	1.5544545766617195	1.8502020759242428	0.3602889949998688	0.4741010463986677	1.3718722076088639	1.7552244046663126	1.04974268998863	1.1071529032852894	1.8610189921901328	0.09090973807167105	1.5681891558066965	0.28074940129348314	0.32445583051858495	0.7657036202543335	0.2850435475849771	1.1179560547135796	1.2392912560483362	0.8107469619309488	0.603986204676874	2.359428325026885	1.4325315835657033	1.8605963229616438	0.7816064701780852	1.6227096092018982	2.0738674147295835	2.5830584359650164	1.814603787665892	2.7634137808509953	2.3361756440777044
2.590573790196184	2.863383337707957	1.132820960806649	1.2934937509422249	1.557053732906499	1.4620080840713177	2.132702806405169	2.315830593581244	1.3536715858276869	-0.20294896142090665	0.7630184191883449	0.44002102518901054	1.0512515911059506	1.4853814434300194	1.7114448240878375	0.4658646883733214	0.32358137982554963	1.2988362495108066	1.6084357817571526	1.0678224010466824	1.0820741070222328	1.7320001370789169	0.038754727092034834	1.477653850352763	0.4131383414808222	0.2576609100218137	0.7210829986728944	0.2681246309593709	1.1937554919062794	1.1301598690946442	0.7482439184508489	0.6555350060987448	2.2506061994350617	1.4426645715972761	1.80196757674799	0.798526988222372	1.4908059211735896	2.020956123453427	2.5926284818841894	1.805248336809791	2.7243474876576914	2.188681049768664
2.591479050006919	2.8243281735671975	1.1403987409704537	1.2757834828404688	1.5927060866516127	1.4807579499893246	2.150811986154704	2.362429149579944	1.2351943697697956	-0.24112385477679021	0.7840574973920204	0.45096636962808445	1.0813305909069602	1.436862299284249	1.6286345400503461	0.5780453380299477	0.16250506222942235	1.2539454061026163	1.5097259022635894	1.070914293662408	1.0819684008209127	1.6314454073419973	-0.03922704413232122	1.4069200643724304	0.4329872754312206	0.22912305491290508	0.7301077265126399	0.21929822727472797	1.2670683275839945	1.1206937017008898	0.7080883318574941	0.7448111552563448	2.167378702115177	1.4206213437066	1.7368313789556482	0.8507815292414994	1.4302873722936789	1.9817424956975338	2.5759548967260417	1.8013960923396297	2.654051908416249	2.097992984803156
2.6006764896839707	2.7553629406513083	1.1402004850940755	1.2846006934050462	1.628787714617991	1.497496878626097	2.124867931489755	2.3954794598822593	1.1649218068364564	-0.2648520125920773	0.8115769667723555	0.5067266715646542	1.1317563385110367	1.3918887849029806	1.6031418011708776	0.7193914024899396	-0.01029309965936268	1.2480459934165324	1.4978755077597432	1.080766426065051	1.0740404357219488	1.5567444344084678	-0.09286145205801245	1.3754691435169673	0.34484295736712467	0.2851845866668349	0.73593681301897	0.15798134822889692	1.3281716704297122	1.1824942516858208	0.7319277354397993	0.8611806510034785	2.181584619914827	1.4266162528561719	1.6698755620014967	0.9264035771319505	1.4108946881222162	1.9692736463189306	2.5673056799674785	1.7792112915962952	2.6064955241490244	2.1087052725847673
2.6646421479103886	2.7032184962514902	1.1174451161719543	1.315167023362252	1.6508388535630032	1.4615265920462321	2.107275336899479	2.438849722961117	1.1040496523502754	-0.2864817618930834	0.811576966772354	0.5688209621717795	1.2224344598176502	1.3870102116179919	1.6020453392835887	0.8865615509276832	-0.17516794731454496	1.2724425229621192	1.581401255394534	1.0859283145845233	1.032656457905357	1.5236149694606218	-0.11492703362631795	1.3993344076586605	0.18498535029108606	0.3923212727272372	0.7189525711172802	0.1697621374900163	1.3927674311335543	1.2843907821314315	0.8179844905817732	0.9528748676051743	2.254172664030331	1.4988469502644874	1.651278437347718	1.0289898730288065	1.4340990378032432	1.9708277347922043	2.5844067929501913	1.7370429726640073	2.621160226913075	2.2009286491541546
2.759042640973661	2.669228902905224	1.0650394795158826	1.3805471137421823	1.6627229714780403	1.4296631492097418	2.078432665507588	2.5057971089217674	1.0818213944229875	-0.249732710219976	0.7895909820953757	0.6535745009518008	1.4079537903960058	1.4010860951943438	1.6416002018675346	1.0071343803323474	-0.294670169049633	1.3192998372656715	1.7417852759542582	1.0573414091289695	0.986885672734007	1.4585501443367321	-0.13285531865056677	1.4326078564258728	-0.03934209596665611	0.4830902452454101	0.7325340467843089	0.2545554327260788	1.4722548615844329	1.439162619019295	0.9308962862438918	0.9899976984798802	2.3298776183803573	1.5721652196866642	1.680916640983342	1.137932673698987	1.5150467763879178	2.0265580702756982	2.562274006339873	1.6736185190660184	2.696264878720871	2.340572218216083
2.8644691985316655	2.7045718930286413	0.9960464345361361	1.4799635330756988	1.641665941255957	1.4344214233399888	2.0808433962507924	2.5675315956593945	1.1314892241288663	-0.19027780231546443	0.7778730144882646	0.7786906537286815	1.620216136379473	1.4327035155003247	1.7379243786658602	1.0073933982258045	-0.3504829266657673	1.4076988492337488	1.9292819573458577	1.0310865243751026	0.9177538170710402	1.3904306325873086	-0.16693159745889377	1.4459566419416587	-0.20907713462938834	0.6233567611262238	0.78709666362527	0.38263958006625576	1.538554922203036	1.6080660915163993	1.0943438082748875	1.0463002006725302	2.415472768666849	1.621238591043766	1.7430921025123935	1.2128082281463097	1.6529688836418548	2.1429339978093176	2.5037026943740814	1.6221291443175427	2.82753474840232	2.4471368009035226
3.009401294230074	2.861739927335691	0.9386183156784709	1.5719659108377098	1.6076403108756385	1.4767360754268544	2.163583119258582	2.568642975189178	1.1853862354602267	-0.1450813112387291	0.7882002132127102	0.8874020408692769	1.8014896686357793	1.4971913230215421	1.81034568632129	0.9536212835439389	-0.35071596531969745	1.4956676956934631	2.090212919190376	1.0291475408703252	0.8516610146960097	1.3980951190295594	-0.18210168478710506	1.4996719578271407	-0.20506344814336783	0.8519413182374755	0.8528144358615928	0.565000520339592	1.5649296618675765	1.7861652694817223	1.3427688048595763	1.1063946722661488	2.4906981983654113	1.6923021379981826	1.8310506423342474	1.2896744317753135	1.7734375751414775	2.2962104911851213	2.5010059804037317	1.619033590725449	2.9767941117578838	2.4712481717735377
3.18004276855331	3.059393859519351	0.9077344558248279	1.6521740843606527	1.6080469917168378	1.5675964528663842	2.2781789270872688	2.517413671149724	1.2386017672879566	-0.0900384417488468	0.8402208875897272	0.9215366743741786	2.013228182358736	1.58447246474311	1.822023005420918	0.9021803299031939	-0.2904521694135059	1.5337680692911024	2.214941576946226	1.035593350899719	0.8658256456728243	1.4521353024231087	-0.17741274870383944	1.6166585467570074	-0.07154565863183848	1.0500723498080258	0.9311076485303478	0.764308764682539	1.5627224537812427	1.939415758038447	1.6169378178294131	1.1580808638837066	2.5380512576975756	1.7547712134284368	1.9261642947923783	1.3637808717660795	1.8174054711509136	2.4682806126098367	2.545140006601423	1.6515712984823345	3.0717881377598335	2.420582888845524
3.3203761444131934	3.214976486173162	0.9003108746759869	1.7173266338227844	1.6284488139169884	1.7387243831935812	2.421158219499618	2.4182362788254084	1.3238869228160104	-0.033354509190111695	0.9278097363701434	0.8788418804484112	2.214710611823238	1.6799645385508892	1.80157399122298	0.8750611564581483	-0.20709424290289294	1.5882761844219229	2.3159173560482147	1.058337103361151	0.9765793181053519	1.5182276130483148	-0.17896736922342554	1.7715241617445847	0.09749952766610495	1.1838030489215443	1.0005536689889936	0.9234487757616716	1.5597329440946888	2.0181877938507506	1.8644422515593937	1.2586504871268027	2.5743452797553306	1.7308181029768348	1.9793033425178532	1.4053130524202448	1.865820310254842	2.6218823803172606	2.5790133650094895	1.676645282578285	3.117919611637032	2.3384437180379836
3.4388022328533294	3.362477400643391	0.9469450624863722	1.760123288111501	1.6588143167265124	2.001619028889883	2.5831937644534753	2.2935236187334898	1.437693999922543	0.019858978518090223	1.0310225419600396	0.7799892539163692	2.3331242728180452	1.7860935016521613	1.7749573789090423	0.9305945928155264	-0.1283737856054828	1.6835578445237682	2.3984273555826747	1.1420540263038634	1.1755448155390167	1.6209483933015219	-0.17628439510091448	1.9426940129156527	0.2967727903118923	1.3360425050010627	1.0771307039046154	1.0665498809792777	1.5644546930388699	2.0316094669054627	2.0396666294213284	1.4097522243436829	2.627272813160773	1.6785350678715134	1.9661959163522535	1.4239527674850783	1.9835472774405676	2.6675292115206672	2.5896029003564767	1.7103868167320944	3.137066845003049	2.2404629229540522
3.549243929762801	3.4540056912584225	1.0722427763576365	1.7736809344634874	1.7186641805229688	2.3126345540343687	2.719371352268927	2.230069139866438	1.5689389349161267	0.09830717374413696	1.167613800733824	0.6530179580142186	2.412085093560565	1.848768505985516	1.7649521641875332	1.0792708636603758	-0.032058909936385195	1.7658116349438373	2.4378852625570118	1.2753460410173425	1.4028395749263152	1.705563212828831	-0.08792177072964943	2.1253162354240676	0.5318556620751458	1.5206229854290791	1.2151054774021257	1.1703059888091416	1.5978142684196597	1.982892512568327	2.1011538794065747	1.5267262369518406	2.6925181360507247	1.6644231578380104	1.9290941900529233	1.4257172065324775	2.0785379942183693	2.6267614952915004	2.5884518639057172	1.7328123827548105	3.115990045483866	2.1554973830575532
3.6098058111008626	3.4487274438275177	1.2434477398258976	1.7620573859127624	1.7711260090376455	2.595581926422443	2.9168216798074567	2.250550276915267	1.7190247738336517	0.23279363737067982	1.2696133824048035	0.5078397574398148	2.4398206332487544	1.8451162407393789	1.804315145941203	1.2354068498368123	0.11694600538618902	1.7868590187457634	2.407959760831919	1.393073782733023	1.5832272074780753	1.7604087226963856	0.13037703964953273	2.2658232859177287	0.7659978260682403	1.6157867312907754	1.3761302934804966	1.1956843637475578	1.6723005564977047	1.8805226737530247	2.0882342558939295	1.6186952339449139	2.7548563407411697	1.6393294230791895	1.9036812037930324	1.3901795944367856	2.131299469429696	2.5628631599252154	2.5519804517945097	1.7244887830960736	3.0811687978275266	2.1520778253943664
3.6191299871514153	3.4235735980121076	1.432055163554058	1.7474378819443959	1.8204021709629263	2.803076666173696	3.2035838415465525	2.3519504282991495	1.8586879850485716	0.4394061680071804	1.3080222762281088	0.38770598905650133	2.398934146809803	1.8298940257354013	1.9366855072841471	1.3545291790381104	0.3145860877838672	1.7816355804299604	2.307713236776322	1.4790965238976332	1.6786006276186136	1.7974259706221865	0.3867389782340446	2.316903324957844	0.958874275876933	1.663424947469617	1.555145386695151	1.1832222758303772	1.7323980830002839	1.7343718107416142	2.0286198751648157	1.695249050981871	2.7987328463502097	1.6205223850834147	1.9258250437622066	1.3098071337264132	2.2321748627836664	2.474460824910544	2.4749925566165687	1.7251422888544057	3.0573015487945367	2.197439304599891
3.6200895625507945	3.4111610161416293	1.6328222810334374	1.6846555503759668	1.8851547982338368	2.9164538765510186	3.4888536461589004	2.511274622318549	1.9730763240846714	0.6808845631885937	1.3227585082188682	0.36030287489185414	2.3276378191421534	1.7915852289565712	2.097673523885331	1.4270800909956765	0.5444554160200065	1.7545966056187319	2.1914491465232193	1.5613985129314565	1.6907568407703581	1.8206138190978358	0.6520274475439177	2.279442987744724	1.120989581601361	1.7310931883102918	1.7472685272311423	1.1448992264267335	1.7805375707566484	1.6304468158544796	1.8769492089647586	1.7624328566729541	2.8588232792369084	1.6525129179789082	1.9987023332429328	1.2119033876091907	2.325059132832499	2.3916604367181433	2.4027403542646053	1.7297856192425438	3.0443882983848956	2.2017311984016437
3.618079885770969	3.374155281406277	1.827046954592322	1.5860355242547342	1.9353798821219172	2.917813383445373	3.7422960651258705	2.6704400478336954	2.05056455235058	0.9043112646125696	1.3846033372563906	0.41987947125754427	2.2101339720735	1.764873040805987	2.2356084293062675	1.406177346993622	0.7664247338879344	1.6838036533856902	2.072997291130947	1.5972959102496127	1.6307949980718603	1.8669339762923052	0.9395319455691528	2.2001630235836216	1.283010816548774	1.7543347781077756	1.8659510956417198	1.0830429859448514	1.8421717611168003	1.617397027947375	1.6582996591979107	1.7996930777433462	2.9619510495925905	1.71190496039434	2.086444986045587	1.1173023094524823	2.3652153633323723	2.3287017827542993	2.3551203319588976	1.7246607582956357	3.0359872642103483	2.174758564997128
3.6003730038730217	3.3190720325760674	1.9711569482888458	1.506187623851638	1.9825096729408684	2.871193626193043	3.951168664519101	2.777211866944855	2.1060249578373336	1.1078299878241757	1.5046533235746862	0.4865851176331885	2.0421768072818023	1.8208833275368999	2.313703927228415	1.3320723276753075	0.9240520794059057	1.6022872895513782	1.9587386522554187	1.5628920542797302	1.5413939783058779	1.9110047733352462	1.2118914307906845	2.0716994345608435	1.3883700868068134	1.7283323691585921	1.863820668086106	1.040234720388782	1.8882716768440209	1.6351460918106615	1.4937093694852064	1.7773259538854553	3.040323359816389	1.7780876963597279	2.1836249856874708	1.0317722576804815	2.388219099039211	2.2913313762108913	2.2801714156365858	1.7186760213509213	3.026695661042032	2.1394463981079013
3.5741204693617545	3.271683811135965	2.0485207969379102	1.4584988398303156	2.033683678791742	2.8234126234684482	3.997575231325758	2.874113577374861	2.1444684192481005	1.2717479759971193	1.6249696273385978	0.577513632815881	1.9172565982090533	1.8663900193263672	2.322475622326725	1.2718247656569948	1.016964590727629	1.5642483681692154	1.8763849216594717	1.4878481521489293	1.4764375175950328	1.931249014699017	1.3841534141705347	1.8952097721879109	1.3958330351167572	1.7247545729109839	1.8312132907765934	0.9970006431726718	1.8767886069265114	1.6404539070993054	1.3933680183218788	1.7291019951992155	3.0511726050557804	1.860026963452746	2.304429193430174	0.9723016133777588	2.3751123193922896	2.2712366508355193	2.201572069427575	1.6910911993413855	3.0212335045469176	2.070078228368996
3.5447538411015644	3.2043426543526627	2.0653284895686728	1.4218837138083766	2.069607153097655	2.7932202411895988	3.891761371204459	2.964320549208796	2.181228225414597	1.3535859080539172	1.7102208007630513	0.6906773634571246	1.8394537224634546	1.8431968020698726	2.26403420373423	1.2177936330816728	1.048238378084975	1.5678125966670589	1.8256496062891638	1.4165512046287052	1.4215759991102002	1.9002300605106295	1.4556910325959656	1.7701942089441214	1.3839801172127297	1.7163876005838887	1.8153830304675331	0.9177712869611365	1.8359971663436343	1.6803132333751443	1.3149614579380056	1.6519161832620957	3.0288447384719457	1.9063416155551753	2.432234308795445	0.9658772455641506	2.2932952535861357	2.2523707396018082	2.1258009842118613	1.6379164676372138	3.0281502570651844	2.010759370946386
3.5179581507038575	3.1027992275866856	2.0642931533253615	1.4547444146866888	2.094572838071263	2.7982050998022423	3.701084049087308	3.0320882391081003	2.235325671894084	1.37104574299963	1.7753798024571328	0.7707135382900394	1.7813634817845092	1.7821479888315106	2.159349505045328	1.1465378105913988	1.003774602915214	1.5937761577073888	1.8043709858284143	1.404340849044568	1.3849752269033153	1.8143378265762773	1.4627871230321354	1.7117009144791897	1.4343079829163454	1.6577342794222343	1.7782484946023438	0.8504646572307346	1.8066049776496746	1.739848664733716	1.3279763120907944	1.5156525871794435	3.0341195096380624	1.8704252129511143	2.5575413029385663	1.0277457172902609	2.145910853883018	2.2207829878426817	2.046215035330777	1.6250183276701644	3.05056291007502	1.999070066689575
3.4992916934065357	2.98901722710729	2.0318012180299863	1.580707274429692	2.133230111365237	2.851622391526356	3.477632268532801	3.1008879242850576	2.290645772777148	1.3781480487402584	1.7833989166529096	0.8323307920935227	1.8000560224491164	1.6868691859870153	2.03004923698679	1.1258163791147648	0.9249376262908374	1.6471781329595678	1.783847665237142	1.4567720111129154	1.3657102717128322	1.6933444663266894	1.4348541027286192	1.6666302917967328	1.563906156718867	1.5639791147603845	1.7374152997864356	0.7908226373810663	1.7858181065581278	1.7179074410246258	1.4514587088087136	1.356279960182191	3.0523114761030117	1.7795731605737775	2.639794257253039	1.126622166984897	1.9521846261425768	2.156740086106789	1.988728986304272	1.6850032772769417	3.0809313127625186	2.0053159934417186
3.500088322039983	2.8869131073907757	1.9758490040298085	1.715904503086562	2.1634600538943656	2.875980223383588	3.297085755372207	3.148809551152543	2.3178047353483615	1.3695391932970702	1.7031190022132925	0.8952466460846956	1.9055944378829017	1.5653580546593115	1.8923336239433126	1.135969880538315	0.8490835444367549	1.721842574767851	1.7671268888163305	1.540095896858715	1.375805213938845	1.5787659479907257	1.3875134004547984	1.6652757102407048	1.76183107156076	1.4179655875841928	1.708624938514064	0.733593550271626	1.7720440105256905	1.6599947812192717	1.5699891122392327	1.2642834851499825	3.0417619337707804	1.6514253459650465	2.6307270024467213	1.25884199047269	1.8019916308008348	2.0765418925673154	1.9638994857236003	1.7726762340129913	3.1073515262443125	2.026531208331687
3.521597295143006	2.7865877377242376	1.9513533890817008	1.808930814978654	2.2215476340456255	2.8517640068278527	3.1732488130279104	3.1569332062868987	2.317904952922426	1.3420984665719093	1.5920350365640756	0.9538956708877532	2.017363700204888	1.4778636419744657	1.7478199471986422	1.1415905688263537	0.7533745692678759	1.7922053614925286	1.7682728610320886	1.697127358265806	1.4611101184036979	1.4987609282801313	1.3247017165586519	1.7372163052436829	1.978758283359906	1.2590212849933966	1.6244138715241618	0.7267237888229724	1.7853990164151532	1.6347742066630584	1.641951732640138	1.2615906373145145	2.99350976571712	1.50176482639923	2.5595459681168373	1.4244730507939258	1.7699937019179195	1.952178673112907	1.9419640196477004	1.824440769080764	3.1266175021428353	2.02757801169797
3.544916787867497	2.663215954366719	1.9362639140462186	1.8787858767418961	2.3117178138914745	2.838310553185779	3.0679515380658597	3.1125838707651416	2.304515885027541	1.3137430489559099	1.4961015744876842	0.9990286529210144	2.0905899362007436	1.4194540569066734	1.5806095093870944	1.226548437880553	0.6684785876413324	1.8304900917366087	1.7618918793761715	1.9460247138316327	1.5991888438773203	1.4289196840690446	1.2725467055790183	1.7867447326832546	2.1763069150937326	1.1039364948901895	1.499340020446745	0.745204014868729	1.8406350972592247	1.5988027705667975	1.7109304596499204	1.3130844826581092	2.9244282456154513	1.3758452081115777	2.430260484619922	1.5923209704311243	1.821484621959394	1.8062750645870556	1.8842806500867826	1.8594549197113228	3.1352263357492633	1.99216116447212
3.515930368727814	2.5388581247858433	1.8751350188294886	1.932618265543698	2.349403571842582	2.8021703282441193	2.9971793712475443	3.0549773651381242	2.2668741642092844	1.2837465682710534	1.405405688841745	1.0348329152386513	2.1165885583935493	1.4088971442244067	1.452021941555294	1.3596836351179251	0.6803635589917406	1.8301828306592078	1.735013621952066	2.1744579326781337	1.7547619456693233	1.3865150797309396	1.2184108071631388	1.8367411064785446	2.3573304469983984	0.9646559858492723	1.3762486505669185	0.7541744471735822	1.8719271612680046	1.5192531567185767	1.7584822926276698	1.3594399346830006	2.798433143443039	1.300802739155234	2.2547134970091287	1.7239300265563553	1.905240956182696	1.6556007658641754	1.8025570620828546	1.8497555184560983	3.145052280313842	1.9487886116625313
3.4274502748267373	2.468945514125947	1.8370258337033782	1.9189847722191105	2.349629505643248	2.7533130492281623	2.9840351488619867	3.006208972914613	2.214380198914815	1.2096297034398633	1.2860658823784257	1.0523507667500964	2.113390424592524	1.4433404047938225	1.3899621987347461	1.4665026143799742	0.7419789790907225	1.7814512237835145	1.727148085380282	2.324729154298308	1.9514019066739585	1.3950404324040244	1.0969748849639205	1.9592937941659194	2.493262719786677	0.8780000704346544	1.2653776498602567	0.8024047145341667	1.8517270163766208	1.4525166765926194	1.7784172399641363	1.4063174694515037	2.5719176862072857	1.2626846663767735	2.1139243194892288	1.830135684601726	1.959206115239148	1.5475374045829535	1.7532927019903517	1.735770356187259	3.1493270114839307	1.9221300192679025
3.35425096653084	2.4653493455466498	1.8162530235450423	1.8474231535724006	2.308735487722678	2.7643023966242177	2.937255492773643	2.957017198013089	2.1514636059177374	1.1203128282167907	1.1699514760897904	1.0579161961258936	2.0798100196817715	1.4630146511562292	1.3744472630296098	1.6228976184498733	0.783599682682546	1.7085074440086756	1.762178372430111	2.455741553269686	2.1799387139267585	1.4395833173800063	0.9199236674027679	2.080885960386287	2.6231744628459235	0.8104726877139651	1.2046900537969076	0.8645448294560749	1.8187865311388092	1.4281074878130144	1.765402385811349	1.4275579937047571	2.355232484326568	1.2775393085173004	2.013691060575828	1.9143537175948926	1.9073139672493018	1.4645563084285433	1.7663816307732745	1.5845353656935732	3.1297048079879017	1.9042296817044917
3.328161378785505	2.4755191556149874	1.7695086935811133	1.7609386430669312	2.191362878276628	2.8331274331510414	2.8405105721148667	2.924152117632405	2.0832555250101046	1.0461421580390795	1.091950055351554	1.0758580803516842	2.0162333253269344	1.5050823486628384	1.3542175412091324	1.8356290143468648	0.8076259679026876	1.628127946160749	1.8040844927744721	2.563407542744367	2.376182276676447	1.5020100040545685	0.7359017320279916	2.182799750910875	2.8105634506620087	0.715787859460219	1.1898066501792275	0.8616776976118024	1.777101031584256	1.4164100095335903	1.6831548562750676	1.3671612636806234	2.2088575844668963	1.3284960362886458	1.8938429239181425	1.9490317311803107	1.7212779418527169	1.4245114240474082	1.7776617879907164	1.4673514647129076	3.1090139216993506	1.891982082318998
3.3261879123981055	2.4935580012304945	1.7414665012889003	1.6582987273979768	2.0638684345607357	2.8873944166841268	2.7388006940921175	2.9237551963717663	1.9898727894977164	0.9917449527074389	1.0094804196924263	1.1016445697928847	1.942786528379287	1.5835394042787736	1.3193774647405283	1.9950286259808714	0.7590607124237644	1.536256884018051	1.796661718195145	2.5495202284534018	2.504456751977682	1.628251871324391	0.5642415372363658	2.2878906509032424	3.0067010207405978	0.606115727240091	1.1753966749072382	0.8262785549404367	1.6921654292747068	1.4281412955537083	1.592114364298976	1.288161901160435	2.081393938049371	1.3628208700919366	1.7580191478398013	1.9298717328066313	1.512906893996582	1.4299688045000731	1.8042013998696542	1.3702542670409343	3.1045610767305094	1.8621132929344377
3.355518330265866	2.5395154889347444	1.7321925319605254	1.5312929717817476	1.995568646619367	2.927698131489753	2.6027092038032107	2.9438394121599645	1.8769275835281316	0.9730475947917661	0.9525476679851532	1.0966621853993108	1.877472916529071	1.6583708535189814	1.286839958235229	2.129407109106843	0.5977746600390992	1.4605784806543485	1.751239546734255	2.4476711894930507	2.5671405293601595	1.7585481408426535	0.4393704051793551	2.348994593457977	3.1326931480908393	0.4929221420203441	1.1539148637214787	0.8153210015553952	1.6105825481089575	1.4952834685679732	1.5073273510255638	1.2743129694351563	1.9657086158834498	1.3973048607753056	1.6337299067871889	1.8762373099683842	1.348069078539147	1.4271859018851392	1.8707641934792902	1.2885316522096844	3.1075593256761955	1.8070165424224995
3.429260794448202	2.5457797825890056	1.7351002848140822	1.4328815248351625	1.9481451418595483	2.9226849498168126	2.4384351231592376	2.960854103532573	1.744339733042096	1.027929048242084	0.9574301544881182	1.0661583320110037	1.873006557255226	1.7422929775689178	1.2461338106696311	2.2286886676692665	0.40064726268006556	1.4356288811694389	1.6627652827132429	2.3876413082843655	2.585903380094376	1.8237240454802002	0.3670805510186412	2.3480833295021015	3.1792581827138084	0.3647412528342214	1.1514589541782039	0.7960743145215687	1.579122848042988	1.5808508602593618	1.3448321353959916	1.3091276450223142	1.8627007266906368	1.4754508888931541	1.5449386598912889	1.787902252531286	1.2555526007763214	1.3936826457287201	1.920258760861947	1.239518720334882	3.0887980055408106	1.7384509219310733
3.4565996407323474	2.499106928016828	1.7551902136204482	1.390539952382037	1.9258454757338037	2.853406744325197	2.314626879990454	2.9638971665307867	1.5990242506499945	1.116385037920839	0.9537017102494929	1.0193027170757103	1.934294931735193	1.8504480148213296	1.206277421066682	2.208511173768892	0.2387087020643981	1.4308356083619944	1.5425944689973345	2.393667878637049	2.6100572470958836	1.8804301372014858	0.30389274925485327	2.3486497908800783	3.1093949523165114	0.2601118413095502	1.1508079902028776	0.7401794372802536	1.565013479896172	1.6234486135312516	1.2037955573451617	1.343585106100687	1.7678447565727264	1.5373098629497797	1.5342059909368684	1.6645498663073446	1.267087904292105	1.3856953538079355	1.90039516039741	1.22827154228361	3.0489302002531167	1.6424590532430805
3.4154827401288395	2.450210635882184	1.81226587758677	1.398276343587087	1.9152265871024947	2.7405110259729595	2.23932024344088	2.9084869585459634	1.4521854611321268	1.1616084316708324	0.9497365393925419	0.9382859665908686	2.006252942258233	1.9395686186011694	1.2271924315667149	2.1131148836083407	0.12547522012001158	1.4237686035817847	1.4516199019601292	2.4240889576782045	2.620337175174206	1.9205020717528178	0.21728534159924834	2.3212379859371435	2.89434915605769	0.20314881758771453	1.1377295321531458	0.6593603842045693	1.5440030940617047	1.5826426705160377	1.1551644437791313	1.3909022894953897	1.7275347155589524	1.5730405825270868	1.6173841753336184	1.5547700881403217	1.362045185407544	1.4360405920235675	1.8569188693144363	1.2787978559145448	2.990212017930661	1.5462229304362842
3.368246283204775	2.4120448467664133	1.893528758471281	1.435308627958318	1.8822402522052435	2.5819018882979647	2.155604748465603	2.801582832347928	1.309776288387869	1.159106483057656	0.9963716832026567	0.8624901189014176	2.0734413221987067	2.0212513975366884	1.332343126557713	2.0180553167092823	0.07756247287208717	1.4727460193193955	1.4345605428392052	2.5007050085966673	2.649459233637735	1.905256408503559	0.12538720927215205	2.2552082922695678	2.617122576191215	0.2450118508471813	1.1413394232890464	0.5808974889811093	1.5650414192390378	1.438351233242686	1.0969150355587245	1.4522332728501932	1.7255566763716579	1.5925638264832085	1.7729461931672161	1.4681994697506233	1.4829819761802696	1.463544343841296	1.8394888887743632	1.331972587618715	2.9080718710720976	1.4990818855080814
3.331673786851148	2.3622978480861283	1.9736021040975174	1.4753747912334894	1.8581331156741712	2.3972072120874963	2.1030852572743948	2.629795310744548	1.1815178371013757	1.114663266832202	1.0188311211162864	0.8213059415205102	2.1500311127094305	2.081340491440298	1.4470056284209476	1.9086979620913467	0.06721555663761321	1.5550305358472047	1.4266689614443389	2.6074539112785464	2.719066767206635	1.8611300717037889	0.04025919856260529	2.2131177490103817	2.3578948716604926	0.3822921745843189	1.1819359039321042	0.505330113045925	1.577362669442496	1.252138197511286	1.0210162153652702	1.4664119410451204	1.6767950133758176	1.53953805927086	1.9539520382634457	1.4080049530181977	1.6168918039504578	1.5080707856802464	1.7817726324577081	1.3331420189757321	2.857576609125435	1.5096197060619785
3.294033083920857	2.3122415015710662	2.035568079681177	1.4798118391305028	1.855580063726642	2.2325086164481927	2.146736703231679	2.394129927596103	1.094228330092048	0.9942469013206182	0.9711307075237066	0.8052987065539282	2.191193300338126	2.0514558977109516	1.5463998985036826	1.8271332274414434	0.10438522193938178	1.6246866220938636	1.386403664954353	2.6586011518369714	2.764811125827658	1.825667936969171	-0.027993657152089724	2.205261175985406	2.125853621687427	0.5469271452224944	1.1904872034261615	0.38749383299071655	1.5310671783152194	1.1227897816237877	1.00520792910164	1.4442921195394676	1.612298947753785	1.3824502186347771	2.149483995651434	1.4010829229091695	1.7508685030453748	1.5890640942525578	1.6717335477650952	1.3405369525568445	2.8705492308013243	1.5019082545970364
3.275095048680316	2.2878996938219505	2.082951234135657	1.4582144136830724	1.859172411157233	2.093130836716292	2.197562943067539	2.1745530862121134	1.051295121363237	0.8002248217697776	0.9115347813602739	0.8169596061984586	2.214848462418113	1.9722790525939522	1.6406956208105214	1.8320545674171431	0.20268092616688138	1.6655523453881098	1.3195205592711143	2.5975755763961037	2.766238159545472	1.7823469266434078	-0.042712403039132256	2.2012713175840086	1.9386527754253735	0.725619756235145	1.1127857761895212	0.2710201502476449	1.447444725120326	1.0538896060935408	0.9993671165062444	1.4629222300746636	1.5326379150291694	1.1966876134381421	2.338138409427826	1.4522064132568882	1.8080769213511896	1.628458429970463	1.5550513384138172	1.3327980685766154	2.934788940885146	1.4826470726574568
3.2855960624848217	2.2735730222237795	2.0692054933734103	1.4288237118011438	1.9075900246399855	1.9796969802183753	2.2116542382450675	2.0017600307484513	1.0245370290882803	0.6135202693456495	0.8712912562449473	0.820881908806166	2.258629811349369	1.9225336004093332	1.7339771158716188	1.8418713455791955	0.30510141456893536	1.6670271985596314	1.216096566799099	2.469576462601066	2.761137835331807	1.748134436437418	-0.004197933392631525	2.215753025855748	1.8590688980697458	0.9017487494640765	1.0049624704582485	0.24124172148881376	1.3651633603829525	1.030460841794002	0.9119453888555636	1.506942048772868	1.3898594500554824	1.0564173497968705	2.476491147731065	1.5073112019679686	1.7937998935215103	1.5840404129087169	1.431528683869453	1.274911216404483	3.049405170383126	1.5237515515067703
3.2812689205895174	2.284612873077431	2.0275277024724905	1.3953751968851944	1.986350547552194	1.8960873062154175	2.2606437308480123	1.8506653375329065	1.029267298584077	0.4439527197881187	0.8476777760669822	0.7922862026324198	2.310489205140111	1.9260792301738305	1.8273408455742692	1.8090537784780758	0.3946115615432893	1.6321837923824334	1.1341074637263495	2.3273231997979424	2.7502236700455684	1.76001994439859	0.02075121849426075	2.28202900707896	1.8651834985757894	1.0122942020281105	0.9130877821224607	0.24816825782547328	1.2660066325551274	1.103586984910746	0.7878281212033605	1.5085632530819786	1.2112664876755086	0.9673425492470644	2.5601011061662104	1.543323855345652	1.7810609061606022	1.5551271389873196	1.2693312045795682	1.201959336750832	3.1811796958277077	1.604669451720315
3.2633447763369974	2.3063445584706064	2.0339159473780235	1.371350668314612	2.044799621784518	1.8220225035332547	2.3144259857618485	1.7557217719887077	1.0465047213230023	0.25049559637573704	0.8206317599232993	0.7496444127959435	2.3675593514170012	1.9512185449702375	1.918182712936152	1.7738273449677968	0.4777830571307586	1.5955275458485718	1.0970717252989488	2.177549825293861	2.7268361730036252	1.832166088518036	0.0072611243081819096	2.338749031143272	1.8755939978989058	1.055058727255482	0.8135494724407923	0.21066844429790715	1.1985610588790565	1.2124141021982122	0.7041521320649439	1.5456036498392725	1.069596923458334	0.9606579602838259	2.6353839938608594	1.5755135574539725	1.7737719317651208	1.537562325080072	1.117525940102257	1.1421463623436139	3.259816937977449	1.6474837094012216
3.2292164814723505	2.321289925738332	2.0559884349481727	1.3407274531279572	2.110388204117894	1.73861109095239	2.302802819678547	1.691367604930878	1.0516358611150558	0.0729917582065141	0.8073158876424913	0.704007891914396	2.40748088369185	1.9832625072027787	1.972950984206229	1.7098499252836916	0.5212447660886258	1.5510668679487432	1.1070729373637316	2.0285625251836086	2.729373121835292	1.925806118529883	0.0022462194062956215	2.324612125449434	1.8604799597249877	1.0715954705416897	0.6852799800299596	0.10921171943226118	1.1898719232480433	1.2566684347640102	0.6892326651093095	1.6189974923754218	1.0168192415064738	1.0422789136166923	2.64426620265072	1.5866657170740743	1.7223813187107428	1.4862774054619978	1.0079801567456872	1.0916888387925001	3.299862857063895	1.6884137210228236
3.190091152452456	2.3242673986480717	2.03937899819379	1.3087579541776801	2.18148957118752	1.6599862755620705	2.284722339104529	1.6270663607078013	1.0587513088735665	-0.023158396024585647	0.8195073084862523	0.6922939881805704	2.3648574797575153	2.0333278658323186	2.000664058407456	1.5953122127965986	0.5152090649518495	1.5035950314903885	1.1263461064469085	1.9021355601762266	2.7128301013287874	1.9594354412891792	0.0005662262641631443	2.3023477304194127	1.8431082229026774	1.056608166575314	0.5452931360632574	-0.04467661450637267	1.1935599165062205	1.2279318551758336	0.7050092078262236	1.6652979883220382	1.0619844696163314	1.1412214407312802	2.551558148406509	1.5656960376261373	1.6782462443894826	1.4621709633300317	0.9232309872140553	1.0514810371352041	3.269850681973903	1.7631903748208515
3.113759645211419	2.310230740645009	2.0051688453031296	1.2992770826028637	2.211335426255516	1.569267513424033	2.3083991589038435	1.6060030724767038	1.0942684171216757	-0.04419628651387501	0.8372322140333717	0.7507840007157476	2.2644195363339805	2.0342875851670685	1.9838881915319386	1.4682898378448326	0.4826768688632752	1.4896761046841511	1.0841274482255225	1.817632562839686	2.6380958169958872	1.932498659227648	0.020926740165826768	2.3171496125134863	1.8065146906434097	1.0577632031591886	0.4503411634804735	-0.20946572694204182	1.2340719636604462	1.186077872199169	0.7465932540217206	1.727947917555443	1.1461110756577142	1.2059982909226545	2.4382483043302496	1.5343659340280893	1.7136211751712185	1.4544366625560596	0.8890945347601031	1.0199407855357694	3.1216600014108584	1.783742614245509
2.970710489919334	2.273167003190633	1.9498995126549186	1.3004337489349929	2.1843363370759135	1.4532562584388944	2.3007938773925503	1.6545068505264555	1.1116862314939155	-0.03157893275495682	0.8489797724677715	0.8828436891900585	2.193012928190428	1.93791576863577	1.9190872939931656	1.318707004372882	0.4427107397143498	1.489338117499012	0.9373127804932766	1.7476981442687634	2.5245937833290517	1.9106437649158692	0.10610489992439578	2.29348137841631	1.7270875979161449	1.1135993619211448	0.39634074280002274	-0.3586417451762278	1.350411387350235	1.089793426708423	0.8045569703217007	1.839646146649209	1.2475904800239843	1.2768761548503151	2.3587401992598678	1.5150475885604129	1.7490295416153203	1.3903214776353625	0.9625306603185617	1.016501281544554	2.9336312011932457	1.7206901581498293
2.8000871207923117	2.2282535644287575	1.8373562601640099	1.3073358234414563	2.112173081143154	1.3564480383365518	2.2346135786565244	1.7638983499578127	1.102225692502319	0.03898677920592186	0.8995209054802565	1.0599303515190417	2.1241427709925205	1.8050746173839152	1.8409095614294664	1.1603952678913978	0.41796203466702797	1.4684750903435297	0.7497379646324228	1.6840261183686738	2.390928291760518	1.913198593729953	0.2324052798784438	2.2350865989736337	1.6443366710676401	1.2062558332471138	0.38571819429356735	-0.49785377056546204	1.4849393232451278	0.9362386684854739	0.8440459424340638	1.948211879281305	1.3461028256093144	1.3367456679059786	2.2782451821017204	1.4733796818256806	1.7452847474304858	1.2800173376252322	1.115454074490897	1.0646199423816411	2.726841080840246	1.6460530781339695
2.6159753804853616	2.2092480068295677	1.6934665507745774	1.3442353756106393	2.010118783382268	1.277455023162346	2.1391027225448602	1.9369030967604786	1.092083674007092	0.1507673866010623	1.012439502421497	1.2356124054817508	2.0577814946212776	1.6763655910455673	1.7804122767983046	1.0440185283607506	0.3891351531759379	1.425519991722961	0.5801861663466473	1.6323810306941549	2.2321311508282693	1.9124210371343615	0.36236654041086913	2.2231662812805695	1.5738463021569	1.3280981070339242	0.5026254064077985	-0.5704404648803605	1.5890692541029205	0.8424898035466251	0.8673774492689417	2.0314153817895253	1.370079058182562	1.3299284482093419	2.2065706917279533	1.4197000169605758	1.7410384183101844	1.1655569144888989	1.2664371700748118	1.1601005731777492	2.4857640542271704	1.5827563679194911
2.4105176138413222	2.200818278331859	1.595373948828597	1.3633298509623184	1.9062344218359843	1.2346305559900974	2.0369910560649056	2.145630757020406	1.0508541640373603	0.25009205627683845	1.142875869118821	1.35147934467695	2.049427748572049	1.4801829637001105	1.7459011388958872	0.9855840915966423	0.3498914438541949	1.421126158316138	0.44295599350982007	1.550681698695603	2.0517435182765125	1.9206131512664768	0.495537340080504	2.1902376350912576	1.457449394062306	1.4498840375727395	0.7523292694885387	-0.5711501509804273	1.662214453723444	0.7836981424832805	0.9021048893741881	2.091592287500558	1.358090941895935	1.2980174937538849	2.1934015835568714	1.360161509617571	1.7269954401170584	1.0031004566430466	1.4418551251705582	1.3201750889288568	2.297260283879546	1.5139813867548104
2.2303709115053865	2.1853122181135936	1.557595190163123	1.3107489372083911	1.8144601120054014	1.2149743521425187	1.9225387441137962	2.3041081856837815	0.9794992513041354	0.33733742565889047	1.2202854733112403	1.3854814679586165	2.0818502084858785	1.2442519605736984	1.717859126128475	0.9939762713446788	0.3127916901486085	1.4664164411249492	0.39183000579323135	1.4490160770938136	1.888427437237856	1.942190346794116	0.5949829042849398	2.063621202735796	1.2852998721228306	1.5257220493725308	0.9762608770006885	-0.5646778137478101	1.6446406070613695	0.7256164439744668	0.9489583643242258	2.0516117405555567	1.3674117023087837	1.2573794370408677	2.1871100189973847	1.274654078858998	1.691453331023499	0.8176579460296829	1.6383534906930763	1.5230026392907543	2.1915794299523728	1.450649783094793
2.1650654687590833	2.154396768875435	1.5265571312945234	1.242278082695071	1.733598404746997	1.1810716489644886	1.7932489584217783	2.353961496019699	0.923377409828564	0.4129608401926427	1.2300208554898755	1.3591384355798348	2.107848830678686	1.0467097308373459	1.6676959947850105	1.0723291841157023	0.2618727442649966	1.5237206320601089	0.4458730136953781	1.321855442652192	1.7405444615918484	1.9030348182304446	0.6098270227945257	1.9606483757219493	1.1349120565997475	1.5536683003775011	1.1003878713867148	-0.535495521313034	1.5479146020627998	0.6814973423714369	1.0069538241709197	1.9533502726000092	1.364384702946411	1.1810371868972271	2.1793072453035087	1.1814781245482693	1.6088672449829584	0.6506476475412142	1.7970978606306836	1.6912631745409534	2.1530474781553304	1.428213297610834
2.176091533253816	2.109328656196171	1.4882717187227463	1.1740158073563964	1.6290814285588486	1.1084796454178778	1.7065200500175002	2.30053589433806	0.8843125994586044	0.4706670743352575	1.1841254823620244	1.287079376185565	2.163678321601731	0.8583114936515426	1.6163267553655303	1.194974156668028	0.20589685959110943	1.5803488486249913	0.548489616651748	1.1764840847535478	1.5988452987230333	1.7872066553658534	0.5866832366723156	1.8753589952031855	1.0133412557692616	1.580966604030547	1.1531751319313315	-0.43613946730358844	1.4105647925385418	0.6275401882270432	1.038475166058039	1.8519288301436525	1.3293494330987534	1.1131037252509919	2.1555905141944605	1.1079598309066392	1.4362389201945762	0.4666146590315211	1.9383135897610082	1.7806558832726112	2.190688860958603	1.4691084157868917
2.2288138646309266	2.0149195638697646	1.4343240919170615	1.085540313820216	1.5033492684881513	0.9674308051283287	1.6530534860343227	2.2500475099851256	0.830014717830991	0.4994260320501532	1.076474052678525	1.1963363753154024	2.2107680848099105	0.656930386576186	1.5780602354991502	1.2856304193783037	0.14621566031974284	1.6442591527242612	0.6947833879222874	1.0752901077880535	1.492610566396919	1.6983152745627923	0.5460374324425157	1.7452945370687374	0.9258867900699539	1.618772923434457	1.107992314189387	-0.31631606616819896	1.2650008162119815	0.5604318229534729	1.0009542938419493	1.7589981017807719	1.2807076512657762	1.0859409510511695	2.079567442433993	1.0485570496442045	1.214460171730243	0.261583405336414	2.096465998095365	1.8217923510075302	2.2630327488857116	1.5461531435451972
2.3122426087881114	1.8638998177789325	1.3287858803915271	0.9965907767052938	1.3865414935437683	0.7327176044296383	1.6044370827130627	2.2086353917920776	0.7896871660278302	0.4891223081915871	0.91076541985071	1.113437979660651	2.2012839638827377	0.5172379056290222	1.4849706212683262	1.2997468945717592	0.03493970306836789	1.6708065098116478	0.8788161078435273	1.031007916935727	1.429768229712464	1.6867630051425881	0.4450873967675105	1.6381594503645427	0.9254477931105443	1.6648335286694702	1.0025065609149697	-0.2513088194020196	1.1067803175675857	0.5849424349551507	0.9002002765713379	1.6898358772717923	1.156181093338474	1.07782395016724	1.9581464146364371	1.0083595087823025	1.026551749241239	0.1092104517706531	2.234524598675035	1.7676201631459088	2.3409872214735645	1.6094847472052165
2.3962326140279515	1.7162442293913158	1.1746970075839482	0.9184683949288134	1.249241522878967	0.4263753842345088	1.5778042478357714	2.140497242049519	0.7753360094219334	0.4254167779119995	0.7430150199398424	1.062713066206945	2.1923512453350504	0.47058488241193486	1.3761193674077226	1.2377380108779334	-0.09430353440097752	1.622136355151436	1.0269851063762139	0.9819830772406345	1.391396878633474	1.6965380023442997	0.3342078493867692	1.5879414177691742	0.9536690262153769	1.730642442326343	0.9175557621349254	-0.2258168946875973	0.95979143475491	0.6846414622557864	0.7694803512025998	1.6754923408420406	0.9627828073445188	1.0616430006927384	1.8481365578536397	0.9889733002743396	0.8954170814473121	0.03967402798969507	2.3482798867658135	1.5847761309729642	2.440998119473745	1.5982490577404587
2.457772175961605	1.5909776905457804	1.0307852697638045	0.8036740019009463	1.1001929945795261	0.1415870129270004	1.6104352103955573	2.0842931915434213	0.7415225999329031	0.36076965406831274	0.631901463463336	1.0351509397744159	2.1510512071114816	0.4120153441216807	1.2570710179953362	1.0814466139654195	-0.21515738032885787	1.5260558162483562	1.100327328184625	0.9506711138864734	1.3682207939941686	1.734249497230444	0.2378715262215017	1.550481080556051	0.9283953441237175	1.8036069484784452	0.8650348050347582	-0.24540423104945902	0.8330306361764832	0.7682480049870417	0.6779637060257959	1.6447718930863622	0.7630607900093695	1.053207686048653	1.7148725850029336	0.9659903506312931	0.8474369059541234	0.04227622264261938	2.4094492524347464	1.4002123468044116	2.477303648786366	1.481216441390206
2.4915021565095286	1.4767123340745478	0.925951968020953	0.6372657440197858	0.990434354215924	-0.08765983713396168	1.642807880375712	2.070850791516536	0.7067471017328629	0.30456996962825594	0.5581907126822487	1.006767249957842	2.0639847713905026	0.3137774066616973	1.1079796128712363	0.8590797524317925	-0.36106288155416777	1.412154134856052	1.119470273152373	0.9598681842942633	1.3580465721171637	1.804062971563117	0.09930970378233513	1.5664158854060768	0.9041564405792346	1.7957188937592992	0.8241424316756453	-0.34751386712716903	0.723899562945862	0.839075221736729	0.6758051448492383	1.5738510740725826	0.6041882789208909	1.0023040105706655	1.5636899895587848	0.9611946957845168	0.8775624377446187	0.09446468207074174	2.3855076942589486	1.2513506140646633	2.4230976826990025	1.282602949361097
2.5050267380818854	1.379325768838405	0.8430149264025786	0.4655102745704246	0.8761570378389989	-0.2300115381972702	1.6149983793023335	2.0076609268232404	0.7053039686663466	0.2297536352923069	0.5134493818187382	0.9506889234855083	1.9831491825577257	0.23076168420569104	0.9666730871468812	0.6317397473437705	-0.4771627389418853	1.3268584597697197	1.065192861842455	0.9449851757711143	1.3573330552582565	1.8085339219877625	-0.04727596649985064	1.6381101928534125	0.8690993976779001	1.707231822784875	0.747713343118051	-0.48627169341236154	0.6074483818846135	0.8382300282194279	0.7602112355620806	1.4728967582815635	0.5198818511352117	0.8772862812701184	1.4655847598346223	0.9499520521107032	0.9076545338727534	0.18937250371772804	2.3360131268762885	1.0814047218587728	2.336860918469109	1.0062468606628294
2.5222266744858195	1.2949898153819712	0.798143013048893	0.31049802432218976	0.730136022468483	-0.292860409000986	1.5544431189671148	1.869400021034938	0.6910730731493266	0.14805021660180537	0.5066139007145882	0.8664919276430686	1.9127075285782784	0.14052140786863707	0.8650858932895694	0.42747823656285344	-0.552946909199787	1.2383058172629435	0.9051734688059259	0.9304952044448793	1.3869307916277216	1.6880959593064535	-0.18365630530669114	1.7071445946998178	0.7813627196475423	1.613730202738997	0.6100640516082041	-0.5557357688869653	0.5407571704658998	0.7472533980173226	0.9047396037514632	1.3220698014560588	0.47597537523545375	0.7326922557200894	1.3956682066171826	0.9014752203340846	0.8489415107605318	0.28959313944777154	2.281322452087344	0.9016218482380067	2.2041364527645064	0.6965675314712728
2.524290666854293	1.208140410767964	0.8157877860465883	0.20556373773212905	0.6155198053905604	-0.3534151119204747	1.4523601516626716	1.7463015074029393	0.61131992770958	0.08402185424309867	0.5109045706717337	0.7705545260221586	1.8602140220511294	0.0025617534981077607	0.751793968785451	0.2681563302968828	-0.6216700082436202	1.133130350468804	0.7104102817735083	0.9300759647681696	1.4294775376588316	1.5173112070606511	-0.3302169010643643	1.7467722624025854	0.7093358613788737	1.4854929703048814	0.4500748600360329	-0.5662107357239623	0.5509829699544847	0.625477916044826	1.0403797788608895	1.186355766156154	0.4030276876313502	0.637463389140634	1.3082339638419522	0.8609157432573348	0.684137130965462	0.27755798917798974	2.1776962847632464	0.7660022058644333	2.0038178004328904	0.430714369881362
2.4486652622656293	1.1118558971932173	0.8887459485539061	0.152793206546703	0.5345903179919553	-0.44696618008842676	1.2954617591258748	1.6414349103428338	0.5017620757433401	0.005815783076393755	0.5323283296301857	0.671383874954356	1.8519429863588293	-0.12899977197407705	0.6601297550081029	0.2094628756393182	-0.6794169866873723	1.0139130524374695	0.553412088214881	0.8968774228688213	1.5138046597614816	1.3827383762666434	-0.41582132773959096	1.7265766828399556	0.6715507659440668	1.3439869029682021	0.32538566948949865	-0.5700146532203246	0.5344428789784139	0.5182397625698814	1.1126598347289385	1.1211778573221023	0.3249850506054308	0.58358878523454	1.2293118378236776	0.8190668684151767	0.4683099304020265	0.16663944209702933	2.0282259799431883	0.6643992579639653	1.8127907512695907	0.19514871902252398
2.320462367869575	1.0315607998285734	1.0126118144291019	0.1139216330899567	0.46012253729240316	-0.5459552758338032	1.123438901093038	1.5056349163704765	0.3913022656105299	-0.1164568668901302	0.5463247909386814	0.6356061146813661	1.8409700790070436	-0.19522040607193225	0.6290176489562801	0.19511328434174816	-0.738841843439416	0.8974918302104811	0.40506077592059714	0.8084964585227292	1.6707783687209687	1.251553470639139	-0.42835858999431026	1.6214611540920258	0.5926253840275506	1.2506261410423058	0.2953821480812868	-0.5464530746980846	0.4721381443895022	0.43605314494769126	1.1707505252157724	1.0840275484082587	0.2538655507350349	0.5456829216295166	1.2013082073334111	0.737608599060251	0.20690992203565348	0.05904592151703034	1.8701064583645688	0.6058932950734092	1.653527329550694	-0.0033949861154985105
2.1935811527971882	0.9737320889647041	1.1672954548658157	0.06458317741461486	0.3894730378241066	-0.6743153851093489	0.9593370155021501	1.387960993300508	0.2601575481910094	-0.2551401475452303	0.5146330149103644	0.6955537396721132	1.7933840536573267	-0.1968199382965176	0.6084589885696154	0.18871554237333696	-0.8257885652205426	0.8330591822796325	0.2445204864223594	0.6956423780487822	1.820881174594684	1.1334481777446033	-0.42750605616099124	1.4505868479877262	0.4416417869166958	1.2268774620128782	0.37716689479951576	-0.4723902332950408	0.42791016463423437	0.3897703479403807	1.2068746813764368	1.0389360861836874	0.11956867803413518	0.5523144582993945	1.2088642530053435	0.6760568215221351	0.031071773660266082	-0.009297829714672629	1.6972536702162295	0.6046894686764831	1.4692686047400314	-0.12437056181207577
2.054370299102614	0.9409798869575509	1.3300855578033413	0.031950017454098346	0.3369434291692349	-0.8319615387341728	0.7848173291995646	1.3855000814845617	0.1423618116367476	-0.3962177661204646	0.4694182308102047	0.8085849600901159	1.7361484866665893	-0.1606971688912858	0.5954110921108752	0.2389650137041744	-0.9163706900029688	0.8174810456554347	0.11205651621015714	0.5738008470054	1.9292828840478513	1.103428939179122	-0.39678976363692686	1.2230171465746797	0.26168439048488085	1.2507951707862899	0.5413577629396984	-0.36849218824516317	0.395277012167933	0.3706013589680337	1.189987114524526	1.0398978175534963	-0.028604439268533143	0.5618373449573386	1.2461201843183853	0.6735911310584599	0.03999909551161273	-0.02545312151825398	1.536141453865634	0.6686986379529787	1.2857817063906363	-0.21994370915356082
1.9120091412666862	0.9441120337846793	1.481222620895948	0.003943522822093695	0.3075946284627065	-0.8749842673285151	0.6165540631591029	1.4477373351523295	0.07836286883978434	-0.5392054744971585	0.45876553298555856	0.9294607857235306	1.6515082214153538	-0.07954756736396222	0.5956303844883337	0.2838010110617427	-1.0205156644440998	0.8243329676814642	-0.012099155437811737	0.44936527046238356	2.0071883544203373	1.0759089896708975	-0.3592281259217868	0.9606716423050093	0.09285870266663607	1.3043494280044954	0.7048976671045566	-0.27396199971617446	0.36996396753225796	0.34568505407804756	1.1893839871369571	1.042755533623793	-0.1393746337569362	0.5003497369542254	1.2924433704377494	0.7066630526904781	0.1286036007777793	0.03985473595170178	1.4397832595591975	0.762184356434178	1.1353942889762982	-0.28547359988276977
1.8123038257125141	0.9708899557326763	1.5559430578599645	-0.019322536022503268	0.28382639263263243	-0.8467461762103022	0.4993753295341318	1.4968761872191005	0.059401703826966835	-0.6597294507017847	0.435803051007987	1.053304840357376	1.5560880396451497	0.04673550176709249	0.5825550764824123	0.23287809320791317	-1.1462866259698943	0.8957711681770432	-0.16084114007837372	0.3257419707929918	2.0316593400258043	0.9368929783306571	-0.36050692667176876	0.7421160654284563	-0.007263961004174613	1.3598193556544902	0.7930145179464136	-0.199757221093118	0.40340736094164453	0.3392615833465723	1.1902728064449521	0.9925806341587965	-0.23578905899210767	0.37984145258919433	1.3463534432317874	0.7711103199474014	0.22957930111884423	0.07252673548288084	1.4391255244444772	0.7641448737091716	0.9814742812200086	-0.2496031378648662
1.7418746124374587	1.0139279732462074	1.547616311052063	-0.013539204361865653	0.3003195600812581	-0.8469444376323949	0.4283448701361815	1.5394526077766872	0.042785630047235214	-0.7398725143432087	0.3901739953257558	1.1505408421659744	1.4709790823713496	0.169179693559141	0.574578316252387	0.1246345155318472	-1.2491032800836273	1.0226699931433822	-0.28400710844909993	0.1911660345695915	2.011680867976413	0.777299487085676	-0.3596543928384488	0.5697640339903061	-0.0067936071190902395	1.4137116723606553	0.7641945674024351	-0.10729931597632617	0.4635607661299537	0.35396795054758046	1.0902171472020485	0.9400975794062527	-0.31218333002861504	0.24519473204398096	1.3861074957669792	0.8517089907920559	0.4035450524018115	0.10378921291038878	1.5256834655415912	0.6632986166867727	0.766431554858089	-0.2173615941834024
1.6728213940747192	1.086953396493562	1.518164299194487	0.014220787609194336	0.3621576413235761	-0.7949999450438363	0.3785804997943507	1.5695127779155424	0.043206543858300486	-0.7986548554162213	0.364222839791828	1.1582529371581525	1.4333182998524	0.2421716807410777	0.5832403651619701	0.02315130487503183	-1.309623418509141	1.0985327531535245	-0.3446134117687622	0.08711598730652229	1.9804182589361674	0.6781332512694567	-0.3592281259217853	0.41918382247089603	0.08141342479634846	1.4238252853755609	0.6453048740906226	-0.02801318487678916	0.516841092973477	0.3477811340009488	0.953275486677341	0.9061622010714935	-0.3247408818388542	0.07903494924350543	1.378428086084074	0.9083746294296802	0.5607929725024838	0.2306100606481158	1.6300660282476105	0.5098279485987991	0.544175219646647	-0.23100493139060213
1.6196645379884553	1.156092637566513	1.483976174734536	0.03066061891992373	0.4197481671133717	-0.7169415908594995	0.38991667412250564	1.50357092581517	0.06790015410755287	-0.855554009361039	0.34022467885908425	1.1230582218673888	1.4367921348431698	0.2804271597790887	0.5436855025780267	-0.11311800887318543	-1.3549727405638374	1.1726441250224877	-0.3300022660178702	0.04010873855558553	1.9167038460908266	0.6179281548680102	-0.3967396145879078	0.3368991501309642	0.18790154437858442	1.331788589777526	0.45711710667819333	-0.03831782704976795	0.5421261982662879	0.29071366771289375	0.8616318673136796	0.8327134024570706	-0.28871659239755065	-0.07988319551346111	1.3565618151395826	0.9331446391335552	0.6295032586617191	0.37705579305999326	1.683539893074324	0.2859850288505819	0.36122266269351205	-0.24210104707318134
1.581372047994435	1.1809758040264924	1.4131107131445468	0.014031170177697042	0.461591106996735	-0.7319811358783241	0.46008615825501986	1.377217657845956	0.059461834371404475	-0.9548517763635539	0.28406128866137126	1.0899041640144176	1.443464103634963	0.3114847438064636	0.47570486556611724	-0.2599034490957924	-1.371332054069694	1.3114339536842219	-0.20730510446268316	0.01314638684727823	1.823312417225031	0.6616934832483984	-0.42394547368065094	0.3665275430746764	0.23550135754873885	1.1568709763804614	0.24321626224038412	-0.10434702180004589	0.5063079607133799	0.1644079484876762	0.7678614303201744	0.7373920846892309	-0.1925119591973957	-0.18893218451294314	1.3728150235849244	0.9304753595490288	0.6818300702623048	0.5277300917828738	1.6568687341724402	0.044600638747174334	0.246309576864275	-0.29178931352600307
1.5369237912874278	1.1738028011075712	1.3314513205072813	-0.02000515877589093	0.47257148970910545	-0.7756552948595496	0.5174558101081473	1.3099527348767963	0.03785492540330897	-1.0867017780106205	0.18919309636744863	1.048428464142393	1.4639762721518748	0.3357709747497557	0.4342037831322365	-0.366230294360271	-1.3089942141435313	1.431911022132895	0.003084976420958685	0.02464927547696492	1.7672617039753562	0.8252302972281544	-0.4353293078079353	0.4325818654978123	0.21903897157092098	0.9098340055512049	0.037777949481815676	-0.15411021113677728	0.44330474255284164	-0.046349506986096044	0.6537116363362043	0.6533367629677485	-0.024678331184664337	-0.2876625024540918	1.396069139652831	0.9300681813073212	0.7057031331906233	0.7858172031237443	1.547618931617495	-0.08465592124265434	0.20510591808593084	-0.3787437798184358
1.4859214535507106	1.1378604495542683	1.2658286254259725	-0.057246022321767856	0.4377099042663241	-0.8217369139661962	0.5813114756275167	1.286137459238618	0.047515899543031544	-1.2121220407485567	0.05434769640381267	0.9827298954633209	1.4893959218462212	0.3571513888183854	0.34599342429984997	-0.41616894421895945	-1.210698509916032	1.4716091533330187	0.23358166072650963	0.07542968131826908	1.7290753387486846	0.9971258446105121	-0.4725148276554327	0.515309855437901	0.11910444945414041	0.5654359021884914	-0.17786866198072787	-0.2651618920753355	0.37183590350421336	-0.26400374156102974	0.5678135989278017	0.5404295001519357	0.1937751178483326	-0.34994589485759087	1.4008186540751877	0.9357686766912241	0.6749088881528346	1.060601730154225	1.3310925318517608	-0.10333242791494641	0.21145864357481195	-0.4507987448641331
1.4250155734845713	1.096195163057564	1.1678461656335355	-0.09046699631992089	0.41281199943291763	-0.9705462727776988	0.6765927383350614	1.2657357064419128	0.029256257548658883	-1.3421964659604708	-0.14423634554395287	0.8924374293521474	1.4702898293969988	0.36376278868000744	0.17469866595815034	-0.43497364328400384	-1.1269211138283466	1.4612851811323666	0.4507694404354316	0.09780659906258088	1.6892241008512277	1.1323929223648692	-0.551700176056243	0.6450295109944497	-0.06182501167350936	0.1884714014853023	-0.3654054654178331	-0.4595591086058192	0.2869841192232591	-0.39636104637011454	0.4953430817794696	0.39985185192470263	0.42958136520621937	-0.32235870231089503	1.4242886571622957	0.9330089130529855	0.620642808135103	1.1539193217355366	1.013899772778171	-0.10453625431187427	0.19661582701200803	-0.5406842605821562
1.3650511636215943	1.0703452846139005	1.0293093649063227	-0.1123867714008927	0.39225202357230027	-1.1525219351994573	0.7526168542724976	1.265894474946169	-0.01956974453508623	-1.45257813434609	-0.37613965902102003	0.7815263725058745	1.3951612551919106	0.3582444025051859	0.027005249740343136	-0.40039475450737	-1.0525118716286321	1.400140226729699	0.6040692691159346	0.0461877138678597	1.7015917264056093	1.2243112199150492	-0.6769474259808957	0.8230461562123568	-0.2668679486429523	-0.122430640945039	-0.45591904725975646	-0.6272437403297627	0.22956876963571857	-0.5004212722200132	0.4062072026062248	0.2464144813811394	0.636855895801944	-0.2528071457172098	1.385490675712123	0.9287787835419111	0.6268284056725515	1.0940688447182445	0.6852953094641973	-0.0866508335575608	0.14609087943222004	-0.6648700332686659
1.3268673048048605	1.0759522141192603	0.8835912957680637	-0.0833563426388075	0.3530976959168624	-1.306542737105996	0.8141765857507144	1.2819830167106248	-0.03810999573683793	-1.4742616889936173	-0.6043441190867526	0.66173713070297	1.2800560084740251	0.30175425610689366	-0.073046897474764	-0.3097125900077528	-1.0268776196963791	1.2449426565347879	0.6055798688548852	-0.04478729597786822	1.7923405002384132	1.263244589451408	-0.7997122979791124	1.0203717457925865	-0.4403971753120003	-0.35670586610367694	-0.4203527427896686	-0.7651499432948748	0.19665622374076874	-0.5876452432053091	0.2836771122897298	0.06959329953159774	0.7952189119482418	-0.18423705655066497	1.2166670266992126	0.8839439349272318	0.6420750677108031	1.0346520668097736	0.42762757827274245	-0.036330890166099514	0.05605435416224488	-0.7798788297774395
1.3387624187178968	1.1321955173298897	0.7704312472173082	-0.015188876015884933	0.3286968454449231	-1.517917736118222	0.8348399921210248	1.2749178182712977	-0.05183980338354024	-1.466944161866908	-0.8281099550588877	0.5427694522841126	1.1063091186977143	0.2038628839622425	-0.19108101964140764	-0.17434983888663833	-1.0978145859525443	1.0337928441452768	0.4956446706115246	-0.14427811175673547	1.8822964775613216	1.313119291082867	-0.8688929111006587	1.1820102685603178	-0.5960215974223155	-0.5166643471583556	-0.3245130920587147	-0.8996496529796637	0.17603698870641143	-0.5669887136425121	0.11175406328606496	-0.060625127940814504	0.8835413586899413	-0.10383630596505948	1.0020136476108237	0.7712008040011128	0.6162293007029749	0.9764641030429619	0.19258593502764967	-0.020921912285459116	-0.0973016265646572	-0.8865829862470485
1.3839529884697053	1.2060329786435342	0.6815024724461571	0.03779023434418728	0.3005680872619923	-1.7057845950821933	0.7295140179834634	1.2301186386541516	-0.10218911259305216	-1.480180277110811	-1.0045008765386398	0.3925558632268423	0.9171229622957705	0.12002073652353709	-0.3078542106376735	-0.007879038761227886	-1.2468894128712988	0.8471931918400516	0.3950856086788975	-0.258861555897102	1.951084788069998	1.4037879441044239	-0.9124724346980655	1.3333293427466564	-0.7205399492659701	-0.5779376293517189	-0.19633236746270227	-0.9690853410102667	0.15047248998495477	-0.5195226457109807	-0.11613285857458988	-0.10865674035308918	0.8545301172763129	-0.07229671756311726	0.7949779961998521	0.6433015940781048	0.5995783408454074	0.8966996086123068	0.01042619500602226	-0.05191184324629692	-0.23623038959251255	-0.9446456796301181
1.4201633808990382	1.242400683469659	0.6338549768231715	0.07548617972565343	0.2373066230754791	-1.7607879781830555	0.5679089606623202	1.1665583141175944	-0.15384125026538897	-1.4193802355432963	-1.1025944690072473	0.2441444132055454	0.7080036098753755	0.06632977151826826	-0.3604843812275399	0.12315811353913626	-1.4525926326949414	0.695191136850103	0.30413708646477755	-0.3735760124364421	2.057610212449742	1.4678252837269983	-0.914578694756859	1.4977262861375733	-0.8246135855714612	-0.5673732703528628	-0.06590285822465489	-0.9535290216967887	0.1017742153712901	-0.5240866907043948	-0.3772552738449283	-0.10439764428678266	0.7531106534914771	-0.08290717623492183	0.6141880381228196	0.5137736711882671	0.6111805156859214	0.9326966346444451	-0.07228399566998253	-0.03670923560512745	-0.31112724196842684	-0.915649226384126
1.4109478360257737	1.2721367440877258	0.662822363205152	0.12232168530524148	0.19440179432897975	-1.8235518798058716	0.4199647108859975	1.0762984194488996	-0.20388990675271032	-1.2631026065761826	-1.1657412944455656	0.09276473418382405	0.47997115583858363	0.02175614019314503	-0.43614025145047075	0.21371076909202458	-1.6736997075433266	0.5859905499420228	0.21495961222046414	-0.44442751780016276	2.1559962593278854	1.4851536878573035	-0.8393801957530487	1.5773510528765775	-0.902472832015129	-0.541934293883618	-0.017287684976443264	-0.9093297713845867	0.018403216262181953	-0.5172575270846151	-0.6309179556374466	-0.06120216676269945	0.6816015398417663	-0.08614336612982323	0.5258594062680578	0.37166846483235316	0.521272019587535	1.0830818006281109	-0.09556781873106253	0.07208227563697597	-0.3252872889693449	-0.848863171615377
1.3589135021048222	1.302240155259584	0.7507378301636977	0.13603102560242475	0.20481734253968664	-1.9164798406472383	0.22268657840055747	0.9880495925007662	-0.24952898998123613	-1.1297729578998177	-1.1669545183644854	-0.05670679762333952	0.28094246696280234	0.015358011294802831	-0.561849606828137	0.2901728512408073	-1.8581031943978044	0.5221109719504915	0.21706924289038282	-0.4506637079911995	2.1614929817965036	1.4722129245164006	-0.7617494678718234	1.548215235044149	-0.900999056508543	-0.4885208947854001	-0.07705801362001234	-0.8073904599708948	-0.08161963119445745	-0.45440893713823394	-0.7972223968727141	0.01046055930779016	0.6385642023727857	-0.11643622563782823	0.505103411422297	0.25731924195283223	0.3325611412017836	1.1745561709969308	-0.053374111121792425	0.2049503148175802	-0.31115692760155494	-0.7358084080569935
1.2792687439565023	1.2880874918184735	0.840569770593907	0.10920015904569653	0.2521278803991712	-1.9418006565546388	0.03952844026816229	0.9042198222543858	-0.25622352392867837	-1.0271392594130684	-1.083449203750179	-0.1904096128657403	0.11342642407469368	0.05894526441476644	-0.6128076730398864	0.3112828095576267	-1.9837576365966345	0.4802005609930843	0.2913490783298669	-0.430147166312282	2.1267949212133717	1.3853209749591469	-0.7465793805436102	1.5367382349512382	-0.8809306240784395	-0.4096685192179397	-0.2375206335378767	-0.6667590623815257	-0.20343516608578285	-0.3621814205305261	-0.8258868195555624	0.10333633159239816	0.5613007929054958	-0.12062735681319056	0.5050725704195551	0.17156298004655174	0.15561961596836626	1.1820736222164967	0.09885868118008803	0.3227189314767508	-0.27274371833701505	-0.6038065035689208
1.199967984536262	1.2549872734971959	0.9305559100390756	0.10271524288852137	0.3272960558807882	-1.9758166519738651	-0.041919819841481534	0.807291650407004	-0.2201652407806245	-0.9046513880604662	-0.9843495231536842	-0.2870095656028154	-0.033108758273942406	0.10917057626676034	-0.6130543769645265	0.28623577926024363	-2.0465149460998697	0.45036551037751166	0.32622309644118125	-0.3988614054379188	2.1046494720369298	1.2231171151432512	-0.758088587293445	1.5362456598399534	-0.9080857217104237	-0.3028980642695009	-0.4668966670254804	-0.5570983661990987	-0.28247556705082	-0.25991300493730146	-0.745226467354988	0.2212171194920919	0.4674038720905177	-0.02622080078079988	0.49144084720733233	0.0963707314112364	0.007365889043772856	1.1977229317264515	0.3177858141145499	0.4723717501344783	-0.20942426288008847	-0.5383812931763383
1.1326347598139157	1.2580807518449793	1.0004080638164614	0.11050851932302078	0.4024642313624046	-2.093867167300542	-0.08780980148887761	0.6676018280804091	-0.13628313128945851	-0.8685210978723411	-0.8700697481570738	-0.3260205753226999	-0.10832004283594972	0.15411743177762416	-0.6599829457404871	0.30353817454323373	-2.041574526636564	0.43054717088519084	0.3143727019373369	-0.3687809586340906	2.0289638318921557	1.04144657055918	-0.7793267095529404	1.4563746055453102	-0.9288440065053087	-0.18229534193855718	-0.6850583665745124	-0.4708573113188971	-0.2937071828825424	-0.16247909626302845	-0.5879689369332428	0.3251115854708189	0.38138913773399286	0.09383653909067909	0.40928041590109016	0.03941101959904269	-0.14008538198407555	1.1288731982011275	0.5717373419078366	0.6247417769452654	-0.15263564671079663	-0.4885883463868895
1.068325102859419	1.2914709837613598	1.0056728587558488	0.11458529410019151	0.4541352915747495	-2.1759757191076496	-0.15984473202982466	0.5134111490319063	-0.0052185879291900324	-0.9574613356697756	-0.6853638042086415	-0.32864427774272253	-0.10470835725031043	0.19642505911791824	-0.658859072306015	0.3300616068333252	-1.9827089626539536	0.39874564937425416	0.33919341833769673	-0.36697298752828555	1.9114449625751795	0.8821863178551667	-0.8409849653216519	1.3689178945368976	-0.9728377732231757	-0.06267862644750549	-0.8319986893685559	-0.39883836588404964	-0.2951879680543854	-0.08306471337758123	-0.43242555803406385	0.4011707978033009	0.23201720880266258	0.21097600282741236	0.29205376447652415	-0.011056461359255015	-0.24768134347332724	1.0319775889720462	0.7639275424289405	0.753379226216676	-0.09555017421024634	-0.38977010860993444
1.0199118081814	1.3456648575665864	0.9816618692833321	0.15840588251898974	0.44082779071551687	-2.2084622692707234	-0.20610780295891207	0.3695933455946968	0.13933524090002836	-1.0613594597997433	-0.48429413276846117	-0.33900657719956645	-0.10244760749441499	0.22479009723390592	-0.6033506892620171	0.3102726397731374	-1.9109097533782475	0.32417338588919176	0.359846963044394	-0.404940380750193	1.8312932354246556	0.7217041905009391	-0.9200198665754037	1.3410135144826811	-1.1302808970224698	0.06048771366715947	-0.9229265210129594	-0.3720122313014976	-0.30105523005603096	-0.03096698497124657	-0.29751548449906184	0.47115736348640536	0.057799908867308514	0.369734990704303	0.2289839138679409	-0.03661820653311444	-0.2402586264283892	0.9811986516475951	0.8062199103054196	0.8785083814170473	-0.024156226543154385	-0.25707033521100836
0.9676058963172274	1.4547099693259373	0.9488395075273214	0.2522475493665172	0.38746222699817867	-2.2169875104207564	-0.23253974360760427	0.23474596264786518	0.23231710611616202	-1.152720938190572	-0.3104776132629987	-0.4006768350923422	-0.10283358916005858	0.24161184446246814	-0.6389034659573612	0.3070867196836037	-1.8738566074034426	0.2364503482913935	0.32760347206470286	-0.4478338401734213	1.75592471388384	0.5379509050358218	-0.9532185370259008	1.2776437264160396	-1.2395284260638433	0.18483726198969924	-0.9290515002353473	-0.3523681200516292	-0.35307828647062756	-0.022143164650640056	-0.18196897445967233	0.48489638305513216	-0.04206109980026453	0.49467314156481185	0.21180547534031943	-0.012685174326084592	-0.1628885037167264	0.9132163163399067	0.7433733200939476	0.9960362327968358	0.018294228826467696	-0.09502517411065772
0.9047084446674749	1.5883675681898364	0.8884155220932717	0.3478147348406599	0.339970942098161	-2.15311900944627	-0.29929402585391474	0.13437780654163906	0.24372186604459017	-1.2599818964780352	-0.10076742025394061	-0.46406972588715456	-0.05767373428008478	0.2252699569012861	-0.6886828356402749	0.32653896348229355	-1.8773754910777818	0.12393134174739082	0.31903472526961585	-0.45999179079796465	1.6596263644817584	0.3639448468940026	-0.93218101096248	1.1407324742347495	-1.2316891946458304	0.2598864683175767	-0.8577117663939375	-0.2491229862138134	-0.4295203285492207	-0.0013852118657656954	-0.08648438594360605	0.42414243852221284	-0.08162188354612261	0.5638268059583027	0.25680249834175123	0.03737512839050925	-0.0881263626695027	0.8594014852537075	0.6242903775739393	1.057878514558864	0.03013879644358486	0.06070427334645891
0.8918537553550608	1.7177909685652069	0.8423320450506063	0.4301655853395102	0.29623015828919974	-2.073304625523386	-0.40246756182790194	0.11572250729173575	0.20151022384903589	-1.3348251334872454	0.13953968817368423	-0.5074005688844442	-0.009729297383699886	0.13305692415391057	-0.6640398547234587	0.28025246592136377	-1.8781911263665347	-0.062023062295294897	0.3634151038070924	-0.4617473569441799	1.5427417323727002	0.21520937810887938	-0.9054515678354195	1.017958127747299	-1.2059451586690852	0.2843957811949239	-0.7408045542797067	-0.10289926215591046	-0.4833035635643127	0.053112866129696144	-0.001602142030052417	0.3473962752112945	-0.0789245573816322	0.6493205767063746	0.380474919339515	0.08311481754231845	-0.055125363915650906	0.8933022989265436	0.47626709000626555	1.0325637651835275	0.09713927040808543	0.17023479890502585
0.9386194771775453	1.8576355241246745	0.8662769492309963	0.514355724923872	0.2463439751021194	-1.9936035338417029	-0.48867988507292476	0.20198672793668537	0.13917489278152906	-1.3777618000101415	0.361500483681087	-0.547206639943727	-0.01389238534882464	0.0060007477809721375	-0.6204280831565411	0.19519098970978319	-1.8518111507417072	-0.2596841133869308	0.3913351541546094	-0.47235936126086353	1.44639052986996	0.0767209944585034	-0.8582863872331605	0.924492000381227	-1.1603208318162748	0.301580471833063	-0.5875321273620377	0.031401735420862276	-0.49702178091102134	0.10524440227671997	0.09112075792188745	0.27202401385724817	0.024592826753363113	0.7311537392126738	0.5374556232992729	0.1371111765954154	-0.08170671549550165	0.8597629011777222	0.3506725698505365	0.9766030352464714	0.14062872293710418	0.2011852851014123
1.0074735383819233	1.9887216691119793	0.9664842805250174	0.5593140179316464	0.19991457906523022	-1.8603718581947106	-0.5406827911048737	0.32061326203218043	0.06178688208967966	-1.4110135041594531	0.5578356227547591	-0.5865091721547226	-0.014085376181646079	-0.08914476071147533	-0.5452382092357063	0.12823486425090816	-1.8090485577456281	-0.40216107497746484	0.37016071298620246	-0.5148073785275898	1.3974221321086921	-0.04032904305630166	-0.8009660242045819	0.8122095037641177	-1.0579091125714037	0.30270733679294015	-0.45680672540793205	0.1452069984276831	-0.49417196793879403	0.12201304165993906	0.20660378086785194	0.21489717049047435	0.19731161215289097	0.8232259943372657	0.686263461532244	0.1869452691777258	-0.16422593021131265	0.7715774157174599	0.27335580711523305	0.935535357591372	0.13341511408758094	0.15181105965847666
1.1098403177796505	2.0837301228682676	1.1418966742586472	0.5417744055182363	0.1602857904283927	-1.69465363238464	-0.5849369197479547	0.4758623977757158	-0.025482581404833466	-1.427235816135208	0.6996348671317045	-0.6184441359539521	0.02669082978140893	-0.15008693846819746	-0.36448646711613975	0.05467378250885894	-1.7661228376918008	-0.5086270382966825	0.3450274587088147	-0.5856064789317228	1.3329149227534527	-0.1207228410646918	-0.7579882891954034	0.7261566318228635	-1.0353007691618652	0.3277800821502236	-0.3107836700336625	0.2258273393953502	-0.4958762678535592	0.07900959549974479	0.33500642732646185	0.19068901801037538	0.36778262574867915	0.9057223105105546	0.80327422593761	0.21124023759960525	-0.2880047522850259	0.8171158221436627	0.21984905553278478	0.9087072264599014	0.12445005288364716	0.04849156740650876
1.2349291184267852	2.1473977741135775	1.3446022936403952	0.49766939095219265	0.12366192134041429	-1.550942424426977	-0.609388617286157	0.6947247808905596	-0.07681402284016692	-1.4408216661314888	0.7683743589279567	-0.6639216445676207	0.06341422825523517	-0.17344010894715406	-0.11961911613735791	-0.03621559630552632	-1.6924593191846593	-0.5779144112504611	0.30046476640974185	-0.6684849225210192	1.2011257162583422	-0.16354399357900556	-0.7472563927053629	0.6972671015460767	-1.1111845292881954	0.39995578283040745	-0.1148435134605313	0.27788991169630156	-0.4979158398827037	-0.043509656767973345	0.46953557830089754	0.16768989925232308	0.4984830635635915	0.95071065527901	0.8813636448818339	0.2176646054132112	-0.4477937827254059	0.9063855553759765	0.16203413894892077	0.9316143230413882	0.07137214085505594	-0.04174288276694162
1.312220201067197	2.1776945276821777	1.5459641787489082	0.4470036132563761	0.1137886142513059	-1.3665876249400977	-0.5716779006603386	0.9295963215177331	-0.09461266399384947	-1.4354949368260166	0.7486076862977831	-0.7529155104911048	0.1371091562736519	-0.12790675828727543	0.09421836343115053	-0.08711261237000822	-1.6354114567026976	-0.5693111010832486	0.24715101355398508	-0.7257111383917191	1.0426456939300541	-0.173541149808034	-0.7811822243666333	0.6695843802919362	-1.176375577760358	0.5056838876909617	0.009756909271189839	0.30917287498727564	-0.5053756444276519	-0.2414201707787965	0.5595920203288498	0.12597823584166096	0.5569251304608804	0.9500209754653441	0.9549502774256394	0.2482934575949866	-0.5473651852471578	0.9808010941311729	0.12908160970146138	1.0595638715145537	-0.05740413564383923	-0.09188476401181514
1.3355396937916872	2.1726676253670316	1.6971452987029338	0.40176089410135685	0.14675235576849147	-1.12989181002047	-0.4931282572776386	1.0966207879934797	-0.1271032015052433	-1.395329245648893	0.5918650741390448	-0.9073959287364876	0.30225416892996465	-0.014020063896759338	0.2668562875847758	-0.14399294177336616	-1.6336403629328315	-0.5536100600280951	0.23868644605124095	-0.7176931795746684	0.8625223268815928	-0.194090859834357	-0.8221289228905517	0.6114605171604666	-1.2311247699837324	0.5869590229221607	0.005229750715515536	0.28825132875728254	-0.5185071355741923	-0.4832131322078005	0.6058741114380342	0.08904775124091972	0.5407711437646538	0.8748458757756046	1.084698375963694	0.2939426626930809	-0.5490035327030247	1.1088868976029627	0.15874546337531986	1.2321237867537695	-0.21034451750698008	-0.07998609908175205
1.306480853867147	2.1666160083491817	1.75867070567242	0.37635215828085317	0.23256201326148612	-0.9873984936556688	-0.40637064969784753	1.20905535042305	-0.1375258292078476	-1.3506708080373575	0.2935895350489761	-1.0790761739575534	0.5085889393339487	0.08621728884395692	0.3792162194846962	-0.24596828642774887	-1.6196580436970602	-0.5770540802337434	0.2542612502562937	-0.6444310460698743	0.6190016655917497	-0.23721748101122175	-0.834942004914874	0.5214916730845076	-1.3141265522376107	0.6169336308549197	-0.0354850870139658	0.21319492681414537	-0.49867020214005375	-0.6999545577840518	0.6103499515247235	0.06500446699564386	0.4133974082192792	0.764311422562072	1.242141694964588	0.29986936821126925	-0.5407449240989706	1.215757586334924	0.1675920006682987	1.3760670287860841	-0.3837086149605405	-0.04767476850920115
1.2232331616721066	2.1385426923430493	1.7329635270353303	0.3752144536918752	0.3443766512111518	-0.9912787529166476	-0.25165339450014246	1.2753147395319346	-0.09385101043096647	-1.3336145131905421	-0.07082150303576729	-1.231860461345549	0.6906895751594873	0.1093038706188145	0.3629063489112773	-0.3310297626393349	-1.5736795172767546	-0.6248331777694928	0.27374277792415425	-0.5559452718046073	0.3796828258043624	-0.2973114978990146	-0.8664606822232404	0.40957860780086175	-1.380383736182621	0.5621679938048503	-0.1355855928561434	0.1007806485634565	-0.3954343302539417	-0.8590875932211782	0.5720989777342098	0.07868853048609632	0.185683139354862	0.6987653141169943	1.3931084033895424	0.2858217188723595	-0.5003212083001809	1.2137697987528258	0.15512792024436167	1.4826228624338982	-0.5540150922021647	0.0022926455079590987
1.101023087223104	2.082202717934052	1.636324801516124	0.4109763012720816	0.42828846477854626	-1.04166547718876	-0.0352042127711306	1.24078258985658	-0.028008064271234617	-1.3540874475413727	-0.42792360677970825	-1.4004929714322496	0.8284850297932531	0.10029317242031217	0.24553010387700747	-0.3650906156290526	-1.5395160506106764	-0.7011875555034777	0.28629638265130153	-0.5002650022417696	0.21274630737051275	-0.3654587795268515	-0.9235804490557451	0.2862870574465663	-1.3577753927730842	0.4543551887685201	-0.3451959929111202	-0.08717261817841447	-0.2635326925883592	-0.9477991047969206	0.5203569965901965	0.1543355722315191	-0.028574468977817003	0.6678358270886805	1.536148974109651	0.284419216039811	-0.3664448161923581	1.1396072511444408	0.16196836543744922	1.4881604638597519	-0.6424485932833539	0.11035764635373373
0.9619932854906793	2.0144942105969528	1.5047269564621635	0.4650362309916815	0.45612350902061277	-1.1390401584970864	0.17389798002621112	1.1033155265895491	0.030599173041111493	-1.3760131262482411	-0.7284480487438726	-1.5655742075362986	0.881943490484504	0.07323441895440089	0.14273680194367688	-0.3798546355561571	-1.494096816959799	-0.8412986067980348	0.24876579258527656	-0.49460526660620757	0.12408523101376523	-0.4098905849891702	-0.9195685251342347	0.1332193416151746	-1.2746481828165181	0.347021301340139	-0.5692163682380859	-0.3238103513849139	-0.165968507303842	-1.0221761343192621	0.4268405079704044	0.2706775899395148	-0.2048896892633323	0.6148365860230115	1.616952401295223	0.26166247653104835	-0.25206141524308856	1.0261226510029569	0.10734346415997602	1.3738313511917941	-0.7390753291072159	0.21817839308071094
0.8280148335021451	1.9002288541257168	1.4007968203783687	0.47709589963484705	0.39943671843348416	-1.3645766876588659	0.35585075278700784	0.9171859167685099	0.08064782952843262	-1.4191919168304774	-0.9514445232064489	-1.66681201808654	0.8341369041829955	0.01754403866840427	0.06809515896648924	-0.36954572339653335	-1.4002288471569622	-0.9922252480170795	0.14263313851238404	-0.5849514169368717	0.11071339654684645	-0.4205542183001302	-0.8922372934189446	-0.035561520266166824	-1.1471509230340196	0.28242376751513454	-0.7713998611200268	-0.5390439518133774	-0.08938676851092585	-1.08377383786004	0.30424693056047925	0.4090569950357496	-0.34134442289582484	0.5810953274466704	1.6174766983418452	0.21153431077417278	-0.17716553154640377	0.9135777322639171	-0.026998933021528483	1.1929478362938424	-0.8773213225731823	0.2911056942649763
0.7327452910205662	1.7386526131730728	1.3203930482914998	0.4911844747950239	0.267084698003268	-1.5997997034429416	0.5243436122315904	0.722773883308859	0.09726390330816292	-1.503666310866755	-1.0712577829064198	-1.6848864125355636	0.7372279359881813	-0.0292955966415554	0.004938954258652486	-0.2997663028989697	-1.3159154621652362	-1.04722498087174	0.023920834889255303	-0.7229598780133196	0.17202299331216772	-0.3932008880623893	-0.8795245094926614	-0.1472529267497334	-0.9734962686622868	0.24946296743869753	-0.987579079471476	-0.7214900544187266	-0.019398714634143954	-1.1186972339948507	0.18378017078039985	0.520068273151076	-0.37128474332166617	0.5334278418635814	1.6121103638646361	0.16242409062156365	-0.03513083782162115	0.8576666888184175	-0.14858126897746887	0.9799393541179487	-0.9890580456579819	0.3283021072135077
0.7210131238734613	1.5923117530832624	1.25662074138972	0.5076622295920542	0.1310499566221936	-1.7619492236553242	0.6840258247932709	0.5378614986871062	0.08136939606168976	-1.5537590884768036	-1.0876215103981681	-1.6616441193804419	0.6511815946692547	-0.027376157972053634	0.0020607418045182862	-0.209912995658413	-1.2476351365638663	-1.0107838170920633	-0.0998441644124333	-0.8245992971353135	0.2673964134527006	-0.3162227850989128	-0.837399308316804	-0.2159425260182371	-0.7954516446964698	0.2075717625552315	-1.1769208284765313	-0.8527252080432056	0.007423054516238542	-1.1794835517590205	0.07309042338826868	0.5711774259467487	-0.32507055503673177	0.44589155782118584	1.5829656162728925	0.12695434156615681	0.05731876861647138	0.8862185468157975	-0.2314887801878936	0.8004660358563953	-1.0371784569545945	0.31975321305554577
0.7689194730574697	1.4826672798940286	1.2288208618352976	0.48001600807988964	0.04036012903481316	-1.9429052559063122	0.7896674898614837	0.3978276779346269	0.06070453228979095	-1.5400925304607438	-1.0663752964034579	-1.6331279193406316	0.5925950918487772	-0.036920033578747645	0.011106552374650174	-0.1308866363643998	-1.1553984373385386	-0.9135664122025957	-0.24535659099040688	-0.8553610084137933	0.384836003118686	-0.22591514049674158	-0.7795022312245065	-0.27305661017157734	-0.6696790158259307	0.14083318530645886	-1.313445727665362	-0.9351907328710455	0.002142518714760069	-1.2841523169413762	-0.06188313724016241	0.5829655047367165	-0.2946207396687067	0.31119178498261607	1.5140359751432155	0.13039273560724468	0.03595338036549618	0.983511713561299	-0.2881197735652624	0.6809776672016167	-1.0870206349724945	0.28873293996807553
0.8265302074125405	1.3629303335951537	1.2071228575871953	0.4593287463036411	-0.017614484216115642	-2.1327830521515168	0.8153532519468044	0.288727254094403	0.022962593897469873	-1.4748804504785997	-1.0558705527152628	-1.596528595683592	0.5636188968067434	-0.10492681199405447	-0.023240116244672926	-0.0798860131425305	-1.065328997594755	-0.7447571762788486	-0.38618094941301473	-0.8247827144938732	0.5070852249447064	-0.2060319075523517	-0.7468050512641969	-0.2896810201774021	-0.5842000364439626	0.008482895768789156	-1.4444374330639198	-0.9821151778075062	0.05531108818682312	-1.3829723429840233	-0.1868257371069328	0.5780469357311124	-0.27298218977135225	0.13206071645585887	1.4881603738421867	0.15233511863259158	0.028697841632377374	1.1477391094348328	-0.33850228335279253	0.559219225912634	-1.1149251301105667	0.2594224457121957
0.8626138634683729	1.2638810237470746	1.1752477183516612	0.478954150463509	-0.034740266306608994	-2.264683543964452	0.7975884623034397	0.20254241770157783	-0.04408296315102413	-1.3218311423026832	-1.0622621714100497	-1.5201232009672687	0.5657693660867393	-0.23595516005804829	-0.07630887158945415	-0.08242438849842107	-1.0360593426612024	-0.5522888373952781	-0.5035910118818758	-0.70527320415218	0.5843564581092763	-0.25426818635738196	-0.7446235676318773	-0.2626140178123676	-0.5455055901646702	-0.19559234846511692	-1.5337378547700053	-1.0134833034304893	0.19165508136794024	-1.4932531931212458	-0.2916746719036643	0.5855759184547752	-0.26162344958977757	-0.04025313237426374	1.45824460118188	0.15683670030480135	0.07186328174506466	1.3281217971119517	-0.3669164403086861	0.4290683948850873	-1.094560785786401	0.22341240991211936
0.8928857515392952	1.2255218922345672	1.175578144812294	0.5148866537320582	-0.003629181954883843	-2.377890815979977	0.7161402021937937	0.15806077509293992	-0.11523744073612266	-1.0629736201953386	-1.1124778053223379	-1.450422823546552	0.5662380581093032	-0.4181152215679648	-0.13085785048207282	-0.09501265812047385	-1.0451012424336719	-0.4056945773675782	-0.6086818730313546	-0.5094358701697644	0.634381917883739	-0.2989776906038441	-0.780179243386263	-0.223306523931932	-0.593481686442882	-0.4295295141357888	-1.5566991295360486	-1.0591303133868286	0.3365485134657418	-1.6017760407424866	-0.4103637930677517	0.6076957399604337	-0.2892260873397289	-0.15359935713582593	1.3397226276421272	0.17486564800707127	0.11603179172869105	1.499541369873436	-0.3702708893937568	0.318419551487726	-1.089425171255669	0.21050183506131445
0.8934289074257371	1.1890961846894228	1.244483076069208	0.5724165824480393	0.02956049336297024	-2.4896819349805477	0.5359093799638601	0.11953295139384221	-0.1985583318125337	-0.7685776667115854	-1.1987350668746732	-1.35331933196119	0.5120076340867723	-0.6304797832521463	-0.1772107767672105	-0.08032634356140973	-1.0746971514827295	-0.323963130779085	-0.704500777162444	-0.34276189619837755	0.6972771076688555	-0.350796283724281	-0.8588129522478638	-0.1782112724939117	-0.6952976240999826	-0.61534954601967	-1.5538585594618948	-1.1294176247375092	0.4904384139660687	-1.618138987237403	-0.5122923215667848	0.6389107924205865	-0.33879694818491807	-0.23787292513664338	1.2047315586378335	0.21913497128604642	0.221387563839519	1.6303739343677588	-0.3598129010697134	0.1762992465707544	-1.1117784529992556	0.22065582771424347
0.8560416772424515	1.1109471879285528	1.3691419654499233	0.64756197055003	0.05881892054923623	-2.5619340618035644	0.3434240097893103	0.06661011664233706	-0.3254538240917613	-0.4492429351158481	-1.3202350037302153	-1.1580257649599524	0.3790920905114637	-0.8116801254273135	-0.15785822445656078	-0.08529948711580192	-1.1631586245144008	-0.2942817107022123	-0.7720610482459009	-0.24513145648490622	0.7533806740191901	-0.4410483885696238	-0.9598632860209039	-0.11870819905084651	-0.7879886963865241	-0.7051606833219466	-1.5221388603005515	-1.1871576858390007	0.6807612175623289	-1.577738737110494	-0.5464166342844613	0.6785616028959378	-0.3488969361564007	-0.3131276032664247	1.0923161036411113	0.23424580825607833	0.3764621658864922	1.7063074200038273	-0.3338652507940205	0.07507464410931979	-1.137723696351039	0.1637795114796285
0.8183828691159446	1.0546652162385741	1.5457218660111158	0.6906430509859932	0.1355460392554524	-2.5681934581296684	0.17036798143795245	0.047663741801296844	-0.45563645280027154	-0.13886679371567734	-1.466591235509929	-0.9683506314238063	0.2143881997587363	-0.8994944445570778	-0.07354030532404993	-0.07387679801431071	-1.2951750219655096	-0.2983375569238978	-0.8279271937640257	-0.2208941626751976	0.8079515004503929	-0.5122781267014089	-1.0677088159360024	-0.019626715416140722	-0.850451692325217	-0.6519444855917088	-1.4838207535711334	-1.179464688514271	0.7725698982166624	-1.471007699745928	-0.5027692575525502	0.725878786290641	-0.33840733440560433	-0.3200774536964591	0.9601007248836517	0.24211792092909015	0.4988032544785298	1.7071025350366669	-0.27124886787270225	0.11339071857144764	-1.160789433289639	0.0377094927338163
0.816934453418771	1.024117117554219	1.718667075505366	0.6862439265752798	0.24060525656519943	-2.5612259852960877	0.0007271549727997151	0.053220639450205845	-0.5488788837089709	0.09650469463572037	-1.5884758531202428	-0.8526162024518434	0.039290374152683674	-0.9201817279950548	0.0243189181164786	0.006263338221573112	-1.4037710346966932	-0.344119457456547	-0.9002797122951917	-0.24992651028725713	0.8856191318699104	-0.5541273334712357	-1.1398983719986788	0.1122602706300585	-0.8816518333688925	-0.4764352680907094	-1.5203635040042074	-1.1269195296652739	0.6950661611091998	-1.292029520522612	-0.4245531584489628	0.7597866865862651	-0.40470161747063005	-0.28617703824004176	0.822673216662696	0.2805057807167347	0.5657080148700782	1.659034217142343	-0.18252040089701013	0.20254266202372068	-1.1663406466841277	-0.09394347729883112
0.8162826663550439	0.9650510153512364	1.8482383049341222	0.6422906059544349	0.3158186188069527	-2.5893224611127996	-0.1412763654720612	0.026626914987579013	-0.6206947972828887	0.26260179934271805	-1.6981098682322142	-0.8063701345434209	-0.13346399134055087	-0.9186621723817007	0.11721665151702636	0.09927666376231378	-1.5039543520210221	-0.42781737494039573	-0.9504420415576181	-0.3375214002395207	0.9452110028637893	-0.6046407423062142	-1.1669036348953454	0.2452062931655174	-0.8267144995914879	-0.21883393826259662	-1.6345485031307128	-1.0361648711886442	0.5809618848486091	-1.1078787569734236	-0.3002771730631917	0.7481359979919816	-0.5317157095274071	-0.30678785421002425	0.6764560226601012	0.32068070056520914	0.5832951732738535	1.6118694390580637	-0.08524137742996385	0.28364616613655325	-1.182014660974449	-0.22154880764852364
0.7941581165807217	0.8971104971380507	1.9247650732162562	0.6026605627717065	0.3992559713929532	-2.5917015981779246	-0.2680693228943321	-0.02846575598873561	-0.6514415490055748	0.3824263060425853	-1.7781826468807966	-0.833958763020596	-0.2872225448604638	-0.9116242305935229	0.146601830096369	0.16879706636642122	-1.6194949166393104	-0.49378632825825103	-0.9925565204866643	-0.471258857109503	0.976817157058326	-0.6317441436382308	-1.1737489800864218	0.3964268523295965	-0.6780199580546916	0.05107839125218192	-1.7892412150854622	-0.9206563615416616	0.4884267812797858	-0.9390428999577018	-0.14019446698389482	0.7090897043776542	-0.6355627668602846	-0.3671083117592372	0.4602914344373256	0.32034138536378565	0.5842648074824247	1.5464892984033045	-0.006181616640652821	0.3862465701944725	-1.23334112064863	-0.3365227107117553
0.7715990420972443	0.8482915419621007	1.958292344754946	0.5825042298036485	0.4931766523298592	-2.5937975046400603	-0.3952353695982901	-0.07641384427360101	-0.591010351845273	0.405508799699631	-1.8377193913896464	-0.9471489957064827	-0.4195866860562866	-0.9279661181547068	0.10855460260744434	0.24489652346435847	-1.7303047965828242	-0.5400291204070025	-1.0466516180349836	-0.6134335124732451	1.0004953461538975	-0.5774818012173693	-1.1406255332094548	0.5608730532316415	-0.5076577808785184	0.28017003759537973	-1.9351163241016995	-0.8433005766343038	0.3238640518050393	-0.8127709884731725	-0.03899604005928568	0.6614702625524398	-0.7483110005359794	-0.39907231850805125	0.17840466937010196	0.2760946830982375	0.5858028479511967	1.4761577595895106	0.01213630630428957	0.46480484135380645	-1.2840144963940463	-0.43080480056816317
0.7779539659685915	0.8026240678529538	1.9368586816753488	0.5571334174694387	0.518526424764599	-2.621724042094978	-0.5079944301940609	-0.07797506789876862	-0.47666209983879826	0.3303158279380405	-1.92601842002504	-1.0933077719328135	-0.5060190090408515	-0.9613963416485511	0.05436197382819098	0.3098841129329517	-1.855632984666153	-0.5681742350968724	-1.0798066778226627	-0.7209160845893678	1.0454733348153522	-0.4830086748531081	-1.0588324342596651	0.6847556937194816	-0.37661718849508335	0.43798747522629383	-1.977547339584314	-0.8231171039483833	0.1786074082499949	-0.7903902641350843	-0.027187440681632973	0.6026672587982788	-0.932178734082069	-0.4244047885869855	-0.12759975984182298	0.19764500852925998	0.5716929984333385	1.4519067510879398	-0.006017182861975834	0.4466442602801953	-1.3485807484422465	-0.4656633526653303
0.8186544470591619	0.7687504799447293	1.866367703407408	0.5454529836892656	0.49188882966606357	-2.619798073994639	-0.6126603232947916	-0.020500869358632812	-0.36922886044270337	0.24342019330836404	-2.0165367607072366	-1.2313569224972682	-0.5437900720357031	-0.9581972771993781	-0.0028733366882857684	0.33749542037556807	-1.9997906959869922	-0.5024510906409401	-1.1061900836081453	-0.7948856850486059	1.1081571121978258	-0.3933952772112871	-0.9779921672412305	0.7815713318422813	-0.2997613636729195	0.49213333654843083	-1.9062963735577216	-0.7743474751517458	0.0982538581703053	-0.8320752084082894	-0.05194740711864663	0.5309220986103758	-1.1129295573936375	-0.4625228613654455	-0.42601730237907526	0.09569210100839033	0.500909701207497	1.4626046624388558	-0.034990414665380186	0.38225674556466605	-1.430186553904548	-0.45582340102228674
0.8528370575124518	0.7509823136846535	1.747193893273169	0.522300695303566	0.4941933544328595	-2.5543434816434067	-0.6658398955228264	0.044991138646350674	-0.29518811672457496	0.1183227626495452	-2.0146725385879254	-1.3493440252642017	-0.5515372754674928	-0.9026135323950175	-0.030970172550061636	0.36407065624435053	-2.1177781664715405	-0.36209423048446865	-1.1749744613766153	-0.8973897860038129	1.1682510876479746	-0.33582831925916307	-0.9298741547076135	0.8810961330771411	-0.2358559491533109	0.48393539396531404	-1.7763698819369715	-0.6839902408911533	0.014575526289680646	-0.8797441227839744	-0.11064122499305122	0.5007786896765836	-1.2605332391726898	-0.4561035338690038	-0.67675465467629	-0.010196862848987586	0.3662308532029216	1.4482925918477623	-0.13101974141445955	0.3776134151765257	-1.4732010363035566	-0.4225699474200814
0.8643519623049795	0.7400778025087207	1.5966956546711157	0.42553892001099625	0.47105773324464667	-2.5074121707277883	-0.6310564947994693	0.11257359862402372	-0.26584441103877715	-0.040241593544666276	-1.9655221744581066	-1.4376753400715174	-0.5085830301054677	-0.8147458955244357	0.06031027956673415	0.39365049967724464	-2.2009729659244015	-0.21675974087410568	-1.2580053573727807	-1.0133095566136923	1.2163474092483537	-0.31438997312359024	-0.8865453763553031	0.9223246698915819	-0.21494087973006457	0.4661872708472341	-1.5975323243519504	-0.5749256810327855	-0.01925901791981443	-0.936236857480265	-0.22602901729886976	0.4822310132587984	-1.3971677945494816	-0.39161847129110605	-0.8151999159877524	-0.108258956060208	0.19888536306814503	1.426824485961123	-0.31314659468034933	0.4195753638693379	-1.463107921040847	-0.3728467875217183
0.8877438758143296	0.7453753841792995	1.4488848846155267	0.2936599964053094	0.3910093876686392	-2.4456395762154366	-0.556582134339804	0.19418060981084384	-0.2539786502696565	-0.1618685793529481	-1.8838514911358295	-1.49065292732019	-0.45564840167472714	-0.7242656893536972	0.2563028419196155	0.3887809632802382	-2.266200485159292	-0.12117081969485777	-1.3319205652890689	-1.131456538006081	1.2296399640642866	-0.3370779637877909	-0.8578601203165042	0.900725251261794	-0.2433816113146025	0.48909080115675535	-1.4244646747300505	-0.41910700090197156	-0.00710540377354929	-0.9184877936169782	-0.3437023449681071	0.4325507184982724	-1.4773682925069902	-0.3358074586774075	-0.8287391161917459	-0.19279368324136775	0.024819304798082843	1.355155708228455	-0.47412726400800087	0.4769806854826997	-1.4499571855662026	-0.32818317722704704
0.8891198707266426	0.7276072179192192	1.2790456838512096	0.1858624865996588	0.33418703680110756	-2.3265411076576976	-0.4319416150811056	0.2669495075941599	-0.26684658677941286	-0.27625874605430223	-1.748000003044308	-1.4799195992382916	-0.4534703622757533	-0.6392238927465472	0.4604640453328052	0.3537617440847277	-2.302880769287808	-0.08374642046749814	-1.4327921650987157	-1.2657442469517435	1.1761526261966122	-0.385591941376963	-0.8375748299883661	0.8714170321404173	-0.26514331773099453	0.6020308417605289	-1.3276485780361085	-0.2609037754749318	-0.021466226006149846	-0.8005663940833696	-0.46051859687606267	0.3974337844806032	-1.4275576693360696	-0.2863096689734348	-0.8018149207974707	-0.2617425321705008	-0.13062308953489984	1.1934943654154426	-0.5722284563684499	0.5656510983762004	-1.4188763276836893	-0.31227176605957147
0.8243575838667783	0.684221184091561	1.1207053239168492	0.06649831347272842	0.2887291561070843	-2.190647064342587	-0.2542076211209151	0.38464989208150324	-0.31511137044840726	-0.43694841343604407	-1.643218883608005	-1.413001936505473	-0.4708395372295905	-0.5925975283998712	0.6806884153947721	0.2886705474587522	-2.349744842593046	-0.12427415657660087	-1.5046237871681716	-1.4075258651185736	1.0878086684438233	-0.39503370003770677	-0.7352456954653409	0.8471577079096981	-0.2758046724594874	0.8349256573433138	-1.2937096835043396	-0.14499784161191248	-0.04183400695472397	-0.6369369291342115	-0.6094910616054214	0.38262312138551247	-1.2950590140781615	-0.24360257281941888	-0.8023700588468365	-0.33055565501906614	-0.23942273486927879	0.9920411293681075	-0.6193551773381165	0.6387405581895006	-1.383936337494847	-0.28180978810078605
0.7695531549249841	0.6453206938681872	0.9917949474093538	-0.0703675485813099	0.198220075560233	-2.004621204298057	-0.1024176818256703	0.5990932184945963	-0.3803329676489465	-0.5651396515197579	-1.592174706531579	-1.3137252772590817	-0.5095755543885436	-0.6010483903197685	0.9226501423722361	0.15330779633763938	-2.3998248493225107	-0.2297261583403955	-1.5141822372405023	-1.5207991852692293	1.0783215368753936	-0.33132959895610387	-0.5257229686644644	0.8207064244337641	-0.3395846592764073	1.1370663247106052	-1.2865786690473584	-0.0599774468238284	-0.04979671967124434	-0.4782433943260805	-0.7478929252789769	0.36275649908913066	-1.1209016547242399	-0.26378897044252875	-0.779085101776184	-0.4229398738598098	-0.31348272700684854	0.8184169194701193	-0.5483855584598563	0.6396004341873074	-1.3940888240238065	-0.252220146280568
0.7387019005751905	0.5899860999222193	0.8455481959340851	-0.1593360474393803	0.09770212764387518	-1.755463242846821	-0.025704785675890556	0.8556631213698843	-0.47054882782092733	-0.6473542210021987	-1.5946307451967006	-1.2347491842120357	-0.596724700466442	-0.6389573040424522	1.1003592027545759	-0.04828583014066427	-2.428838161736743	-0.3770271188461198	-1.498242805512256	-1.565919855474969	1.117247845511306	-0.25751726213182097	-0.33041749726044	0.8265434395024738	-0.42914003899573994	1.4204446904959256	-1.3079717124182995	-0.022250533744241595	-0.09304682242623721	-0.36150526571669056	-0.8634394353183664	0.36039338772331064	-0.9040366310992185	-0.35222714347202994	-0.779609398822808	-0.5227437851050017	-0.3659767169192564	0.6931501602056681	-0.3665875727513258	0.5971225598958112	-1.4729338656054263	-0.2585707533693441
0.6899627123653063	0.49752976580285385	0.6645846376618554	-0.2161264681725271	0.03134537038823456	-1.511035232465536	0.027761778307286968	1.104056446276069	-0.602695720981082	-0.6911248703961569	-1.6476575077015982	-1.2057559473685902	-0.6490803563987185	-0.6277072607295311	1.2247802154146796	-0.27795699626980636	-2.4491358284940086	-0.522545965102921	-1.465895135240224	-1.547604322098772	1.1703123585737019	-0.23352408718216627	-0.14128035888573584	0.8497437272439354	-0.5128316736144024	1.6228859805380076	-1.3458459800736298	-0.0938152800750458	-0.14557278701240534	-0.30562107035285657	-0.98263645322988	0.3632511037936076	-0.7313777862811236	-0.44626233345090666	-0.8407362662586116	-0.6440376591069772	-0.43428577513011535	0.6333719663731829	-0.2006738900632739	0.5165349813816669	-1.6088346940544682	-0.26460731944823335
0.6245667436379304	0.4149145596773735	0.48723374202585623	-0.2584490788825059	-0.013208775103123549	-1.311839149381921	0.0763207832775208	1.310137964798427	-0.743441281995888	-0.6542951107032704	-1.7173439059711526	-1.2461185613654517	-0.6581509255412785	-0.584279960832028	1.3549028298886812	-0.5021887866363313	-2.447714292705038	-0.6281823235131575	-1.4238848356035214	-1.4778009159268233	1.2288471675543862	-0.21189135189769864	0.013956022352203307	0.8561472036906203	-0.615180679007926	1.6983859328498319	-1.3902002982106159	-0.22840015209184078	-0.1387835266962152	-0.3249929057693558	-1.096754503667134	0.33794382974800785	-0.6173408301046164	-0.5594228751857127	-0.874538005264484	-0.7815507997369703	-0.5040325668226531	0.623866727571526	-0.12171278954116964	0.3902707898641953	-1.725024262108106	-0.28589232122928915
0.5595509840310599	0.34884946271253175	0.3380351808356162	-0.25528246777651786	0.0024710306631048895	-1.1453562009437788	0.06386534110430717	1.3884902216480266	-0.8512353046586079	-0.5922037408192817	-1.7418155201405452	-1.3694590771510093	-0.6896911416479258	-0.5659386579901083	1.4586007128790242	-0.6666133454034255	-2.406606274151862	-0.7106204705796719	-1.424015059718947	-1.3849393275359076	1.2524989300996299	-0.18264966992780973	0.02130285803346712	0.8597676307585541	-0.6540632668412543	1.6544945426625834	-1.4120371806556444	-0.4131456376614057	-0.09832735822771901	-0.43223105924429894	-1.1629080550193547	0.33434420662100167	-0.5096276052693038	-0.7091894993382468	-0.8584390018328538	-0.8774412756590863	-0.5554566155393934	0.5635464098530141	-0.12944117713912795	0.3413610431091308	-1.7956166976808057	-0.3285321116824817
0.48796303819826575	0.2802515803504435	0.23126337719039416	-0.2350692495790132	0.07135824648620812	-1.0350945271993606	-0.01881698355245618	1.3522116184258703	-0.9324917137093088	-0.5678837241922763	-1.753267170302039	-1.5416693632650107	-0.7191635988315016	-0.529522641010371	1.5057211624852647	-0.7961740957110797	-2.357038952461042	-0.8031675070926549	-1.4534196649823308	-1.2733167636122942	1.1854019188120657	-0.21405740241398852	-0.10642676981761685	0.8608759247589427	-0.5998784992799726	1.5311873444279314	-1.417540785174309	-0.6113751591322549	-0.08684428831020988	-0.6275721849625319	-1.218998902063202	0.3688841018167853	-0.4215748911440542	-0.860070221651321	-0.8272279070573582	-0.9518870308512717	-0.6100904878431346	0.3918015627599168	-0.17808068887265277	0.3738299607861931	-1.8090939751198332	-0.3752893287097149
0.4144016259780752	0.20856021964057136	0.1580188450838572	-0.23106832177444078	0.16051172422906004	-0.9284582051732247	-0.1361966114060299	1.2703664544826712	-0.9842841559853337	-0.5607007104318689	-1.7601026514061888	-1.717457425406304	-0.7246776226263705	-0.4885212983201557	1.5149314423384916	-0.8995481369901361	-2.3303560265861063	-0.9124295462162119	-1.4795426225369597	-1.1057257028481076	1.0642097589992385	-0.2630434679361964	-0.2729466870848028	0.8412468065742902	-0.5670791550270253	1.3848921010117716	-1.4413601488169205	-0.7081763431814585	-0.09229246016888197	-0.9192315639121986	-1.268233143016801	0.38941019705246477	-0.36265329959530024	-0.9741591785199087	-0.7629552573418119	-1.0214240261295378	-0.6773296048583273	0.14303898225869854	-0.27411001562173176	0.39350392361594116	-1.7378187699852432	-0.41245084821269967
0.32481711510790523	0.1651548515732399	0.1186980962687703	-0.2518503922664365	0.26923106910959993	-0.8063008461031794	-0.2676675344371323	1.1606309566254283	-1.0275981914955883	-0.5502893758802646	-1.7321393196164927	-1.8601444337839212	-0.7391243649689265	-0.5392264698395272	1.4521589992912047	-0.9358624456529382	-2.274403445777615	-0.9939459100505236	-1.5087128243925731	-0.8842361411470911	0.9193922631914969	-0.2765673987237903	-0.4720133371652457	0.8337596648827768	-0.5809702730997379	1.2190739221657245	-1.4715707951263686	-0.741361265220616	-0.09058816025411712	-1.2935170611130524	-1.3337835669814555	0.40084106133364683	-0.2800551783804654	-1.0802902913846437	-0.721165698625611	-1.0584320040980628	-0.7068198590638974	-0.10116975759990246	-0.3947386356613306	0.43897416637979053	-1.6002852317142917	-0.3977607076392212
0.24535340892173202	0.15266493274406803	0.09484130581121444	-0.30088546005138184	0.3339836963805109	-0.7022419225642642	-0.4058827637141045	1.0425601122948218	-1.0636965616732674	-0.5621803574611641	-1.6660630022764031	-1.9647745060489392	-0.7721533675001891	-0.6588448213681369	1.2700366798125269	-0.9561176449213503	-2.1883888786122063	-1.0719594976024707	-1.5349399612395422	-0.6913334849016295	0.7274562281455788	-0.30894707695445894	-0.6911145323287284	0.8781406824094345	-0.6292285817090026	1.0310001603620857	-1.5219613246709243	-0.797909053673993	-0.10187565477157068	-1.6639484758750256	-1.4157136610505971	0.4609355329272667	-0.21211252932602673	-1.1893127542374462	-0.7160769331730833	-1.0927028394417755	-0.6677001340973272	-0.3073214006594665	-0.4643270107986777	0.5145400690667656	-1.4793756479936837	-0.3321261365733815
0.20164746525952898	0.148295394577826	0.02060549432279001	-0.3805627047661321	0.30684904692051046	-0.563005758133861	-0.5424334408112484	0.9257329545808792	-1.085483862274676	-0.5485407021183651	-1.5580564826654193	-2.021912914307136	-0.8034178824170919	-0.7459660098672474	0.9977577816515222	-1.0240062347966696	-2.1314808393226015	-1.1654283173476518	-1.5793463846001055	-0.5605045032888081	0.516281664459509	-0.36098782910220006	-0.8979793595316068	0.8944941761040518	-0.7486671115937871	0.8196848087609634	-1.5981832883272766	-0.7837153316726454	-0.11914216866213068	-1.9867785917426957	-1.4887555620397817	0.5670282420369906	-0.20743716397424294	-1.2394471714617266	-0.6696612240454939	-1.1462467782263086	-0.6159751644193043	-0.3814839482678506	-0.4979043884051171	0.5181859432974536	-1.3952762493488287	-0.22004838949019406
0.19960157808726992	0.15044149518160072	-0.09032968272638386	-0.49152682567777395	0.2182378102992549	-0.3732412541298512	-0.6917839501877748	0.8130337779775507	-1.1040241134764268	-0.4865031375808952	-1.4428593920227961	-2.0516482084006866	-0.8184711673770823	-0.8349533192950396	0.7177762387323154	-1.0670291069000304	-2.1307118117646318	-1.201254958972533	-1.6084905416326385	-0.4487771294460134	0.3276489482048279	-0.4289407215811387	-1.0707679079261574	0.8549896521791048	-0.9080543647847492	0.5682530645881855	-1.6666824520945347	-0.7464993925851084	-0.13967758566789326	-2.2622778706416	-1.5970010563349246	0.6765557060388983	-0.19850601734070664	-1.2353356187264026	-0.6270697992579836	-1.1622624557334706	-0.5751502206721383	-0.28281740101108477	-0.5738399073995085	0.4909794667269473	-1.312393961662122	-0.08155630413117672
0.23793027847371925	0.18408307221373899	-0.19928230101176886	-0.6351620300362312	0.1038927137821303	-0.18078605939742648	-0.8475056765284826	0.6894324974154138	-1.099694714276883	-0.385967847608418	-1.326952121525197	-2.080800457512016	-0.8049066688417048	-0.9583838892922477	0.4820917560595753	-1.0623926866071325	-2.15639267142767	-1.1367301327184631	-1.5989841812064758	-0.4358593069074358	0.14234597729170978	-0.5271627815312875	-1.1615376866503302	0.8370106606172538	-1.006013400584188	0.33149873651781736	-1.69878681178675	-0.865641495064436	-0.18150278193677155	-2.452750681700188	-1.7464496742649942	0.8104561907557308	-0.21373092502471755	-1.2472458585855026	-0.6272548452744395	-1.1418356806078118	-0.5430185491397665	-0.1085426424498653	-0.6679946890716383	0.5205592010513891	-1.2463434279576409	0.03299887758554164
0.3040866654421112	0.252893631212239	-0.3051289105672236	-0.7768441748502781	-0.034491739125871654	0.008893475425683884	-0.9804402575108189	0.5701973507202783	-1.093060310873879	-0.28599751377440147	-1.231876793440239	-2.1144580542132765	-0.7638547616889109	-1.0730436909246457	0.28212451936527205	-1.0765609653792816	-2.2013691316360795	-1.065199753899663	-1.6029429943154532	-0.5895368509008649	-0.03259778589209269	-0.5577096477866322	-1.1907495077038261	0.8221348922564875	-1.0419484374043413	0.20236001211579838	-1.6765652688108486	-0.9890417141441658	-0.2067599478867148	-2.5905510327606796	-1.8150792222609184	0.9850241733959996	-0.31787768526475857	-1.254593601215728	-0.6333613638174693	-1.0830889087347924	-0.5164371975599161	0.07957434600122465	-0.739358949018726	0.5190802143351645	-1.1727527434392537	0.12005802421460902
0.41175826733073617	0.3290318670470485	-0.38795581003205315	-0.8905008632891697	-0.1741866080777333	0.17155281072344938	-1.093400212335188	0.4675799741371119	-1.1397617003874803	-0.21952100814904058	-1.2069909076887744	-2.1054738610780555	-0.6909042268827994	-1.1794125838596035	0.15666186791224648	-1.0917653157252614	-2.279646815491027	-1.0424009819565552	-1.5997915707221229	-0.8179962722271572	-0.14424996103583423	-0.49356122865040203	-1.1542911490671013	0.7916937503791561	-1.0394085264249058	0.14694642771379907	-1.598094520512456	-0.9969618110209166	-0.2003059596849043	-2.7488726824211964	-1.7746062002004173	1.1303555223940136	-0.4146217836978117	-1.2467153356519112	-0.6419660035826504	-0.9634916107399307	-0.5445231539461702	0.24709062678331933	-0.7907609482340704	0.524996161200054	-1.0680515154052252	0.21179289254639508
0.5492672325811302	0.4035653609889457	-0.431528045973926	-0.967656196165019	-0.2853008512453296	0.2666616472078479	-1.196085862325425	0.391503399181823	-1.2017763352179862	-0.15756415163135082	-1.23507260278763	-2.0149163745204186	-0.6046097544931068	-1.2610153861838913	0.11384503121361644	-1.084098386078908	-2.3660109406373326	-1.0066050664394164	-1.5462434144585964	-1.0507266977599174	-0.21317040429616294	-0.3942283735636992	-1.0445901043383032	0.7968411602920711	-0.9864780358905068	0.11201361395758291	-1.477814131435174	-1.0327016030203127	-0.16954474319055746	-2.8705129334309256	-1.7312762589356487	1.222104695073985	-0.4438128468557389	-1.2828969997227702	-0.6500771873039486	-0.8406142657979803	-0.5896612981383684	0.35696106768462793	-0.7494551830296755	0.5836053092103409	-0.9723153485751357	0.2735193977114492
0.6630583907903135	0.461355403373467	-0.4591076412212578	-0.978559198476057	-0.37847595064003947	0.2979869518986579	-1.2402538934419653	0.35440449202102103	-1.2243453328970912	-0.08740197976937174	-1.2423815371284321	-1.8914168464669814	-0.5226162206634097	-1.3006837853536197	0.08226692885969654	-1.0472142380505003	-2.406466450959508	-0.944876315989687	-1.4713905929112356	-1.3319579133918826	-0.2656799598016343	-0.22755356332316296	-0.91182049706082	0.7880979520667857	-0.8951980252592107	0.13486080101911188	-1.3106939254060237	-1.120958166424701	-0.10818994625905556	-2.8942459673966914	-1.6836926824111853	1.2927782117355264	-0.45661016099171076	-1.311439133549927	-0.6185885235037702	-0.736444498961146	-0.5723416250335103	0.3451066253768543	-0.6595427928474893	0.5952996227804692	-0.8971810111342196	0.3314774107578936
0.7551595239343253	0.5341681499844093	-0.4501420699228048	-0.9357056589578917	-0.4711991824334172	0.27626316464924483	-1.2491219386758894	0.35800324478412177	-1.2355697011922058	-0.0853035712550963	-1.2047124139873948	-1.7701964942531543	-0.4307525842408989	-1.2764242132807344	0.010064913581726542	-0.9711406827419097	-2.3861687842022405	-0.8780163055473759	-1.3934123925936317	-1.6243775878960023	-0.2991359725192594	-0.029832029015827134	-0.8456989759294278	0.7506129860981005	-0.7983364818582903	0.21199470752275987	-1.1325960996111473	-1.1390409682544196	-0.05468610467261405	-2.8701748560240063	-1.5939219323036564	1.3000049360286776	-0.41504136776784406	-1.2978842725966957	-0.5421028367021601	-0.6284744018683769	-0.5151666423900604	0.2258032288586908	-0.5543051744923322	0.5269566784750415	-0.8397689966692908	0.44289218237576977
0.8636458596526093	0.6001172415112096	-0.4261971657424146	-0.8667038756363816	-0.5805737353358864	0.2210048740056894	-1.313035002546281	0.3868197283063134	-1.242143974050769	-0.169159203806397	-1.111294172230714	-1.648340092967811	-0.35725064705529946	-1.1948747286972663	-0.051583656031091954	-0.861653819177244	-2.349977881246975	-0.7343102996472373	-1.2906395206987524	-1.8610121829181068	-0.31922015076997035	0.11487680739927195	-0.8271939768414635	0.7481501105416849	-0.7065234034905663	0.26368963755716257	-0.9767789953353827	-1.1489197987673603	-0.0011822630861731299	-2.801274680493762	-1.520530852300615	1.260546471827289	-0.25562939144646724	-1.2887858042856224	-0.4115528720927986	-0.5378998641018884	-0.46618339702593314	0.0434327535994802	-0.40858395982617834	0.41930020355004183	-0.8201171075401378	0.5411172315784996
0.9238456370663757	0.6245170519793481	-0.4466615778708264	-0.7543934709611145	-0.6951899524138125	0.14982902347403398	-1.390379280557376	0.40968239291895997	-1.1875454397009626	-0.279675385558317	-0.9446386329295965	-1.5672968404383258	-0.30767957313943006	-1.116550967433382	-0.07737792192956333	-0.7325074974991218	-2.291601698437612	-0.48407687821240153	-1.1780737953237712	-2.028943875919623	-0.2788403818659146	0.20510114236619742	-0.8197969921111771	0.703867608037285	-0.625152181371634	0.2998901743932445	-0.8545161250605163	-1.227922055426874	0.06718530890444012	-2.64477864883061	-1.5134202978366518	1.2651902604415193	-0.07727619139222239	-1.2960274423291311	-0.23705447857525783	-0.47356570191210545	-0.4046617782750864	-0.20142653492234946	-0.28427202314415306	0.24715302878977283	-0.8020682425997678	0.5820123497545586
0.9088364294044171	0.6090689944801052	-0.48071753174652515	-0.5925929166653114	-0.7655005511811127	0.0839779082786155	-1.3972670826808176	0.43283613312274316	-1.0978707544289246	-0.4223940672024119	-0.7741658769079794	-1.5552119080794475	-0.23528044071280405	-1.0589144896074723	-0.09969092133589205	-0.570828528402685	-2.2004835847511437	-0.22238261859053346	-1.0689199417729744	-2.0949479225214054	-0.173530578801341	0.2520600067641888	-0.8340142475080283	0.5733598323026812	-0.5932621879631734	0.3613043147065956	-0.7966395097997127	-1.2863434151844295	0.13013264837924504	-2.5087701080267926	-1.497961190586876	1.2835181125462047	0.026630806522085288	-1.269740030969731	-0.09959612935156	-0.40443588487554577	-0.33809137450718696	-0.47512681418077457	-0.25263496412613184	-0.015005965420568868	-0.7376207330840661	0.5703928323888363
0.8694395224413025	0.5628988301394436	-0.5237831137820953	-0.4061610580181346	-0.7868512953440575	0.026737003414125583	-1.3586092932630258	0.41087315670086866	-1.0454569631937045	-0.6381535067473014	-0.6668695371519644	-1.5593727290889743	-0.1818495501405256	-1.01740662837947	-0.09538730842828301	-0.4135528634950341	-2.1533864727919747	-0.04825776602775843	-0.9908375621630274	-2.0622472277381503	-0.043115552923385335	0.27216539873589224	-0.8713000654535664	0.4276314856294136	-0.5952063173548401	0.4059845103657563	-0.7456867840946504	-1.2769471712195375	0.20632323637205366	-2.448761368298537	-1.4308870763799435	1.260491515749014	0.05165599927041235	-1.2263697811487255	-0.03020387318074389	-0.3230907205877603	-0.30074373964593726	-0.6845673421488937	-0.2439857473675672	-0.30141346276897174	-0.6589834909343242	0.4915685389078529
0.7949547452141623	0.4764167760792365	-0.6247614401509182	-0.1958374030024222	-0.7844112102968627	-0.037867897128137255	-1.296619074152094	0.324079707708403	-1.0201820910148858	-0.87172251599028	-0.5999646766477327	-1.5267487121289411	-0.1750673008728379	-1.0100754390167848	-0.06358991369690518	-0.3022787764655082	-2.1711673220868026	0.02874185996876717	-0.9645583356698845	-2.009606445831449	0.10910137697672032	0.31001574301410856	-0.8786970501838505	0.24858043267780383	-0.6028887641444908	0.3790242662006761	-0.6131860258441999	-1.2659612303904952	0.28603418156585014	-2.4007543765159345	-1.3707013118099773	1.2651078263241067	0.013114205408918745	-1.231754588924669	0.056521026531405325	-0.24762701979130486	-0.23026136338137926	-0.7939679423489794	-0.20656061934001385	-0.5214385330869384	-0.5616739855485743	0.37896739014152236
0.6706263628080453	0.3601213244422676	-0.7732330631277684	0.011926416688088259	-0.7542490479079349	-0.11901346488507578	-1.1549599438134068	0.17814499088112953	-1.0094387670752787	-1.059045829899386	-0.5608456029694538	-1.4743011657731966	-0.17481916980206813	-1.0226051081093714	-0.03236816145635094	-0.1711639187971043	-2.1917679390941798	0.021889937942737282	-0.997244588642028	-1.9193389029401675	0.22527249222687437	0.332675963799896	-0.8647556145566	0.011947349217138614	-0.602794693367477	0.31406050126371077	-0.36404435892397224	-1.2542656034613837	0.3548487830423028	-2.3682989454516354	-1.3266412689707816	1.3023130913162264	-0.1008628101861555	-1.2748065249855203	0.17078694169268027	-0.21586711693812005	-0.10708438323022584	-0.8505295344577151	-0.18929507257862282	-0.6467396634868667	-0.4438813933061545	0.2510480187819421
0.5375531706302443	0.2506121909307473	-0.8807097765556703	0.15759052756355504	-0.6900386617586218	-0.16373557709736358	-0.9704816436073479	0.0038965574618059716	-1.012926338652689	-1.2017376088702179	-0.5824469068916484	-1.3945300113867505	-0.1998528378307719	-1.0070363277900694	0.017493442868109187	0.025508367705498435	-2.20358299884841	-0.06205378840303455	-1.0259459836821094	-1.7451710197476147	0.23827435498917504	0.3212070040149374	-0.8948199694434156	-0.18355571245133998	-0.5579856465821361	0.26171762387737696	-0.08270956449670977	-1.23626796396367	0.386336422451138	-2.3540320788796216	-1.24023533481495	1.2495003000940317	-0.2187659338650992	-1.3040648647730237	0.23271567519979314	-0.21048331574220996	0.043041740786789476	-0.7901369335543981	-0.1821915333396475	-0.6886328220998565	-0.3691626547289971	0.1022274735422783
0.4174251937459286	0.17895949870022332	-0.9411557904204294	0.23176886676491398	-0.6470208661117925	-0.16755919023774607	-0.7758725344447328	-0.19242069804889547	-1.0124653378119983	-1.310693435573056	-0.6207966190603738	-1.2845995301924062	-0.2692743974081665	-0.9696072737347585	0.09144979716574327	0.21570520687165332	-2.2269334719721536	-0.1817319780504662	-1.0221955291578149	-1.5724180704639559	0.16610344603827182	0.2908822967869023	-0.9489307933347852	-0.31066471991808575	-0.4402717476093148	0.23864506382387365	0.18051659570784934	-1.2533572052532933	0.3740989902762788	-2.2588294810910168	-1.108753564325072	1.1365655592390793	-0.25769734150590873	-1.32889333806505	0.26426602100545765	-0.19577965701388522	0.16050122267360054	-0.638956652537894	-0.1515410769937078	-0.6386568291075154	-0.3369834284208376	-0.02300510251050858
0.30462982132855254	0.14133506829531345	-0.99287854572453	0.27904049243694423	-0.6164294295016031	-0.19840300290347418	-0.5591650601360943	-0.37082357399621435	-0.9770484471379511	-1.357853821797767	-0.5983371811467477	-1.1880525815446201	-0.3415908194778716	-0.9182622893255525	0.1496445118335982	0.3249071507535154	-2.2245098699712877	-0.3070637715220653	-1.0459484078116759	-1.4499738823853012	0.024245723867478485	0.24836661293514042	-1.0008852081183428	-0.40171722923886843	-0.29022885826862366	0.2290948832889089	0.4415235605419783	-1.227950442870877	0.3311282809499353	-2.0889455841138433	-0.952384853211325	1.0433050944065472	-0.23105375305888703	-1.3632977503083814	0.3373900385081251	-0.20091462706208651	0.21105594416886042	-0.5140874507898607	-0.12457393729019847	-0.5166920175790628	-0.34749214254730465	-0.13225648050473637
0.21500910006595073	0.07639135723154408	-1.0125719627781364	0.28662518969679673	-0.5786307046501596	-0.23230570608150342	-0.30666971396109666	-0.45335673479118616	-0.9350372400905226	-1.335766727051341	-0.5666158142911388	-1.0712050666974933	-0.40525022418963064	-0.841244812711742	0.21249918952243188	0.34689776990809096	-2.1535029921189457	-0.45494852807485103	-1.0695971071731987	-1.3243853967313353	-0.21586591242981035	0.22156868026567694	-1.0245304847307455	-0.4597918348592073	-0.14065632281300985	0.2555762098460425	0.6237638843616564	-1.1454849180430327	0.3000597316840735	-1.946817842244777	-0.778842883325239	0.9047333430363492	-0.1432707715500863	-1.369823182391541	0.40212530326480883	-0.2530108209872185	0.19366939973927297	-0.4047591337745797	-0.14953498489381248	-0.3978227596427019	-0.40255899199531164	-0.2601060649732241
0.14429020365146342	-0.006339854331977807	-0.9878340350922311	0.28982972428908627	-0.5619567901610018	-0.24833655821079423	-0.04166152726185292	-0.44827614265503984	-0.8552039205915228	-1.2834141248874558	-0.5788368259621886	-0.9279350133376514	-0.46050074261421425	-0.7292775569907328	0.2515332327099121	0.24655423798248904	-2.087110279614407	-0.6175510902351086	-1.0258418043897706	-1.2005524772235878	-0.43068734006140563	0.2546703753351064	-0.9801485763490347	-0.47567738219810735	-0.001713785160218645	0.31963848281510576	0.63157545206557	-1.0640413411992908	0.2596873812441742	-1.8256508996047418	-0.6009837910860322	0.7664088940183855	0.009427859650780968	-1.3496367847684323	0.3929346844475199	-0.3044962475497881	0.12047873482318042	-0.33992111700584704	-0.23711241541874212	-0.2809140189813363	-0.4961874788734847	-0.33973290770168785
0.09620280250530816	-0.04864317073790918	-0.9576771134519765	0.3176276397464496	-0.5658654449125258	-0.32580012812884973	0.18870675459159844	-0.41347937880592484	-0.715620883435854	-1.1946353031295875	-0.5875069383583622	-0.8153543276786379	-0.4839077736234322	-0.6228820051853629	0.24032190991238384	0.021959822565121766	-2.055813188391664	-0.7403940689797652	-0.9568490680366188	-1.1515014350487003	-0.5849919674375721	0.3244005400325369	-0.8780701870711087	-0.4470095107214006	0.11910444945413476	0.33980936559692	0.576006799990013	-0.9350771830950295	0.18087049502205788	-1.6865658543979574	-0.4467101540554187	0.7415687466381256	0.18223655592245946	-1.340909682510873	0.3513918537532564	-0.35297307932640765	-0.013063300660997684	-0.32011552436968993	-0.33077389575483085	-0.15416829690509393	-0.611664591732106	-0.34629287546371595
0.0903186137355413	-0.061964461873050034	-0.9252953203101406	0.3144231051541616	-0.5910118769266621	-0.4479008410782944	0.37573928141842955	-0.34565876607187274	-0.5658156537257051	-1.1039463915702605	-0.619139532732099	-0.74265921921285	-0.49383301645419697	-0.5618598508174143	0.22834306379375477	-0.25550014490700956	-2.0153343742040986	-0.8144747147409873	-0.8900180519995541	-1.1555890218966047	-0.7123150869269324	0.41987338201970203	-0.7645327400923684	-0.41447492462111696	0.16159308373974263	0.31975116931109177	0.6088804807439744	-0.7772429944400244	0.10037724822804146	-1.6384574393932798	-0.33636958567714265	0.7709152924369318	0.31962036856716713	-1.3505651999022157	0.30509950863663704	-0.42875347431085586	-0.13349855649825565	-0.2349297910787727	-0.4128263513161194	-0.046030291421317496	-0.7327819748845934	-0.378045910907583
0.10784444367133879	-0.05403742360685733	-0.8709071248902817	0.2558313188217997	-0.6340296725734895	-0.5079740519726961	0.5304852357916502	-0.2547902588035412	-0.40282179126879714	-1.0490918407931986	-0.727353188134119	-0.6824730758202855	-0.5095204141505947	-0.541625768176403	0.2160626906561193	-0.538943425718015	-1.9691461129952537	-0.8263657184363833	-0.8220150189236438	-1.129281732183155	-0.8001040871227947	0.532730167894002	-0.649992312133248	-0.38602871194448474	0.09351719810575736	0.2892694721463922	0.5957132548794222	-0.680072773618784	0.028629015750764708	-1.6620552423962764	-0.2186327709144779	0.8056475339066775	0.404436291295028	-1.361255237014058	0.2254988805580261	-0.5001453926902355	-0.15566640064597967	-0.09274876657030355	-0.43038787887913876	0.012062930990289272	-0.8505745671270148	-0.43303798108289404
0.10969117368523322	0.00982357003518874	-0.8135671197554565	0.17476986685712612	-0.6997764085673321	-0.5686420471333802	0.6866948481160973	-0.20231726814742484	-0.21527462316632834	-1.0125311078329127	-0.8741532823231889	-0.7035687033590277	-0.4980788147762435	-0.5863326938535803	0.19432533374061758	-0.79936001580061	-1.9421136291394194	-0.7555420400956024	-0.8181343402839201	-1.0757238634836555	-0.8142422915492793	0.6096527311006473	-0.5613037189433591	-0.3477309970421833	-0.06370642721383256	0.22470010994538142	0.568224821557702	-0.6552337601164249	-0.04244867249775119	-1.6253738437454845	-0.09559478385055561	0.8925605716984546	0.4204703968283871	-1.375605882367674	0.11527313675603028	-0.5464279861643192	-0.14001851065935025	-0.0230316348273348	-0.3640552925596559	0.019733024890696407	-0.9645377126962311	-0.4662565412395553
0.09862889879806919	0.0883012488705087	-0.7766694983183323	0.07969568670487355	-0.7410319205689662	-0.6663566051652999	0.8508541320580093	-0.15235811214200556	-0.020231180523908054	-0.9941296793231018	-1.0127863081800315	-0.8149302949642937	-0.45104419180601524	-0.6740403775017045	0.16976458746534662	-1.0188258769275091	-1.8833412806183802	-0.6389364612221756	-0.8863196871214243	-1.049914420886292	-0.8046230272292026	0.5927131052681363	-0.5282304211154119	-0.3111080375182448	-0.2689061488116353	0.09589944503132442	0.6646266684491622	-0.6776030659905496	-0.10754734137316124	-1.5283118202188208	-0.03855163040528614	0.989613005931955	0.39091969018185985	-1.3849430859988625	0.03567250867741709	-0.5759710297015396	-0.16964250751437426	0.006459904572490116	-0.230831045073178	-0.003242861770615496	-1.0794507985254673	-0.5420102115127791
0.08318516642695709	0.15372831592612032	-0.7604786017474143	-0.05455345479451841	-0.7192293088046858	-0.7051025516544746	1.0091874833705217	-0.09549252620151581	0.14057793881841563	-1.0342953705002227	-1.1498806110177566	-0.9453468566705088	-0.36678990822042074	-0.7344493778502317	0.08604972237084221	-1.1940514818517955	-1.763908970479471	-0.5380319234039039	-1.0199556743724707	-1.04252532158431	-0.7953208815130863	0.49971178245981324	-0.5124083961499555	-0.32421053547838946	-0.5062467192232756	-0.027210551835345365	0.8460680819354854	-0.723250075946892	-0.15085332281388503	-1.4542390603627056	-0.026012929453209488	1.0223943066229424	0.3111088060036648	-1.3470106962471555	0.0008838575837820786	-0.612164651186649	-0.20866192549385287	-0.00976767041589267	-0.024499539585602515	-0.08744191947553832	-1.1792538970937674	-0.6666844924368844
0.04427709976163775	0.20355265156510133	-0.7518214284788812	-0.18811997354052137	-0.630459918522968	-0.7213033421455609	1.145766859643175	-0.056461935572282115	0.26484773065717987	-1.1045920557284994	-1.264545066769149	-1.085463166717398	-0.21672575064306843	-0.7729181278515228	-0.046676989085474116	-1.3289739025540306	-1.608262453519901	-0.4641663603968603	-1.201097418931237	-1.0298957263234698	-0.7497350821940432	0.324900397843989	-0.4683524565868698	-0.32618083592352165	-0.7114150838954056	-0.1189937028174062	0.9959377426184952	-0.770855819539418	-0.1922314895969258	-1.3889563130865012	-0.016839044452830493	1.0136013340989554	0.20807094652013286	-1.3147018495915077	-0.010373108417260543	-0.6382919216962131	-0.22521257836432743	-0.12299927941056503	0.188738184606534	-0.20957870620355465	-1.285765948748456	-0.7412866790071994
-0.026170218709632053	0.19421421380273268	-0.7165759393449129	-0.2898307637951424	-0.52533292107302	-0.8037234476159612	1.2780413595886813	-0.05169888044464639	0.34768757737808614	-1.1720908629377433	-1.317778965065085	-1.2149256548163332	-0.010197989406263042	-0.8037624409156197	-0.14365904301617266	-1.4425014452566405	-1.4108088020453673	-0.4121777861007212	-1.3473130557325212	-1.005475015155201	-0.7288845339837658	0.06139202157399885	-0.39493424882323036	-0.24414245113922997	-0.8607367639456429	-0.21348132970317701	1.141250655474226	-0.8533781192552643	-0.22274125200548522	-1.355723303986292	-0.049185718554517796	1.009974232932813	0.14537309834109116	-1.315152794085058	-0.001460058624654864	-0.6501000907057296	-0.2900777633516322	-0.2590723748031392	0.3407407696182646	-0.2983523042167896	-1.3788897798634925	-0.730853538789931
-0.09815647885914673	0.14050369598935078	-0.6244750705517043	-0.38094193962912265	-0.43288080984044336	-0.8774766966348345	1.3585999452573845	-0.0773664552991257	0.38765434591461734	-1.254816583212122	-1.2773283041587216	-1.2931596906132747	0.14364327447057357	-0.7824620034582178	-0.2033339812318684	-1.6019269586799934	-1.1831300371561675	-0.4487725804191012	-1.4128678754384032	-0.9943913662022238	-0.7354118919152469	-0.18489903007933745	-0.31008205788328663	-0.1172058449614323	-0.9936587718694063	-0.3041939589733572	1.2680998628479825	-0.9544374199048737	-0.22232216186250967	-1.441933042750829	-0.14203559269331412	0.994531574937563	0.09406396063434283	-1.2892632749258517	-0.024930061711763665	-0.7118102153378416	-0.39867679471182615	-0.35278752390086643	0.4487408754552417	-0.30918674178911515	-1.444287229639212	-0.714174471820517
-0.147909558057051	0.10024980898882419	-0.484946990442596	-0.493631579167384	-0.3367007908968729	-0.9273252827612577	1.3538358821220071	-0.1008641939287952	0.37330318930872114	-1.3580690431838516	-1.179589801617602	-1.3345823863960056	0.21929568093617213	-0.7203468354034666	-0.16328571079864224	-1.7759351795050278	-1.0090501626707682	-0.599422686668485	-1.4308908930134827	-1.021563337748891	-0.7433927101148696	-0.3696242612889411	-0.27109117227110574	-0.013814329102994427	-1.1075471259102423	-0.3899483824200701	1.2386881268718892	-1.017116896262832	-0.18798470948144463	-1.678113919224969	-0.26472440074338255	0.9699387299095381	0.03247501321181462	-1.2498719471067734	-0.06221683402754537	-0.8210923312094487	-0.4617364539314469	-0.3781589217668925	0.5305302369706392	-0.23014694007101247	-1.4921701558708196	-0.6523781797643757
-0.17095747283832236	0.04882073145693035	-0.31180352507196596	-0.5665963668071654	-0.25726246658266466	-0.9726705023001274	1.3201143508926796	-0.07196832615447517	0.2957748740131837	-1.4344457325688782	-1.0553379178240339	-1.363204594614399	0.2943139746653604	-0.6261077285049497	0.0034587307108092658	-1.9203117533184746	-0.9545424215166388	-0.8031060548771694	-1.394011423524594	-1.1003541944902766	-0.7725147685783965	-0.5288845139929537	-0.3120880198440389	0.09588214817987453	-1.237113942787093	-0.4899294759852465	1.1020744598682433	-1.0670504102635783	-0.132441295865858	-1.9598676301518885	-0.41823619265285794	0.9825786279127685	0.004602642845413246	-1.2486782705061943	-0.10696712900703449	-0.9159874825407218	-0.5409789737355271	-0.34118607273990903	0.5322403482689124	-0.09862030744698265	-1.4931497817639645	-0.5153516191181498
-0.1671191712408117	-0.07052953004847348	-0.1467885506328634	-0.5858046126177415	-0.20489101158825523	-0.986860355509981	1.2815713581769461	-0.014017822101578759	0.16208463021244976	-1.4778935498837178	-0.8958137678999684	-1.3857048305194137	0.35612618140583396	-0.4817232863656639	0.22527297050934214	-2.0606476479939757	-0.9735816795426853	-1.0105687343378795	-1.3440314080237619	-1.2299254570729712	-0.8629464238072458	-0.6001142521247396	-0.4087753863524367	0.21121861048694113	-1.4044972120244192	-0.6265618523704568	0.9376172882836112	-1.10239277804694	-0.06284439278918635	-2.1251874821356473	-0.5844136597012671	0.985189041630828	-0.04934388044439194	-1.2379882333943475	-0.19464809980420178	-1.022894392002365	-0.7120023867304094	-0.3145858607322244	0.5115874656667124	0.018150853054736522	-1.4216667771974971	-0.39346881383746146
-0.16259287218714527	-0.1786659325431631	-0.02486118666003455	-0.598622750986894	-0.1404998783984133	-0.9879649548616459	1.1932639951193784	0.05629016386579304	0.023824465034419307	-1.509692509676991	-0.7670936691855046	-1.4472690802336055	0.39723322879657796	-0.35117479796904794	0.44176937015452555	-2.119729629491726	-1.0691741353845994	-1.1911153434183184	-1.3218412187550235	-1.4602976594242478	-0.9466128821516477	-0.5696784653830465	-0.5208334363851232	0.27155906161918536	-1.5508399841358114	-0.7588276270361389	0.7446952374142651	-1.0855022488653376	-0.029317181351207172	-2.2201872334800954	-0.7439884690331412	0.9517757460396787	-0.1844199807039219	-1.1958912386139604	-0.31909154587052896	-1.1766494202738	-0.8865365442735766	-0.32087449781012606	0.5066544523063138	0.0689179319650556	-1.3209434240023026	-0.29102165772406285
-0.1533592221176654	-0.2261508251816342	0.018534821836169287	-0.5876059782169574	-0.06205566280713667	-0.9706878880791902	1.092386393186539	0.18539541924208708	-0.09399131503465241	-1.5443700555090785	-0.7310224507181654	-1.537084509541137	0.4619402980293623	-0.28031552041989427	0.618190087819301	-2.050804968042574	-1.2719177643033368	-1.3024360317604602	-1.2909520585757739	-1.7395636890716424	-0.9821565923453353	-0.5203591613198709	-0.6190503488885979	0.3015076283852304	-1.6274449535525946	-0.8542167458898108	0.5313861784085699	-1.0395145895809634	-0.04826005581366581	-2.273671079254799	-0.8637568707855096	0.9563645785756328	-0.3532426283102984	-1.145571138362924	-0.4505358995594251	-1.297762326168352	-1.0257626423597332	-0.2892144628661969	0.49294067516441115	0.01846040841394341	-1.239753217403757	-0.21418629063901515
-0.12739637074583327	-0.2799580141933833	-0.014948392841102299	-0.5575136918384903	-0.01881193335964166	-0.8641365352339532	0.9951822857195374	0.32931906834880287	-0.2150341009885704	-1.5720260036203162	-0.7543696134505125	-1.6263168938664414	0.5471595357790575	-0.25037760894972916	0.7067019736706939	-1.9572218031362287	-1.4997829601156825	-1.3240979377171855	-1.2295123209173802	-1.9369207668821278	-1.0136834668888806	-0.4740112342469883	-0.6977091322747105	0.3555431180930472	-1.6670173937507051	-0.9410698626724088	0.34600939179868556	-0.9920791706524534	-0.119533319462237	-2.2354007167914816	-0.8995635914790336	0.9818367208560552	-0.5310563631316427	-1.0553822396525763	-0.5789269939768085	-1.373995141421363	-1.172812685439205	-0.24974784396348654	0.48498208027630474	-0.12850959713063803	-1.1786008131650019	-0.20982460994617735
-0.108530756290149	-0.31762111307764107	-0.08850132297755879	-0.5670324868996063	-0.0012342836678152752	-0.7310747979487549	0.848759092245474	0.41515990631574384	-0.31479067421139784	-1.5951892052971435	-0.8135216772045851	-1.7023512599577084	0.5833039617544216	-0.29207208227059855	0.7094157168417332	-1.8559199050048343	-1.6809938174113246	-1.291896976805631	-1.1835171633486126	-2.088554517451605	-1.031600668012539	-0.4341059189661415	-0.755205016974856	0.39898824290826457	-1.6740099881755708	-1.0204011558478185	0.16752690547293586	-0.9584968243972618	-0.23075984340773256	-2.1479738993620336	-0.8314101966838219	0.9758739863632261	-0.7044045246362212	-0.9234942383620363	-0.665281801656046	-1.4568559136088393	-1.2898040680529093	-0.27681789667239354	0.4879418882925429	-0.28026051322300727	-1.1576724418114464	-0.27695959917035307
-0.11032317071540057	-0.2712962748195902	-0.1522075445872085	-0.6076485407261176	0.006085971473764538	-0.5967385229500979	0.6927503741496256	0.46313445601798187	-0.3695896437093317	-1.6072954082641249	-0.9066440106883589	-1.7457881111335862	0.5657969362057174	-0.43171124547694556	0.6817026426405098	-1.6634696101655955	-1.8276217384638187	-1.283355118853899	-1.1649992941349139	-2.2318034744869086	-0.9947884834030161	-0.4506289966224436	-0.8211259419101717	0.4276561143849735	-1.6472311736516532	-1.0651095231309753	0.0022116450117333985	-0.962016867453596	-0.3480212654120652	-2.145776396217054	-0.7280214650359362	0.9785668341986952	-0.8061836319096557	-0.7931712797255871	-0.7007797958127628	-1.5088163814534008	-1.3351428262192968	-0.36261803703413775	0.4344680234658303	-0.3893271847844081	-1.1976589896316436	-0.35941281098778044
-0.08548284150887683	-0.2202732163208466	-0.21608999364252904	-0.6392198430702533	-0.016846309293846385	-0.3809168034709115	0.5742514784509931	0.4885374166987025	-0.38544406392618163	-1.6040670874729313	-0.9392531023626896	-1.7721576455570123	0.5102982867103648	-0.5801744947889229	0.6075818190597851	-1.4310269525764556	-1.9316268897125912	-1.3685893417247548	-1.147575307490799	-2.3021309302547444	-0.9143196376485306	-0.50972329788733	-0.8920617717473778	0.41987342762669355	-1.6000703574409119	-1.0884919710484415	-0.12117561758415189	-0.9655369105099284	-0.43860061498034086	-2.2340822149044945	-0.6582491493583028	0.9774677126331973	-0.849550642576518	-0.684414078339581	-0.7544122995821183	-1.4863989571460614	-1.3548698670144055	-0.4638506373514315	0.3453778021770416	-0.45601916717405044	-1.263234553206116	-0.4165682747867397
-0.020611923471724275	-0.21949984673390083	-0.2869113983711005	-0.6596985256718557	-0.058576282276876966	-0.16438700748424795	0.447315025151153	0.4515708166247772	-0.36628246376523743	-1.56328263481083	-0.9113785430548708	-1.8153559783310669	0.4366860690488683	-0.6829177813481522	0.4871354807411046	-1.205784992425442	-1.970590952649615	-1.4734882735492332	-1.1540083787928825	-2.3339407407249944	-0.8656419319408934	-0.5480457300985795	-0.9567791195062421	0.3304217874175809	-1.5259425851522161	-1.1644426693442185	-0.2313068865006715	-0.9399598234634974	-0.5052918263990558	-2.33209085517053	-0.5621931770013802	0.9579583048456006	-0.8684918663093857	-0.5706699613778274	-0.7677356127669152	-1.4082207347382214	-1.3567756997691875	-0.6004297150376308	0.32051541484063467	-0.4386496720184178	-1.3290476018455946	-0.44797237577517734
0.04143458395593848	-0.1894351040413873	-0.3261880903247687	-0.65332737997358	-0.10055478244064361	-0.04593996931339074	0.32499913910911504	0.3540869550125076	-0.32888126512473403	-1.4861526705745232	-0.8386738804016641	-1.8460188439872531	0.3475518744048175	-0.7539370121197642	0.3121401635298057	-0.967954762652373	-1.9746691290933813	-1.5821050644102521	-1.1412203706579656	-2.394861506246687	-0.8634485282635145	-0.54671277593471	-1.0170833509514456	0.20515993661814944	-1.4506859635393243	-1.248168735863154	-0.33765072865165824	-0.8875566018345161	-0.5846395601356098	-2.3941956748216895	-0.395603043845688	0.9254792625851257	-0.8888416937059299	-0.4665548356607346	-0.7010573648374462	-1.291021264166749	-1.273922128429729	-0.7813183850083742	0.33794539538070567	-0.35135506072140366	-1.3890422663924522	-0.47473564850643896
0.0995703690012319	-0.18117938370074055	-0.3425772427720649	-0.6142093038558893	-0.15997537201583734	0.023111651695830716	0.24900372234718962	0.23691579887267813	-0.29354454850993805	-1.438292814845055	-0.7344549866838836	-1.863377683230818	0.22494755532590965	-0.7810490833264943	0.07831966606545959	-0.7320930688695864	-1.9982759447364475	-1.7367188385581003	-1.0423542222258937	-2.4076745188660884	-0.8457163129921674	-0.4845637880442869	-1.0567010996763624	0.08935552795536343	-1.355956691084104	-1.276481217980089	-0.4138135137648016	-0.8039839666905679	-0.6516939830115687	-2.4928128544201815	-0.21155395999723012	0.8546958337670342	-0.9685626670119752	-0.3864193465419239	-0.6449267398459421	-1.1343028831362203	-1.1233613408019743	-0.9741699220640916	0.38964337539767585	-0.2741038010787325	-1.4367470788253085	-0.5109899384253159
0.1669760145084365	-0.23914343424232296	-0.36610360676898923	-0.5636193731326725	-0.23710917156325056	0.050443404884468954	0.15748205163201767	0.11278528996302455	-0.24594120082976484	-1.4187883767315834	-0.6311238177848265	-1.9386434900273328	0.09870398054239003	-0.7784898317671569	-0.20130552674038035	-0.5704918051411875	-2.0147983853000557	-1.8867236965449472	-0.8508205932560635	-2.3543524724847398	-0.8189726440583296	-0.37212355034619615	-1.0638974882105732	-0.04957528218219209	-1.2524161225150423	-1.2858623687710748	-0.44375785662980016	-0.7235339503869174	-0.6825669568773743	-2.6511683118213947	-0.01833099114839225	0.7988055021614473	-1.0773847926038016	-0.3258071013792338	-0.6303389455486996	-1.002512858903564	-0.9548121668220686	-1.1270849995158803	0.5032671164655081	-0.2097850764430269	-1.4794647048930591	-0.4837381574564562
0.22960188821497055	-0.2810020631357604	-0.4008864988580765	-0.5135034859881964	-0.31071840382027305	-0.0004814575333217941	0.05238567089857569	0.017656494497197896	-0.231129043383178	-1.4010326123800065	-0.579635778299041	-2.04626829333742	-0.03823680040317194	-0.7796628220651862	-0.4582339584793411	-0.48081981042605537	-1.9972272707937644	-1.9761059439607038	-0.6461603734512062	-2.2717360536933904	-0.8417523304426859	-0.21716762879634768	-1.0812741336956129	-0.18601858800776414	-1.1527324558036394	-1.2800871858517004	-0.43928987661733643	-0.6876522211675058	-0.7030185558545425	-2.774870835013333	0.21190495316910746	0.8029821641103414	-1.176796246910627	-0.28997027721520974	-0.645111785862398	-0.9317317078867436	-0.7852599229712268	-1.199404325911775	0.5842014223317731	-0.1470141286033683	-1.5293959398103358	-0.4578821143093069
0.2689263743932276	-0.2946907048247015	-0.419390380653413	-0.4788603812538212	-0.3909023096766798	-0.07783173521017801	-0.046195996993119055	-0.03574264576706959	-0.257987353232202	-1.3929618104020178	-0.5712911650030651	-2.156437292933587	-0.21074303482563567	-0.8049887489544648	-0.6277743778013793	-0.3964835843161577	-1.9845732718853888	-2.0237621370654972	-0.48048925380515284	-2.1671619568344327	-0.8709272420068703	-0.061850698827118314	-1.1244273903763577	-0.2617027538564959	-1.0220681465282657	-1.2448726558555117	-0.3948172013939254	-0.6729475251741066	-0.7333606822059144	-2.859660648668808	0.44309320388803214	0.7896278370895395	-1.2494742018982818	-0.2953550849911498	-0.6938714111984231	-0.9085225481094195	-0.6515172735128612	-1.1820925031513387	0.5429614306388449	-0.12696182033459066	-1.6196996357784414	-0.48816962504037775
0.2861082056009484	-0.3266502030052338	-0.40661389084234917	-0.44598071863236	-0.5044340445114032	-0.13796159222517823	-0.1442036813745287	-0.10663278291670819	-0.28039600279280197	-1.3833844587214696	-0.5637159132166543	-2.283170070433916	-0.38156749199066586	-0.8732621160738724	-0.7057054064404387	-0.296140052390558	-1.9864142772514324	-2.008153274333562	-0.36099560548946136	-2.0573211615368265	-0.8654569460885844	0.04750708236702363	-1.1475962510230806	-0.30657634649443477	-0.8922504742460395	-1.1989247371164868	-0.28237796929215925	-0.6527640524881884	-0.7512977403252317	-2.9475607744679406	0.6407602692768471	0.7367875678282094	-1.283070897791543	-0.3423594169072496	-0.7673655207340014	-0.930419689107912	-0.5990232836004552	-1.0923167876253999	0.45791628030558584	-0.11932612147409608	-1.7288537087813083	-0.48017902601109325
0.29803952990641525	-0.334809252147512	-0.370465236049318	-0.3963388750666256	-0.6256023418086419	-0.15441729025895984	-0.2244752752880821	-0.1997240492446045	-0.29556894350601826	-1.317499811907823	-0.5409901578574123	-2.4321115613481443	-0.561986350558765	-0.9701671100133668	-0.7003601547399045	-0.20084736938738543	-1.9881154594251196	-1.9070029276533709	-0.31869881279881396	-1.937811651195134	-0.8824227914003652	0.09427155761611958	-1.159456501116044	-0.33371723512616247	-0.8156455048292571	-1.182754224942238	-0.11466597783089719	-0.6613938354650091	-0.7522756173255086	-2.9882314865203843	0.7938276515323262	0.7173056380797517	-1.286937065293979	-0.4332645215779424	-0.806996209258221	-0.9745080442794615	-0.6156408077956576	-0.9259570378001621	0.3341634184710705	-0.07788009837996811	-1.8029787346959565	-0.4765152142291079
0.30090015090833183	-0.2785659489368836	-0.35363551498784684	-0.3261425019266907	-0.7130613160464995	-0.14076557519478985	-0.2452534783604491	-0.27413355490521757	-0.3397648936680329	-1.1964108795647386	-0.5204541237176775	-2.5707967609841185	-0.755831857067373	-1.1021018596712904	-0.6401369855805633	-0.13223352941037994	-2.0042883420078303	-1.7624980429519919	-0.33471637899632095	-1.8335257816139152	-0.9123376463737891	0.08971729755623298	-1.2027852794683558	-0.34049014290631097	-0.7696762517940552	-1.1416799971546845	0.013988175110809704	-0.6811514964908888	-0.742832119437144	-2.9309273660474857	0.8988670476093414	0.6995273467578154	-1.2927213314022754	-0.5517833449420102	-0.7718066251289317	-0.9806383389185008	-0.6107926367527912	-0.7075172533240072	0.16834839605022842	-0.014421249742066211	-1.8502679482650564	-0.5674126398678706
0.3010630976742644	-0.21833979235348272	-0.34905360140043096	-0.22727597314451292	-0.7514474687796721	-0.1384147611899665	-0.23658632735512505	-0.37119403383947464	-0.4055477092833277	-1.0514054706935512	-0.5191521273168872	-2.6644814888100634	-0.8890506719514031	-1.2522979355599038	-0.5458138517265394	-0.09268149707935323	-2.0437650899835034	-1.5807223895619547	-0.3526873069252267	-1.7493896189944937	-0.8885801776272306	0.002936427512634332	-1.2730190226192974	-0.31157598387396057	-0.7375354029802166	-1.0750259347779005	0.0939975655326982	-0.7007672202967538	-0.7144457470863205	-2.8371785011086366	0.9461014451199503	0.6121746603398363	-1.242071540091292	-0.6593999220207986	-0.6650659146368458	-0.9623153180416644	-0.6003272744326724	-0.5489640874575451	0.022627181384072548	0.08879826503427252	-1.8887108431627209	-0.6991353967916032
0.3007009937499714	-0.1464550892468721	-0.3364973958964545	-0.1299643073006027	-0.7562146719737275	-0.14614695665162447	-0.25897168425629297	-0.47934184665417356	-0.4792477132496381	-0.9391137125064739	-0.5360484896998663	-2.7337048294271384	-0.952903067495984	-1.3811402562502937	-0.4093317583062571	-0.09299231855150261	-2.087203495075978	-1.4341281295342496	-0.3144795514589839	-1.6004809263236255	-0.789771305943811	-0.1603504575614026	-1.365067602093451	-0.26411637190178067	-0.7628404419975512	-0.9979483715222461	0.17140310005327986	-0.7070408454213519	-0.6457708423241917	-2.7832889624456287	0.9110248260008487	0.5247944958827194	-1.163369556669607	-0.7504376574248905	-0.5418252676774791	-0.979281078112809	-0.6177138188622585	-0.4242033104867183	-0.06856779227181857	0.24075555136611265	-1.886365678145798	-0.7635138038179066
0.3119624257954922	-0.054385439920981285	-0.35918667952644684	-0.04490192753135542	-0.7438560930772917	-0.12552776875387672	-0.2880152498767828	-0.5492264499435338	-0.576057889794997	-0.8775603960876854	-0.6284014616740785	-2.7532368363317263	-0.9775783239780231	-1.4680481737861233	-0.2348572604914166	-0.10322352534309073	-2.1078973275449266	-1.4059522887366358	-0.26176482953419133	-1.4298503779032994	-0.6293885719917702	-0.3155563080169775	-1.4949034900033278	-0.20983459463832257	-0.8257110779699837	-0.8829236307426969	0.1986252299305465	-0.6750198085863067	-0.5257993040619564	-2.7381218208811524	0.8231269451494556	0.5188042833507541	-1.1366360573504362	-0.8557995120359179	-0.44547797510964615	-0.9978755511507842	-0.6209570781116243	-0.27038469322488645	-0.15696739169015042	0.3776134151765264	-1.827914666521473	-0.8106548487461092
0.3289088894524194	-0.021207884641009887	-0.4388414849692216	0.049868864730503296	-0.7270692116877994	-0.11484997502111535	-0.2827346015821489	-0.5876748893905008	-0.6542877281089814	-0.857867639261394	-0.804111794126141	-2.7116021241918262	-0.9536198905893196	-1.4949736328999843	-0.02907877579448407	-0.12549906418047557	-2.090372820769422	-1.4442370189807223	-0.22949529373141525	-1.302925565779824	-0.462584186309571	-0.4392988862295474	-1.6514688210402693	-0.1545430383967326	-0.874847380498062	-0.7491929316291739	0.1502763601267874	-0.586961957289935	-0.40208389385581145	-2.6413640670207217	0.7396731608380375	0.5773325067135388	-1.148923876544224	-0.9419033841576205	-0.372631526631665	-1.02784839394314	-0.6076162488281532	-0.16134550894881725	-0.2720381500103666	0.4743666624493811	-1.7605876505925893	-0.816900775498256
0.3528982744368535	-0.0550234698302126	-0.5265366676206824	0.14864058479693415	-0.7476065941683488	-0.12037297177944181	-0.2623581869669824	-0.5853198232440608	-0.6927311895197471	-0.856361089558835	-0.9600258631207421	-2.6217071887503547	-0.8878100165975583	-1.4388567106874297	0.17656265116653969	-0.14160997715355936	-2.0971076378679894	-1.460798391052597	-0.21464974457275027	-1.1422781621611195	-0.3382208404571566	-0.51894289752076	-1.7931398845186035	-0.05868792174093664	-0.9235760429924031	-0.6810457731805521	0.09896856316245653	-0.44914091665683104	-0.3115604229732688	-2.5203661630841427	0.6411411918374141	0.6858707613064955	-1.193909282909776	-0.9728593973326142	-0.34259238996038777	-1.1407951139901127	-0.6288478944296692	-0.09625450103327313	-0.3987837066168588	0.5588752755135112	-1.7006226716788557	-0.7995587330635292
0.3984690533091686	-0.07085821212292673	-0.6004861095098925	0.2427666777917048	-0.8138277911435914	-0.10244447461010871	-0.2251640555004219	-0.5635949995785707	-0.7043363845962991	-0.8631136605470834	-1.0748086821812968	-2.486546761052387	-0.823295938197594	-1.3618925518144391	0.3394694760704778	-0.173987213835798	-2.169559355374695	-1.4545302650736254	-0.21475392386509284	-0.9510786671022871	-0.20727728357259972	-0.5301619283999945	-1.894566336159285	0.07923310941848502	-1.0234478512578407	-0.6952442716750155	0.018929583468964874	-0.2814846723768905	-0.27096455779044887	-2.356432428468755	0.5151827984757924	0.8670334733397549	-1.306237932515439	-0.9913481215682355	-0.3178887467635782	-1.2871983128973832	-0.6545933544504059	-0.01511662609135184	-0.5202016087941179	0.6153175360093339	-1.6193434081809355	-0.7566049016004506
0.4594835645525963	-0.1193871537037722	-0.6877186951164687	0.351133039891847	-0.8830990944278213	-0.09986707612288952	-0.0903640281096568	-0.5951899319252165	-0.6856758723056711	-0.8624679963888454	-1.2047420048146802	-2.3354586045217807	-0.7809482354530035	-1.3271293848001053	0.42866665060142256	-0.20426640558103007	-2.264522606851	-1.4375387274933886	-0.24962794197640875	-0.8007550405225249	-0.06867002709238161	-0.4978377899261541	-1.9647750047857138	0.2249860848473176	-1.0967603434790623	-0.6797780501006914	-0.13454996834994373	-0.10241667560786363	-0.31748356366064645	-2.119135896551781	0.3855738972420452	1.0468497614552772	-1.4365487565510375	-0.9938415793561101	-0.27597582403640525	-1.3703079162325684	-0.6604445953642117	0.03103618740568064	-0.6640153916275806	0.6234347654286012	-1.534590925607317	-0.6680453368130514
0.5017048821252013	-0.25393412759265965	-0.7638489516458471	0.4424338331573211	-0.9265235709158505	-0.13113573469309997	0.09399947539434264	-0.6837827572992341	-0.6366494350737983	-0.830077177783853	-1.3333437402199864	-2.244000048446156	-0.7534056865976345	-1.3170256729148058	0.48115976345537687	-0.23925972298719494	-2.352890864421098	-1.333407948362413	-0.3392221333900899	-0.646029397337326	0.05175576276087921	-0.4538503025184563	-2.0014339596185153	0.36101070182829365	-1.1099616091869908	-0.5952913497338395	-0.31551795349057343	0.019337071719712533	-0.426307304119754	-1.8789318989352963	0.2025088633417249	1.1546186309523851	-1.4934623386217822	-0.9357758442746565	-0.2553431932016145	-1.4127901794507163	-0.7000324196038866	-0.02874200642680701	-0.7901032131193539	0.5778269425051004	-1.4787522496980448	-0.5785087555504578
0.5323388741204192	-0.36133582897975247	-0.8263436095665193	0.4971384621440064	-0.9698124871234792	-0.14793130945046826	0.24989339678813507	-0.7699146708573081	-0.5682409190180384	-0.8050845943253518	-1.4248089873754821	-2.207268214565885	-0.7042205943474077	-1.3479499625901337	0.520604979850595	-0.32002150216737374	-2.4197030465027085	-1.127543026504184	-0.44259403621593324	-0.48197567134536434	0.20701174594892496	-0.3492134006546861	-1.9987760600205147	0.4746231512458688	-1.122410308678791	-0.5091143519271691	-0.49388208272989803	0.07721907004121713	-0.560052938414427	-1.712462583768012	-0.04528126230868146	1.1997375712160918	-1.5088670680500924	-0.8353213267993388	-0.2828533676479986	-1.4170881720020745	-0.7509214977227929	-0.17750080075239494	-0.819734180037478	0.471305503897199	-1.4906265029482877	-0.47012971369479695
0.5701968394052882	-0.4097487651225572	-0.8783967913312536	0.5234763233788424	-0.9939648104146865	-0.158297549519937	0.3588067678649873	-0.860571486786634	-0.46281203110321484	-0.855419495994737	-1.4946137489541997	-2.1874181831255357	-0.6759887925176815	-1.4048133331741632	0.5289106786468076	-0.3805539838684906	-2.443449685338133	-0.9851275171291303	-0.5549774478293154	-0.37187285124981456	0.38779577675563026	-0.1619888803878264	-1.9522628170555059	0.5078473425019527	-1.1336674449950537	-0.42865619379188385	-0.6559721125860768	0.14004048361918864	-0.6995820166821496	-1.6003561156334218	-0.27129531491320275	1.1855039469428905	-1.4990068424043446	-0.7273599098137167	-0.3379353985462546	-1.3390456756748048	-0.8035157946222954	-0.3706053289549233	-0.8291726789337058	0.3584553779454626	-1.531355191596625	-0.34241970300847596
0.595037168611811	-0.4988216072990353	-0.8931998967675193	0.5269463223752247	-1.0043351718652596	-0.15195318401293456	0.4238964979314697	-0.9659673121942524	-0.36347637169145697	-0.9827229458608724	-1.5726743513470187	-2.1963228701268145	-0.6469574572376956	-1.4288596342837705	0.5055834519947374	-0.3734309917983992	-2.3956534574171777	-0.9159630486063157	-0.6996043504223884	-0.27526430824831655	0.5274865217993752	0.06661275871582051	-1.8964720000220034	0.4444036681686188	-1.1174872713482842	-0.25444287099474583	-0.7540309586874614	0.22074598691886216	-0.8378538245209487	-1.5488331188188516	-0.4129032768048848	1.118759789878005	-1.472752867736638	-0.5622346467337414	-0.44668077421660923	-1.2146527228331663	-0.8620950750850576	-0.6028873433209465	-0.8272652471010209	0.2615301554730465	-1.5783475488344665	-0.28020468960582573
0.5943129607632238	-0.6055272760578772	-0.8879571302588392	0.5400109634053207	-1.0338647196123247	-0.09295624940989645	0.47093444659944056	-1.0557773627675549	-0.31346780223376325	-1.1313064102756403	-1.614160691208553	-2.190810444840308	-0.5883985245361907	-1.4073992436039109	0.43390225611322875	-0.3383599690241949	-2.2847969697428754	-0.7774497549142432	-0.8847569977363051	-0.1631438972086093	0.6265332324357656	0.301296001192125	-1.8713974755125666	0.31712225941292377	-1.1079861228696561	-0.07560940186210688	-0.7774656617991994	0.2604884085226423	-0.9312550477185871	-1.5126588362784374	-0.4692163286757286	1.057318894366653	-1.4618137116250955	-0.39191025890458286	-0.6217651467862622	-1.1016381397459092	-0.9036556034042427	-0.882659410102867	-0.716239559736332	0.16436416772124718	-1.6163451592352494	-0.3256708491479754
0.585495730206682	-0.6297337441292751	-0.8859965999257607	0.5729095877699301	-1.0652469245248481	-0.022488475385721594	0.473718266624328	-1.1271967282647102	-0.283442617044334	-1.3182530867591074	-1.594778699333155	-2.1304122850905682	-0.5507101718982631	-1.331554757288132	0.28190522698781345	-0.2922806857780323	-2.1742201284532876	-0.6866541065424455	-1.0491519210511766	-0.0908774579359962	0.6910140152406742	0.5157905420614871	-1.8569294748706209	0.1529223460665225	-1.1053207841875305	-0.018533691644287472	-0.7198553499828477	0.28214802829670216	-0.9509243450955356	-1.4498440540727482	-0.45267794083767265	0.9984334564950835	-1.4926231704817199	-0.28349789742540865	-0.8065644352198316	-0.9800275715559404	-0.9007132651161577	-1.1718282909092401	-0.5059616435604337	0.06537524285410318	-1.6147421350464666	-0.36681022144282893
0.5860207808969076	-0.6364813937753737	-0.853724948937469	0.6156303950860494	-1.067415889011241	-0.031070362656351123	0.4428666529464314	-1.2002302402217837	-0.2750443843378128	-1.5225250848219896	-1.510504023209298	-2.0734328891002454	-0.5415293222798077	-1.2393150656703464	0.06488800794616947	-0.18864762660551743	-2.045629399214943	-0.7361538661116391	-1.1818242498480651	-0.07733077588235576	0.6969864156152277	0.6977665553081106	-1.8282692933563311	0.029433765667709964	-1.041039086559853	-0.015970073860567247	-0.6010840137574565	0.332535741401493	-0.942179330778797	-1.3522411066950146	-0.3323698987911661	0.9031670948055182	-1.4876181319320572	-0.20935731745616634	-0.9910861546287155	-0.8308872300238583	-0.9038562173784304	-1.3887862700969245	-0.2993999307827034	-0.030002202822265994	-1.5629703908754036	-0.39905176512429313
0.5841197352943684	-0.6742411638580003	-0.8216295253948452	0.700408348708053	-1.0877499310711916	-0.09646830888698898	0.414052680730051	-1.2939301191493215	-0.2860282304551733	-1.6837797083421975	-1.4372667256648604	-2.039245251506055	-0.5045853628541891	-1.2346764222190456	-0.13951989939165488	-0.07066497613543352	-1.866935359381738	-0.7283494347456714	-1.2832948805886768	-0.08760214796171281	0.6644289056088173	0.8024312270502941	-1.7975028517832463	-0.04595485511425272	-0.9233565445127022	0.006736255080975803	-0.49240261914961847	0.3780692015818234	-0.9387986702921344	-1.2001062735811276	-0.15876444181165292	0.8140008578044668	-1.3993855960625072	-0.1836800074703978	-1.1766564681308473	-0.6819730986260595	-0.9414044662138681	-1.5080896666150898	-0.050151209059665705	-0.17521806133132714	-1.4861439723463232	-0.47075779571456167
0.5632806544512887	-0.6829415717111399	-0.8305069829704645	0.8097417597088269	-1.1409121543679301	-0.2173228071832749	0.33005019399963065	-1.3606393523535965	-0.26718732653122895	-1.761689850103044	-1.4087707589839311	-1.9874072521771873	-0.4332890351865374	-1.2900468960601268	-0.33304542249813573	-0.01539055767151352	-1.6752610665246555	-0.6627799208284393	-1.2604014810966322	-0.1743847610403557	0.5870519662429287	0.8248970586871822	-1.8001106023322304	-0.10484220966821275	-0.8268399272941742	-0.018111117284332935	-0.4170387443698279	0.40722310657259353	-0.9055229129399397	-1.0394180820721741	-0.04464639137439601	0.764155694809119	-1.2609228529520056	-0.2716937621530263	-1.2979232909146885	-0.5234450365212765	-0.9835334007932529	-1.512788073627317	0.207253428085899	-0.3773921059348946	-1.4181935581218004	-0.5257149724443303
0.5244269033746117	-0.6383954835030657	-0.8483279834138295	0.8992601491182383	-1.1833425221330276	-0.40499140472515316	0.18999821748974172	-1.3292296499285787	-0.20707682560793095	-1.771563131189446	-1.4261109837762702	-1.9156132132293817	-0.3687198165486227	-1.3094812125888429	-0.48912677215370237	-0.03466148894478192	-1.4686722998160804	-0.710589744471932	-1.0601167915701128	-0.3640121073115307	0.45227655956054225	0.8439194254007407	-1.8038467064841364	-0.12129421838508599	-0.8071791348978042	-0.08958252736459398	-0.3435685829728031	0.4557656358172073	-0.8438049045511906	-0.9342422007794419	0.016110757036425633	0.7401673666421162	-1.0966556895345456	-0.41864861475753223	-1.4001920560090992	-0.3270946399645548	-1.016701577858926	-1.4347945172243484	0.30620967609548	-0.5217824834860639	-1.334094159476945	-0.5172707586229957
0.4943360672658367	-0.5817848297386379	-0.8776918815485694	1.0099019203963382	-1.228461502126052	-0.5986078449298422	0.11067369636816089	-1.2181710812025486	-0.1444608853330446	-1.720932300114201	-1.49994009786652	-1.8580507722568378	-0.2945286263886671	-1.3485897754799658	-0.5612739643373105	-0.10381926649804611	-1.2258460224214556	-0.7890642236399796	-0.7705244036838576	-0.5652733546113657	0.3108152356446952	0.8660242486182488	-1.782006795636414	-0.12442207034174058	-0.846877002798602	-0.0954985684039531	-0.29539724879867757	0.5052449507139133	-0.7980402609383479	-0.8892440979184233	0.1090876053620774	0.734919061166861	-0.9457852460673888	-0.5495020963275747	-1.5592699481553516	-0.16474362659040592	-1.0450550195441006	-1.2972034749508974	0.263654214173114	-0.5641227776179095	-1.2447404037688592	-0.5288204890976352
0.4524406432250968	-0.500039664398473	-0.9382480375668715	1.121643472777117	-1.2860520279158476	-0.7679797455184941	0.08975199741822422	-1.067896691925656	-0.10240959125599143	-1.6230872774677227	-1.6174156822105221	-1.7978381268196284	-0.23244071845844566	-1.4233679069793577	-0.5513235727101644	-0.18380399199785508	-1.0056011905926066	-0.8397930275187795	-0.44522456334755356	-0.7194225432410934	0.20217568723855642	0.8275351971365146	-1.75720809089658	-0.17769406862707035	-0.9838754110597326	-0.04740960624116052	-0.25669448153838603	0.5154644305548841	-0.7504595600392802	-0.9106782055171359	0.16136922680023252	0.7567641022811387	-0.8322278145423478	-0.6768806526825992	-1.679364812834977	-0.09708417542667754	-1.039437828266848	-1.0556330713376223	0.21886245286070052	-0.5393583488811671	-1.1519728002513279	-0.5667845578481046
0.3764893451045668	-0.40354247418731803	-1.0328601474608736	1.1442079471251771	-1.345246683690374	-0.934179463353647	0.09543443417006048	-0.9127269404342451	-0.10190850338567414	-1.517467382249116	-1.7542436676026334	-1.7388445754361634	-0.21405144910256063	-1.4492803290176486	-0.49395120445777535	-0.244750902328503	-0.8357160118779415	-0.9781526906721523	-0.06661097015549391	-0.8623308680390732	0.13988830811103173	0.7343950249361212	-1.7254888173921394	-0.24586646402872586	-1.195879585528367	-0.041099162465841124	-0.17993991099312864	0.4639979945779902	-0.6563319139271535	-0.9685908653224867	0.14518001797603244	0.7679476642100844	-0.7790005782297419	-0.7859031155354	-1.7335216136509566	-0.1035311642537117	-0.985071441262021	-0.8523004724853983	0.18521930174279128	-0.46688799978628576	-1.0814397359448793	-0.5765198291545233
0.28058612075547484	-0.3427362904137074	-1.1545672271266154	1.1354665835331992	-1.4042379990442992	-1.0676943696036332	0.14907319320632675	-0.7774561748093942	-0.15738895238724143	-1.4288499765308045	-1.8889707042571058	-1.6951957079031161	-0.237789321539471	-1.4452015218449543	-0.403959095058544	-0.2906229712598976	-0.669349716837613	-1.1249005812385544	0.2704090405692249	-0.9538037250008914	0.11467737909632876	0.658583256866037	-1.649487933604025	-0.27362307154956056	-1.3637332086507734	-0.05357919189648765	-0.06886178538522673	0.3471552750628836	-0.5344605003500993	-0.9758933373119495	0.14340237936004116	0.7272526882475088	-0.805464344932461	-0.8569931886364957	-1.8022970497669202	-0.18541923286377376	-0.9545112458607837	-0.7819689336716018	0.18607435739192807	-0.3557232307902459	-1.0570975167818795	-0.6153213405980169
0.17260673053120346	-0.28368952245039875	-1.3159034536373668	1.1749638945138812	-1.4615122175131592	-1.145611108486471	0.2650465614597025	-0.6734628045226885	-0.24463837236694044	-1.3872584436709055	-1.986206162734287	-1.6663349812829034	-0.2426968027169054	-1.4522927813739548	-0.31670814037753275	-0.3116034206299926	-0.5487056056982665	-1.1437049591754542	0.4719178367807502	-0.9325011089281474	0.12072905912186913	0.5785226973986148	-1.5561605533798892	-0.25480670229852453	-1.451469886681131	-0.040394871865915075	0.047897480370974375	0.20709162635356676	-0.442735637724362	-0.9973612526513529	0.1460053501906	0.6350363889021997	-0.8877627632401321	-0.9093823283285349	-1.8123820576637442	-0.3278185123942528	-0.9665480843120395	-0.7622717658126501	0.30768958010360475	-0.29336502342953497	-1.0872878056706279	-0.7099174714643054
0.04735498311813743	-0.2000109331428702	-1.499157968703304	1.199102193543362	-1.5034907176769237	-1.205967549983864	0.38423423737067774	-0.5674054436806761	-0.314750587181779	-1.396781990004931	-2.0557741976946806	-1.6380838016895596	-0.1873911440543699	-1.4234212247201772	-0.25368899340560336	-0.2676480841101825	-0.4927530248897745	-1.1100905973078525	0.5716174195515563	-0.8535530373079956	0.17738758302912974	0.46994247280006246	-1.5042312131208369	-0.18390051502923982	-1.4403381780675601	-0.09459707643604913	0.14793880766994139	0.0855649785780119	-0.338689524895166	-1.0719411286178488	0.09839003011942246	0.5147375335584106	-0.9340968326879308	-0.9515589015489603	-1.7237758567842962	-0.44594544451628143	-0.9957039818939627	-0.7695723674778071	0.44502467205708374	-0.29573828118347	-1.1587708102370968	-0.8039902006474525
-0.07079952737877912	-0.11557830848806697	-1.6667722979660433	1.1969026313380056	-1.5437521209556277	-1.1990567232708833	0.4680358298724948	-0.4606600859868918	-0.3399252417865325	-1.4141611169308663	-2.127383999738127	-1.5841256387889602	-0.08855226753134786	-1.342671506248999	-0.20418373919451263	-0.23832725857074202	-0.5001636540847377	-1.0555517560692913	0.6298015543242795	-0.7539312091301561	0.27310454832395875	0.40121202372553244	-1.4635603343665242	-0.0869617331286163	-1.3499675182807487	-0.21472088115904292	0.2541938820061117	0.004405276174296405	-0.19161682405389768	-1.126709668538847	0.028966893455643617	0.37852889355403463	-0.9346662682115439	-0.9877140394731386	-1.6668742067242266	-0.4914815445472362	-1.026498226931754	-0.8396147735523908	0.4567652438548291	-0.3021013635672157	-1.230817841832951	-0.8905259455933742
-0.16290066052278934	-0.03882137698369908	-1.7556790443064851	1.2298012557026161	-1.581708999467534	-1.109017714580026	0.5244871081091623	-0.36338791571362855	-0.34377359663057183	-1.4289844898971047	-2.1701723360004515	-1.5211567807084934	0.0198534402757722	-1.202419189023229	-0.16588980778094953	-0.2994813832161596	-0.5751088851884902	-0.8983262627635366	0.6456628515832686	-0.6304389218597307	0.401616862578163	0.39329760837755773	-1.4066662382546054	0.018375454419390584	-1.2335392532604774	-0.2990948950299078	0.3563360475890852	-0.027417048552728564	-0.04851150989945598	-1.192364300962665	-0.017950068587824185	0.26199452957207836	-0.9575635703189935	-1.04601850987471	-1.6551854666847867	-0.47076069624701206	-1.040240284163602	-0.9471360109475864	0.34314150278699473	-0.30320200484440185	-1.2916733897404518	-0.941016761293675
-0.23731301696507004	0.058545854012771056	-1.7697992683907837	1.2423539296676684	-1.591627493316775	-1.0071396666841392	0.5799339152028317	-0.2501065879280384	-0.3277989153248464	-1.4435388361307435	-2.212694354817162	-1.4862535879088385	0.07714414750445796	-0.9813371767150532	-0.08220235423362762	-0.35182889948400775	-0.7001574268871028	-0.7345253824014172	0.633447829556225	-0.5371842962719017	0.6054448452725222	0.39849057564096074	-1.3739439837697875	0.13437689312669066	-1.0957882787832247	-0.40144240501082773	0.4111649678745004	-0.02875125842085649	0.08517824570948666	-1.278303577801666	-0.0567724262191911	0.20470281797048143	-0.976354942598277	-1.1135010270273935	-1.6571284498575696	-0.3916550122886188	-0.9994153404164358	-1.0946298495391134	0.15206945196091431	-0.28641722536727554	-1.3045866401500934	-0.9119854146021398
-0.2889671417655161	0.1592965769521288	-1.7391136644135212	1.1812212697532558	-1.5605390023451176	-0.9403822135591469	0.6082600014354633	-0.153125493245908	-0.2609137063948528	-1.4515289300889525	-2.3140429382877437	-1.485644040881966	0.05676982958241781	-0.7651070788214547	0.07212465640227765	-0.3557400696752203	-0.8417750168801114	-0.6155231671242685	0.6138360777729417	-0.5430012467862286	0.8849056150110032	0.382078577498316	-1.3830460361667147	0.19533306314803922	-0.9635561232242502	-0.5202703150299591	0.4420857567024855	-0.05648579121149503	0.21057001648752963	-1.3099476230893567	-0.08026265078764039	0.2034663062092982	-0.9437472662986595	-1.1772168313515865	-1.669002235913465	-0.27517941414684816	-0.9465869938803815	-1.2174028389278457	-0.09254223720335072	-0.257181441441955	-1.224108888746563	-0.8523874096151898
-0.3060403417959493	0.21708661933664924	-1.6451403790100734	1.0901859408918764	-1.5074219658085124	-0.8921763649300687	0.5929346417108132	-0.07834552774203037	-0.18017842872928075	-1.4560754818698867	-2.4506933787161125	-1.498046997776604	-0.0009619995498602151	-0.6031544410821369	0.24986112833179758	-0.3488242919198955	-0.9841150267003005	-0.45249043945565043	0.6048506138084917	-0.6275304466025607	1.137807701667956	0.3786628824533985	-1.3808645525343926	0.17425084838509747	-0.8943827451917381	-0.5771488238797999	0.5231899501737843	-0.128334411982329	0.27117045116167715	-1.3159992086732202	-0.0562645294717676	0.26628110367752444	-0.8963342663850629	-1.2261575719752895	-1.6822021850872926	-0.16184813687159727	-0.9564839499403014	-1.2475087853984967	-0.3606021832073754	-0.24744764514682033	-1.0869612637062442	-0.7884975108264856
-0.2866858870424684	0.23615017965486165	-1.5246889198947298	0.9896507787125286	-1.4458550051269925	-0.8800540951220543	0.602376670455026	0.009665146449720741	-0.1449820167181755	-1.4473590157336609	-2.5971975646322774	-1.5334802314691889	-0.04648026597650221	-0.47420548491010794	0.4205802441826723	-0.31631754629092895	-1.0920585312004811	-0.294650423995095	0.5572927668546007	-0.778744957495328	1.2930108317553362	0.38366146056790734	-1.4126590496123612	0.11309764831923456	-0.8167743541534491	-0.5944180293899304	0.639978805201589	-0.21622193861468694	0.2617548926161788	-1.3842908448710118	0.027601920946936632	0.38592048608201457	-0.8209290149422023	-1.2760267277327755	-1.6442369107111716	-0.08557007959172756	-1.019476737835188	-1.2535082897371885	-0.567920291367032	-0.23761066373194764	-0.9701186117238437	-0.7381113754628127
-0.26141103312679326	0.24867876696338378	-1.440870741048005	0.8800329415645098	-1.3620109716997963	-0.9197063795408026	0.6321377154633787	0.12654522699841858	-0.10369237620400587	-1.4318092705894045	-2.7270421147837864	-1.5667137954561021	-0.05064335394162869	-0.37975310704831483	0.5826647226711488	-0.24840305462625878	-1.1748804688070547	-0.23789930299925377	0.42956895444393534	-0.9731673575688614	1.3514663610850297	0.3768023005996615	-1.5185738411402356	0.027857525311599286	-0.6713095759608746	-0.5848678488549645	0.7880139310450438	-0.32769943121328576	0.22551756492029756	-1.4958563891545296	0.13476813465380152	0.5171006449242368	-0.6472811505304605	-1.3015448808384678	-1.5486914842146446	-0.04745367196521999	-1.0996554561854774	-1.1852368216902893	-0.6606609425425132	-0.19926019422991129	-0.8424703892837186	-0.7072306761575143
-0.2537344299317762	0.26244474561101744	-1.3777152302060727	0.762906254129239	-1.2658309527562293	-0.9378331381322301	0.6359834049822981	0.26708181468103975	-0.026083886849216375	-1.4371090972216183	-2.799865140746152	-1.5681449058670234	-0.027070902218565084	-0.3413110159174345	0.6685176884458679	-0.20048474433654512	-1.29449920986911	-0.23289094743762667	0.2704090405692267	-1.1516324474476756	1.28968108641377	0.31995735948630416	-1.6412384150404162	-0.08644452926177108	-0.5145563045263659	-0.5063535327754666	1.0070337194706427	-0.4491125292128296	0.1607262288164037	-1.611681708765237	0.25345725581788925	0.6323984971450072	-0.42729921667091936	-1.3117574473100815	-1.3909705961890648	-0.028565125752677	-1.1717427442435375	-0.9408112322772781	-0.6638838446046386	-0.1736014944554537	-0.6951109064481897	-0.634303374973249
-0.25534579239488175	0.21059031480630402	-1.3109250282971974	0.6330562370405636	-1.2025017084295129	-0.8824049091268785	0.5582947368650337	0.39676922123959996	0.015506406387142745	-1.4403643206860732	-2.857744798926727	-1.5426764409615843	0.02327213502858383	-0.32041046151617836	0.6446148193029699	-0.18393350094458302	-1.4500292075017132	-0.24361435903889528	0.1408620905425806	-1.275360557036246	1.100361279850508	0.24331249506379496	-1.718643472201057	-0.18848146356417833	-0.3662694030233079	-0.43485395107121094	1.2279472212790083	-0.5163907714992234	0.11596740154670279	-1.7145586636909163	0.34973543300181165	0.731017179609341	-0.20962499519655226	-1.3474085884473457	-1.1881910031565706	0.015342261311447867	-1.1703718820865912	-0.6528711656125661	-0.6235317953165842	-0.14047907102006088	-0.577555799270774	-0.5496518760866326
-0.2635836566725544	0.10461934715506374	-1.265568489467919	0.5054626673866915	-1.1717069313987216	-0.7929323616420039	0.4221745474006064	0.481763293850515	0.03697301075154861	-1.428231215045829	-2.9381430766755083	-1.5172079760561443	0.09211472210752207	-0.285860565465127	0.5623801777563064	-0.19100468943598178	-1.6111521328286258	-0.2585165212928116	-0.005770263428068812	-1.3376438515072395	0.8481991366027934	0.19041087668521817	-1.7709238558032403	-0.23328116993542353	-0.25228697820545665	-0.40254109834670804	1.3775209892459628	-0.5328838764647897	0.15469133075757088	-1.8097274537388255	0.4074452009280828	0.7859183018059823	0.02621122245204972	-1.4193740243888675	-1.0070617940493696	0.10179977463400502	-1.0870167758116633	-0.43193761126069086	-0.5927826787034356	-0.03681242072486808	-0.493901685122806	-0.532728554998419
-0.2947245941617851	0.01958736107037724	-1.240235794152877	0.3852831393043284	-1.1594161326424852	-0.6907710831431266	0.23476893129208593	0.4935650860000994	0.08283257264301527	-1.4368938758355345	-3.0041010307064373	-1.487870212632289	0.13981102793313752	-0.19354089723611353	0.4883141772699454	-0.2203773185541113	-1.7657732797109034	-0.26619804822782156	-0.20490898073882705	-1.3477580087078311	0.6146677113376471	0.11776487475432429	-1.777217561455111	-0.24214752193853037	-0.24419689138207082	-0.3329853586982373	1.4343323907289633	-0.5603061473713971	0.23741972498078595	-1.8327843328907527	0.47537639089629413	0.7849016143578977	0.2092397878580777	-1.4991116213074849	-0.8836361010735466	0.22121610452144047	-1.0017224011195929	-0.23764041050890117	-0.5963015615671864	0.0919626087061899	-0.44085345872734116	-0.5393932030970771
-0.32622763557530504	-0.06652734243603445	-1.2177667948299724	0.25878935075313686	-1.1532029531241648	-0.560569974948136	-0.0037499164074361714	0.4231512543632231	0.11514271852109384	-1.426697762670007	-3.0699702122554973	-1.474221659639259	0.157069922411079	-0.03961257949013375	0.42691231158176757	-0.2794074964731751	-1.9328852984438079	-0.2450584861026786	-0.4028756810107443	-1.3516359757173806	0.4283869580623234	0.026179815745111988	-1.724084644019607	-0.23335505620211755	-0.36567362143553905	-0.29901038015791553	1.3239052290963866	-0.5533512235907365	0.28860460110943414	-1.7433628587604777	0.5745432308312014	0.7081004949687032	0.27088867586204174	-1.565373935712911	-0.8336119946250722	0.3607877573733968	-0.9635054390368637	-0.06098030684916356	-0.6278399603179972	0.1703145096260486	-0.4340257631084505	-0.5446970068195691
-0.3543993208853263	-0.15331874433102083	-1.2029416609629962	0.13931140716730855	-1.1170761383976502	-0.48483411170832735	-0.2140861737518982	0.2911352430755971	0.1269884357754017	-1.3572081576395265	-3.1210439801592136	-1.4951582749101207	0.15844842835979683	0.14878565769566995	0.389632607413945	-0.32825827117933626	-2.0529468129483304	-0.19273192462140337	-0.5749798719588872	-1.3844414804198166	0.2754036582026512	-0.04696604399723529	-1.658966103868591	-0.19256983698782876	-0.5771760850934209	-0.3301963679225392	1.0717158672007638	-0.4745192915952415	0.31349855560213397	-1.5932564900881085	0.6913277391924424	0.5422705287741463	0.29393582942307667	-1.6293550015038982	-0.8226017566459713	0.49176342512263743	-1.0188414602502656	0.0325179926941535	-0.7273881699308296	0.18582667262642633	-0.4646019652278291	-0.5927801747774267
-0.3940497005954461	-0.16664003546616168	-1.1858035418716042	0.04694875628545404	-1.028984549517932	-0.48667511062777	-0.32624255166186555	0.1544884837472122	0.1541473983466171	-1.272706860929989	-3.0568022941111415	-1.5545758590079326	0.14598673458339276	0.35389900662839535	0.44127596230524946	-0.3307189411671867	-2.1060563221788833	-0.18099455146471277	-0.7488811556999175	-1.4470392046483451	0.1515159902561784	-0.08845424234767676	-1.573261379095327	-0.12939707896570057	-0.8590121330336793	-0.3293793908266288	0.7779535786990988	-0.38864727348707934	0.33330754969340753	-1.4174224307491456	0.8099851168098177	0.3148347988334109	0.30097884774146755	-1.6812136182623498	-0.8134728198341662	0.5676116831473711	-1.1933756177934292	0.025578806953019107	-0.8914273075419288	0.12071686207274182	-0.5534510651727805	-0.6105758320042092
-0.43243271657054166	-0.12621214030857228	-1.146592935210061	-0.03418854265181735	-0.8962032548664528	-0.4740996718549678	-0.3601649771197922	0.021705091355686972	0.18224840611402993	-1.198374774712719	-2.8662965480137297	-1.6493736727090371	0.13473812604186014	0.5499216807513937	0.5287462093637186	-0.3536420247382144	-2.129453403033412	-0.20975418830938564	-0.9148908580460826	-1.530546507752701	0.06317203250339112	-0.12177809644441842	-1.470104785263493	-0.07669154205835238	-1.2054748047840051	-0.29686933673414795	0.46933747585135854	-0.3217664554167212	0.2913147173673377	-1.216503027816738	0.9003589943049093	0.057008357606645486	0.21730179606083314	-1.6813727751424274	-0.7731327882468657	0.567905756321937	-1.408935333057951	-0.011936165959994782	-0.9766697784096058	-0.03440476793101639	-0.6928844839637712	-0.49780021601016866
-0.49873394510865154	-0.10359107989040699	-1.104276319818588	-0.12495840710910182	-0.7240868855190004	-0.448637240646069	-0.3462745761708591	-0.08051536396684122	0.193693253072084	-1.1302841086917597	-2.624095626639503	-1.7450460538834829	0.1648722660808177	0.7064625677975302	0.5874617434280364	-0.3862782793139092	-2.1285212484176945	-0.22732952193668265	-1.0240968012430518	-1.580409826801208	-0.018644567317918265	-0.1320251815791688	-1.3729159282649062	-0.03479802884367949	-1.5313359763678063	-0.31340608002035786	0.1629405683740447	-0.26808579880761746	0.19025811422469524	-1.0394856975535565	0.8969624348064988	-0.15611131394347896	0.09178621853988381	-1.6238375629945616	-0.6802088469834556	0.5137962922016974	-1.5801927956893849	-0.07706331546794273	-0.9521362586305603	-0.2006703908663084	-0.7926282112658207	-0.290323788813212
-0.5679320050411086	-0.06602465220451674	-1.1033070688674012	-0.20103292062542205	-0.54250388992364	-0.4607028643334893	-0.3005854887520622	-0.1382541766807333	0.1910274656019953	-1.1143846287951245	-2.361565806916579	-1.7974936002392208	0.2387601849320548	0.7995553432684275	0.6704639082957993	-0.36239682953708935	-2.0861315172679036	-0.27510861947243137	-1.1056170975002675	-1.58609576491657	-0.11610568493451387	-0.09636865769565466	-1.2957866908738693	-0.004997234611019402	-1.773129230224876	-0.3321402099783298	-0.057943344162712074	-0.26677997638349193	0.09713628445570688	-0.9542901910097783	0.8205239743189013	-0.28564279043745605	-0.007385473441210977	-1.5249215620266532	-0.5822886632757502	0.41661641851417547	-1.69885596142132	-0.16322487175370703	-0.9164870154127502	-0.2990746000549481	-0.8061054887048498	-0.07356570510189377
-0.5753189250966921	-0.024320697228466925	-1.1004433728752652	-0.23933564178767613	-0.38857519152981174	-0.4748077483624469	-0.2769086689527461	-0.20541325398039484	0.16471033065291468	-1.1337814562155557	-2.1059602407796745	-1.7941543426137394	0.35047430701609367	0.8292266660344956	0.7847152369512995	-0.3074332325453207	-2.0431591894832892	-0.35130936666771106	-1.1926068066054092	-1.5542859544463188	-0.2073301366732573	-0.03233131807308185	-1.2065464581447733	-0.022631423594976833	-1.9430837673673131	-0.3033769818774427	-0.18292842742530463	-0.31816125002837625	0.07159972507711093	-0.952904073641407	0.7225316456124212	-0.3178195742674194	-0.1239699043286256	-1.3769852419950035	-0.5237215990675818	0.28640986522149137	-1.7575021132088096	-0.2604096137220019	-0.8121702262182036	-0.31830142736583766	-0.7621410660458225	0.10575171154209659
-0.5519632219797715	-0.013938210523717553	-1.0737228864255706	-0.26717148073133395	-0.26291081159931445	-0.4487505328872702	-0.3075880875775555	-0.2698997281251017	0.1134390197620178	-1.112770468399525	-1.8298186405030368	-1.7531556795453542	0.5391090610385529	0.7804142743142167	0.8910172169239555	-0.2824639076159777	-2.009951181298321	-0.3959544012139778	-1.2769399437558466	-1.4747876307504844	-0.3027035568137936	0.004352691311748214	-1.1182841318715468	-0.0725539111235742	-2.0459971974229365	-0.25018895577120015	-0.2468708433652847	-0.35194230839158613	0.0941747141120159	-1.0041904162711326	0.6033346277009047	-0.2896820621906631	-0.2600050538910868	-1.2185710940249463	-0.4748694507233277	0.14706442250381654	-1.7405502323899618	-0.3313194180142257	-0.6421128123074172	-0.2796414025045911	-0.6898862350180875	0.21960902434795862
-0.5395430573765087	-0.008427952216729834	-1.0543378674018882	-0.30261097867799386	-0.1750451565202624	-0.4283296064116128	-0.3522727038533538	-0.33576219597334556	0.03384622244077031	-1.0415590922804063	-1.4576252148408462	-1.6864235311250642	0.7475391604845896	0.6785240716080956	1.011353909053906	-0.26938350399635214	-1.993638475523253	-0.450739051314458	-1.3375202022524233	-1.3650778478518517	-0.3957778670756309	0.02343059778213439	-1.0571273665930236	-0.09334058081974356	-2.054620351982748	-0.22624307537379504	-0.2553037857729184	-0.3168838150482531	0.09911997779911652	-1.0469234005057895	0.4747732635087264	-0.24022159174323837	-0.3664295562255858	-1.1031027775290219	-0.4302425197548076	0.027218293361245715	-1.672642402127477	-0.4147342132774573	-0.5606194315936438	-0.24741325010691417	-0.6159096372690682	0.23199619751562106
-0.49491374870735266	0.026683027030606772	-1.0191144066986264	-0.3249668738514098	-0.11526307286400705	-0.4235146861607653	-0.39836357972935543	-0.4159402906218733	-0.04993566947633215	-0.9487448695335399	-1.0389150086777048	-1.6358311278945916	0.8605490781604223	0.566450180405444	1.146273544284797	-0.2655500391731762	-2.0354922177690065	-0.5145879031982478	-1.3689302588933796	-1.2692291767643882	-0.4644604713829888	0.036926758691317056	-1.0350868595492262	-0.07526307423563383	-2.02141336769606	-0.2169746110787983	-0.24536179051339344	-0.24492164450140938	0.1465051032981266	-1.0510817526109006	0.3660833595595858	-0.23065923412340092	-0.43224431463915025	-1.0803168175313205	-0.4282378545765405	-0.0668398804731846	-1.5852081450440743	-0.5119550968381552	-0.5706170053373828	-0.22846158311532544	-0.5624754976429717	0.15407913361874864
-0.42622263426890655	0.10427133084093976	-0.9268813673211678	-0.38003177595793947	-0.04111159948538697	-0.4009128840420778	-0.49901158825807723	-0.43859126389551595	-0.11844440310615478	-0.8372870942175229	-0.6568678375277178	-1.6135164063021048	0.9142556699224423	0.4512572013648525	1.2692417449442455	-0.2744861564974723	-2.065391077068171	-0.5670066430027453	-1.3430937943926895	-1.1935302126387213	-0.5651720546901607	0.005907804502930503	-1.0578796023283101	-0.02689219830757871	-2.0011254367862503	-0.19424011051326004	-0.2306855117969533	-0.1657206757338791	0.3089165033722713	-0.9874555846286033	0.26523411164883093	-0.27481644301729496	-0.4567600124452956	-1.144324409468989	-0.43428269111408613	-0.15268662643317937	-1.528802182635008	-0.6061039450447069	-0.5782467326681324	-0.26915091533138435	-0.5521152116821346	0.04290861611967256
-0.38376594914551404	0.21395447250952113	-0.8222022645932752	-0.4778174853805891	0.01394846773694664	-0.29662737602076733	-0.6029887011464629	-0.3750574007763355	-0.18350565218819057	-0.7298647198905022	-0.299025963101506	-1.6056187969974025	0.9812510590300958	0.2934633474094567	1.3976100203985857	-0.27539271912457414	-2.0653910770681683	-0.6591542401151089	-1.286211900774239	-1.1300940090567777	-0.6901167846498323	-0.009226779232674457	-1.0782401162299728	0.03162572491291997	-2.0142639886428317	-0.21908748287856974	-0.22429422913011524	-0.07400084416115774	0.4700985723603598	-0.8727121127200401	0.17136844401518178	-0.334306397749888	-0.4543324188972536	-1.2490761627063898	-0.4561489620585789	-0.24025256941371587	-1.4845668013266533	-0.713480616070296	-0.6407644553222411	-0.3869883220703795	-0.6027589017944248	-0.09045413274456685
-0.3385753793937062	0.34003304942135093	-0.7518654853402956	-0.5721711192931549	0.04112830395708091	-0.14744981742537555	-0.6742487539485242	-0.32708285107409635	-0.2532169967067743	-0.6712437948570484	-0.036762460824195806	-1.6201419174637717	1.0353987726957061	0.1296979064822783	1.4900417574970333	-0.2916849446230772	-2.061895497259227	-0.7742542397092782	-1.2579793125496943	-1.0874887769112853	-0.7923082547754781	-0.02125113658591676	-1.094864525979729	0.0660320964360837	-2.059323890833549	-0.2936859432224915	-0.2684710116374666	-0.029546106852933185	0.5319842168062978	-0.7259189026354851	0.08877173546504669	-0.3900318611206542	-0.42981672109110763	-1.3287076550382915	-0.4933432113661354	-0.3365502235775372	-1.4130144838664256	-0.7890888273747507	-0.7659972211648778	-0.4914116632436413	-0.6607349432887406	-0.23679724335069335
-0.22688442394542596	0.4688764226065147	-0.69465765078972	-0.656114756216573	0.0978828746844118	-0.021298906853160226	-0.7747532665996752	-0.2790818399544844	-0.3041275243310425	-0.6598639640680843	0.04807444101818756	-1.6486581175035777	1.0684277752269649	-0.0018636189899054912	1.5178644778869874	-0.3252795654045713	-2.012048529183688	-0.8843151576340789	-1.254541395902424	-1.0898994050523574	-0.9103556550990533	-0.06015673624386638	-1.1115641593030148	0.06361847839079171	-2.101122672754371	-0.37941219504521007	-0.3701989274179616	-0.06928852845671148	0.5738094130751773	-0.5447094125264987	-0.053788532828057754	-0.42797903316948194	-0.3923238874046908	-1.3201131835141295	-0.4762264548440017	-0.3864974212269889	-1.3584140472250472	-0.8086775704564966	-0.8845539755931083	-0.545102320546494	-0.7036900544214963	-0.37856931259072474
-0.04829476848395305	0.586215923185858	-0.6374718446698541	-0.7260456649524151	0.17939978996474676	0.11125301534665293	-0.9110169519416701	-0.21478059573140956	-0.3224472968698535	-0.6658632602050554	0.004487152419014801	-1.6767237827843864	1.155135799401273	-0.12854657117710339	1.4846142711549541	-0.37218770590980144	-1.8974867269119056	-1.0693477784445644	-1.2227927565613572	-1.1146869509377442	-1.0577893793894528	-0.058101765241233214	-1.0919057320876124	0.014040793440093634	-2.1641500933551643	-0.46009572617247685	-0.4933494758410005	-0.1383835671592816	0.5968593709387888	-0.3749607465120929	-0.220918306277893	-0.4393824194115295	-0.3968793715936066	-1.1758639978709335	-0.41158371309554537	-0.370572227773541	-1.3645662091001307	-0.7663919073464533	-1.0007099968526105	-0.5833496049287936	-0.7566195382844587	-0.5113388728807385
0.14251589442242127	0.6605174062516717	-0.6038564594083298	-0.7550002467419009	0.25124673857657404	0.25088570262124393	-0.9850321255931048	-0.18659918622623373	-0.33417275303528593	-0.7131312571228069	-0.10849062617680687	-1.715628784325683	1.2620527207837757	-0.23344922623952372	1.3722817508022087	-0.4168423907419495	-1.7692921633852443	-1.2743216431783337	-1.194794571744581	-1.097236099394759	-1.1658211171379989	-0.02594424603787333	-1.0652765870585852	-0.025439101729290592	-2.2493468604060887	-0.5159318849344315	-0.6261461268075073	-0.1914113125563238	0.5256978646616768	-0.2682297091475287	-0.37004948874082133	-0.38841065681154535	-0.4323641958020123	-0.9079233902611648	-0.3292073947701021	-0.2987052681121702	-1.3815180899189783	-0.686482846546191	-1.108644329178119	-0.5780871638222389	-0.8280431715846751	-0.6105409385586658
0.33671222902094045	0.6778408849992552	-0.592203419563412	-0.7619971299641138	0.3399935354782264	0.338715512608772	-1.0213939809697485	-0.17289217202559512	-0.32974313626167845	-0.7841543145291019	-0.22939874648652983	-1.8014954089808621	1.3254915645437382	-0.2696786311263947	1.1857735837743781	-0.48227031062942255	-1.6788731656605662	-1.3539944405482427	-1.1823711911328563	-1.0420798794278066	-1.2471620390533675	-0.0031451758600181457	-1.0670819528232656	0.0022189907692858556	-2.298357735231483	-0.5247214316214819	-0.7573153678357	-0.257639219414621	0.3954167088822601	-0.18310181808513376	-0.5298147593529821	-0.2977331276579369	-0.43650009592089634	-0.5907502544142181	-0.2576254274045627	-0.1735205798005454	-1.3709524206117678	-0.553084228991344	-1.2295360432636033	-0.5333048218566331	-0.9034446797237251	-0.6497611713486711
0.5547712122303887	0.6428652454296352	-0.5481465581459514	-0.7830067413739056	0.42810771773801354	0.3644611744206571	-1.0841016794685394	-0.1866521090609874	-0.28328226892583047	-0.7877861754191956	-0.34835387219506797	-1.9015141254773602	1.3155111814750273	-0.2255848594686483	0.9497327509882739	-0.5717868946084803	-1.6386273901269284	-1.3624748462844916	-1.1108000172942523	-0.9831505023704782	-1.3358495419604446	0.05880942288150605	-1.0654270342056438	0.08952792924431102	-2.2750908963828307	-0.5322432552286707	-0.8441894692701171	-0.32452003748497943	0.28530775865136293	-0.1389151010007214	-0.7368779145691773	-0.20471996517764182	-0.4186677729445435	-0.27946592313012325	-0.2222816382615614	-0.0049487877336431675	-1.3506235378940978	-0.43302185903274315	-1.3697980564775842	-0.5520845136486638	-0.9786977596971491	-0.6166123980830965
0.7379233771379596	0.5986285050563398	-0.4928111402056176	-0.7972849339655792	0.458970274909006	0.33526009925227795	-1.1189424785429267	-0.255107795812055	-0.184127001147385	-0.7163326752407396	-0.49775795918571814	-1.9655960694329835	1.2477438290360952	-0.17853195319541515	0.7364709139105914	-0.6329151174645476	-1.6536350794399937	-1.3757177987204472	-0.9991458607272599	-0.8966299140897809	-1.3621968126393331	0.1488671385779515	-1.0753565459113825	0.21449423497697592	-2.21331775280892	-0.52410165589355	-0.8445445405293833	-0.3842188322226553	0.22174575363352717	-0.14713038198887263	-0.9236251998883379	-0.10437016624764901	-0.3867793836221268	-0.03309107277079791	-0.22844983881007605	0.158329687191061	-1.2608487844451723	-0.35014918765553793	-1.4541854716961229	-0.6111407971778113	-1.0667750331808346	-0.5712160254320311
0.8323238702012331	0.5672103655866716	-0.4855197296410266	-0.7738861429189317	0.42376978876522464	0.25816472911811394	-1.0954952521477288	-0.3303376054113157	-0.05464589545731913	-0.6382073120938138	-0.6520741235066234	-1.959580105298197	1.1911423747817682	-0.17994487332713147	0.589325728636427	-0.6542840936748278	-1.6942304129545263	-1.296505892966638	-0.9192403435013372	-0.7706483912389005	-1.2957076120093545	0.17416549781306107	-1.1058471677148614	0.35874485631639164	-2.065971559076021	-0.46164516549230905	-0.7956926531083263	-0.4632494763261702	0.21238607377375537	-0.15281008242512645	-1.0728198694446929	0.029530318469183036	-0.30067473839345327	0.13704763203160322	-0.2694683724577126	0.2816594524015744	-1.0809649209236711	-0.2837932240059322	-1.4951952560988986	-0.7076188841313688	-1.1659250478203707	-0.578927476896969
0.8622698647402924	0.5405871175560653	-0.4952342675835788	-0.714232498970192	0.328945372625653	0.1920587063800017	-1.0576123404688256	-0.42776854418883586	0.09064954341997158	-0.5007615544086725	-0.7584531476166244	-1.850285673175371	1.1010707960925925	-0.20436439862247635	0.4812419980969277	-0.6622100412146379	-1.743960861703099	-1.1426909976200288	-0.8619156878904326	-0.6736206085606959	-1.1678823880637277	0.14528482426254835	-1.0993027168178984	0.4602645867519503	-1.8218265357935486	-0.38321536428480035	-0.7403015366624033	-0.557439015527125	0.2618387106447762	-0.1777601950558043	-1.1889060197782229	0.15859466829782215	-0.15304108632368316	0.2158037615230791	-0.28997763928153175	0.4036093357929694	-0.8862690589746585	-0.25480766689973194	-1.548241593101043	-0.839558257234345	-1.2344098034411537	-0.614483897904989
0.8528008471200218	0.5481468052684606	-0.49378039115680367	-0.6413435583030095	0.1886630757920577	0.17534810080352978	-1.057526242942282	-0.5929142500309027	0.26410612060911015	-0.2891989318923417	-0.8752481429329473	-1.627191461339784	0.9623655275326722	-0.2734641907245837	0.37718776499321216	-0.662935291316319	-1.7989812878958733	-1.0872303731492667	-0.8104250726506516	-0.6356008103792029	-1.0117279021644723	0.08024776901707345	-1.0633458486713632	0.46585531426501914	-1.5856148147061044	-0.2898546023589063	-0.6764478885372417	-0.6260798551256522	0.36580100544537786	-0.2482493343985742	-1.2548373663034447	0.22602577634114446	0.019677699075844036	0.22368202708689472	-0.2215722951984766	0.5399461837246936	-0.7030750648790642	-0.2481576138978117	-1.5817860839517488	-0.9574644540531659	-1.2916437041073283	-0.6370599571711242
0.7869703536834937	0.5903921189553708	-0.5265366676206874	-0.5318584533570401	0.027933769998176584	0.17149616460285091	-1.0976763894868173	-0.7416538771000057	0.45257529039296235	-0.12030394916630804	-1.0421108180251064	-1.3356159661372273	0.836149522868126	-0.3980944098902297	0.3208296239865661	-0.6451925656144535	-1.8454491954894294	-1.0941130212830328	-0.8013354293938569	-0.6326137276826554	-0.8354892380145051	-0.011170670721652148	-1.0407787766128667	0.3895554295271836	-1.4155975637123261	-0.1855632503221971	-0.6196956655974547	-0.6469730139116376	0.5127619489151871	-0.30382926009618294	-1.2813114842630178	0.28359226833411855	0.1834353675511227	0.21681175509690034	-0.11658952186271813	0.6423967535409819	-0.49908408879269556	-0.23973662286820513	-1.5276873707660519	-0.9688148172241723	-1.324386957444872	-0.657996024496749
0.6464559258614644	0.6055308286198327	-0.575219499486983	-0.38831805771433187	-0.11526307286401045	0.16195129328205282	-1.1538406759683424	-0.837126670991719	0.6302610492075813	-0.009034492563109758	-1.1663035201640952	-1.0402241765055524	0.7224227820989584	-0.5288295103797143	0.29481606571064123	-0.6329151174645491	-1.894503832141607	-1.0573338703182116	-0.8290992108028645	-0.6533398891999262	-0.7064483927537019	-0.0473548222950307	-1.025232571417013	0.24547720947671467	-1.2907342856862787	-0.08014503332561135	-0.5733588662628861	-0.6490736847678393	0.648714791296193	-0.3431138547802569	-1.246044403863631	0.37388510493980787	0.34947077812086	0.19124054969784962	-0.0409057011324163	0.6611721946863817	-0.32371403969041324	-0.1823076325418322	-1.3752901446854924	-0.8669023139644969	-1.2981448577618342	-0.652692220774257
0.4814994831496344	0.5672296998263414	-0.6266338567611608	-0.2527605559376176	-0.21489987895776724	0.17305393291930113	-1.187103020389441	-0.9486880066478891	0.808508026436958	0.09176982414196493	-1.2246566315813165	-0.7618466995370288	0.592622661967753	-0.6168837593431659	0.2560287264477986	-0.6411777882658545	-2.00062963514114	-1.0326608058029663	-0.863738825506409	-0.7174573572565207	-0.6648001494338122	0.06042007582951352	-1.0337829842747328	0.06285498696830247	-1.2018374014060604	-0.01073015179712623	-0.5157485544465346	-0.6336876901183782	0.7106563144278611	-0.45789113442950996	-1.2031588722528577	0.4770651419009605	0.4752860585489742	0.12672896097327294	0.010567932444956464	0.642125301379841	-0.20923033175405464	-0.10771138582462918	-1.172543295573138	-0.7283934882383046	-1.274188551829467	-0.5518850566013687
0.32106933949147215	0.5162646440466148	-0.7166860814984536	-0.14858473907354453	-0.2739137876917586	0.18987783073696923	-1.2430664126423676	-1.0638480950671592	0.9900220965808029	0.15361906996661676	-1.266409288888465	-0.533611091039991	0.5110702500416456	-0.6891826158944465	0.2519718174648314	-0.6738140428415553	-2.1627313228145573	-1.0227669991106734	-0.9240065461259629	-0.8073318629508861	-0.6943450327026186	0.27508123596935824	-1.0342594002404117	-0.09937462593296438	-1.1809536889084842	0.006905284824964557	-0.4310640591109414	-0.6047041097916238	0.6836669092202868	-0.5726346063380743	-1.2156340861115091	0.5803825690577996	0.5105910610130783	0.03070430999343405	0.10540401587840528	0.5865907134136231	-0.09882577462617355	-0.10088062486069709	-0.9587464965334899	-0.5774680531038259	-1.2688451378668564	-0.38523396068938565
0.16143582446675397	0.4553617890746361	-0.808963177737326	-0.06392055591044171	-0.2991054064660316	0.1532844368305219	-1.3190905285798078	-1.1036196053829153	1.1496085615195508	0.13282330353666677	-1.281589383288581	-0.38045577502694317	0.4921847185442201	-0.7725982214065982	0.278040198835125	-0.6826724547978165	-2.295703178746777	-0.9785214039650242	-0.9814874706753788	-0.8547845538583194	-0.7894806138901831	0.5322580799609632	-1.011416508412311	-0.19820982201202691	-1.1991720627239328	-0.0188717511322462	-0.3423258335653657	-0.5899142514662175	0.6047103262838438	-0.6280454933322185	-1.2609003837258421	0.69103663266434	0.475855494072588	-0.05364883644741952	0.24708758247783918	0.506761157025526	-0.002597938340880409	-0.1386124473281201	-0.7271250758849395	-0.44518472960172695	-1.2583957950066431	-0.22357262749000723
0.019237613396760167	0.3987898037895527	-0.851478049005179	-0.009064232978557362	-0.29849538520423213	0.11887191856711236	-1.3145273596730322	-1.113066331386058	1.282256542550027	0.058625730685693246	-1.247471159422421	-0.28200067916459914	0.43401176750835635	-0.8559605091779311	0.2811651152138969	-0.6447004316168821	-2.4098455114414867	-0.9252423331438061	-0.9716946171952786	-0.8535530373079897	-0.8968252613301537	0.8413645965866585	-1.01414963158384	-0.2795339728849596	-1.2206829137349486	-0.06617190782312392	-0.30945215281140276	-0.6030576380394671	0.5054418410845584	-0.6742268671174558	-1.2322359610429925	0.7788289677085174	0.40000068826897595	-0.13001761273773768	0.39901036198781137	0.4662243009622037	0.029399990542034394	-0.15711694263781206	-0.5556535314775063	-0.3602977710985594	-1.265935945820552	-0.06951806541894148
-0.09473459677457062	0.40283065988134314	-0.8672504053926327	0.011300679164148479	-0.2895258133177864	0.14226676637417457	-1.3005221620220433	-1.1547695251702461	1.3794074588472034	-0.02977645364653881	-1.2525903725437102	-0.22992416143391292	0.36130936377301326	-0.9198618215501357	0.2682268649438853	-0.6193425798473522	-2.5143866515942968	-0.8982340844403138	-0.9247097563492666	-0.8252805616099685	-0.9568928102299733	1.1431954050678983	-1.0185376733729945	-0.323225385255821	-1.2306230591729805	-0.13079761327212477	-0.3722997657019682	-0.596244651478818	0.36345410064471656	-0.7236199762684317	-1.1220223668515747	0.7838849269098073	0.2945652055281223	-0.20381335280014617	0.5884358008327684	0.47470718099777576	0.009773256734019686	-0.22318377354820398	-0.5113550715011334	-0.33642761339953264	-1.3056850085757408	0.06272809318793089
-0.18039028006615893	0.4543564086116028	-0.8310576937381866	0.0043606811713816866	-0.27050218730170184	0.1784919604967296	-1.3617949017451174	-1.2070837473221097	1.4327031647341812	-0.12030394916630902	-1.3466596125007875	-0.21407593873521166	0.3281976508848259	-0.963848957726247	0.24350164938551971	-0.5887007630512823	-2.560225354822245	-0.8517147573219024	-0.896998064586431	-0.7791903996518361	-0.9937842744904855	1.3726579104023802	-1.0063013054123888	-0.2900011939997379	-1.2452981003874908	-0.18429552724233284	-0.5082624687302904	-0.5316916038166779	0.20386457419993448	-0.7431946581290861	-0.9451473245605062	0.677544915447848	0.1567917791041013	-0.23132096690680076	0.8222106016215618	0.48432111170475933	-0.021890315525247585	-0.324597081827504	-0.4632417478593857	-0.36690161876168925	-1.3556162434930157	0.1722935121920435
-0.24176689523388095	0.5148532445504348	-0.7172367922661703	-0.002427622876185246	-0.24639505077062535	0.18846167772201466	-1.4100382157846902	-1.2399488277027937	1.4579379498833736	-0.2301206614134677	-1.49570860956395	-0.22541881384398005	0.292714907764843	-0.9931737151769898	0.1348422763551962	-0.5192062622365208	-2.5737182928847657	-0.745556055080086	-0.8454553597004757	-0.7266806301441062	-1.021003621330261	1.5943170799025421	-1.0258594345297527	-0.22628660335520054	-1.2994201540974242	-0.21128394303141262	-0.6935504875253601	-0.40917139550102793	0.07682438219285785	-0.8023582043400423	-0.7117687691183068	0.5112203445488193	0.007090176974891593	-0.22471595638360017	0.9756445902659197	0.5176418644844889	-0.08194076513205073	-0.3383308869401689	-0.3723098682493864	-0.44023184385437597	-1.4097034670478765	0.2567705438509483
-0.2863056779219633	0.621365570912541	-0.6063677005091302	0.0144672902701384	-0.24583021626896265	0.18721546306885634	-1.4184183750348707	-1.2824723254256272	1.4368321287855954	-0.370068367711782	-1.7320505471346241	-0.25027773172254697	0.2599340363043492	-0.9579573473656927	-0.04692369301011322	-0.4697597463754025	-2.5744640165773403	-0.6342968189534244	-0.7902142899364002	-0.7069763653388125	-0.9857241766398708	1.7747657498363991	-1.097447202004202	-0.15808957919798103	-1.4139983605030473	-0.20348040318425742	-0.925589555457478	-0.23969835480491425	-0.02107507520604022	-0.9496923382756716	-0.4383933448163206	0.3447858614932381	-0.14318086067793662	-0.2540273484644634	1.0026304676656794	0.5760267001426574	-0.1739222722970392	-0.32698242692602036	-0.31255463307709896	-0.5013862248181652	-1.4550928000969328	0.28192871808724246
-0.3058773950300191	0.7835411732950673	-0.5366697457467021	0.010447400722419018	-0.26189410949632375	0.19387138223914335	-1.4279465013056225	-1.3058377569684168	1.3721116194553733	-0.4959997812416585	-1.999817943288002	-0.27373204123484085	0.31656306067765033	-0.9040264525267421	-0.2463152872135908	-0.4364500452767145	-2.5343114565052725	-0.5347749559834547	-0.7958139268997569	-0.726733035103698	-0.9113070109109289	1.8369425076052373	-1.1753286751305203	-0.07962236397049456	-1.5827299775442765	-0.17499889132334084	-1.164730048574973	-0.09231074554289906	-0.1307090566082324	-1.1233288944696542	-0.18250861475381513	0.15103820753502548	-0.280744495066943	-0.29251678729643826	0.9866856692477641	0.5768636776395002	-0.2989382138782456	-0.37364122271667644	-0.25302960519496637	-0.5723775871968267	-1.514078153117517	0.22379623781308763
-0.27267246517231986	0.9550938819193073	-0.48272211894101585	-0.017104012073995607	-0.2929374137078499	0.19542915055559396	-1.3779238383841608	-1.3136174136768868	1.2946634782190856	-0.5958086990361131	-2.197307124626011	-0.27259245331503373	0.4111561388786232	-0.9326047616060095	-0.45510904210056724	-0.3720840987524191	-2.4704821691939602	-0.39570859235206585	-0.8441531185462072	-0.7868677262315618	-0.8507902106555008	1.8494111830131015	-1.2386669240413637	-0.0035687667882950544	-1.7936053026887215	-0.16367389847657043	-1.3835723013709362	-0.01316655166337348	-0.22777033372118147	-1.3265134160284258	-0.061089548572310706	0.00048603110089525113	-0.3764396333249178	-0.30615122668970807	0.9097065264022722	0.5598526755414986	-0.41696610202525247	-0.41357768232060466	-0.19985172116987798	-0.6481154650833632	-1.558933144770314	0.14130813255012145
-0.21267184491691388	1.1347476369668068	-0.4424321191747458	-0.04603963212033228	-0.35235800328303746	0.18327855768728107	-1.3181721549633456	-1.2908605947337377	1.1794132680460392	-0.6889995592086159	-2.3394910497577355	-0.2751896536904075	0.4423930836765531	-1.0063431971594168	-0.6563372099652532	-0.3178716536516733	-2.380016563738496	-0.22456417224007605	-0.9074420386436624	-0.8708466739722155	-0.803565965216006	1.868072541307275	-1.3008015957757548	0.07314980679413316	-2.015455551818376	-0.15654647760534574	-1.569422516326512	-0.014557536419503924	-0.30868267065817134	-1.5617814835038797	-0.09400760651485196	-0.044000914262649966	-0.4032930138069551	-0.3108994069453423	0.7607444831555867	0.5684260396307834	-0.45397938026285434	-0.41386681505981626	-0.28187128997542765	-0.677660804367893	-1.5309989639991168	0.011120687230270866
-0.13858538200649853	1.2884355081326007	-0.42657164906446016	-0.07876760079659548	-0.3848246904387592	0.139292845042769	-1.2901043613103402	-1.1895133661846078	1.0492707263671552	-0.7356218919681312	-2.468063194335744	-0.2894477537103125	0.4308963440642527	-1.0912783582849266	-0.830756884685728	-0.3129503136759705	-2.2586500327719694	-0.10095304080192116	-0.9551821993591517	-0.9370341379325555	-0.7378959876462536	1.8047572185234664	-1.3644156644562002	0.1732410694069714	-2.141886676128027	-0.18792966673794606	-1.6970706340336208	-0.10596510610819479	-0.3877510109660717	-1.7417738949479553	-0.18936522084406143	-0.057684977753105084	-0.3907654322874342	-0.2757787887416675	0.5997236078365539	0.5292690653865807	-0.37049053133847254	-0.446068973889773	-0.4596899782399045	-0.6855028734678598	-1.4669076820809264	-0.20661441295624386
-0.016502043930996347	1.362582317281024	-0.42216596292270986	-0.12821982693083495	-0.36939341185325947	0.05197285014062586	-1.1872178170914995	-1.0648536289274406	0.9465076259224237	-0.7281429488018653	-2.51602992537394	-0.31844099055375685	0.442999626293988	-1.2435538260655008	-0.9242850836714644	-0.3320140306344731	-2.1526640529647953	-0.029945005814702053	-0.9770338059277817	-0.9908278289502019	-0.6514811680675447	1.7181151978719384	-1.410352193357495	0.29293682144889704	-2.121379246738513	-0.2831779274716352	-1.7520179114054586	-0.24807265078570642	-0.4281233614059744	-1.8391739958815356	-0.33643307277057005	-0.06153190323234857	-0.3625633887231528	-0.2040255619735829	0.4750334337482841	0.4409113869360558	-0.21401163147218635	-0.4648987435310804	-0.6170531044365996	-0.6935857078472129	-1.3777617258047221	-0.4520898023492116
0.12171302397177315	1.337525142663981	-0.4268800470943791	-0.15341998357669592	-0.32845420717255813	-0.10278435133368664	-1.0621755093756045	-0.9332080774830736	0.8523832803619673	-0.6901832768320597	-2.50167837413796	-0.38011124844653665	0.4652487123062842	-1.4215551037914944	-0.9467351408137038	-0.3601174720746597	-2.052620558832827	0.008093915567459387	-0.9883633039699173	-1.049495181209584	-0.5552885248667825	1.7732106366452167	-1.418150370479931	0.47878541093621907	-2.0175878227640696	-0.3605372069672621	-1.7100011457253248	-0.3282671800933342	-0.41353902443045387	-1.9256203888309167	-0.5195933373110326	0.01713772281819196	-0.3209046846271342	-0.11190025455563044	0.3936440275106015	0.3682526918046972	-0.012695508374983965	-0.399301753321909	-0.7566902692915954	-0.6896302782573155	-1.2374971092862157	-0.6561815653285257
0.2201509757909169	1.246576879239162	-0.45349039139052955	-0.13971064327951319	-0.25667503870093134	-0.28524150578052737	-1.0188110551734637	-0.714239848698726	0.7544506669870951	-0.6512551086248957	-2.480876022552611	-0.44488224556297523	0.4436888792683472	-1.56788564347069	-0.9496133532678389	-0.35998796312792986	-1.9538820811628625	-0.023615427620253183	-0.9542185409049951	-1.0834535950229647	-0.43977807337487806	1.8396639556898031	-1.4051617667840417	0.7073156338162662	-1.86804664423413	-0.38110249248503403	-1.6286898273527843	-0.3416376662186039	-0.30630782651465144	-1.9375883290358729	-0.6328543119870075	0.1372442318880193	-0.28404122704576584	-0.007254605904950068	0.3485853225036826	0.26286139024274136	0.23870723694437626	-0.32004324118488003	-0.8535417649340727	-0.7027347884638422	-1.069268626363385	-0.82136713652772
0.284569263922702	1.1501570259867004	-0.48168678269770593	-0.13151917023887166	-0.14795569382039364	-0.44481362750569187	-0.9829083866050459	-0.41594029062187576	0.6737153893215236	-0.6169811028917066	-2.430926706085938	-0.5081426261345523	0.37688648099351285	-1.7315444489162342	-0.9052066468326381	-0.33367174515260517	-1.88210617575255	-0.12356745609858451	-0.8601967295667992	-1.0797590453719739	-0.3442196673820318	1.803035486061803	-1.3979653782498296	0.9078922191309658	-1.681535650336858	-0.44764386836582937	-1.597739449253193	-0.3261948966811368	-0.11908628997640162	-1.8297416362284729	-0.6794855821100467	0.29304471379740316	-0.20503954071691616	0.08311997583215389	0.33877788363153916	0.10962664528015757	0.43577703092127706	-0.25531364919335303	-0.8823176762030609	-0.7390559506110645	-0.9091146356507176	-0.9704668293317237
0.3299589908328763	1.0704419558122662	-0.5048386633725803	-0.13290337748879422	-0.007808957267198946	-0.5066145450783393	-0.9482971809347746	-0.13566095777791337	0.6001957769885261	-0.5931453343833833	-2.3938789903180058	-0.5690708267772215	0.2986700534633021	-1.9175967055059773	-0.7515923364234706	-0.2927987215649475	-1.8106332205923477	-0.2276675091218169	-0.798392364385209	-1.0848947314116546	-0.28497134154244075	1.8058680136600267	-1.4046602762938516	1.1008831477318988	-1.5028638878575944	-0.5413708614036831	-1.6188957784512887	-0.2664961019434609	0.06522955490388811	-1.6750036070813	-0.690754541193561	0.5286414213619661	-0.05566761178558818	0.12046879035690776	0.4066589306679654	-0.032161866887761334	0.5326067091291325	-0.1599359868451436	-0.9125734914801674	-0.7795045175477434	-0.7645752879621224	-1.0752867397420252
0.3186070328062795	1.0145273346760881	-0.528981823429351	-0.1281819034445362	0.1676286389500429	-0.4857404496378962	-1.012095448103112	0.11879203170732049	0.5409471472021715	-0.5511502614245816	-2.397400298765598	-0.6056436483896133	0.19729472599464434	-2.068485912025241	-0.576240669098803	-0.19869752087168505	-1.7060687765741438	-0.3397563501574583	-0.7738841858618738	-1.068937421216941	-0.24773633212764298	1.807173197945484	-1.464312570101812	1.2742942156593107	-1.3318118583166372	-0.6074614913005254	-1.6960054202558132	-0.19805397445295325	0.22308684209104274	-1.533687250988844	-0.6848819850514495	0.8094944593859215	0.1437547026423965	0.10028239273379795	0.5235771720651029	-0.13956643864482457	0.5761399415278288	-0.07503938629344274	-0.9701582007738778	-0.8218792067195018	-0.6368083229894961	-1.1198107762545242
0.2550758992890119	0.9968945080937258	-0.5667826105255352	-0.14568359237164624	0.3454159466942154	-0.4501383628419203	-1.0969015117479297	0.3591675471486512	0.5183180189786286	-0.49979305817131625	-2.3870731000411487	-0.6426935068056432	0.05508805232498013	-2.1846386104005844	-0.42572386352122826	-0.07576762863655204	-1.5904583003596784	-0.47971377091331213	-0.7592730401109803	-0.9837269569259555	-0.29839602911002105	1.6285851098653605	-1.5472089481300213	1.3947288303681622	-1.1368972083392594	-0.7037521021221	-1.8243636804814607	-0.18425767666764234	0.33931450840937194	-1.399504328182395	-0.6942780748788273	1.0640784919944655	0.3528873912625442	-0.01330256734788301	0.5876647757641937	-0.21331094242073662	0.6212446500576649	-0.008864130605843729	-0.9965662656298748	-0.8886055841490574	-0.5255465700347105	-1.1417238600553465
0.17698818801515387	0.9864733529096327	-0.6176682854627049	-0.18148336343814955	0.5017847301352405	-0.4064358808003977	-1.1040763056265113	0.5750662515174112	0.497673198721545	-0.4776521580783701	-2.376864264625863	-0.7229682000403759	-0.004987236920114968	-2.2656282587054504	-0.2588971873702276	0.04775800475353249	-1.4785997464734797	-0.5881462051278923	-0.7662270078747719	-0.8588197357466388	-0.49144197926979255	1.415006974983659	-1.6246390798151702	1.4578030733680338	-0.9170538024526156	-0.8375391444836167	-1.892655719347483	-0.2226942758472988	0.3543179355278662	-1.3408817058225102	-0.699833195553796	1.262827149075695	0.5399619459153062	-0.2432046806192288	0.6212506277508691	-0.22667996135679744	0.672969619735688	0.05590160297808529	-1.0321168485804773	-0.9681613114658401	-0.39430638598638856	-1.1607407878761222
0.09522512190971856	0.9380797510065012	-0.6958031291865758	-0.19344822336556794	0.6300699421534643	-0.42493083917571345	-1.0965571216417587	0.7105487084812615	0.46343887542144707	-0.44816682818545067	-2.4151843859672963	-0.8032693953197578	0.11293016193315344	-2.2795175301889374	-0.1417676462605954	0.15312648381221733	-1.4084551116406774	-0.6778664397287909	-0.7569290060332937	-0.7581498083770296	-0.6880555137240976	1.2615506268681624	-1.6736347007066155	1.4780479104417923	-0.7214806570361303	-0.9126728656834789	-1.83510458607434	-0.2565604965425214	0.28681648316606645	-1.3545062253213753	-0.6744701017292171	1.3830710483412116	0.6429698351081181	-0.5433745564446091	0.6384907482839758	-0.18528350678320368	0.7287737402221911	0.045818098697999125	-1.0589853280167782	-0.9840174248653375	-0.21464893431019916	-1.192668290547704
-0.0019454661744015	0.8773702384312617	-0.7796653648947197	-0.17693254508224018	0.6786457092966807	-0.5388178646384193	-1.0722202208056157	0.8178497559399371	0.4174991394707295	-0.42333566076650764	-2.409473356300195	-0.8805228554647748	0.37349535635967	-2.2527253654271227	-0.09056287612420522	0.18879324774137546	-1.4038642501582648	-0.8242456170023147	-0.6977030783371581	-0.6602311413858202	-0.8447385306299553	1.0865170832250246	-1.6423667686433432	1.4199240473103218	-0.5805939899916741	-0.9525638852631595	-1.7493252876893337	-0.27966787596071946	0.1903978109390111	-1.3855755390173043	-0.724688392630952	1.4006844714283215	0.6136289204966087	-0.844154533643616	0.5870479557093475	-0.09427916976158057	0.7826385922915481	-0.0034790333379829006	-1.015114395864974	-0.9493128295939858	-0.04956712849867941	-1.250486729811976
-0.10570634568065891	0.8237950602955962	-0.8473807608933599	-0.13163294069777115	0.6311318310165956	-0.6583695021609495	-1.0223410537617235	0.9604238727604892	0.3449616593635572	-0.45048045808580656	-2.323630366329927	-0.9840398418546303	0.7049433266692242	-2.1889840062773738	-0.007615534350802877	0.15522452874922962	-1.4394958603440995	-0.9911498342461804	-0.628840566099431	-0.5442065608567688	-1.0273195668590949	0.9747433226088678	-1.513634159811876	1.284342747929496	-0.5062467192232781	-1.0246550710713547	-1.664344899637684	-0.2978074526784461	0.055618420958334434	-1.4151911198634737	-0.843060078327899	1.3893360412645503	0.48002136448218946	-1.1041107711028522	0.4725969945316154	0.039953923921319245	0.8956845667462318	-0.02697106839911812	-0.9677574676051555	-0.9445663140861086	0.08707584077850575	-1.2723649201672569
-0.18598478569649385	0.7725013224414182	-0.8900938880375879	-0.04325225587733962	0.5096472263984204	-0.6975969406752118	-1.0271912144236421	1.1047179817104635	0.2253820499909663	-0.49427801015302003	-2.2303008970551157	-1.067097249777263	1.0920829373069543	-2.036308655440654	0.12341166118021504	0.05366361272437794	-1.5200573230075571	-1.1460094172559478	-0.5664892596330497	-0.45729293537915516	-1.1358798356142432	1.00118024685895	-1.367875948838503	1.1439342124580922	-0.48332480655702187	-1.074068099562003	-1.5888034892282625	-0.2953661324942128	-0.06102833550296821	-1.3934527425985324	-0.9427348150102326	1.418765021180767	0.2859037915110371	-1.299581945984189	0.3061172617271458	0.18395929540520148	1.0514613177028589	-0.037994254081654896	-0.9346733913347519	-0.9598377118070983	0.24586429236739588	-1.2372970073968332
-0.26541228149023655	0.7458200716917884	-0.903905714091961	0.061207987133978216	0.3100573068899657	-0.6915074827109056	-1.0930845214045224	1.2452810308104592	0.06549493233002757	-0.4821718071860352	-2.1217025608983153	-1.1268858625001283	1.486997321495449	-1.7738254173861137	0.2526296945972035	-0.15694383644626125	-1.6317527498360047	-1.3477877667847502	-0.5351052478151785	-0.42917767455989786	-1.1096118445863443	1.019924914788367	-1.268004117717405	1.0517980378924836	-0.4531908009861925	-1.0891117467763736	-1.5971772530926815	-0.23785317094474343	-0.09877438771355929	-1.2775259997657527	-1.052186564080516	1.4372577415202776	0.07991798341612613	-1.383006677291257	0.10194982357123605	0.3038506665746282	1.1471876190526846	-0.01569489156977506	-0.8443005865722611	-0.9708785196188956	0.37950901269889314	-1.1875738474984696
-0.34426041100511134	0.7656183331176015	-0.892098475232082	0.1341158895443109	0.04928451416112485	-0.6388549136148698	-1.14858872684922	1.394893884652959	-0.0769743709586733	-0.4515834676894622	-1.949750263512168	-1.199660477099855	1.7915919959239925	-1.5015583738911897	0.4130420687075594	-0.38006184987091984	-1.712057869980137	-1.5885268209279144	-0.5595613366923449	-0.3698552603056565	-1.0460295644926527	1.008344875489748	-1.2107339037378486	0.9887484236481789	-0.41236408376119754	-1.145849397506233	-1.6497277994644552	-0.17386787216265745	-0.09047640288265835	-1.0924624272178824	-1.1720819400197404	1.3919189769434719	-0.11650730194020101	-1.4254750381251582	-0.11581849679415365	0.4299175744099541	1.2036604527864783	0.10013891207782014	-0.7404442119580156	-1.0042073132937606	0.42792628032676383	-1.1301043426896262
-0.4001692569160025	0.8097584022925295	-0.8413229424484548	0.17249445767916546	-0.23139304640639713	-0.5474847210899567	-1.1590639259119482	1.5013481667556108	-0.17226124037826795	-0.40646768463250427	-1.7473490048439093	-1.254758227920261	1.9763669332900407	-1.252511206523172	0.577703232631163	-0.5270286026189444	-1.7522803416483832	-1.8236429973546522	-0.6018581293829885	-0.27052165940555706	-1.0228270533030193	1.0172590064606257	-1.1896462286254106	0.9260682407373352	-0.39994674119507084	-1.2192364780182872	-1.6541366009337104	-0.1433797573037579	-0.08868828493929941	-0.948678106054911	-1.2342675480326961	1.3137439555974053	-0.2845507219879476	-1.4676781374922638	-0.338336331581905	0.5642411521465693	1.2482636263808424	0.24774117544655022	-0.6643771459406804	-1.0338902327379391	0.46547860623065773	-1.0642255175049897
-0.4484558152205185	0.8500702920120753	-0.7733872621427287	0.197296417718883	-0.524700306431156	-0.47047432013668794	-1.1714906689096523	1.5335252502845225	-0.23483709362352898	-0.3385384346511038	-1.6076803000318922	-1.2851825751746273	2.062358134371014	-1.0116483123709568	0.6823056966785191	-0.6654477648828602	-1.786746758564567	-2.0280023399336184	-0.6710592243208238	-0.247411072227003	-1.0158768705662617	1.002152192603437	-1.1639448410032356	0.8846673026339429	-0.41600148713915425	-1.2479433628711782	-1.6215292236241978	-0.12010205322154385	-0.1533119849860057	-0.84952000260535	-1.2438540991403617	1.13104247337245	-0.3864197401335324	-1.487838008968695	-0.5322028748217906	0.6345925039082516	1.1761094669980545	0.39747579276698525	-0.5851529513726907	-1.0360915152923191	0.5255920133100158	-1.0189687186360943
-0.48768977541769976	0.8879267332930718	-0.720276715703978	0.23901225264807255	-0.7694769860728297	-0.42090896461325283	-1.1821667622009797	1.5401670660458362	-0.25520130467323515	-0.3133575324797845	-1.5132855609746187	-1.292364629273874	2.0888805888243303	-0.8494290859275416	0.7476548251609363	-0.8242257335725686	-1.8257108215015918	-2.183445718990453	-0.7908393656904517	-0.2927937672306907	-1.050812770102359	0.997681242178792	-1.1341813804105307	0.8393996499069732	-0.44676263122342236	-1.2977789657217804	-1.5689786772524217	-0.08683196885038091	-0.25392155864280974	-0.7745344337505505	-1.24099717993609	0.8061146605720125	-0.43329327481423247	-1.4956366960924714	-0.6662995547465511	0.6613305417803755	0.9720516195869555	0.5235738086566777	-0.5250030751315738	-1.0094697544003222	0.5458376151016806	-0.9825399614895046
-0.4681542687020748	0.9278132697397989	-0.6280657047572292	0.3102135981749396	-0.942067816401676	-0.39278416573623887	-1.1817362745682665	1.5139173400090882	-0.1872738329729826	-0.35123649642981086	-1.4294547472601185	-1.2564543587776504	2.052074479993583	-0.8015764135420141	0.8029439158274799	-0.9310706146239645	-1.859781072706097	-2.243976151238319	-0.9224959463870104	-0.32046358589344515	-1.1277404581126385	1.052887760465727	-1.1233993348714713	0.7467462714745214	-0.5458505163470566	-1.39446397927931	-1.4604156397310066	-0.08101254282982741	-0.3766311525058136	-0.7508013997847836	-1.2480125037599092	0.4489551078633383	-0.4807961855999775	-1.5189531790237676	-0.7494160571378171	0.6464685359580515	0.7201139036697598	0.5696181973764998	-0.5093818661569827	-0.9685052618649619	0.552338768756188	-0.9458669502241172
-0.4391497443661795	0.9263632017642729	-0.4695711458079064	0.44366634646204517	-1.0832086616777992	-0.41510273725192937	-1.239938202511311	1.4494308658643817	-0.09020309073505672	-0.4419792133356588	-1.4019648687070743	-1.172389873158446	1.985106661004903	-0.7833684050521464	0.8277513660273905	-1.0024300442716232	-1.8715262208641483	-2.1500464398770367	-1.046833931796576	-0.3598459130242436	-1.1731148450290445	1.1173694181429241	-1.1192871128519208	0.6407194787707141	-0.6898101621073762	-1.4889234345410836	-1.3753760731361457	-0.10502832045611128	-0.5399645508945026	-0.7473868179748944	-1.2679791946430896	0.11526180057805235	-0.5101670705022054	-1.5166188781159693	-0.7753224994415907	0.5969285165503049	0.43046076060530786	0.5347415607088152	-0.5362503455932826	-0.9454261900839123	0.5909894630857303	-0.8844544860689452
-0.4346415505087281	0.8764035264475771	-0.32715734127595686	0.6292449266674878	-1.1812413377868298	-0.5009499330185184	-1.4080292734986901	1.3950526531572107	-0.03710781999620198	-0.5521187576619386	-1.4595782094420309	-1.0660371679913971	1.939864095768007	-0.7671331529726	0.8669498784979662	-1.0830105109263852	-1.898255754469871	-1.9217207332608452	-1.1642179494423508	-0.46035862551508594	-1.1331314743799357	1.1604960393197912	-1.1172811508911658	0.5530657377177887	-0.8178091327006257	-1.56146536633323	-1.3633332395926137	-0.11010967293259466	-0.6967880823956507	-0.7018815990034973	-1.2617892030338385	-0.20406049223834427	-0.47372319699086984	-1.4788191190976625	-0.7515132453243143	0.5711179402287364	0.18694883160398978	0.447748747797814	-0.5993600298506404	-0.9109279650520359	0.6104335527830055	-0.7796694691041854
-0.39032003017522326	0.83179943552048	-0.21166227907007507	0.7990283748292868	-1.2191304361585373	-0.609030731119906	-1.5589008391774748	1.3661832468002646	-0.013977603902344126	-0.6295446513041058	-1.5558075797913244	-0.9881211567302162	1.9092336935875145	-0.7867274227237753	1.0142595330552209	-1.1428436443151668	-1.951458479161996	-1.615412165200445	-1.245529887114882	-0.5708544828075485	-1.0446553838754995	1.2286710908260425	-1.1751531534589534	0.4731454259120169	-0.9228861906276187	-1.6505158697875904	-1.3551074220862216	-0.15022113130840847	-0.7555165810978438	-0.6774047947425049	-1.2683918607503752	-0.46342570365680774	-0.4185478917816833	-1.4762460828697477	-0.7098778916218279	0.5976523889800093	0.06768382394949499	0.33939625377737986	-0.680952070831621	-0.8346741615668163	0.5638271087757984	-0.6219510952511325
-0.3679420076538963	0.7869246652379509	-0.07783956251453071	0.9143536966653436	-1.2437572204311453	-0.7214449574470576	-1.6439651954019254	1.299526936430747	-0.01886822151664396	-0.6468699728835194	-1.6446984249725314	-0.9738630567103123	1.857208879082928	-0.8006966708184908	1.2338260259848128	-1.1607676825424558	-1.9723620464194795	-1.2379112055063892	-1.2925407927839792	-0.6476539510845685	-0.9108577595553223	1.283461060936768	-1.2735957366830137	0.4067463009109814	-1.0087100961919808	-1.7613148669675973	-1.3621496687283863	-0.2500597718658993	-0.7733698211885663	-0.7286235218908463	-1.3299743413757659	-0.6571184015367451	-0.38606009664493135	-1.4948674378387679	-0.6264529792031346	0.6669179320971402	-0.02881149763471582	0.21665940598104969	-0.7944442648765092	-0.7627885281504423	0.509739885220938	-0.5009406261090119
-0.4319619814689585	0.7051214971787652	0.011023126964490527	0.9977664047805724	-1.297122784148486	-0.8517027117626483	-1.7652192119499308	1.192146504719945	-0.07677393581054444	-0.6081570260624352	-1.7549242566303236	-0.9787924370145926	1.830658854510635	-0.8130663866886219	1.3842880084680225	-1.1837166679028281	-1.993638475523251	-0.8432958038011356	-1.3071519385348744	-0.7033342206474048	-0.7235992239177923	1.2560799608206126	-1.3119346846579445	0.35219360733631705	-1.0492546010859263	-1.868592411147985	-1.4170081782854063	-0.34501577205492817	-0.8043266130829674	-0.8514470438247898	-1.3838113966029104	-0.8156941653990142	-0.36921679326222684	-1.4864321231946835	-0.5341458579945776	0.795133836208144	-0.10390799530558911	0.1389911239096967	-0.8911642134960435	-0.6832671958735695	0.468328427010711	-0.4914496089213964
-0.5163684062217344	0.6336428131053076	-0.0033614382883097203	1.0496078105516655	-1.3155137955227096	-0.9619077393864727	-1.8792410362683278	1.0742608903109696	-0.17663072660743379	-0.5331254703404028	-1.9082343328233455	-0.9884921853552703	1.8237111845290985	-0.8464166335712392	1.4491711406483425	-1.2167155475293678	-2.0526671665636136	-0.5266939896478242	-1.3007449120558758	-0.7650148580831306	-0.569056757588654	1.1835728082817865	-1.3105305112854142	0.2916807549151216	-1.0026268526116078	-1.9760389850723517	-1.4481952705578434	-0.4473525076846595	-0.7961124462806619	-1.0107491179653763	-1.4228559590612744	-0.9583601446006933	-0.3612746662223395	-1.452080763244713	-0.4932198473551651	0.9513093129163952	-0.03302439109265577	0.1462917255748489	-0.9124090577014907	-0.5480602939789427	0.4115694964745472	-0.520027340820875
-0.5751378731345445	0.5878206650787716	-0.04534762721915031	1.0188518631629613	-1.3040815452090029	-0.9800061749175997	-1.9048120016515848	0.9172388396032574	-0.2517337766106376	-0.4698234801597173	-2.0174244855259564	-1.0462401406403448	1.758535423273751	-0.8816596602529492	1.4707440282807502	-1.2221290215026392	-2.0742698497828873	-0.3048822178725193	-1.3384317710604108	-0.8134632432227459	-0.4807392263861961	1.0925431468408537	-1.3349280236330974	0.2550824241467465	-0.9494455066718377	-2.073118401365842	-1.451183786990022	-0.5584041886232167	-0.7162897437154063	-1.1768465479850474	-1.47954993349269	-1.0739327772128395	-0.374371683265475	-1.3624489136146356	-0.5279776574460582	1.048398702550204	0.06818535888496138	0.23014021994689832	-0.9179340326651335	-0.4241693602154079	0.3606586356641261	-0.5356247109784658
-0.6571000963983418	0.5367202696213319	-0.09665184233978677	0.9388143453283684	-1.3211847339194314	-0.9519946682817839	-1.909002081276674	0.7170582171556955	-0.28875414846970127	-0.46820931976411984	-2.0280180016960214	-1.1143768974269048	1.6785269380102057	-0.9120507725200804	1.4156742299916676	-1.2143325829095555	-2.07151999366652	-0.15856449281448323	-1.4141701165926757	-0.8250709417716081	-0.40412865697987427	0.9233135077862308	-1.3615070196131036	0.28623779993543996	-0.9353035331937491	-2.1106430045297793	-1.4735828655955587	-0.5636558657637161	-0.5799178111914269	-1.3640062004558229	-1.5129441446359408	-1.141253973099611	-0.41665976346654354	-1.1580649534489829	-0.6200380506326706	1.0605235657477161	0.12352138009835922	0.3619486074360652	-0.8956696990318707	-0.3484658773687854	0.3650817949998409	-0.5910006090547474
-0.7446206149000402	0.4915748199833737	-0.17302441160695733	0.8456932247205297	-1.3558203855615494	-0.9123990299836334	-1.9552651522057598	0.5075367143744913	-0.3117841469894977	-0.5149123605434112	-2.0162704432616225	-1.145039763083091	1.6150880942502446	-0.935323966387806	1.3387300170511705	-1.17213856806526	-2.0971542455987717	-0.11935797933819896	-1.4578212400837605	-0.8331413055482457	-0.3581464594058817	0.7235092325978504	-1.3802878384706745	0.34379520168893446	-0.9369654502543655	-2.0533982645679756	-1.4519531080517707	-0.5033041598139791	-0.3871084060801807	-1.5558989366234721	-1.5130393752760838	-1.1701333922330792	-0.4765104340275118	-0.8942889508678968	-0.7512356762996266	1.0189687640801235	0.26635852971989415	0.5452587640977231	-0.8101312473625686	-0.27314073996119387	0.36680356172112333	-0.6568096473482983
-0.7754899744460484	0.47964559410473423	-0.24239193990874966	0.6922547991537127	-1.33026727270621	-0.845075115652655	-1.9769617288945873	0.3056625612148803	-0.3312664433874453	-0.585720196563629	-2.025236463930696	-1.1967982562780164	1.4966744332554414	-0.8977616179804484	1.3743650283880569	-1.0954951733910603	-2.10635927242899	-0.1702711398634346	-1.4709738757418729	-0.8647414961801447	-0.4107352945623446	0.5951013148117397	-1.424669746852385	0.40765756486685956	-0.9684791605547606	-1.945698146027635	-1.35457481519732	-0.4823258386959865	-0.15004308187080037	-1.7313611108148237	-1.4653923116581915	-1.1727163279120014	-0.5364210451699123	-0.6811513622980023	-0.9378545838950064	0.9728445177000362	0.4254454112506216	0.7153049563479421	-0.7506062194804334	-0.16864860870810855	0.3116773410068669	-0.6136813486575071
-0.76183865650019	0.4849431757753135	-0.30319040866485036	0.5244812957657736	-1.2903447701285065	-0.7897035327679003	-1.9188171993025729	0.12247016872254961	-0.339263805797713	-0.6453903258542233	-1.9558755647613366	-1.291755082246997	1.3292411007242564	-0.8074680239025749	1.533543882875216	-1.02025047534153	-2.0981097040798824	-0.26011427889529615	-1.504780056106685	-0.9032329389979357	-0.4967537158861032	0.48577130349600994	-1.4519759040431672	0.5016655248553434	-1.0457426254106585	-1.8331243365358234	-1.2358626575151401	-0.4388646619278539	0.13370888426596503	-1.9755206140922685	-1.3343232072755986	-1.146337410340042	-0.554583041344147	-0.5159730469246695	-1.1096698101739477	0.9350900462883814	0.4663372263225155	0.8219226539330939	-0.7277499242439222	-0.07265205231332252	0.2922629369427188	-0.5081984627818937
-0.736056857090501	0.4933149015540015	-0.3952031637352246	0.4155840048574414	-1.2746197776021462	-0.7927057771596087	-1.8346999158700996	-0.051090267845008294	-0.3680462930687545	-0.6751177798064804	-1.815348725957893	-1.4164737043541802	1.2093937935427845	-0.648341226426691	1.7303039685492003	-0.9501084297931219	-2.115377868336062	-0.3712813366987393	-1.5357733955782762	-0.9363790759376928	-0.5654363201934586	0.39329760837755007	-1.4001468618821589	0.5901812723530143	-1.0895168936488233	-1.7276779479152382	-1.1378334006853645	-0.38257236047050125	0.4405108082663437	-2.2786070093958264	-1.1851602812659563	-1.073135914077855	-0.5413062025567109	-0.39132668367763596	-1.2150535165453613	0.9010228000655219	0.45928230156358874	0.8642806002279443	-0.6656268426586445	0.009414512917048357	0.3128647663318914	-0.4591033849032983
-0.6981807866094172	0.5059788285402367	-0.49602729108908994	0.35835746403185265	-1.200197183662723	-0.806838984248863	-1.7917372501251616	-0.19072716733685352	-0.4235868726147565	-0.6595949373354839	-1.6834032270687445	-1.5483743805606107	1.0699165616515827	-0.4075316500152901	1.9353423414722166	-0.8395077892865881	-2.131574054784166	-0.4389402259422922	-1.536841233324779	-0.9811853163859056	-0.6636638077696186	0.40068439603566164	-1.2743228978937906	0.6318038692564827	-1.0777894034474795	-1.633866440005395	-1.0750449663380102	-0.4061907138807463	0.7063536556266566	-2.488654502315068	-1.0771687353445236	-0.9583601446006931	-0.5499975868645116	-0.31219918813264713	-1.3182166707193077	0.901497841347512	0.4276521649666852	0.80255076040576	-0.5811736539286296	0.1462035866476353	0.29395501803088164	-0.48534325595141753
-0.6275705213722154	0.5298566145371864	-0.57508732890273	0.33888375381717933	-1.0973521175995031	-0.834907137005277	-1.7745177448165663	-0.3096976998582318	-0.4794080613681381	-0.5875764810185684	-1.571697854046421	-1.6719004106586937	0.8994505160332187	-0.17431985167067202	2.0798286066697074	-0.721395629869774	-2.154854616311733	-0.4132224737638842	-1.5707776378050196	-1.0598975656879117	-0.7585086969035586	0.3647779432464217	-1.0915546887444851	0.655767648420435	-1.0552124169636135	-1.6284293165739847	-1.071494253745323	-0.4602971821498903	0.9537285973532142	-2.5736471624146957	-0.97609728260677	-0.8277845026194939	-0.5642035046641597	-0.2641338103493684	-1.432544267886071	0.9456540595593467	0.32453658223428655	0.6751155055972026	-0.5165840656631537	0.3603127101007186	0.28496027119382417	-0.5461276380868207
-0.5713538871256726	0.5394657316549887	-0.6572754038770088	0.35251724714176297	-1.0354688495970519	-0.8679601483743365	-1.740250929252466	-0.46018378047413167	-0.5263499730594919	-0.49040402520358856	-1.4601996168151312	-1.820497374992519	0.7596700128332956	-0.013940087285529573	2.167490734558453	-0.6208189818400596	-2.1840077519183256	-0.35539593899713984	-1.6761549920084355	-1.1355179223741936	-0.7551789515619941	0.23253778223918528	-0.891936399124836	0.6520487063302445	-1.0391890279452043	-1.7455387575293067	-1.14236055924104	-0.4851645830962533	1.200852084993987	-2.609720021733033	-0.9582256658067216	-0.7177624339131128	-0.5321652638881578	-0.21567054036589636	-1.4849739725484656	0.9661939397521475	0.1928669438425262	0.5245496316515241	-0.47554139450464117	0.5321503295017794	0.3430550552206427	-0.5902678466983486
-0.5647817008997499	0.5147179048727222	-0.7148356933189233	0.3580919996277544	-0.9857634134505044	-0.8653827498871216	-1.6919502168618645	-0.5944225508213226	-0.5501416251421719	-0.38814696414247457	-1.4040362266174187	-1.9808877491941068	0.6721073149707824	0.07043523756137318	2.223218409979906	-0.532208960488104	-2.1960092425957	-0.29981241009541626	-1.7642125388600818	-1.2140729567974324	-0.6678392027217408	0.13925876064672166	-0.7116756424264725	0.5840487122175381	-1.021033367981096	-1.8926509780413798	-1.1908277861312189	-0.4939363032930868	1.3574241624093504	-2.577298398409427	-1.043171396813703	-0.5866097531100269	-0.5163109800990958	-0.16779084560937324	-1.4915122651298929	0.9423513915988296	0.08272987201356376	0.28897873237694016	-0.4545925311008201	0.6131850435347854	0.33711792859552087	-0.6187060048156592
-0.6054640767941073	0.4915361515040231	-0.7200123745354746	0.3414625508855283	-0.9443271544083378	-0.8654393960077161	-1.6555022639586767	-0.6721661950712812	-0.5322026793848029	-0.2961398215934065	-1.4856181374578274	-2.1188838956692657	0.6078689377605632	0.01983670152363969	2.2205594899032297	-0.45906230737558634	-2.1988523141736422	-0.2745555495331111	-1.8039048492421919	-1.3188566734947447	-0.5689774779376622	0.029206732492230835	-0.5858767529626115	0.520432636595257	-1.0021878556521988	-2.018211906195786	-1.151118983636331	-0.4863852431883715	1.375081827100016	-2.451127910146977	-1.0748831999811057	-0.4405364970553018	-0.5297976109215489	-0.18805682167251997	-1.5362317191066377	0.9411072358602773	-0.04522840785572686	0.0059900638712640395	-0.45426366354345954	0.6912273890954332	0.24304415722046374	-0.6465858678042872
-0.6684882648173645	0.49215484717358066	-0.7041959612866034	0.30302709752122653	-0.9506081140668587	-0.9082355401196658	-1.5514964518947763	-0.6959814707094536	-0.47439718266496456	-0.24620846002292077	-1.6460596030279036	-2.24034276628491	0.5779829287923732	-0.13681082100413483	2.198465782874361	-0.4329015001363369	-2.191115430863178	-0.30884588577098615	-1.844456638786114	-1.4342785969885328	-0.4619235225513195	-0.16393277187680097	-0.5328692081496571	0.4936365505414244	-1.0256114791292121	-2.12495418952023	-1.0541845298559636	-0.41669406816174454	1.3134755760827312	-2.3005820408456112	-0.972954671482072	-0.3550248392595329	-0.5154718119590317	-0.2607649897210661	-1.5947371013093228	0.9562180728303128	-0.16633237694027708	-0.23572490611161498	-0.47031240034262256	0.7275141562027421	0.172778263612142	-0.6345127356465079
-0.7150367242852759	0.5254484078915971	-0.7288898321110924	0.24466285210666258	-0.9582672699094399	-1.0224341192456614	-1.3611061215327718	-0.6267319414371124	-0.38239744967465417	-0.2436527060632241	-1.8350266261061965	-2.390317836940359	0.5706217070262216	-0.2943114273850215	2.212089321823923	-0.4642167634553984	-2.1320867398228174	-0.3645830452114057	-1.8386746880611597	-1.5359704210701164	-0.3553716716212455	-0.28001086364712163	-0.542447676512263	0.4404630672783516	-1.0338583505809604	-2.143378431614238	-0.9321879630255463	-0.2911080158938044	1.187357382390198	-2.1598404163449194	-0.781350623515654	-0.29355646570903937	-0.4583184675625547	-0.31182782207913	-1.625516422046422	0.940247637350008	-0.2309300766286698	-0.5115936809141456	-0.47340375538180374	0.6842451959932656	0.09420039272865141	-0.5661564758283376
-0.718440501173633	0.5745187081833067	-0.7884106518860834	0.21531007371103278	-0.9621307379008307	-1.164077743801491	-1.2055565902451526	-0.4380355741306262	-0.2742626872601154	-0.27424104555980305	-2.038226837111307	-2.5118827157345907	0.5472146760170058	-0.4480531330381326	2.2178731582793705	-0.5252413791540884	-2.0110231591063985	-0.4292615020041775	-1.7651761973142386	-1.6323431417534624	-0.2873497310721366	-0.27340163258460315	-0.5813633385509119	0.4037662214877171	-0.9867602482215609	-2.0243533202271253	-0.8115820919606005	-0.15087404252047062	0.9992138475374036	-1.9518213878671957	-0.55432077741628	-0.20287893655542658	-0.43452205673360733	-0.3496541072441166	-1.6517004333748784	0.9146180291358629	-0.28018080729171196	-0.8080631633856722	-0.41946947597478845	0.6429367530587828	-0.025907678897564963	-0.49075174001054045
-0.6821576879594399	0.6311100277080599	-0.8612366438091487	0.2149498005911908	-1.0110454057450453	-1.2640864697176342	-1.1486748243757663	-0.2341238918330788	-0.19589254434244446	-0.34951472534117617	-2.2236429609147157	-2.615823734838794	0.503267906371903	-0.5513295970055591	2.211047683030999	-0.6118051591477288	-1.8699182541520365	-0.5205794942075599	-1.7211344014768706	-1.7270913086895647	-0.273052967343672	-0.23321861851961434	-0.6275756872218109	0.43708892776605524	-0.9577237350492517	-1.8238277006168335	-0.7643576144778589	-0.022364083520251248	0.7919877415078238	-1.6850106983261264	-0.3258942152614824	-0.11434469445454018	-0.4520247065120782	-0.38326273508706027	-1.7069058282841052	0.8693986232929044	-0.38229332015317397	-1.0243705939101226	-0.36297002962036257	0.6112589212997033	-0.11529112023877863	-0.4203018734598082
-0.6083065925998147	0.6793296214541273	-0.9917110388969664	0.2037244486466106	-1.05374689407094	-1.2923245608358445	-1.1612450632510396	-0.13563449636053013	-0.17633007388524483	-0.48327481678969963	-2.3210559643556405	-2.741443426463963	0.4419243916539906	-0.5172062428810611	2.264746903960969	-0.7385944179953859	-1.7303047965828253	-0.6023416669037879	-1.7370998780282014	-1.7952177561546818	-0.2912080074202971	-0.14163355951039955	-0.6969568965394306	0.4814453165371462	-0.9738725517703513	-1.6147942505594628	-0.771725343107684	0.08028491399351122	0.6200210861738564	-1.4747265512220404	-0.13025873686237016	-0.05029338522512661	-0.4952418657253544	-0.3650923246115935	-1.760692537067176	0.7966946861346897	-0.43037380263345887	-1.1784783439111677	-0.36652179923985023	0.5508268361740714	-0.1371100605861014	-0.29014932158549744
-0.5063924431074546	0.6750567544862536	-1.132406625833635	0.1827148372368193	-1.0863491415070583	-1.2238394010326048	-1.229893491081298	-0.13716925856832654	-0.22840312536864954	-0.6659977735713525	-2.321026373528347	-2.8615771948472752	0.41132155959247196	-0.3613584864655789	2.3091536103961645	-0.9280142034811656	-1.6079128955390112	-0.7036149180149396	-1.7434027252148638	-1.8470200587079675	-0.25540003172331155	-0.024111434062557134	-0.7910114379743367	0.5105811343695731	-1.0050099789626805	-1.4312842918433302	-0.7798919820708669	0.10963753109229961	0.49376319576699723	-1.3430115934861062	-0.02204498611394201	0.027661811807838943	-0.5591385255330588	-0.3303165463147499	-1.803530689876626	0.7351655296100009	-0.4365594001709064	-1.288168076850467	-0.37734154187699015	0.49968141182471665	-0.12778877178465992	-0.15371594951349996
-0.4062526028441309	0.6202828534908195	-1.1711105785888742	0.17941549392878395	-1.1392854310031324	-1.066164924347484	-1.3206689832330938	-0.18588472795708383	-0.3164943729704817	-0.8603964905478307	-2.2864938780801216	-2.90289388245142	0.3907266807186381	-0.1754928419687026	2.332042252293322	-1.1125385507805927	-1.508615125099615	-0.901153064675621	-1.772625016716652	-1.894263129777049	-0.12815619188493893	0.04767370163751097	-0.8932402743993217	0.5701827228348944	-1.0866320564869896	-1.2517183604867717	-0.7738261813916936	0.060811127407656373	0.3645157956735852	-1.2666060995222415	4.8522399088846145e-05	0.10635891589751637	-0.5951028743929296	-0.3679306223062989	-1.84988471699873	0.686937528981091	-0.4915945004230221	-1.3423443238606818	-0.36024042889427976	0.4829310273875042	-0.07969804612117327	-0.07279804929995329
-0.3063662353278134	0.5918615211705598	-1.1500293704006193	0.18508505513052526	-1.133117438244949	-0.8925728877742636	-1.3622827877288597	-0.2636548336244161	-0.43010101492888797	-1.0737615921725794	-2.2195298359213105	-2.910738487666831	0.32778409910021167	0.005760817947283103	2.3493389385653045	-1.2150319312218936	-1.463428930102668	-1.1163587232868186	-1.8291943724580815	-1.9589308499093208	0.021814481237131745	0.044396855984664786	-0.9924350933586666	0.6465564938394255	-1.239591139915182	-1.0587145644836695	-0.7427574462056779	0.020273857371801676	0.25379217989965663	-1.2600135900873068	0.03766462525531913	0.1530715824311928	-0.5688189294345081	-0.43485609037871165	-1.9150825967965523	0.6507439074959809	-0.5292430562455529	-1.3657279341446087	-0.35951692026808696	0.4740571070901729	0.017522402365196428	-0.042754792687681155
-0.18987740288264682	0.6239370247891356	-1.1227581731832117	0.20038718185227805	-1.0611575227327903	-0.7470490039574568	-1.3327800353001393	-0.3429332400821726	-0.5369529923954134	-1.3034297137928668	-2.069859431485044	-2.9398112306442177	0.22028820521924733	0.17107247335823092	2.3254634809695887	-1.249377703894414	-1.4577427869467867	-1.2731847771919491	-1.8557861368282496	-2.0517924383002346	0.17141518265458183	-0.01736335360796264	-1.086615007416121	0.6776872408725533	-1.3648934149006404	-0.9270403939219278	-0.7205950817729895	0.058085932783396445	0.21850478986118502	-1.3172500950788213	0.11194452456635565	0.15840232202385857	-0.491975104037251	-0.48881027272484434	-1.9770113303036623	0.638347592137332	-0.5576968049178224	-1.3358026956359619	-0.35126234457835454	0.48189917619014117	0.11420850945530887	-0.039544595697752184
-0.06489723341280093	0.690543480464839	-1.0205682831254057	0.24303214219579697	-1.0273126393930085	-0.6606919931054814	-1.2278271504442642	-0.3461615330020178	-0.6102320825506584	-1.5059799407671135	-1.8626940496229802	-2.9343518094470062	0.09597453876393412	0.26424522544035883	2.2148578880893277	-1.300637345009735	-1.4551094501573807	-1.3751954548888623	-1.8428679045779082	-2.1685506882635273	0.348737335368072	-0.08617711231773746	-1.1597323208856458	0.6686731163360625	-1.4046226397271058	-0.8602736450491573	-0.7011845195996322	0.14847155448798927	0.2078599002296261	-1.370023978298995	0.16981301022619197	0.0889653171235022	-0.3573785284291875	-0.5757895076869699	-1.9859243800962685	0.6171517025551154	-0.624601565309366	-1.2765304840970981	-0.252865171416284	0.502673780297074	0.18607742725241036	-0.03336845583669262
0.05466948238886077	0.7632788901170849	-0.8604215918729278	0.30357698807256883	-0.9970149167236839	-0.6366173918512439	-1.1462353944570491	-0.2998275911770758	-0.642562271943547	-1.6866313917077513	-1.7024005381893619	-2.8819042630912644	-0.04176577563188481	0.22806913829430625	2.034298026800036	-1.367878390151413	-1.4869658341495522	-1.400175780481512	-1.8336219923826	-2.2981743558058096	0.490568630988535	-0.1408837727932223	-1.1806695488510286	0.6156720343619434	-1.3556117649017139	-0.7541511374526463	-0.6562680053021378	0.27366018253989466	0.1634642844171677	-1.4400060015313811	0.18797031894666752	-0.04688610837208892	-0.19104341495228688	-0.6627952687957755	-1.933741403455813	0.5431809886449231	-0.6689706892671791	-1.222209670717272	-0.12641559561141813	0.513748983148787	0.25922282727391527	-0.019550651401778307
0.12412101506832288	0.8228476825515816	-0.7479444246741453	0.332379875916859	-0.9197003701357367	-0.6304429647060379	-1.1231612573435341	-0.27545662577401	-0.6729281968847941	-1.9038704782819373	-1.562495106759021	-2.8145360655994525	-0.1473593313036195	0.13265704109776116	1.801080583373696	-1.4201482010512227	-1.550678602133901	-1.4053684926895775	-1.8232561527946245	-2.448393172466393	0.539325616347164	-0.19275790567048345	-1.1590051596748723	0.5219596194402316	-1.2165124426205627	-0.6487047488320619	-0.608865992189761	0.4728548771068339	0.12133175537677596	-1.5535662025157266	0.17768540981129072	-0.18369926523748997	-0.08869487215523765	-0.6940430695842437	-1.8576874906925975	0.42564220287202775	-0.6736182463358567	-1.1268681499614683	-0.052782149518546026	0.49087628160721347	0.3408880040024701	-0.018608528372124865
0.14977607810450388	0.8517910393430279	-0.6841721177723674	0.3192393879141625	-0.8889281864850093	-0.6344648392685082	-1.0775008691002463	-0.24880997847662628	-0.7094073938439152	-2.1156752248576085	-1.4008700080973173	-2.742264989848009	-0.15783597651386705	0.0431098953913649	1.5221132677002291	-1.5268376713665417	-1.608961569481691	-1.4754547444445953	-1.81776069512361	-2.596699208101996	0.5448751919164379	-0.18812033597535238	-1.1497275856063802	0.4289368096743134	-1.0575955433146835	-0.5942208280219575	-0.5416983456447595	0.6812754909746512	0.08665903088133188	-1.7196636325354	0.14089463916962564	-0.28127378221460414	-0.05998333364877474	-0.707942770444308	-1.7299748983355543	0.3265169220296814	-0.6896339286084966	-0.9936502403686307	-0.008319255763494186	0.4121116402084078	0.37680762008445795	-0.046942006152803396
0.19263107754462275	0.844289354349655	-0.6004861095098956	0.292503330073181	-0.8924979405355329	-0.6303296724648367	-1.0010175663545802	-0.18511734685318737	-0.7171842775912423	-2.2848661369895007	-1.2691020541719138	-2.6109473586238074	-0.09147470014262349	-0.06267250239457778	1.2365671807030303	-1.6881799172014833	-1.6980988546097542	-1.5777726832189098	-1.842399097762371	-2.7167327680395763	0.5391142039445211	-0.16193334063099715	-1.187038478076427	0.36000092285016755	-0.9549956825157828	-0.4948595101847137	-0.4075701774559947	0.8045337728343707	0.013402073889348004	-1.916661337547541	0.055694959788932706	-0.3743693788123085	-0.07029311365527266	-0.7068551984304479	-1.525714937171414	0.26740821394180897	-0.6346991353434719	-0.8593480830037444	0.0356174498997818	0.3240603380333216	0.4233843784585395	-0.10134088775388783
0.21899224323317817	0.8117691632185849	-0.5297307900734479	0.2659000044342494	-0.8467915326607759	-0.5974182763972764	-0.9451402716282008	-0.08220889467888337	-0.7164827545727984	-2.422715434773541	-1.197936114537827	-2.45413476044952	0.032756255955763924	-0.14392873940353862	0.9915627719883379	-1.7724643397326951	-1.7946933766635667	-1.672470547273694	-1.9045420456440687	-2.8380764519668693	0.4913085743977681	-0.20267175226426293	-1.274749164810447	0.28283903166758395	-0.944365684712964	-0.36419951808685835	-0.263056174933619	0.8538711505110597	-0.06697941553320633	-2.1257960214680964	-0.03353615002445405	-0.46364552796990877	-0.12726663630745125	-0.6531662775511119	-1.3155026624779562	0.22913345922130307	-0.49507180930894135	-0.7199138195178081	0.07610104621078193	0.23016187907317534	0.5315291399351354	-0.21135992155005384
0.17470693329210357	0.7834638363363734	-0.5261401558679257	0.2313517084156206	-0.82223252852837	-0.5576810227976299	-0.8525854305945153	0.027050297665593803	-0.734842614141237	-2.512220628709429	-1.0845736551872258	-2.315820589438604	0.20553819156797143	-0.1539791335480181	0.8057124820928806	-1.7650823297691431	-1.796021696990967	-1.7848666493867362	-1.9804887497610146	-2.9308594329183975	0.3746617812416815	-0.24440987952043242	-1.3995701478184366	0.1929933313694459	-0.9931884179843238	-0.28345964371160376	-0.1944978326231453	0.8795901747775045	-0.13372650563765004	-2.3202581459283396	-0.024584469851070722	-0.5385781406977563	-0.23372110893266607	-0.5730838407256588	-1.1270024537152787	0.21379641211698708	-0.38714149119604213	-0.5940326531825275	0.13470524493231184	0.08597787176147627	0.6395551588792282	-0.3303814642962407
0.12095260573076005	0.7696205207300462	-0.534687186982912	0.2038002956192062	-0.8688878583659221	-0.5120808957160665	-0.6928458196818056	0.10167149466521334	-0.7829069626621004	-2.526371434844168	-0.8973820817463741	-2.194785751537308	0.4357486850037402	-0.09349015658826357	0.6336227888828944	-1.7346477272878347	-1.738134895354856	-1.8424473752915602	-2.0126280614483623	-2.975587065927228	0.19622971341433454	-0.22896982712227393	-1.530358867659674	0.12671735014623026	-1.0822107299672337	-0.19669104180099456	-0.15496656575789267	0.8433110213420569	-0.20639673642947076	-2.4196190958220503	0.07667744416696613	-0.6168355961612358	-0.34904678760998653	-0.46483063612656317	-0.9921655897246998	0.23175749677897448	-0.3350152935696451	-0.5043292208413928	0.22626197290129985	-0.11296303909035177	0.7064962615774792	-0.39849346999561297
0.0649713390350117	0.7294053022088648	-0.5158088218655292	0.1695174640046731	-0.8828053804869563	-0.46135429472037026	-0.5516458761513469	0.14705282546462578	-0.814996629877238	-2.474072638026807	-0.723240063140714	-2.066939888161819	0.6845690087471856	0.01482483388660658	0.5036372321448012	-1.6521764300108306	-1.691107694991865	-1.7931934245842853	-1.9471513762117367	-3.0108294012505303	-0.010346630514335532	-0.2650706690604122	-1.6169161262662577	0.05640225301048949	-1.1640523059712484	-0.08493420940509266	-0.11940026128780909	0.8090757638748016	-0.2806874491074602	-2.397204563743271	0.18609744969053502	-0.7201805013572121	-0.49374335118953194	-0.33633798161099754	-0.9002902425545407	0.2633364315247337	-0.2507574244108744	-0.387844868530563	0.2661864943647872	-0.3118007648224421	0.7362709516024688	-0.454148515636234
-0.08962893144203052	0.6850912248768719	-0.5224834363702756	0.07633945816738523	-0.8627650523678716	-0.4071156342475845	-0.4518301437125384	0.1718736349630782	-0.8523978285177451	-2.395489929434461	-0.5671188583550801	-1.903157252245459	0.8937159312865541	0.10474520377873911	0.4193467245594701	-1.535281654693271	-1.6307739874894984	-1.7693806910857628	-1.7478303451393817	-3.0248215254606743	-0.1690116386949324	-0.3473805886793649	-1.614659419060409	0.004607980059012401	-1.2645198958244523	0.025216840422981807	-0.11718106591737967	0.828436000684644	-0.31225890654489075	-2.2843543253134566	0.2685989276005293	-0.8234704504749167	-0.6839348160768146	-0.20689038581497	-0.7967261553449437	0.2854145406306519	-0.0827432210288024	-0.264927312772222	0.2077796161776765	-0.5384296828035403	0.7428017908901052	-0.5587939588188233
-0.2719120469312971	0.6761008034286271	-0.49624757539617886	-0.06674585563973344	-0.8506098138920345	-0.3216649613251846	-0.3317527933606173	0.14596790735221635	-0.8974556498167031	-2.281691621544826	-0.4598225185990694	-1.650380750405612	1.0899324680269564	0.1681933153539738	0.2834402736300155	-1.4309233454190704	-1.5990807305550734	-1.8168525275441136	-1.4179987055862233	-2.9385891644577122	-0.19562317487711997	-0.3447702201084525	-1.5268233597038423	0.006627538015276224	-1.3726699324673064	0.13626938221895352	-0.1211164390409419	0.8573911935673978	-0.32511100426278416	-2.109635921417329	0.2989775018059404	-0.8491349390292996	-0.8763141121864061	-0.038051462199863606	-0.668520106944021	0.31396225957703344	0.11546338546849406	-0.19202972089790057	0.08356633976285613	-0.8023084290094898	0.6914159599496766	-0.6650096070508328
-0.3766143966407183	0.6611167676815508	-0.3928240932186837	-0.22738974360340897	-0.8476726744833739	-0.18596917943216656	-0.18974927291575408	0.1293236758228718	-0.9150538558222585	-2.064291118931084	-0.4454117857085068	-1.308636884686926	1.2470821461807142	0.22439021417775784	0.11061046864610899	-1.3477008962510377	-1.656664581941073	-1.9001202795196064	-1.0407133983715184	-2.7711291160924936	-0.10019690163592647	-0.32161014151121703	-1.3860800536323583	0.053594574876171565	-1.4643262262066687	0.2036277351956659	-0.0792476197188393	0.8787101640134238	-0.3203613159757364	-1.9077022862641606	0.25952027324028915	-0.787858911752768	-1.020591091695921	0.15187574802545356	-0.5334056739287558	0.393859679005415	0.3353697368404115	-0.15118972148392787	-0.08027547731382759	-1.0107079758371569	0.5867444175487765	-0.791777494707501
-0.4818236918441503	0.6300273102863294	-0.31909493563656105	-0.3847911734884981	-0.8727965131174464	-0.025660658139228576	-0.05865143916633534	0.19508029800161392	-0.8835454505366883	-1.755125597827614	-0.5138553692318525	-0.916565636184235	1.2710405795694162	0.19610515267299616	-0.04007080621456203	-1.311982328743193	-1.754051435418246	-2.0108878979224274	-0.704761225393298	-2.5827070838918553	0.05265426547209849	-0.35379543059298857	-1.2256783203454726	0.12684049392404897	-1.6036136900418516	0.20931840324304937	-0.01758357769250296	0.8961684420750833	-0.27708327387787735	-1.7209821344223841	0.1695590618524784	-0.7163060978388291	-1.1296829499041958	0.2919338024932867	-0.35243066983526794	0.5213969527135699	0.6280655251800417	-0.12296313781816307	-0.27394558184305107	-1.1334294782436767	0.48557577985669687	-0.9526362786593958
-0.6123259461594696	0.6415118486524753	-0.280501125034862	-0.5194953968234769	-0.9675757424968847	0.10691958712088634	0.0986200426521447	0.26649966349876636	-0.8162192842808176	-1.4509639739504931	-0.5975974104644813	-0.5067645198129275	1.2323321325294407	0.09528130478326913	-0.214326011651944	-1.2675866618045046	-1.8342866439662022	-2.1453453453928164	-0.4346503651748961	-2.379611663006421	0.20751385040519463	-0.33685580476047905	-1.1075271608569939	0.19311647514726546	-1.7835397295479942	0.15894753953650298	0.00812949933287573	0.8648003164521014	-0.2506805948704674	-1.5809842802169163	0.10918283600222618	-0.64766595607346	-1.2028404295433153	0.3697084645576197	-0.1583173985734391	0.6757175063207086	0.9151106865800577	-0.15841803996427717	-0.382504762527541	-1.2188323623455246	0.4476969119884163	-1.0648187060792123
-0.6709867818949904	0.6614261155163316	-0.22626712862996365	-0.5980918221786992	-1.051329402403817	0.19559908891738714	0.2872023249567514	0.2900238635458141	-0.7328783496895936	-1.167759532542886	-0.6941522799139751	-0.14795333734179292	1.1768886232720364	0.041110480110629434	-0.43098688058022033	-1.17783696172133	-1.9076938199540199	-2.2759005771802188	-0.2797357574630988	-2.1909276060078366	0.29028180603837955	-0.23974453994688966	-1.0594592973723982	0.22909908702653653	-1.9056749550405736	0.06888285761825455	-0.0018716744698607873	0.7636274660264791	-0.24520448366893208	-1.4954506962662204	0.1353712620413711	-0.5773496539207048	-1.2316418789219274	0.3519624724290259	-0.06070562489315736	0.8768635577242072	1.0942924011919024	-0.2453385696904758	-0.4097021095212005	-1.2499254784261005	0.39518302698920993	-1.0884415687116253
-0.7184767115660616	0.635112215320504	-0.2479871613087712	-0.6155555876195107	-1.1041527249995553	0.22525333305055195	0.4354048673127073	0.32916029984455014	-0.6586371708233383	-0.9400553060705785	-0.7466464075276434	0.10029131486347347	1.0484945792085183	-0.011354176855783027	-0.5878631651040709	-1.1287789727003994	-1.9634832737047638	-2.3751151790727874	-0.21704586829660671	-2.04228093813491	0.25487022859634056	-0.1607114659807854	-1.0594592973723977	0.22360687453572353	-1.9554070391564224	0.0017498776335251709	-0.09732666466994158	0.6484596057075297	-0.20139559405663837	-1.4018370622901426	0.1882877544138065	-0.547810761847939	-1.2496540236425788	0.17938336213210954	-0.07347380002858601	1.0787334815574092	1.1840337189784658	-0.3187782854508251	-0.4289079748710174	-1.2461076289958524	0.36288505814854505	-1.1396302533227847
-0.7967454748020663	0.6129938451338564	-0.3726460506894832	-0.6164657512906934	-1.130406232636957	0.1349594168170009	0.47707607015949877	0.3821095960134286	-0.6297344224634178	-0.8443086919383769	-0.7427404183252738	0.23629980799013336	0.9489664497111366	-0.09932844920800588	-0.6896148282444734	-1.1389065723346077	-1.9880222439635495	-2.4627460383473636	-0.14708947348929435	-1.8968309727968873	0.14728774220340138	-0.09200878678467084	-1.106474030827596	0.20331277995083868	-1.976667034762063	-0.06910175671880342	-0.27690395404510204	0.5273587695920191	-0.16524208438935212	-1.252778733579225	0.2166347416295138	-0.5417655932376979	-1.254149567250065	-0.12105177516006445	-0.09392138484692023	1.204234864057029	1.24692619988626	-0.35253453275405683	-0.426770335748179	-1.2542592534550294	0.43519926044253127	-1.2047414227054818
-0.8096363745069091	0.5780762082832569	-0.47968219550320795	-0.618494657807705	-1.0772891961003548	-0.0322316081286219	0.4360075499985073	0.3824535944393181	-0.6394154401179533	-0.8859002247982751	-0.7708812950787148	0.2600456399935398	0.9418809291347312	-0.14574154259140515	-0.7608300278238824	-1.1646011473656341	-2.0252152131307115	-2.5500389104367986	-0.026085225434653712	-1.7164531018930902	0.010636050447591023	-0.018446378866112365	-1.1959148597527682	0.20353443875091703	-1.903574041020547	-0.19826865274482044	-0.5023742036807473	0.3872099585506918	-0.14976368844215288	-1.1039908667938447	0.21806320123164852	-0.5225859219197513	-1.24755610329242	-0.4588092008303136	-0.05336546624042354	1.2612171968826504	1.2587624243633282	-0.3512695770199978	-0.39171305413361945	-1.2673981587014684	0.5037137016964379	-1.1907142575973124
-0.7917122302543905	0.4721052406320152	-0.5833700188492067	-0.6004620400724059	-1.0045159189057977	-0.17730232298064258	0.330509380807864	0.34569868570440077	-0.6858161769093615	-0.9908744558586434	-0.8389993795018647	0.17690872593696644	0.9564103818342085	-0.1563251141440822	-0.7492075318186184	-1.2842933159325427	-2.0809114514198797	-2.6135190490277065	0.11760406352734439	-1.49223848229347	-0.13714121899709636	0.009767817602462783	-1.2861329989377321	0.24392559787617296	-1.7830066618115707	-0.3162795856680456	-0.7665768098482936	0.23212935196394616	-0.10112129251421882	-0.9470215267610056	0.17695530823686206	-0.5086270780379227	-1.2036496273926633	-0.7510212326518397	-0.03193096933432769	1.2706275384687788	1.2501025878108993	-0.2853834540716152	-0.37421730008207427	-1.2961868071079299	0.5287980616875798	-1.1221137436603443
-0.806630911935275	0.35836190863196765	-0.7206071421646036	-0.5997794173190198	-0.9959078411004164	-0.30673870854755686	0.16692408037623124	0.34617499121716133	-0.7664913240304932	-1.1042961263226374	-0.9154324863936907	0.01188049392221353	1.0379352236413395	-0.2059905897174729	-0.7091044382910265	-1.5013503106502846	-2.103795847235766	-2.6598847456074175	0.3140601640603102	-1.2027272830465143	-0.27144094777354655	-0.01808537044673051	-1.3668729678581257	0.30438919278623866	-1.7189758195892737	-0.3954418490994759	-1.0155113518672834	0.0821868727416895	-0.0891911931108706	-0.7359259938803123	0.0749950361911141	-0.5377812775627653	-1.1138586364058536	-0.9783237835485938	-0.0498495919277707	1.212491533958319	1.2443850895465514	-0.17554915476270821	-0.35267647507500555	-1.311458204828922	0.5991530121952768	-1.0389975563776108
-0.7815914255703911	0.314840535126595	-0.8004161466223394	-0.6117632389895858	-1.0160159493596983	-0.4362600632953656	-0.006648533134382245	0.39314400705912356	-0.8402915455708682	-1.175238475709153	-0.9789344017594936	-0.2168056493338181	1.1631311339038337	-0.24949786622620915	-0.672784138274582	-1.7157135192760642	-2.0834981804785	-2.723057623120927	0.5411449765416735	-0.8844195585056479	-0.393901582002211	-0.08398329192303686	-1.474818795871265	0.38137868267987135	-1.7150875608059426	-0.46556102122788506	-1.1936091776621591	-0.0677272190365626	-0.16934916779050585	-0.4991365780737179	-0.07813583315779322	-0.6119994612730386	-1.0443875025248686	-1.1657840621327187	-0.04577857956574961	1.1498539477756515	1.2015205703951468	-0.07789457209318512	-0.26825617310072974	-1.2619981374352633	0.6700423040992324	-0.9302695800665255
-0.7395511599599355	0.32443031800472266	-0.8559498204390522	-0.5641692636840097	-1.0307242397830634	-0.5123924493793618	-0.13252311694019203	0.42233095042457797	-0.8706775140269277	-1.17728307887691	-1.0555450536150695	-0.45497952457335356	1.2001026634484302	-0.28951283071126555	-0.6274180276880084	-1.8926486422971727	-2.046654769292233	-2.7332586908906196	0.7099935646041444	-0.6312511987333517	-0.5263778788058999	-0.15393561564777988	-1.5949759173204994	0.47326856968983594	-1.7630009432328138	-0.4682373255075979	-1.3310217549991594	-0.24106095211704423	-0.2775582427065841	-0.25524753672181044	-0.26996208595121063	-0.7110303143244352	-1.040131721243115	-1.2682015144623195	-0.025731927783072307	1.1292009625157091	1.1581545163082716	-0.00597280321370489	-0.15621099630822438	-1.1977482028793838	0.6539823765782787	-0.7596057379171264
-0.7415246263473325	0.34591065828214	-0.9795293167150365	-0.47300120262058176	-1.0954316802938382	-0.5240332271622952	-0.21158934548214878	0.4374668811635047	-0.8805589668295906	-1.1356646433437516	-1.0884500535623043	-0.696386649259779	1.2058372481950923	-0.36034544939000673	-0.6201539676847204	-2.008844069302397	-1.979166775114227	-2.657119395910816	0.8331595329748713	-0.47199252654374124	-0.666015770748984	-0.25490689356090945	-1.6922399978926173	0.516689065749492	-1.8312963273465068	-0.38575081044452747	-1.4294060830882072	-0.3842756071106597	-0.4056880690853946	-0.013386959811421174	-0.49318270644489226	-0.8360004363215939	-1.0451667300834966	-1.2785467116673286	-0.06915605964463065	1.10601442375181	1.1361538504723692	0.03667427582035911	-0.0473887215778447	-1.1553391186677116	0.6283933608240055	-0.5910355025002939
-0.7279095187939026	0.37812150157842905	-1.101566822841411	-0.4021790919567111	-1.1613817567082798	-0.5354757435231348	-0.22309771486339097	0.46988211744879954	-0.9130094173113591	-1.0499796290107748	-1.0745719555629745	-0.924781270024696	1.2394452232248157	-0.4139031200432231	-0.69849616953151	-2.071396890572486	-1.8791465848476512	-2.578368381773111	0.9485120544199861	-0.38476447130859615	-0.7518492062204338	-0.3828427234139854	-1.7271688105342673	0.4979712115207164	-1.8329582444071206	-0.2858824033753387	-1.4387858821872226	-0.42220123229826517	-0.5603043925002092	0.20947366683007945	-0.7463692350366999	-0.9688842335903377	-1.0698622496339383	-1.2702705539033188	-0.1773154562628754	1.0729877441466462	1.0614920164122346	0.0701413903843782	0.005822049202980897	-1.0880624205995633	0.5934830562682878	-0.4738982058134142
-0.7248678458298385	0.36360148758352073	-1.192345985792094	-0.32189507146117285	-1.1852855528187576	-0.5544238708632335	-0.16945895582712397	0.4544815725361138	-0.9578467599473773	-0.9186138754823876	-1.0214268297489109	-1.0896239877269251	1.2561802854422432	-0.4675141084372596	-0.7771124868501225	-2.08473631208557	-1.810167143284494	-2.4697208648043487	0.9880480958635806	-0.42144794302058164	-0.7891106421855666	-0.49231158412178183	-1.6829624238241265	0.4722341619561455	-1.7697426822522946	-0.17573135354726455	-1.4060897370628922	-0.39182666721537657	-0.7111489046282522	0.36813339389751665	-1.0380924293394462	-1.0080129613220776	-1.144428332936735	-1.2804035419348936	-0.2905636183336445	1.0458877700596718	0.9192901443756298	0.10624684119372134	0.02999381466893129	-1.0417323018379085	0.4914535352155661	-0.35445794172071377
-0.7786945941760431	0.27462531660541206	-1.3044046128074107	-0.24094738995539772	-1.2270607125619237	-0.5649034031739019	-0.1036804455482994	0.36300445266813486	-0.995348176161945	-0.7651610272075711	-0.8692412049929372	-1.1894306878662495	1.2442699940453283	-0.5469042245175364	-0.8636233297572126	-1.9999079519780998	-1.7819228584282278	-2.2800486017251207	0.932885160568761	-0.587886094673823	-0.8526929222792564	-0.5552936683646236	-1.5537032499779653	0.45410739786090637	-1.6935767097949193	-0.08321574034128151	-1.3278852922089517	-0.3504093864154409	-0.862161052813487	0.4147542683117461	-1.2934375191078138	-0.9696810967253237	-1.2205828416475115	-1.2641960663137117	-0.3866025008740528	0.991303264657439	0.8257371610795019	0.12413692943258262	0.030980417341014154	-1.0422482274365876	0.3903442687897388	-0.19161023137288255
-0.818544131044525	0.14237911723768887	-1.3808873242281248	-0.26461164540613946	-1.3057534553339338	-0.6120896216322107	-0.027799825488432933	0.2757082367455301	-1.0412077380534128	-0.5969655139862948	-0.6810139525969122	-1.2874352489695988	1.2422849454791778	-0.633545553349271	-1.0095624069553546	-1.8167823013033455	-1.770364141193319	-2.099286909890501	0.8833479070603806	-0.7777492632631482	-0.907078762858146	-0.638547763849651	-1.3894149653921182	0.4079777386891923	-1.5762390939301627	-0.0719752623664967	-1.1436033086484791	-0.26641093961145546	-0.9991197115376338	0.3623860779798779	-1.4902792522820605	-0.9241225078354203	-1.3201141771172067	-1.2160511100903955	-0.5306299836819207	0.937103316483487	0.7412118066218156	0.09030839894454575	-0.051959980625142156	-1.0210952778906184	0.3415114022981081	-0.0419522434401989
-0.8577961964379238	0.029041804270788264	-1.3783099978352034	-0.40003641498080655	-1.38754149117507	-0.686777531640951	0.022194138257514935	0.2280247626344276	-1.0755623224423898	-0.42290521799434766	-0.5735400678771578	-1.362621549632174	1.2035764984392026	-0.7317568319388456	-1.1692072577446104	-1.5915403411523326	-1.7551001093609284	-1.9724495371396409	0.8111777022908152	-0.940388055346219	-0.8567890375803838	-0.7275224542879484	-1.250928366526481	0.36083830053934524	-1.4354151407370495	-0.12352933428091535	-0.9522494891742384	-0.1581412281851609	-1.1181413121424604	0.24929918536522383	-1.6616944045382973	-0.8564990535181366	-1.4675380371519604	-1.1971644936545833	-0.7208881296009263	0.9356103295972256	0.6114480009848368	0.04307133767546019	-0.20475184777453306	-0.9446351041659297	0.2846337292294378	0.07068379877167404
-0.9264511004839413	-0.034587178495171754	-1.3384825951138166	-0.5363334247403548	-1.4749326852727243	-0.7115035632820664	-0.011326498743213426	0.17539300347405729	-1.059307031929285	-0.3251140006943891	-0.5193000814533393	-1.3911112476273364	1.1002712626423399	-0.8682769073072489	-1.2956293133490127	-1.3230164910044995	-1.7436812153183776	-1.860114887242073	0.6425114279899431	-1.1267400916431114	-0.7598300244200569	-0.7606519192357897	-1.1561968129298184	0.3236488796374293	-1.345013124024571	-0.19297238743339826	-0.7890942455402533	-0.11195485679277055	-1.225037237943884	0.12826747368795557	-1.7775266064981146	-0.7650521392686794	-1.5974292771175302	-1.1645108070921022	-0.8328101285537659	0.9195041680363525	0.5035845541966675	-0.09213435949947546	-0.33149740438102426	-0.8110447691471716	0.2363648897671966	0.15941783078678842
-0.9470004981875894	-0.09456198996281502	-1.2805478223498548	-0.6657283599934379	-1.5589348723603884	-0.713259593020613	-0.0937218316448287	0.1797855987584302	-1.0267363203586417	-0.3098063796094704	-0.4479861876828001	-1.430175261436513	0.9751304926177966	-1.0036239923776222	-1.4361683157522591	-1.0566942929510603	-1.7070009311898608	-1.759855597686343	0.44457077254110944	-1.3483606657431004	-0.6596998252201403	-0.777258306527334	-1.108605365410903	0.2811889050447799	-1.2773762353499902	-0.29236187689463733	-0.5988056398438139	-0.1437204066317905	-1.3125991384827402	0.06044914585985335	-1.7861925947510706	-0.6935268033938764	-1.6386384268527998	-1.0928902110574137	-0.8588090938657658	0.8348337147746221	0.4364791798309323	-0.33280122330270484	-0.440451226134347	-0.6263090097790611	0.20840102336287192	0.19769594054714384
-0.9363003272247203	-0.1859356066604549	-1.2380109226512943	-0.7899846628529733	-1.6247945752545654	-0.7193773740452206	-0.1896344762136925	0.282482359593726	-1.013788209789637	-0.3416053394027443	-0.42357375516798673	-1.4550076772704332	0.8692612357563174	-1.1345990227007945	-1.6170571156077358	-0.8939792522807932	-1.6315430150474626	-1.693825192153011	0.2958287879005474	-1.5741474341303772	-0.46342983592012404	-0.8219955806522098	-1.112015500744187	0.27370176335327095	-1.230967985355375	-0.3875256227563316	-0.39827914617179483	-0.21857809646690818	-1.3519656725794982	0.04073923303643455	-1.7378789166521842	-0.6021898013009656	-1.6261408156239963	-1.0376362475239855	-0.8515306172185163	0.7220000997947917	0.34332742448318276	-0.5705406181213915	-0.5506876313613743	-0.4595618562850031	0.13846167171893525	0.1710024547069709
-0.9936937992252137	-0.26379458982621895	-1.2237585279827452	-0.7977779392874715	-1.6702976427087226	-0.6965206643838424	-0.2857767141866704	0.3428937754625652	-1.0086370264827693	-0.4042885680984546	-0.4449383324718562	-1.4447513859921755	0.7945186432168722	-1.260135643460373	-1.7809507562102396	-0.7962777028684632	-1.536323421051836	-1.659473403699653	0.17466827090739578	-1.8117515209048698	-0.21002564480690525	-0.8451001194926168	-1.152109665434781	0.30135985585184855	-1.2589070061291567	-0.40093531577888175	-0.21822842845094134	-0.33244013436173525	-1.3794021072729097	0.06707546303548495	-1.6863273967884573	-0.4730155393157771	-1.5545118208114188	-0.996255458703944	-0.7809047209379976	0.575687384941234	0.21740872001813222	-0.7671508807868905	-0.6068253234027049	-0.30963387730798037	0.029188856183564277	0.12166312270957638
-1.082590312639229	-0.3365106652387925	-1.212832426351214	-0.7068563808849895	-1.6746581650615764	-0.6794135359631838	-0.36280530126710664	0.3623958400684937	-1.0390430384536398	-0.4818489751069202	-0.421798305530542	-1.4443008512331819	0.7575746837912491	-1.3489629996657069	-1.9119779517412563	-0.7248923714314591	-1.4658525321035312	-1.6511773546098425	0.09239267478070146	-2.026035400662462	0.04329926665532049	-0.7843396255228937	-1.210859276360398	0.340519577198898	-1.41431192975977	-0.38152506684498466	-0.017346863519650348	-0.4281058206508311	-1.4394716944326245	0.12045788558811255	-1.575542418756185	-0.36183939296562145	-1.4162888400266485	-0.9395690832498225	-0.6217651467862563	0.389901001655479	0.10345998267960588	-0.9738085061400753	-0.6105744135566076	-0.135457395192895	-0.08688196933756986	0.06970678229647916
-1.1458860786057052	-0.4514720543382806	-1.2160265488039805	-0.6249037269922826	-1.6215637219050378	-0.6811129195811324	-0.3977321978680379	0.45109451111201493	-1.0969487527475417	-0.5513116774641409	-0.34243570673693063	-1.419786459935019	0.7392405546733103	-1.3828197650861083	-2.027106449906588	-0.7187795491458535	-1.4052391782164482	-1.6485349093442014	0.08741811357139617	-2.1796605396963	0.32413421701095213	-0.7039180576360893	-1.274423195991825	0.42516861007299267	-1.6836679212825616	-0.38144055197299165	0.15702271405290663	-0.4708005364308905	-1.4700373355269165	0.14851831036245064	-1.4113965386974798	-0.25376826503800004	-1.2682356038868454	-0.8656937647473759	-0.452201313707526	0.2640150619275811	0.010742890942595668	-1.1295064862067963	-0.5621322223574998	-0.01473080510127851	-0.18852557715965873	-0.0032903057788719603
-1.2100508939904848	-0.5589704269237377	-1.2444872812796608	-0.5440698159454037	-1.5576244563165247	-0.678733782516008	-0.38774488478905567	0.5176449758120325	-1.1453337975054103	-0.5744210737944454	-0.3039380404317549	-1.337047076548144	0.7303354062445968	-1.380740373194147	-2.107148167678676	-0.7274566485766949	-1.3642709828556276	-1.6496717753305852	0.1218493696902591	-2.2844180539138135	0.636152496755841	-0.5987812979608677	-1.3148934785500597	0.5521791025174814	-1.9667582462497026	-0.36679130749457667	0.2228588433756467	-0.46753598037057975	-1.4201935478557866	0.15933678738388385	-1.274454878172773	-0.10643101918295161	-1.2147985755392205	-0.7781044284116235	-0.29500472272857087	0.25643702242913713	-0.004604078082753767	-1.1657926449781484	-0.47143055003765	0.039200617480960674	-0.22771061288546462	-0.11414678226806325
-1.2896413365501602	-0.6305457821955675	-1.2603918082513637	-0.4372203932972297	-1.505591902023116	-0.7100307641465184	-0.340850431998656	0.4712051883175884	-1.1665799232068756	-0.5828954158713314	-0.34684474000324544	-1.2381944500161004	0.779575638732774	-1.3252899227418367	-2.1024607931105197	-0.7099211371895922	-1.3934474223276119	-1.689830798146809	0.11945324596640519	-2.351470199707367	0.9469287286352296	-0.43030144562342487	-1.3155955652363236	0.6757908266941139	-2.1601050499434775	-0.3552691132798267	0.18933419864635515	-0.38646144029887064	-1.3621635327252186	0.1446980356642577	-1.1791290073902756	0.06244900935586166	-1.2382653131702834	-0.6310169450737189	-0.15816319355972389	0.3129895559996234	0.03281042810322264	-1.1636241494340451	-0.4078275644442533	0.11314995329206663	-0.2322525147536842	-0.22266539790589196
-1.3347956959095384	-0.7173178498508826	-1.2445093097103683	-0.359401399411143	-1.423849052942112	-0.7865596730747039	-0.2707670453926825	0.4611233882974298	-1.1501642845752724	-0.6030724208163016	-0.34755491985822295	-1.0913201185843073	0.8646294557686229	-1.1738142210735567	-2.011810806578912	-0.7086778513009939	-1.445974334923341	-1.71720776014318	0.06095657331665945	-2.3992373203723334	1.2592905535344057	-0.1938687008070416	-1.244935555168722	0.7721877759723231	-2.2516986298314956	-0.4108517274258091	0.04183167969180177	-0.26249347233908404	-1.3242777838003026	0.10777998282861842	-1.0964053246532834	0.1879686921357698	-1.2345489971214292	-0.4447768692368518	-0.030265555186227745	0.40978487245886636	0.11693455461253406	-1.2144392283509022	-0.41246459700302623	0.1906075831742118	-0.24320651337703145	-0.3300325298408103
-1.3177043906828938	-0.8016731375469905	-1.1838870683999405	-0.3028574813389433	-1.3424676979421766	-0.845301700135051	-0.22748868871708555	0.46273753475734897	-1.1145469587530967	-0.6009471096287664	-0.27573798202373817	-0.8593477217920897	0.9644057163367735	-0.971580030145085	-1.8544685257529614	-0.7155936290563213	-1.506983854522107	-1.6870347223424702	0.020066201072623552	-2.4848670243400286	1.5599189900871169	0.04961759312648324	-1.1093576011461805	0.7896988211784574	-2.257844587263213	-0.5173404661342798	-0.2055346309320855	-0.2065985950977695	-1.2382246077761536	0.0820522921620244	-1.0695185405864256	0.2862576381304563	-1.2618219616734987	-0.24400046501961076	0.0812863517336982	0.5570024278495532	0.2986908152264526	-1.3033114040667961	-0.4758702620620068	0.17963556544223908	-0.2058916725381407	-0.462557836012026
-1.3040530727370336	-0.8287410730900895	-1.0866095183901812	-0.23415908590782863	-1.3011218124202764	-0.9150330745914484	-0.23268323948517616	0.3345584289892035	-1.0888511727632104	-0.5630143403322201	-0.19853551362235206	-0.5944067814594286	1.0939025651592627	-0.7707054416075082	-1.646168178715262	-0.7237526927002438	-1.6392099867617518	-1.6487192659906476	-0.009546762775443524	-2.600812997429702	1.820537629440393	0.22434566810706613	-0.9411326162123551	0.708547071594477	-2.2107151279781423	-0.6390700534251014	-0.4891477992729903	-0.23805188305275865	-1.1710584275287337	0.05919825945424958	-1.1381480885823476	0.3646524837896229	-1.357487129640755	-0.07670005791191722	0.19860552616649166	0.6981349306280549	0.518363116961815	-1.3806544118065358	-0.5973539377507401	0.10744037666665614	-0.13434929670542048	-0.5901282729161783
-1.3055558040228508	-0.82284412998963	-0.9597477859385952	-0.15290801651165617	-1.2783702786931983	-1.0407308161988822	-0.25664705103963426	0.15525586485110726	-1.0737584061092444	-0.4929328764900228	-0.11861068911021826	-0.3726111698115284	1.2062783700986892	-0.5912912437497926	-1.425011816049102	-0.7415990255594944	-1.816692225594521	-1.6430963882742193	-0.034445613645057695	-2.664930465486294	2.013927124754457	0.2916320835040694	-0.7504408573180672	0.552917965184409	-2.1853473751094663	-0.7853652968412629	-0.7128722818838976	-0.3258542473531083	-1.1930466903634744	0.01558627396160297	-1.2325533965101347	0.3375866152392276	-1.4344208659101618	0.022693413696223415	0.30954061303156577	0.8370053320637366	0.6680211417057256	-1.445636994944875	-0.7884588753325565	0.06399944125762135	-0.07186103897601112	-0.6749891324760546
-1.2671546828515434	-0.8285670649330287	-0.8094257747822102	-0.12101436453397492	-1.274732744502475	-1.1466024155969465	-0.28764216059509906	0.029537670898908564	-1.0497262318488125	-0.3582849968239211	0.011145088559421501	-0.234959549916775	1.224915770525346	-0.4391757291916797	-1.2238110597315957	-0.7571919027456626	-1.9420903252740267	-1.665065555308343	0.00657498271440145	-2.6719789325509518	2.132740895037597	0.276969587701503	-0.5760475393549127	0.3313084226178944	-2.1808319778126934	-0.93797098403274	-0.8549007855913917	-0.47639286289942084	-1.2224109397145706	0.018392316439037226	-1.3148644131398424	0.18049466549038265	-1.452313129467951	0.08495027995304108	0.415263570433149	1.0140600041662073	0.7445219371959111	-1.476863330779985	-0.9657513755052584	0.051479646729599614	0.022717388162182765	-0.6792461328322653
-1.2153195060889521	-0.8187452711788161	-0.6409082798604144	-0.14670752650172386	-1.294953819662093	-1.1645025897059817	-0.3176614981830794	-0.11261306324363143	-1.0349341179170393	-0.19912878181799334	0.17182328074782127	-0.19321882959828582	1.1218035255612984	-0.34024466110104756	-1.0589306034305348	-0.7932212917256602	-2.0411317531940982	-1.698249751667578	0.08007347346132228	-2.6627818621431603	2.2059160129010347	0.18063587948350704	-0.4620587509350004	0.10191619329310006	-2.176379294367263	-1.0896751792563146	-0.9348214081984649	-0.6255688811336053	-1.2007858883370743	0.01697239132997332	-1.3689236731939844	0.001255416196743575	-1.4542611983645268	0.07097100065293811	0.4919959852567023	1.2072660798564103	0.787018664061305	-1.3806905533989375	-1.027644249800384	0.04439426850769675	0.14249891782401722	-0.5968976013514686
-1.1939915849480733	-0.8074734094490834	-0.4816427258362845	-0.16100468083654523	-1.3147230272203794	-1.1743306916297676	-0.27174281736016886	-0.298769134482048	-1.0091381143530902	-0.05033009601714802	0.3143622958070351	-0.25009221741002186	0.9260005406055137	-0.2730909665388518	-0.9323440785430378	-0.8766768569978041	-2.0968979030794466	-1.737702074005781	0.11656227060393279	-2.63796811377798	2.201767044499243	0.0708893199915703	-0.3548651586571487	-0.07994253779282401	-2.159038914470626	-1.208136858163487	-0.8909996969503823	-0.7373870230602376	-1.1346255244327947	-0.07275335246652889	-1.3328947476734607	-0.16050780020547212	-1.403671347634976	-0.051500218566380276	0.5579957311258336	1.391378508148479	0.7535161303719837	-1.137204645388373	-1.0039000121590023	0.02434196023891844	0.24740794528992233	-0.48021391945664443
-1.151444373843606	-0.8542042667402822	-0.3314088284027362	-0.16940473305183215	-1.3305835800271417	-1.2321097346399446	-0.16176757678929046	-0.3487812133222188	-0.9504707464963058	0.12854577848833335	0.4728211759486329	-0.3537947181124041	0.669929275571813	-0.16792172277233217	-0.8288928994773345	-0.9289466678976126	-2.082612633593564	-1.7868023941743545	0.19089419568958305	-2.5960703485869314	2.120241136731562	0.04264735364458191	-0.23558564556574213	-0.20525364610338598	-2.0906181026542434	-1.2505351522788986	-0.7602151164530647	-0.7847088922127382	-1.0128099895414697	-0.15284389016581928	-1.2445842007147834	-0.3206772903377136	-1.3131610696709675	-0.21999430227465294	0.681359742096172	1.5190967499640595	0.6507349042632302	-0.8853338879405994	-0.9336867886626713	0.03593308868930799	0.31336942209502827	-0.36297194243313596
-1.1046786520211225	-0.8968942679396864	-0.15802305029430871	-0.20810565082023214	-1.3224499632031606	-1.2729799106515525	-0.07655972468727086	-0.2897193297395403	-0.8631211089425401	0.27807083646719744	0.6656941882292926	-0.42389262620282075	0.364948619477624	-0.005542543106458931	-0.7054861140629729	-0.9504969566333115	-2.0141924847998416	-1.8412797831974341	0.3356252775749956	-2.552259802370904	2.0005288637372076	0.059142661422471134	-0.1767858855911068	-0.2593383933223297	-1.9544976883119343	-1.2602543625578475	-0.6292825895977181	-0.7459032562610453	-0.8234930022883468	-0.2530500335768341	-1.1138642753460437	-0.4472411386048444	-1.204279003497712	-0.39501381806608754	0.8399750192012879	1.540247397519421	0.5400294261740719	-0.7299973237978934	-0.7776062459396793	0.054334435042303356	0.31921749182077375	-0.28987017402115667
-1.1183118647707657	-0.8809435202089292	0.05289917374179687	-0.22981684672656102	-1.2754331392845386	-1.3172205308387506	-0.046282094519661914	-0.2968374510136165	-0.7822655701880936	0.321142016356397	0.8361373534236186	-0.46682593853040927	0.06625395050958723	0.17072590804290325	-0.5594373906760995	-1.0143707691600343	-1.9434885571976075	-1.872098069260685	0.46525036207089876	-2.4922037186824237	1.8330638142967572	0.05944813008502335	-0.1692384537137658	-0.2656679835023243	-1.8040471589375044	-1.2489575413350698	-0.46310924025994876	-0.6531614767042274	-0.5813985963632724	-0.4581954040957389	-0.9534958773463142	-0.5471512889086405	-1.0676444481209182	-0.6072495176488771	1.0147509817435147	1.501180907328931	0.41942699202499084	-0.6663158379860137	-0.5919276230543018	0.0254082064761944	0.270889281092281	-0.3000241666740847
-1.168861572602116	-0.8719530987606859	0.28058503354724484	-0.2216253736859218	-1.2145213866249533	-1.4059566787558482	-0.07851126862224625	-0.33708526684213574	-0.7196696734280168	0.31051546041871314	0.9226905232488603	-0.5217911791275821	-0.1371583872831157	0.3397698053112187	-0.41352572502513835	-1.0515139350818992	-1.8788203307321467	-1.8880449191777617	0.5541413432612755	-2.3437404681680554	1.5770698212512113	0.02045922079183373	-0.2246782274041359	-0.28960713391071113	-1.6856747645255683	-1.1804723233984864	-0.27358995562525723	-0.581908992257451	-0.2907456125388551	-0.6557340329589486	-0.8293786096941116	-0.6286236749512013	-0.931579328267742	-0.837735206147174	1.2105605081561823	1.4463928128058454	0.27916438840553465	-0.6644364751811221	-0.43966194399668507	-0.02972704250296725	0.1463580501303475	-0.3689736150664815
-1.200328403623208	-0.9246002333920167	0.5015081651251121	-0.24280564078406233	-1.1221144621525114	-1.4646420596955991	-0.14509335581546798	-0.341821860552394	-0.6331418199815732	0.29760217725393046	0.9431081940794257	-0.5728341171170466	-0.2894281543784189	0.49313828677859217	-0.2848285110046118	-0.9841174792041455	-1.8052966354173627	-1.9449496707123046	0.5677367409118375	-2.095157542359758	1.2609289996548632	-0.08198386067723082	-0.3794381926763949	-0.32238800756663866	-1.6218947777086477	-1.042431365813433	-0.16949489811630608	-0.5576377276351422	0.0038747579723868108	-0.7572924859976413	-0.7294181810913518	-0.6463195321557225	-0.7875421110839593	-1.0419865355794293	1.3602010534632007	1.3772177537424293	0.1832374730815211	-0.6770498909293304	-0.295749500896009	-0.058515690909427986	-0.05550425512379925	-0.43457329268677664
-1.2294415591363932	-0.972529813542978	0.7167259331494201	-0.24434154197918426	-0.9775168297261931	-1.4577312329826195	-0.22628332334548173	-0.461242237169162	-0.5253277538040404	0.2670138377573498	0.8758482436477063	-0.6677644410413816	-0.43486053196807817	0.5757008084376314	-0.19513792862438484	-0.8676371325161181	-1.724152576119082	-2.024468837543515	0.4401431526165984	-1.7888767560444658	0.902981375436644	-0.2546569646551847	-0.6062121923397672	-0.36090738126902006	-1.5545714582907855	-0.858217116497376	-0.11478433491731473	-0.604022811135553	0.248036675269471	-0.847085845275528	-0.5962222590789119	-0.6232929353585333	-0.6175206518489208	-1.199976265202615	1.374943052774155	1.3144444414791923	0.18009452081925148	-0.6361376083305557	-0.1904461090293817	-0.077398567821192	-0.23388522457558997	-0.5117924876727963
-1.2546802026596378	-1.001531173053444	0.871850142200306	-0.23266110819901162	-0.8053778669986766	-1.4421535498181115	-0.3184650750974832	-0.6526112076305994	-0.41905703826708524	0.2121054816337682	0.7566859821481343	-0.8264056802962912	-0.5167989255598242	0.594521970946923	-0.0956888354472885	-0.7266536931069697	-1.6121308951751292	-2.054518970913269	0.2213145490533024	-1.4422179483661934	0.4990515536444307	-0.44849071598456736	-0.8539484944930272	-0.4580185644585919	-1.4677127741792468	-0.6583957874870102	-0.04220185166846369	-0.7278204544313261	0.43461560692182744	-0.874402499754645	-0.500166286721992	-0.5672926915963941	-0.43062591894045726	-1.276185884612857	1.2894826341744534	1.2810332046457495	0.21142373645487336	-0.5599149899552749	-0.11303068602686941	-0.1144764208464801	-0.32475294757308293	-0.5725768698081959
-1.2277577758884297	-1.0482620303446435	0.9472754889470012	-0.2727083097310327	-0.6336455851123578	-1.4484412692045145	-0.378790742028587	-0.7377640487457708	-0.3078756616010149	0.17874616679141772	0.6472295119999034	-0.9550466050111794	-0.51354565152085	0.5809526059083526	0.007789755165597295	-0.5272099151443673	-1.4622870406984068	-2.01838506821099	-0.04439473606367041	-1.1113330335240765	0.09176555996032473	-0.5978093522163817	-1.0737267018182635	-0.5561887841374221	-1.4208968841508969	-0.44575636955803377	-0.05418550666878226	-0.8432154143022974	0.592389076080387	-0.7932639220939051	-0.42420397943511057	-0.3958297273786591	-0.2600649944725203	-1.2687055112492343	1.1572364144142486	1.270627538468779	0.21373079715803217	-0.4506589561247978	-0.05699165425274795	-0.1592931578519981	-0.358119599206267	-0.5774619521841748
-1.155699094954055	-1.1152165023344713	0.9911781513495036	-0.3242273658685814	-0.45377968640205724	-1.488206845864461	-0.3700087943212024	-0.7698088251878075	-0.18953875014681182	0.16949164718999196	0.5413831227811357	-1.0649770862055232	-0.4468811038408885	0.5498683630105698	0.0718231293832654	-0.31605852839746956	-1.3189216608009295	-1.9531535414789	-0.34737416301580964	-0.8563305001661826	-0.29326927834602534	-0.6433519528152594	-1.2082013767623891	-0.5499823377352457	-1.4069116953011682	-0.2553443629626478	-0.15751124311598588	-0.9166253444932784	0.7332871821484952	-0.7283868677060046	-0.2555505157429997	-0.13520052615987319	-0.1375164757325105	-1.2063955926990562	0.997418338202175	1.2338910126613927	0.17431015123017898	-0.33193382508506375	-0.056037938336407	-0.21380929611274152	-0.3313431581269669	-0.5916635845200581
-1.0876778727755498	-1.1478140304242332	1.0194846848102248	-0.3521011282985372	-0.2772124211814818	-1.5448246434023756	-0.3081907702633563	-0.8187889087503232	-0.09637649329736553	0.12599002452863667	0.4987427406552646	-1.1991039341622733	-0.32300855928916106	0.572448426247642	0.14843840375757508	-0.1572287561290691	-1.2368221430215385	-1.8819611498452393	-0.593028934357043	-0.6618556951330646	-0.6385850115065672	-0.578370437326613	-1.2438322760903031	-0.46099864388185247	-1.3618831500361233	-0.118852844697424	-0.22680931721660064	-1.0100484227061624	0.8047280818542573	-0.6565454187355565	-0.08461151668747176	0.11894385782247152	-0.07095246005103095	-1.107055173384275	0.8073143972968844	1.1490622123056657	0.10820784673538394	-0.30059906447275064	-0.07560555799932069	-0.24115335284289702	-0.22117977359782892	-0.6256846939242012
-1.0537306298730482	-1.1717498191402052	0.9953855816148718	-0.40354433746348606	-0.1446118735705342	-1.6023487788698585	-0.23032990709300633	-0.784600757500851	-0.02983202411918885	0.05561263128058278	0.5346364141588645	-1.2965254502833978	-0.16963598743488997	0.6475464641919495	0.255535318598515	-0.045566142259357255	-1.1729928557102272	-1.7863107764505108	-0.7541942996093285	-0.5107721966392694	-0.8966402754778409	-0.427663307174097	-1.2156986595907102	-0.3339635226817993	-1.2873477377136926	-0.037943940578183864	-0.21636430433977746	-1.1023360031589367	0.8287838560610078	-0.5469407234121706	0.020872289043544857	0.3704503500476226	-0.010472413385014648	-1.0057783453618896	0.5860302026188394	1.0640072018156563	0.03177392256992859	-0.38329102788794855	-0.04469200760749321	-0.2414973032420209	-0.11567703346941034	-0.6184617506968578
-1.0203265428569877	-1.2498408131820535	0.9705815686368411	-0.44461547312558836	-0.07904588461722538	-1.6575221003325176	-0.13875083802680338	-0.6802369273708846	0.04104184425852987	-0.01710529454109156	0.5727789905365495	-1.3518087154163307	-0.005676489894471892	0.730935410833691	0.3197331620992801	0.03939172679484327	-1.1388993006403278	-1.7044871515388003	-0.8877521523911212	-0.3881707936818516	-1.0508391966526895	-0.2467703191856178	-1.1274363333174846	-0.19148617174300617	-1.219867633667469	-0.05293124454455957	-0.23053756543892195	-1.1398358166865008	0.8502412713813161	-0.48831810105228535	0.14933842259558455	0.6004140595890037	0.033134359607579995	-0.9365981548217166	0.3493563475722435	1.0014374786732727	-0.07568829626987039	-0.4374672748981638	0.005230087599732186	-0.2658145964599034	-0.1038918371185438	-0.5489540071757788
-0.9469461825989415	-1.3432831935247722	0.973533378351809	-0.4380926334821165	-0.027758911866015784	-1.6671236177739128	0.01857804214270613	-0.6218101178052233	0.12572569434220235	-0.07884692967270227	0.5733708070823614	-1.4568893224403405	0.14736524053210567	0.8146176050499401	0.329299792065876	0.0688161594916657	-1.1823610095981947	-1.675082266431593	-0.9893790520702452	-0.2729322875466262	-1.159690157461465	-0.10667128258723595	-1.0394498268138626	-0.10649233629101247	-1.1467119260746084	-0.18063321612272995	-0.263144942748436	-1.19618489303186	0.8546277482111193	-0.4507915088841926	0.3082783609931766	0.7297806678481554	0.06220554160264138	-0.9046872003662617	0.14685432356443298	0.9200244513452052	-0.18622659604721087	-0.4197217530289061	0.04587811768941029	-0.3057128427579895	-0.14144416302244184	-0.48862323983243217
-0.8532336869918271	-1.3939195672300464	0.9267670199571736	-0.4150920390416125	0.029266779422111568	-1.5935969532374323	0.191375777914432	-0.5403883365400332	0.22245569682831	-0.12458147421463646	0.509602574270945	-1.5675618608847965	0.2634354414140934	0.8626568895283355	0.33576891720088015	0.029989377262324857	-1.26063869345314	-1.672378368950471	-1.0326915928612213	-0.20611596407122193	-1.2396568987596819	-0.0074217371357756775	-0.9816781223441143	-0.07605119441368685	-1.0906143860473376	-0.35766370131956543	-0.20426229225303763	-1.2750735999153602	0.8047280818542608	-0.3556565265769738	0.4279197885586877	0.7196412714064337	0.11297521407649407	-0.8701766835362144	-0.07341211802310502	0.8382268667888553	-0.27483110131338134	-0.3878087269381646	0.11619000145295025	-0.31517147873383144	-0.1956798147429316	-0.46266251634865513
-0.7440593538173879	-1.406892842051062	0.8147965066646918	-0.371404182824861	0.05960968885156903	-1.5133010772894635	0.2879198043446081	-0.3960677661726817	0.32586018974704867	-0.13510041945928414	0.32682003409640753	-1.6447888189851638	0.37625236825710734	0.7823337129837141	0.2851672011025015	-0.032822461901225154	-1.3601461986810712	-1.6792610170842406	-1.0808745155691624	-0.1966044639059013	-1.2911886719029486	0.04392476805162043	-0.9792208189421912	-0.049993971026784004	-1.06396099922611	-0.5878822126226416	-0.12224083136195932	-1.2749316626953466	0.7575385317553034	-0.18942386559453234	0.5489896757263335	0.6139882109229098	0.15814044218634593	-0.8350825914792193	-0.28788045109503974	0.7957898455975639	-0.42967165372380267	-0.29792458663501914	0.18334475666583366	-0.33873208107364733	-0.3017762675338622	-0.4768641486845378
-0.586453620768711	-1.3721685475971959	0.6864368409249131	-0.3122625059411611	0.0927767707893559	-1.443059887747682	0.29914118197070794	-0.2985574431430366	0.4323914709765685	-0.10763279006086528	0.0652075300194892	-1.7367774159537208	0.518017920023181	0.5920693548692264	0.17489054678842497	-0.11241866056084744	-1.52674553237533	-1.6551410225083143	-1.1710677379138075	-0.21088481539378118	-1.3436189477574318	0.05231127133263628	-1.0231513858827275	-0.05563395605097913	-1.0782597573325603	-0.8799092669750245	-0.08054954766949055	-1.19419777195167	0.7906187137074461	0.025627172947121534	0.6799635494687856	0.46464506821082685	0.14459387078246194	-0.7763006504374154	-0.41497622339723234	0.7660658339529183	-0.6520188084483352	-0.1669474557710894	0.21363345869867784	-0.39930174635892957	-0.4450985042643089	-0.5336706780280709
-0.4133498397602809	-1.2558924301999006	0.530894091690556	-0.22659335039112607	0.12899395903613664	-1.3714875143718417	0.22842641350341913	-0.2881581061143671	0.500258812132385	-0.08511525254228199	-0.1786800685103039	-1.8652328263560847	0.642800278501057	0.3781319198308696	0.07801813904645746	-0.23773151741579363	-1.7412576133175128	-1.5421918504559489	-1.2611307361430242	-0.25194410123141175	-1.414706368144809	0.08780117594566784	-1.1169802565970508	-0.08981866877406142	-1.1723305343486707	-1.120832995396942	0.0244923665308439	-1.0701446416598743	0.8675357246147415	0.20737758690718122	0.732784811201079	0.3164560031425189	0.09244556493564791	-0.6702756421593996	-0.45682746411891884	0.7139243980009315	-0.8155191974111833	-0.12701099616715825	0.24915115489354206	-0.4755555498441476	-0.5556774876572053	-0.6128787994100242
-0.28550904928851917	-1.1101509315399753	0.34504022180098853	-0.08584033099141142	0.11555089789650337	-1.3523411256096491	0.05361973544569028	-0.3027383470884052	0.4903974028445349	-0.076183565019975	-0.3856974962359082	-2.009748475814323	0.731989613383058	0.15051848427230413	0.017000035018831287	-0.32603071729560434	-1.972688300534983	-1.3525503134844554	-1.3004323741788508	-0.3218523173225397	-1.4617720542823238	0.16186344167568073	-1.2770560210653135	-0.13282047598912453	-1.3529150692939282	-1.2496054886870032	0.2227108970176158	-0.9048445552321563	0.9047788686537611	0.23175296794609368	0.6984065501096872	0.2062141101230393	0.05585183997073062	-0.520217230393391	-0.49303480133871275	0.6311088678403147	-0.9082028534858306	-0.20189637562357401	0.3456408962229274	-0.5617839149038877	-0.6626645094419032	-0.6941805275245425
-0.19717379695715756	-1.0225088230993469	0.18821982358552608	0.06456421567146464	0.09311567149035962	-1.407599416253205	-0.18053683757565414	-0.3263154699702016	0.4198442307038179	-0.09461189620304819	-0.5442451488593794	-2.1300677585101626	0.77968591920867	-0.07517551261675696	-0.01002775050283779	-0.34061342469728684	-2.2501441219035425	-1.1414619533104207	-1.2925928824301507	-0.3671039999272544	-1.4232421439013576	0.20601754835386427	-1.4711579152928844	-0.21707544877419105	-1.5254408743414702	-1.2723681608765358	0.4051583457385359	-0.697162014908409	0.9091653454835612	0.14980300450874612	0.5889865445861211	0.13878300207971728	0.05456311746991771	-0.3452507668953175	-0.460590066453513	0.5487457579482593	-0.9666483912991367	-0.3367767984668876	0.4314424419381139	-0.6672047122346001	-0.768464105901576	-0.7009149625142865
[truncated: 121 more rows]
