# Supplementary material for: Obesity dysregulates feeding-evoked response dynamics in hypothalamic satiety neurons
Source: Sci Rep. 2025 Oct 14;15:35837. doi: 10.1038/s41598-025-19800-2 (PMC12521569; doi:10.1038/s41598-025-19800-2)
Supplement: Supplementary file 2 — Supplementary Material 2. [file 41598_2025_19800_MOESM2_ESM.zip › Fig 1/Fig 1ef NCD and HFD/matrix_MPK148_5.csv]

-0.4804963705585668	-0.16788192587162726	0.24229886589858082	2.437824691142633	1.337757740323746	1.4286660403935287	0.22921188987482427	0.12479548815728066	1.4788215194241334	0.05532527511504106	-0.018537787490882925	1.6884555534899472	1.070479740686369	0.7460350402207205	-0.06744579889007063	0.7513869067896873	0.3884465006625177	-0.4089238911387979	0.4323711312921036	-0.088774873144533	-0.9555348529602948	0.2860809916123002	1.9197868552055355	0.02855122374893613	0.22315830211490217	0.07137562593616943	-0.1887613410232493	0.17013149848337605	0.28662812769223855	1.3911860442685344
-0.47670432503121507	-0.25349802734602933	0.24916857803942005	2.561374576182904	1.2365001773884357	1.2581069399160936	0.21583880678046097	0.05449358954579264	1.4438878135072457	0.01256243764995054	0.010402355894748524	1.2408092784352167	1.1420915514100662	0.7301231550872903	-0.03357981573673533	0.739430636818823	0.42145544102102794	-0.43896199202215935	0.491616159503592	-0.020630002405212833	-0.9366594195830109	0.23134630560443695	1.9121385266959987	0.015405240646838361	0.21693788352780902	0.015612112043086969	-0.2832262692050811	0.32841119950878517	0.06330312138391561	1.28835924059646
-0.4723908876469414	-0.33229131728456124	0.27118688618312187	2.634800137692834	1.1541621889926057	1.1464110202127298	0.24003227619618686	0.05628257713958441	1.4204121499582143	-0.028717086502057176	0.10112930678413569	0.9598140247281354	1.2013564982158773	0.7435622472607929	0.03516813006452556	0.7414233484806343	0.4390389815978554	-0.4691773088399363	0.577735952158113	0.021565539487389318	-0.9123128460963682	0.2178794456389744	1.928130486306844	0.03400949743460076	0.2124516422437895	0.03301032837772911	-0.4049364012596813	0.41929621826408264	-0.022659764786350605	1.2255703131367948
-0.4537558817817078	-0.3450140787213244	0.273652936695216	2.656278447528199	1.0932184554860247	1.0623166983240049	0.2886478147386523	0.10056444827304692	1.4269605544044963	-0.08313840482427579	0.17549271929914353	0.8176885932380348	1.2410628901335987	0.7247743964022348	0.11255190156988566	0.7640181274847149	0.4588691113630661	-0.48359382510460946	0.6267256695316743	0.027076983615653378	-0.8690566446067614	0.23402167814921435	1.9584051199904169	0.0035277295984489816	0.23195171202665982	0.06105140964967755	-0.5059613938985779	0.45764361465340136	-0.03822760696088375	1.1612787234495583
-0.41967949599650717	-0.35697054677290135	0.24275684670797615	2.6513677023233475	1.0175477251579115	0.9683726547554967	0.32373787037941115	0.11622960300522242	1.4513541936734642	-0.14003794173055306	0.22269385398637329	0.7139865858580814	1.2302257109402244	0.6975898007536709	0.16692938185308198	0.7838231101622629	0.44964571291562494	-0.45649573657319564	0.6548218530183262	-0.021299182805265222	-0.8194675984405698	0.21280032858760087	1.9441456226707465	-0.039300499560490296	0.23967068600064173	0.06903037186615002	-0.585960682073365	0.46161794486115004	-0.03785641280870873	1.0802020241194286
-0.38665758923420573	-0.40815690824314804	0.1891730920094702	2.6604897835675163	0.8764228347530025	0.7584677657890057	0.3465978414808838	0.08925662966040666	1.490652614334201	-0.2742958857516614	0.3578275813655618	0.43244149591820624	1.1937463402737645	0.6748401055223625	0.28514424038030767	0.7948344491193033	0.424957997393472	-0.39850359419519454	0.7396369077684899	-0.07991938585041738	-0.7533625480692547	0.13305949993184119	1.870698492226159	-0.07253446736772462	0.21193892895418726	0.07940557193677004	-0.7260724928092493	0.5123186620349114	-0.07835917144598523	0.9267367452476861
-0.3628326891538315	-0.38156321820444417	0.12669394082090463	2.5880637323189797	0.7767454346832315	0.598877242553751	0.3209260939339321	0.09999055522315656	1.54907264244418	-0.47083128189832657	0.5234321704582159	0.31756189670052476	1.1079693093097351	0.6338992551250008	0.3865389939413779	0.7752608781186141	0.3628884529508457	-0.29523632489281976	0.8154109797574721	-0.18188017280604601	-0.6962438453275618	0.06737787672240778	1.7486728873695008	-0.07571717906612563	0.14919187018839658	0.10920559376123244	-0.8016667674890309	0.5284933857797406	0.003279201432285145	0.7825705860123733
-0.33420257258524033	-0.32582492127668305	0.04566656685208668	2.4675719022471876	0.6999894775595357	0.4953356938983343	0.216318866173597	0.1400355369265702	1.6252553008853556	-0.6603553092626423	0.6600009462697523	0.2539038833800154	0.9939291843955136	0.5549634033347096	0.41401559493977896	0.7279757588144825	0.2890163549137954	-0.12644878031848955	0.8513621817960406	-0.2992544149763627	-0.6637452730779778	0.010159266847282291	1.5839325266247462	-0.05881190605939024	0.06733116158226453	0.11185675053603387	-0.7961060660428674	0.534681604626706	0.12313231653443084	0.638493841388954
-0.31660637518101364	-0.3026833702091149	-0.04260042683437924	2.3548182161345586	0.6709108482753343	0.44067485876200535	0.04212588638037897	0.14947288930253538	1.690598118314335	-0.7836729131403984	0.7664097875281628	0.21357773651690176	0.8350587190376471	0.5044324167623343	0.3957731186811851	0.6490643770067727	0.1857864661913354	0.08076626747441817	0.8863773762075706	-0.39209204247785645	-0.6527687982335768	-0.04723606488401074	1.381529942158801	0.03044240026538365	-0.04221606466241436	0.12995599390247384	-0.7325041474939689	0.5423635314712134	0.24524910744983597	0.5042825089439252
-0.30812767940207997	-0.26344202057704547	-0.08778199514525349	2.257778914677456	0.7293223859255504	0.42838641122927346	-0.16704284919809023	0.18522430078084665	1.7230377015204497	-0.8806164827440005	0.8348137628032939	0.20035996286801216	0.6769515143583394	0.4519662009169757	0.3653163111652909	0.5421714666059544	0.06858880720784588	0.26745971006205654	0.9079268245300982	-0.4090446126126771	-0.6478652889105663	-0.07881036985284998	1.1869842769799217	0.17089685130359017	-0.12000522655699244	0.22547411347155988	-0.6352253703875733	0.5729632067351758	0.3764692828185731	0.36777620146041634
-0.2869454582694348	-0.24312633548142398	-0.08256805977682746	2.1813796241268073	0.8169396924008755	0.4790876354939476	-0.38343533564462645	0.29983286837363216	1.7084566764420965	-0.914609682475137	0.8766932595539103	0.15799363419373794	0.5898275527850922	0.38077126621862134	0.27548114652055833	0.43408292920805075	-0.024451826612952372	0.3983513992210611	0.8623177256125271	-0.3842180197704947	-0.6360271094989429	-0.06302321736842884	1.0301471890283531	0.3209455636935044	-0.15171805149918113	0.3545650548907843	-0.5453385297417419	0.6245601487074632	0.5016286487518022	0.2614324230540507
-0.2412127669960741	-0.2839868299406637	-0.05692113445104563	2.1419002088890062	0.9035580453405145	0.5635820904736263	-0.5872776979564551	0.41308109688519945	1.6482939600277977	-0.8534827026265605	0.9011847527992733	0.08932198259261459	0.5289013915612345	0.3549682092454932	0.17101587715358674	0.3645244360065794	-0.08662750912746739	0.5098060446934156	0.7620798179168268	-0.39041909147770315	-0.5952192432082668	-0.03286268724893945	0.8789652288232256	0.4797352016899009	-0.15753131541511986	0.48294222333218	-0.42655390728331827	0.6610706399045605	0.6381794155517684	0.21046609427745927
-0.16531101779698926	-0.33457746831412094	-0.010101404014280368	2.130040015166985	0.9735937695877869	0.6214288194147388	-0.7722605841095695	0.476528161845226	1.5413184788882612	-0.7664592430338976	0.8998453742624191	0.0021801743819571786	0.4486916737819987	0.3197685390246504	0.10594803485499023	0.3288099005452204	-0.15659372611887917	0.592041326899406	0.634931690943735	-0.3896606870243041	-0.5143831480925036	-0.04796258807047753	0.6987196202818675	0.6139626081007986	-0.11733610149052798	0.648104192023957	-0.2894569346808951	0.6782696205619876	0.7788680843759731	0.2057867295886143
-0.05430398367759298	-0.40346749822483846	0.09095382304204769	2.1144595599261367	0.9793513745116403	0.6603649929860369	-0.9590722679507989	0.5554915944504164	1.406651840472729	-0.668278373056941	0.9146742080633228	-0.14566789474157776	0.41066333291493373	0.25575545518381737	0.027446685905572595	0.31502162146591706	-0.24349957938430372	0.6258328612736813	0.47051344209397394	-0.3547071641278993	-0.4383890119735228	-0.10920652911389081	0.5054950300273628	0.714448657882978	-0.026404891599219972	0.8532374474742944	-0.20434917077996212	0.6785256847901378	0.9023966300996502	0.2731159323408491
0.0524491842376489	-0.49226078954878405	0.21714515067522608	2.0932094261305942	0.9123669992460934	0.710838653407514	-1.1825742054098907	0.6645312739294585	1.2471878666443421	-0.5184347857363729	0.9653553351989845	-0.3366419347031059	0.429497912600569	0.24853059923134121	-0.03078022779605057	0.324567353136207	-0.2853604349386317	0.6355726490291337	0.31802929048896583	-0.3054108746569019	-0.3973554611533382	-0.18015053648479767	0.31558471546032457	0.8031725122580182	0.02632163831536539	0.9784536212995747	-0.13270768387516826	0.651020118949658	1.0284565982381557	0.40252868061451236
0.14466951914824472	-0.5298066195976829	0.33257392928776236	2.068938439981763	0.8087119478251419	0.7115441013214279	-1.393548878705375	0.7661741096543644	1.056643286727886	-0.3602122871155341	0.9761899508631912	-0.54252666513555	0.441934571892393	0.2679689021510979	-0.005674245618382467	0.3479013638857979	-0.2718384445795504	0.6437174933748504	0.2667190542067014	-0.23416546806397168	-0.34023675841164347	-0.2338347092365443	0.17752079748670063	0.8189707551087893	0.036658843021913634	1.0021100971362746	-0.05266931446532012	0.5844647583162577	1.1584840841999064	0.49945411990192695
0.21280396998820317	-0.5083605881132808	0.4380680472658627	2.00792615107299	0.6994990821874705	0.6487364805985845	-1.5402641732346203	0.8824193352042409	0.8735810749437423	-0.2337037506959682	0.9380176625628035	-0.7294637495984085	0.4545732707756021	0.24121973308895556	0.05979998847805453	0.3400333668727134	-0.2806691321609899	0.6224515812450371	0.2924167181490636	-0.1037422080925104	-0.27162866144029885	-0.24769755706490287	0.13181624045396895	0.745260997224041	0.034804027297764335	1.0009119782091997	-0.032146083023453786	0.4830633239687354	1.2595949371922481	0.5581697150422105
0.2069095342240816	-0.4340021256730675	0.5102528686841719	1.9374941599985445	0.6195283109580251	0.5917544942616275	-1.6153134583607525	1.0116940585164276	0.7299451875490895	-0.14459641679028512	0.8766932595539118	-0.8596447123997797	0.4918607998075936	0.2458212782491636	0.12588381027125267	0.2855359169732531	-0.3093688668006721	0.5375367941106924	0.3429611300092045	0.05460818057474183	-0.23006167445945197	-0.21074305336381233	0.13329955264975876	0.6410848469219728	-0.03208243729144148	0.9317779669278169	-0.06707354110297956	0.36333195862278633	1.3233429689657077	0.5925049260074929
0.12215161306412434	-0.31142064229534966	0.5182675328484792	1.8761247259839613	0.5532704473547956	0.5371391718939366	-1.600888816595726	1.0660863664670828	0.5982203348949798	-0.06326019751023731	0.7964262172380574	-0.9569874296662263	0.49926891815832103	0.2922452782533152	0.22544980074204055	0.21775157996100805	-0.325438170885168	0.4128334853814656	0.40797111428722993	0.2255391607631007	-0.19518315626229793	-0.14211606588489972	0.12875690905015683	0.4872768446274229	-0.17908789328238905	0.7664630468836482	-0.08031649675589521	0.23478771609132817	1.357906621168193	0.5824904894759542
0.0027965479980035846	-0.17993386236820005	0.4511733442729945	1.8200827064643388	0.49320609567281004	0.4366469787373837	-1.4786108311739514	0.9953487342436421	0.4640972873266671	0.08690899517174178	0.7221624608641835	-1.059495713646035	0.4397121363871751	0.29854552466425394	0.3210647598449378	0.14026723682723702	-0.38627651369384275	0.2764977227172306	0.4642166635120665	0.39903533248501794	-0.13071944792379026	-0.042503846291042736	0.13573311172097263	0.25491582751577263	-0.3284457984844533	0.580397726698237	-0.07276823535507529	0.14542130046687093	1.3699308776386347	0.5822818553815461
-0.13553395436788937	-0.0680295698790876	0.3593129626974753	1.7680436883389778	0.45457383802914925	0.34327753387295346	-1.3200769315852445	0.859059762543915	0.3620301117781975	0.2852894883663911	0.6750450373355077	-1.12660467279606	0.32919647990042017	0.28355824907236415	0.39017394279983353	0.04482920443076617	-0.5085051172850302	0.13873714394029826	0.48436210039403543	0.5805170569809691	-0.07333402710176276	0.04293135328571237	0.130471988776535	0.03814548510064473	-0.4113470134724255	0.4259168607818668	-0.04293250390095695	0.13289549197318404	1.3801052484982383	0.5620443482240598
-0.2740531948247522	0.009872681239460257	0.27377623922082783	1.7186237343228714	0.4016837890125363	0.3200660218666855	-1.1682867234714736	0.6806002793263646	0.2732489360544138	0.5149063892322434	0.6418954185483315	-1.1533440769593288	0.1961197357091808	0.2897509827459134	0.4452174540850475	-0.0301288945639998	-0.6090815542101852	-0.0016178761164739707	0.5074431975608096	0.8102689943345013	-0.052324849081826955	0.08935029417273663	0.058438640268559015	-0.12112847858898959	-0.4253486102193708	0.30590103293792575	0.023393935035222458	0.1600383001571196	1.390742090760555	0.48315085566754545
-0.36595412681216793	0.04599794082678764	0.1910226298935416	1.6664507867828289	0.310906156806136	0.30600257635700623	-1.0040835510495978	0.5018432219347998	0.1735639674540574	0.7795584269857386	0.6207045366973648	-1.1609839067202647	0.0772531094452408	0.30357712077401316	0.4796478702909307	-0.06904462488852783	-0.6525981636860303	-0.13752832053811384	0.5769843096697342	1.0471142439286536	-0.04426175634566211	0.1428773808301109	-0.03570533065789263	-0.27583594288526037	-0.3671707316520948	0.23268831892607164	0.10231569772897757	0.22313679371049186	1.3928840635731035	0.34831362093929663
-0.41419848652688945	0.052367595477069116	0.11441653219997745	1.6196945400142027	0.23482222297008018	0.30249809317174575	-0.8633804289200345	0.4377159874341669	0.08372758596802268	0.9945665006363594	0.5842064715680475	-1.1310540054693339	-0.008232086553454813	0.3229509160513355	0.4834860150483108	-0.11243431429892811	-0.6372930537191592	-0.28162614112973366	0.6845613680774549	1.2489390525863961	-0.08018663008873053	0.1867829442071796	-0.08810796932473441	-0.4032597264626189	-0.24138255796911898	0.2143851404231066	0.16877612947108483	0.33685064969491124	1.3941984559808025	0.17657795637161905
-0.42578410164947583	0.029348244019098264	0.06380965276249553	1.5751555691107992	0.17432196429070707	0.3999636872137545	-0.7314326757223388	0.4940850381122196	0.024268340061888737	1.0999758096366021	0.5079097299150195	-1.0719321410693758	-0.0489767374824542	0.3900603667289449	0.4537968364838941	-0.15678821902955825	-0.5441462818264645	-0.4514769813105592	0.8048170752514393	1.4076240314536792	-0.2078625234657289	0.18476046074213853	-0.1272998587478342	-0.45166923265789294	-0.0630714317071335	0.2704673029670045	0.22735331779754492	0.4319785104527517	1.4109934700791955	-0.01625955660180487
-0.3892705402042388	-0.046446063833887996	0.028087149630156162	1.5289052779087315	0.10299668184282243	0.5856557832639009	-0.5753447930414871	0.5733460448914272	-0.024399028730330122	1.1334914548376684	0.41974992122126753	-1.006841659668689	-0.04280330552351602	0.46424415552668385	0.38631322072035873	-0.1984230365571363	-0.384111297027239	-0.6357461099153958	0.9202225610853052	1.4981195275549688	-0.36941161304479186	0.18403393755566727	-0.1295711805476328	-0.4629701655000488	0.098659451557257	0.4080470444440082	0.2669258598160323	0.4217146026410591	1.4224578927463583	-0.18516375845967142
-0.3384419204747055	-0.15706726042222718	-0.03742172075898213	1.4912859934303448	0.07055793612040691	0.7636334650296132	-0.4318070344953401	0.6929283522499262	-0.08564892683906858	1.1208145527668005	0.3549096495531265	-0.9318975342013432	-0.01097084545887719	0.4923264825324397	0.30063228334243436	-0.23587315959490968	-0.1830857888632021	-0.8096587393130121	1.0317776519079405	1.4824830122069268	-0.5203945632876577	0.16227751348509917	-0.03320224132750098	-0.4760238960891484	0.22849655224782764	0.5737953266532919	0.25113704085041466	0.3331590570724041	1.4024742600292885	-0.2797346129673469
-0.31316553459949387	-0.2758605559024132	-0.1134641497640658	1.473815645337932	0.1113334031678989	0.9132566919327664	-0.3126151451722664	0.8421405452212458	-0.1660524083292416	1.075490286458626	0.2946615328684913	-0.8360958053241727	0.03482479525471075	0.4851661342223972	0.2608510417983243	-0.26495389365307587	0.01951056276484191	-0.9351063549667865	1.1132315883610073	1.3711760056638116	-0.6661047022501313	0.09044989683334817	0.1327664873293942	-0.4292979982560762	0.35229419198293455	0.7083160410824482	0.20343560193874016	0.21338501435509838	1.372291915852469	-0.29565041388354746
-0.30677747613591355	-0.36298887754558995	-0.18600126411267418	1.4728930204812622	0.18500168572675557	1.0206895823068787	-0.20316160353841747	0.9273105248845017	-0.25492951184959545	1.0029019978884404	0.25357131275567035	-0.6821923029526247	0.09658156368759051	0.4302271254171128	0.28159960081026436	-0.27170340089469136	0.2045729049162775	-0.9727257535244285	1.1598617865080718	1.158421250471775	-0.7664932843317125	0.037826055218615456	0.3214020804781804	-0.3000291644187748	0.47568467704688544	0.7823190037483273	0.17409117743970576	0.04214206177957756	1.3313997076129074	-0.27198534660365686
-0.3026252381345845	-0.37643083460134014	-0.262536903220178	1.487699661326196	0.2809375507355983	1.0303838020271452	-0.15892755945707024	0.9592997485913161	-0.32430129673443286	0.8848374938414209	0.271485500686113	-0.441906634534155	0.16606073428001464	0.285471975797866	0.37872724049401285	-0.26977497025422703	0.33471940867062877	-0.9358081300670703	1.1523099067899116	0.8644503007259334	-0.7865997242336032	0.018936452370341892	0.5619072469734457	-0.13831050913471482	0.578332893585876	0.8223157823989526	0.13634987043562	-0.1602340332018865	1.2076034152876631	-0.2779761256002019
-0.3183921278878743	-0.3105652450281666	-0.3344222756477311	1.5316880335248166	0.4052436961578881	0.9542409400928576	-0.15709876176895088	0.9721592039684742	-0.3736881240009166	0.7580901801568198	0.30253038177252123	-0.16593948848222978	0.2442949538323914	0.10863502534203036	0.5534079815988878	-0.25403897622805627	0.4217101723935671	-0.8487029539833536	1.0813222374392002	0.5403216209507742	-0.776033584897406	-0.013344740023173674	0.8071404710927814	0.059548068115989714	0.6608043341987373	0.8247630040372321	0.0657579938439526	-0.30764167387374897	0.9976170578574848	-0.29001729333455417
-0.3542668834867538	-0.19798885468626298	-0.4055149889821131	1.5913312661946626	0.48506916505487113	0.8416651068624548	-0.13814784572583047	0.9501812256875132	-0.39314547873814903	0.6701984396003975	0.3259934236413701	0.1079657716967147	0.34643719169847537	-0.012746855169058258	0.7752753258974003	-0.2017013686459152	0.49399019935223354	-0.7346751331432914	0.9872747438223299	0.23544303068397526	-0.7576915876807846	-0.02675596533021337	0.9748706329821726	0.30646191915294213	0.7366255818494022	0.767610182026586	0.0006374901611618522	-0.4042205652577727	0.7530913888249622	-0.28319197796038215
-0.3714275314502801	-0.06127804144880916	-0.4791618260611637	1.6318672357038086	0.48419735106009065	0.700256934698775	-0.11791677130102887	0.9240372089703154	-0.3835367111152423	0.5955262767171912	0.39858295684417316	0.3619684071859535	0.46606707864097013	-0.11402385378858373	1.01622050737229	-0.13000231743353335	0.5491183138930971	-0.6308974819498004	0.8876750231450629	0.028309390852430776	-0.7059072465457115	0.0036991012162230358	1.0960850514817606	0.4982318305458329	0.7842174389666444	0.7044412734885066	-0.03417830724674953	-0.4902154685449213	0.4769229396070661	-0.2862320747645977
-0.36679618906418454	0.09742870151623363	-0.5360042903649406	1.6363761926646272	0.4350306743128458	0.5340443036264347	-0.07208252924258049	0.9344735603590497	-0.353575262653803	0.5328580981579452	0.5251781460509054	0.5608427256502685	0.5646848480795905	-0.2279443503249423	1.2407745530009688	-0.05197801372043463	0.6173014112767159	-0.5585508488841736	0.7790343197066184	-0.04025929414026384	-0.6332983783693956	0.0334080088143919	1.163459872624839	0.5691048236559146	0.7780648794914115	0.6355366892357099	-0.0814331034719856	-0.5417057170888109	0.1880243565145921	-0.3096587030794553
-0.3753619947312605	0.2588085609412262	-0.5635359828678231	1.6088760195174525	0.35467848446068273	0.3681502619345727	0.0395427096459106	0.9674405277804909	-0.2946116436966057	0.4694735878035975	0.6153948574976853	0.697730243554276	0.627429365625901	-0.2700678408335734	1.370729619021348	0.03181229760764454	0.6963742748364868	-0.5042802411288878	0.7010904118549506	0.01407815434451366	-0.5413627077567749	0.03682463136698903	1.1407930081329445	0.5643538192365587	0.7385934960933211	0.5315042777167795	-0.14938978821366572	-0.5865382957007933	-0.036201251999004126	-0.30813865467734686
-0.39404706573723425	0.4193941229038322	-0.5795476965499241	1.5497685045063154	0.25743489845967055	0.20744467586764376	0.1897784397247872	1.0458513226339392	-0.20603831153205018	0.38229817904227414	0.6605510481688187	0.7813559937499562	0.6799821082290874	-0.2477912016467711	1.3781124033487742	0.1265560949735503	0.7506957400309734	-0.4396106023421237	0.6532902041740826	0.1545168143035256	-0.4373426564276093	0.00756734629014012	1.0339018230239412	0.5213641481798726	0.6830847425925104	0.4177339634288645	-0.2253190449082781	-0.6453690521183264	-0.15982716012325177	-0.2681107134218126
-0.4133419059601839	0.5849440440063456	-0.5679572591430793	1.4714495590119552	0.19299331401223052	0.08217078018675203	0.32353213063949876	1.1519577709691	-0.09581727327529213	0.2724389301027694	0.7046548699895662	0.826326809842729	0.7123982382243904	-0.25649973337520027	1.3113286845704086	0.21948716753742387	0.7747041718930124	-0.32700759761476184	0.5580939739240226	0.33309875706588954	-0.3447094154510456	-0.03891050188227334	0.8866830875919351	0.42890406702844935	0.5682897450307217	0.3310615304064788	-0.3249650282527955	-0.7025994071099209	-0.19809058354741463	-0.24086906166636934
-0.4414493631999372	0.7600408096086814	-0.5315830140896853	1.366538184181015	0.17177917347260055	0.005914136330862454	0.42823079828424326	1.2162337925567468	0.03776218344579996	0.15576367559776366	0.7504329149813863	0.8372656570004295	0.6832820882216885	-0.25729532763187135	1.1832926909287198	0.3053408996507999	0.8017056973824197	-0.14560936714744693	0.4208624920596396	0.4664441047842788	-0.25392268426139014	-0.09811232369884897	0.7151519382008356	0.32408214913540195	0.4144757581499027	0.2582566866676722	-0.4013855919024909	-0.7789919018414297	-0.13816402599634303	-0.17589444369387286
-0.4665950842429393	0.9367108951845878	-0.48929024780726404	1.2377576114452762	0.17150673159923238	-0.015977505384851848	0.5208136812452062	1.2151922829476909	0.19826537507034211	0.06320492486114097	0.7959717852344835	0.8243951483406748	0.6248926463118656	-0.18741204832965105	1.0211649409126773	0.37383875600001587	0.8216808825125519	0.10673194618492347	0.2772704129115087	0.5554897100187722	-0.14899989481418144	-0.16444192704756924	0.5319397052679026	0.23492009532362745	0.29271389177057483	0.23735333517403653	-0.4243206938511269	-0.8626608883895466	-0.01682613428550219	-0.04710759770342492
-0.4490714784121619	1.0827088787514678	-0.43974024716067966	1.1065067850610348	0.17203345255441085	0.00459426604030955	0.6145395627612398	1.1365051692183719	0.3507745836475439	0.003011347048605749	0.8355552044933454	0.8574721385556302	0.5787153752589995	-0.1226463753271001	0.8975315250809205	0.41960041509818174	0.8430783178060428	0.4337804088293282	0.10957613736710463	0.6418362876396975	-0.0462518835604406	-0.19772454329270844	0.3936903732698091	0.1185204870494351	0.19689682582540532	0.27587158408486767	-0.4322932658040607	-0.8906785826863247	0.12142847452444486	0.10293012104591552
-0.38998193762404476	1.1975765117733288	-0.38573374094581014	0.979035744379926	0.15270824233679908	0.028260905732974316	0.6849711337248724	0.963295744642404	0.4832988346063873	-0.04298583700648344	0.8689679154931189	0.9561388035931477	0.5509012581785431	-0.12707590010748757	0.8115796598377678	0.4654970643411807	0.8756839334913609	0.8098893307572146	-0.06992459801836566	0.7322202536743084	0.019750582933825128	-0.20063063603859588	0.3188526376416684	-0.024563160609193946	0.12575785689302657	0.3141094221829812	-0.439104566772255	-0.8880539243477827	0.2297441451589996	0.24101608667279045
-0.3218184501547046	1.3232740851957878	-0.3312516392750402	0.8496450487550993	0.11848954304170986	0.06107561192222939	0.7812801919753743	0.7197312832095902	0.610658972516647	-0.07550295909922775	0.9290007749129007	1.065527275170157	0.5407319320789091	-0.1356339140035756	0.7429897552912235	0.5006909235296135	0.8800992772820827	1.1849774889028706	-0.20813463331101661	0.8307013025496308	0.0810752246345898	-0.21777265608697913	0.30573459541016457	-0.1604741753822912	0.0911723295487965	0.3418191088580784	-0.41918430295708087	-0.8741197625992694	0.25717600151970677	0.33299391743569257
-0.23694438247722682	1.4637272614771717	-0.27819632397197747	0.7286621441628206	0.0972572397105217	0.12315502834683786	0.9265095883830263	0.428597464530364	0.7523603160138391	-0.07326713561755015	0.9806864359512091	1.157096711992264	0.5297544476137366	-0.10871272456161343	0.6848531508780062	0.48258295981567195	0.8490645050607698	1.5200644663323437	-0.2922902281421278	0.9403130520792666	0.14834973120428085	-0.2465783186425073	0.37561250588363654	-0.3043419694013977	0.0652953882264929	0.39045763891887875	-0.4186036674647097	-0.8028698911164447	0.2103203462452082	0.3607124471212081
-0.12216258653843978	1.5719044658735564	-0.23430062485669595	0.6160572685109441	0.11035261242377095	0.14104154642225525	1.025607563107908	0.10515559267216198	0.8867391710396678	-0.03847077599494103	0.9661924467845185	1.220950061869163	0.4928261000775377	-0.07276046517905342	0.6312320108852332	0.42617636358215405	0.7744494405204743	1.8004980495881984	-0.3538965483218294	1.0252766568734044	0.19328146935238366	-0.2790362328921909	0.521533343144325	-0.4370933356043426	0.004855539263908898	0.430581877029833	-0.4386579240858177	-0.6913112423856248	0.12522560814669415	0.2916843667430845
-0.014523801427111193	1.637464556422735	-0.19498473383530643	0.4821129727870733	0.16015498687554106	0.1046313315104657	1.0750765405714953	-0.15991923048244244	0.9708198847316151	0.02786588963618337	0.9207970813746578	1.2379226382130561	0.4281958796783173	-0.020982330852979313	0.6138926275107287	0.38722206464481995	0.6519236503279882	2.0042467537039474	-0.3680430272304943	1.0499248016089013	0.24057263667264372	-0.31165123323624755	0.6427245848908536	-0.5029155036278314	-0.08535184010089755	0.4139611634031877	-0.407727918049923	-0.5733083105796946	0.005104746442978725	0.138695965801415
0.0789741451761998	1.6489513197249217	-0.1380718109454695	0.33330251203396344	0.22388822245222287	0.09136435945198353	1.1038572441882497	-0.3515144879530225	1.0168492391182133	0.12804380582978309	0.8882693169081651	1.2271357194881003	0.31083332592801044	0.11484926156306133	0.6579409829321601	0.3313554289906327	0.512288402946464	2.10009221967302	-0.332815103812818	1.0389725490612691	0.34968084830351237	-0.3431077236343089	0.7158935942987303	-0.4990408980819473	-0.15162757268336693	0.3249689682028487	-0.31102977643590235	-0.4456602928467651	-0.1300342655487178	0.007345900936827038
0.1966450857382862	1.5814054855197788	-0.05401471777607543	0.20696243085457405	0.26993089905150824	0.06592272178236717	1.0898440819030477	-0.5356066251787498	1.0331409765686999	0.21456800386828548	0.8546174311696657	1.192387516512943	0.13418337652839923	0.31189860664784463	0.7046534623616537	0.22791440943624455	0.4045158047470109	2.123399659367298	-0.29465152011033735	0.9929106315238888	0.4754897151181961	-0.3475061342767331	0.764078063908795	-0.485595094312606	-0.1539347824865809	0.19730557273928567	-0.1945230316783169	-0.3176921948286463	-0.24134383000081142	-0.06907378735742774
0.34663379480021317	1.4621692164548004	0.06493699013945127	0.1190303295955641	0.28774859756980986	-0.007807963414015745	1.0436440803069735	-0.683500989665137	0.9493160703342678	0.21495873030197393	0.7992723966288754	1.177672162598417	-0.04666450660328494	0.4656203185652526	0.7031182044587054	0.14904159624134294	0.3198388509913249	2.165080847141733	-0.2428520071139379	0.874131110513448	0.5495347575732181	-0.3143413326023704	0.7374943281498977	-0.4444043472593643	-0.10322140622381812	0.06778126915494793	-0.06611325932713581	-0.19482404268785597	-0.3646289697230594	-0.1664164948336563
0.4924412292314315	1.3224339628798045	0.2129528648046656	0.07596458225361458	0.2631925033835229	-0.05775822699613241	0.9992728763990174	-0.7611678490835413	0.779987521425458	0.12908574298629166	0.7516048712011386	1.234124427394409	-0.21471654894735384	0.5333318405722344	0.7016506785220622	0.13714317918969035	0.23883427452311334	2.248783477284678	-0.1396997120340441	0.7250823294070105	0.6105106140920099	-0.3060157696006368	0.6258982621698768	-0.32731284513769227	-0.02692514479014039	-0.06324705606124745	0.08520928283836604	-0.08070475167553363	-0.5056340663491217	-0.2423593051978437
0.5788977932101123	1.1810031897216382	0.36995220919250993	0.09111348715828017	0.21104712882078486	-0.057303099309737184	0.9244750509549989	-0.8055701669064883	0.6373428879286784	-0.030808196489775452	0.7438316921926035	1.3195516147212178	-0.3700625458777532	0.5603605427515864	0.6752577889845661	0.15492330969474954	0.1872723991978291	2.3406522176854714	-0.028357350217551543	0.5854689919414064	0.6440350251121021	-0.3691054722529289	0.4806031972417856	-0.1654327479558897	0.04957469397911152	-0.1948871866870151	0.24126623748011689	0.007957487321513601	-0.640894781341529	-0.25979515451615265
0.5881604779823044	1.0654481838957888	0.518778357597411	0.14959599823425346	0.19753401190170747	-0.05329797566944142	0.8137870708816717	-0.8335421392640736	0.5312947088226345	-0.2593397461509298	0.7759289421293938	1.4393146278485884	-0.5178657313965035	0.5778421138508787	0.6223139686548584	0.16315770852952025	0.15912458253198833	2.4396663045618863	0.05694698124674358	0.4042103275788119	0.5923327510786695	-0.43722192992513315	0.3189916981600221	-0.02622370584314352	0.08006605490783948	-0.30753585772405667	0.40165562618032763	0.08136256605793625	-0.7470197979632477	-0.3024161195164651
0.5422535669326669	0.9897302507988014	0.6774334787576599	0.22615898029172957	0.2441034094561707	-0.0830405699755126	0.7006302139293867	-0.7750050481753232	0.4489247075028156	-0.5196286720615401	0.7910687030906371	1.5992518594063276	-0.6763994641020628	0.5727030050037301	0.6001881929946835	0.1804750156808695	0.13452177746734945	2.50773848928942	0.12368007047454754	0.18715051181306436	0.4741561247165378	-0.4688551421793635	0.15390368611937788	0.13378827795046544	0.07678619783464706	-0.39683395562918045	0.5360950747984382	0.19036057250725236	-0.8221105494031573	-0.35937322728960536
0.4370248220598711	0.9097353313658927	0.8493348140971602	0.31608514172483326	0.33299211134055035	-0.12227257654296897	0.5838386215719643	-0.6358253559279998	0.43840462581251227	-0.7797222347553011	0.7691363795496274	1.7408925668490993	-0.8555187862852502	0.5697356534518208	0.595040563555375	0.2151289142899766	0.12012945491875096	2.462038044122449	0.15163266188204944	-0.017150264324894637	0.3326314079377239	-0.4824234535807742	0.015515293602927221	0.32975567868472744	0.06907287878665604	-0.5154732213015887	0.6047440557040977	0.3470292027638854	-0.8666538476641094	-0.37826951526876246
0.2627905274657201	0.8126324665893028	1.0156346918448989	0.42236557279470316	0.4558815590213229	-0.12891744076436942	0.4702017052265459	-0.48992898946715646	0.46743877224046015	-1.008991823235649	0.7294812078691508	1.8444209417344868	-0.9946791670614861	0.6053653746222147	0.5710408701607141	0.2553752617564215	0.14067778563710392	2.294420124715258	0.16450276675384518	-0.21888584892929536	0.18265377968995394	-0.41041911507285256	-0.09974269936044974	0.48859144293762735	0.05554629582272687	-0.6777036224058489	0.6019748710481738	0.5020334155375401	-0.8565524986049293	-0.40032511953465555
0.08187780811418777	0.7379532301738949	1.1538744376943084	0.5299108927809743	0.5975513331729666	-0.12079341156217564	0.4292137770416059	-0.36641445195201067	0.4541207964835876	-1.1774817442529273	0.6762887459768795	1.9045411929782012	-1.0794908977555675	0.5984200517869482	0.5371748870073847	0.3182999535547021	0.17837802877325448	2.0962643554896503	0.2176424724889597	-0.40291045894547217	0.04792011557187951	-0.1867088809248454	-0.17057085670934732	0.635665011783386	0.03283611305385174	-0.8468678181518957	0.5650598530140002	0.6461335599291282	-0.828366083639801	-0.4342430623111239
-0.048496657801610464	0.6880805145068237	1.2325062197370942	0.6037357623605902	0.7135389200617317	-0.13829307110415773	0.4734706810940546	-0.23154958522793403	0.4296751963248132	-1.2817188739520946	0.5729652588480121	1.865994779184399	-1.1126253907424548	0.47564050568981786	0.4912074592072657	0.3892662011237101	0.18716626112593732	1.9400236990719075	0.2996920501592353	-0.5250135759428755	-0.03240306015863057	0.09174585711191967	-0.17921578560042417	0.7934398721368118	0.012433140088186967	-0.9908460245373163	0.5521518793759166	0.8158187884500684	-0.8306297594530647	-0.4058092157304973
-0.16211698856519918	0.6493890631179429	1.2620812112357145	0.6302389054207176	0.7951806681145057	-0.14450556402348164	0.5419134345718583	-0.08206107338074348	0.42187306887060727	-1.3373756837289932	0.4205391978590602	1.7670242572813877	-1.0719929840308933	0.3202846001641131	0.42546229724560164	0.45624059726695965	0.18217777174699837	1.8203178796931834	0.3743173855150329	-0.5934707308688942	-0.040753387750536024	0.317066223727244	-0.15833353109408585	0.9305040433223732	-0.021247599097919182	-1.1215939389407947	0.6417930665442023	0.9807241513788695	-0.8370800184908551	-0.3367513304817467
-0.2932464068448734	0.6499695112635299	1.2650933157897728	0.6160721495570213	0.8417682284605249	-0.1306696823570012	0.63465633733053	0.058011341388627645	0.3810717793969728	-1.3154081753459095	0.2693329280375973	1.641574779956958	-0.9808282306299777	0.16664889843661554	0.37583734326492635	0.5655440459683524	0.1612261163554581	1.748843149024881	0.42284087181679214	-0.6022369941096638	-0.009793573656709572	0.4989719210104127	-0.11369510470207726	1.021280516111601	-0.07897308358613328	-1.2108920368459195	0.8103113521375984	1.0692156808904816	-0.8010802708799563	-0.28545714812822875
-0.41090282909227094	0.6865988442404467	1.241384001580638	0.5497026840611341	0.8411325307559979	-0.15731740839557012	0.759791819139989	0.18150462360563188	0.3412137799229228	-1.2371543534872047	0.1138215129190979	1.4633193202224335	-0.8756553988931396	-0.013176906118606146	0.3162332129150655	0.6867844803342077	0.10147038188008388	1.7356582835043994	0.4461772437909393	-0.5594094485058982	0.02130985786498763	0.6448459953969241	-0.015958737051453054	1.1028778638576073	-0.16375173400220994	-1.2606267182655297	1.0164369519291507	1.0974254233583725	-0.7805368043596047	-0.22873847932012703
-0.5043427024368201	0.7252139208733281	1.2263234788103463	0.4138387333935471	0.8046979708908424	-0.21077215516294726	0.8836242825966657	0.2946890862227679	0.3540521166969543	-1.16528239671212	-0.04436865927310944	1.3237622027144582	-0.75420715562819	-0.14909450872455488	0.2287235124468625	0.7879499517328518	0.010743558026534632	1.6928500023870865	0.48010752027112585	-0.5013468957941284	0.08240881503623965	0.6998457641890388	0.10780512428464484	1.152763410260834	-0.2697702864302114	-1.2791848156891468	1.2126917483504012	1.0841100834945565	-0.7853319025876976	-0.1504708890468351
-0.5922946528285671	0.7719705464956581	1.2498214172613042	0.24278110875784903	0.761942759563542	-0.26108652089418055	0.9453690645417433	0.4051953812737471	0.3683133824534134	-1.0510600359297313	-0.21095386479453815	1.2526596961893985	-0.6288079159095195	-0.19515296542158858	0.09973927127688094	0.9270476538293874	-0.08524771419287078	1.5782480019195173	0.5526481113666968	-0.46456427980422815	0.17736045163414577	0.6867879825943384	0.21789470131581523	1.1398019321847321	-0.3861712829726662	-1.2025816800325992	1.3371264007922778	1.0027029976284352	-0.7694374906945809	-0.09172548903591947
-0.652022999463044	0.8288544647634009	1.2781105395643297	0.09592006504060753	0.712013245570866	-0.28655091494811524	0.9386939529801147	0.45765345709329397	0.35590672076393853	-0.8830259624184299	-0.3693592942515987	1.1859414101521517	-0.5305044302797157	-0.20007704879396124	-0.05227383843736905	1.0764046069331819	-0.18491136369975	1.4487811288732122	0.6813491600846531	-0.4369717413084679	0.24816384357437454	0.7003366582339507	0.32531895174517966	1.0812446495597743	-0.5115749216884413	-1.0364000356582013	1.3998796982369424	0.8442419177747498	-0.7552956020117307	-0.07220329877353963
-0.6567414517372805	0.8878921511503013	1.2793787941134065	-0.028902149439098627	0.6708018715259852	-0.232003861733384	0.828966091693051	0.44417759806995943	0.3828624315995773	-0.7150135959312232	-0.5482619988173226	1.1701842612702247	-0.4217397835849484	-0.1429447801459619	-0.16613127379886533	1.1500899417052395	-0.3038921422910318	1.318506151165971	0.8525534642304547	-0.4076170277592216	0.30333345265211314	0.7342672546183738	0.4267404231322164	1.0502939314492208	-0.5991357956907433	-0.8086299800537816	1.4330205855707092	0.6614120588754266	-0.7779080195442004	-0.03536447867537029
-0.6261803993149261	0.9431110997372706	1.2567615879881977	-0.14237012576334201	0.6843149884450661	-0.09792324532070333	0.6420629679674144	0.4468982762323993	0.4326009941201436	-0.5645622119360256	-0.7668916274851391	1.2071679826129291	-0.35349529938430974	-0.02760511547608171	-0.22523870306247495	1.1552967044344868	-0.43144887709120816	1.1918038466965404	1.010164384883567	-0.4153572143865688	0.374218911693981	0.7574570893000911	0.4879965814676678	1.0454506745168684	-0.5719242918352098	-0.5099159888313307	1.4476481335515836	0.5035698009064394	-0.7834820169768576	0.04317135543359298
-0.5571312946494997	0.995336157889095	1.1811771397925035	-0.19586748640408405	0.7502277590086973	0.06669643884924283	0.42663060030713906	0.5066681746134999	0.4452154993688488	-0.42337972722894374	-0.9848994018322749	1.2051929129872374	-0.3588830218211997	0.08700346257956171	-0.24808695302992198	1.123766863462932	-0.5416838785585616	1.1026784089604909	1.1029780502647943	-0.4619990882706679	0.43966742525217484	0.7914662287317017	0.5057267975579505	1.033757668494477	-0.4431050778225206	-0.1751309703363259	1.4872653398387152	0.34551415608065794	-0.7349955414928045	0.1569067417560937
-0.44201557747284526	1.0451630487025674	1.0326328257318385	-0.1722810283747142	0.8379177166502533	0.24185232895929057	0.214581508369883	0.6101602212769413	0.40300726887888033	-0.3139980328195071	-1.1379712346157802	1.1656264082878556	-0.35360754360173974	0.1827973115922983	-0.25562777861206376	1.0648725917032176	-0.616171577412587	1.061039753010316	1.135631952708111	-0.5307462213700431	0.4651697770869177	0.8179352356334398	0.4870463345922422	1.040123091891281	-0.26569873971865715	0.15753822111724974	1.5592418087583444	0.15306054994002039	-0.6986306848797631	0.34637630434837485
-0.29964898362314607	1.0603463501950823	0.8441032640822144	-0.1307480287785222	0.9293492093527378	0.40032778936287305	0.045966361525425575	0.7444511949511281	0.3160966851881715	-0.24470921191160352	-1.2209887864269577	1.1103678668920054	-0.294522187543822	0.26485103276684524	-0.27077716174265093	1.0152347870177232	-0.675290483456604	1.0474933669836246	1.1228043936375465	-0.6459790862601709	0.455280691339253	0.7775444736179523	0.43285908593984573	1.0564748498200278	-0.01767368587333843	0.48388542333859874	1.5796757116629272	-0.02204470474343335	-0.6609270952588806	0.626154624948304
-0.1318172658072646	1.0254278117525337	0.6583215872889273	-0.1003014085084369	0.9788609791395819	0.49133057025803745	-0.06892785323057335	0.8908789438655754	0.21687536760455517	-0.18877021082148251	-1.2265137228914853	0.9876965094806426	-0.20510844393489572	0.3312293968302204	-0.3251433533647966	0.9739856556182389	-0.6967728292076092	1.052575919982652	1.1025525922525072	-0.8089468196878308	0.4593224960950414	0.6865130819291819	0.35941195549525895	1.0344495623419514	0.25518780291244314	0.7604724522482761	1.5772191768875135	-0.1597645821169428	-0.5757593353599352	0.9040552386985677
0.056093281224826354	0.985682388730876	0.5041053570504472	-0.07114943924690291	0.9401015819550155	0.5329747535633997	-0.1432456192814569	1.0161789264248253	0.17530665575837448	-0.16938583830558043	-1.1278780606416157	0.8017361077997253	-0.04780939762112531	0.3937588048951002	-0.39100140193697247	0.9264305560244439	-0.6729342182605966	1.0552979567352678	1.1163161589501134	-0.9749927829557603	0.4754281647919658	0.5682272528668094	0.29131865500734805	0.9501307654625275	0.4728345943488021	0.9464867886495565	1.555177360311752	-0.32125575533707107	-0.48988569805685406	1.0993367510636167
0.2279465722098259	0.9459064158068193	0.3895925400566894	-0.07757805115143773	0.8532107871420076	0.5361151345995451	-0.2397146973296665	1.0863426655983779	0.19848920659566877	-0.19504354078463582	-0.937590638512618	0.5862581820424662	0.17313211997843905	0.5050559906391892	-0.43647212865084206	0.8725694882363365	-0.6276557167913352	1.022420856582576	1.1398652599304062	-1.121721738675324	0.45991748258193643	0.4167177148446908	0.2301552036841345	0.8316093493893965	0.6610531509422273	1.0590334921183313	1.441305807404157	-0.4711173448620386	-0.4261620068835403	1.1887811678230105
0.36986309830413605	0.8781925571384817	0.32415412825361145	-0.14184928915070796	0.7320649674507921	0.4886225605239763	-0.36887353405298356	1.1006687365474772	0.2622172394490822	-0.2820670003772995	-0.6888489102394211	0.3648550474081227	0.3566065177981115	0.700191608998465	-0.4599976982813523	0.8211768116680179	-0.583162637054078	0.9300417342906668	1.1447792999723647	-1.214715508270165	0.4134469862780814	0.2801902630733329	0.16507488109391405	0.7020406948848554	0.8445894288173669	1.0609453840232388	1.2629167184404586	-0.534514580014919	-0.3372701351627809	1.1321221087561704
0.49229604608452976	0.8189562963859857	0.2934341847315206	-0.22030216405974734	0.5767549368391632	0.4099764963144995	-0.5293276712142175	1.05218540148087	0.3830862631249011	-0.42813356550551906	-0.43242967285317474	0.17086414285349666	0.484160846491541	0.9145720073502008	-0.4468802741399629	0.7652523230946138	-0.5135997447358582	0.7760977963829441	1.1566921243165051	-1.2452747465395202	0.3849081516826433	0.1908082753754713	0.07387435780598271	0.5838190994789697	0.970897855691262	0.9573718265614876	1.0686271498395339	-0.5676748975603868	-0.22734798491881447	0.96551288193678
0.5868102747161388	0.794409449808044	0.2758899968026168	-0.30339792534428356	0.4142887663537194	0.3243669785031452	-0.6856212936349853	0.9511589694021383	0.49541771290615805	-0.5821666084762234	-0.16213830062092222	0.034975011793244845	0.6009397303111854	1.0674551199159812	-0.3964425365636043	0.7123169020139263	-0.3946614213733342	0.598123377768531	1.1749442730437782	-1.2152731586035488	0.390201479738446	0.10433238042349968	-0.04458202707956292	0.4761604168112587	1.037105729161873	0.8123739444934459	0.8738016100148862	-0.6515359322796143	-0.09035908731628353	0.7799477573969739
0.6601858371591718	0.7916141337384941	0.22794292898889545	-0.3968360136511604	0.24364933966722155	0.25141001037363875	-0.8263701357067521	0.8502388138141305	0.5006937417174026	-0.6809552751278096	0.0978207228984482	-0.05683316970889096	0.6962575197572082	1.1952662621228722	-0.31934098158452345	0.6893878616988308	-0.23252490275063858	0.38890933423542323	1.1517142655727013	-1.1495819493311052	0.39615134460736956	-0.002721792891248609	-0.17907672508207242	0.36914750173452876	1.0820963203245115	0.6799435652136525	0.7080525090774117	-0.7426734588154466	0.06646739940246534	0.6375698903994389
0.7326903007208073	0.8298015117377823	0.1516362802860868	-0.4625655941658084	0.03138079473000947	0.19627129116658973	-0.9502711790767305	0.7483621698096389	0.42774065242735604	-0.6826267159830446	0.28684051891221146	-0.14705695469810215	0.7660509741584496	1.275728794784077	-0.22119736240617605	0.7003220634302498	-0.01084492579635945	0.15696203063554282	1.0947241648263568	-1.105460654953895	0.4198277034306157	-0.09966354888077793	-0.2972781656839656	0.25756808726443686	1.1036076587838703	0.638264321686709	0.5856947451274739	-0.8271106380480138	0.20335893460442858	0.5268149911398925
0.8103197293679989	0.9176630310385443	0.07969806391898944	-0.5067027768251785	-0.18717207608623782	0.16425305842852939	-1.019399731687582	0.6139011537502979	0.36864912974140096	-0.5886353016562227	0.406093043640114	-0.2315291633047949	0.8443525402412864	1.2447221213213706	-0.11314229882495223	0.7296534934716798	0.267236822561497	-0.0723482998602395	1.0305650965729112	-1.07476758060453	0.4954320208168023	-0.18001308615222883	-0.3751288792098	0.13616378016014674	1.119441451551016	0.7295252952808682	0.5130259800438643	-0.9067892903741207	0.32759335773224124	0.4389204276532368
0.8865699181196444	1.0271386062869035	0.019244597079646077	-0.5612120485990416	-0.3413378508297196	0.14438673491728143	-1.0877967652231857	0.5117056802736437	0.2999808153647286	-0.38109444429392275	0.4427824485604132	-0.29358107605056655	0.8974889527751376	1.1607546734213197	-0.003258472153445713	0.7794455726084126	0.5576518148732388	-0.3001700165069333	0.9268809789776544	-1.0396802216281125	0.5868547720441719	-0.2754232527216255	-0.39798115772616216	-0.006735362472486783	1.144526703234963	0.8965991558775519	0.4888626107075223	-0.9315635044476605	0.41052178241806325	0.3832151244465385
0.9487808965661033	1.1239512469906978	-0.038760433894117985	-0.6228939845812044	-0.3893602717088154	0.10558709965190238	-1.1943242305560409	0.4724471446015617	0.20406900676271392	-0.0947787964946589	0.3915512195256833	-0.32832927902572545	0.8952665172699193	1.0631116053255056	0.09386916753030276	0.8799168089764929	0.7865916359449545	-0.5483219451497308	0.8088163805669695	-1.0330107236408588	0.6681217194435457	-0.3572847436514105	-0.3748044046669659	-0.17108321437696525	1.1730727696237266	1.067420324607851	0.4546944451949468	-0.8791343537338833	0.40497212558554974	0.32375440754051465
1.006142757906117	1.2147913817754061	-0.07173505217012442	-0.6630579279384679	-0.3258086640477142	0.02871603341937718	-1.3155506573071452	0.44487902290871223	0.1214911618836693	0.22359812589137107	0.3491216208760025	-0.33805269872145993	0.8899910390504641	0.950309241257983	0.12148123246131803	0.9946970006967994	0.9539289200903746	-0.8052566955021432	0.7191085586754651	-1.0178649405861937	0.7504965727150669	-0.3766259690210057	-0.3094459610400384	-0.3170036268102572	1.2050570310133557	1.2533581853329334	0.418404726921786	-0.7693041385430807	0.3481124836524445	0.2594056918512372
1.0673664909536595	1.295259824695505	-0.05031564200793417	-0.6883854683586469	-0.1828674944870185	-0.03493357352330166	-1.4532134032802129	0.4164181786938128	0.03533201259941221	0.548660811698339	0.36804034270908864	-0.2998969580404312	0.9150214995385273	0.8829632625581212	0.07203689705745837	1.0809364189382662	1.0937764436156852	-1.024167994966445	0.6620333663266604	-0.983335231943158	0.7885757078761956	-0.353004147579765	-0.22760884598802117	-0.4021988225631533	1.2423795425359097	1.3593534725409007	0.4009409978820223	-0.6367695617896151	0.2570786391191359	0.24974891376725122
1.1260350006157667	1.3432231714626106	-0.011510575735475917	-0.7200969775451356	0.0037915143535512063	-0.0789216644136119	-1.6077696678972664	0.38542795399977037	-0.08974184615930962	0.8539049845075286	0.3698819881972676	-0.20268446514490943	0.9471457945684982	0.8881023714052686	0.01825771580997021	1.135009614096825	1.2244536377294977	-1.2065231914795986	0.65420493890051	-0.9695055036752771	0.7767375284645743	-0.285948021044574	-0.1842451410142672	-0.4286522306650943	1.2569466318816793	1.3324850183039598	0.3744997508448385	-0.5252749291158308	0.1254446735479747	0.2569318875889818
1.178678409681542	1.351471645110456	0.011546996552606903	-0.7420465205062196	0.185891662513087	-0.129008466301648	-1.7490900092465658	0.32948400928459937	-0.21758162305240933	1.1059235342383409	0.3568469649367975	-0.08094638239183802	0.9891475807327718	0.9375797331512409	-0.0452748685856776	1.1418169742576567	1.347722394425229	-1.3437521224532885	0.7089188392810986	-0.9619437651546134	0.7864419632335486	-0.1547811322436727	-0.17655045899861593	-0.40605036498078667	1.2645694721138598	1.2499677636882347	0.34691956495723497	-0.44943724021198206	-0.015292676476516987	0.22173233537544257
1.2261678170323844	1.3017975038089817	0.01573928242316614	-0.731659550345653	0.33482655328789185	-0.15617958917957436	-1.8535600771802958	0.24935153528148093	-0.3161794099583305	1.2909325005911145	0.35766015904845955	0.0147468261762289	1.0315085483928383	1.0630255951355985	-0.14937890079901256	1.0689801489673993	1.4612264485068676	-1.3840722918514146	0.8038810676243949	-0.973520586075631	0.801665410587838	0.021822909354426646	-0.2041539718921186	-0.36451367100380877	1.2548882388219496	1.13624843318445	0.3554504402682186	-0.3935085450468191	-0.16299143814179173	0.180333370070946
1.2620861275753334	1.1840734549127767	0.0051352652211591856	-0.7204243605587941	0.44509286083592237	-0.16227830017729716	-1.9351473140414506	0.17009052850226875	-0.3821617460310974	1.4212180592030303	0.29308297959291857	0.07675533079835609	1.0196780078751595	1.2605479962648913	-0.24829014892883813	0.9647677571568224	1.5462218164782267	-1.3261864790340585	0.8955034505712096	-1.0241998483734196	0.7684077176480775	0.20651688481270583	-0.2578081552241517	-0.31061514028520504	1.187639858969497	0.9929330159927293	0.35194429517967196	-0.3341016441159444	-0.31631287844000655	0.11211002119982268
1.2653817850099525	1.0196997050526415	-0.026518254566224052	-0.729219058789303	0.5171809805292389	-0.22752085402236935	-1.9949032785006966	0.1024774251060028	-0.42572895363911556	1.5153397156744177	0.16041275202258604	0.10586047770009725	0.9382785013911097	1.4442442593660805	-0.33184881802915434	0.8708724692727227	1.563012859451589	-1.236274202549206	0.9597263375264997	-1.083734597965321	0.6998816877783727	0.40259960211297835	-0.3226567102837804	-0.2426019750780326	1.0870500354902295	0.8432701176767168	0.3073246908044268	-0.22894460108888284	-0.4575857216676355	-0.008599704850001588
1.2323671374049965	0.8349033454384838	-0.0485894066494693	-0.7378351844669065	0.5650580990758727	-0.33845822758174415	-2.052053206254379	0.05673602349998168	-0.44603367057936455	1.5913794210755416	0.046469906494360766	0.05262041405358847	0.8032487078164936	1.5820325836025808	-0.44417099548769895	0.7622246869890874	1.4834942159898685	-1.0884548473348714	0.9845518125436652	-1.1509203101312262	0.6098130437280693	0.5690519548622676	-0.38015823462364173	-0.1600590390738057	0.9820041303322131	0.703141186993172	0.24930580583601486	-0.08804525954917694	-0.603045148119791	-0.10978724063744638
1.1906415009860665	0.6366039289637799	-0.05556480666939349	-0.7602906829945497	0.5999851472417184	-0.48004845081998065	-2.0681009059676096	0.02740371206117464	-0.45130969939061033	1.6393302372990888	-0.05089812964027489	-0.02581806536691658	0.6336476952718153	1.7051776730068315	-0.5434434807711616	0.6460174565948374	1.3180886447528883	-0.9116925857118579	0.9452820380092287	-1.2169907216303686	0.49980209397915604	0.646613213958609	-0.4158504343348001	-0.07516366398814837	0.8635899801379366	0.6094074998686667	0.16730220860583428	0.04988800468112468	-0.7532996728000361	-0.14388401263769152
1.151892119078577	0.4641802798213934	-0.07393688298449658	-0.7965409112340067	0.5932104259906208	-0.647376144723991	-2.0239583017706675	0.007168668228029279	-0.4519652060004947	1.6423909276963369	-0.17041374658077565	-0.06219407297863849	0.46817726992875536	1.7971010634735989	-0.5918492593583201	0.5454112300819293	1.1411564789084052	-0.7876272543465241	0.8218353957430644	-1.2412819701525055	0.380784279825213	0.6564703663804756	-0.41341687526358495	0.011230814433713427	0.7576619065257495	0.5747130347676448	0.0658026581125954	0.20726081156517298	-0.8750270141131598	-0.14325811035447045
1.0865742212884681	0.3161965525985497	-0.12554779727333049	-0.8154547207957259	0.5467318423939472	-0.8011865463420011	-1.9509435540725657	-0.019039114383596418	-0.465363121587841	1.5756852426556147	-0.28650916475751903	-0.068075873732084	0.321855708080151	1.7898547049736444	-0.587491836192592	0.46299010450858	0.9708261011356262	-0.6955245889123043	0.6361229733781479	-1.2165446013636656	0.31035018984236734	0.6343015913121781	-0.42412453517693366	0.11441525022105958	0.6658259084763227	0.533951499355058	-0.02549110699551253	0.3720594810655775	-0.9483409017426598	-0.07983334565471162
1.0149698932376097	0.1554276912215452	-0.2080548015494053	-0.8053356094645159	0.4638913500983529	-0.9131479571957654	-1.8592522099845623	-0.056873545080026844	-0.48229437768211014	1.4285333263226987	-0.41176497542739876	-0.06364824512063641	0.1754219020141114	1.7313892783820346	-0.5087872913442542	0.3867785255975132	0.7944670808793617	-0.6129490521122352	0.41324679363963446	-1.145901457130789	0.34028416516568843	0.592575597494523	-0.45390666285799447	0.2142555324122596	0.5875391130947802	0.4626251853560469	-0.06825714422203474	0.4879072056179144	-0.9477567273392381	0.05884871738475307
0.9626604054097001	-0.0076935126402124295	-0.3060098508191003	-0.7832074939505295	0.32134976195193116	-0.9665799475788204	-1.7458667533212604	-0.06928663919616106	-0.4830458120885613	1.21463231090087	-0.5727774095365501	-0.039296287757659566	0.0440288210843975	1.6696554645738295	-0.33701902479056517	0.3336116928399713	0.6457251869294771	-0.6092913152259057	0.1580783507682524	-1.0555174910961787	0.4940573968643263	0.5493965573039257	-0.48767519206524135	0.2699991133908065	0.5265563912373249	0.3675404279520732	-0.07475579530971968	0.5806878109510449	-0.8692582918793679	0.2039984373508359
0.9188876866194858	-0.13811104598338156	-0.41076415364357083	-0.7656627406277383	0.12896947377062387	-0.9747950023182931	-1.6250289460788814	-0.03665975654502234	-0.46910430565399697	0.985058824083208	-0.7196546165871018	-0.019328550882489214	-0.04255636824515879	1.5465318777170538	-0.14005446677080008	0.3232753046070942	0.5228385272925602	-0.6945463569543295	-0.09700500050067133	-0.977647198542666	0.7229220265638998	0.5345911929093338	-0.5593377125242724	0.3002118113973836	0.46600344375497943	0.24099867573938746	-0.05930195835893527	0.6900272363712274	-0.7597255912376835	0.29505231712422203
0.8837533650697929	-0.24636462513576368	-0.5058304008848113	-0.7754544689452914	-0.07327321022662675	-0.9729289788040653	-1.5409956923098718	0.029529241875589175	-0.43257180312764154	0.7999630296340554	-0.8155636868155177	-0.06410403041887239	-0.10074377056359758	1.3939498008159614	0.04706637881239665	0.3314904191354629	0.3978291062177959	-0.8130612852537809	-0.3376015064510937	-0.8887577354015196	0.9736575388506322	0.5459602989895328	-0.6456247641636544	0.330978024481943	0.4061517070951798	0.11496676136801158	-0.06568894877501316	0.7690230507555977	-0.6656491716865475	0.357761764928873
0.8968053299760635	-0.3342872442413247	-0.5683095520733747	-0.8398149932210103	-0.2502332883752787	-0.9492623391113992	-1.4587912362289792	0.15064193070045673	-0.37627817450825557	0.680248791755895	-0.8957589767097514	-0.18045950584037368	-0.16815764755521176	1.3003062065509876	0.2120840260575237	0.306767938324738	0.3164212050763934	-0.9371478825312426	-0.5290150661807043	-0.8160624379417973	1.2330306135850162	0.5601176832448406	-0.6666924326944625	0.2992662231391626	0.3441284788558834	0.01233640391267921	-0.08112045359147736	0.805554880638373	-0.6273614076622437	0.4061946797019521
0.9593211930310102	-0.35588602523772217	-0.6065685643038695	-0.945634111862544	-0.36563966593419556	-0.8795367775553145	-1.3407194854898752	0.33099313545283016	-0.31310972046815555	0.6234198026779205	-0.9607905881688705	-0.33790077028871474	-0.22257364416782782	1.2374112551789884	0.2619347532592266	0.21649810004470743	0.2805040815480372	-1.0440090909835595	-0.6424421722574198	-0.7850347733923999	1.4527652782271023	0.5493180142567415	-0.5845308430996203	0.22758602054035587	0.28710420519021357	0.009736230922009991	-0.09614997999014621	0.8425775002917728	-0.6792555671662615	0.37343912688003555
1.015289296160789	-0.33413449472932727	-0.6390147431844271	-1.0607985274393745	-0.4034545979577514	-0.791924697923809	-1.1705955805527188	0.4773571184728464	-0.28901585556346443	0.6061410114991299	-1.0101084192938068	-0.49323674074043594	-0.26338564162729106	1.1818271699493734	0.18560082723162266	0.06463418710831347	0.2645196879210548	-1.125308673055838	-0.7136638435148921	-0.7635540825505106	1.5659973617153968	0.5349839081452675	-0.4385636523328137	0.19522845160659302	0.22564646954974635	0.13064427498824266	-0.11240777377652192	0.9020697559653602	-0.8158063339662224	0.2619987155960152
1.0165959444828838	-0.3121538399529362	-0.6393318068216953	-1.1685224199785487	-0.3822586202096784	-0.6752527155158323	-0.9583636088466523	0.5543438083506395	-0.31023188657111	0.5778133450565148	-1.063133458868967	-0.6650677981759913	-0.31640980994370815	1.1637435275207089	0.05291390523687972	-0.13223929697646644	0.30113732272390364	-1.1509340971722632	-0.7497001371559173	-0.7300281445075646	1.6076464157978845	0.5347286432419123	-0.26731062397842653	0.19292213878166284	0.15344437453157375	0.2620294866933557	-0.10414488407740341	0.9805107645220709	-0.9813954367363047	0.17970746778772248
0.9700066726428194	-0.24447053118699785	-0.6035916890428408	-1.2378532136434233	-0.3417555950355539	-0.5514124720470939	-0.7185853719633116	0.5812530158010238	-0.35773213383841773	0.5362661009406867	-1.1400281373688075	-0.8191015249184614	-0.37994003701206414	1.1342420323814288	-0.11438405154056892	-0.3362672587373634	0.3563503477222831	-1.1309441397702384	-0.7548056333034064	-0.7088820438657037	1.6882157928333144	0.5169975503396331	-0.11506253313257567	0.22112834463055392	0.08142323714502503	0.39479126057000097	-0.06588993798391171	1.0651399919257467	-1.1185547185398352	0.12322723794465415
0.8743019422066354	-0.12703670636358516	-0.5453576676643838	-1.2561271382239054	-0.30987989585143205	-0.4777500560036724	-0.4981466706318149	0.5061367921599056	-0.4051364533091581	0.5038575139684152	-1.2182382769316313	-0.9170519559158936	-0.4115480086418354	1.023482410324276	-0.27646664691240735	-0.5144156813032569	0.36203934837570884	-1.112527859865821	-0.7418717097297696	-0.7259684500805383	1.833577146613813	0.4692630134122391	-0.017557933012541986	0.3343683043345941	0.03229324015897497	0.5820037158983559	-0.01930510578833465	1.156298857147258	-1.2118522388864073	0.06934003184636314
0.7255037349492842	-0.02715380046864539	-0.47505761342317643	-1.2507253184985667	-0.28323508063598724	-0.4325786331287313	-0.33730391396185844	0.3011294415604217	-0.43105294634864333	0.5065708919801606	-1.3046281925588215	-0.9901078280048251	-0.4023888804991166	0.8693091449098389	-0.3419183036867425	-0.652722726837205	0.3321720949452095	-1.1230332204579487	-0.7166633225015465	-0.7498581903626411	2.0233162856063442	0.3891098337587554	-0.04689970238548373	0.4959255177209065	-0.04904721525623329	0.743290916996192	0.010508293531459345	1.2073836706632444	-1.2551541665400838	0.05106964615042644
0.5750794764466585	0.057530528982575525	-0.392621067733162	-1.2360526070683096	-0.27831296412379575	-0.3816726014051829	-0.1777413156735828	0.039200402531139475	-0.45087802430605073	0.5592321324320972	-1.4235697901263824	-1.02459558223813	-0.38451960108342026	0.7329829939018169	-0.31852819798884374	-0.7360887834243852	0.26751278154841324	-1.1697756953192804	-0.671245679689507	-0.7572414807766222	2.2388039777385407	0.2826643690597005	-0.18424514101427064	0.6366106000416089	-0.14472856297768252	0.8404150257653933	0.01984312567803247	1.1688673430123036	-1.2757219736605783	0.0792650537660158
0.47613716183461385	0.13314153742116583	-0.2991577533247826	-1.2195941701090152	-0.2569353584601433	-0.3119015270804576	0.006624351259790939	-0.2110169672207644	-0.4699516678570113	0.6784471087560977	-1.5359101649051563	-0.9953602109654645	-0.35879322644725997	0.6360065047778091	-0.22751901259479487	-0.7535796493333775	0.15608903367586238	-1.2358914161308714	-0.5763685429486681	-0.7467353484956952	2.4126836493390678	0.19100463299344203	-0.3145448467130598	0.7599983361753391	-0.19010368910752645	0.9150552857329066	0.01620298778355831	1.0563911307972789	-1.2942451703690943	0.07056203154217852
0.4449373035658997	0.17769857007073553	-0.1783212782321538	-1.1930166218185096	-0.15504209782030748	-0.17645552760858707	0.19729937021717087	-0.41676825325529077	-0.4541715453215576	0.8878981842386647	-1.5766177054360184	-0.8938720178912375	-0.29319770577809373	0.5957537358997314	-0.05322208596565714	-0.7166309182621223	0.09070798139019975	-1.2769771583656708	-0.3931450499556529	-0.692174839877566	2.473208136798839	0.1486502947983004	-0.3347317986276202	0.9045118977854243	-0.1745187130838662	0.9824048645697137	0.08556659698752064	0.9763497208146269	-1.287502824129596	0.048148768828730724
0.49858247634528163	0.23629328287284287	-0.007476821683549661	-1.1369597212528153	0.012800258966275424	0.06380637804061379	0.4485533125934511	-0.5275933777784321	-0.3765020060335794	1.1864565936269131	-1.5130211424092437	-0.7005539392530534	-0.13798640190861464	0.6557243408147778	0.1731833000754045	-0.5981095710993186	0.14494453612717115	-1.2418246056150861	-0.14238009751147956	-0.5433268128911486	2.459215695969158	0.18083330838283249	-0.21022628119362846	1.0458658108253571	-0.07671111319082777	1.0578863569753871	0.24177987656952396	0.982175182005047	-1.179308856495756	0.08006978527301714
0.6603455386207624	0.3430957416612507	0.22734403100739042	-1.0722569329173643	0.2357303625479757	0.37854992956875416	0.7765938978995786	-0.5309517148851933	-0.24442541812538754	1.5323797295881727	-1.3697793913873053	-0.4110868667485706	0.09824277810563256	0.8014471050705154	0.4486717843666888	-0.38619432801893017	0.3142772160241648	-1.0799910143072018	0.14129403218338504	-0.27587771300097136	2.4237421912851085	0.31196092566014116	0.054452238742374925	1.1774178943593345	0.13525813255331118	1.1819299037656619	0.49176578816937566	1.0824883433829329	-0.9212011325836658	0.14710093931896023
0.9149387050238159	0.48642060876818	0.5025552681571327	-0.9914826148205765	0.5273521438016674	0.7309780535306001	1.0220871275582866	-0.403696244896694	-0.030906130930871155	1.8735707342969512	-1.1404347344246428	-0.0720477170452984	0.4097878280189356	0.9913361018452582	0.790311822417481	-0.1195116547494168	0.5815328810490055	-0.7744849206502951	0.45617550707977417	0.07968013956361782	2.3859502909797197	0.5219850338359564	0.44681149128147923	1.3766602593049986	0.4049754824896142	1.343293580539696	0.862970524868745	1.2636111074279197	-0.5158571184090093	0.28000085745628794
1.2439672708422713	0.6752037306454615	0.780778609860934	-0.8573299844516515	0.8166672505275041	1.0787866314755106	1.1579210758432317	-0.17205600572270138	0.2799798697802787	2.1887567241411716	-0.813052352058912	0.27393673244064165	0.7913283719248682	1.225348326044052	1.1608056781149076	0.17177779349239305	0.9226606441108943	-0.38827469046074775	0.7762688426267251	0.47677178895852296	2.4095856162521465	0.7766412285753134	0.8898583027610407	1.6338602655411403	0.6880836971661372	1.544246165691308	1.3157322161118565	1.5030738381198219	0.000577394816454957	0.5507781071260818
1.6123549877851946	0.9007231101580597	1.0334607141180416	-0.7001861378963701	1.0409958890591633	1.3847007058875385	1.3020303336669135	0.07790630045147476	0.6052710279427389	2.4437925502210427	-0.42881813429843607	0.5812662478236769	1.2116156196894527	1.503655798046712	1.5363568539632328	0.4410059952073156	1.2821290659957731	0.0188611972645365	1.0779611191421028	0.8914851888883124	2.5230433842699567	1.045572622140757	1.3045831220022681	1.8969413694808501	0.9753313176660654	1.7940412160402388	1.765278080012606	1.7481273044596726	0.5622124025067209	0.9213122587930991
1.9808878878750176	1.104781183235058	1.2329289712534526	-0.5348130728614394	1.2286356886438565	1.61574627588719	1.4165587888852884	0.3453404617000687	0.8866272552770056	2.5981077845049674	-0.03269693202336745	0.8459255776669468	1.5989255163715557	1.779468974541968	1.9028771009706706	0.649199367151607	1.6266320197438362	0.40103090414941744	1.3597845064835006	1.2953355603238126	2.647354526479703	1.2863659690517548	1.6727458443475762	2.189704719477405	1.239054446054808	2.0397575636587058	2.1719462460152235	1.9553046037189552	1.0872148069823795	1.3092226500371678
2.310250374931341	1.2589665406449861	1.3656201034506483	-0.33045166710919577	1.3784423934134413	1.7923813309780265	1.4801095085473777	0.6476120566067797	1.153130662109311	2.6524838798603243	0.3701211629359847	1.123238375551764	1.9121542295463887	2.0056327689114317	2.2057518769719495	0.8258243295115326	1.967335230518156	0.7382232068797445	1.6482663117172502	1.6497111941816294	2.7521131817236326	1.4913436864458611	2.0129342257504335	2.5096364345516315	1.501714448357759	2.256438646214671	2.5023948375770444	2.121447610417149	1.5158040942932183	1.7208875231730176
2.589887634174567	1.3786305083435562	1.4012897626434444	-0.1215515423039835	1.4732703281372543	1.9615522920119464	1.5982726991708869	0.9131544963205552	1.4205613709751037	2.64373594915046	0.7576799095647315	1.4259015176433174	2.152199712953435	2.1945111459547255	2.441504274363326	0.9973582349806396	2.30368678034489	1.0389870021316983	1.9813573895396839	1.961437730542362	2.858636279652827	1.680593158640935	2.321138687931606	2.7744703362382888	1.7890073082655946	2.4418411772063826	2.7106643222635	2.2569696031657025	1.8738786629909512	2.102658111067389
2.8189721216673704	1.487892234275121	1.3432318877301377	0.039163755309373646	1.5576909832983858	2.115544744704513	1.7511144659553324	1.1138045108005072	1.6737627900166285	2.610046647756641	1.070855312450238	1.7559551857527658	2.365194339958583	2.3424916776956124	2.6306796562578265	1.1609662905174467	2.6298703028843393	1.3356464763425993	2.3209792478507807	2.2528881007813135	2.93799516693906	1.8394857430985538	2.5601837189841383	2.98065470278699	2.0610544877090646	2.586278237648985	2.8308782013185287	2.4043985825232435	2.1761158949615695	2.3904837467373037
2.9991879619137825	1.578946218376624	1.235941075807515	0.1374977077750273	1.6598566858115933	2.24511959702186	1.833136042267413	1.3042094715750179	1.9295382715993998	2.5437533961737078	1.3029743963821037	2.0954935288779146	2.558231945103741	2.4316197369902923	2.7626892585895053	1.3399825068715476	2.938562271175935	1.6367505261886315	2.5996329730006105	2.4725800261206223	2.9689754978082954	1.943849817047176	2.7274271690592897	3.1743849800810726	2.3055734874416602	2.660383167883131	2.86933413662092	2.541563654069095	2.3855667591886114	2.580817650577849
3.1217080195823135	1.657688591811155	1.1364359376445046	0.1660693162396244	1.7789319472652074	2.3355307119247066	1.8654371814337918	1.4575026817899979	2.1899182874174397	2.462525712014128	1.4429155360096537	2.4052321951230597	2.6894678841290465	2.481097098736266	2.8276893689217957	1.4893973128945577	3.182913340286414	1.8903252624245321	2.8183822100199016	2.6260230918541096	2.9733660877460553	1.9816879300291135	2.805671887387129	3.317307185841952	2.5109151599275537	2.676825438265319	2.820627751664758	2.6189163896561674	2.4927140810163206	2.695387573277979
3.190873270765258	1.7547609066853447	1.1000088486515653	0.13737865940642405	1.9085416278224039	2.3841155924476345	1.8873598937201053	1.5426726614532567	2.4022704530870445	2.3994233929730013	1.4969451094874573	2.677943731901862	2.780093865286276	2.510620096423018	2.8378265865456944	1.5699092921338536	3.369440387829962	2.070298676779145	2.9714407299415013	2.718369987062229	2.977674610582174	1.9616790887584354	2.78611070780517	3.3484424089784994	2.664729146808374	2.623980746013731	2.72971363284012	2.657539410735506	2.512722054333531	2.7608092643099185
3.2167884624868277	1.8642823067873047	1.1484667412142224	0.10656001298445453	2.028797470727279	2.3636576029440706	1.8532528168367102	1.5852257683376711	2.542021264720686	2.3404454085097264	1.5048857108131013	2.91219567113414	2.869799443860535	2.5061260640002	2.808927614254853	1.5926069207720928	3.543676646648378	2.1717796094626176	3.0342170596550027	2.737954666770618	2.992097903695471	1.8877111740708608	2.716070560060282	3.2984415469340265	2.807504718160102	2.5199993182789333	2.6484246639082416	2.6702572674003053	2.431400109257117	2.829062418051671
3.182075172063145	1.971237515087712	1.2437443642136408	0.13717032476136898	2.1109477769436773	2.315254773495704	1.7894049175502957	1.6026126022195135	2.599210219441374	2.2340809904493515	1.4873781199384886	3.090972028352363	2.9481683564738352	2.4829678203668175	2.750407195365897	1.538456588387915	3.6886187976245197	2.2127802880489016	3.016305277337561	2.6782637750853704	2.999176191211954	1.7754142523564334	2.651314712012892	3.213615361233117	2.9079362037116923	2.4089056526578863	2.586944298119927	2.6269610741572236	2.290175947229774	2.906257032982304
3.0693259401809523	2.051247709471819	1.356301955444238	0.21319758916013226	2.158243686160455	2.2460298523946562	1.7484398493364548	1.5897531468423567	2.5873151726669263	2.0719295204675108	1.4553765398971894	3.223193172964895	2.9861517996539257	2.4362857897929326	2.6772115171105018	1.4351505589783549	3.7825934464779727	2.180923951678441	2.9428712244161757	2.571172605062623	2.950469366388397	1.643069217847738	2.585608617090073	3.0697014409575107	2.951320795893665	2.2965373924335646	2.5610166901721465	2.5534066246210463	2.1469801965908792	2.971261455825428
2.9070837735207045	2.089801686299901	1.434035390514758	0.2970522837945075	2.1503065462496513	2.1487690658115275	1.6841118906569126	1.5481140177781385	2.5092619221926737	1.9056320088837253	1.4229922802739279	3.3135254782632124	3.044967769590001	2.358167034806785	2.6049866637054993	1.3730358080490692	3.8310773177183797	2.0779331392337532	2.8287846584204117	2.4465935205850062	2.86429890966601	1.5123735873299515	2.5048839861848986	2.8978811355002634	2.9800252002101013	2.183506343015547	2.554428710547173	2.4734719080667893	2.0413419919720135	3.0076532028641534
2.7415604677405274	2.097591911411759	1.4312170470723653	0.3945528976799438	2.079598798714734	2.0404259200646218	1.5603480071135447	1.4994818956245237	2.3892562486859683	1.7181050277360508	1.4077090144694502	3.310964398968353	3.138669242304954	2.2499662158994678	2.55057531743915	1.33373439159645	3.8115691401045715	1.9478708206478115	2.6640260431608156	2.280770617450429	2.7716246351386244	1.3922223608969084	2.4175539806578508	2.758833535285263	2.9304880485528924	2.127296721011319	2.5210645018701867	2.393963965226117	1.9962388599077834	2.9939727672451744
2.560952632997483	2.072724290858622	1.3766644868155322	0.49687497049378154	1.9830998871675931	1.9314228391724382	1.4084206391731606	1.4348870445647157	2.245572397393035	1.52795149667301	1.3970179036484787	3.227186720339925	3.246154304920958	2.110070642010159	2.512013251288559	1.2979427189094743	3.72462083161039	1.8330348951468174	2.466783708662819	2.082804749099692	2.6810430717030704	1.2905091147908208	2.337941833899519	2.6547957637526913	2.750910218869535	2.1093759208893337	2.455832337515787	2.341364105026906	2.0247903838750476	2.9087606421151833
2.393208025069741	1.9998169487823803	1.3159291856319506	0.5418157296412202	1.8512380204572163	1.8071274680173015	1.2567447309148934	1.3528415937286333	2.0700405176394883	1.3932594121700208	1.3800125797251848	3.158623589047905	3.3668168386638597	1.9571015192544685	2.4718030406245055	1.2812425095630728	3.599760003836276	1.6969543234281397	2.274391595504939	1.8809353284152805	2.594421245921663	1.2021874582299734	2.257495324031054	2.597922089489929	2.5417231967116263	2.03733583391249	2.3438813481598766	2.2905353557390704	2.1130737405922435	2.7961876457472346
2.3030347725304314	1.905707974440934	1.25318581474566	0.5290329110625265	1.6928584780723028	1.686905489655422	1.1026913856620753	1.2865675741154445	1.8782968402659326	1.2992897048672893	1.332129797032593	3.090017049632243	3.4825855245265878	1.7901987457332862	2.414975920893216	1.2583327535543845	3.4512940688733122	1.5174700250525135	2.109313886736125	1.702955648012971	2.539928690432459	1.1239782189943461	2.1457601975326774	2.5668560557381292	2.3267455303417264	1.9282560277646088	2.1767029906257966	2.19850160440471	2.243539357356562	2.6729743105645247
2.3053867395102037	1.8052598953516068	1.1885752913287848	0.4953868658862494	1.5192040279871906	1.6403914401056068	0.9536215141093745	1.2366813893713304	1.6888554300100094	1.1840905280006717	1.2575790309722508	2.9809324349207222	3.5778584162856353	1.6141143844391692	2.3788070508854604	1.2166207988011875	3.3047173915900294	1.3691190220349334	1.9589357522919557	1.5493787461994721	2.505747742599246	1.0529556685762542	2.0465868711923854	2.499304153095941	2.091410130414072	1.825396243280687	2.0099042793751924	2.0884153249857547	2.402337432686861	2.536557417692907
2.3652602692915776	1.680845417829922	1.1199838577995298	0.3997017396219999	1.3455677406936393	1.6358174068573121	0.843047833891551	1.209177033572915	1.5218291482188362	1.0667206487246594	1.1721936492476979	2.864924224488356	3.666059922346264	1.4680475794237924	2.3786715869528465	1.176104471045079	3.1641905844046105	1.2199386484442916	1.8182793334286322	1.4280786456821442	2.4467414965198233	0.9696018597499336	1.9872543833608485	2.412655980263337	1.8973330704968057	1.6989564586362644	1.8704624326689703	1.9910255635459222	2.558798810403469	2.4146554968178995
2.469850208318016	1.553452324824296	1.0419862030312843	0.2377364341383176	1.1941082218922878	1.6264645329018443	0.7735992416852788	1.1897071804729566	1.3771700309941282	0.9765713776624676	1.106492348520152	2.7381507993928547	3.745932907473198	1.373027822120246	2.3845191133773223	1.1281058324039754	2.9978722257493593	1.0492584376904055	1.6788567428009518	1.3243110716463597	2.3634228715794383	0.8838132164608409	1.9218032327216832	2.347018317265841	1.7769057666507035	1.5921454308822076	1.738099872542802	1.901552454493067	2.730497403809343	2.309265474271683
2.6159480090430356	1.4350103532217013	0.9389581355652782	0.06971454290198316	1.0699473788024618	1.6278754287296806	0.7052479280918782	1.138375635455045	1.2633037364677828	0.9071957286581851	1.0627712062813655	2.554230579523094	3.7941305744398965	1.2879637442988308	2.3997813831184223	1.121163482098311	2.8300891617019928	0.9162614232305506	1.529669890791197	1.2188036285704178	2.2806581995751274	0.8008717586322476	1.8534318111970585	2.241250811114572	1.6712038900780435	1.5778954632176447	1.6244069767097802	1.8272511509581197	2.9213033683271545	2.2135322298094477
2.770931018358308	1.3178362025686845	0.8123264417692283	-0.08476559640581603	0.9517984197183015	1.6281257489571999	0.6211460944095626	1.0587957992036734	1.1822127724355411	0.8749390908545707	1.0509798916622592	2.3525130289602485	3.8344037996556635	1.2128123408645972	2.4575567503780036	1.1671758371797365	2.7111296107250915	0.8254985102605046	1.397969363086593	1.1182035084282387	2.217220330007126	0.7208953008349297	1.8248085211689538	2.1131120705614874	1.571179559197608	1.5949750309014696	1.5207858734559585	1.8318603070648258	3.09312366473374	2.1788393603966094
2.88998119881594	1.2043738650571993	0.7131912111830301	-0.22248967783281826	0.8385715771463339	1.589781241378215	0.5401532167970468	0.9773029861193363	1.1444971604181797	0.8756988366978602	1.094198766949726	2.169200522821471	3.869244404747568	1.1967499378988262	2.5368257282788975	1.1948295325639644	2.6635372992885795	0.759956969076419	1.325301134587332	1.0421176969415495	2.162337955785131	0.646770300052981	1.8450650033426885	2.0471284606402556	1.4985476898043297	1.6134821445409577	1.4189290088135682	1.9188367898932142	3.2195487418743824	2.2132639859737844
2.962645363839166	1.1056365805022408	0.6386636417782328	-0.32448436763299837	0.7205134320199635	1.5288851569382398	0.4739736004582862	0.8949387058110927	1.1457442217735654	0.9005316722613458	1.1804930126814288	1.9959804054293813	3.8284773049750798	1.2354115182635614	2.613182231628605	1.208829939013718	2.6850833278827193	0.7880279730877714	1.3212167376693378	0.9843451224031382	2.1488174007898784	0.5997819220738554	1.8890776574021	2.048673690232959	1.432498154261392	1.655084912391705	1.3372380614638935	1.9987715064474691	3.317032845445483	2.2600576328622344
3.0247692323974853	1.0461253706281481	0.5728553223983411	-0.3952735038132528	0.6042715660493829	1.4776832922185323	0.41362327675040184	0.8745973854872242	1.163458888206476	0.9778086780358229	1.2741538403658368	1.8400367212466784	3.7151555430524406	1.2849318851044895	2.674840898289767	1.2339188216461305	2.7814991523896957	0.8832992594293373	1.3678469358164054	0.9658534373481764	2.19165642784615	0.572252584035103	1.9592800424183996	2.0904640786206867	1.3577400326965232	1.6925070099437203	1.2376367423880186	2.0507312060763025	3.3530082524562417	2.3109047421563114
3.047824316125132	1.0135744496215566	0.5271981586315645	-0.4555863835564887	0.5280968182555373	1.446029161629591	0.3439003648909117	0.9588321320321457	1.1975292439542493	1.1198811507307582	1.3333017532523375	1.7144353154895005	3.5812032939652036	1.3853487818249157	2.718008738149212	1.22915559796419	2.920242839967326	0.9641097255226277	1.4885706468039106	1.0292471272470847	2.259341269924044	0.5610012925256858	2.071246936447369	2.19549356466798	1.3003312240636546	1.7398199616171177	1.1205940264067065	2.1032030341614343	3.33872032017254	2.3298308350060983
3.0144176740235427	0.9819705755893473	0.492444461057548	-0.4968812864154769	0.4777132344739157	1.4420240379892912	0.25102030230563244	1.076182633085517	1.231167924617467	1.3165684960460806	1.3445908009201226	1.619935830321579	3.436453151160696	1.562809306157602	2.765263073309158	1.1792092443762239	3.0535947134928234	1.0431125890848842	1.6394593308628298	1.1237800117620635	2.3701318571385395	0.5890411603711481	2.1946399697345207	2.3457498452121377	1.271649439451172	1.8214704919026203	1.0401536785790584	2.095947881030512	3.2948828993157235	2.309086645047905
2.970151332533871	0.9521538708475035	0.4622705715774216	-0.5096045808098674	0.44258639560093316	1.4387926314158694	0.17213054203445471	1.1951910473941232	1.244166141052446	1.5472056270443497	1.3035484157550463	1.5375038035260453	3.2756296364194597	1.7581814525391333	2.8208484403248253	1.1086672515481166	3.164169356790233	1.1138430128286452	1.762480515116701	1.214788546170063	2.5591734257671264	0.6729840420513673	2.250936302915305	2.4803693248032728	1.2495273689850785	1.9198691952750935	1.0088216941253676	2.026533136516101	3.214218150443159	2.282679529670088
2.9153592128939803	0.9101019301946867	0.4614779124842466	-0.4874913463419547	0.44578304691512427	1.403861581484866	0.09106908450863396	1.2875028072337873	1.2353567717342737	1.774977430862214	1.2001292587306902	1.481051538730052	3.138893730739828	1.9420927411151028	2.8404229785874504	1.0426763550315024	3.2670383760682595	1.1529084934111136	1.8693130220029108	1.3070908293515104	2.782929378389589	0.7623856655110253	2.24305620687518	2.582262225408662	1.2134715608838964	2.020817087854111	1.0284739723286769	1.9609380167382606	3.1132290004515264	2.2507585132258003
2.832358007811508	0.8322760538321383	0.4845530994188444	-0.44016961982246594	0.46254730352306855	1.3972849864164223	-0.006428692239146744	1.3199171369034808	1.223109989705745	1.936347447976671	1.0833880687593924	1.439488260343153	3.035382113421032	2.122004555860235	2.8829360761059304	0.9945041576327578	3.3917081553129655	1.2104965834586505	1.9476185691650243	1.3886862261320174	2.965631263416456	0.8117106991439386	2.257750268314709	2.649283676101109	1.1648844367927205	2.1241102345031457	1.0930585047877404	1.9151025198993552	2.9739520864355913	2.1823563351309003
2.7506053777923714	0.750341215596864	0.526634489943085	-0.37911268777546436	0.4715378853442306	1.4208378441874883	-0.06554457750755258	1.31808918126309	1.2227582544516626	1.9904413520188047	0.9891771391759173	1.3756566145280782	2.913933870156083	2.2587177527228555	2.9757062926239524	0.9379047183351918	3.5130451991002536	1.3172727282624457	1.9786982769628636	1.420316153041465	3.1095974764690704	0.8424406663555265	2.3260058060740385	2.692872988492276	1.1341216394165576	2.21802236487211	1.1706850036908194	1.8665143326078344	2.800622672820162	2.102717720808649
2.6593287333366247	0.6920367268675489	0.6026593043016533	-0.3047521005371363	0.5270070507620664	1.4696047757849735	-0.05992102461659236	1.2881617214762495	1.2331504324132088	1.9733579240568602	0.9070445338980162	1.3206585218740847	2.7581613451994302	2.3216342066423334	3.0470280531448646	0.9008981343447221	3.623067924423823	1.4549057115665982	2.030987066673397	1.4469272269504727	3.199399402439042	0.851610567114512	2.4479155271654016	2.7342021143150133	1.1020016598032065	2.3041594681611217	1.270196994229407	1.8214256897676986	2.6570861537792725	2.0105908656925964
2.530217360798852	0.6403310170565126	0.6713035817704529	-0.2347218977067235	0.6490973356142916	1.5834094537686496	0.025781007042824412	1.2371702612286448	1.2522400639302624	1.931745558868748	0.8728664637343228	1.3067245141851083	2.5968664047449592	2.3253756499034366	3.101055584935478	0.895845646066712	3.7213093237673456	1.6256709859690006	2.1217159877944036	1.5097632665159981	3.2207983991917657	0.8213125866624459	2.622737775490907	2.7982484214633043	1.083815417824943	2.3704893713153137	1.427973523213947	1.7968648625509474	2.571918393880332	1.885470018789595
2.3797931022962264	0.6001578954012626	0.7197262450400783	-0.15318864626009482	0.8104555758147013	1.7545147074697625	0.2049803205072657	1.2127266683629727	1.2945282342507038	1.8825357352477532	0.8739188325847087	1.331879521835455	2.4701875809475267	2.2836607077968765	3.166507241709815	0.9018044967457429	3.777689867556542	1.7689819678118166	2.196468960553889	1.6041846209642965	3.188012592086437	0.7949810300932836	2.8522803377891703	2.897996451141503	1.130728683823594	2.418592571642737	1.6030797884323191	1.821809786109922	2.528129654223801	1.803089356369418
2.2372813252996258	0.5623371162307664	0.7646964375927728	-0.062444027292850354	1.0072857479276975	1.9224795801347299	0.47024742516875095	1.2387431532913051	1.3705350250648367	1.8407497138668927	0.8495708441825812	1.4326297768077745	2.3621637460878326	2.2123582603611345	3.1980929153308186	0.9202210093621555	3.765059437001361	1.8413286008774428	2.302088912105068	1.706502304133291	3.1310990570988415	0.8086671560654739	3.0372771807076626	2.9900183328561956	1.2190360080563463	2.4789573720536215	1.7675559577134448	1.8572106656517018	2.54154132490237	1.7776061919811172
2.111117170643916	0.5283961746650003	0.7930560184818563	0.01713980711791142	1.2327768051190646	2.057811797685003	0.7853264068603386	1.3369001201205868	1.4662230021415266	1.8447003922519918	0.8197696717375414	1.6156167220192388	2.269472471329792	2.1212949717934704	3.1846594086799973	0.9830299953220093	3.755995245661757	1.8710158142106639	2.4600401991680094	1.8206198683566555	3.094497129767236	0.8462107326204628	3.10502282989969	2.998136553999948	1.285741515013925	2.55640174014833	1.9553022109580376	1.8394355404809346	2.5816546339373705	1.7751323877188607
2.0092421564645004	0.5356976013384649	0.8085569074150227	0.10118795535126664	1.421669837321258	2.1633331517762464	1.1247741177460993	1.5242655732604986	1.5683061656560886	1.8768267879110472	0.8411758108533609	1.8103238606139531	2.2254951869386588	2.042359120003176	3.165920231335155	1.0544590662447249	3.75735381298198	1.8443058285756198	2.5757647785110978	1.9660104632761013	3.084136158185138	0.9008963292238338	3.094593291023053	2.9372498954218083	1.3736190648715718	2.624210173042313	2.13420493901114	1.7849365372562793	2.5885673643778646	1.8291388132996733
1.94469372935296	0.564093735618733	0.8382728160857624	0.18983434682189254	1.56056070436454	2.2457795321671394	1.4056774426409913	1.7413671885039512	1.680941386793145	1.9194810902556676	0.8686091533850305	1.9952858754511147	2.212901385742426	1.993870875441175	3.1004911518829177	1.1094000551914918	3.738885788472719	1.7471844078787608	2.6243095377134713	2.0607441019110913	3.0613830542553453	0.969405502131969	3.0499548646310437	2.839070158464563	1.4691873140732572	2.684651449129396	2.239925262891229	1.7223074947878498	2.5574357367954805	1.9148278163597332
1.9115193802864112	0.6151578974793804	0.8599564459456793	0.2658020870363546	1.650738964449528	2.3108627913219695	1.5774701254685517	1.9370222079200459	1.8087331997879612	1.9548635395288134	0.8915938457764276	2.14157125212355	2.193887215308892	1.9725618508908702	2.9823891799662063	1.1584207620720377	3.730267377035063	1.643789543103607	2.642327684533986	2.1098619432754075	3.013968786282626	1.0607903375330754	2.9297834000191187	2.6654739921321196	1.5247186872780214	2.7805264551873963	2.3121027210197522	1.6692808608750584	2.525306144607254	1.971486875426578
1.8983948238066914	0.7214715578293999	0.8575784686661578	0.3589127923295748	1.68519378003487	2.334893533163755	1.681505853951347	2.1042588937175313	1.9304655736328917	1.9807383122488056	0.95863452504083	2.219597354369454	2.2100503826195665	1.9778944826653195	2.8104402948357015	1.1872700844533526	3.7243873278522273	1.5550681576980239	2.569191452221206	2.1335955414641603	2.973304537419826	1.1858112328916601	2.7741051497205076	2.45077933125943	1.5613626076819809	2.8610808341140874	2.3987290700545745	1.6670402988787458	2.4793024103377483	2.0214398386017676
1.884878272830342	0.815152833537254	0.8704547752685967	0.48117546688432783	1.688699198805546	2.327019824189077	1.7298775528020631	2.2163380808311715	2.0347870524007092	2.0166634371243033	1.0370360043946336	2.2672594741280094	2.279282615933636	2.008342089893612	2.6033610965141394	1.1718040707168467	3.6844369575919615	1.4521624089018523	2.395115306492442	2.099088138834458	2.8941303011122845	1.3265996449728656	2.6969265620333895	2.298009169736099	1.6091128027268937	2.8704108666100243	2.467154729617013	1.75627868238913	2.3729339877146027	2.0629282185181523
1.8702873665669357	0.857281148946069	0.8982154581761741	0.5923964052512012	1.680925524018761	2.3125922765302773	1.7228138217317066	2.2513668121725847	2.1544250026872356	2.0252160046173215	1.0733666472068437	2.3155944198030105	2.3552046046068447	2.024167964837127	2.4057417961534084	1.1356074275953714	3.606531612823003	1.384749467450343	2.204722845992327	1.9843683122510405	2.7620433010221133	1.454978255598658	2.6736571019619575	2.233040337457836	1.6409161064848967	2.832784833921484	2.499826642130017	1.9228484628009017	2.204083244525414	2.047548905273283
1.874091165015703	0.9152954136025887	0.9126242390254122	0.6816826817030673	1.6657595930679132	2.2929762732465453	1.7133955136379	2.2602515267968033	2.26856309263719	2.0009909657284686	1.0959447425424105	2.388823924386508	2.4396571538051313	2.0272858342213804	2.238985695106416	1.118405826282448	3.522873584557485	1.3901084773070569	2.037262572354685	1.843974264318702	2.641261044182903	1.54907282612769	2.6799148252879403	2.2481928127176207	1.6360076307270828	2.7824128552002376	2.510858716485056	2.124861800125818	2.0059020781643944	2.012349353059741
1.8866930621665854	0.9710489854815497	0.9218719284457666	0.7443616477722756	1.6320857775195623	2.2900179432849623	1.7256027382060892	2.313984920504994	2.3116346732962727	2.0106940054984648	1.1632245965455383	2.497365937552506	2.57908692070321	2.0481863103696147	2.1246767133028763	1.1334475852780537	3.46277820825206	1.432916758424372	1.915219941529081	1.7247040110148866	2.5588861909113834	1.57575782640919	2.7690294408005447	2.373794609163283	1.6249465954940365	2.6980092005716716	2.4644525413640546	2.294162932304532	1.816945999257418	1.9849288720805205
1.8688064984685604	0.9773269904246318	0.9400678582957191	0.7742130261993504	1.6027528691535475	2.331684882974645	1.725305558581774	2.381470492112391	2.306966187196623	2.0748165546720085	1.2351205230060422	2.6042367379583005	2.71927994827985	2.080934690178008	2.100451246687194	1.198146433265557	3.4463904899518867	1.4934395443458217	1.859974218633127	1.6800027602909562	2.491714268218741	1.5095853091548435	2.8970810014525936	2.6024424626267963	1.6092937603585185	2.5999928755801784	2.34542226542809	2.3804992545625434	1.6716812976064017	1.9559883426991937
1.830507184316459	0.9896691509940039	0.9453698668967215	0.7812666420390487	1.579994891331495	2.3955848101448445	1.6874265864666345	2.388846080568382	2.279211078056251	2.1679396880350708	1.326413520777082	2.688600426255888	2.7996917056504698	2.1283693099136047	2.1394874366019327	1.2942787006925944	3.464646238317365	1.5776950882041454	1.83068143448691	1.7147778350806806	2.460138950862608	1.3743930891856526	2.961883203006099	2.8777470245386314	1.6119855051289327	2.5572939563706223	2.204037523035858	2.3905284368317625	1.5551628447237893	1.948984198101241
1.795779375578088	1.0209369760998221	0.9295342996797729	0.7577099461018301	1.5745278910725666	2.430265539848329	1.6129945205602412	2.3895049948108498	2.202916503852414	2.31439697959698	1.4452355309752811	2.7419056020878587	2.852266897097145	2.178405737893998	2.187441668747049	1.4042378158117477	3.482137792565221	1.6578675769335418	1.8179389670187986	1.7764093499260993	2.4679353255184426	1.192369577331706	2.9850831328183522	3.1320180134871114	1.650778297408436	2.5910452214652233	2.0550821871084866	2.3429218290814853	1.5020759958127872	1.9112810367548168
1.756667035803351	1.040611113245058	0.8968415157480049	0.7175608837906384	1.5947430780765128	2.4263059289766744	1.5380595352896147	2.4296987636012717	2.099346459491046	2.4954118535164667	1.5294728739539556	2.737760126280083	2.89372991101773	2.181179566518608	2.2540673462706984	1.5199050856266687	3.496572570342574	1.6858960491206383	1.8301283390709304	1.850576844265952	2.5030190114697017	0.9928702374788351	3.018666248001125	3.34216923809469	1.7418452255234627	2.635732508255882	1.906260843987047	2.2512935127750295	1.5165829934977766	1.8163525237995848
1.714317111852751	1.0592618286599123	0.861894057062323	0.6748522815544955	1.7141089441950519	2.3679130468118865	1.503312379215372	2.4408577951269037	2.0095260659711047	2.6810720305920634	1.5680039243624284	2.711736956156902	2.8964462210796635	2.117424513247503	2.355100862678128	1.5921633817247844	3.4998203953424785	1.6656083689487935	1.832127991728699	1.8800653938952123	2.584942495682199	0.813438646182032	3.0603844035076753	3.507624120155134	1.8812730806901328	2.657349632727348	1.8183615632958723	2.1549920243048324	1.4812647826908703	1.705597624540042
1.6756838764627786	1.0777292446603675	0.835877224159729	0.618527522159444	1.9480275366692854	2.277570201062	1.4935968914972446	2.431462953347231	1.910272772455301	2.860958139258663	1.555853847635237	2.7073310316072705	2.8942911321049074	2.0374995442732398	2.459114585603056	1.5856645704664305	3.4642216860297985	1.6191423509451481	1.8479763026865286	1.8186346331698124	2.6929017678901017	0.6567452670456253	3.113482344766291	3.6051580895214044	2.0719345653104897	2.6391484217926453	1.8204384517878118	2.065369544452225	1.3950260363856544	1.5804767776370372
1.6570568787155662	1.0703361682797017	0.8200416569427791	0.5379913007998611	2.2156017819003133	2.2017914412768294	1.532275962600935	2.4180933708146153	1.800387481486532	3.0083054188084253	1.5245458743362352	2.70136241460654	2.9364500601735912	1.9663476146698422	2.583899444862026	1.5334233844163088	3.424271315769534	1.5723573442595566	1.9073489683017009	1.7102051023469464	2.81985957412775	0.49555529845780766	3.1497771400569925	3.657580580032053	2.2623924725952684	2.549773848211325	1.8712663895045565	1.9816152031613936	1.3381420538524091	1.453895492073182
1.686209654612996	1.0149339202783343	0.8186324852215824	0.4557139970494693	2.4800520269833823	2.1088543677144758	1.6659610736023445	2.336494281239559	1.716722454913046	3.1244814117592714	1.5301903981701268	2.669565964039017	2.991629317464765	1.919622579001001	2.718302243336539	1.4362883330562306	3.4339723355404885	1.5414792398470682	1.97799627124258	1.6198434423256693	2.9569937009688054	0.35592539632259623	3.1506115031671245	3.71503083250105	2.396979711115982	2.4015894796351067	1.9642797289554565	1.911752346247719	1.332835803021323	1.4082344302686576
1.7278917360878576	0.9236355369576337	0.8375682302251647	0.37714207377183123	2.745809993058621	1.9942304598952858	1.8042638987662507	2.1839237511614784	1.6720520776444978	3.235187234638442	1.5770686469600737	2.6204713762002845	3.050377940870378	1.954048157512649	2.798903283241463	1.302108129092876	3.4597214317815626	1.5295277972301118	2.0471970169416713	1.5706363769080096	3.0370501586189826	0.25984761385211647	3.0912326618294683	3.767845396191936	2.472144987352005	2.216263424319591	2.0862355144875986	1.841654763791572	1.376210752475428	1.4242396457967432
1.7687172369960134	0.8205601662619524	0.8733083480040198	0.2923796353268627	2.972245515410998	1.8965828147787178	1.8709921544114514	2.018918871669121	1.6606366698528934	3.2893679667769504	1.643511389377668	2.5306382643238456	3.108138815162563	2.0787414303352882	2.820080811373349	1.179344234521056	3.4717999443629055	1.5327814817859746	2.104250936389861	1.5995003581638794	3.031531146033668	0.19773969928965313	2.9367364259368736	3.7879103177688194	2.4826405299862255	2.0294843311563455	2.16328137789831	1.7660091230588342	1.5003964944029522	1.4554751502165488
1.8372291640179121	0.6886304127500127	0.9201809223803277	0.20819755767882805	3.0959341259203197	1.7871246062001371	1.9242558870778843	1.862862472695415	1.6960979786509056	3.265012685743533	1.755014652570906	2.3892580056229233	3.1245489197515974	2.2179704252527905	2.7627569905558134	1.1177887284775032	3.4654528876637434	1.5400756896465035	2.1269065755443446	1.6827687059445346	3.007341867825171	0.15829145384039695	2.7309732122773434	3.8135565163820333	2.429122310433282	1.9076585789757643	2.183179309579164	1.7207497707332642	1.6898393853127787	1.5088556735141372
1.9016324079825524	0.547780087737439	0.9759136639536641	0.14120308824777855	3.1440110351740893	1.6593930210127035	1.9826173932999425	1.7722086261109868	1.7316072513472005	3.2003474609676443	1.866972347767718	2.22968974311614	3.094175634513616	2.3246230607417195	2.5938786212312097	1.1301885374956762	3.3728368061305125	1.519064968462248	2.087743165512982	1.791131318727396	2.9737559064788517	0.17176158643282752	2.5794436007763304	3.8333446804199296	2.341516197023073	1.8671774543758979	2.182509345549506	1.7030600003052156	1.8924018596994643	1.5439360062451606
1.898917483135531	0.47137478183646103	1.0164097362915563	0.11035467973365978	3.144301639839015	1.5744206819623041	1.9784111586172721	1.775630729112183	1.707065723391861	3.0929628127748505	1.9230109890508043	2.1153744495058	3.0453269510857934	2.396785610076569	2.3799133396684713	1.2004798343405205	3.220656038651316	1.474916934880756	2.005055400824275	1.894095876283112	2.9188324987060374	0.24816433558317413	2.515336701814598	3.7955442132193333	2.2515802541057015	1.858459227289527	2.1479168694848143	1.689552612270288	2.0603276600832374	1.5491518586053328
1.8462450374403716	0.44493384130975355	1.0229447701486083	0.11694698314502294	3.086398660352418	1.4975268593454576	1.9655409948871436	1.7893616517132476	1.6272058327489092	2.917895663457105	1.9366917841058324	2.03150995463009	3.000541508329127	2.4058811876595962	2.221352806544581	1.325885678889771	3.07289061496284	1.4322362492362182	1.91292246826271	1.961593872635714	2.8809995648498283	0.34237672068298247	2.4972588344284263	3.7265623966256918	2.160264509247194	1.8626398975882563	2.0668065576275083	1.6850074722206227	2.1672072353093803	1.5084384053253195
1.7357461443351216	0.4257637775541121	0.9842453917552423	0.1413221366163813	2.9718822595798393	1.4220666889407643	1.9821830538490128	1.7783301519764776	1.5038746622945092	2.7267219022616462	1.90036114129362	1.9520513843040086	2.96222133249673	2.34494296810806	2.102821865507928	1.4763996903778405	2.9224505118626825	1.391575825244014	1.832064173026854	1.991907744758376	2.8792761557153788	0.4245327480397142	2.525441766148411	3.6579495900840397	2.0651486541245694	1.9122216276554753	1.9819444472041154	1.6809317832558974	2.2059574707363936	1.407280674408503
1.5451061541413202	0.4590784461206904	0.8863784157181233	0.15755735788454603	2.8565485331871523	1.3749154606299903	1.960534661215916	1.7379663408009016	1.3377916705029196	2.5554534821603445	1.8166499827401363	1.9094463109497108	2.9080073754755023	2.2279046021874476	2.028858558301054	1.5842182474860778	2.7640925085993544	1.3648020418725764	1.7796902917138602	2.0031499754793614	2.8995672465959585	0.4959480136937393	2.5897340791346184	3.5885295740536627	1.9558728643273284	1.990048374131162	1.909789321209913	1.6616202727162288	2.2133570131797424	1.289372606197859
1.323034012643766	0.5374236708240296	0.7233548622221627	0.16848004570382596	2.786004250776254	1.3332940337089436	1.898401259762115	1.6681214310995127	1.1674398917640505	2.389025728431995	1.7065578505053716	1.893016336151338	2.8385282048830733	2.0541210134734293	2.033193404144679	1.6287264266679429	2.649314797655009	1.3590602455975271	1.780328478732296	2.0058490030929326	2.9190581832355473	0.5646731799816365	2.6374781904365565	3.5559183107091585	1.8467101730498559	2.0128126337455714	1.8329667791424238	1.6017225820147352	2.2296165340749985	1.2058593586937587
1.0990164169777574	0.5987525998908881	0.5500971991010104	0.1669919410962944	2.7451742953540874	1.30061586582561	1.8505782002178361	1.6259934301779793	1.0481696646976995	2.2322141863772673	1.5834785299578802	1.862717465849451	2.7721694235353467	1.8238072274407842	2.0838569149420607	1.6710169106132788	2.6083030466758226	1.330989241586173	1.8304474325801483	1.9915508485450086	2.928331765720907	0.6042392400016666	2.5982399475073397	3.573169530639632	1.7784212868155609	1.9971861039094776	1.773161323428253	1.520230141405897	2.231807188087832	1.1312875723785392
0.8975893189693214	0.6294247018999185	0.45244159882206747	0.1416941627682642	2.7265029456325633	1.2839354361191435	1.8037152594598187	1.628310257675682	0.9707399449011405	2.114952842221724	1.491731100183264	1.840883179657689	2.6964494744535212	1.590397074571369	2.1277698064308788	1.6934831275746642	2.628257004191579	1.281631059532877	1.8765883540130837	1.966211217396113	2.9165961701863337	0.6354797370199667	2.4854155136151794	3.596463290171419	1.7639899156935073	1.9981038120238304	1.7844613833951573	1.455019117970283	2.2487482457870773	1.0829142673467191
0.7998810611059229	0.6381161491325573	0.4421722599038443	0.09770579056964415	2.7196192476321195	1.250278743710054	1.7785692912482005	1.6242504957301687	0.9145102681461321	2.0426684519888556	1.4523390207153835	1.8585285819180306	2.6301355907927677	1.3833275423620202	2.132781971937569	1.6594656110769133	2.6753610804973844	1.2407154445951156	1.9109228156049447	1.96134850648902	2.8620420643709013	0.6649922870001717	2.352635895339052	3.5763753054662843	1.7951146283329216	1.953340049556975	1.8582690873291852	1.3877169033381094	2.2923666012426116	1.0816624627802778
0.8321262380323123	0.6388951716437424	0.49570317066280933	0.0378095801165174	2.718366015014626	1.1734759466304883	1.8249750325841916	1.5956196091301174	0.8607427381697086	1.9959332291145728	1.482331532951402	1.9034993980108026	2.6259825547476625	1.1903421787505013	2.125195991711225	1.6345695715085462	2.75203522363239	1.1738979486832426	1.9159857659512052	1.984368312251044	2.7256670582200213	0.7055008635864393	2.206367406782475	3.51202917765075	1.8504650439060637	1.8494096056063083	1.9381957960674239	1.306224462729271	2.320869444009591	1.0928392892663723
0.9443092556415958	0.650580509311525	0.60584755532086	-0.03082180438281699	2.739816271844511	1.0683414510726845	1.8968010617850162	1.5466048916099084	0.820101328357022	1.9697979721054502	1.5592740463989851	1.9830881927078075	2.6617435624225387	1.0552201704012252	2.142986921527775	1.630076328116271	2.8534395375183053	1.0832413652738473	1.8628247873154762	2.0052467407328773	2.5458785553013867	0.7464021554086369	2.070435750090299	3.3977283140472414	1.9040737422748204	1.7787970645851274	2.0189711259098964	1.258212419951084	2.349007177774433	1.0942997279272224
1.1167432792141936	0.6692617746287775	0.756893149186648	-0.08672989448776057	2.769821203498168	0.9441598618391488	1.9519393120817672	1.4457910125126219	0.7903637114209078	1.9455295191684079	1.6386561421815575	2.056838594775006	2.6902760424945824	1.0160855339919859	2.179517028689168	1.5708542231476796	2.9139594661113	1.0257383388748287	1.7425690801414924	2.0465128654031726	2.368059662822123	0.7822374206873278	1.9891548771117038	3.2448197737544127	1.9199527744498728	1.719681366885445	2.097557906588822	1.2633977205711275	2.403627484494418	1.0638689550144147
1.2987884271115402	0.6933503726707267	0.8582125959407015	-0.12161106648828846	2.7840971576626776	0.8380468417555932	1.9382919093341873	1.3181529471575268	0.781730209729776	1.9294012002666012	1.70225270520833	2.118738579088032	2.6644823213279594	1.0102798461730307	2.211667135362731	1.4630742346522492	2.9099262193793907	0.9874384311290333	1.6095496325987848	2.0826486070063464	2.2127271561923165	0.8067624871712077	1.9196014411810622	3.077150831382036	1.8975366478323885	1.6595969772872805	2.129202540923018	1.3033224014768978	2.4234650736106342	0.9982088250174387
1.4278272080758598	0.7526171833256201	0.8599564459456831	-0.15103089457917637	2.7921432743228287	0.767092435446237	1.8249978925552912	1.2254160813549793	0.8260808276764333	1.9373025570368014	1.7488200268379395	2.1797269928045777	2.5765726502326647	0.9878526891538856	2.258537656046939	1.347638376514183	2.8867881197068685	0.9090522790185392	1.5162679634040352	2.087823602100135	2.097689596467931	0.8435795405397221	1.828539978411488	2.936996201011067	1.8624082475932837	1.63749550686657	2.1246244533870198	1.3763433838710946	2.374272720722447	0.9018496782719844
1.499315389609201	0.824210879598686	0.8073414968054957	-0.1752572375897806	2.777921808532991	0.716254672875647	1.6572742845837891	1.1954673662699937	0.9159811610268465	1.93471942116962	1.7681214282529871	2.196048447293844	2.4467060906600686	0.9635763130516677	2.3433606551849793	1.1945016993550832	2.8561991273875034	0.808166791874702	1.4637664446873573	2.0855706947532706	2.0454949198246575	0.9222404022966689	1.7610029199969948	2.8328661769654984	1.8369837003500424	1.6265594851705085	2.133847624861985	1.4758029978218117	2.2938757184514538	0.7841502441557451
1.521833295693322	0.8769247361889029	0.7371999743829225	-0.2032187231652899	2.703599665478051	0.703260777428999	1.4876075790686645	1.1925766457224025	1.0180803125075024	1.8854444764763438	1.7569041330068238	2.1381203062940335	2.287880522989176	0.9098199443576505	2.439043346254186	1.0301801244813016	2.772668464808254	0.7127041123239692	1.433005830398734	2.0661644631515683	2.047936416098457	0.9920651712451732	1.70387222370608	2.7197645960309575	1.8164450091606608	1.5767993118588315	2.1251380924764263	1.6104074270861606	2.205397636933114	0.6766738806654533
1.4981394061193152	0.9376273922565692	0.6367612599546155	-0.24814460126665255	2.6152921729235277	0.724765560611278	1.3116772414717341	1.1696846896212418	1.1124412883983337	1.8149834762673702	1.7140679373013157	2.0769365560211006	2.123599886350933	0.803962903125392	2.536125831293732	0.8997217916540358	2.6550887087659527	0.6181983988190783	1.4189444430925242	2.0313001643085036	2.0544402339034553	1.0145481185022167	1.639997092274939	2.5952237034847636	1.7942776992866598	1.5643337766388492	2.0858558682041237	1.769956779909484	2.1245138226592664	0.6201936508223824
1.4568348008263923	1.016003166862308	0.5409551975597452	-0.3292611834231716	2.5469274254995833	0.7448822043500418	1.1506058850907634	1.1471328182903924	1.183427857858735	1.7374676932278574	1.6438701514857548	2.0560138404258153	1.9753701728059323	0.6703460730995457	2.6435035752118865	0.792153930529056	2.548207670370399	0.5470426568327217	1.4163916950187792	2.0054698008662357	2.035441699873711	1.0006263633884696	1.6194856658175496	2.467084962931678	1.7639672959895567	1.600787182292379	2.0048125527497858	1.8964098312443796	2.0976904813021235	0.6081226782173975
1.3906312858401988	1.0797608131699206	0.5133706611173187	-0.4416874865221446	2.4832486782975747	0.7690267281134237	1.0424096418674935	1.115547445248315	1.2104635085248467	1.6490115700449948	1.586970481143259	2.051629619938009	1.8208098853975798	0.5456743028243839	2.7407215241840452	0.7184685957570002	2.4390552772363447	0.5099549060783268	1.3967355348509478	1.9557496971418646	2.019171896973508	0.9471385482546895	1.65311513450644	2.332142599545052	1.6963796205778063	1.619625690528715	1.8855812876049225	1.9920711591442015	2.160318845469024	0.6274660392559981
1.3009516560003451	1.1229583751627155	0.5415188662482266	-0.5328041316412737	2.399445558049407	0.840367992956218	0.9465349230679184	1.0642159002304032	1.215755525302188	1.6135639996995674	1.5161269235331396	2.0857701091821843	1.6466742064685178	0.4560731874851978	2.7780418376190115	0.6648582239521532	2.313069385900172	0.48483986385301686	1.3763135502609907	1.8750911529214407	2.0121141262324356	0.804131295090472	1.700233473475782	2.2053876466869258	1.5714509956450473	1.6241122635322292	1.7689628821757253	2.059224002976622	2.2502330223957756	0.6987294849313426
1.2154823374205797	1.166278136765109	0.5906108860854198	-0.6056766142720701	2.309739530544925	0.9314162866200226	0.8447623317241643	0.9867828490915846	1.2024695254775053	1.6507047179243248	1.4341617405723457	2.1343437995372136	1.4905200511725878	0.41050928938014974	2.7540647215464533	0.6298186392149558	2.2194343788767745	0.4736114622484748	1.4082229011827996	1.8016151449949789	1.9969932627551983	0.5996052002176865	1.7448487231147325	2.0881808289240027	1.4436949077181542	1.6603617340492385	1.6766865031574518	2.031248986051201	2.316901926186346	0.7871903409599558
1.1372431395564124	1.190198710343863	0.6637645130620535	-0.6989658921181928	2.232729294339416	1.0339565543653586	0.7716790041127569	0.8912827945303154	1.13044373822095	1.6926209814497502	1.3708043522842959	2.1507954783974035	1.410175640332428	0.4251955293073523	2.664545639411152	0.6046719036633297	2.143397064173121	0.46544535199062687	1.4888471945118995	1.7225180217080276	2.0251012450670216	0.39672850933581094	1.7760214559793492	1.980568272512793	1.3651592955931235	1.7023978640650939	1.6309502920661108	1.916361502354428	2.3198227982034565	0.860897786026924
1.0754531922359625	1.165147790376331	0.753405449176688	-0.779695567076755	2.1679789424354916	1.176525302129352	0.7537796467403025	0.7952938681117266	1.0063611333601004	1.7178879574951147	1.2900828779648685	2.1345174320317755	1.4362611964643808	0.5027122129641228	2.5033435596013054	0.5974017201487889	2.0359641078037214	0.4257631599563939	1.5870429037486065	1.644558505101175	2.1372664562339923	0.24054566000611527	1.803462731601433	1.8795287076526344	1.3766274854973264	1.6864909234162837	1.6646718148922468	1.7932159472998066	2.2175679370044126	0.9358272307897055
1.0495525188290833	1.1138239543452866	0.8253788948368129	-0.8106332618673265	2.0915862411429518	1.3146793113352893	0.8054431814296332	0.7405614753907674	0.8589840618992959	1.6980477374732388	1.155881932066703	2.0878754031787983	1.552433961509873	0.6219438387274516	2.3294304474479035	0.6281601888641583	1.9252620988200408	0.3725983796318578	1.6935563171255983	1.5835738646424822	2.2720001203520668	0.1493179106993802	1.8356088880945343	1.780334193052413	1.482736516741143	1.6525357231851596	1.7490872826291988	1.6737406461820068	2.0575284910668428	0.972129563216542
1.0318111382779587	1.0636915645078222	0.9138396496349429	-0.8108713586045303	2.0046046323721556	1.4144205438092832	0.9215946945962129	0.7382446478930645	0.6895915611261099	1.575837191824272	1.0172084185543973	1.9958067729348117	1.7382879367391755	0.758399005020344	2.1978046595919642	0.7203391734782492	1.8421347609139829	0.3507370219624082	1.7600554044466417	1.5223215520237656	2.3904229480191166	0.11022310896246412	1.889147187661274	1.6764578634175873	1.6413232611560584	1.612921322915513	1.8194335057433222	1.5375144768060394	1.8964423993231392	0.9429505948701756
0.9994933697781179	0.9971538770818638	1.005523884745313	-0.7848741711109632	1.9084689766561749	1.481961492470663	1.0528795086319682	0.8037959873693531	0.52595472814701	1.365561249426134	0.9225191394934749	1.8928861117804092	1.9428642474366775	0.8816946122569369	2.112078567569836	0.8353314925690075	1.7772631713734028	0.3592646527264627	1.7742657020571513	1.4798955146600359	2.4848001149055383	0.13038903632751317	1.920968869611545	1.5861195900650997	1.8035517779074184	1.5203347709339559	1.8705294290719312	1.4419598423346145	1.7373765773912748	0.8658751994220643
0.9734039582802675	0.923498062396838	1.0580683752994382	-0.720915435079277	1.7865058313448565	1.4958883996744263	1.1867246394310877	0.9734345218571147	0.4106335287060464	1.1566094354977277	0.8709769832984036	1.7965634854195414	2.087008271467037	0.9528465418603395	2.0436692816001085	0.9487810671473962	1.7180593548718757	0.39858532425448917	1.7470789350717706	1.4565634247113155	2.5152880431649356	0.20710595766660203	1.9134364248673088	1.5073590070937537	1.8977176054640137	1.390173170047984	1.8826334458744238	1.3964017484095366	1.6176695058899888	0.7735397102116046
0.9370791349259997	0.8777801334560895	1.0998503168329243	-0.6518525002437586	1.6381703126914613	1.4448230732606324	1.3184209329466692	1.2114300951761838	0.332772133824932	0.9562318960864303	0.8687048232805221	1.7049506404737944	2.171909797535067	0.9429123649256856	2.0014271119468554	1.048558068484907	1.6582187099389905	0.4758869148463633	1.649308683847353	1.4029843806799385	2.462908715542971	0.28121132268675264	1.9094732000941903	1.4512464160632146	1.8648964150281238	1.3086246073307415	1.8421452863487395	1.363838914063088	1.6054992058186879	0.7034088496201876
0.8733582517517853	0.8428921449159399	1.1526766417312933	-0.598310496464789	1.4744509095885208	1.3405078075383434	1.3773310784751611	1.4492981367063873	0.2635602286010408	0.7420052753031923	0.9205100716881918	1.6291383525336176	2.2527929806189144	0.8531392292066778	1.9986275240061844	1.0882451710656191	1.5704212968696687	0.5518274870619293	1.5040360455506732	1.3257386564998133	2.367690360864735	0.30844612429855667	1.8869222193675945	1.4276528358641891	1.7211708161103672	1.2404592879478415	1.7607446567452516	1.3154854523140354	1.6575394089235576	0.680906172294852
0.8161125369292904	0.7800357207291104	1.191428864064208	-0.5757061874763932	1.3201579953041347	1.168014414393722	1.3492361739914531	1.6354095272557987	0.24120905200066897	0.5566924106131064	0.9844653968230533	1.5675639291479087	2.301394726768381	0.6827745455415997	1.9804076250696905	1.0605336227621787	1.4580847615788497	0.6189639716557533	1.374122441497693	1.2767992632421767	2.2552789483928413	0.30626655473914327	1.8315761330622382	1.3887453385076272	1.551455177350547	1.1722174928887439	1.667463331682492	1.2516614434475701	1.7092875248267205	0.6694014922318313
0.7705395471175212	0.7110387661599951	1.2127954302868544	-0.6028343344716847	1.185426407527608	0.9348297442679998	1.2656143997022653	1.7560120889252069	0.2693318843612181	0.4291419370370268	1.0252446897755338	1.5203141865639513	2.288553988293789	0.4576213709035838	1.9271025675863485	0.995603363097819	1.3446443903403484	0.6622826346641835	1.2536965511187939	1.2450801122793904	2.114000432918948	0.2709418192671652	1.7560199180892653	1.3539661411076904	1.360544875986706	1.1937326497919447	1.5897028399734787	1.1986348095347776	1.7578226815110554	0.6780449047144141
0.7300189308178563	0.652092729480293	1.2347432798444982	-0.6621501841278743	1.0400514238981522	0.6702867765494963	1.1205678830634238	1.7624524442628595	0.31061281281769476	0.299138569738333	1.008861220172924	1.4803136006281499	2.2243278470773347	0.22403919765434588	1.8943654505381318	0.9400645606525083	1.2412871359316107	0.6599008525056442	1.132483563417157	1.2165953332502197	1.9776459435434788	0.17916426863012674	1.654830214232821	1.377605847563219	1.1581890044226184	1.284509277436864	1.5604700761460548	1.152820651381551	1.8084754704077952	0.7057038246586707
0.6994288417661215	0.5938493405557775	1.2658331309434028	-0.7332220601835583	0.8746973695550035	0.37415794739501546	0.9285441258110577	1.6369186534240234	0.3845251800734219	0.1251350646011936	0.9135979217390645	1.4160912817002962	2.0955388319921164	0.0010362777640889997	1.8613799829467865	0.886512041766875	1.153213763875372	0.6235148768515296	1.034628220590286	1.244522461946009	1.8392192598515908	0.038827479070239	1.5016782300176637	1.4372470972158968	0.9910293922094924	1.360628067144174	1.5941246025692237	1.1142829850449296	1.8154855632488616	0.7005177771691231
0.6709003534003598	0.5488798842238164	1.2770184314804003	-0.8252613301593561	0.7268885718567897	0.09789544175178325	0.704104929536806	1.4185629755900708	0.5059857584947434	-0.037841272296216755	0.764807316778718	1.3525851968125306	1.8987522699846224	-0.20037808445865077	1.7981634810605704	0.846342831526048	1.09142017841967	0.5752412563168521	0.9251578740278756	1.281461220029255	1.6807887201348621	-0.13771765524247254	1.3374245810871532	1.471403590153101	0.8591112787552401	1.4162003918467634	1.6636892009820805	1.1124265193908416	1.7661958479601036	0.6880593412459557
0.626677566854757	0.5380041189696184	1.230374847508784	-0.933431654080789	0.6084490081077043	-0.11150880675966861	0.42649344048052934	1.1364839139202205	0.5891391701532009	-0.16606466361920907	0.5832497726131509	1.311651336218432	1.6799433925163314	-0.40392119888167183	1.7404784230894017	0.8565442296140928	1.0554393720481758	0.5062759032798657	0.8015835943580253	1.26096199377412	1.5316727964543149	-0.29922179601903354	1.1754422539564437	1.5241028382027406	0.7167428620746693	1.4565030732021749	1.7324275104250266	1.1672029255293288	1.7056607754054653	0.6516675942072307
0.5844292711069871	0.5518126748541613	1.1801202610016008	-1.0377031439304905	0.5154373525396849	-0.22233239839743893	0.13861782439969184	0.8169955275168185	0.6032085803165257	-0.2991287213151499	0.38375412304327033	1.2825895974403319	1.4763772797757446	-0.6373743568460444	1.659245218165615	0.9014188106176471	1.004641690840517	0.41768211334705996	0.6753714750119727	1.1969214294884907	1.399708897016604	-0.42659898279320246	1.0154994810949423	1.621175545004024	0.6101588170478427	1.4362115271181084	1.8026844050018656	1.2175622237322237	1.6230731191216339	0.5692273220457932
0.5648150279608576	0.566980701395479	1.1420373952362552	-1.154236615746249	0.4761330716083808	-0.23698750989943695	-0.11361909673394913	0.5201652889349841	0.5932480774395374	-0.3874980164016394	0.23651815388463357	1.2904898759431174	1.310255837971559	-0.8762676593222529	1.5351376785697126	0.9614894250680429	0.9349089776072705	0.3455056075784696	0.551520647634134	1.0897410354124033	1.2740436476297918	-0.5282140500903073	0.9011685582539346	1.7408501174896176	0.5950488548071974	1.3679697320590107	1.844579488989833	1.2155777259640597	1.4883235567322213	0.4665495427268701
0.5854165165059041	0.5638951612531377	1.0565535156991532	-1.2817969427038134	0.4946046306227683	-0.20660773683240957	-0.34153300861562413	0.24482415677679983	0.5432537074614588	-0.3902982225097592	0.13209446295763227	1.326757363245735	1.1977197855709683	-1.1163220993622487	1.4471312770152616	1.0919091892824977	0.8541803601259778	0.2741159405586866	0.46657795548028336	0.947205610199872	1.1701466969530865	-0.5644027590813367	0.8070941175866604	1.8705571507636538	0.6381167711338255	1.3017417964730815	1.8013221448082266	1.1546771170356465	1.338263756853119	0.3743928827401877
0.6785950601860365	0.5385845671152075	0.9274733860375235	-1.3877946338982512	0.5305306323243	-0.15895586806660383	-0.5126398923101448	-0.013321439182840188	0.4572864137703361	-0.36236128250084043	0.0030836088897806977	1.316968831364537	1.0978673297405617	-1.3550433814586336	1.413016943318805	1.2953779061576578	0.7830466243437512	0.20293893266020283	0.4337325969314375	0.8451109871642324	1.086479286830729	-0.553387096713476	0.6887072629602929	2.0311918390199972	0.7162678482916516	1.2727575151947155	1.709894386894181	1.0270077606170371	1.194678556611944	0.2908796352360882
0.8102906927386201	0.4986252947767519	0.8063022326611099	-1.4768874567511376	0.5725230064061722	-0.09180177793866565	-0.6189844778741931	-0.2051079943367184	0.3865396638013547	-0.30279720838703017	-0.11801056132629624	1.2574128857281637	0.9928740887516192	-1.4819729192189446	1.3914556007111838	1.5257096618544574	0.7577857632333814	0.14807287936528218	0.4477939842376474	0.7887883034926145	1.0117366740117624	-0.5643634875577449	0.5347440923880626	2.1967159104651897	0.8552433093792619	1.2645491259496544	1.586911323183228	0.8356210887603611	1.0061119273072485	0.2036109740326602
0.940461902248758	0.45799392458550753	0.7013541687249762	-1.5553700937523272	0.5993312867456373	-0.04601593268708512	-0.7175795332348411	-0.33931394681832855	0.3176954817976415	-0.18371247420759476	-0.24546677959244212	1.1708570871866726	0.9060195133002156	-1.4713936658599622	1.37951219731911	1.7609010627652215	0.7454949745082508	0.09344075110378866	0.5028482510280712	0.7293204719407186	0.9967389111869844	-0.5882405739023404	0.3753575615999829	2.3166441773615234	1.013694335570459	1.2655688016322726	1.3966192066259364	0.6266086625326694	0.8016752267095837	0.1324965527104654
1.045138951163335	0.40337069909532497	0.606499297241913	-1.613540102860717	0.6025097752682693	-0.025944801716954423	-0.8526362425023398	-0.44074422956179504	0.22897825793823462	-0.06362921691983832	-0.3954054232986596	1.0306054397004334	0.8051344106694053	-1.4297647339433173	1.3631662161171	1.9677831018740022	0.7045044511434406	-0.002553576250188039	0.5761121207445402	0.6968206105111954	1.07226116147153	-0.6106057065886021	0.21249451785302428	2.3854876151856685	1.122382013064918	1.244512498786244	1.1900246320136243	0.4354780549041422	0.6330435489216766	0.0615311557414186
1.1008166879993135	0.3374592846685529	0.5546770071948988	-1.6571564489074526	0.5929016585341375	0.021798092586136398	-1.0356988910829295	-0.46486899295530515	0.1381985864526128	0.05738744240395781	-0.5341746067064574	0.8592084635012938	0.6719454222607282	-1.3470659363444446	1.3051199209922932	2.0907012708970614	0.6355359320278178	-0.09963246512278666	0.6454405038473189	0.6815409913765211	1.2057227855141772	-0.6626797468730325	0.048704403983698456	2.385533741442169	1.163640353075299	1.1981427471192658	1.0251018200460595	0.27795587722033954	0.480038536425316	-0.05834403393077938
1.0992632283274888	0.2437474590582997	0.5772413693805623	-1.7042400786897371	0.5598453778987544	0.07843873315829855	-1.2659673799880564	-0.4044826909280258	0.015842681929990377	0.18404792799218367	-0.6675384410190868	0.6931940946337224	0.5560195944935927	-1.2142231980277942	1.181238154617416	2.082736852351955	0.47991629101931127	-0.15320129777778863	0.6949212706767326	0.6259767121583035	1.378679202221254	-0.7360389529449151	-0.08954492801439853	2.3329498090337744	1.1693631381754224	1.1456294494645243	0.8785136903568164	0.1730975757927873	0.329686649344499	-0.22140648114524847
1.0789666243909333	0.10685334640645272	0.6504654549432545	-1.7540171778116502	0.4725731644630294	0.149142819240138	-1.507208655021892	-0.31676207548748136	-0.13203001647975052	0.28062247818618974	-0.8017633043911264	0.5290245710209228	0.4882689848496695	-1.1266863272464576	1.0228582400703417	1.9387987893478598	0.24227314805242592	-0.2007306113879232	0.7253840643567504	0.5841083251279564	1.5800718696467175	-0.8143070994659312	-0.22098029461309307	2.288253466486641	1.1554067808363833	1.0993616653658105	0.7444762201565055	0.10935892166903796	0.2576871541226994	-0.32962796640127767
1.0572472256147583	-0.06589107671112747	0.7507808668459559	-1.7784964986055367	0.3641049732792311	0.23072445702687813	-1.717977588577466	-0.20853009733791664	-0.25996572116942074	0.33178593397564254	-0.9051824614154823	0.3663743317355795	0.48245473438652375	-1.0997006301620613	0.8944158546308139	1.721638214925416	0.03428498237225254	-0.23964723058547904	0.7544003007949797	0.5780410895007576	1.7531719037816642	-0.8828751796594586	-0.3385791396354483	2.217564978402552	1.1062315444424253	1.0732834597828966	0.6325922272035606	0.0511256484505214	0.28918389070722	-0.41573423765015205
0.9925245787269364	-0.263487845430644	0.8936004207892555	-1.7867852412694851	0.2662256895736937	0.24995360177716672	-1.8355692799234373	-0.0513684228607174	-0.3379390318131989	0.3709888194893259	-1.0136003704791783	0.2188301194775384	0.5599032444168509	-1.0313870368257039	0.8081479068782329	1.4863503924826293	-0.13360421974700465	-0.24194394909549977	0.7466995107725186	0.5222983621758581	1.8446356885598565	-0.9254651469961603	-0.4161053786184531	2.0508646874166465	1.0200504723812618	1.0518702704479543	0.5379039776785142	0.009579227433132475	0.34156486221408555	-0.5407358650706404
0.89102704072946	-0.4439461189040809	1.0390093277702532	-1.774701831856334	0.1785175691405818	0.1881245055800742	-1.8433873900401405	0.08666348328682438	-0.3693553851892533	0.39378119478797763	-1.0979333833533431	0.07682044298381298	0.6966840477834555	-0.926734138252195	0.7253117120851874	1.2655836527625208	-0.2798412552002317	-0.25636223751951376	0.6783922268992366	0.42582485450070945	1.8498674662894294	-0.9589637566210601	-0.43107756109469386	1.8665211033200282	0.9143259761046529	1.0428971244409275	0.46539153753516016	-0.0012394862062178984	0.39005133769813766	-0.6169171143998617
0.7846803856255378	-0.5706671140569182	1.1066495703877026	-1.7146121678042276	0.13191184600300218	0.07709610648342155	-1.7967759089642392	0.1767646921195076	-0.3511291038413131	0.36684277788738096	-1.0990335871514756	-0.03460821040435723	0.8150567994906789	-0.8628715722437045	0.6311417015968267	1.1046946844287628	-0.32679673820538907	-0.31907541239033665	0.6072556472442224	0.32558163057189693	1.7777304839475458	-0.9711968362203054	-0.38222096564591196	1.7160341914933752	0.7906188151853604	1.0278059243382056	0.4699249608025163	0.01205451497191862	0.4656289011409009	-0.6281833554978455
0.6608972345789772	-0.6344400353157319	1.0770921935355984	-1.6350283333934659	0.1120780776217735	-0.08135659753583808	-1.6989580926210401	0.2891839640034564	-0.28951148251239633	0.2771059402829729	-1.0850418649361084	-0.13158195861984917	0.892819593329828	-0.8371975305554409	0.577678602858773	0.9889117087754151	-0.3345660450679063	-0.38310707381320486	0.5153354436888061	0.16761044413134513	1.6392832834802462	-0.9602008096142445	-0.24974264515955563	1.5313907867295165	0.6363071948175756	0.9999432863107149	0.582813899799949	0.08793488124712712	0.5345614807447332	-0.6258287707181089
0.5088614431457692	-0.6453005256187295	0.9887018973235255	-1.5717690065273195	0.08165540176228665	-0.24354134858356033	-1.5678561583540973	0.41463273364971365	-0.21644647745968637	0.12643748604683358	-1.0267788985828847	-0.2439872947899567	0.9271214261780427	-0.8067284207796723	0.5688057152726003	0.8744786345703934	-0.3970389141837224	-0.4097319957997292	0.35944762798547475	-0.05308525180805261	1.4471026482139133	-0.9503829287159714	-0.07035457648138792	1.3399437591321175	0.47435011451365633	0.9602269184728097	0.8015348233490766	0.2199786682299718	0.5517946256456929	-0.5905696087633082
0.38438141299409506	-0.6066701740346503	0.8441561080217601	-1.5019471383419627	0.04282335341148928	-0.34473898965402794	-1.4786565511161538	0.5008442229220325	-0.16395798477083665	-0.06675502838936286	-0.8562951448202518	-0.3755790216096826	0.8848502538919272	-0.7710556945143233	0.5914959239853312	0.7785199259009973	-0.4401097437576219	-0.4259791526669078	0.22313088084751492	-0.22138412242284886	1.2437198535736729	-0.9381302133549276	0.06824240681259582	1.2108363671925626	0.3118501613148627	0.9143924965392047	1.0633567661395593	0.3603872199990607	0.5602408138951744	-0.4914982187905627
0.2983023251973512	-0.5524135473732613	0.6492324296872055	-1.4419021174280828	0.00531718884441863	-0.38804438901474114	-1.3980980129545661	0.5634835865525865	-0.11915970377353031	-0.305228395085547	-0.6599566018015288	-0.5438289088448	0.7593163211123359	-0.7766463568584998	0.6876753161407885	0.6895228518436706	-0.4610613991491636	-0.4389088272418352	0.13267850743450077	-0.29472629426929603	1.0779648250355414	-0.9386800146852309	0.17288544687486024	1.0870796210068427	0.14202142403527832	0.826037598640502	1.3182110830215976	0.48615743339222295	0.5421070667889369	-0.3885521956359736
0.22357655948815255	-0.49201639032958555	0.46214726905181075	-1.4067530865982	-0.031099208229176778	-0.3873389411008227	-1.2860841545573554	0.6071419689404909	-0.07618405091101664	-0.564149778478239	-0.4938258282836772	-0.7385577515013357	0.5856969655834785	-0.8116310016045649	0.871138635543427	0.5960903873132801	-0.5123897707162861	-0.42376749780540723	0.018528122736889092	-0.30025818557644796	0.9328291557845538	-0.9536424651741985	0.23905507685886157	0.9172888708355323	-0.009507972746281467	0.6921286896209142	1.5497283195371987	0.5887111567664213	0.48926362387935846	-0.296604169743701
0.1727043848145518	-0.434933897696249	0.3080543413389344	-1.3920059699375682	-0.02514181259818369	-0.36499217169871084	-1.1908266549775233	0.5984910625958566	-0.04337674448472493	-0.8006695130059676	-0.32685794318029127	-0.9368677643583103	0.4017062443636009	-0.8651723448238089	1.0384817469650784	0.5639048799239669	-0.5645672468585455	-0.3946119322754314	-0.13610459183019172	-0.24500619054492354	0.7692078718890722	-0.9409381272918346	0.2721051267212746	0.7420552223973871	-0.11530032813475206	0.5742031969263356	1.6889468449002005	0.6257977924768581	0.4312843143396957	-0.21142184948434212
0.14051728114691986	-0.41055507558150256	0.16095442829249884	-1.3925863307345057	0.019520491842701628	-0.37022614009228316	-1.0637937955666419	0.5296664072053845	0.016865911760048598	-0.944890981086201	-0.21786601474365944	-1.090315481431618	0.18662387491415716	-0.959116974753473	1.140734438766031	0.5973438672295792	-0.6090815542101777	-0.3778756594292697	-0.30635161544833805	-0.11369069004004966	0.6272933363774696	-0.9060846501029733	0.32754392003886657	0.6217810085773116	-0.2022730898342746	0.47562605030940164	1.6722647405617082	0.5877935932822151	0.3491591294585754	-0.1591739112706762
0.13392596627767941	-0.4192770727165399	0.02657229002986513	-1.399892924357481	0.04890788858338907	-0.39082066790176406	-0.8835200634604353	0.4226884916463162	0.11768602595313067	-1.0011555875377303	-0.21449365092764944	-1.1407557211032417	-0.038829860226305066	-1.0522445078789868	1.1737650610015786	0.6425462814420129	-0.6701958560057697	-0.35703506554205083	-0.48206577452441735	0.06134459660200341	0.48687652547079985	-0.8594889873597793	0.4371467852557953	0.5418442060652517	-0.24574816083205828	0.35301004947479236	1.5201159094262955	0.5223478443041295	0.25021458987892464	-0.08087651612675091
0.15163831019942475	-0.4410286032249349	-0.06692625367154253	-1.4249228438561539	0.03501335304159219	-0.3828786897741275	-0.7033149112675309	0.32565805561866823	0.2429197643727979	-1.0000051152607512	-0.24006143049726814	-1.0835655182053403	-0.2001472495242599	-1.0466753480822892	1.1104808271490543	0.6846632066297046	-0.6918055674430444	-0.3394694221228235	-0.6455054699459101	0.23397083380384576	0.30585701602755944	-0.7471920656453528	0.590901365050491	0.5260229000862363	-0.18177963805280015	0.2244799296810059	1.2871470841797656	0.4494548940240087	0.1715701108181947	0.02195028754532503
0.1781197161939024	-0.48172107322097757	-0.13694447356851097	-1.476932099889365	-0.0330789525089853	-0.3717508178417105	-0.5194750236694874	0.27953405864605174	0.38601206092022833	-0.9179308571615079	-0.24097029450441992	-0.9602864470629935	-0.30958536152363625	-0.9362597667847805	0.9749040079252239	0.7341467368639614	-0.6760971328029808	-0.3408729723233931	-0.7582092974017323	0.3818373962035104	0.1368398201992202	-0.6002183885982318	0.7545755951545255	0.5951200323211228	-0.05997253226556284	0.12605573441646317	0.977690698880578	0.38934381646572425	0.06607794980018182	0.09944295118224936
0.21120695537231	-0.5092312603316637	-0.20664562982820725	-1.5284502814020904	-0.1763833779008417	-0.39807995449980205	-0.3140324633805531	0.2664195396911673	0.5363788820407408	-0.7622697873837608	-0.24871955603908505	-0.7693992233487472	-0.4091235335452231	-0.7302223568543535	0.8328023426138547	0.7527368082380159	-0.6527467569866723	-0.3542066992287883	-0.8071369688151643	0.5287001880030846	0.02929088349951748	-0.4974055398315347	0.8772037955907243	0.6584052562371877	0.04486979555688024	-0.0026273367297148685	0.6879312560533423	0.36412148999291905	-0.08166949306537988	0.17252449396599723
0.25839147811466373	-0.4822404215617686	-0.27617063962275645	-1.566263019479454	-0.3431541299855091	-0.4408392006368388	-0.14299415959933803	0.2531987442455589	0.6816295540109544	-0.6203275568333948	-0.24623213875635325	-0.5366231603202858	-0.4743374238751086	-0.42809006224650553	0.7002057299075186	0.7489377998763066	-0.5681971689172588	-0.38931672015511076	-0.7977768925447685	0.7260191819670971	-0.033880267988154036	-0.4466274598256768	0.9611731719241867	0.6489032473984783	0.159596934006809	-0.17018554327563828	0.4965448649142748	0.34028617808926004	-0.2046868861860634	0.2410458915434189
0.2924659626919889	-0.4159318584038044	-0.345396200426552	-1.6084507851029617	-0.4666066242045792	-0.5367573605450958	-0.016464219552687787	0.2454618157211217	0.8130985992075492	-0.5397944974448243	-0.18835185198509072	-0.31574092316964136	-0.5304370837492536	-0.11404535633606452	0.5920377797157832	0.7285350037002157	-0.44427035617579713	-0.42363990233262977	-0.7909482914475071	0.8773654824470682	-0.06806121582136625	-0.43152755900413453	1.0172840910804974	0.6313060805442673	0.25919149051213675	-0.2828087224206104	0.37360646547196985	0.27481909042549835	-0.33033306412214714	0.265903153648494
0.2980990687916914	-0.32412940169351495	-0.40498654958666497	-1.6453706604158078	-0.5451606976925089	-0.7080674217050862	0.05899654505327027	0.24323000941599687	0.8967636257810361	-0.48027383737919854	-0.13004105068412547	-0.09898245776495461	-0.6039570461693478	0.12284820922472747	0.561874477387219	0.6752138964914354	-0.371119997027616	-0.4093704752935249	-0.8272398598959105	0.9442612164396144	-0.05234536585723831	-0.4728804733476529	0.9927399095908115	0.6127402623035827	0.2727406931800223	-0.38533711230767864	0.28246902530411233	0.18959237982280272	-0.45252287683797726	0.280984418187065
0.26357451645897784	-0.2291344801824849	-0.4472088572830259	-1.675995853238796	-0.5780353504123126	-0.8839970288820108	0.07815320083629994	0.22150709471276442	0.9112167471306301	-0.40440778817082734	-0.12975404099765644	0.10562173302006132	-0.6482037166823288	0.3042221971983391	0.5760756129895144	0.5941426723664076	-0.3505079834661322	-0.3595231772612405	-0.8749549759743177	1.056616605609492	0.0030499277500110277	-0.5316306726429091	0.8880968695285457	0.5627394002591105	0.22306782329909666	-0.5109101726218773	0.19912550001461177	0.09753728980276777	-0.5085062571659477	0.29293617130953087
0.20582066062233634	-0.16643080550765288	-0.4663912073378188	-1.6964572915923477	-0.5448700930275822	-1.0028763805690175	0.06349995936025506	0.157188562528828	0.8529565986815981	-0.3527667778513081	-0.10645842144591602	0.26466909804314415	-0.6817871865389604	0.4219486446382339	0.5949728315890698	0.491357319229775	-0.36855145568782655	-0.3199047829633986	-0.9113954547270199	1.1783405203801913	0.08407067384446607	-0.5644420306049315	0.7697100149021805	0.5994328373037381	0.16814718210106033	-0.5587584540286529	0.0967103320141719	0.016834380564061203	-0.5097963089735026	0.2466194023511524
0.14513410521832468	-0.13792774656898202	-0.4771889856514907	-1.713213349473148	-0.4833163924378477	-1.0589936243018208	-0.025356748311168055	0.06727865137944164	0.7157318856909167	-0.30889688215742406	-0.0664444876573526	0.4002326681760853	-0.6994993240502445	0.4228302490848165	0.6290194333192172	0.3900182890734854	-0.4571130628747711	-0.2887076898689644	-0.9304134278764173	1.150725675871096	0.18620318183590295	-0.5840188851160828	0.6530845935083127	0.7423319799363681	0.12623287067603758	-0.5476694809802012	-0.04496472812424769	-0.0006846803785570899	-0.4849202156277685	0.16224181359879136
0.07338459402056523	-0.12978619757953397	-0.5030649013819674	-1.7141210932837416	-0.44426639058835204	-1.050482736566189	-0.2049446812843314	-0.030772038959120313	0.5249314983169477	-0.23474568785247615	-0.07361972981907736	0.5365124723491111	-0.6765341571629876	0.33165944777976797	0.6787572739104085	0.3083299671435077	-0.5794053493090919	-0.2724180011775313	-0.912586737161434	1.0740822140510269	0.31340718937847106	-0.6230940510912023	0.5305491000843496	0.8611762798049885	0.10284409678857273	-0.5147849402158249	-0.18076643693599648	0.014167044854158373	-0.4263323910845407	0.04490003793011023
0.01988460438807974	-0.13540737962103022	-0.5413415282589746	-1.6802964755545606	-0.40189259788376414	-0.9883122946043004	-0.4219772469217071	-0.14822881650320904	0.3023790102789324	-0.13050855815330803	-0.07818796732870974	0.6367418298377274	-0.6419180405059539	0.20460089473459017	0.7014700599452386	0.27577805793250926	-0.6694528895025282	-0.2869000873379336	-0.8621274169037481	1.0276857063136182	0.4261263534815177	-0.6869495484535586	0.47443818092803747	0.9548817698818775	0.10438223665737882	-0.3816152960661342	-0.26136310970389687	0.02726899786118354	-0.33398415414353183	-0.10612124155000591
0.0021287055222645648	-0.13872204403136856	-0.5689436793479168	-1.634194994813249	-0.344825106808834	-0.904637069460134	-0.6316260418933062	-0.2975897965615355	0.08919547037240406	-0.019346887768167863	-0.08201476314829644	0.7155058701855417	-0.606561112013847	0.009508281470267587	0.6645335609860065	0.29915063729491087	-0.7170664285534184	-0.34565780255260836	-0.8137953867075183	0.9004968182757708	0.4951242691856567	-0.7890947813191683	0.5101999108983769	1.0836201517694466	0.09725702991216606	-0.20087778132239092	-0.3075906277503238	0.047391378456660534	-0.23679213777414493	-0.2323150637956751
-0.014886759294363486	-0.13775972210578724	-0.5561378313315406	-1.6002662097615417	-0.256880870085465	-0.8467903405190211	-0.8616202111452184	-0.43657819112555823	-0.09039735276919217	0.07718424837764777	-0.1430521564707193	0.7834395836847575	-0.591857119529825	-0.27329322295521197	0.570860251583897	0.40110676525614525	-0.6893219365607678	-0.39984334665937277	-0.7710155835716832	0.7275136848605657	0.5166463665908397	-0.9409773988154229	0.5466337667074301	1.1589443286316476	0.051474749111171114	-0.09569823466051434	-0.3723314851496406	0.02280921255423047	-0.14432219783242378	-0.3218488951669528
-0.05022433724971359	-0.14606929555843173	-0.48937832103983914	-1.5819029989046076	-0.11884365424540197	-0.8406916295212941	-1.0958206150798	-0.5305691195186002	-0.2488221088014245	0.15007643528514605	-0.24905440067329873	0.8223766705913345	-0.6398527469051402	-0.5825213582306705	0.39782765499248635	0.5345541655761271	-0.6172117305171305	-0.442353905006867	-0.7352983834398727	0.6048529175297856	0.5135072999530944	-1.1049556455783476	0.5638309174773545	1.1593594649401386	-0.027852552652216405	0.008053766045695365	-0.40245753434994425	-0.061329225078825746	-0.0657507405721266	-0.4157044327795236
-0.0821065563088538	-0.1429684804648881	-0.3695987247381075	-1.5755636732765246	0.05119640031968588	-0.8473592501270186	-1.294039424500665	-0.5995213066979407	-0.3808347448452369	0.20948856023030227	-0.36493456158518933	0.82222474215859	-0.7215216395110352	-0.8953619214823683	0.15322494733703532	0.6479844558481114	-0.5594089365645797	-0.49564628080417805	-0.692710036409569	0.471306815691379	0.5304336396664212	-1.2435841238619356	0.5695555754829754	1.157491351551943	-0.114802694647785	0.16182085898423493	-0.38975054992075747	-0.11439853636297756	-6.779586970832862e-06	-0.5375169390426434
-0.11067859961868527	-0.10730146941355197	-0.23127090565612382	-1.5830339584063302	0.19622629090954108	-0.8333413173859799	-1.472255759207742	-0.6355065264558408	-0.47868109734470876	0.23662234034774715	-0.5444352029977255	0.7799018216079616	-0.7783621112202502	-1.2316617640321312	-0.09336456466340774	0.7518690144498084	-0.5062125349321556	-0.5861540028286676	-0.6686291129139148	0.2786051664877715	0.5746062571243502	-1.348929985900385	0.5034322990050938	1.148658173432462	-0.2012778228603395	0.2499973136384769	-0.40189923099189445	-0.13787109061008965	0.014719283499302516	-0.6836502197395047
-0.1348661118921501	-0.05289209324016544	-0.09466932193260601	-1.6229746860724632	0.28931059764379335	-0.8041903890722237	-1.6603933213728588	-0.6134647822804487	-0.5775826556064301	0.2177806434341943	-0.7656000838960227	0.6896780366187474	-0.8002497336201259	-1.5591670646635585	-0.3126129395980629	0.8187855576738446	-0.48695908869089033	-0.718534305836757	-0.6669485537653648	0.06388748212222901	0.6164194454101171	-1.4352487947579873	0.3791817258547526	1.124718646309692	-0.2677797524823425	0.27367928136723874	-0.41469554395836755	-0.17079668261308475	-0.027779404349669884	-0.8581875421463631
-0.15874873955712626	-0.004577422595465402	-0.0031788479339008293	-1.6798202820801493	0.31577378494365693	-0.7834365665725014	-1.8863641357109096	-0.5527596507810062	-0.6749493691230615	0.2135477737358707	-0.9351510561776314	0.5956994489345325	-0.724462438007842	-1.8183372694111468	-0.5066198684224374	0.8027410147451983	-0.5473941068263712	-0.884557281834212	-0.6772233647621906	-0.13807116261552338	0.6231284309692173	-1.5154216101732692	0.240793333338301	1.1135330291087822	-0.3129513012766067	0.3340185898860609	-0.36773106547931717	-0.1734213409516265	-0.08702442509674678	-1.014365064245396
-0.16201536036236652	0.02525455709757729	0.00913378998005654	-1.709731184691527	0.22196296654708672	-0.7531933318113929	-2.141755732856555	-0.480087786426457	-0.7371905211296701	0.20705737353178028	-1.050768124876925	0.5290028669591063	-0.5578471216469439	-2.017945417645764	-0.6784558669424338	0.7126640195292119	-0.6072559793736344	-1.1082321456155941	-0.6757980804210177	-0.2957969829093892	0.6034118098001187	-1.6208852867824977	0.11077174867621822	1.0940677488663748	-0.3930250532704427	0.3519648819001079	-0.29256110135165025	-0.14796428893634975	-0.20310474717678342	-1.135670887707813
-0.14736638084020126	0.025437856511973507	-0.01757001413662257	-1.7227967431456506	0.015197747451918575	-0.7094328047642785	-2.3784935935834017	-0.4238462675372655	-0.7880002773785802	0.16982982721064735	-1.1714317805633012	0.4638906814966008	-0.3600054639955565	-2.168785788201173	-0.8388225858345004	0.5942390938984309	-0.628908146039666	-1.3786069524340445	-0.6544613611046339	-0.3874523917041152	0.5834079537752799	-1.7637158180905463	0.02538859040614535	1.031797302593279	-0.5094712892208041	0.2308529026973515	-0.206135741525723	-0.09632466959270153	-0.3440368220024186	-1.2162036481489584
-0.1459000310565159	-0.033737304435723516	-0.0417196945086319	-1.7499397711870155	-0.2341773806380917	-0.6854248193068135	-2.586633630462304	-0.38652196399628896	-0.8265472636328651	0.15810803419991018	-1.256362730284274	0.4447694030324441	-0.17803513868951365	-2.2589889748697325	-0.9953963146133951	0.4756791781228179	-0.6449137672810263	-1.659487119844624	-0.5935995924464397	-0.3959732887981992	0.6123571238789177	-1.9092560845265154	0.021842547188087418	0.9107850686692271	-0.6021894557244026	0.1040307396719505	-0.0840012989190069	-0.020316271203420187	-0.4242147588721319	-1.2442798362820304
-0.16006990619391334	-0.1412424109793204	-0.05230609706412346	-1.7713684775354637	-0.4961211604861715	-0.6606658731667976	-2.7874584765887365	-0.3449253455283582	-0.826259480243159	0.16464184845219307	-1.2875750336877867	0.46977248225004453	-0.06168278289612504	-2.3095414639895835	-1.0701272507717425	0.37356877571034747	-0.6051756731645445	-1.9040663752496143	-0.4777261027990522	-0.35379261758115754	0.7296515288984118	-2.023163138708256	0.06868276512071811	0.7028709675018321	-0.6685782868266371	0.07193644756160467	0.06749990032106443	0.028186561345384286	-0.4473139884074569	-1.2477372012750627
-0.1820070796904356	-0.2708809218113055	-0.04302317835074067	-1.7704904958170211	-0.7665651267833484	-0.6009076079428184	-2.9151085552193585	-0.29027797399997257	-0.7816050909407035	0.1262204158058951	-1.3329225641499003	0.4688175035299268	0.003553556277247426	-2.3360971101244288	-1.0280205450511033	0.2944066979193777	-0.5162107413044079	-2.123615652077814	-0.3434302812194737	-0.30592391296361765	0.9214218286565421	-2.0854477751268887	0.13566358146179106	0.44394122664699454	-0.7209881408858803	0.04685242576924277	0.23380730461658672	0.07794837634926235	-0.46230779809529865	-1.2089610645859719
-0.20095348036082766	-0.4055907164415955	-0.006560860064772725	-1.7894340674708897	-0.9911298816052607	-0.5502518964467848	-2.913325477473444	-0.21573564340874438	-0.7137521628348614	0.08684387409945973	-1.4008960248953273	0.4359141458095374	0.058755262411907296	-2.288447464914055	-0.8725756823773198	0.26183550440197234	-0.44681766990121635	-2.28296113166651	-0.2484467799755632	-0.23273788321051767	1.130159501678818	-2.076572410794853	0.1438217985386268	0.22601772781940438	-0.736098103126527	0.01661904177967021	0.376196993053309	0.16951267659867925	-0.4580725336704889	-1.0604135893681135
-0.19593014347810472	-0.5304481675480683	0.021781106177799256	-1.832976008287249	-1.1501996100693768	-0.5193942393090438	-2.83624165491928	-0.12361518125237687	-0.6434850518487208	0.09027358390630384	-1.4749206065304772	0.37985255412631674	0.08713060057954067	-2.188009065646153	-0.6199128707313789	0.27313610795508014	-0.4172688306863945	-2.3691306076165186	-0.2048586066163764	-0.12183238490743413	1.2886926252725979	-2.018843271113021	0.06372293996605258	0.10532837769084225	-0.7299229239473405	0.07471506379673529	0.4669771190720143	0.24682273481439304	-0.47489188836902174	-0.848113495873567
-0.16777913129428107	-0.633767937462941	0.008570121291579752	-1.87702390467017	-1.2596304292057403	-0.46778275967157706	-2.7101460543235607	-0.031027102536841787	-0.582682816790634	0.07759668183543598	-1.539689125776999	0.2526233437325775	0.09139588084207853	-2.0883877631824026	-0.3322552098269981	0.2992084902141262	-0.4027915976802812	-2.394160586193312	-0.20194421923218558	-0.03635574180658674	1.367948928681784	-1.9748591646887683	-0.059229735012973704	0.06905007695470029	-0.7432233098717416	0.20240395115236245	0.5112617414324299	0.28529638509397676	-0.548595225600803	-0.6366777436272799
-0.10237412361603186	-0.7133962580670578	-0.04621142936994663	-1.9114288831962891	-1.3083248733724766	-0.4058398815528864	-2.521368412967603	0.007444987103910394	-0.522184353088348	0.06750291563174521	-1.5486820959530314	0.038729814488244176	0.10394478435134076	-1.9375903977219486	-0.07850868672014885	0.3451629923763386	-0.4362250903263611	-2.3765311450376934	-0.2514462589622163	0.02054689821174807	1.349217112732369	-1.9350574755271779	-0.2067497682347473	0.10412909502187687	-0.7625631567516085	0.34541346563929887	0.5278545172336366	0.34636770350782664	-0.6701765233130702	-0.42455647935651203
0.00953304601414443	-0.7662017643644742	-0.12847182859480993	-1.9327683032682856	-1.2854397560095197	-0.3329511825763356	-2.3073990834578226	-0.03814762741510861	-0.4687365824338176	0.09151088427965581	-1.50314322569994	-0.23057418458468493	0.08028370331598939	-1.710609506548336	0.09267256945888226	0.4010296280305262	-0.4939429738214038	-2.331468677234617	-0.29580025674352706	0.07147152665622543	1.2736127953461787	-1.885045190231385	-0.37786373607078116	0.18724860923233738	-0.7613190730341902	0.49849227749207026	0.5436433361992528	0.3978792907373998	-0.8116927725421244	-0.29618690155488026
0.11862366259446847	-0.7895877146512379	-0.2157700167229518	-1.9452535009254706	-1.2080844267644124	-0.23780673973495575	-2.1069171368979136	-0.16368141825394433	-0.43052534346752064	0.07872544708831727	-1.4322039981943333	-0.529070146806637	7.398553675333486e-05	-1.4984223680393165	0.15584391670089406	0.44299227876698105	-0.5156163681018142	-2.270010191179457	-0.28333433698340765	0.13009172970137697	1.1773686018974365	-1.8755218457600613	-0.5246189364416032	0.27016055528855343	-0.7529271628676049	0.6766806030292707	0.5966821552138717	0.3897279128079458	-0.8871242923840317	-0.30912221540811935
0.19143301076459224	-0.8104991228436493	-0.2952825310914853	-1.9736465368371632	-1.0862302582024417	-0.10272484241219992	-1.9221628504558168	-0.32811240469641423	-0.3750630890850588	0.01408192933652097	-1.3554289070638526	-0.8043644669421159	-0.056025674337389295	-1.3295198576027203	0.12096195405296442	0.4737121788695431	-0.5082503859124898	-2.2372606864995404	-0.2182392611029201	0.23129411220360813	1.026631852959491	-1.8529407196940375	-0.579965022746958	0.3401802126534129	-0.7462317304974965	0.850025469074048	0.6888022092918952	0.3246662601720874	-0.912706263133901	-0.3958841938108482
0.21547533989115716	-0.8318993294744536	-0.3652126777558814	-2.00075980278638	-0.9284864135220545	0.03813717652780326	-1.7828770465345438	-0.50812352467848	-0.29944000945719806	-0.06009097199252038	-1.3260582491485162	-1.0187571896083287	-0.07355822110077834	-1.1593056917699878	0.00021843545029369692	0.4529236965653613	-0.5010117694094343	-2.2317953470821768	-0.08168851205820159	0.3894883587775154	0.8286244534766943	-1.7742602221752928	-0.6174881859497907	0.4158964626958489	-0.755460569710346	0.9559442806058204	0.7979393497232403	0.257236013425839	-0.9353673618666573	-0.4910213408604903
0.167826231078724	-0.8431264186062446	-0.4288367809679203	-1.9986913373819124	-0.7761187551428047	0.16354761051461364	-1.71477719262326	-0.6636272859004396	-0.2463919379550334	-0.14144889829666232	-1.3590882805663314	-1.1409293535978136	-0.07923777850300101	-1.017281365680396	-0.19028900844823698	0.3952443361091393	-0.479423285586534	-2.2583139395080556	0.12340352276655735	0.5896179104217761	0.6383723950989144	-1.7021773406201848	-0.6526473203405921	0.5076646499997961	-0.7895032241597036	1.0018551782156209	0.8700721435831218	0.20173409197425735	-0.9170875711595692	-0.5980804361619659
0.08560901498950585	-0.8432333432646407	-0.46054314469485097	-1.982530521344124	-0.6522121911347906	0.27182248710855855	-1.6674341924721123	-0.762549443462903	-0.23868573829739276	-0.2676752434030062	-1.4434452109143647	-1.1556012993887004	-0.0876336459671578	-0.9058551646514375	-0.41355614671708973	0.33783495594258345	-0.45834426450871746	-2.319070650462934	0.3471944372314951	0.7926026317729533	0.4622153614278681	-1.6383414790196251	-0.6158194597295329	0.6270855280746481	-0.8575432936505123	1.024415502693509	0.861362611197564	0.139702532704842	-0.8661183544609727	-0.6265440876132244
0.02052341023443679	-0.8478769284293539	-0.4714994548271575	-1.9484678068777384	-0.5315930923987555	0.33888555169921775	-1.6090726862500546	-0.7973231112265868	-0.23991681168668597	-0.3967669156897544	-1.5472231300468087	-1.1039022241314667	-0.08253775849559614	-0.7997185903019706	-0.6343849341989032	0.2419919531116145	-0.4909923354227902	-2.389779808294562	0.5473298862130669	0.9451088449463618	0.287925354319137	-1.5305215109948107	-0.5420015012359933	0.7763270309758382	-0.9694882085142126	0.990460302462387	0.7761878508936662	0.09749461243139995	-0.8271490536326759	-0.58937741393813
-0.03226518197823934	-0.8413086994134747	-0.4681702866358302	-1.868645875729771	-0.4208182266871029	0.3652829575102697	-1.5595808488153657	-0.7853988889677652	-0.23427305965526277	-0.47360978098235434	-1.5729583319335367	-1.0320834835663195	-0.0784745178244379	-0.7279215842742434	-0.8162452637322846	0.12113720487385107	-0.5475002448982534	-2.4395845745025886	0.6926663432115883	1.0233806457399108	0.1737905327127975	-1.4191867416084143	-0.4950685762911256	0.9113847100037145	-1.0723852417966917	0.8350872203237243	0.6505919274670469	0.07814042452037344	-0.7803664201586074	-0.5605262991686877
-0.050964771298901236	-0.8211610387810506	-0.3903487783327335	-1.7609666263288197	-0.33483557145198983	0.3664890458792215	-1.4632032106515607	-0.7636122083701017	-0.24269871778716112	-0.5499750917448878	-1.4944851001581188	-0.9692502245950025	-0.11481919542997185	-0.6993016935815491	-0.9308929053673562	0.0328150815406857	-0.6238347462032048	-2.4582773112646956	0.7734608197456018	1.050259391808939	0.13860426288449043	-1.3331624691777642	-0.44463596163431884	1.057812511258493	-1.0966788038422783	0.6237849269935533	0.5142095831629274	0.012011837600555575	-0.7279367674514556	-0.5463689856196298
-0.023728412940545975	-0.781766939636986	-0.22832925968812562	-1.6753262061654066	-0.25762554453934544	0.36801372362865176	-1.2811692607705374	-0.7334084297073913	-0.23425707168916735	-0.664154038479088	-1.401350456898904	-0.9533845554039708	-0.17298414890492236	-0.7215353276733956	-0.9892327056794944	-0.035027108390773345	-0.7257485228342052	-2.4082598859353737	0.7762475697261073	1.0869527837454953	0.1258838621302347	-1.22932856079765	-0.38087671396847134	1.2519809879893102	-1.0656671897226309	0.40802155255193967	0.40795328805911185	-0.10106185781348445	-0.7173972875897137	-0.5509887405672125
0.02511119767646307	-0.7048575603464223	-0.0303758621529995	-1.6156383303573345	-0.1946914717912091	0.4225835332277021	-1.0435398611707345	-0.6856902853739706	-0.18189648272907627	-0.7279509822912206	-1.2884838976949389	-0.9677743483911824	-0.2094186218844077	-0.7918486579251708	-0.9969541498384515	-0.06611341031502295	-0.8394011702164924	-2.283322652172715	0.6989631217934903	1.1537369876713643	0.11935952754982619	-1.1262800828893957	-0.3370726506865924	1.4452038764619046	-1.0149538134598681	0.14140185343983758	0.36817975683172627	-0.21556524516803202	-0.7450482093517039	-0.5933414617318531
0.07292000795048421	-0.599261822702791	0.17402449600660358	-1.555191521199421	-0.17107984276593532	0.6039064034884349	-0.7723063040517663	-0.6121894643918016	-0.13369276495359697	-0.7497448344815513	-1.1496429618655217	-0.9853980465897028	-0.22670423136943954	-0.8810412248622834	-0.9228102240547607	-0.014952145423559892	-0.9224435976650384	-2.152303367540935	0.5773246760795636	1.2182682842503676	0.14447206065178012	-1.04879736684024	-0.30100962292648764	1.5940302430546072	-0.896698001193263	-0.1500214566519051	0.34683023641994754	-0.3379852849095583	-0.787863325002528	-0.6082140921760171
0.10462800723334653	-0.48922107426004346	0.3414869404243325	-1.4884649105977288	-0.1636694238103119	0.8640118762645603	-0.4777327164381962	-0.535075242725144	-0.1155464234361276	-0.8302344798219348	-1.0444060768268608	-0.9847903328587211	-0.2265919871520075	-0.9515695805888333	-0.7764414448660678	0.07038091041689129	-0.9596131504417278	-2.0402320106168146	0.4310734843546172	1.2461284949061473	0.19026550336710274	-1.0005523001061347	-0.2918316287150494	1.7351535248120435	-0.7331123022047208	-0.3618335878233789	0.3315550565437394	-0.4504614971245832	-0.8096725027302926	-0.5955172172878125
0.11406491178181707	-0.401634504080875	0.41492240174520323	-1.437988402310277	-0.13816886446301593	1.1448029023874515	-0.214111529696022	-0.4702465833857528	-0.0854250953137427	-0.9319535947262064	-0.9655023305217364	-0.909520646464061	-0.2111696316764015	-0.9858661438156154	-0.594084414246438	0.14757598895459095	-0.9558134074679826	-1.9473850382580458	0.2557422374895972	1.2227517929307612	0.24477857563171507	-0.9925016377695492	-0.31568050761296196	1.877729783649188	-0.6349654067523895	-0.5169772429334518	0.33758473281066714	-0.5100817849122465	-0.8022973008870864	-0.6065748242913891
0.10271158969427219	-0.3631263521063909	0.39993233756097296	-1.3829731749698535	-0.09986353706739856	1.4283019382444047	-0.009720528077760526	-0.43944765637500394	-0.04208171923105177	-1.0078847650068594	-0.8760748957127473	-0.7101254305160443	-0.19166158668615454	-0.9921018825841201	-0.4177103739838959	0.22486748902431436	-0.8958241692344476	-1.9384108233392652	0.0863461298960325	1.1596703872185503	0.3311131665573798	-1.0498184264536565	-0.36731831342884835	1.967883551975683	-0.5732588543684375	-0.688104314368533	0.3344582340055965	-0.5378434149808768	-0.7996198348713982	-0.5853835612737553
0.05140386557996923	-0.3858402045403652	0.331411362617777	-1.3207555213289799	-0.0360576503244865	1.6622148126683605	0.14394419766633654	-0.45319983427421384	-0.02129736330795943	-1.1227366294879733	-0.8013327898614258	-0.42471701757205577	-0.14561900869421385	-0.9716959650278705	-0.28863582352550327	0.2679293452258329	-0.7759942860680306	-2.0058024988786474	-0.07266880219763694	1.0686841588238878	0.4327532719389742	-1.1431079307490282	-0.47615634579482735	2.0035391482490956	-0.47038444078991154	-0.7879815474807987	0.2961139593748189	-0.58715711758549	-0.7793197743524711	-0.5874699022178268
-0.034501002440495115	-0.4468636345832267	0.24509959469446735	-1.2967077508712792	0.0445851441926017	1.8085156074608126	0.2208451404516884	-0.5253190608770176	-0.023711546188257583	-1.2506995365218345	-0.7655761664221525	-0.12205387548050237	-0.09288667534312738	-0.9295079668768045	-0.1976943700977632	0.25821005479790404	-0.6448288568235124	-2.0298542454974666	-0.25461592115377785	0.9643812404680527	0.5275202575581878	-1.207788130106838	-0.5954007402843846	2.018737749765383	-0.36809813951416726	-0.777733806870508	0.23400829382548935	-0.6335474202520557	-0.7478717189682395	-0.7307121104636174
-0.09481008166256825	-0.5395978633166969	0.14429097268935018	-1.3165441852896673	0.11151503108347494	1.8266296893794316	0.23764721921126877	-0.6005840716051427	-0.025837945678851993	-1.2956330763963195	-0.7312067564674802	0.1831052337204449	-0.050188975030753855	-0.9037049099036747	-0.14470539512385278	0.23142415320188547	-0.5463964089505834	-1.9841750662426274	-0.43445702294908095	0.8744657007134828	0.623066880642987	-1.2343160442939678	-0.6592526949624642	2.0327601317409547	-0.3011664355170596	-0.7455885309760302	0.1840959736159417	-0.6610103087211754	-0.7590197138335488	-0.9148167963425733
-0.12410804070689822	-0.6169654911432547	0.02391247840610917	-1.3372883635186499	0.14647840483243812	1.7459127941968482	0.22614865374722948	-0.6034322815564469	-0.03555862906442061	-1.3075068185757144	-0.6867441725386423	0.4603095112961567	0.006718843208920111	-0.8900722948028694	-0.12621456832213512	0.20984501433511396	-0.45373787218859307	-1.9243753213335915	-0.5652853617284889	0.7731517881445761	0.7044569286948226	-1.1914708120539146	-0.7121652221966037	2.02660227649839	-0.23828365852754532	-0.706076098274646	0.12942690879582036	-0.6963898495772765	-0.7998389002726838	-1.0504587625778217
-0.14076054765627583	-0.6527394268529876	-0.10358233306917546	-1.3680474857563154	0.1685280337837321	1.5850251570553624	0.2058261394380209	-0.5374133255209906	-0.06443289583142142	-1.353742779895838	-0.6155179353465645	0.6726403480893921	0.06403074063136341	-0.8624200187466682	-0.08896198685347453	0.18292412259426116	-0.3707378999688042	-1.8118148484304875	-0.6950713283777825	0.6277834992384622	0.7763887432826054	-1.0854376983525875	-0.7718221845709703	1.9977503030585182	-0.1557895982107299	-0.6343164221105233	0.03473865927077317	-0.7352262575134049	-0.814102491956248	-1.1673534651870603
-0.1382488792149124	-0.6711151931462455	-0.24689509711489405	-1.417110294666615	0.19388329079856692	1.344057803492249	0.12508472150762012	-0.4091163459234277	-0.06504043854302204	-1.3654645729065724	-0.48842047918850706	0.8139337905430306	0.05992260227323485	-0.8895992387583643	0.00678843618203695	0.1537083983912582	-0.3188576104278424	-1.6550212782973701	-0.822815096568082	0.4506737533562271	0.8834247605970538	-0.9687030944721464	-0.7570354161192034	1.9628327268890857	-0.08917457006896824	-0.5593447675461587	-0.08004851114402302	-0.7302330050644729	-0.8418994573190917	-1.2221348174042417
-0.13463381885711298	-0.687657965295538	-0.4172463435610771	-1.4562028027064549	0.2316618972390076	1.078627336785274	-0.017904397732088084	-0.23333503027203265	0.014307837184898309	-1.3224412511523542	-0.3525692275931437	0.90198716935016	0.007684143478865623	-1.0152601262174972	0.11005710747759094	0.1668217267464001	-0.29625020111477846	-1.5399301618508172	-0.88631470490248	0.2403503536177399	1.0381212471891468	-0.891416736040957	-0.7147146650331135	1.9146307888480592	-0.0660119932210318	-0.5150143672444113	-0.13357863711372464	-0.7111562200672729	-0.9080085273063794	-1.1810040959354127
-0.15851644652208813	-0.6964868870889734	-0.5609818591231546	-1.50438762989831	0.28702208590749373	0.8642166837234493	-0.18553656581918326	-0.04256872942907325	0.13472919781006695	-1.3256104766700723	-0.23539752309214404	0.9476091072975589	-0.03575436866857925	-1.1806362188677688	0.18627814689468428	0.2185808051364048	-0.27493767627880283	-1.4702417678014157	-0.9029075673818217	0.02286672359862112	1.192571532476317	-0.8851529280278608	-0.743940550640759	1.828351626067444	-0.04698882219650802	-0.5070099131358731	-0.16276673667250716	-0.7124365412080267	-0.9597079620092532	-1.0769254876968986
-0.20374099678129856	-0.698487905696136	-0.643805927036499	-1.5882423245326855	0.3643229267779293	0.722444409410653	-0.35746640847335476	0.13714481637897666	0.24031372589936645	-1.3325350173560426	-0.10399492163705429	0.9867632348223434	-0.02946869249220522	-1.3804808951246468	0.2467402154844327	0.2867893968895512	-0.24836070307697106	-1.409548854582928	-0.9230742771644025	-0.12986254970813987	1.3305263303337744	-0.9384443855436768	-0.8017201960173331	1.7052867737292043	-0.009779409193722884	-0.510170907751984	-0.2225051959837104	-0.6958990598066521	-1.0037157670670669	-0.9288250855384861
-0.2544825066226925	-0.695020491773801	-0.6994858246702897	-1.6646416150833319	0.47260949004614883	0.6429336025970207	-0.5418549353778284	0.2923722587250662	0.34981530568186353	-1.2905753397824278	0.014922758456633383	1.0540892345905744	0.039651296604428586	-1.6119773212685566	0.25739671151668236	0.39308449379182564	-0.24044280291380576	-1.3674848803901543	-0.9099063516840051	-0.22196407876956856	1.4380957838088846	-1.0202076976644752	-0.8319890355126432	1.5747494678381941	-0.010706817055798599	-0.518277329428783	-0.2637749802106639	-0.6844401855969264	-1.031269326428483	-0.7694286374114576
-0.3034527820719107	-0.666486882932732	-0.7105830519747139	-1.7085853441437249	0.5871985419849571	0.6182429256099606	-0.7277522203750006	0.3670208658070123	0.45613528021151933	-1.2793311013017596	0.07727561284204036	1.157617609475961	0.1725933477347487	-1.809327702018026	0.2517523809911284	0.5348048615593894	-0.24400904212938532	-1.335415884898395	-0.829622424764737	-0.27795217224115765	1.4718663961338958	-1.1065854138074651	-0.9004995175556226	1.4944897815306448	-0.0757158462168945	-0.5608997729621462	-0.2724175161932587	-0.6996973458575493	-1.0059551022801858	-0.6701486133443046
-0.338093480922143	-0.6115581584185558	-0.6807438407783699	-1.750787990813307	0.6706020808188462	0.5981035254868727	-0.8510589044963435	0.34899637298084846	0.5035236117161669	-1.3117179812499415	0.12075758034210478	1.286995521989962	0.36008608853860247	-1.9216570100410437	0.266337331069161	0.6755224453939137	-0.22948935389451797	-1.2952445768851768	-0.7396167822646253	-0.25370553574569404	1.4059254799658611	-1.1654141561499074	-1.0030566498425575	1.4741250392865157	-0.1585944415009119	-0.6040065624447528	-0.28595078959235887	-0.6787854338919427	-0.9707585944739933	-0.5917021938472314
-0.3736633519125341	-0.5281874747705096	-0.66330534072856	-1.7758625534502073	0.7255445252815047	0.5911173155006713	-0.9280512871660997	0.2693527708350493	0.49026958782367336	-1.3404797881744326	0.17887704185209463	1.4020053455785686	0.5559971456501029	-1.9625118502484966	0.3108372329326375	0.7886634710698263	-0.21405687824137493	-1.261793297104981	-0.7125576526829339	-0.17168632471181916	1.2954426443825195	-1.1768814410390882	-1.0790068696175363	1.4711960219988567	-0.2532579025444715	-0.6061988651623773	-0.32273181482060326	-0.6432351835504081	-0.9597566432095391	-0.48926285349334114
-0.42160282701876695	-0.4635133313909147	-0.6564180139412094	-1.77833280709871	0.7401837352771746	0.590821482504513	-1.0024376331302889	0.16084447380960928	0.4564870154656049	-1.3735178788454323	0.2571828513104085	1.4425485330598913	0.6687801353290528	-1.9430735473287406	0.33375321486638687	0.8654921477858373	-0.22413999507114274	-1.2367845844403187	-0.749742682957149	-0.07519051102333393	1.1727933609809909	-1.173307732392115	-1.1310155034823697	1.4758778370334649	-0.3799508643855688	-0.6245785193415342	-0.3621256997645138	-0.6419975397810134	-0.9501421061532154	-0.4280436492201705
-0.46518680771801285	-0.4210947919093065	-0.6181413870642009	-1.7904608596500886	0.7048207801139366	0.5785557913561045	-1.0650053740350174	0.03086832565866806	0.37940903092312817	-1.396331961168178	0.3773681575193348	1.380496620314124	0.6696107425380744	-1.8840920595976667	0.31370455283961457	0.9070112594749877	-0.2493796285671345	-1.199803163246572	-0.7993085413890227	0.04856325096087684	1.0291964498857609	-1.1446198844073687	-1.1760247579233243	1.4982721345635313	-0.5151488349130157	-0.677244768348668	-0.3686020187178788	-0.658855101467576	-0.9609980138168147	-0.4166283837690371
-0.5124003670897465	-0.38034122210846705	-0.5752144935072431	-1.837440322109844	0.6442841958514468	0.5764166912300349	-1.0806644542395216	-0.08550443168007324	0.22835472726054498	-1.3685035562797263	0.5575384882002977	1.2533759302294876	0.5943173214825042	-1.8260136788606531	0.22118268686471723	0.8843136308367476	-0.31543996451291184	-1.1447457167424837	-0.9011419166308172	0.19071947394670485	0.8772697279740311	-1.085830413588521	-1.18798396250187	1.4865099391563894	-0.6144493352669566	-0.7153296550943865	-0.3303917368930317	-0.7065470639605737	-1.0134520071241084	-0.41776096885295966
-0.5692540874156118	-0.3618738061080112	-0.5256468782141442	-1.8984079678803947	0.5774269601268076	0.5652660629133004	-1.086448026928191	-0.15477544833157492	0.05595648886155517	-1.2878185477224955	0.756077438815281	1.0640513989663392	0.4444937400499208	-1.7689459178550861	0.06659576243081908	0.8035895242269996	-0.42162049163397963	-1.1175040833041932	-1.0814510222396418	0.2979667860628014	0.7208908657983095	-1.0417677641170773	-1.1854113429123012	1.4467260429263566	-0.6808155466652408	-0.7376350606516184	-0.31632249227020537	-0.8232269972543987	-1.0535166349588205	-0.44962237555599155
-0.6172371174659135	-0.37713348235652755	-0.40826287383844884	-1.930714718909893	0.4977831191454037	0.49449370767850187	-1.1087364987521289	-0.2409444270076057	-0.10269209869600622	-1.1315496812701142	0.8852796326741107	0.8475750863653273	0.2391766175173453	-1.6899240558748807	-0.09316136876448715	0.7047574539033142	-0.5538685292117982	-1.1158240762459388	-1.2431037940095135	0.3660447387621223	0.5640811513389759	-1.0349934262972675	-1.1825374255329615	1.4682670047111983	-0.7425447187531491	-0.7446963147537329	-0.34953037600693654	-0.9840993485898316	-1.0790255839082596	-0.5289629411719516
-0.6502808017002495	-0.3951884746745916	-0.22827641574858318	-1.9325450875771548	0.4092576730921856	0.3793691594042741	-1.1006440689822106	-0.35831618335912085	-0.25336269117231813	-0.872172450371451	0.9293595370209882	0.6655214158121613	0.018661627944035454	-1.6093110053813313	-0.2403655088709607	0.5970738869399084	-0.6987682249591821	-1.104914663323346	-1.339214758985993	0.41732626341996326	0.4280959639208882	-1.0449880290517097	-1.1171558051529733	1.5155233544940026	-0.7881008025146159	-0.7089311901859678	-0.365899830464922	-1.1571774281337652	-1.1110091324956302	-0.6001071673647721
-0.6882752312438617	-0.45456220998788355	-0.03983492733153501	-1.9192265513397508	0.3254908784271372	0.24776898888246118	-1.0548326868948603	-0.4793013403951253	-0.3944085280596298	-0.5125521822069083	0.9260110906788486	0.4914982481327016	-0.16858417558146765	-1.5406963763802908	-0.3241273738701954	0.45431216662649554	-0.8300610198899727	-1.0964508302956806	-1.4373891953220852	0.4042995516321536	0.3196648058785526	-1.0803913075708749	-1.017658004269847	1.5273086130293927	-0.8352628852567529	-0.6352341302248762	-0.3288731517591365	-1.3121389635360612	-1.1525585369390432	-0.6274382337321046
-0.7338482210556314	-0.565641655112214	0.11885542312174532	-1.8653125214089001	0.2673517826502884	0.059050293717769556	-1.0171365945485342	-0.608618574303603	-0.4883058529337143	-0.0824492068092936	0.9053942282008183	0.2984840263600129	-0.2881691648369942	-1.434796330053079	-0.308210361788131	0.30790571240261017	-0.9399351519128907	-1.0934098048611183	-1.5337341622053273	0.3354408884661003	0.24085987152838811	-1.1473099837734893	-0.9199216366192206	1.5248408583067197	-0.9095233733346525	-0.5764498271220474	-0.2828912871902507	-1.4527609021619383	-1.2076899962620238	-0.5939375591444488
-0.7928070970115407	-0.6837017529348138	0.23986804467952502	-1.7752673116071924	0.27031231767422464	-0.18537603026196706	-1.0004030957022592	-0.7287960300101336	-0.5265490678322007	0.35247272793717904	0.9595194715741122	0.12624059174986174	-0.33933007914398444	-1.2821497455095507	-0.2415395296202781	0.16574180558774068	-1.0288364009298898	-1.041669840649283	-1.5643458661896452	0.3005988956363717	0.22945254440037752	-1.200032004197205	-0.7850792873208272	1.4807672202223159	-1.004774946680994	-0.5738496541313748	-0.2490357715581825	-1.5507694854864695	-1.2919571539556929	-0.4675351028043687
-0.850909392400742	-0.8082078801636927	0.29392739483394104	-1.6903709437475456	0.3137395522891695	-0.4390414462755703	-1.0008602951242866	-0.7573418954176114	-0.5385720183354034	0.7029977530063573	1.1272287983675433	-0.01657213503123761	-0.3464463625293785	-1.1137202911174604	-0.18319972930814468	0.01129379559312691	-1.0936867628560942	-0.91651994776533	-1.5362443644778405	0.3019818684631578	0.2509130914793326	-1.2167616732478606	-0.5815178652019218	1.3322176111686044	-1.0991443515731631	-0.6263374598940515	-0.17431245011695348	-1.5736872339059231	-1.3761269492487924	-0.30623114295704923
-0.8856226828244269	-0.8981467928276171	0.2715567937599409	-1.602185864705256	0.37690974132755767	-0.6844007820124187	-1.0490262542350877	-0.7127057693150791	-0.5394353685045161	0.9255381640175804	1.3377264859187377	-0.14460439571235076	-0.30139153365086396	-0.9519351238959508	-0.13562931163876574	-0.09721899654567892	-1.1597470988018699	-0.7839907833723299	-1.501292988768156	0.3018480323831451	0.2655620691221365	-1.2110083950414754	-0.3715596592386778	1.1371727355643162	-1.15786510303531	-0.7236655037997783	-0.0485155374814374	-1.5908435371919942	-1.4286539643565133	-0.14740098737198504
-0.902028378424076	-0.8958402751964615	0.19061749302369774	-1.5030929788897633	0.44327658168013534	-0.8823813255952999	-1.108896518549844	-0.6467080685777657	-0.5020075398768584	0.9909848416608543	1.5719981424991214	-0.2403844205277009	-0.22964502986624397	-0.8035460437529869	-0.11293910292603244	-0.12961663130544337	-1.234595667100325	-0.6718343627996919	-1.4392612105761633	0.3357085606261224	0.29834787622746173	-1.1694002157946022	-0.18283135907766015	0.9457718342234134	-1.1722286150455041	-0.8441911694850255	0.04548041587962969	-1.6179863453759271	-1.4504388014841358	-0.0020724381821215832
-0.9035673197812107	-0.8402241778782986	0.07814797502567386	-1.440622347465608	0.48092804857966776	-0.9933186991546712	-1.1271844954310235	-0.5186023866634997	-0.43314736990705055	0.8993811999843654	1.7658014332873648	-0.30879562338697497	-0.15814546335998197	-0.6875182975638235	-0.10397590605145193	-0.11615618543501727	-1.2513654824593103	-0.5762228218640486	-1.3191969595077102	0.3794952648033051	0.34699315072478987	-1.0833563076021544	-0.010002311515245988	0.7337063699711419	-1.1387062137870676	-0.9763666298441637	0.08556659698752152	-1.6272686736463757	-1.3942120151547361	0.12000831191666181
-0.8942755983796384	-0.7859828261681097	-0.04341070057406972	-1.4472592940151954	0.47818546705442494	-1.0407202476929602	-1.1099480772205113	-0.3321084007474945	-0.393081526873769	0.693251299188174	1.80878113383611	-0.36546492880117515	-0.10013765178943901	-0.6075718260420812	-0.09458374005692662	-0.06383786215927796	-1.2281424723292735	-0.4971561605653975	-1.2050253019094863	0.36796305590895634	0.4022037933533477	-1.0090742207258365	0.10184869874843024	0.5405757340115412	-1.056325251990018	-1.1207017227185043	0.15182603952073317	-1.684093593610065	-1.2719735212386167	0.18483390553601206
-0.8856952743978761	-0.7272353638540058	-0.1775462337854941	-1.5216942864838994	0.4580429312167114	-1.0385811475668913	-1.0792014160890329	-0.1758181934942022	-0.39538379399140294	0.4036795977748183	1.7141396897229337	-0.4428833173160943	-0.06707050533301225	-0.5945627848181305	-0.08521415138450524	0.027781877569079343	-1.1781514404679938	-0.431572087557051	-1.0844292283256707	0.3112388639973024	0.4860763712298031	-0.9428624319478969	0.11988021262848059	0.41559664202861046	-0.9636975643022337	-1.2577461344621412	0.22998850964753928	-1.7820808382489168	-1.1406559834693097	0.1795286385639496
-0.8855791278803553	-0.6945469682866134	-0.32156358369181015	-1.6479153192946856	0.4287100228506945	-0.9912706245658839	-1.0767553991811751	-0.07978675647932594	-0.4047527421228887	0.05489113463315447	1.5195232048230267	-0.538120740585921	-0.0684174359422374	-0.6205808672660348	-0.06372054074319124	0.08733181574655113	-1.1067205180844664	-0.3545044219986073	-0.9116294566337786	0.2589535687393723	0.5780120418424259	-0.879183656441706	0.04124148949863425	0.33565983951655126	-0.8798237020442807	-1.366367086552847	0.2631963933842705	-1.7809925652792775	-0.9937361210085992	0.13899401450771373
-0.8808606756061206	-0.6995113274265197	-0.44347455222185295	-1.807603824728845	0.3874804860142543	-0.9856270412545551	-1.1324422887843597	0.003640288736120323	-0.38228964975985447	-0.2743392997998546	1.2190958155115201	-0.6187947383739644	-0.12604361717350138	-0.6336114110374644	-0.07184837669999251	0.10395488786733494	-1.0293670912893496	-0.2639966999741211	-0.7511892401989347	0.2560314809924479	0.6735586649272246	-0.8238304439372544	-0.09167718929584631	0.29850513990693817	-0.7881686616264754	-1.4495216384702057	0.25881929505716866	-1.6436781229336745	-0.8490555937610071	0.05908715634979526
-0.8723964981418769	-0.6918891267778599	-0.5269503620562517	-1.980328126524978	0.3219491340733406	-1.015142071717428	-1.1990791045451499	0.02714864848345334	-0.3589632072277088	-0.5335645815298593	0.8638734935582931	-0.7024421926314649	-0.21662470064375663	-0.6585543661114872	-0.18414797683643344	0.10777318053544933	-0.9548793924353267	-0.20094327050922306	-0.6215096380527145	0.32381945551840746	0.7935202507500323	-0.7650606088802043	-0.24737861634751637	0.30228749293982327	-0.7257835181239317	-1.5335174228257258	0.23934567392843378	-1.4143299292537146	-0.7639608556624935	-0.07247154260919722
-0.8623788610058079	-0.635081583266119	-0.598659588018658	-2.1284094160203972	0.22283478054186281	-1.0135946375836793	-1.1708470402348332	-0.04099583736641079	-0.3456612194369309	-0.7672624029253756	0.5172136272513922	-0.8140010703905632	-0.29762012794503845	-0.74656429293733	-0.3643375845342499	0.06619621592708491	-0.8837032014243433	-0.1757006328111354	-0.46777038531144977	0.4455656763024426	0.8747666813739956	-0.6735579589083167	-0.3807840069562418	0.3208994374370038	-0.6916503848587607	-1.5946214881065104	0.21917975663571676	-1.143115234271177	-0.7010160636937407	-0.23052677155789453
-0.8584153610954491	-0.5606772959723051	-0.6419563891524316	-2.2311332770782664	0.11881647328975202	-1.021741423170195	-1.0335500537993916	-0.1207882265992212	-0.2984807314915158	-0.9684431022281459	0.20738667070802178	-0.9197432595816757	-0.38205022829984137	-0.8570443818772706	-0.5300777060866445	-0.0179219286098732	-0.8273651128639058	-0.18818372323133453	-0.33796314576154163	0.5964212444890361	0.8941960676873528	-0.560848686196164	-0.46517056484476527	0.33010162560847184	-0.6445335415245329	-1.6196545261147393	0.1992594928205408	-0.8830820105845352	-0.6594909998504741	-0.3710567365763942
-0.8562956871507165	-0.48654795780008675	-0.6487732573537219	-2.299943234130502	0.04520267910557301	-1.0536003612180125	-0.7798729544863573	-0.15913278445111212	-0.24715936032757754	-1.1013986248036156	-0.06024986192439401	-1.0206888511103802	-0.45101307549206454	-0.9621918390427663	-0.6258281291221598	-0.09683331041758461	-0.7960543816556733	-0.2252714739857292	-0.2835896117907845	0.7390235877415735	0.9080243743137528	-0.46469236067849956	-0.5285821612147209	0.31407275147521135	-0.6126171392467649	-1.635383023519094	0.17031704673930084	-0.6968806393479001	-0.6954420662610885	-0.5117953356893038
-0.8499657019458956	-0.40902758046153026	-0.6519438937264131	-2.3526965424674784	0.01830358480831875	-1.058151638081987	-0.3892646282755047	-0.1815996345893854	-0.2622520003209611	-1.2117571352972791	-0.28397391252704185	-1.1189431389733033	-0.4976393234146693	-1.0929703328015674	-0.6251733867811952	-0.19265702894214978	-0.7659748520813943	-0.2618275769368801	-0.2516164421671342	0.8307013025496316	0.8932317792430758	-0.36780951197435885	-0.5899542033154681	0.27117533293152113	-0.5995203306579425	-1.6578158885366552	0.13601488842079243	-0.6439393601778239	-0.7781270849454869	-0.6445164246028579
-0.8540308300590838	-0.33943490279562694	-0.6404591441986557	-2.3689168826895672	0.0578621448214313	-1.0797929595701823	0.021963391868876858	-0.1745641309037006	-0.31805000199141087	-1.3548064240764404	-0.48014503322865715	-1.212140380431971	-0.5769286386109365	-1.21880324064052	-0.5394698720811675	-0.2950952645635	-0.7767797078000311	-0.26884532793971816	-0.24261800520718255	0.8459586156709724	0.8503517186359838	-0.26970924603883295	-0.6646528784252542	0.23492009532362684	-0.5436722815978335	-1.646879866840597	0.12498281406575085	-0.6648726108291116	-0.8833028181616438	-0.7221283077223027
-0.845711835741738	-0.2964511901196278	-0.591226207189339	-2.334854168223182	0.17012635944083043	-1.1092852336487358	0.28563029855325567	-0.13441287270956723	-0.38587095416506434	-1.4829429873030533	-0.6689495719775653	-1.2868891693429276	-0.6868830740105168	-1.3109631591295416	-0.4052476921834705	-0.3545294969025445	-0.8273226576351489	-0.27326863766271703	-0.2513824402603718	0.7879406749858707	0.8367696133145026	-0.21490583486468515	-0.7834337378536261	0.245667513087799	-0.4635532901960896	-1.6140463098603512	0.11575964259078889	-0.6626747262041557	-1.027058402603817	-0.7366134748482812
-0.822947118307888	-0.2772047516079857	-0.509916998876282	-2.274392478019194	0.29775629571821655	-1.0576509976269493	0.4443013579685745	-0.11268995800633579	-0.48075953293701945	-1.5426590105855225	-0.864355333515265	-1.3072909874545142	-0.8037293043606208	-1.3941350127729248	-0.2656069549812393	-0.37402593067761664	-0.8718581926011622	-0.31252551145435276	-0.24436238305757155	0.7397150741549668	0.8726329367313429	-0.23497358342075186	-0.8939636731929246	0.3313931607904322	-0.3918262089609295	-1.6208016612576828	0.05506090150374539	-0.6350624669352813	-1.154505784950448	-0.7353020605405787
-0.8108678804858446	-0.27583000600001223	-0.39364271723102756	-2.216148063680428	0.4203006503593878	-0.9954350428964205	0.5925254105905216	-0.13071445083249933	-0.5748806893364301	-1.5638016520530347	-1.064664177196807	-1.2911431654598133	-0.8895736818551075	-1.4703185384860833	-0.1515011690766206	-0.37032334384793064	-0.8732592151501433	-0.3732184246728403	-0.22791843088253366	0.7121002296458725	0.904126186985836	-0.28390590181773556	-0.9459491303046985	0.46359101191539287	-0.33658889190755387	-1.6418579641037105	-0.03779611300690228	-0.5893550022104501	-1.245247542282046	-0.7730648316282618
-0.8252555303435898	-0.28432287886705737	-0.23676667536878876	-2.193930661889989	0.5399752839344131	-0.99375107045675	0.6609681640683297	-0.2031737622056084	-0.6364023828687781	-1.555075428367265	-1.2846810193492255	-1.3028416547812445	-0.9013817735292985	-1.5191508238077291	-0.061643427109786486	-0.3611054453865205	-0.8212515599229094	-0.4657889401739183	-0.23147100528516132	0.6594803441879133	0.8956117251906479	-0.34318626668149727	-0.996404921714564	0.5996865317144835	-0.31851574844905584	-1.672116839985349	-0.12270288769893614	-0.5282623451109195	-1.3048820126314062	-0.8234350629922632
-0.8360426381582269	-0.31226076461133756	-0.06953322135575449	-2.2270707514997055	0.6504232193980224	-0.9564533565564842	0.7031219507794433	-0.3385912666814304	-0.6455474994749377	-1.4896721647721791	-1.5233534911221345	-1.3125650744769781	-0.8248087683949663	-1.6131169562848708	0.039683594484975285	-0.3661579336645297	-0.7255150190760454	-0.6088234651590458	-0.21421868288677226	0.6364605384258909	0.8788700364560137	-0.4117543468750221	-1.0357822251621358	0.758084096530645	-0.3290791501951343	-1.7301108944341508	-0.23161670678706506	-0.5177850504424336	-1.29349061176467	-0.876249293747889
-0.8380461655854425	-0.35764264462569095	0.08630355636210182	-2.297978936048559	0.739965781778485	-0.8759185124484599	0.7931902369192458	-0.5107804369464787	-0.5902930886517062	-1.390536185735087	-1.7353579795272922	-1.2931399391473295	-0.6845708431313537	-1.7593342791325957	0.15844030874265164	-0.3680477956921819	-0.6181669731641634	-0.7610448641842558	-0.16556755918132632	0.6802249365897388	0.8945448528693263	-0.4820503741066429	-1.03652388126003	0.9070027156363445	-0.35726330132065004	-1.7440549593939294	-0.3804380499085081	-0.5461441637100817	-1.2037711596390608	-0.9706115141611585
-0.8439696379789445	-0.39943491110811336	0.23946290780968527	-2.436551237101854	0.8479980659648898	-0.8195509484881363	0.8659535249352326	-0.6666667935350327	-0.5172760474972798	-1.3342064582112747	-1.9111753299634748	-1.3145401441026736	-0.5276983248438365	-1.868287687201627	0.23597083284167245	-0.37055475552478173	-0.4996956573179666	-0.8976145518819191	-0.12017118926990455	0.7150000113794606	0.8973146175496887	-0.509226268433055	-1.066375539200274	0.9965568426283579	-0.3989514157061457	-1.6669674777881351	-0.5146765093177216	-0.5774693542871365	-1.0956988950059365	-1.0498924700358623
-0.820319303349007	-0.4278615952907822	0.36246598442365513	-2.649513887485628	0.9875609562958136	-0.727455861145617	0.8583640145295448	-0.7895861827021464	-0.46454773531700855	-1.3651823815933497	-2.0459263777607086	-1.3965380896617918	-0.41078474796327036	-1.9255704736819723	0.2574644434829861	-0.38661858275982974	-0.3578315104267018	-1.0223178606111463	-0.056863037041037755	0.7335586144744248	0.8941755509119446	-0.4929874934273119	-1.1269827484500685	1.0315436081825393	-0.44532180880992256	-1.5349449687813856	-0.6062382600376962	-0.6013046661907941	-0.9894034941832206	-1.0936162152494677
-0.7491360064241581	-0.4634827814885165	0.42841522097566676	-2.8410180694288014	1.1060186828364547	-0.5858883942916977	0.7923215580173923	-0.8685921259036263	-0.3970465424652468	-1.4739996933763435	-2.132124953596921	-1.463061039142652	-0.3356709176555939	-1.9765315112038995	0.2503525870207875	-0.36758497233846865	-0.25821031614857853	-1.1107415232469113	0.033121332558457464	0.730681138754174	0.9867882751130981	-0.532926632921477	-1.1457327416749565	1.0238405233472756	-0.48963380885396923	-1.3596882108317083	-0.6743959339882736	-0.6222805942134415	-0.8375181492934194	-1.1669063921276155
-0.6544475580162696	-0.5002954138798301	0.4540621463014477	-2.9590545268981665	1.165792429853513	-0.4948401006278923	0.6889259087254358	-0.8995185847032378	-0.3228943557180991	-1.649175377814558	-2.1755351686753697	-1.4867835787128254	-0.29380382455224174	-1.9805739901296888	0.18408814665077103	-0.31717579539678936	-0.23466889180286432	-1.1403224070194815	0.07590113569429377	0.679912652403045	1.1564620077545573	-0.6364660048746461	-1.1213044439505642	0.9853250991709516	-0.5132713994849218	-1.1084146307429807	-0.6971300467280108	-0.6249479299233421	-0.6997746930864684	-1.2511051516561964
-0.5754243711588437	-0.5079328894796895	0.45252967205464534	-3.0142036836532684	1.1929276404410216	-0.4777500560036689	0.5860103188266065	-0.8683795729221867	-0.2692547294704337	-1.875167205656722	-2.1598931407628053	-1.4844395400361754	-0.2928160754388107	-1.900240472753349	0.08623803265975116	-0.22999144614149705	-0.23832004147595925	-1.142130009550515	0.012486618962359041	0.5964658565157104	1.3304647800075453	-0.7452677609892869	-1.073838453685333	0.9363390147694487	-0.5095843877405739	-0.8352690072621327	-0.6425503104451769	-0.6188237271334116	-0.6479048741825961	-1.32087835380006
-0.5084223488647005	-0.48744917992087194	0.39975619109582267	-2.9905874635317513	1.1974865011220583	-0.5226256458824562	0.5447023510462458	-0.7791498313134116	-0.2088681815308083	-2.074046960405533	-2.0716854971213063	-1.4258168690580981	-0.31930571075353065	-1.80672589377324	0.05361380222204394	-0.05656767864473737	-0.25846504752111776	-1.1157390125974183	-0.09768573332033169	0.48295055465240067	1.508817108647473	-0.8718791530533924	-0.9967989265165696	0.8894516750386281	-0.4983423948759002	-0.603700659739967	-0.5118849925274767	-0.6265056539779217	-0.6419901083479443	-1.3879095078459973
-0.4610636063460663	-0.4490479526047892	0.295618400899376	-2.882432020656391	1.1505356849448813	-0.6602790146333576	0.5552865176662272	-0.6576758024200949	-0.12752141004105058	-2.1851869237665777	-1.9626457337369252	-1.317925977746723	-0.3701972389386785	-1.7554208154916702	0.053071946491590596	0.15307201627990322	-0.2972691266049483	-1.09717387130809	-0.24670240212516958	0.35422255169441613	1.6851587932972116	-1.0283761745718345	-0.9181833801397821	0.8988614313643405	-0.4807895046083228	-0.3971653502260327	-0.3583069047954621	-0.6226220131843122	-0.6631907710721434	-1.424092620790316
-0.45365926585418875	-0.38397666049400236	0.2038637072029465	-2.7394995731030307	1.0844594492572284	-0.8358217632768433	0.5925939905038279	-0.5405803649444557	-0.06668719905077443	-2.233333103206971	-1.8584373000747774	-1.1839468041267052	-0.4370049971561441	-1.7065670276225475	0.04474091463587008	0.3243937943785608	-0.34643228150546734	-1.1138038145936051	-0.42873461268377006	0.25464850816566176	1.8093058013036791	-1.134036208799031	-0.8696976127399483	0.9716025378626174	-0.46095202424148807	-0.22083793280960412	-0.21882039382059318	-0.5914888707783698	-0.7665896404778942	-1.3484180542617987
-0.4815925033176631	-0.3165683008496579	0.12678201405348094	-2.582936087344687	1.031932656071774	-0.9800062143275479	0.6494695986042898	-0.45742963860488306	-0.03065032347335318	-2.23168336937583	-1.7242363541766117	-1.0467120212335628	-0.5110637318199244	-1.6226425848174486	0.07589761913693506	0.4935942987727097	-0.39648699620988087	-1.1520824564272734	-0.5668808292745787	0.20354543161450067	1.8500521172681204	-1.1835576000499106	-0.8535897693638077	1.0527155599153915	-0.46285207937354383	-0.1122169807189024	-0.11383703037312994	-0.5693606537290471	-0.9392618578894727	-1.2058613580404867
-0.5096999605574155	-0.2839104551846646	0.062330022455240566	-2.418292193567449	0.9814219327492429	-1.1180691979962059	0.714483356416876	-0.42365496985396767	-0.016564925343934632	-2.1582485068659794	-1.5761393559585692	-0.8884025943123894	-0.5549287719936254	-1.5432336769826516	0.1355017494867959	0.6332126771421718	-0.4116222852617247	-1.2124138491395577	-0.6244878441387486	0.19408768196033516	1.8077260095971	-1.2108709447089008	-0.8407962016751329	1.095705230972079	-0.4752702968437731	-0.11152869963313558	-0.06441601711866674	-0.5506252877027153	-1.123203773167072	-1.048461836245645
-0.5314774325923487	-0.2724084169312772	0.05530177849577176	-2.2653745640975558	0.9201225112413178	-1.2319421451328407	0.7407723231835691	-0.4510743044598088	-0.018867192461570363	-2.036168203361579	-1.45248601603814	-0.719935666459064	-0.5536267390713775	-1.4695014416819392	0.20041155053067627	0.6775858661792072	-0.3929632122230592	-1.2943514085757295	-0.6479093077153553	0.2740547397673646	1.7119331852073827	-1.190803196152835	-0.8625591727977161	1.0822363640744928	-0.5197180151115406	-0.16202813781471023	-0.04224020773697505	-0.49840952384572795	-1.3024236120170083	-0.8563396401673341
-0.547766981674479	-0.27948071933674373	0.09421253264732143	-2.1295403755221196	0.8765681370854651	-1.324014476091038	0.7330456529512717	-0.5328859470163051	-0.008075315347657902	-1.9071199451230192	-1.3101052940756088	-0.565077185367401	-0.5466002510599293	-1.3742881614510964	0.2544616596433901	0.6855502847243159	-0.3992465860790816	-1.3337358778401458	-0.6436972733936759	0.43133443979452296	1.593366740112461	-1.1237274338558492	-0.9204778786926433	0.9939968353926874	-0.5822614965417546	-0.24010980321105396	-0.02676403865186716	-0.4633287245891329	-1.449659902279575	-0.6289582821342179
-0.5414660330990373	-0.3293228851014135	0.11353579987423315	-2.009926527168772	0.8817808582625839	-1.4229819914981578	0.7537796467403072	-0.6271744495833674	0.021646313622360334	-1.7986716527496196	-1.1597122183658133	-0.40774444122816444	-0.5600246594651864	-1.2922129377290732	0.2953491899705115	0.6961759375532629	-0.4526764914696688	-1.3419445199222537	-0.6020874797916415	0.6219616297579466	1.439367823884309	-1.0521747178692473	-0.9170477192398815	0.8500829151170841	-0.6159874751357697	-0.33211004167511177	-0.025066796443398116	-0.4725043594311861	-1.5287181715427303	-0.39254604830033846
-0.5209516544421298	-0.39806016550013357	0.12283633323413039	-1.9241968207289055	0.910187464259143	-1.4991931225854043	0.8142214103325977	-0.6888998353937239	0.03979265513982731	-1.6945213511468247	-1.0670080896363014	-0.221501886743574	-0.5824959517957291	-1.2510785644044131	0.3617490942731418	0.655119649217823	-0.5314521684281391	-1.3641036003615183	-0.5856222547159888	0.8200390281753593	1.2352669421047155	-1.0006504789151185	-0.8472856925317048	0.6673998762544147	-0.6446240203403452	-0.37761306901186487	-0.021850969101037458	-0.4567137320285831	-1.5412292400160268	-0.20045365709265406
-0.49974039668010545	-0.46502555155968767	0.1344796145805189	-1.8843453793392229	0.9323823955429006	-1.528548858358037	0.8938426896790255	-0.6743399561650434	0.044605032934328236	-1.5878313277250395	-1.0279986897503788	-0.027315645632556916	-0.6296160742750523	-1.2177066107191643	0.4237012661216327	0.5299452163454227	-0.6656319189143997	-1.3491749300463876	-0.62721077541741	0.9677717544950125	1.0105467010379798	-0.9466128624510327	-0.7368021106985252	0.47512257604003905	-0.698979168939551	-0.33374152276729996	-0.023414218503572753	-0.41166776655981	-1.5330264577679718	-0.07139856726653972
-0.47768707666606314	-0.5531620199820446	0.12766274637922864	-1.8469195484598155	0.9423356053166321	-1.5282985381305199	1.007593905879952	-0.5735048217696119	0.04669945649273372	-1.5080363071556633	-1.000517512270966	0.15506358584792565	-0.7207359299889944	-1.1727232813960096	0.4328450815730339	0.3407468862096791	-0.8496328803469095	-1.3284831975440816	-0.720364807208472	1.0184956288194722	0.8032246855190021	-0.9096779945117364	-0.5659199103930843	0.3158947386069026	-0.7187714098984771	-0.23756061400451456	-0.06626958426738414	-0.38258313797907306	-1.4721506168113352	-0.02362135964731075
-0.4831895179335568	-0.651990954244203	0.15015664997883063	-1.7950293407952067	0.8920065099096834	-1.4830360897182984	1.1450509121131027	-0.41723586981446414	0.01942398633520099	-1.4267652089478993	-0.9473968028003131	0.3923323896732982	-0.7970395490014833	-1.1179777955180257	0.43124209170377775	0.08494056175237368	-1.005443569884825	-1.3364153827685026	-0.8768482641290151	0.9757796132823856	0.6486307828039601	-0.8906902128544794	-0.3687552721185169	0.19502088345234736	-0.6806798284415241	-0.12294906727843871	-0.1335339728450815	-0.349017385405702	-1.3602081967555335	-0.05446940074893223
-0.5285447330249788	-0.7500255910439764	0.22537119059771188	-1.744597475645978	0.7696801087672072	-1.3831128061697449	1.2924520057753952	-0.19626579030879046	-0.04473572160276963	-1.2624864506048525	-0.861700493915419	0.707453663250011	-0.8338332034767623	-1.016786807088409	0.4449013715756198	-0.2292200738853162	-1.0761739809938633	-1.3062390534562964	-1.097809882812219	0.8579815568586987	0.5783813437998082	-0.8412277288889888	-0.22765519949414084	0.11406930329732208	-0.6503694251444232	-0.03235088287797724	-0.17382114316187042	-0.28216328317278944	-1.2772554314695632	-0.15890566743500134
-0.5829448581682419	-0.8720877260809015	0.3015721514214307	-1.70685914279899	0.623487799517645	-1.287331184567409	1.4297947121530417	0.07095581795836306	-0.12555489021140157	-1.0245123454628295	-0.7324265476349707	1.0298023894130623	-0.8897532726030082	-0.8583130321784491	0.44630116554595667	-0.5428021803308669	-1.0782755148173342	-1.2395278871050697	-1.3339603525342052	0.6984043374580041	0.5938715092344282	-0.7649624300712177	-0.14584126119518498	0.058487164216519935	-0.6056728901331738	-0.017540093587973992	-0.17891286978727433	-0.2013750191913674	-1.2187406287267635	-0.2620603246840024
-0.6425280216558177	-0.9880551555891387	0.3694413844435743	-1.6870673515188268	0.4601861406205406	-1.23455912932963	1.535384918670741	0.2908843878549822	-0.21988389017004276	-0.7547374500231611	-0.5677786574972099	1.3030782317992036	-0.9524977901493156	-0.6831317778783912	0.4071069343765041	-0.8169285958725606	-1.049363504033868	-1.2061191391491302	-1.535095627844661	0.5635644868461511	0.6486512995793724	-0.6857714027457634	-0.104076752182517	0.06215420160815963	-0.530349275969481	-0.06472558580104172	-0.16185111916530737	-0.15050359253217166	-1.163317082202073	-0.34128167081744437
-0.6985106431002839	-1.047321966244035	0.4333473219998525	-1.6886149803106583	0.2958310398130763	-1.206659802153468	1.616789275763082	0.4351653516568814	-0.3478195948597135	-0.44120119401007923	-0.40891879603657716	1.5430383392903624	-0.9485018960086192	-0.506660370729676	0.3126434187008142	-1.0413207851967354	-0.9913484339375287	-1.1681382200852788	-1.6850270313759246	0.4726674825048267	0.6987737819062266	-0.5868660705765797	-0.13024330638634757	0.12859907409437904	-0.47472742394890355	-0.1385755971145311	-0.09485471619947247	-0.11209395830962336	-1.1594225861792604	-0.4590705195455701
-0.7381166055744801	-1.0576172833526445	0.44233079172248313	-1.713808591316159	0.16754724303960847	-1.1370252661346634	1.6919528607447223	0.5271795373225278	-0.47762589158246005	-0.11359878638411694	-0.3011227412935669	1.7477076422608444	-0.9072633705229057	-0.3499498047128796	0.23244877059372668	-1.1935896685676268	-0.9527566309974841	-1.1397056955677192	-1.753249223646748	0.47958234663876975	0.7198034767015697	-0.4564453407239454	-0.18018920922891007	0.21250273466531605	-0.4643902192423518	-0.2403647221317065	0.02002178275261346	-0.1062258197478464	-1.2062782414537594	-0.5528664474168802
-0.7635526929112824	-1.0266855071732217	0.3760468768866865	-1.751264184287718	0.06247549387713945	-1.0350083952286833	1.7414218382083064	0.5770019561722115	-0.6140991701666899	0.17432318119809564	-0.21148004921972746	1.8473509900803005	-0.8594024362085116	-0.23486817061273207	0.19670886970591456	-1.2440181298157116	-0.9583819488077768	-1.1650121310021988	-1.727913199014831	0.584309079247976	0.7103657600129263	-0.3487431872699122	-0.22320526290677511	0.29414620866782254	-0.4617437138798433	-0.3663201608268881	0.12406719655855461	-0.14766554733683995	-1.2503103871117136	-0.5888707311374197
-0.7607651764908102	-0.9526019938546029	0.28385181702738294	-1.7860114268735707	-0.03994448771787545	-0.9334694083934176	1.789999276798935	0.5921782390470698	-0.7778479189084526	0.4269495276035382	-0.10074214519040954	1.884095966742975	-0.7798212860469118	-0.1770263178979698	0.12261009856642775	-1.2191799431665569	-0.9535208251151083	-1.2289587287765487	-1.6477569094992528	0.6939208287776119	0.709442505119471	-0.25678891477670585	-0.2863387382400212	0.40471084549494496	-0.48952071033420286	-0.46930740477113825	0.18172876737781665	-0.2195769180757174	-1.267397488411813	-0.584042342095425
-0.741455817953169	-0.8597150156091342	0.20023509002086531	-1.8108925359114927	-0.1170818634642917	-0.8098794851521962	1.8512639993508817	0.6229134001633819	-0.9311245498581975	0.6388752038328166	-0.034203732877328634	1.9206673109110828	-0.6591812011474946	-0.14799787880320106	0.0444925640927453	-1.1157582079185728	-0.8905809484829673	-1.3320984026061462	-1.556879078073946	0.777211482571601	0.7357450111952086	-0.14733917852277928	-0.3677354949839113	0.48508584744373817	-0.556022639956203	-0.528448594362886	0.23863104563012935	-0.3186310969985301	-1.2151625605057994	-0.5231807962698118
-0.7420075139113882	-0.7843789562921377	0.09238060940975923	-1.8341367298811284	-0.17861740126246856	-0.6919331452223028	1.8911089289807463	0.6793887273321543	-1.0451986879437736	0.7767365138535204	-0.0391546499689183	1.949381784700051	-0.5338268591157985	-0.10673449019367373	0.012952045115945093	-0.9456899097362171	-0.784952339335741	-1.4667966900363887	-1.457428267700978	0.8203290063487263	0.7690232209103774	-0.016545369196012127	-0.4292234208499551	0.4780054670712054	-0.600832273487218	-0.5649784756926144	0.25971258043004525	-0.4400695571988158	-1.129045517201292	-0.41609189609770886
-0.7475389918082626	-0.7492160186303947	-0.04811381119356763	-1.8486159877124055	-0.22791121755061777	-0.6390700644472435	1.9368517311547926	0.7321231220275715	-1.140566905698571	0.8757856647942367	-0.058910483387537994	1.9604508562286753	-0.3870563203974521	-0.05678407240319305	-0.051122395010153365	-0.7480643377016556	-0.6596245040452998	-1.5901602463014377	-1.3799736365634447	0.7886767734259429	0.7991418472123939	0.12172966537523891	-0.44880777718497616	0.4210395402954445	-0.6227733863216889	-0.5738496541313768	0.23338299406447094	-0.549472998676036	-1.042076552891793	-0.35248830217417043
-0.7619992332394566	-0.7555398484270768	-0.15986112868447525	-1.8543898335896245	-0.2741718476485965	-0.6507440896033354	2.0244511404156356	0.759882541403717	-1.2368464375207648	0.9438154783046914	-0.0850522823300959	1.962295701483447	-0.2086104635188764	0.014561380127506417	-0.1711885939497572	-0.5508823047144016	-0.5202652156506957	-1.7018913486314777	-1.3546801577327607	0.7027093980317198	0.7943409217664334	0.23970132224886398	-0.3968454968262612	0.32126844748899364	-0.6182268258271227	-0.5137397726411466	0.2182194748598701	-0.597314331968788	-0.9469778281346727	-0.3660495183106337
-0.8332551217377567	-0.8018382255134124	-0.22746614200889304	-1.858571407536785	-0.3383773158057825	-0.67254470578177	2.1201658394174983	0.754037334414099	-1.337490684086808	0.9283817841738891	-0.14630493291736996	1.9310418524614423	0.002678051381252855	0.11231196096070475	-0.2959057212424197	-0.366292923809364	-0.36080337643968846	-1.8158128399108893	-1.3595091061722588	0.63028177273202	0.7007844258964153	0.3525676810553883	-0.27456494768594997	0.20166306438814705	-0.536660173372383	-0.4233200314851454	0.20365892328196109	-0.5252535904301563	-0.883789630164493	-0.38935692714296966
-0.957560932113154	-0.8979787683644197	-0.3251569715808665	-1.8771578340848465	-0.39909552798385073	-0.6694043247456276	2.217595036251974	0.7150551176178863	-1.4150323196460302	0.8404032155210908	-0.2280309411394382	1.8457448895055601	0.20316867256411125	0.20066592854619075	-0.42048738460246965	-0.20069858471287758	-0.2311663354304212	-1.8915194870930272	-1.3938222948635093	0.5573634151389443	0.5095475622989504	0.4429314568430761	-0.1378221046367035	0.11801309822795163	-0.40689093179367075	-0.3699400095001792	0.1744931558575029	-0.3570193925353993	-0.8668242318651027	-0.39183073140522395
-1.0826652497964973	-1.026517482710024	-0.43651676684844515	-1.9302385254354806	-0.43242425049260425	-0.6517908832820473	2.312463916323085	0.6060366934369912	-1.4129219081215336	0.7280476588107827	-0.3091829299885692	1.7145655398604265	0.3347413442417214	0.266592739112532	-0.5482298730568316	-0.07002812451516086	-0.16862978347147117	-1.9309252222695723	-1.4828068381341233	0.4749426958650328	0.3088114316866114	0.47034298031105004	0.027335437663116892	0.08851535719710184	-0.29894970452966135	-0.34426967419031357	0.1631930958905965	-0.15737464932087264	-0.8412666017153783	-0.3423248412894812
-1.1918284579502707	-1.145799576628598	-0.4824909942524901	-1.996325251055937	-0.4442300650052397	-0.6118989415693106	2.3556921216759665	0.44704706331940375	-1.3299923279884025	0.5913802351152454	-0.3976297483687905	1.525458049215487	0.3876308194972154	0.33600296237024485	-0.6838066922806618	0.04725902703774801	-0.11156995602216394	-1.9428766648865277	-1.5723657497213277	0.39399417347125126	0.13072582112701323	0.47650860951516344	0.1943007667015561	0.10309125425065783	-0.21622944717331477	-0.2921897387006822	0.15446123137071757	0.04291025446402941	-0.8171937481743526	-0.2550561800860536
-1.2987994005858599	-1.2439411380867686	-0.5013034367304693	-2.0441082900037606	-0.4323515993263712	-0.5728944988450517	2.324328241324743	0.25764110155766223	-1.1989389699102702	0.4719698955744023	-0.5265927674888947	1.2949826167400316	0.37894311706772627	0.3692459007706236	-0.807304644179806	0.13673820875519255	-0.03614824213548792	-1.9131894515533083	-1.6485014610207582	0.3295744069589194	-0.03722450237999972	0.5202570867978593	0.2946561074478694	0.15020922526396596	-0.1782962036440318	-0.2206339976730804	0.12402253228990709	0.2192531529168782	-0.8141755137566692	-0.20477536333394122
-1.387811187949975	-1.2987476629913481	-0.5387697898677892	-2.091162157693895	-0.38676299251603646	-0.5581938745744168	2.2410950865442816	0.054823046667020425	-1.0106646811792594	0.39647286577563134	-0.7326418048998227	1.04215200058912	0.33316992519762934	0.3494635570912251	-0.8499306283087975	0.17146924458991392	0.03865787093421288	-1.8572813685640288	-1.7222333345507508	0.2984352123428482	-0.1321761389779044	0.5896302332250416	0.3901211532986909	0.15954979220493082	-0.20007897855082907	-0.13587345655559743	0.08038554182482763	0.3178805581261085	-0.814199854356812	-0.2342821852572335
-1.4302627401034034	-1.2909268879770952	-0.5364975004673561	-2.1249421322848487	-0.31901578000505965	-0.5591723991001712	2.102792261380375	-0.1346891915854383	-0.821143331092863	0.3339349293609482	-0.9609819279598442	0.7999780787922348	0.2394011059522138	0.314457409797681	-0.7880461884266117	0.15183782067000812	0.14836218204210794	-1.8197045018306475	-1.7350821665219318	0.3185998483979494	-0.14752268698465415	0.6932088767018025	0.5270957638785317	0.09605700013462284	-0.2284667070119196	-0.05116389922224738	-0.021337330011632426	0.3449380115673236	-0.8501752613675702	-0.308049240065459
-1.4492236590884833	-1.2540073309273847	-0.46427744975601826	-2.1122039568443807	-0.2596779399853899	-0.5710967444837844	1.9130316412670556	-0.2764407749081934	-0.7047509379235554	0.274501097391701	-1.1746128045883253	0.5981085997966422	0.12574261137727172	0.2727209651436465	-0.645447822028988	0.1018528984692297	0.2761948758292084	-1.821490838449553	-1.6943232889444766	0.4065301529656777	-0.1559345649027913	0.8221765601814905	0.673480136200406	-0.008326718321683057	-0.26413798014589807	0.018734868821100824	-0.13273001600949202	0.3438497385976828	-0.946491016131825	-0.42056262669214856
-1.483515918386157	-1.2165684255368827	-0.35149086812072633	-2.061831615879453	-0.2327788456881375	-0.591304413759832	1.7072004614694027	-0.38154822423058204	-0.6249390111788871	0.2211886462169467	-1.4125677521450644	0.46030951129615366	-0.0009586612636519054	0.2007949438310511	-0.42518346759973147	-6.807959981203204e-06	0.36719765866967424	-1.8701047135783064	-1.6699232719396016	0.5529022124718763	-0.16537228159143333	0.9263246407503519	0.8134213711718251	-0.1365807745160139	-0.3200312686139123	0.05317441500146301	-0.17777393093685373	0.31203375825000707	-1.0733542240750367	-0.5161766516718622
-1.504233553448724	-1.1918688294469422	-0.18362328683315401	-1.9868162626138108	-0.23281517127125229	-0.5741688563669677	1.4999291034923594	-0.474837727784872	-0.5402027908770554	0.174540251439037	-1.5926424129305405	0.380916053155538	-0.1561699651331279	0.12084847230931103	-0.1927499365573783	-0.14109079361619267	0.41347385801472003	-1.9623349744853074	-1.6293558504676775	0.7642293828104542	-0.1493691967715616	1.00975699262386	0.9340795475979895	-0.2614214877294491	-0.3600907643147845	0.01628764718281835	-0.16368235417970575	0.2821809369848177	-1.188095813147237	-0.4946575350773017
-1.4740209405789286	-1.1888291141581977	0.07288119571770102	-1.884806691767555	-0.25560947467641837	-0.5360519126311827	1.3153576968190752	-0.5552252653657165	-0.4529724478644563	0.1541573558148114	-1.639090147190784	0.31979741506806353	-0.3328648122197101	0.05917916614353702	0.005275755601194937	-0.2535954371807524	0.39566388955119125	-2.05109889171515	-1.5551985189253954	0.9910815384303989	-0.13535623916646716	1.0817613311317835	1.0352692514544328	-0.3504682258999767	-0.40956005686013164	-0.0716848723349054	-0.11747716826760116	0.26809740443654795	-1.290326333746139	-0.4058390206011307
-1.412971427307669	-1.1960236161732638	0.3756241253703273	-1.7842852255288324	-0.2941872439454039	-0.5190756499285577	1.1722314177527569	-0.62237075220281	-0.3472919919785903	0.1982877357978194	-1.5535851780968726	0.2523411909289063	-0.4706782623867197	-0.000361387821954362	0.16295577316309914	-0.34351815794550167	0.30383322974996263	-2.0900580427369686	-1.5434984235874	1.221324208077306	-0.11730147680558464	1.1423376562741148	1.092399947745349	-0.4007919717399398	-0.48395626316175344	-0.1574141053508738	-0.0726342425491336	0.2889879777164791	-1.3397377520356097	-0.3033698753766122
-1.3619685878018584	-1.178151923269597	0.65545039990699	-1.715758008352029	-0.32715271062299756	-0.5154573848216983	1.0481017746717618	-0.6528933603376827	-0.22816565660709184	0.3039141150390009	-1.3229968124928448	0.1923728681179387	-0.5438839409979956	-0.08925291909437907	0.24515980293727851	-0.4278869984657209	0.17738033089746158	-2.048376854962531	-1.5823001943083157	1.4619614799384593	-0.08451566970025719	1.2270659684261953	1.0724447633613834	-0.43905370150552325	-0.5350994137996276	-0.227312873394221	-0.07484512384700677	0.3584667382879326	-1.3386911062294755	-0.1938369758128777
-1.3459984416429085	-1.1298830774784971	0.8721281666875174	-1.66770711057485	-0.3323291062169991	-0.5181653945557614	0.9087016708949825	-0.6189911597979015	-0.14085537376401686	0.41846208118279726	-1.0086972883353336	0.13118911784500667	-0.5678144081551901	-0.21005423082357036	0.26069300054360633	-0.4823265954459681	0.04992973416917542	-1.9608250947240884	-1.5915539060756376	1.6654146275696753	-0.05226329875559201	1.35511077110145	1.0081756271282347	-0.4725413637235002	-0.5403698048206911	-0.27987715483308995	-0.13987629899251305	0.452314277905022	-1.3250116889493353	-0.10793933865840817
-1.3376939656402542	-1.049460459411997	0.9654329492772638	-1.645489708784411	-0.3186525241738992	-0.535528515791824	0.7871552045484572	-0.5352665404084401	-0.07997319887545802	0.49602127827049697	-0.7231944027202173	0.05377072933008614	-0.5448267924244503	-0.32990943046374877	0.2595415571163956	-0.4931065227261521	-0.056356931023782586	-1.862151262441753	-1.5767479672479192	1.7773462024861821	-0.029510194825798548	1.5040283885664276	0.944230965437917	-0.45798852979819465	-0.5083629237271079	-0.2539519006025714	-0.24075054972473783	0.515156707230245	-1.3062450862393908	-0.043769452192907725
-1.3284457991827519	-0.9300408909326237	0.9230873390552976	-1.650400453989263	-0.3004715698244388	-0.555190031844193	0.6815421380596558	-0.4517119634041301	-0.03570252075927538	0.5297322866884089	-0.4846176008427963	-0.006805307211865372	-0.5108167945415703	-0.4286276259334407	0.21725423281893463	-0.49497710044740095	-0.12585614049886912	-1.7476981233590962	-1.5604529253771808	1.8160025235962458	-0.038619643107880706	1.629697264064297	0.8595199330065609	-0.4086334353447059	-0.4427657822632276	-0.17867434333342266	-0.34729716257473814	0.5455856730087743	-1.2821722326983678	0.022576189828548206
-1.3182394239557118	-0.8125917911580135	0.8107058942898486	-1.652171298472226	-0.3081725934449899	-0.5633595738150277	0.5282888917953864	-0.3932811488061037	-0.02428711296766981	0.5218092228941174	-0.3024382023565514	-0.038840502459417496	-0.4928577197519298	-0.5011772211228853	0.10445793159624213	-0.4885168578018522	-0.17310881010532544	-1.6724167944195543	-1.4948898456831736	1.7857109574869188	-0.05525874796546598	1.6610948471769702	0.7375638584090756	-0.3805656082653141	-0.3414747479614163	-0.09493347789855841	-0.3876513292944931	0.5545479209940336	-1.2517951637204074	0.05235125558750545
-1.270677425031418	-0.7233708012004763	0.6767288928970597	-1.6535105926190046	-0.3663661775965092	-0.5271996791307522	0.3471693407584233	-0.39204834151374823	-0.023871425849209052	0.4908332995120454	-0.22312785899559784	-0.07934028181709625	-0.4554354976590148	-0.5240129265441036	-0.013576308354161465	-0.4332866042590167	-0.20870751941800467	-1.6736714832352135	-1.3723153923422085	1.6801589023843069	-0.06765088031316215	1.5845742834558458	0.6330135253590446	-0.3530282331356576	-0.20430886319004715	-0.0004095421200256466	-0.3678427261509282	0.5357058615393065	-1.1956413991914387	0.04704598861544014
-1.1752630608890318	-0.6603616275016513	0.5385243763406816	-1.688510812988135	-0.47171036863234483	-0.46605327446326006	0.20468314088294867	-0.45923633894713145	-0.027324826525661074	0.4940676461020465	-0.22236249983167983	-0.14651435315258568	-0.3653707375889634	-0.4567959631291057	-0.07482858321748326	-0.32292251870536837	-0.25020750552789817	-1.6664198071989478	-1.2244474601705577	1.5380026793984782	-0.08699819952488018	1.4402121627276638	0.5404687503936808	-0.2946785186649411	-0.0791992806256647	0.07007553944082595	-0.35245588560310714	0.537327601650923	-1.113540554910462	0.07342329912262544
-1.0596101660688473	-0.6303310734430101	0.41925560478788465	-1.7387045814001574	-0.5983776769571605	-0.38128574287174183	0.05209283378061859	-0.5545663511232514	-0.034183663980279756	0.5401082442053264	-0.2542444925036204	-0.218441614026834	-0.22106957165419283	-0.3431549997099543	-0.09309363679818246	-0.2030898387070498	-0.2978210445787871	-1.6044509392526707	-1.070665661628065	1.4140035512675775	-0.10552484772019502	1.2534171607571574	0.42963751726461397	-0.2615368033707005	0.011596211041924246	0.12365949656231359	-0.36947297195642986	0.580026311694985	-1.03674596146057	0.0592659855735717
-0.9584465493092382	-0.6403208915276237	0.3214943166298537	-1.7771274423666092	-0.7016331469638397	-0.24172083783797632	-0.1668599694292808	-0.6373769926925189	-0.005181493484520868	0.6074651399688682	-0.3153058032999176	-0.29829085746568945	-0.03512580105094141	-0.25841346010070493	-0.08674940928745731	-0.08512773642997958	-0.3606547831390333	-1.5231088253561307	-0.8960576933839413	1.3243333776596944	-0.09430217157087586	1.025504873584692	0.30728743786512525	-0.25339551909869823	0.08800557099536739	0.18491651319549166	-0.4098048065418639	0.6776081213059355	-0.9669127796514598	-0.05858247289581344
-0.8808316389767394	-0.6969909604785671	0.21448533905146946	-1.7982882898857002	-0.7774083133434101	-0.08376877427375158	-0.3930822434494484	-0.7173394243104807	0.04692328801805805	0.7178887715348135	-0.4027959227252401	-0.4016455998565111	0.14141190413123425	-0.24179199090051773	-0.023397443468626492	0.0389667752837593	-0.4310667800323918	-1.3876874969134778	-0.6879874524731466	1.2594897968939944	-0.0564076873884377	0.7910931492575685	0.2136997090121004	-0.16494842226265	0.11723022850272462	0.22427599454448424	-0.4226681159113047	0.8607367218047678	-0.9335904980562454	-0.20787506987941334
-0.8130746643187197	-0.8104227480876526	0.12160330797808383	-1.796547207494887	-0.8117904777625216	0.06683297715515657	-0.5515704230959559	-0.824444871658411	0.10814121019460839	0.8596139318442428	-0.5010010704454105	-0.5076482377894738	0.27017847037296133	-0.2822382827058945	0.0481049356291038	0.13384556279449894	-0.4767486061748453	-1.18895754806037	-0.479895938661736	1.2268114873577876	-0.015969123055146854	0.6085983791205045	0.1370773633984063	0.03955233592385299	0.08748531780444607	0.21397727015005946	-0.4011176062906287	1.1005835488388922	-0.9377770812807723	-0.34613986473006686
-0.7472921804585313	-0.9806162543548804	0.07497733865298327	-1.7753268357914944	-0.7920838489221993	0.1851889320028079	-0.6650244596725626	-0.9551436999462515	0.17505084830086415	0.9921353139378353	-0.586338617222215	-0.5894074386685608	0.3398596805567706	-0.3532181919294731	0.07005009271246046	0.17106427415542072	-0.4932000073181532	-1.0057729809741514	-0.28569562895162026	1.2011595720221988	-0.004746446905826825	0.4291667878237024	0.04893617151429057	0.325119989906627	0.025529948677010826	0.15249082648829665	-0.3548007597069144	1.3283313410929156	-0.9510183677583448	-0.49915807054236455
-0.6785334420869031	-1.165595913383434	0.08561658514801884	-1.7512046601034164	-0.723864403830715	0.2586920533559905	-0.7586360413330897	-1.0468603114378825	0.2198811052303594	1.0792456016268723	-0.6692604991379044	-0.631556726724624	0.37746149339758417	-0.43783071625385617	0.1037354572889742	0.15177996775079994	-0.5015849149976476	-0.8880661573356328	-0.0813055998471398	1.1217501645485495	-0.04475415895550718	0.24331430241942886	-0.052647537144160816	0.6689681689753684	-0.06578579618149702	0.017001420160653268	-0.2759459934161267	1.5146180670722682	-0.9925677722017578	-0.6389429137951277
-0.576150286893339	-1.3244401309092741	0.146862711080536	-1.7430052037159214	-0.6408604464110988	0.3110317372916963	-0.7764668187922374	-1.0666702493081492	0.19690639795229772	1.142282799595718	-0.743308998246928	-0.626109007207592	0.4151755504558306	-0.489049784345516	0.20056959178539574	0.1117457476548055	-0.475305128397112	-0.8301590786061503	0.09959914697888946	0.9685301589484115	-0.11342380625308297	0.14303446692448624	-0.20269383644938674	1.0527847493001423	-0.18854292953476398	-0.1547119647919371	-0.15897027383777845	1.5797010583938051	-1.047991318726449	-0.7360769871769495
-0.444512727599514	-1.4313342394048811	0.23798327750242568	-1.7618148459551137	-0.5523168375663232	0.4014883649631849	-0.7407366839606369	-1.0389320852301485	0.12488061069574215	1.183439317277856	-0.7992041346867813	-0.5678336012186467	0.47019766584259354	-0.4789650895785174	0.3349046582936034	0.035977707791048	-0.39570157447788146	-0.8196749839261516	0.22028031216516153	0.7784829253317053	-0.18156001738999678	0.15770238098650566	-0.38233684941120366	1.3857932580917163	-0.3176788194027934	-0.28862087381152685	-0.04684062740729063	1.4719620343995599	-1.0974027370159196	-0.8356848648210271
-0.30079593048364633	-1.4630144881930893	0.31946863228063205	-1.7944638610443455	-0.43202466907833215	0.5177279760690852	-0.7328957138728314	-0.9422629892709521	0.007417023798089129	1.1832873681091969	-0.8286226275498587	-0.48880911212898254	0.5463216941071893	-0.43271310995418777	0.4870306546183616	-0.10379494502965066	-0.3149941846109676	-0.8259058961801852	0.3282615556845552	0.5391170962306656	-0.2579439722417674	0.21943721607483263	-0.5649928402707172	1.572397028756764	-0.43156902880645553	-0.3283117497573672	-0.0022880194350087214	1.2654248957106555	-1.1579378095705573	-0.9230131357657168
-0.16050545563461005	-1.4254839330953897	0.37981641124088555	-1.8108032496350372	-0.3098798958514342	0.6361522000696938	-0.7424969017354467	-0.7874393975895995	-0.1621513446021386	1.1169507024780727	-0.8374960103565272	-0.4235667022955476	0.6472516944249727	-0.39089065511024323	0.6118380911994338	-0.26609166773094667	-0.26358090258633143	-0.8182714337255822	0.41394879935991274	0.2755938546875011	-0.3095641791735561	0.31135221704444466	-0.7117712173945988	1.6647417942669414	-0.49406727082876445	-0.263536852019167	-0.03656784561919544	1.0145032908090292	-1.2369717382335685	-0.9974358977277937
-0.053578067943092375	-1.3277089704660126	0.4317796184600181	-1.8122169490121915	-0.2202283567216261	0.7398985561839894	-0.7322556346819873	-0.6546362947854939	-0.320016521821057	0.9677149118321344	-0.8277855159643224	-0.382524321392349	0.7560163411197376	-0.3776880909589929	0.6708100565304302	-0.39481441298179526	-0.24591952742345163	-0.769934015454517	0.42324505692846515	0.058422508855079346	-0.3071431996751617	0.41879910559512395	-0.8035279827559492	1.7079159703496216	-0.5086795995824445	-0.16047313239872069	-0.11216212029897965	0.7209043145490185	-1.3225776289350826	-1.0477167144799038
0.023978769130647486	-1.2105500947641958	0.48296778123249623	-1.827112876133577	-0.14174693439992683	0.7892343973894708	-0.7483033343952217	-0.5636848740270518	-0.4328116226190605	0.7940153050323089	-0.7812899467563318	-0.3431748573111757	0.826460811982107	-0.3816660622423531	0.6513258275562148	-0.4904645727487183	-0.23967860879618375	-0.6771508408321425	0.38189053813380414	-0.07597122149006594	-0.31315461487031837	0.46841867565498685	-0.8458950873481565	1.694147282784791	-0.5224549992898591	-0.12182742402755933	-0.19016826548553473	0.44490975397434235	-1.3954533857620173	-1.0482532021512374
0.08534768532508916	-1.113844378718799	0.5453940884815166	-1.8726935202622552	-0.04108874358602775	0.753666168697511	-0.7764439588211329	-0.498537385215499	-0.5135988152955046	0.6137601769561083	-0.6935128176445391	-0.310466836147177	0.8250240859989345	-0.37820415209845726	0.5696410761903838	-0.539562416854886	-0.2320366676199372	-0.6058887692851377	0.32685754424399505	-0.13385532609515494	-0.3476022807838639	0.46358827825303717	-0.887914540644476	1.6860290616410392	-0.5113713443528586	-0.15448253776334792	-0.3056253999299937	0.2664329869535753	-1.441773547833376	-0.9796721948325573
0.11519734032763526	-1.0415633096417465	0.619498906369955	-1.931042101923548	0.06888695929707425	0.6607063387508364	-0.7540869070838938	-0.44359243951309546	-0.5769751128948364	0.4327453030366223	-0.6262807985891553	-0.28351039136569883	0.7496408695694132	-0.3919657824841231	0.4557610635067847	-0.525928412226819	-0.23666428755444047	-0.5915768104217738	0.21530245342135737	-0.13972180760233785	-0.35498831993149915	0.4679081458482764	-0.9663446729967905	1.7187325774985411	-0.47992995585810466	-0.22698147879736874	-0.41853667106174874	0.16140397604058943	-1.4550391749110876	-0.8864127546325824
0.14652786342855695	-0.9942873356786255	0.6827178727121485	-1.9799709814191697	0.218766315232891	0.5420545509070286	-0.7516408901760376	-0.3707505327733942	-0.599038506105503	0.26974725911511566	-0.5899262383030709	-0.24088361394957997	0.5945867076043473	-0.4231444763266519	0.34802208243499	-0.4850456826490214	-0.2173259308556621	-0.6303020364101658	0.04720399276528185	-0.15270390736347772	-0.32993733715577755	0.4723065564907042	-1.066792720755338	1.7407117387201185	-0.4600924754912733	-0.3300451984178103	-0.4745009996725432	0.10011927076994705	-1.4375139428084178	-0.8014390684676315
0.2049640800556271	-0.9714054587814515	0.751133159776257	-2.0280218791963476	0.4186115107444993	0.41464155510007206	-0.8070763200971083	-0.2850066600602467	-0.5885504003473886	0.17200052962003906	-0.5643584587334525	-0.18000372054213334	0.35007390434337776	-0.43181000296012517	0.2352483585344017	-0.4339229863703694	-0.1604571519357626	-0.7548777496666149	-0.1433373780391316	-0.17492069664542984	-0.2724493324567017	0.4349200660300876	-1.1572284111923157	1.7555643933126668	-0.4307094800562455	-0.41016621517938867	-0.5113490213037524	0.09691846791806645	-1.383404788691425	-0.67748061151918
0.23520572955480273	-0.9571386543609185	0.8499337120786705	-2.059629221060308	0.6223253808579401	0.3149458353947131	-0.8319251086844087	-0.18136582630979597	-0.5789416327244806	0.11514983351797144	-0.5648368082108981	-0.10703466470048399	0.0778816770628745	-0.45354907845998066	0.10436762230783177	-0.3933873743078557	-0.1477630385374447	-0.9539054212895397	-0.3687663058513877	-0.20048338792767542	-0.15215947822733367	0.3892080125677371	-1.2144286377424087	1.7801727511546646	-0.3560418373071866	-0.4047619340615217	-0.5238550165240393	0.12448804981558129	-1.326958936960742	-0.5061026053990547
0.2192501017105414	-0.9432842736227759	0.9719327538412867	-2.0560428889561586	0.8247860183538862	0.22922253566175743	-0.8220267411974735	-0.061039583516260376	-0.5903090766178016	0.06767657182449618	-0.6028177567203056	0.012533011870499844	-0.1650148094670219	-0.4771158704954397	-0.06074033422570187	-0.4118617398434826	-0.2103208181107715	-1.1526991678790377	-0.6134897545210312	-0.23726600391757438	0.009410128127141204	0.34785509822421823	-1.20237672615163	1.7781431958687286	-0.27099175044367335	-0.3202563118646906	-0.5106567251397676	0.11746762222712889	-1.2602170113697455	-0.3358571843628596
0.1952077725839783	-0.9361661463637073	1.0998150875399009	-2.0234236359590785	1.0252124231953468	0.12067458245597365	-0.8668322845563583	0.02714864848345335	-0.6087911654232555	0.04240959577913245	-0.6437405545160232	0.17301284497375594	-0.3533381574799005	-0.46924593811863746	-0.25829190262012575	-0.4453778643747146	-0.3034888176178436	-1.345134406741721	-0.8504911402675962	-0.2582559624660867	0.17383156626361615	0.283469435293355	-1.0966443786955837	1.7211542059647194	-0.22238200664854432	-0.2218066247080845	-0.5124209637511996	0.07346725235663268	-1.1737348590631052	-0.18567044126037363
0.174736948871143	-0.9271997500094755	1.1869899731424414	-1.9963847752402395	1.1799230816855648	-0.026149609175832134	-0.9424530689600283	0.053058856921065344	-0.6160656899963364	0.05265531115147899	-0.6425925157701498	0.3470577167150365	-0.4840353242615151	-0.49700572691222894	-0.44080697449447104	-0.4354850151891446	-0.42671511908481535	-1.5367402750313437	-1.0979587931165191	-0.21319781552879097	0.31435096104733395	0.1952263217796956	-0.9506771879287772	1.5846666129853912	-0.19894799335317037	-0.12812392136771342	-0.5296390393134199	0.013676255083535798	-1.1019057480423007	-0.017809409874543193
0.13945744417455214	-0.9396946600908421	1.2072468166346446	-1.991146647021732	1.2705372487679423	-0.2119099743789429	-1.0005173955577682	0.05021064696975861	-0.6061531510176326	0.07138847294456266	-0.6115237172098734	0.5511410100163552	-0.5783878134375933	-0.5548690821744694	-0.5816443097681155	-0.40954762307493037	-0.5523189133621752	-1.6667387958808966	-1.3532336004909762	-0.10151160675897537	0.4547472551785918	0.12447867202675456	-0.8151163592855493	1.3962639183168961	-0.19546455894440048	-0.060952785775365004	-0.5444675765031914	-0.04487709842016689	-1.0539791063615265	0.11258689912989579
0.10290032778524631	-0.9666091241047401	1.1546318674944576	-1.9796882415437422	1.33239971681416	-0.4450946445046576	-1.1264529763557778	0.011908599714156065	-0.5739373993368433	0.05697500894617631	-0.5624928957714077	0.7496246553678978	-0.6222977512982661	-0.5857252378048382	-0.6856580326930424	-0.3919217670211057	-0.6276981720200915	-1.7213496582302592	-1.575216318403679	0.04767101042747028	0.6004573941410637	0.10166191681917221	-0.7009708504690159	1.1901256780246958	-0.17592113472895812	-0.029342839614260874	-0.5902931161318239	-0.11966919172573712	-1.0485511525297289	0.13798064890630082
0.06301851733193793	-0.9673117718599272	1.0520265515448122	-1.9768906048815829	1.3635670671275215	-0.7028562096958352	-1.32169998953345	-0.03976303007405809	-0.499577369030463	0.02104988407067989	-0.5135338267545604	0.8561915989082021	-0.6059549932396953	-0.6315686690270936	-0.7489648438676675	-0.33690364084872154	-0.6691557029012285	-1.7365760513152044	-1.7696931758217826	0.21365005565539352	0.7333855820230482	0.08057310864968475	-0.6166074693335486	0.9301350332703878	-0.11871590343166716	0.03698706353992922	-0.6678302864976168	-0.25173431739426155	-1.068875553648796	0.1465942565182506
0.005569546103783218	-0.9521284703674123	0.9103519496249841	-2.002902673421226	1.3650927416183865	-0.9299421688238294	-1.445395293163515	-0.07111459483655118	-0.38604682179210514	-0.02585899499635557	-0.47110422810488223	0.8775266916780854	-0.5921714033386443	-0.7229975009018755	-0.7596213398999117	-0.2236083407215695	-0.6824017342733861	-1.7052513627479882	-1.9446415104757429	0.35993289110825255	0.8792803719642128	0.015107478820014569	-0.5714823311272981	0.6215734404230646	-0.06298095289132413	0.16419160494631463	-0.7343577146426903	-0.38751237437096453	-1.0780276193024108	0.190526635826264
-0.07622663885942452	-0.9538698148041798	0.7599933269732796	-2.04169756053956	1.379114416701086	-1.104392611019961	-1.4367770840582585	-0.10750366525918564	-0.2880405896316879	-0.08014826225533393	-0.46440733542060186	0.9027468115138975	-0.5815082026822961	-0.8137167487098956	-0.7445396887356285	-0.0935164097159921	-0.6558035334571745	-1.6133188246108034	-2.0737892901065984	0.46423580946408494	1.0334639391710538	-0.018960567896987832	-0.5290688730289727	0.3408951696291397	-0.022695260150920164	0.3017968383153896	-0.7769674269289597	-0.46823662229534857	-1.0586281609887644	0.21919892137192712
-0.17685307797550404	-0.9746895732893905	0.6096170896750623	-2.0777394541339618	1.405268836544467	-1.2749972242660328	-1.3834904914207256	-0.17331006831320353	-0.23155510541916677	-0.12000235849183394	-0.48064730017997465	0.8978633976042051	-0.4973025907623656	-0.9037479149986357	-0.7080095815742418	0.06178010976042625	-0.6526193913004048	-1.5099452257477766	-2.140926564446079	0.5130859786683803	1.0956502854390426	-0.01346255459395571	-0.47608681553565085	0.07405477578479128	0.04256258575366355	0.4577052501874235	-0.8248251907808862	-0.5362216748692578	-1.0136954131255311	0.24015174542452478
-0.2695089623267989	-1.0181315345013793	0.4473157366862147	-2.119837933481016	1.4132967904130607	-1.442757289472123	-1.3699802484997563	-0.2746553298640915	-0.21526336796868298	-0.12063186219055892	-0.5432632467779752	0.8605975234578274	-0.38609102012751245	-1.0012619678095809	-0.6200031800197882	0.31041267223521285	-0.6791326816591041	-1.421861817706085	-2.184365827500967	0.5267818708562519	1.042019434517062	-0.057898283539532344	-0.4045401788419147	-0.2121355826607151	0.09461052454965886	0.6479767325636271	-0.9067617916081006	-0.5640686596806044	-0.9415985555031614	0.30804724071872397
-0.31765169383869063	-1.0601834751541959	0.2699010169875339	-2.1387963861809616	1.4104452321384688	-1.5831186679570899	-1.366505532892332	-0.4432736100409385	-0.23062780338567562	-0.11325147399861216	-0.6913602449960168	0.8358331889202543	-0.32175263469362136	-1.0869496195078396	-0.4807914119375031	0.624438317728071	-0.6910201457110425	-1.327972815652961	-2.241207017943012	0.5542405732719983	0.9310441963238747	-0.1241886153646592	-0.31586592163743477	-0.442121097562687	0.08490667155379583	0.7912156740791509	-0.9513367317147029	-0.45903964876761905	-0.8915786222101276	0.3450350851700445
-0.3393130193561034	-1.0746030290867263	0.09572739224760343	-2.1248826081005476	1.4041245806763154	-1.7513338608495783	-1.4128884142572178	-0.6952551695387978	-0.27712080878901996	-0.12881541027397603	-0.9370883715612919	0.8099185391061752	-0.22681647558687926	-1.1462751479985553	-0.342031190297262	0.9199895976853008	-0.7205902125402417	-1.239676748489976	-2.293921265665837	0.6198648645044338	0.7589700009594335	-0.1533280858707275	-0.2591755836546431	-0.5508637472581128	0.04346737391178896	0.8569082799317096	-0.9413989319414385	-0.27249685856011785	-0.8797977717411104	0.29359187846337753
-0.3791367565506502	-1.0635286894669314	-0.05269361928745251	-2.0917871616290564	1.3911381847124171	-1.9480172905262265	-1.5493853017041093	-0.9685557930751557	-0.3310322304602956	-0.14355447963377052	-1.2450736826164845	0.7859138467323308	-0.07385005606610771	-1.138061174862111	-0.20360962848855166	1.1906641223805685	-0.801891975609751	-1.2086923145168371	-2.3193636548008243	0.6872736368036935	0.5430104229928077	-0.23772259007226754	-0.25217620423076376	-0.5923543149785927	-0.016361743044059806	0.899352280220613	-0.9514483923863132	-0.10138193809867287	-0.9013392028673055	0.2273654559244344
-0.42144312555718033	-0.9926987407538519	-0.19038731109489998	-2.036801696380782	1.3653651834917522	-2.1058783285531746	-1.6879395865501308	-1.2363512943921982	-0.3680763479016797	-0.12759981692471642	-1.6013483734200988	0.7710899725087015	0.031435019888166243	-1.0803698399796884	-0.05663126160309691	1.3889453608328872	-0.8624331318171261	-1.2397192803142354	-2.3222780421850153	0.7272237066872059	0.37384960973660136	-0.40562798919450166	-0.30103279967954916	-0.6156480745103803	-0.131925810540251	0.930401404756282	-0.9418455746278784	0.05616157827080544	-0.9800323631283204	0.2013756087354368
-0.4547045845118668	-0.8705296810585301	-0.2764524739669971	-1.99787287984777	1.3503808804564819	-2.278895118537155	-1.7333166291865507	-1.4860160263923567	-0.4080462631383929	-0.09440977708505922	-1.998115347489729	0.7445893130254619	0.06299809383096129	-1.0091964078288105	0.078629475111301	1.448437446091142	-0.8904748104110753	-1.2925438060446945	-2.301515691185225	0.7467414683555875	0.3056313314980457	-0.567407030636212	-0.39186249491853536	-0.6055694874654398	-0.3023652798265707	0.9041192640368502	-0.8702040877230799	0.211059097616062	-1.0652488042275499	0.22349082274258728
-0.4942524737273031	-0.744969582196869	-0.2685963416213259	-1.9898519960131764	1.3636578810853097	-2.482815078427518	-1.7187319676238126	-1.6856245312632505	-0.4563938726087217	-0.038709553259973	-2.317891973164027	0.7149415645781974	0.06506338743176676	-0.9404527635429059	0.19528649841347132	1.405163462519172	-0.9067988458681133	-1.306239053456291	-2.260926996812688	0.7568907044231462	0.311683780244021	-0.7351553436640721	-0.4777555417559096	-0.5657164018506579	-0.49040287878837285	0.8231570148371186	-0.7966197051322682	0.3234286164026898	-1.1247372309760566	0.30533499749142934
-0.5403916778119808	-0.6066090742298468	-0.22899861625569545	-1.9866972142452084	1.3688706022624304	-2.6704642235291716	-1.678452698543019	-1.811243343294663	-0.4925106880166149	0.044276399851214295	-2.523869258153335	0.7171119707602801	0.011926974897912012	-0.9036188997137662	0.334362802563147	1.321739553012779	-0.8769103648232397	-1.2593051853857926	-2.2209977623592017	0.7738878865846394	0.3700745230611423	-0.9281748821240825	-0.5387335790546504	-0.5556378148057155	-0.6577886880410292	0.7095396519015922	-0.7396057662083424	0.3456635268804091	-1.1825704969148654	0.508395581090805
-0.562241741420363	-0.42300416080926934	-0.19993444950601183	-1.9980068092624446	1.354812601596612	-2.8033159951885778	-1.5930707064790226	-1.8683775847059017	-0.5109767888559766	0.11968660155361217	-2.6942334245466055	0.6972744582560372	-0.13024155090558517	-0.9183481447359252	0.4886336444876173	1.2074800375653947	-0.8028472182567838	-1.1717746910594793	-2.168942974555428	0.8230280339622909	0.5014639527873692	-1.0376442541398043	-0.6015657565981278	-0.571597499554229	-0.7855673956718737	0.5793525591235524	-0.661577288887466	0.3243248412012162	-1.2490203353041556	0.7385785969631009
-0.557770100495855	-0.24625770047736503	-0.10233169316661472	-2.0421142298296684	1.3297842748298223	-2.865145091385667	-1.4799138495267363	-1.8542428114400995	-0.5344631110490699	0.19741945483406279	-2.8226941767153915	0.6467908104607718	-0.33439133357683387	-0.9492688080087257	0.6065324205054102	1.104270429687861	-0.731119109271959	-1.0437539000380012	-2.0849150171280035	0.8990246213956375	0.6976863928094856	-1.0383511415644782	-0.6221235365616311	-0.5613805337397889	-0.8798689414521869	0.438688298706633	-0.5674026784518242	0.331558655646463	-1.2895230939414353	0.8884374864886595
-0.5516143350673148	-0.11475564559901619	0.022996516787330723	-2.072739422652657	1.2989983431391772	-2.84500569126258	-1.3454286395367743	-1.772707487759476	-0.5506269447707959	0.31296594408618195	-2.875623546395062	0.6182716732281934	-0.5056984582265265	-0.9539778659063216	0.6654592311922045	1.0213093435351808	-0.6833994321491768	-0.9189442617481243	-1.9709560885359252	0.9684409348950733	0.9012743552038269	-1.0309877308907742	-0.5811238603999134	-0.5341199161491172	-0.9585628915048879	0.29866133559134445	-0.4832105320580875	0.32076128069279364	-1.3181963209094114	0.9742755139018705
-0.5383155588113181	-0.020509196696773292	0.05877186385921597	-2.083557943149409	1.2458358522491948	-2.7361619050606385	-1.203971138360865	-1.6347393475063652	-0.5577256017168327	0.44201420232474015	-2.903965752933882	0.6549949458290493	-0.5662205402676148	-0.9142411581677063	0.6548253124820594	0.9244249881583622	-0.6539779586206269	-0.8639506129804271	-1.8262365456552225	0.9945835825240374	1.0435171591219974	-1.004989982272152	-0.522023140098966	-0.5317905401959391	-1.0315566761614192	0.20992405931165728	-0.39234107750209746	0.280580535558876	-1.369384603009287	1.0286694028008703
-0.5002775743236354	0.014424616696975224	0.046881977461616584	-2.1043765266087693	1.1597987086394093	-2.570199594215818	-1.1112282356021914	-1.4339830565356935	-0.5801087542493916	0.5553899891674666	-2.948619676653695	0.7488433091423456	-0.5460390299727538	-0.801288276267841	0.5833906653506362	0.7889913042787052	-0.6363590386865022	-0.8672468293605471	-1.6207403257187842	0.9833190457897146	1.1024208213243725	-0.9465932266892331	-0.41979048235485983	-0.49809530982372097	-1.0901643291038028	0.1409939831667949	-0.26544989028480825	0.2491273128677455	-1.4242726563308414	1.0246755501365066
-0.4443675444526177	-0.00014768674755434585	0.05803204870558678	-2.1249867754230753	1.045790866030452	-2.3958856903256063	-1.1236411999102893	-1.21698771778296	-0.6390403972744002	0.666247761215291	-2.993967207115811	0.8435815389902925	-0.42429895174247356	-0.6277412155760806	0.4701202403637974	0.6284880220730407	-0.6068101994716871	-0.8767739579947026	-1.3683799057285213	0.9723667932420856	1.10182583483748	-0.9232659416749422	-0.26040395156678053	-0.4120467783256007	-1.1540876124751542	0.011291236337996802	-0.12326119105698455	0.18903757399513824	-1.425441005137686	1.0041101894020927
-0.38083539936937444	-0.035967447310885456	0.04994692595522163	-2.1252695152985055	0.9420994890263834	-2.22229999073363	-1.201639421308513	-1.0201636569689416	-0.7277576211338076	0.7588282189760085	-3.0376883493546005	0.9708758615694949	-0.1726474162526249	-0.4506032294555592	0.3356948645671778	0.4682547201570415	-0.5716784976753331	-0.8989755702582276	-1.1224651746244636	0.9646489126280731	1.0726920137551526	-0.9195744184571952	-0.08940586749604518	-0.33720692715663747	-1.2238693991703493	-0.15573164047455818	-0.018032174131978784	0.07092794876080996	-1.3818226496821548	1.0098029196923486
-0.29482890314608035	-0.08735238314672761	-0.0315384288229882	-2.1062664194603338	0.8261482277207314	-2.0578168448696053	-1.318613893434747	-0.8505038671830351	-0.8195445344833944	0.7549426616631905	-3.094037917798029	1.1318548880946357	0.09204689730320395	-0.29709654301292565	0.16674876327626678	0.28050271300164525	-0.54603553950615	-0.9276845516334763	-0.884123596139182	0.910824502450007	1.019779249972526	-0.8800279941989599	0.04059254041297601	-0.26834042620424403	-1.245900990820631	-0.3431735228315024	0.07636575764687953	-0.02008154566094581	-1.3042978382279875	0.9831871702201287
-0.18824995500711797	-0.12631878365720067	-0.12292321494260472	-2.065953665642317	0.6670240108819436	-1.9572563825600953	-1.4517275051586185	-0.7217605263244503	-0.8898116454695362	0.6668555578899232	-3.1567256168176505	1.2548083983096696	0.24896431327769677	-0.17906905990834293	-0.01637589629483722	0.07516341840523319	-0.535846284604488	-0.9729171467335906	-0.637421767712387	0.7926026317729489	0.9811051283245014	-0.8728020338578311	0.11830419342045673	-0.16178877369249786	-1.1992817809733685	-0.5813442703986078	0.15452822777368913	-0.06811492712480795	-1.1900430611586397	0.8928486073418472
-0.10209827563692422	-0.12016297832371554	-0.15411875392059765	-2.0080366343172087	0.5169267014474327	-1.8766077565304708	-1.534846360083576	-0.6330196565729891	-0.918669924270441	0.5643766971423632	-3.149765631920778	1.3068330344942116	0.3354148095463341	-0.13776266620385974	-0.1802421001127518	-0.10493271910752751	-0.5433608600944645	-1.0733985815469615	-0.4657069139518376	0.6443791731599187	1.0135831837986762	-0.9159418025248367	0.15455263520503748	-0.040822666024943305	-1.1067445721013942	-0.8272390612615336	0.17016072179905134	-0.12585741057270278	-1.0864494669517515	0.8037320441593797
-0.04717549116482419	-0.10077906525127744	-0.16586772314607637	-1.9301641202051072	0.3925115792757986	-1.8025584819536107	-1.5143638259766554	-0.5317594162146718	-0.9022822590233881	0.46328708593681717	-2.991742882045675	1.3227855199325251	0.37003092620336736	-0.1555237704203621	-0.3453274793241846	-0.25492605432267307	-0.5581565073162515	-1.2212604685855593	-0.4234376604307508	0.4604214811837467	1.0985021172210447	-0.932514385481117	0.1696407014465732	0.06480646135683046	-0.9387027914341003	-1.0041273003033964	0.18543590167526094	-0.12814064994037616	-1.007342516488313	0.7668932240612139
-0.016759621889367242	-0.08182285081242988	-0.23262723343777786	-1.8497915903523527	0.24552010719768935	-1.7454854700793738	-1.4249127590565958	-0.3862881557167094	-0.8516483704015215	0.3656271845381157	-2.7168115198821727	1.2799851100218365	0.3502983927782514	-0.18986333874209915	-0.5255170870219997	-0.4131730726789984	-0.5757754272503726	-1.3958748730834618	-0.4420727213690861	0.25741445381923456	1.1694491265891411	-0.970450677272035	0.18044106837215876	0.15943447656368762	-0.7641691557322765	-1.0938332684815655	0.24999810200000208	-0.06433797975959274	-0.9298177050341423	0.6828732937564068
-0.038609685497749645	-0.03734219291885696	-0.29359152502605645	-1.7632583074244192	0.07493516888586388	-1.6563031999297955	-1.3263634236381519	-0.23654458029178857	-0.792940558901838	0.3156359080497391	-2.3734044300219255	1.160742994378163	0.3571677388852921	-0.2768411432890174	-0.6982110237818795	-0.5506508930375433	-0.6134756703865206	-1.5819516042193311	-0.4997010091338693	0.1436091737825662	1.192879284107468	-1.0783295525822396	0.20088296457036803	0.23731866066155857	-0.6560017314287354	-1.1068086415428595	0.3750803863372137	-0.03572280226379478	-0.8663617604623912	0.5737278575108595
-0.12911685927492994	0.016899158791332858	-0.3136369927600823	-1.6794780180204192	-0.057961976943313086	-1.5082046507760747	-1.2324775223244067	-0.07653469586328404	-0.7579429011205727	0.33465126115604443	-1.9816840429393792	1.0297372772276003	0.41086537250631744	-0.42331649670647076	-0.8541300102198106	-0.6175674362615788	-0.6470577563332495	-1.7587351317544708	-0.5908341153665502	0.15197392878330235	1.1905198549353064	-1.1743091562437384	0.24227664553408515	0.28586654562632285	-0.5821031586140857	-1.067653095330391	0.5596778086424095	-0.05304981503530004	-0.7921229300274752	0.5252353329965227
-0.23875917181347167	0.039597736274109306	-0.3954746404685897	-1.625504463905266	-0.16804665657576515	-1.331819915912757	-1.15118746508757	0.1051130820758738	-0.7278055850320932	0.3972543186430068	-1.6117046396068648	0.9185907766431001	0.4681548210852718	-0.5674480724488686	-0.9876522931323365	-0.6539954910599068	-0.6759697671167141	-1.9115945081435732	-0.630125162801604	0.20611062314806147	1.1743731526875634	-1.261511574382181	0.2627417184853538	0.28381392721213744	-0.5147416802418683	-1.0086903489831012	0.7463074551709057	-0.06849902346703543	-0.7021600719004402	0.43585052597839163
-0.3525246857239608	0.01839610400890579	-0.5277606357959431	-1.6080192347667759	-0.27773175479394263	-1.122165347173784	-1.1309335306916668	0.23812873786141506	-0.6932555903014797	0.47665861277869315	-1.2820022622755136	0.8428218968265611	0.5261850814992994	-0.6900771007136587	-1.0777358083201931	-0.7201406620277575	-0.7517523504478227	-2.0377864307218885	-0.5678593827028515	0.3062200109968627	1.11766478545407	-1.3862182975520223	0.2136070019998623	0.28925682547896986	-0.4849515301356863	-0.9556162297029231	0.8876921975631381	-0.13959952415010557	-0.630525685680781	0.23478686871120075
-0.4830588531013488	-0.01690430821363571	-0.6042962749034463	-1.6031084895619259	-0.3539246653793473	-0.9039543779305376	-1.1796252691378009	0.27281738443252784	-0.6856453184404078	0.5440806296145176	-0.9838709504557579	0.849289707249174	0.6036111426861408	-0.7879997019266793	-1.0942398307769161	-0.7615247835720768	-0.8525622911311423	-2.1184905672545304	-0.4321170038814854	0.46693483707765776	0.9885116842475401	-1.4696113779019373	0.11971797535706623	0.3364439858770275	-0.4495064540412373	-0.9011655482512125	0.9900627012949335	-0.2964602025778502	-0.5751995015566611	0.08728256396537859
-0.5992779621944387	-0.047652784978665	-0.6406000613707791	-1.6123942623129206	-0.3932471091022112	-0.7431350099420079	-1.23661517709377	0.2799379093107894	-0.6856613064065026	0.544145750686799	-0.6945412690210537	0.9480648925957972	0.6706658381819615	-0.8141898047544049	-1.0464887945307197	-0.6921398491282494	-0.9145044698874963	-2.114471309861996	-0.22202583741230958	0.6404310087995769	0.83912904248666	-1.4545900201275799	-0.0023308062526519293	0.35872296776584645	-0.3547525141818625	-0.818520834175161	0.9975662984271082	-0.47301648788749234	-0.5161248650105809	0.03810452742656102
-0.6740037279036382	-0.08643588607474348	-0.6969845448651654	-1.657632642381866	-0.4485891349791419	-0.6369992334741267	-1.286655653834891	0.25808746281869316	-0.672950873361228	0.4513916367333318	-0.4094449804617712	1.0762490817096493	0.7364409495990241	-0.7819144809905181	-0.9588436301299005	-0.5787288431626699	-0.962160464167144	-2.0271322087448533	0.03269587454616776	0.7807135266652429	0.694731977150437	-1.3885156816822148	-0.1512182679049173	0.3617903638230021	-0.2570806325125404	-0.706585936115957	0.9156073654655683	-0.6494234023973782	-0.48715955084088913	0.009283217527752746
-0.699947956254588	-0.10717926980395769	-0.7314035641553972	-1.7333771669051976	-0.4865856949182737	-0.5598095778611245	-1.3069553081729972	0.1856281514455848	-0.699187125722606	0.284963883004984	-0.13719237537197715	1.1895225803525935	0.7888589991412912	-0.7431883929833462	-0.826359904034074	-0.4761941860092982	-1.032487550602989	-1.8856288294330725	0.24944545890769473	0.9057610374229025	0.5147383064777026	-1.3020986940156356	-0.2664530841152307	0.37456733687311206	-0.16875068857583322	-0.5693630811278658	0.8265244816553274	-0.7727183282517532	-0.49195464906897735	0.049132329559510954
-0.6732342572250707	-0.07224545641020753	-0.740880243980445	-1.8437498856457768	-0.46542604275331706	-0.5435387630724167	-1.2872728730546295	0.07380402790967226	-0.7613643258648348	0.04664246547745567	0.09463969887342072	1.2632078702343326	0.7681162677592556	-0.7637233258244598	-0.6642998859843392	-0.33715433683197704	-1.0709307602423832	-1.714778491382145	0.3809758034073794	1.0390171610879493	0.33626287718531406	-1.1974400836400654	-0.3189484297943075	0.31610230676115075	-0.05567478851447716	-0.3912767231589236	0.7431586242315064	-0.7986021539806121	-0.5246440750604822	0.13717591739930862
-0.6356753771221557	-0.02579432981187285	-0.8092426871050062	-1.9763102440846456	-0.41896562194819953	-0.6126043894832269	-1.272482471751975	-0.08580200585409428	-0.813373179570845	-0.20848018869879342	0.2736619908085075	1.2949609126782122	0.6781637519066372	-0.8714725912347456	-0.5524292549678408	-0.1678381265994014	-1.0606565948832058	-1.5565175733120709	0.40743929177186394	1.1442569320038696	0.21199276852638818	-1.1116514403509699	-0.34068822416383165	0.1824053522999856	0.06194767204143929	-0.19032413800731254	0.6741299970423753	-0.72940079632299	-0.5882217226329425	0.16933537280863123
-0.6274580110076423	-0.007876812054605605	-0.9375830016130078	-2.1166533896209008	-0.3634964565303605	-0.7225859949011625	-1.2590865286865125	-0.28451778820293694	-0.8799630583552072	-0.4006741800266681	0.45048387514733157	1.2861273595171316	0.5210218474972775	-1.0168943198257991	-0.5165764674695167	-0.04563347691331435	-1.0590432961904406	-1.483915749300889	0.3178165614828167	1.180370367593707	0.12075466827771034	-1.064623790848251	-0.32900714062199793	0.07320144003957152	0.1364795965667783	-0.004666688094943039	0.6702888699389998	-0.5614866787134226	-0.6530650814128202	0.10620865681516975
-0.6637683160472208	-0.01638495987284775	-1.0367182321992066	-2.2339011516482734	-0.25635414913029086	-0.8723685164945554	-1.2433360085975989	-0.515881708501058	-0.9552983545933632	-0.5248383578440899	0.638259962519725	1.2246180483168818	0.3100251675624773	-1.1688743253975218	-0.5175247149978102	-0.002995875452696002	-1.0594253932492523	-1.4643085783172	0.13840091769980473	1.1618340705120767	0.04316022367674003	-1.0308699163199941	-0.3077308813136551	-0.007196625037470266	0.18610722703979485	0.1647014427876269	0.7025588040342112	-0.3547148144820448	-0.7397419585206082	0.020042775825033433
-0.7579631417556489	-0.06269861191038421	-1.073409540889869	-2.3215802751240053	-0.1328471665365511	-1.0703718164617533	-1.2293914262256993	-0.7492648821228652	-1.0046532059276552	-0.5701192101040811	0.848829402492538	1.1244103948900812	0.11909775370510181	-1.2763010525956435	-0.5457689449476891	-0.029434659533432984	-1.0390893386746873	-1.4745587479637705	-0.07505136706646812	1.1143891801479058	0.025392696171600154	-0.971491372647249	-0.33164929047074543	-0.04771854137148365	0.2106043664209587	0.3185959951864953	0.714551160165098	-0.19446128503130872	-0.8564551362043581	-0.038583404703363015
-0.869507353518574	-0.16212326926933168	-1.0945471167078213	-2.370509154619628	-0.05015197657341848	-1.2678289632052748	-1.1535420421110139	-0.9335695723300329	-1.0416333715046628	-0.4971184880761118	1.068511400010744	1.0396994416033616	0.001959688389667347	-1.303974831199323	-0.5726359582493332	-0.084992746285148	-1.0332941999493683	-1.537335720570985	-0.2866103636780452	1.0322807450606892	0.07668463469683111	-0.9484782598216996	-0.3638881539760853	-0.021541890808533876	0.15140860117579422	0.41085115257120625	0.720558504297703	-0.08979503177487032	-1.000892257450524	-0.07333588385746151
-0.9406761321287348	-0.28103876435911723	-1.1128839637298973	-2.3772800305838904	0.04656488847241428	-1.4558194540717309	-1.0055694491711873	-1.0608462976166795	-1.0863996765697808	-0.3731279664514452	1.274416932578434	0.9637352252304368	-0.04161351681869924	-1.2794189219798973	-0.594648847298995	-0.13613472687020237	-1.0443750146549253	-1.6141907270081313	-0.5373114974203741	0.9729913616154752	0.14194849727633235	-0.9768912071412981	-0.4085034036150354	0.00129060615826952	0.01910595275433811	0.40266825521821004	0.6947648891558543	-0.04291393933768415	-1.151803978334621	-0.0747069079064224
-0.9422586284299396	-0.4030397995912436	-1.0898087767952989	-2.3725180958397893	0.1642961033507419	-1.6452663535346599	-0.825249997122777	-1.1920977636562635	-1.0919155248724473	-0.25091742080248036	1.4045279904444157	0.8531747343151015	-0.019232019862114414	-1.2689041762633468	-0.5812379179702757	-0.2166659904159018	-1.0364146592630035	-1.6612096587271483	-0.8038396692199201	0.9990447851911002	0.21449581512641705	-0.9874159754642454	-0.5316414926185342	0.0017979949797545913	-0.1518763894268556	0.30995424377632136	0.5851141096351056	-0.09811711918975485	-1.318707473512403	-0.014590483846549433
-0.8499947385752753	-0.5391396147807062	-1.0462477559638022	-2.361863266849867	0.24346771175164122	-1.7821004924500436	-0.5795967476663588	-1.3346570483084905	-1.0491637035352606	-0.13011783171962238	1.4111052957593322	0.744068415541764	0.05305325616619383	-1.2678505514369456	-0.478172442573645	-0.301806203192308	-1.0184560974988242	-1.6778821338369223	-1.0225038146367555	1.0929977133593567	0.32735859665733374	-0.9877694191765836	-0.7089436535213738	-0.035402830886359433	-0.33900920023053355	0.1420646426335444	0.41856105186204184	-0.22582915297972522	-1.4888239279090059	0.07339349425198918
-0.6913095590140657	-0.6649288379103615	-1.0828509914218898	-2.3158064292467815	0.2543653866863868	-1.888714152988641	-0.2799253864971623	-1.4857397075164869	-0.9605583954385155	-0.04172682960903875	1.3223236327448944	0.6792817910065694	0.14915675513426307	-1.2976960873358652	-0.3428439738929369	-0.3110048173473135	-0.9679343752780829	-1.6579985059955464	-1.1923679260438416	1.2192497488371206	0.41582693222565004	-0.9742796508223586	-0.8602183207387387	-0.1463364777654698	-0.5428127328476171	-0.06788658041715886	0.25307993653642685	-0.35659261882181686	-1.6181211958664794	0.09932373169973094
-0.546315150205483	-0.7668280373636635	-1.1719634881410754	-2.257353680262961	0.2208187106789397	-2.0127592039162603	-0.029288663340623956	-1.663476510597136	-0.7949550426297687	-0.021213691840253603	1.1617177956915745	0.6287330310258399	0.26007649080378553	-1.3610855972998486	-0.26867747078714305	-0.24555388141002754	-0.8784175254441067	-1.5853754160722286	-1.3215582514759299	1.3536434791822667	0.4351127011111366	-0.9235604781018909	-0.994481251210653	-0.2985531242108193	-0.738857707008801	-0.2611661060570801	0.10256135120651777	-0.46172832316319645	-1.6276383705222361	0.06451164280437197
-0.4282957700908373	-0.8549339558836222	-1.212265799367304	-2.228246354139655	0.12733482253041167	-2.089493731842865	0.18154885012825234	-1.8667196714506609	-0.5523056812107338	-0.028203353598504545	0.952846496363704	0.555416710195059	0.3412964065399381	-1.4074235871140899	-0.20017787552901045	-0.1928691563126032	-0.7914479893355475	-1.4829375173429171	-1.4181797660671585	1.4473733472171735	0.4540496848146544	-0.8700333914445183	-1.0775235574217483	-0.40865649847295404	-0.887356063460653	-0.38788630151422215	-0.03131979405353904	-0.5314844866484779	-1.5678578565720205	0.019387068671180414
-0.33729497361419924	-0.9322863087589806	-1.2117373599718566	-2.1977848528234953	-0.014680044660832493	-2.077091502388536	0.35901080578898387	-2.0465182384512866	-0.28423545370115033	0.013778030999205559	0.749595803395853	0.4857032636265384	0.39180630438580843	-1.4598898029594491	-0.116348278563469	-0.17275562473258452	-0.734876397016946	-1.3873259764072752	-1.497953143371673	1.4572772171380421	0.4792648017936575	-0.8589195502676752	-1.0342293827071736	-0.4660144984289515	-1.0159717001377628	-0.4380543450989487	-0.11347971622397297	-0.5459734542246496	-1.505399876606118	-0.012623362384992102
-0.3104070548083995	-0.9893840763435154	-1.1944750063871936	-2.165478101793997	-0.13551709689556057	-2.0167870839408786	0.43753480652254134	-2.1903740962903013	-0.05341718719218382	0.09570033992979185	0.5715062929417896	0.4261039098665238	0.479895566229001	-1.508485560258838	-0.09679631762294419	-0.10643689500709139	-0.692336257802508	-1.3191687280312197	-1.5459022613568414	1.3921436581989846	0.4810702780297443	-0.8658706099436515	-0.8966058230416756	-0.5067439829172059	-1.1492017564212955	-0.4484040532775057	-0.12038034572945648	-0.5156511818745162	-1.3792912272673288	-0.027048919769712583
-0.3341009443824058	-1.058243556351833	-1.1309742057007628	-2.1562072100890775	-0.22504149648446817	-1.910309961708198	0.44224396056944526	-2.3251751971199437	0.1373032603513103	0.16596597692192197	0.3446251357879867	0.3526573646648176	0.586572470479469	-1.5140547200555388	-0.13073003274258338	0.0004174467809180127	-0.636974639503477	-1.2449506946981697	-1.5448386163261147	1.2498759051464778	0.5217345268925468	-0.9047494183008048	-0.7593299146720641	-0.5164304967819129	-1.2838568540538702	-0.4348423666987059	-0.062495453566975945	-0.4945258830521141	-1.2021403394295131	-0.018763165734687937
-0.3399518252024578	-1.1545062988124388	-1.029161548844292	-2.145329165408024	-0.3148928263214136	-1.727940297768749	0.4347916099903665	-2.429347413323994	0.28069932825454097	0.2171945537836565	0.048024542296067896	0.2689230941600361	0.6837086162479432	-1.511624932190569	-0.138203126358418	0.029266769162233353	-0.5847334805180826	-1.1888937503239838	-1.494996210186253	1.0445044403684256	0.6063046751329446	-0.9729444190201967	-0.656795959138187	-0.512048502414548	-1.3979732604970623	-0.41704902603705307	-0.012962779640902169	-0.5174009541002089	-1.0657356162304017	0.038581405356640806
-0.29253500942506483	-1.2343942935869494	-0.9638640542133341	-2.141936286902854	-0.40198341184155567	-1.542134419797003	0.3767730033348324	-2.474344879494974	0.34973536585138926	0.21554481995251562	-0.2621133414076427	0.1988623826023769	0.8111955984109119	-1.5035614768864662	-0.12251188749737377	0.008555424083671017	-0.5496866891792437	-1.1743691323393208	-1.3609343905134361	0.8125219016813657	0.6833656835732487	-1.0291026977583067	-0.6010790447838833	-0.5492723914089114	-1.4643620915992948	-0.3969614150895123	-0.006575789224823383	-0.5575816992341279	-0.946125907129684	0.1420341113119318
-0.21085497097937472	-1.2749340140709955	-0.9622963506735018	-2.179615095565542	-0.49023641602140644	-1.402455732841635	0.29047661242677403	-2.4212491447311066	0.3569939024583765	0.08836336578603507	-0.6153744305033305	0.10679375235838909	0.9347091352766688	-1.46193254496982	-0.1421090030821	0.02361646738568047	-0.5273552388531	-1.1583771664177	-1.1823271169537786	0.5856474400480903	0.7734138108481423	-1.0916033275566999	-0.6108364578218057	-0.6141950974306755	-1.4658549920601955	-0.34712476610163634	-0.010841226880315783	-0.5497717402755439	-0.8042688894986352	0.19612995150462664
-0.10346299721777848	-1.2894146678083274	-1.024581740750402	-2.228990406443421	-0.6116001892113146	-1.2733132518263666	0.20081980576680064	-2.262769641768975	0.3536843934767776	-0.1355228807190117	-1.0075253321155775	-0.044266517914625325	0.9830639441477762	-1.4351403708127224	-0.1813483888957567	-0.03518138284200881	-0.5103094645071924	-1.1452986304578654	-1.0408836007677156	0.3830196149102788	0.8742537619887459	-1.1793555470254478	-0.6515116594406936	-0.6657642521961008	-1.4243478353063297	-0.25453821412007105	-0.050369104630157716	-0.4640542399022256	-0.701283810295309	0.1443886960916662
0.037422728533545904	-1.2695114063950972	-1.1097485566502363	-2.2514905481092904	-0.7316562414090536	-1.124236178146894	0.07998199852441779	-2.0280473843640943	0.3201736165423191	-0.35977814663365454	-1.3389019326180018	-0.1994722639954205	0.975678274640541	-1.4542131304253594	-0.20814767023109057	-0.2144482951793698	-0.528543985258292	-1.153422208891454	-0.948580485001233	0.23203021064367207	0.9351680681813062	-1.2769452831542611	-0.6738076958836396	-0.7234220728193348	-1.3063860791911157	-0.13612837547625406	-0.13221637692008373	-0.3183323553990209	-0.6653814250849791	0.05628549851060738
0.19166530379962826	-1.2023168960675483	-1.1977161013459487	-2.2708805511454218	-0.8172029896467785	-0.9565443820937667	-0.045976442244692925	-1.7427587726744875	0.22208744455142443	-0.5617837128519959	-1.5561921827489673	-0.3317151126697727	0.9530722892490802	-1.4482999298690171	-0.23474375566750524	-0.3797919382925945	-0.5664989597669841	-1.1308378102095893	-0.8884419949639331	0.13035940186140108	0.9453238720093013	-1.3408596878020054	-0.6906108418515566	-0.7391050000288562	-1.12870830463982	0.011265744445934455	-0.19738154487151907	-0.1486257881924046	-0.6704686105147817	-0.0394179410809978
0.3156226746224663	-1.1229176997314287	-1.2759427465188875	-2.2744520022034957	-0.8805729693923039	-0.7817298377485177	-0.16409391292599965	-1.4143856716468668	0.08604584105175066	-0.7270827013274608	-1.7030215548517718	-0.4955156672316182	0.9143929319208894	-1.4252707015205002	-0.24476808668089256	-0.5242699618760206	-0.5929061120537897	-1.063020816427612	-0.8382379495136224	0.04501659484056504	0.9519302736913497	-1.3765378669863222	-0.7550885688622342	-0.6640114544491491	-0.9530436837403451	0.14729048050695037	-0.24794149697640436	-0.007555737167261718	-0.6801805099716771	-0.16647610457492384
0.40419891254588014	-1.0598779761302028	-1.3215294516996052	-2.259913220187918	-0.8902174117095514	-0.603137733606167	-0.31634132046180347	-1.1135594370139485	-0.078182546672854	-0.82439529034066	-1.7924011547130196	-0.6353766416050821	0.8359342239336434	-1.4202391054107406	-0.2042417935074079	-0.7048482070488962	-0.5807214614005537	-0.9544796009170424	-0.7660802706291083	-0.03524044113982204	0.9603831851603069	-1.3938173373672802	-0.8412133832302022	-0.541407864675898	-0.8126884207115962	0.19597999435188054	-0.3494187153353224	0.04515081646034427	-0.7018193034984457	-0.2479626208762092
0.4611687793892639	-0.9932944638506422	-1.3573576427110352	-2.2474875467150355	-0.8533832704301257	-0.4753606356500927	-0.5216010009819231	-0.882578112082423	-0.25711986320456715	-0.8739741333712534	-1.812467915291985	-0.667390132790816	0.7163492346781192	-1.4041551998974917	-0.15737127282320215	-0.8082506579904776	-0.5544204471856403	-0.7910510661994259	-0.6542486320984824	-0.11978023168058667	0.9535716157241543	-1.344394124925385	-0.9475946797719045	-0.37731370718216417	-0.7084342051919323	0.18435569157005405	-0.4846174565203759	0.004393926813084375	-0.7340219174871022	-0.22695018708235004
0.46836986347548193	-0.9224797900887631	-1.3992452721236097	-2.241788106068192	-0.7993489655453627	-0.43656100038471174	-0.7454001180653347	-0.6936822774761389	-0.4346982026182328	-0.9475609450497575	-1.7876415774124088	-0.658013978084216	0.5707909335080721	-1.3596449266188455	-0.16337684050239182	-0.8049144729824782	-0.5436792743101398	-0.6143951341370626	-0.5201229937238228	-0.2268267896766611	0.9442569996879744	-1.2318223025458095	-1.1135865851818567	-0.19961230402134583	-0.6452573720510308	0.13355035068369941	-0.6210221329588141	-0.08181436333085193	-0.7126752111620455	-0.1785768820505299
0.42583120143391495	-0.8610744862659088	-1.4283446681663254	-2.249556012119504	-0.7945539885740749	-0.43888215158533794	-0.9470936430936241	-0.5267431658526717	-0.5752963764548918	-1.0597428455673146	-1.7457620806617933	-0.673228525420622	0.38823693827136585	-1.352312557928983	-0.2245839607215098	-0.8082506579904802	-0.5551634136888854	-0.4642152626763173	-0.41016337044727874	-0.35229811468768985	0.9540640183339988	-1.108686440319692	-1.307761422311788	-0.0886094677574863	-0.6298533536589941	0.049223171731330034	-0.7607766295455466	-0.154472588068501	-0.6321321652901976	-0.1586076187287086
0.34717097244373807	-0.8043127676077664	-1.4506448106542664	-2.249392320612675	-0.8306071298165104	-0.43510459178823907	-1.0723891447007938	-0.35565927109111267	-0.6871481872533085	-1.164804842182056	-1.6899626141174289	-0.6835379547855198	0.15449957988418267	-1.4039186718752368	-0.35246191310848135	-0.8015590036680749	-0.5910168543741081	-0.3235837857618592	-0.3162435142340983	-0.48423818356595233	0.9514583878569173	-0.9754774322919506	-1.4729421413646702	-0.044212945877595014	-0.628405692605998	-0.025289628775857654	-0.8838490217937881	-0.1622185309700495	-0.5879052948310987	-0.18713087992122163
0.24991278233573064	-0.7638952467333198	-1.4848172248932903	-2.221490359221464	-0.8400154558435038	-0.4417722123939605	-1.1240755393612207	-0.19524553599787367	-0.7961061761885857	-1.2494188221002926	-1.5993632230886914	-0.6736409025952194	-0.07665616150198734	-1.484037163776798	-0.5288585306931237	-0.715550997103462	-0.6153649280662047	-0.23856266906686302	-0.23617231632097938	-0.6333315766990607	0.8763259563051624	-0.8088876292100864	-1.6160354147521372	-0.026661905279881493	-0.5667443796299566	-0.040661239691301934	-0.9899713240916705	-0.11687382390176429	-0.5995401016992558	-0.24387935359995713
0.15756178259292647	-0.767072436582861	-1.5098124082980213	-2.196802703782523	-0.8381265255214805	-0.46350455941943663	-1.1120511945618452	-0.054259143408305455	-0.8878291376737935	-1.3186208149118201	-1.4857552221946801	-0.6853828000402904	-0.2564489489897871	-1.5873999095016524	-0.6743242169977259	-0.6421163583146623	-0.6359981692420712	-0.274948644720971	-0.1872659178081577	-0.7537617426963125	0.7290975759623447	-0.6605198130754115	-1.7082093616685554	0.0024898888272292473	-0.43688465923543135	-0.033064655855813564	-1.1104978530272065	-0.040310619684821	-0.6370246259188528	-0.3121325073417114
0.08295216340124781	-0.7965225424959124	-1.5231995396493907	-2.2072938412656162	-0.8508404796120151	-0.4845997276839566	-1.075680980539402	0.05424915361713597	-0.9412449323961356	-1.3555444628956377	-1.3567204506529578	-0.719544993346289	-0.40198480131634423	-1.6776461012651667	-0.749438967631811	-0.6263032270628764	-0.6577564739799963	-0.4030757653030982	-0.1270210632677888	-0.8007828188071118	0.522391063705668	-0.5450026264263534	-1.7191487891124957	0.06386087309860382	-0.3006009429182334	-0.0324783423383088	-1.254205137388924	0.06977565973413118	-0.6892352132247211	-0.3574359106986818
0.010912285909690738	-0.8479533031853539	-1.5300164078506786	-2.1943026880418697	-0.8176933850188421	-0.5342541582699123	-1.0704460471571664	0.12228736297628073	-0.9454977313773204	-1.354155213353624	-1.220343014632401	-0.716940505927789	-0.5475431024863876	-1.6896015176627155	-0.7678620624672226	-0.6131706144013269	-0.6429608267582084	-0.5261841306225923	-0.013487592687998873	-0.7888937136993994	0.30680078769642266	-0.4556010029666993	-1.6687393512087465	0.15869645645970887	-0.16872806887188446	-0.047365607304507285	-1.3940042982442984	0.19411618118678758	-0.7522530269939027	-0.3390165006495932
-0.062260020127684015	-0.9303311150054181	-1.52888907047372	-2.137605902494936	-0.7176708919094715	-0.5679108506789994	-1.1052846431158108	0.13782498591959103	-0.9015148366508414	-1.3544374046668453	-1.0680843759605585	-0.6300374423971634	-0.6636485210014207	-1.593764663555025	-0.7542027825953812	-0.610644370262321	-0.61477055486361	-0.6394251127138505	0.15033501494455961	-0.7447278072955182	0.16917425824552698	-0.41100818792675115	-1.5858592822690651	0.31566410732441363	-0.06503934595104972	-0.06870232096325277	-1.505754298391308	0.2886038813742532	-0.8057049849070452	-0.2613450077888914
-0.1412977252998018	-1.0051325510304219	-1.5227767881330276	-2.076132301157828	-0.633431864663918	-0.5525275348787689	-1.1357112646518708	0.1142103496815369	-0.8123819256729744	-1.3453638685955709	-0.9057086458406763	-0.5203885220783009	-0.7208257253629433	-1.4520628756775995	-0.7250328824393136	-0.6700400339885545	-0.6103552110728903	-0.7626610735061211	0.3402169258299247	-0.6893419761839817	0.1327364651172001	-0.3896641148539093	-1.502469324762081	0.5256769531624989	0.016188010944396473	-0.1210371753735339	-1.5691998919999535	0.3709285307245772	-0.8335019502698924	-0.1475798165957583
-0.2464974335432169	-1.0530042480903288	-1.4966542673513403	-2.023438517005152	-0.5717510245332803	-0.4967743932950839	-1.1319165094490262	0.10598454929978214	-0.711929534700068	-1.2711475532183383	-0.7491209443979205	-0.41868328838586477	-0.7701907321909685	-1.3240367079959283	-0.7392791726858136	-0.7664229973988517	-0.5921843731649263	-0.8806018221780711	0.5602212639854764	-0.6777874612763013	0.1705078486471777	-0.37313080342122085	-1.438524663071761	0.7545554379085072	0.07314442549820692	-0.2248656517559382	-1.5390291785310077	0.44550723717335555	-0.8631731418437184	-0.053873303336335755
-0.37044028605136575	-1.1011661692230306	-1.4217391757232143	-1.9755661917808776	-0.4796111829600365	-0.389887656144646	-1.118474846441363	0.12949290904711344	-0.6265058318561663	-1.1422729511725294	-0.5901893305156695	-0.2896960489846348	-0.8216434814632907	-1.2648831998850316	-0.8011410352458974	-0.8369842745333586	-0.5498989653230285	-1.0137264321107042	0.7844589093633235	-0.7381475333616094	0.28285771079284144	-0.3822810684184102	-1.3812085527563704	1.0149612189713009	0.1407321009099552	-0.3174267118454391	-1.4458148498712093	0.4753173810671911	-0.9170388899592812	-0.0013571212870049046
-0.487283682676127	-1.1540327753252453	-1.2995111435559026	-1.9591672790058852	-0.35982757263566667	-0.22676989333981265	-1.0837962702804258	0.1396316862618296	-0.5928831391590437	-1.0110756975486683	-0.4430729487263987	-0.1586903318340699	-0.8667207591852897	-1.2949007561637713	-0.8024279426057255	-0.8234081228245065	-0.4857703422856946	-1.210776373905557	0.9419634655133624	-0.8253194334759382	0.3977721698647663	-0.4131092144389794	-1.3136946710949364	1.2813172871224086	0.24129930468526525	-0.38599990150138624	-1.350009993630067	0.46925719433429885	-0.9803731315303146	0.015899898807523793
-0.611778231142492	-1.2362272877309133	-1.1345323642967826	-2.0089294970817244	-0.2658532891150753	-0.0642893092959336	-1.0289780595790952	0.1041140830631	-0.5923555362779201	-0.8817018339486982	-0.3442220292116732	-0.05930743275646292	-0.9169837197528	-1.4525359317221045	-0.7083256640836705	-0.7195428485292168	-0.3411678331396102	-1.4755157140096085	1.0249065050094441	-0.9333251500454331	0.4168938045469711	-0.4161527575174423	-1.2023535493985666	1.4750245012882401	0.3326829086556322	-0.5088453293645868	-1.2607707848795757	0.46947058119109186	-1.0382794192695535	0.022635799569813264
-0.7545658561182016	-1.353661112554326	-0.9391859344458696	-2.121980804115862	-0.20123007675205615	0.042210569321063963	-0.9940480237360465	0.022940099450926	-0.5949775627174481	-0.7651568215882562	-0.31265096370007506	0.018675261365797707	-0.9648222052237069	-1.6587883671273034	-0.5656144110755374	-0.5393695737908395	-0.12698120406092403	-1.7438702591757298	1.0399038999426928	-1.048312648788875	0.38199476957440465	-0.41752726084319897	-1.0351100993234188	1.6131957026297663	0.3758413037980751	-0.6878748873399473	-1.1581099634015959	0.5054902826175702	-1.0655165508291196	0.017092093632712125
-0.8751985328770392	-1.4796794599519782	-0.7442094121717705	-2.228365402508259	-0.1522813535035079	0.12738771583033973	-1.003077712321128	-0.11521933848547847	-0.6244753601621422	-0.6808033259591528	-0.341304097399241	0.10299554153974286	-1.0323707752762468	-1.8042961059082667	-0.3736394412403635	-0.2797449566654226	0.0927246047561601	-1.9677365161662788	0.9796164996010942	-1.1296403734093563	0.3165667727916242	-0.44863030752892197	-0.8717139902560973	1.6884968163637144	0.3707971098165415	-0.8677966615375958	-1.0643373313837474	0.5646197806346135	-1.056705253577499	0.014201021181636044
-0.9645442414790206	-1.6050257094968425	-0.5808687950385425	-2.298470010569047	-0.12325721259397777	0.21627415298375335	-1.0674971108850728	-0.280139196785261	-0.6607040913326986	-0.5737225761036769	-0.44639747759466814	0.20689288547608098	-1.1147131331867537	-1.8767381883603231	-0.16884055245112678	0.01516994118045203	0.2836882237048059	-2.1477949941694123	0.874124185453601	-1.20289332120246	0.22881652436266164	-0.48709676488834897	-0.7217372212100506	1.648828235774927	0.28321361611028834	-1.0627076682697028	-0.9970952749403701	0.63625374845966	-1.0740844420793167	0.018641946905440597
-1.0371503332434848	-1.7286611645073393	-0.48083521748008173	-2.3715210657527486	-0.12184051485246224	0.28247247497025907	-1.1886320977517761	-0.4488637534528287	-0.6827674845433644	-0.3990895672678149	-0.5749538996589412	0.3042790108661688	-1.1586230710474283	-1.88654335001011	-0.06121445798984372	0.2834339275751427	0.4217738552367035	-2.3049075529844782	0.7716526231933729	-1.3025565887845565	0.18279739711782553	-0.5445706396668276	-0.5725252850149586	1.5334895314002046	0.14435125354244135	-1.2615699182719486	-0.9208757004995716	0.727903403451793	-1.1007130586353173	0.007345900936828481
-1.070861859953561	-1.838365864023693	-0.44053290625385355	-2.4181880262449207	-0.12505532895821214	0.3174717940542201	-1.3479660963290372	-0.6065142997873406	-0.7145035972413132	-0.21075942622866567	-0.6747615181285617	0.36904393133954283	-1.197145286471206	-1.8151333898369786	-0.04224950742398083	0.4934014557086628	0.48785541879685485	-2.4065160811407287	0.6375695306199411	-1.3834828051650039	0.1748984385849413	-0.646755144056033	-0.4741399682786784	1.4181738901537275	0.04939373634748943	-1.3763089244583508	-0.8209170672745467	0.8323989472227996	-1.103585249452141	-0.04162350150758529
-1.0450482964348191	-1.94745956549206	-0.4533387542702316	-2.4214023321971867	-0.11611923551172346	0.32534550302889603	-1.496052989124374	-0.705861563312689	-0.7369507016382509	-0.011228460757035642	-0.7435481729856503	0.44793819605828045	-1.2740999219448181	-1.6891714667131612	-0.044168579802671505	0.6420834580882951	0.5096349511491545	-2.478267268666717	0.480298976376664	-1.4316191819425683	0.18614163150967383	-0.7668474632036876	-0.3980043344792237	1.2623593957014896	0.002616188572558209	-1.373249897410502	-0.7225216834520563	0.9104131820659258	-1.1174593915334188	-0.07336568872809775
-0.9888769368993826	-2.0912426811349816	-0.4889555695234824	-2.4341702697298055	-0.09846500211744122	0.25257058597395093	-1.5765658073437592	-0.6859666042498458	-0.7178450821551021	0.24144129969659592	-0.7316372709971806	0.51619747048481	-1.3481137589216268	-1.5504800354825996	-0.05398971491713552	0.7341467368639589	0.5154088622600959	-2.551209347271979	0.34168475597233183	-1.4923807622679104	0.2656031026729574	-0.8966791202024265	-0.3034200052446513	1.0353490243436765	0.008881846567554951	-1.2982017671699428	-0.6502995610548885	0.9836902286882729	-1.1519013407351948	-0.022846433010944224
-0.929671249593747	-2.2389209093338303	-0.48888511093742204	-2.448664408607159	-0.0831719316256889	0.06603650370396566	-1.5596265687575679	-0.5892762529925031	-0.7088278692777007	0.4890967375845242	-0.6349150066571008	0.5022417587340149	-1.4131929561905887	-1.3838567950786278	-0.05882126184700949	0.7231353979069212	0.5504131983701792	-2.6030556410444663	0.2059211042503494	-1.5317062637780368	0.3709362276283687	-1.0621693206236849	-0.23437645788131095	0.8105065870412946	0.07852791503903063	-1.1599592364992368	-0.548197042934956	1.1021626115791494	-1.1739539244643864	0.05995149759804928
-0.8689556575603554	-2.364175509171496	-0.4364639229088999	-2.429378572893556	-0.056690581534264	-0.194546853142878	-1.4475669904181516	-0.42924511326585585	-0.7238725453727985	0.6692216235161632	-0.5313762622633816	0.4200701806803321	-1.4976904030758522	-1.2162874425856411	-0.0927775542887482	0.5562875788941349	0.6623039537590529	-2.625193455571602	0.0662006930140632	-1.5321523840447402	0.4244850114487074	-1.2338447860108541	-0.1694120190563861	0.6392167335337755	0.1545301203213209	-0.9827396028605225	-0.41793370343505043	1.2239211520646216	-1.1783108918899106	0.1800353213646518
-0.8125229683605004	-2.4753771539054252	-0.3529176544884407	-2.4147951477397536	-0.011592370095988949	-0.46395968710583035	-1.2769173061456616	-0.1807281673654753	-0.7202432770693055	0.8056502699466682	-0.4569450835724015	0.3132644924600005	-1.5773613486114024	-1.0470193888419228	-0.19372076140777375	0.27595161669015417	0.8079678436240625	-2.6354223593060437	-0.07232843578780668	-1.4692494264392093	0.4747305944280222	-1.3926980989448812	-0.08198930651710257	0.4948184875649365	0.19119666042923472	-0.8221916666325841	-0.3060497104821075	1.2876598061883697	-1.1672602594251718	0.32753962611047255
-0.7623621911067051	-2.562352726036605	-0.24791674661276142	-2.41030107182501	0.043640679031594506	-0.7056097321985437	-1.0721834049608778	0.08861897071608682	-0.7021448994501227	0.8939761509849704	-0.42999009051817855	0.20682777329062504	-1.6220794448376108	-0.822855331387877	-0.3255723224847368	-0.0922822141060921	0.9244649913330647	-2.605118434521061	-0.19785982231419436	-1.3355694885207927	0.5455134695928379	-1.5472119085218705	-0.019945138577638348	0.3542256577572325	0.19289313822571227	-0.7010796874298304	-0.2146219525680649	1.287830515673806	-1.1390008226596198	0.4155236042090147
-0.7059004652774699	-2.573732564680392	-0.1181320310905348	-2.3748097769353933	0.09960023982149344	-0.8987659223056109	-0.8719757780541842	0.32563680032052744	-0.68196808623863	0.878455628757796	-0.49906375506174017	0.13066822036131276	-1.6232692335424244	-0.5427201428496214	-0.4858713094104978	-0.5371518785543059	1.0250414282582185	-2.534302947128782	-0.3274117870567298	-1.1700811755862446	0.5871420068999134	-1.6744909164870578	0.03493741266653573	0.22154348093903625	0.1572897242035935	-0.6247059788018681	-0.13449425462092318	1.2233876849226444	-1.111763691100053	0.4268494550482574
-0.6175855570184721	-2.5016042451153337	0.018240562228290968	-2.3456131645356333	0.1214864036487662	-1.0278856469365585	-0.676477305194398	0.5293900883295075	-0.6240276971114906	0.79421066824916	-0.600952193758262	0.08990799226178334	-1.6054448518137057	-0.2400502845548334	-0.6476603995950063	-0.9709137825134573	1.0871534279296013	-2.4173616963269344	-0.46698328798871225	-0.9521291192870844	0.6058122725230961	-1.7455331026669458	0.12129399456509678	0.08055857795109699	0.11159792221840578	-0.6014573732382116	-0.05990492598562676	1.0652040079827896	-1.070725439259635	0.3968955600655227
-0.5379235643146891	-2.3726378321361365	0.1463518863315983	-2.345806618134612	0.10993486821793855	-1.1064179292244325	-0.4950148545909114	0.6886347820248226	-0.5087384736027174	0.748061535025412	-0.6626831938229847	0.08189919344989574	-1.5925367668086507	0.07980010917456444	-0.7569572158918548	-1.3099897420259172	1.061128372701606	-2.223203918581735	-0.5969181649423064	-0.6888735499039454	0.6463123871826166	-1.7748492950291859	0.20252851403757127	-0.050993505582883084	0.0925295117859757	-0.5839444433892748	-0.013163768849796309	0.8606086896906907	-1.0308798768262053	0.3142764586803088
-0.5024553215271288	-2.1975410665338	0.2551047139149649	-2.3274582883237533	0.10924468213873602	-1.1698399723239143	-0.37109095124983166	0.8040723062452255	-0.38049899755724836	0.764906185722322	-0.6635681403562671	0.10247464405604693	-1.566743045642029	0.3750945936845343	-0.8210993879842639	-1.5989072205799586	0.9766636950897054	-1.9912140831575953	-0.6943905955581172	-0.45704715331023477	0.7060982707276238	-1.7958006528660981	0.28232607482037875	-0.15078766151758283	0.09917970474817714	-0.5682414378769833	0.02006644702125924	0.6818971971274514	-1.0253545605938368	0.2565444242708033
-0.477658040036685	-1.9917416490200353	0.3439177616433975	-2.3016247923370123	0.12539140383371147	-1.1837213667590363	-0.32301643202343505	0.9171930029679229	-0.2693666452330932	0.7776047948172844	-0.5298455439355498	0.10056468661581068	-1.5328452919765798	0.6181808929188768	-0.8682182592115977	-1.8547906822628826	0.8702072089817181	-1.7690278332253027	-0.786204434610462	-0.25098420211878597	0.75209688119705	-1.8106060172606917	0.38078092181583456	-0.1938003957025188	0.12924129130179737	-0.599698432685695	0.050840128116898774	0.5335719929713804	-1.0476992315247375	0.2625053983967177
-0.4703117728035669	-1.8096031309146294	0.37393311930489254	-2.318425493356038	0.15178193996734482	-1.112789716833997	-0.3394984711875971	0.9939458845661326	-0.17879481730670455	0.7958604020803011	-0.2912448245842564	0.04969036570777041	-1.4829864105918358	0.8048015024770244	-0.881877539083441	-2.0402285726497222	0.7402092985280145	-1.5672568589376272	-0.8933773079065024	-0.01761869060493778	0.7963925993074396	-1.8329318784233588	0.4147116882944938	-0.18688145722773203	0.1988195006614149	-0.6679147358527251	0.07900094949686712	0.39107225000573287	-1.0598208503957494	0.2592566674980906
-0.5109920905648224	-1.6982334617175066	0.3022767372820315	-2.3259106595319197	0.21244566377074098	-1.0080875925782702	-0.38238377697395787	1.009419741615012	-0.1323977396999288	0.8399039539669317	-0.07598755973244971	-0.021151692075437507	-1.4049317817873548	0.9149160481098475	-0.858261660164519	-2.1446916604435566	0.5990668905256188	-1.3768631476394044	-0.9725124981925829	0.21282473316198663	0.8969863491431205	-1.878074494793609	0.4025438929384159	-0.15717614804264154	0.3078917131230779	-0.7416117958138226	0.09418680083578906	0.2552301769719946	-1.062279251010153	0.2632207152918256
-0.5619804117559447	-1.6524849828743584	0.15530012676120158	-2.297874768726036	0.28960120230871234	-0.8779665870372488	-0.45688442279365765	1.0207488155257978	-0.1419425554584548	0.8264021849804888	0.08846899061433103	-0.10432165697287957	-1.3312546774628509	0.9793376803527549	-0.8087044381501425	-2.2047815592003572	0.467094811934722	-1.1910841392733524	-0.9912751965346083	0.3984999881649745	1.0391881195104673	-1.9146951905441594	0.42722713494645814	-0.13990186498391885	0.4343810976285953	-0.8141617206319733	0.08188179482439636	0.14493051069624668	-1.0721128534677637	0.31680987268382427
-0.5981019787045515	-1.6244248975204811	0.009627000082477322	-2.2947943921884475	0.31504727328133597	-0.673591499460487	-0.556439596940568	1.0727605300843206	-0.17278334205510246	0.7705934260349298	0.19152938553060278	-0.23109508206837978	-1.2812162053302094	1.0447699323271087	-0.7487390706466436	-2.227151354629719	0.3321084121020814	-0.9815723729704272	-0.9800856508113632	0.5578764534456501	1.1748655552974043	-1.9003807201944796	0.47061401667327096	-0.15782191563362283	0.5044795601791323	-0.875801115646128	0.07051473845452513	0.03857850127115172	-1.0665875372353948	0.3646764949149386
-0.6423392835648454	-1.629160132392395	-0.09033611888992485	-2.2611483470121714	0.2524582935728024	-0.46357282857239535	-0.6697564736905676	1.1427117162764293	-0.1959179289941117	0.716130502583198	0.22101963081529763	-0.4028827313802926	-1.2445123462288812	1.0720996701711472	-0.7144215410512709	-2.170879748541032	0.15933685867577616	-0.7422032660372426	-0.9487506682061504	0.68524378959018	1.3095581858646592	-1.8383709844409992	0.5474913065706213	-0.20934494414255028	0.507329642877219	-0.8758775913223259	0.07821932479559697	-0.07575417659796022	-1.0625713382118687	0.3344841609671695
-0.6766896161212802	-1.675382134722734	-0.14330336096041094	-2.165805484807655	0.13594398572885485	-0.3085108258167951	-0.7642367342529512	1.2427604046405296	-0.21556713932448024	0.6166037971124142	0.25058162852161214	-0.5597162820976506	-1.2154635427566398	1.0734328281147585	-0.6869449400528691	-2.068210101242827	-0.04903340406320835	-0.4870761182158675	-0.8709131248575582	0.7342724069011572	1.4531550969598928	-1.7184750229113117	0.7311670745647411	-0.26197500280744135	0.5018330548166244	-0.7942015691447617	0.08313239434642784	-0.1623038857127666	-1.0784170689047	0.26089593538272104
-0.6740472828477098	-1.6811713412274247	-0.14155951095542757	-2.085046047756944	-0.0025472999001551534	-0.15542862849702113	-0.8514703839761699	1.409146878512249	-0.2322745638934251	0.4554508502388961	0.29683802299088086	-0.6643949722595424	-1.1733944100619056	1.1127394849038215	-0.6821811250893001	-1.96798956085801	-0.25462284931861395	-0.27862764751943186	-0.7937563143286287	0.7215356732867049	1.5521075047627675	-1.5094719743489164	0.9739899163659216	-0.2985531242108236	0.4501696509878311	-0.6886396441019075	0.07699105740789161	-0.21887274144830632	-1.0944575243986683	0.1754751761583253
-0.6270369798816345	-1.6200409865261647	-0.11682854724842451	-2.015417633170563	-0.14548846946085175	0.007347788543017719	-0.9294914653454912	1.5905608481718227	-0.23086762287709423	0.2796890761501489	0.34486431052670835	-0.6649158697432422	-1.0960132465620367	1.153658832753705	-0.6939439099045606	-1.8623115617606836	-0.5101396435921645	-0.1517552157529627	-0.7846727857662206	0.6696741922821479	1.5792306818549104	-1.2599603492002527	1.2070553451291852	-0.3565338286295531	0.32594223687761864	-0.6059949300258548	0.08909507421038663	-0.31146129861032124	-1.1412888390730205	0.04603262301402823
-0.5534146060888726	-1.5340124613693689	-0.09222088606702517	-1.9330956862819426	-0.2882480111059693	0.07675476071862447	-0.9437789472839107	1.711205920437521	-0.22421662898170527	0.07633767443798282	0.4321630901610532	-0.5651422975528637	-1.0067566448575194	1.186235192182279	-0.6411581308295704	-1.732373905206344	-0.8010640986489909	-0.06737207642186058	-0.8423648922328487	0.5504708570183371	1.5532974777365545	-1.050289684736774	1.4369455587233326	-0.4053584711333095	0.21279847770440385	-0.5171811780699752	0.08147981640660219	-0.42075804665914723	-1.2521846133226902	-0.08168124763375051
-0.4748414869868358	-1.3998831148846667	-0.054543157171524206	-1.9077979079539138	-0.4167315985865736	-0.00628328566458457	-0.8843658823911837	1.774950559571566	-0.2538103542229673	-0.14874245839223188	0.5081967396014868	-0.4015587836092278	-0.9654507728413462	1.2333687762531922	-0.4969793518847925	-1.610169255520259	-1.0565384376937828	-0.027455959354199578	-0.926818307672564	0.3782238220431939	1.4772623080667535	-0.8981125308135709	1.611512862765186	-0.4307509753357809	0.08078988543433675	-0.41702353414498694	0.034068695241112154	-0.48035699576113366	-1.4105932390507043	-0.12272255449069244
-0.39793797407414344	-1.2135745351017386	0.0008549061180251283	-1.932812946406512	-0.5217125337912528	-0.1475776759066639	-0.7499035323723235	1.8045166792899596	-0.31175074335010483	-0.35224580927305693	0.5434032611416948	-0.20789343998191478	-0.954877367558946	1.2478184881581411	-0.3371996433673826	-1.5239105529723873	-1.2849475684060363	-0.03258104417748417	-1.0460316427164336	0.199039616920775	1.3701031900998444	-0.8028594503385438	1.7185662851456045	-0.471549649208786	-0.13423302034346649	-0.339936052539191	-0.03960501588698717	-0.5100177688552094	-1.5879631922898034	-0.12006992100465892
-0.32647882917018217	-1.0676223763884587	0.0792929270491419	-1.952128544212266	-0.6062240029101774	-0.306121405463209	-0.578133709515861	1.8021360858978288	-0.3669412023089572	-0.5514728764073712	0.5791838020548383	-0.02978990868013496	-0.9404203123532842	1.1909012449849186	-0.17572663569230765	-1.474986267623861	-1.4960137381710878	-0.053825690395167713	-1.1797530959794187	0.003259737876898394	1.2237980646504787	-0.8121864371919048	1.7964401754244992	-0.4727258687495016	-0.3528976984577099	-0.30358461445391993	-0.1763446743402551	-0.5281556516825217	-1.766258088334324	-0.10877387503604363
-0.24580055443810034	-0.9933402887042423	0.19081125413535718	-1.9628428973864902	-0.677204192318463	-0.563632650426871	-0.4183653714876726	1.7736539863847853	-0.42814313651941094	-0.711279987787065	0.5802840058529659	0.059609121959887525	-0.9447080414593131	1.1146102065343726	0.01078462219413101	-1.4811186770605305	-1.6391515419250609	-0.09508155992700688	-1.2599732041968412	-0.19894427300754342	1.0479282658351714	-0.9091085574196397	1.8304636489153965	-0.39361933885441985	-0.5904724490767161	-0.29631942521528104	-0.3479001302014344	-0.5037441952655259	-1.8885209228505857	-0.07884978492393663
-0.14604521420341782	-0.9675408961279206	0.3004448140444715	-1.9564142854819564	-0.7146740313024164	-0.8463807256012679	-0.2487443859147504	1.7038940978759727	-0.49283044733850573	-0.7531962513124928	0.541083266176065	0.08035820506060752	-0.9643283306669959	1.0295891338079166	0.1796178368745304	-1.5456825349032024	-1.7269914102231358	-0.19577565386167653	-1.2611857595318698	-0.3882331021708491	0.8897644441987739	-1.0284547176190233	1.8154451129330405	-0.32097048486914065	-0.8659352038170983	-0.3364181714341648	-0.4889722227131575	-0.4318755018980066	-1.9519038456219058	-0.0888344165848455
-0.05518960087367839	-1.005376950249617	0.36523148392649724	-1.9291224469798363	-0.6876659602558157	-0.9859001178663986	-0.0918792642164515	1.5653945751692615	-0.537788607996758	-0.6651742686115059	0.4919089398943636	0.11671250861050957	-0.9335509662462463	0.9148730430148853	0.32341280134356876	-1.637765097985269	-1.800778597802669	-0.33413167817824496	-1.2162999392351936	-0.5658781923731313	0.7335497162263349	-1.1565976991032603	1.7785940755689225	-0.2822936187950717	-1.0922001024595738	-0.41284286384625624	-0.5391748606688905	-0.3715937148542857	-1.9499322570103566	-0.14939791370416483
0.013496545924499382	-1.103289387439793	0.3723478011185433	-1.9022621588138993	-0.6224615385629441	-1.0541237580573717	-0.015549820708636882	1.3539256139339817	-0.5657995245946468	-0.4697459306936335	0.36909271155947027	0.14171558782811614	-0.873881940257661	0.7792994811685786	0.46725292045681127	-1.7403190394450465	-1.8733345837482531	-0.4590476460287727	-1.140164227935761	-0.740065850508445	0.5609215679258223	-1.2919273694050313	1.7330054023014871	-0.23561384721849787	-1.2574370398366879	-0.4876105832740995	-0.5009645788440411	-0.3310075346924631	-1.8538842488476714	-0.16590981203295582
0.06316370047883542	-1.2235185283327528	0.32394275249543486	-1.8837650185422867	-0.5641953032451885	-1.1302211072230175	-0.002176737614273952	1.0915714689418132	-0.5988786264445494	-0.2004702968081266	0.1754090081405894	0.16734808483851968	-0.8378964441479168	0.6061609688788899	0.617866236200722	-1.8670940697490281	-1.9554217685497648	-0.5326277019979286	-1.0392455874203947	-0.9433182440196463	0.4114978926141221	-1.3890262114889291	1.683662095038462	-0.21095936311999924	-1.3894003926988514	-0.49135789140771385	-0.37219749234370536	-0.2720274074751766	-1.7326437195373985	-0.1392344528194774
0.061160173051621726	-1.3311916593395459	0.25825773564114757	-1.8918751886533307	-0.5044760446028025	-1.1345448202437922	0.005458492733617345	0.856934232729506	-0.6622389360777856	0.055086497849999916	-0.03664331521230988	0.2534915062054145	-0.7753988638799643	0.39494144500635875	0.7470310959475233	-1.9774774396090826	-2.030588751063898	-0.5445578787027502	-0.9525372445155387	-1.186029975120981	0.2761692420091563	-1.4131585627368788	1.6391163756586902	-0.22671147971426392	-1.4343231247496315	-0.390817869101745	-0.166049560417832	-0.23869638044427713	-1.6335531363568894	-0.08221773530508014
0.0019109308019139904	-1.4246590857306052	0.19843839607634198	-1.9356998693451217	-0.4464095999921892	-1.0931964699345875	-0.025242448455659698	0.6806002793263624	-0.7632349178979119	0.1987652903278872	-0.30712602723554194	0.38961938194569606	-0.6994319775197805	0.17449732826593972	0.8456714162121228	-2.0536504499073387	-2.095906120506428	-0.5275876808231583	-0.8916754758573429	-1.4054096162735965	0.12928964684830832	-1.3657381979982288	1.6009674401232565	-0.23192374669860522	-1.3938338546736515	-0.23149354369294758	0.033220074136881286	-0.26325720766102745	-1.541545667817873	0.04346940413988502
-0.06256490473617655	-1.5055857771866976	0.15142490452791263	-1.965700058232948	-0.42577666878241355	-1.053554848449369	-0.12271736523233331	0.5720707270027818	-0.8795953351350307	0.2275705113005647	-0.6219995707659918	0.4775859445055402	-0.6403241726183724	-0.05095688203676372	0.9053432785282892	-2.1245395602507298	-2.1269621203421187	-0.5249081758947993	-0.8367063006693776	-1.5774558971287207	0.031116876511017903	-1.2534609120455975	1.5615669599226243	-0.2043863715689497	-1.323215138932191	-0.052769888422374955	0.16761485848634844	-0.3153449394039361	-1.4842478950822033	0.18233029640313
-0.10762975353379614	-1.5381214232420906	0.16373754244186875	-1.978110850659757	-0.4570711586366808	-0.9816674303828965	-0.23073072868678804	0.541463097675333	-0.9979222722017933	0.16179822829588425	-0.8743050026461845	0.5232295865147579	-0.6421425289408241	-0.24312514884413394	0.9225923526143832	-2.1641880942186296	-2.0752304241018065	-0.5452383878909006	-0.7664631828401746	-1.7174038247943568	0.002024088979508226	-1.0871263738670875	1.5135447275839726	-0.15846768322459973	-1.241241331806294	0.15809904274268255	0.25189633341736906	-0.367219284290052	-1.4861464618933273	0.3126371907956822
-0.14865851084760925	-1.5431621571379963	0.2309550335429547	-2.00936104741791	-0.49039988114543326	-0.8596021848911107	-0.3270397869372915	0.5396138867368018	-1.1092944440173693	0.015927026384509047	-1.0807367196390707	0.5526385902819932	-0.7080747822622976	-0.3507023938745982	0.8614078097173665	-2.1454051797805285	-1.9655685682226705	-0.5813904385115838	-0.7185566106562342	-1.773927262585993	0.024572025155199795	-0.9008222659414965	1.4707836181897573	-0.10078679947311123	-1.1778156819219092	0.35800646031961353	0.2968955840760876	-0.38962490425320573	-1.5207587952960981	0.49283743862216234
-0.1897308231054943	-1.5574136866073314	0.3123170857955561	-2.0528137019578176	-0.4834798575618729	-0.7513500646814844	-0.44764899446865875	0.49157691293122346	-1.1759322867000146	-0.14635468574189642	-1.2775536121352418	0.5433492518226748	-0.7709090951825539	-0.421940333667907	0.7407320230810023	-2.087745103630712	-1.8249993058084943	-0.6415091721025699	-0.6998151852148249	-1.7463347240902336	0.1355472633483864	-0.7313067343519484	1.4576887527113118	-0.044305198390589315	-1.122668843684345	0.4944645585457458	0.2914688754358541	-0.36954520102908506	-1.5722878457979736	0.7300245990924144
-0.20760286848882864	-1.5683047268127286	0.405903702729543	-2.1090491750764166	-0.47374460128683504	-0.6953921156389198	-0.5953929876974733	0.4004767050857721	-1.1677304600934406	-0.27733486912481925	-1.4271813286811228	0.5052586233271074	-0.806849693605322	-0.48414720352062446	0.5790332421849025	-2.0128834261679707	-1.6351819780362837	-0.6900379835828045	-0.6795208380285558	-1.6863538542316288	0.3159512695293244	-0.6289258723447784	1.4806569149929734	-0.025577938252161824	-1.0389533193540652	0.5934495754357247	0.25285661519321107	-0.3436827139858997	-1.6420966870069411	0.9373770840624462
-0.22681059882363924	-1.5441550289659756	0.5055497580646736	-2.1997789129975884	-0.47714104330816093	-0.6698594524320256	-0.6947424221044732	0.3248290989910486	-1.1145225089303286	-0.38317831860694207	-1.55815341560651	0.4988342210281429	-0.8506698360920483	-0.5273888264980917	0.37719198259105724	-1.9339334757474493	-1.4289344767351462	-0.7097302182150154	-0.6360815749736694	-1.627644427133132	0.5076395021858126	-0.610173719829081	1.5930641673300676	-0.07366456065194107	-0.8935086229358822	0.6529731434084529	0.19720493646292278	-0.32806279606873046	-1.7026074189614318	1.1075032856161229
-0.28424505173710296	-1.5227395473839735	0.599823346212741	-2.293856886285704	-0.44706346048827283	-0.6599149124842405	-0.7492177332392833	0.2577473780483862	-1.075559835557581	-0.44786525040692704	-1.7388260132387914	0.512138810924314	-0.8482229121519586	-0.5545035388673526	0.16990958837057865	-1.8799952707337249	-1.25771253915847	-0.7709547792367485	-0.5690506651372601	-1.5813817554757315	0.7065906733374729	-0.6509964686040927	1.7920134155901948	-0.14386872304279574	-0.6862216559100263	0.6603912839994868	0.15024045798387237	-0.33075147046430986	-1.7459823684155373	1.2080053093790888
-0.35934829362823983	-1.5227548223351732	0.6902745560670629	-2.3503006940493583	-0.4112645983276469	-0.6748658569823942	-0.7966064533326349	0.19755237370440187	-1.0559905650576877	-0.4408972956727674	-1.9072528642483964	0.5096862519385621	-0.7643540328843317	-0.573963344334586	-0.04927105459777177	-1.82698271242742	-1.103090596025754	-0.9023993821111287	-0.4599206849846801	-1.577054388888682	0.8945653696447338	-0.7172082573820309	1.982897153785722	-0.21545667312860917	-0.44993622841634406	0.5645417698335499	0.10278467254973984	-0.3603268888156699	-1.764773311725623	1.1998089699559529
-0.44256727343106056	-1.5271081834270945	0.765277720927765	-2.388158075264948	-0.4226526686344524	-0.6905222493944648	-0.8046074432181489	0.1591865605543655	-1.0678376479338505	-0.4076855488090164	-2.0152641762562595	0.4809500740877766	-0.6897340771333742	-0.5512781567457099	-0.27215437839088563	-1.762978099470478	-0.9591036876966438	-1.0858816719671627	-0.26948567868333956	-1.5796641924489125	1.0517238692860358	-0.7718153109382143	2.154984545250242	-0.27018547646418684	-0.2042410040781893	0.37549389827648055	0.050415817564778774	-0.394426108531021	-1.7434996272009937	1.1273533294554274
-0.5432663041205905	-1.5399849672884558	0.82278954179911	-2.400315889908476	-0.42138127322540087	-0.6362255164072546	-0.7632994754377879	0.14668844524565666	-1.1525259043373965	-0.3842853768357338	-2.1285612499899234	0.4178563663746074	-0.6285385297876729	-0.5333880372443413	-0.44970243940274274	-1.687827157411668	-0.8477860778959906	-1.3272285087284206	-0.06343636333092754	-1.5696041804346954	1.185431694633605	-0.7722865692213319	2.324267549594599	-0.2785804551469292	0.026977609730005136	0.1481317129451083	0.03125484631655155	-0.40422056525777295	-1.6639058647347027	1.0676839784549963
-0.6485676405668357	-1.5544656210257872	0.933550439085181	-2.3540655987064087	-0.39201203927627004	-0.5377586414551712	-0.7102414825112697	0.15153465322250823	-1.2821083695348183	-0.36205738416352323	-2.2401601830786504	0.3317346490695271	-0.5500349241134528	-0.5205295138527324	-0.5723650303841045	-1.6018191508470554	-0.7708784310028236	-1.5956255857187993	0.08460175204564287	-1.5257059461908375	1.2666781252575678	-0.6638775283426226	2.4066840834730967	-0.2565321045406042	0.22860965076759615	-0.07339282910328855	0.05977298184567566	-0.36064696910086225	-1.5573670579105623	1.0309345729687192
-0.733906294314392	-1.560865825578468	1.0911134521615033	-2.2671007654422928	-0.37007138707432236	-0.42402223262445704	-0.6412500897270264	0.1389727720193684	-1.3928410227066048	-0.36385906716332167	-2.3200923807602907	0.2097361175746087	-0.5109290387590091	-0.473890488373804	-0.6537336992405051	-1.5247590624541876	-0.7164932829652036	-1.7982471964916669	0.19300845357732552	-1.3921375383390961	1.2538346238508482	-0.452243287699489	2.4360722063521543	-0.22708048976625594	0.4068529179177201	-0.23615855994092166	0.1229505898424557	-0.2592241960676601	-1.4677936493858101	0.969059661541699
-0.8144684225289552	-1.5524493274674274	1.2672599173111103	-2.1689900286677664	-0.35466933983322035	-0.3037547414939386	-0.516891846935018	0.10906656753067093	-1.4660659074202615	-0.4355139536974667	-2.40963940293864	0.050298079438748866	-0.5377329578825495	-0.4394649098621549	-0.6410226668969555	-1.4508808846180838	-0.684036260580533	-1.9437910991081115	0.26661268970362606	-1.1440277520106212	1.1565030413053736	-0.19216762270428736	2.4998778075241175	-0.21035972178551637	0.5504201789078026	-0.29825680901225404	0.24664828185170884	-0.12176038292230114	-1.4288730297577974	0.9030716779677942
-0.8899781772314131	-1.5434829311131928	1.5066429634494256	-2.0482303397666204	-0.3593553400551566	-0.20449139309066222	-0.3806235591991441	0.11040565131374754	-1.516140217228816	-0.5719860141761577	-2.538793761849724	-0.10169546549256307	-0.6016897129771592	-0.44628121741255633	-0.5681882257951966	-1.372355188938465	-0.6812342154825743	-2.080594711839203	0.267931609541727	-0.8003590045537446	0.9746218272949114	0.04778138644946125	2.575132724707324	-0.223159757963874	0.6615507844291947	-0.30004124145683064	0.4439303564517701	0.037639599101268476	-1.4836637206787837	0.8171144310720665
-0.9420408537095918	-1.5410694888236365	1.7741566000721314	-1.893750200458819	-0.4335321807776332	-0.13599467628785242	-0.2539564593258875	0.16337385428875273	-1.5333112928145085	-0.7301650987488026	-2.636377055249212	-0.23751948436735257	-0.7037421554692953	-0.47380447818389354	-0.4839522370318118	-1.300540431887653	-0.7002329303512963	-2.1948989895369513	0.2681017927466437	-0.434161183628221	0.7349653737296287	0.2593959913307994	2.656181830155327	-0.24834469401210318	0.7729075869901176	-0.29425458195798365	0.6368353327247304	0.2048922174547811	-1.5954114159334474	0.6551249592002645
-0.9651685290106897	-1.5343026854421633	1.983876581479251	-1.7457433161937783	-0.5407834649270533	-0.0626963623935491	-0.15591004327167207	0.2481399832872735	-1.5221996563787026	-0.8829174272979596	-2.693659405173668	-0.3756441337951463	-0.8510065687443527	-0.47926612524320705	-0.4078666615473289	-1.239274190440172	-0.7135850997953453	-2.2835778431182745	0.3106050481744889	-0.08429136446413159	0.5094244616464898	0.4278904633069273	2.788358852851912	-0.2338841125997932	0.8691091879024873	-0.2868364413669505	0.7670093436873469	0.3498245705878566	-1.6795568706264015	0.4778157838248542
-0.9541926831050833	-1.5103668369122099	2.154122140046346	-1.6214270572806313	-0.6419502139045727	0.0020455509964862006	-0.1055495269351284	0.3465732689924287	-1.4992569250328305	-0.9992453694174632	-2.742714144086007	-0.4394540755484009	-0.9974852724973658	-0.509176168784559	-0.35135562432547307	-1.1346375438886958	-0.7247720525727928	-2.3643457773873067	0.3420038494815474	0.22395543381629804	0.31045277371941976	0.5432505638616114	2.92391968149514	-0.16208859435973536	0.9210666478826719	-0.34592664717456173	0.8710324253589674	0.4431599817486454	-1.713585029625749	0.3462868897364877
-0.9203214549334173	-1.4649085821418546	2.3144858819185474	-1.5079888430485389	-0.7395388929451856	0.04039005857546695	-0.08872458820444439	0.43905507121724463	-1.482917223684063	-1.0317190774620182	-2.776868296775825	-0.4341582844641193	-1.083105161556981	-0.5587610432679201	-0.30872964019648147	-1.013435678135647	-0.7490139881929972	-2.4405415405484296	0.38727258198928455	0.4388292602751891	0.16843565433076396	0.6221077832365234	2.99069190705868	-0.02636208461263273	0.9655596055583409	-0.4912559238394511	0.9221730129562198	0.47043082204665404	-1.7217391306735195	0.18441663734720265
-0.8793072159342936	-1.3851275120257405	2.4152592746306363	-1.4104287049788007	-0.8034174308543323	0.089475579553429	-0.10822414355399992	0.4667719799971026	-1.4767138928393235	-0.9756498342273326	-2.74503413905163	-0.415362566927278	-1.1577700149949153	-0.6073783031147879	-0.29021623607266084	-0.918248341722436	-0.7416692336180505	-2.479713350691547	0.42254305120819263	0.5294585924564907	0.09285185371998435	0.7043030821168478	3.0192688435806665	0.1467266928983287	1.029573367745506	-0.6747720548183251	0.9092427071838133	0.4275614025171578	-1.651857267664124	-0.008331461014332343
-0.8637871375307329	-1.288849494613934	2.4716261434785083	-1.3358449020493437	-0.8108278498099564	0.12898066273272765	-0.1594304788212988	0.38804235567149387	-1.4676327280975419	-0.8825701149124558	-2.677921707365613	-0.3940491782192173	-1.2020840320383568	-0.6011210617988016	-0.278611492512122	-0.8254136906905888	-0.683378204534792	-2.443348640949565	0.37699777099246556	0.5435559928843972	0.06882670971476525	0.8130852024696914	3.016557163472741	0.31582554922216033	1.1048291227973435	-0.8752657859127577	0.9191581748227542	0.3368293110092304	-1.5268926265320304	-0.18155736911349135
-0.8733692252261049	-1.2134065106385385	2.5273412704053286	-1.2841183858915641	-0.7681452896488838	0.09828230028522138	-0.23902889819662737	0.21914775661877234	-1.466065907420262	-0.8033394769695248	-2.636209632932104	-0.3539617760361341	-1.152314946027563	-0.5257116277948339	-0.218962207518057	-0.7344881859927979	-0.6233465110725045	-2.321686357654902	0.2786318785508426	0.4995685345871962	0.10971664310707938	0.8938274549770762	2.931915661300563	0.4802656536396343	1.1364514689237237	-1.0841718413887733	0.9200961244642751	0.2531603244611168	-1.4369784496052789	-0.3507596196776553
-0.8824722085367064	-1.1522303310836792	2.5787936528755298	-1.2743266575740109	-0.6968381699925574	0.04596537273383616	-0.3702908522612822	0.02179231335114932	-1.4695832599610938	-0.7277122050261873	-2.5828258312488543	-0.30610431972119245	-1.0254565314822326	-0.397319916806046	-0.15188498355235985	-0.6942804071391643	-0.5974700491451612	-2.163893289651685	0.1683318888644651	0.4006859774718383	0.2051811990902362	0.9312139454376916	2.763907378374461	0.6062133970090346	1.1615819600155746	-1.3112026321232977	0.8381818557713817	0.20937334144741274	-1.3930680069480363	-0.5289927460425794
-0.8777537562624695	-1.085845393169717	2.6501329712611197	-1.292362485417287	-0.6200277244941855	0.02341379587284655	-0.5788423686200121	-0.15101326056007708	-1.4994967445242482	-0.6639369682381511	-2.473953490181583	-0.24561509942652376	-0.8675962640812852	-0.1985503679230542	-0.13745807472904198	-0.7047710698232785	-0.5939462651583367	-1.9829416433391025	0.028824206634324657	0.2769099094742904	0.3344574009492224	0.9548161311171383	2.5980081799767487	0.6727043957517529	1.2306172964803221	-1.5294132282031918	0.7264988520273361	0.19620737238335134	-1.3321921659914024	-0.7073152870193954
-0.8532323227511343	-1.010219109779929	2.75712433419299	-1.2991780045197812	-0.5803238621486105	0.010510925963479852	-0.8406118977029697	-0.2742939897956377	-1.5461656175546332	-0.6072382213047437	-2.306579008022367	-0.16826182309706186	-0.6160120751218963	0.023742967900441038	-0.1123520925513712	-0.7202756521725964	-0.6379298821505124	-1.7797458529387324	-0.1154486053334733	0.16000409358401066	0.5047261200775744	0.922338581105657	2.444392660700406	0.6915239084031779	1.26031696777069	-1.6526920182315057	0.5827245712626558	0.19772241906657145	-1.2812229492928067	-0.8670991984646127
-0.8019100803221416	-0.9135744935393323	2.874719714326868	-1.3309787999827192	-0.5839019320855168	0.003638497898879872	-1.1293790526567633	-0.36817864169796205	-1.5755195233044748	-0.5097085620506061	-2.0935460682406917	-0.09108217926217044	-0.29009976537687865	0.18595818607150344	-0.06521064400193471	-0.7541003256063045	-0.7756970994667329	-1.5815475518888698	-0.22934371522370994	0.0675010562825434	0.6909774072503907	0.7999685135896044	2.301809275880241	0.6852276743911206	1.18490287479118	-1.7119606672835785	0.3955812856447574	0.20994948596074764	-1.2668863358088176	-0.9556196642344815
-0.7386973381620761	-0.7930551285735776	2.966245417618603	-1.4028840146186188	-0.6130532125359496	0.015722137972729713	-1.387285246623571	-0.45670695846798165	-1.6094619753234913	-0.34586394418943545	-1.826076957925385	-0.037082473451932205	0.035588055933266506	0.2495197164153095	-0.010754143091379353	-0.796757211373326	-0.9886525269114639	-1.39972400317896	-0.3199662718416417	-0.02475661487223349	0.8404215993374999	0.6286268561529751	2.221038291468946	0.6590510238281717	1.0864166837795524	-1.7744667866279602	0.2082816750866078	0.20171275328857882	-1.237409869036135	-0.983517023143774
-0.7162375053367158	-0.6671742557367234	3.0088200182452622	-1.4534944523207491	-0.6552453773249575	0.019135595620711203	-1.5928421067680083	-0.5137986892829318	-1.6430846680206144	-0.1707750878475981	-1.512781967670516	0.001116675352740372	0.39274915581225844	0.22969436764095746	0.1268320577995487	-0.8099283926476813	-1.1888501581147413	-1.2362529366370787	-0.40784462428029694	-0.11853109493381067	0.9255457005139714	0.43052165538766357	2.1665497450267805	0.5870018111773754	0.9619404529258526	-1.775562937986774	0.03270643504747687	0.16016633227119298	-1.175998534876363	-0.9619382968079538
-0.7140597581332226	-0.5630907382618632	2.995027750024049	-1.4784797286811957	-0.711295752072647	-0.005509568597708138	-1.7478327108359903	-0.5476371239282786	-1.6220604926061046	-0.000526897878711241	-1.194009875898864	0.02418809306828846	0.7437817214192884	0.11914977105858529	0.3904900253092706	-0.7864786760596634	-1.3328582940582279	-1.0835849534571422	-0.496233526333702	-0.2094950173151402	0.9069164684416091	0.19603138801335496	2.0955593504064667	0.48743828652516646	0.7904152378497844	-1.7012795645081749	-0.12946952439848824	0.07649734572307909	-1.128266617996733	-0.9167243080628685
-0.6733504037425893	-0.5131416478387937	2.9219974255730223	-1.5385098685489988	-0.7527795679908973	-0.030018194510209213	-1.87452267068035	-0.596162969591174	-1.5551348665337539	0.14204483637038184	-0.9355098182857159	-0.005329431008048937	1.0544063687496261	-0.06405193345062078	0.6988736679034888	-0.7378436553072072	-1.4627925216687938	-0.9366162347279985	-0.5886004608020271	-0.30059277577647947	0.8000240685550312	-0.041502422439417444	2.0297141949652953	0.4094387867860476	0.668924807917891	-1.6368105694747566	-0.2508000101696166	-0.012911747272738926	-1.1220597649603725	-0.8801537318003634
-0.5981600519633099	-0.50144103521981	2.8442816051490163	-1.6229746860724639	-0.7437526605866187	-0.07416558009075831	-1.9789012987296715	-0.6372494609036481	-1.4826454282604524	0.1855457126546652	-0.704754030364578	-0.07434834759830483	1.3121864385114441	-0.2559406671407815	0.9965782371433592	-0.6691336715875404	-1.5807331471555313	-0.8216101819299642	-0.6747344353902903	-0.3698975592092366	0.673907450109193	-0.27340076925657997	1.952628314290416	0.32756468150104806	0.6335249712313511	-1.5764967528480034	-0.35363948872217266	-0.07462322625696256	-1.107577107875529	-0.8382480836951676
-0.5225777056874022	-0.5039614021677633	2.812522397482543	-1.6848054325153814	-0.6999984957236306	-0.13524371560528933	-2.039891701628399	-0.670620278989829	-1.3770609001711545	0.14050363765970847	-0.44266635167056634	-0.18356318668074972	1.5025301824381585	-0.41146859304631117	1.296224456084019	-0.5817564792682016	-1.6438216170883226	-0.7310173962569573	-0.7585922096128002	-0.41803393598680055	0.5731290492948201	-0.5097171624779667	1.8561898448111065	0.252678704075587	0.691182596607702	-1.4890595630636532	-0.441940747831144	-0.12767119885543582	-1.045167809109911	-0.8397085223560172
-0.4260744679432708	-0.5238035637761922	2.83147575713264	-1.730356314551908	-0.6440389349337313	-0.17768437236185133	-2.0673922468634687	-0.7351088535589168	-1.2510117754806571	0.037547222382083786	-0.15644594183928084	-0.3328003157608192	1.5913378072729334	-0.5530413656388723	1.5177531405510003	-0.48606775088846865	-1.7023886051584989	-0.6518656713097923	-0.8643610714682837	-0.4590770005237411	0.5341676927910565	-0.7350964363786808	1.7887454934088507	0.2583522336249128	0.8371927856247154	-1.425482784252525	-0.4900441651606121	-0.15923111497496195	-0.948316561142519	-0.8973809470242677
-0.31794206013248616	-0.5403157860230823	2.863657716315469	-1.7875888177575532	-0.5458872093548217	-0.2191920173612969	-2.073175819552141	-0.7963028569156739	-1.1589210907752707	-0.08210189442379243	0.1256845799598213	-0.4853798703612922	1.5999357143284725	-0.6828952498561403	1.6023729437901237	-0.4021424494155541	-1.8057034043384754	-0.5741387624753231	-0.9664497215174512	-0.5022837483542084	0.5442619462928224	-0.9075376964759162	1.7303864292057962	0.3137959939362215	0.9943092492826817	-1.368890783867318	-0.5057436555889379	-0.15810016463396565	-0.8318711300603369	-0.9262022569230799
-0.26940733412396517	-0.5302495931824688	2.8853061168823566	-1.8273658539168582	-0.37946155030975465	-0.25212050547214965	-1.997395015350757	-0.8271017839264199	-1.0734014601348014	-0.16584759337826918	0.39798501999735814	-0.5747354928776716	1.5246422932729005	-0.7313619918706662	1.6236859358546198	-0.3557829768188399	-1.8999540121788479	-0.5390287415490003	-1.0246098317975956	-0.5302331830633314	0.5607369169471268	-0.9943866709020224	1.6321169962348108	0.3899043171588991	1.105960107994994	-1.2794142427177355	-0.48341152126699105	-0.14265095620222942	-0.7165210259845709	-0.9491818121784918
-0.28823758827683754	-0.49736262324948355	2.9027446169321682	-1.820490810630064	-0.20081233254621997	-0.21580131609763717	-1.8396840747216998	-0.8655526182690281	-0.9811029318701859	-0.18792363688181868	0.6106591976709437	-0.595701616596599	1.3946634894828698	-0.6798848932092764	1.636058308366636	-0.33888992440838966	-1.9532990071119236	-0.5455999083971127	-1.0671556330266694	-0.5938053210689199	0.5531457100453946	-1.0105861743841715	1.517392068591796	0.5161057549390432	1.1762395281771574	-1.1904220475173963	-0.40178757032028206	-0.13185358124855845	-0.633032767495466	-1.0157658931649858
-0.3286420580589833	-0.4767108892274681	2.899362604801295	-1.7855054713070082	-0.08856628071838119	-0.13783794341776162	-1.6826817931967892	-0.9214327970897699	-0.9481197578168505	-0.17277213406423667	0.7437121048232355	-0.5717837404700383	1.250205181643691	-0.5802205856505698	1.5755962397768926	-0.33428097517768374	-1.9649317397913222	-0.5778390311859104	-1.1013411843142307	-0.7137670607861311	0.504644052975937	-0.950913094284479	1.3999554608408578	0.6137781030748075	1.1602473974823448	-1.1188917983818616	-0.2983004598723881	-0.1327498060470837	-0.6165054999986429	-1.0653611978926156
-0.36723173850488283	-0.4686304400428198	2.8663879865252886	-1.7429754416237706	-0.04826304625139621	-0.07011494368182289	-1.5231420548796162	-0.9760589133200102	-0.9974586211850479	-0.1385184500439763	0.8218265744905701	-0.49901002118477394	1.0985632438886612	-0.4508397574778111	1.4420288022201582	-0.3375207386536617	-1.9104616812961885	-0.6072923194857016	-1.062518140692698	-0.8674331866529708	0.4216331796667047	-0.8073167682663647	1.2894487022546186	0.6402315111767487	1.0446833299861535	-1.03902570054094	-0.2215225820735455	-0.16998581255727546	-0.7034988049082831	-1.0508164210253785
-0.3907223716732298	-0.46617117289966636	2.7857481347798023	-1.6998948132357465	-0.038564115559476274	-0.001754765184932522	-1.3703460080373744	-1.033065622942386	-1.0811556236907243	-0.11040785384230481	0.8612664889061972	-0.3656385612957402	0.9761945980407439	-0.3434130302796869	1.329187346353261	-0.3477992739673255	-1.7965967577701165	-0.6168832458562474	-0.9743419676454381	-1.0831100295919287	0.36519153051354075	-0.6382135876745412	1.185361904265778	0.6309140073640305	0.9112044569591372	-0.9688720135769391	-0.1452136790954598	-0.21750706556483707	-0.8525119589812601	-0.9931439963571297
-0.3836083974751528	-0.4799797287842086	2.678827230433991	-1.62918008228587	-0.08527881544640444	0.06840316767323004	-1.250262579841344	-1.0800823424370538	-1.1985232827918084	-0.0964719443739852	0.8875039577442483	-0.2124947010879251	0.8716278850780566	-0.33820941379010483	1.2300954796466192	-0.3578078289913263	-1.6241648461738691	-0.6128427225515819	-0.8807199320408573	-1.3680470439369772	0.3647606782299294	-0.4849761026143252	1.1117757133028352	0.5664064376507505	0.8159981230207011	-0.9915852894072167	-0.08587719820205157	-0.2537614925337842	-0.9873588837712426	-0.9208671850803842
-0.342129572405952	-0.5356722008583693	2.5746718255910297	-1.518643672038462	-0.16661179604269485	0.08683583897232779	-1.1543878610417717	-1.0829730629846455	-1.3557009774686564	-0.09742705343412081	0.9044853641936674	-0.05472787571227381	0.7844365769743461	-0.4409270830906304	1.0911772167516638	-0.3454465885859669	-1.4065181159514957	-0.5423249579291199	-0.7407867917984281	-1.6629325402295667	0.406676450392748	-0.3257497102061619	1.0986576710713318	0.4554958538998887	0.7503557421489143	-1.072802457527604	-0.08547521978425594	-0.3002158112573863	-1.1292889232027221	-0.882716950674516
-0.2962952529297631	-0.6335999129997463	2.4468071065389316	-1.3896994077958948	-0.19334742521592757	0.05565959245410566	-1.0880939448475018	-1.054405942279024	-1.5127507684167447	-0.11292586863720544	0.9102255579230463	0.10703249703841478	0.7433102957060654	-0.6240857825048829	0.9784486474952777	-0.33597799414129925	-1.1892747104023118	-0.4191527948732404	-0.5584354877306094	-1.9309392904531262	0.43665145926689297	-0.19197126508631823	1.1253109370894063	0.3194695234855483	0.699189971807088	-1.1611063716421781	-0.07982518980080539	-0.3469688715804996	-1.3117217212714822	-0.8825083165801079
-0.27927978811313636	-0.7344298658690662	2.2849989636525043	-1.2464842203671047	-0.18546477367979708	-0.01663744053012554	-1.0532324889177553	-1.0202699334596599	-1.651206554796716	-0.15317069130739777	0.8677720417994935	0.21116858565478402	0.7291899731527081	-0.8791274981367716	0.9396608081236643	-0.3465072254382222	-0.9714581592649104	-0.2975968411392225	-0.39008175226715724	-2.161181960100035	0.4070867859009498	-0.10724295293423862	1.1686746420631589	0.14167586781173122	0.6891920626598342	-1.2827281886862374	-0.01235981201420711	-0.3719778111965149	-1.4792337314528297	-0.9152042596607629
-0.307764721534828	-0.8350917942751911	2.157768371874944	-1.0696378688081116	-0.19934114643003578	-0.12165815416632904	-0.9891788498914329	-0.988897113399025	-1.766959429322235	-0.2500057257905306	0.7940823047985551	0.22673039798032396	0.7170002511392396	-1.157714503256639	0.9391641070374155	-0.354143810774451	-0.7351523560038709	-0.2200400596017912	-0.2540840986384191	-2.2976055376586926	0.34863449275759945	-0.07533484001485669	1.218133833091477	-0.06496976130195406	0.7339564567829455	-1.3875763407512562	0.03813314368771042	-0.381068091295851	-1.5941700453261682	-0.9730853184234203
-0.3689448996382982	-0.9597506710160679	2.0745920110312994	-0.8946665290546058	-0.20775051892134383	-0.2168025970077112	-0.9175585604305201	-0.9835195229685765	-1.8883560558791757	-0.37243334168043285	0.7074053794848931	0.16535131115100088	0.7043615522560277	-1.4147559558039486	0.9520557579577836	-0.3936187859847097	-0.5136846551933745	-0.13740072506533543	-0.13691296205354533	-2.362582954504405	0.3014869428652072	-0.06066692595283838	1.230927400780153	-0.24753748452337682	0.7790827661693042	-1.4062618976352017	0.06653961854522514	-0.39534367201523213	-1.683986859852352	-0.9950217032067922
-0.4406508558919865	-1.1011661692230321	1.9820094289486658	-0.7811687906382099	-0.2009394720871307	-0.29792910710805504	-0.9165984416442601	-1.0066452873493177	-2.0456776422508747	-0.46208335118846583	0.6281189535978108	0.08209453000627764	0.6663332113889614	-1.6476715500813817	0.960951222866055	-0.4905031413615255	-0.31299878885939025	-0.09346535060513932	-0.048311330993992714	-2.4051651339614812	0.24520942791532466	-0.06751980681983286	1.200310909988957	-0.3883148193570717	0.8022001036093338	-1.3732753893025635	0.11316911500944678	-0.41689574455121753	-1.7508991696443477	-0.9676906368394571
-0.5066511144725236	-1.2223423570903718	1.8910297796988949	-0.7386536420010464	-0.20484447227208005	-0.33258708042722	-0.9367609361557598	-1.0076867969583756	-2.1852365982913797	-0.5397510833966372	0.5422313049219433	0.018327996376662478	0.5691521679335159	-1.8323139252715872	0.9869151432836094	-0.6059004308867803	-0.09486382350631237	-0.12151508870436359	0.011614430037161904	-2.403915997214704	0.20239091763446462	-0.10779275426454342	1.1597979456414858	-0.45685843651398217	0.813170660026568	-1.3309078646898542	0.115826638993759	-0.4307658902426903	-1.7780145982031992	-0.9195557707726814
-0.578197369264623	-1.3336814763850975	1.8180699138339302	-0.7601269914877171	-0.20651544909540615	-0.31185601431181825	-0.9448533659256789	-0.9752087013942472	-2.2513788140250925	-0.6314632601935958	0.4701679561443335	-0.021390436755466955	0.4110000655672369	-1.9350530971195916	1.0717832970658527	-0.7007792183975206	0.14381947256511632	-0.14852279710923072	0.06717924644233439	-2.3547758498370497	0.23739253648408204	-0.17659646359962666	1.111358531747769	-0.427960336817617	0.8233495268054443	-1.27115486968854	0.03844579356822071	-0.4437184724499579	-1.7654305079294776	-0.8901681683319078
-0.6706790338396373	-1.4480755859197652	1.7705632121830828	-0.8134160174834044	-0.21850289152362165	-0.23980930155510644	-0.9881958711340687	-0.9496598330250837	-2.2841701324852917	-0.7055493334262619	0.43587029861128046	-0.045395129129311595	0.2111380120020115	-1.939826662659624	1.1689335140717045	-0.7701255842285402	0.3957700276230883	-0.1365713544922778	0.11829802661907163	-2.306639473059486	0.3340675822164357	-0.2623065638415336	1.1129577277088558	-0.3008594370357494	0.8506515094767864	-1.21109597198244	-0.04449575330348369	-0.4910903546577641	-1.7211792968702369	-0.8855782182549493
-0.7880015348491651	-1.5378922989740915	1.7275306307470326	-0.8837587222813988	-0.24365835783131673	-0.1562251019482201	-1.067771430538294	-0.9486395787141697	-2.291460645024469	-0.7714952726236969	0.4368748325139208	-0.06746816000110382	0.03154726410559623	-1.8828449118439656	1.292995899023401	-0.7883878223937182	0.6559568970598993	-0.11834646779702702	0.13204032041606265	-2.2570085933884547	0.4440169816391174	-0.36187951191180134	1.170992317369077	-0.1298463410672248	0.9087162895242946	-1.1668930311410237	-0.13922866709717782	-0.5441810046275933	-1.6420480058066544	-0.922178599388082
-0.9120895705042129	-1.6002140998689325	1.6981141710670495	-0.955396078087946	-0.2631833587560627	-0.058349892988451946	-1.1566967181230192	-0.9668341139254872	-2.274753220455522	-0.8989589181033958	0.4937027504347979	-0.10479914633294081	-0.09254994269082503	-1.8121875408325514	1.523149120533431	-0.7282400707177039	0.9212596215619178	-0.11147757817909891	0.1098952308763272	-2.188640662515777	0.556182192806088	-0.45723077119581046	1.2002645564828403	0.041651080594533464	0.9987200915535247	-1.1511390418446041	-0.2716358914919903	-0.588608148211671	-1.5045479556011319	-0.9859610225354004
-1.0076491177934976	-1.646741601223266	1.69878352763462	-1.0255155671948095	-0.27527977793362546	0.06480765895069289	-1.2494167609105904	-1.0148073218366385	-2.2685498896107856	-1.0658859333859048	0.5858089423174982	-0.15958019836872903	-0.15008632854813797	-1.7715047210049206	1.7940092537937637	-0.6033356181349694	1.1425575014573863	-0.0765589504619447	0.0787091585754135	-2.1445193681385653	0.653534292126973	-0.5270751759061102	1.1613971416025692	0.18655671538485868	1.1183104663533632	-1.1482584580412123	-0.38901358948813336	-0.654843428559883	-1.3563867225331503	-1.0640497835849148
-1.0691341805054568	-1.6769554546963032	1.7338542888459028	-1.1274804949028407	-0.28641356915862065	0.17572227612574443	-1.3212199301403182	-1.1170027953132915	-2.2827312155367707	-1.2013594707562754	0.6842054298286486	-0.1784193240292138	-0.13223949797593168	-1.7450780901549439	2.0298745377956555	-0.4623673383171834	1.2719610387084952	-0.026413929659841774	0.02216578874197381	-2.154311707992762	0.6555859696679823	-0.5698025935753869	1.088575783490579	0.23381306516766648	1.2609503194813705	-1.1394892471707103	-0.444017636323084	-0.722977851933545	-1.2347810842207383	-1.1371313263686633
-1.0994919765221547	-1.6974391642551214	1.8025337956077319	-1.282198730947848	-0.3021425466477643	0.2677718506996232	-1.3599447211862135	-1.2684893051860242	-2.2856889892642895	-1.317578877755309	0.7836782036640548	-0.1424339895302686	-0.05378078998868385	-1.7401755093300484	2.235124973026938	-0.3590998775204365	1.302274072040937	0.027516423501367272	-0.06581892819975768	-2.1557392928462233	0.5396251550501419	-0.5695866001956265	0.9987426886331399	0.18611851594812126	1.3754060214838606	-1.118891798381863	-0.4879449445343492	-0.7470478893796774	-1.1460352561008336	-1.2112560396244445
-1.09542684840897	-1.6865328490985245	1.928689893947881	-1.486619660884394	-0.34704096737890144	0.3114641085937763	-1.319208252683389	-1.4399132847178882	-2.24026717758929	-1.4244859714180362	0.8798982010528125	-0.07313292013633942	0.05998994880369618	-1.7695479891844574	2.3773846795930265	-0.2851638467651186	1.255063857663235	0.06192466932740406	-0.12317066825655157	-2.1403258376315377	0.3613343767364449	-0.5671517657328538	0.885408366173681	0.11395398765607763	1.442971077191655	-1.1076753658730814	-0.5200585536893052	-0.7399634457341866	-1.116558789328148	-1.2841885580550427
-1.06920677207891	-1.6427090141065406	2.1103145141636395	-1.7241806804306552	-0.4187113428663867	0.303908988999577	-1.1691096824311247	-1.6195205540352169	-2.135833783058807	-1.446279823608366	0.9145785381678264	-0.012014282048866013	0.20772578779198367	-1.7998880836753586	2.447013140956271	-0.2501628306407314	1.1659291048880722	0.09222859411238864	-0.13453039718471366	-2.119492021176374	0.1712054190111221	-0.5667590504969231	0.7888771896821339	0.008670807198045128	1.4971226484552855	-1.0812657656933173	-0.4915180860258602	-0.7108361397820887	-1.1356418198399383	-1.3254384990063885
-1.0460645784631208	-1.5971132847753895	2.306242227349542	-1.9494797180108612	-0.48139113653271093	0.24790552718837494	-0.9514827575451088	-1.7922836173501548	-1.9797272821103042	-1.3803555914350258	0.9030024808135737	0.011729961583127613	0.3944103702303064	-1.8362058863650366	2.4685519062417876	-0.25614096562616384	1.0587296522768381	0.11398362222118838	-0.10566307105078658	-2.068924288945262	-0.027807302466769702	-0.5214986195558942	0.7790038928789171	-0.11091151277455194	1.5755677817645029	-1.0193714517585104	-0.4079289072588212	-0.6841201053117402	-1.1654833956147614	-1.3492525906394282
-1.0162439600899538	-1.5604992267496725	2.4940672031385676	-2.1124420535815895	-0.5281058364196374	0.170488307732174	-0.6975084786077501	-1.9428774047008388	-1.7782149574528952	-1.2749462824347837	0.8920721952538739	-0.022822904835642966	0.6142069968120293	-1.9290968914682949	2.469500153770081	-0.2747503213066238	0.96547674231225	0.07915005815255341	-0.027102249081299747	-2.0246914645013714	-0.17661547451616472	-0.47920318864614286	0.8809352528332559	-0.1629419301049601	1.6600523760291879	-0.9629578946177648	-0.3289401481621013	-0.675883372639572	-1.1930856361764635	-1.3667182448283675
-0.9715130325302	-1.5451479007939593	2.653233149047754	-2.2247195462198084	-0.5550049307168929	0.05540927222658552	-0.45491846527892826	-2.0842889032532894	-1.5633686690725166	-1.1159640379706606	0.8458875532062271	-0.0897148233674581	0.8985440484190285	-2.0536181439111125	2.507091395070277	-0.3012276740001689	0.8969964583273307	-0.011293866135543307	0.06824289147306177	-2.0345507223955663	-0.22519919868726265	-0.48136312244376284	1.0440995943699867	-0.16487923287790046	1.7169635511750925	-0.964767818954407	-0.31236970449521884	-0.6870435052497882	-1.2135560808963843	-1.3507726390415393
-0.9128735594974694	-1.5648220379391922	2.7797767696112294	-2.3167290541034538	-0.5535155818091456	-0.0822213401399922	-0.284794560341772	-2.2025108715305644	-1.3869254752515736	-0.9573942269643215	0.7422770563908903	-0.14888009589105283	1.2283400080873084	-2.164463776158177	2.6161172835018958	-0.33354817153431426	0.8311059432965866	-0.09042432517057868	0.16597059689624855	-2.050700276050318	-0.23802218331856956	-0.4681875262782843	1.236791119304129	-0.1747271886403507	1.7681067018129646	-1.020442111225257	-0.3487487513056652	-0.7319187612331292	-1.2039902250403451	-1.3382247885064846
-0.8479041012599209	-1.5993128777481491	2.8656129420786316	-2.3675478264506387	-0.5259989525989223	-0.2111135009277394	-0.16379673330167918	-2.2702940173119774	-1.2323058551498765	-0.8388087543390486	0.6452438648904718	-0.18786059092127438	1.5768134055368148	-2.283609391731596	2.7328871934145766	-0.37329312703424017	0.7193425535939821	-0.1338705836517874	0.268591069460779	-2.0428039473296233	-0.2792198683420308	-0.3951621281569453	1.451570089903687	-0.18023927629193393	1.7785117656313727	-1.0734907386133699	-0.43026104158076245	-0.7921365322198108	-1.1776050144857728	-1.3558394670485712
-0.7955946134320131	-1.6360491353834654	2.9357192352081762	-2.3835151888894464	-0.4933240905862549	-0.3490171899061594	-0.09144492476551942	-2.3046638344109267	-1.0916437294488357	-0.7461197614578617	0.5895161507677239	-0.15669355814655583	1.9325602282761232	-2.3549118391673374	2.7822863741742356	-0.42613212658290306	0.5767991230426076	-0.1497774859248865	0.34810917195792246	-1.9963405215522076	-0.31233394385391894	-0.24754047097053963	1.6600218069180825	-0.21511072620486854	1.7035274470269741	-1.1091793875049405	-0.5650131400793775	-0.8374172232310579	-1.1184816967394036	-1.3410264463456651
-0.7698100865426523	-1.6795063715466547	3.0131179919949127	-2.4157475346885695	-0.4763782060627325	-0.5152753337471385	-0.08931894745308377	-2.316779354353041	-1.0144698171097921	-0.6894644285726391	0.5389067760536782	-0.04500445601653695	2.2655663725630495	-2.3642654473200966	2.7827379206162783	-0.4779297735857179	0.41759201520414146	-0.11770849043312619	0.40395053607108367	-1.870735360461166	-0.30786128681452035	-0.038478515122752466	1.8044593319829816	-0.3277510445744278	1.571677192684579	-1.1163681010673852	-0.7248888896901831	-0.854104075432186	-1.0087299306964392	-1.3161989891112167
-0.7701004528364519	-1.7246744022442129	3.0939868341450962	-2.4456881993920954	-0.45836071683729085	-0.6989193552084989	-0.12146006682175312	-2.280241496843395	-1.0010239376241628	-0.6571643767208345	0.45246902547874157	0.07970708320598452	2.5026486086298023	-2.3759628331479172	2.746704514541135	-0.48978962202456156	0.25278081716976236	-0.08238581038550477	0.4517294708513355	-1.6833202364180284	-0.31645781571134834	0.2045140371094583	1.8785090580071084	-0.4685053162798768	1.4450747096592933	-1.057915192561406	-0.8047262698911375	-0.8600148913653232	-0.8922114778138329	-1.3280017178805346
-0.7876821319259882	-1.778793554344804	3.1807389682312754	-2.4431435405132165	-0.4086854819264255	-0.8417839359686525	-0.1629280543998257	-2.2169432189703775	-1.0000007077941018	-0.6251899302304397	0.326136928484603	0.22071837285595275	2.634266177994385	-2.3705011860886023	2.6382656364841717	-0.47256873640523384	0.11692408514760393	-0.11339151027077192	0.46957743446693234	-1.4519176540776877	-0.3840400739121908	0.4378065230141789	1.912347117473533	-0.6123961734272306	1.3388978193036216	-0.8910197752091815	-0.8031853526229232	-0.85933205342359	-0.7708735861029881	-1.3098505516671168
-0.7884951575486269	-1.811802723887387	3.2510742517655116	-2.4214767374275636	-0.35888310747465574	-0.9302607582043139	-0.22485571611371352	-2.141912016521838	-1.0177633381252973	-0.606283112244606	0.17461973150280094	0.3845840396032612	2.6800842675514582	-2.323539622397507	2.4868395371445837	-0.42566930322919194	0.014012610640822081	-0.2453039632120068	0.45423967312384966	-1.1956884788951638	-0.47451905347069606	0.6100121539698573	1.882379575767993	-0.7345385006354974	1.2786389279726649	-0.6604456114775659	-0.7855206343742651	-0.8663951583834034	-0.6271910234612416	-1.2525655903170498
-0.763784985946323	-1.8042721729459288	3.2843835483253017	-2.387384260869026	-0.3360161529032538	-0.9866055657803162	-0.27933102724852066	-2.0688575568006957	-1.085872073688656	-0.5916091639570948	0.022074083144486945	0.4881992307359315	2.6266335712087896	-2.2724925746856717	2.3766847826078505	-0.3286885263203523	-0.10539272023802684	-0.45375243390844205	0.41916066001047464	-0.961319196781228	-0.543496452399425	0.6629501677733358	1.789742093790394	-0.7617299288414173	1.2569918712895847	-0.41692156657672186	-0.7498338837277952	-0.8662031102122922	-0.46720025872395643	-1.2192437449531721
-0.7107495823839157	-1.7704687059409594	3.287571799344511	-2.3255237523339596	-0.28368915042493353	-0.9877206286119868	-0.30523137450648974	-2.008960126630727	-1.194638207030796	-0.5700106749836105	-0.13362867176498824	0.5107714550295991	2.513828132686357	-2.183084982273786	2.3265405502188186	-0.24129204969460485	-0.2654277050372524	-0.7014790443086438	0.3626598359782621	-0.7847894072457093	-0.6167208238380415	0.6030021870084907	1.6476685975375343	-0.6825772726898387	1.2309339723356576	-0.1796940190160356	-0.6913460239386211	-0.8901024381729903	-0.3287996063131535	-1.1801695595577872
-0.5994957369147893	-1.6864106494889257	3.245948389629657	-2.2521453141366012	-0.18047000600137034	-0.9180633362088596	-0.32420515052071075	-1.9397316205755157	-1.308712345116372	-0.5765227822117989	-0.2813908253488172	0.533018118395957	2.384006470800736	-2.0325241448355853	2.3268114780840436	-0.19801806612263356	-0.44531050928034316	-0.9463560224834516	0.307329021479849	-0.6500387806871966	-0.72396200890659	0.4964389077386575	1.4284396903506134	-0.5404161501611842	1.20641421325054	-0.024575855798027815	-0.6582721330078223	-0.9435345071136872	-0.2391775165881135	-1.1059554316901163
-0.44195750421408525	-1.5673118549847462	3.154405071691408	-2.1724573124033135	-0.08983767612743396	-0.8380518889401924	-0.3172099993636585	-1.85845136047262	-1.439941570821548	-0.601181961582528	-0.4150416693479171	0.5518138359328008	2.2255176357821513	-1.8941122467222329	2.3694374622130367	-0.15358702416638664	-0.6434278342745301	-1.1298595782516172	0.25652933481233464	-0.5897679326552295	-0.7833785904942161	0.3709074825733624	1.1609104297883306	-0.39993863599472496	1.1927066726549858	0.015726825557383778	-0.660951989126457	-0.9930615965750924	-0.2212384942830225	-1.0015489698746751
-0.2574877977635123	-1.4767161194192355	3.042604910260954	-2.090492510620502	-0.04455783677357922	-0.7968400769369067	-0.24536111019172963	-1.801444650850243	-1.5978387239726555	-0.6096694080032629	-0.550366736518088	0.4989210372754244	2.0296065786706485	-1.765720535733448	2.4432201508430924	-0.11631045988625269	-0.8491021899874529	-1.2140513243735491	0.18511620744932933	-0.6196579905245232	-0.7804446916105727	0.21066003055178087	0.9169055735811306	-0.3446793807094136	1.1662868584378097	-0.0615390992928684	-0.660840328454848	-1.041265687524389	-0.29674303592535645	-0.8487990078980434
-0.032105480516646946	-1.414928941816386	2.923935036689666	-2.0107301036568375	-0.04270523203467336	-0.7659596634148393	-0.12136862693735066	-1.7725161900761737	-1.7456634584841122	-0.6672364359004307	-0.7161148304539815	0.4236947590044074	1.8371301946126652	-1.6316951573055263	2.503749951399143	-0.10655260084551459	-1.020897273152348	-1.2388261120047823	0.10800194272162986	-0.7064060763854818	-0.8143589213634552	0.033447280337988404	0.6687057250702152	-0.3848092238631892	1.1585056802779552	-0.1940459542488605	-0.6409200646396733	-1.0932467258389018	-0.4510624408294164	-0.6916975348094949
0.20558836758729876	-1.3706468582884122	2.791314363078527	-1.9215628755735736	-0.08874790863395841	-0.7183988201863096	0.012453643890668054	-1.7400806051083335	-1.8477945858969598	-0.7884701654651671	-0.883465395139325	0.3283054073018363	1.6527353942100198	-1.536847420381804	2.5028468585150554	-0.0857062656221209	-1.1247639903061633	-1.2573912532941116	0.01974067807191463	-0.8093929399545352	-0.8903325407070269	-0.10025262173466783	0.40089834347121867	-0.49468196684283167	1.2014378783808668	-0.2854853710874803	-0.6403617612816254	-1.1318910856039186	-0.6262904212559669	-0.5952787783227788
0.43532617924114997	-1.382332195956194	2.6582709379510296	-1.8291366983998192	-0.17912595942608603	-0.6833312319493883	0.15432262454640425	-1.7101956559177822	-1.8992438607896571	-0.9287626621843943	-0.9920746439939989	0.16335453746348377	1.4588447330123542	-1.4979278094473354	2.463878400566627	-0.030244600402428812	-1.188786475271605	-1.2820171795404371	-0.09277169327837509	-0.9496531518068629	-0.9624695230489116	-0.19625186115796409	0.1736502797258131	-0.6705613828719557	1.2688898355688938	-0.3167894145438027	-0.6308929363291185	-1.152824336255206	-0.7595065258363951	-0.5466670343259213
0.6541897731922244	-1.4309065407712889	2.557145252308641	-1.7493296482979261	-0.2956584300615921	-0.6580716453543329	0.26597072340599215	-1.681224684547426	-1.8924969390976987	-1.1096907080075082	-1.037470009403858	-0.0025513110949828776	1.2725642297567983	-1.4859508905023096	2.4386143771342437	0.027338338521771692	-1.2446787839300963	-1.328993579435196	-0.19488161622815817	-1.133120111489656	-1.0344218544121049	-0.2940183191429492	-0.02020008286129016	-0.8194338757211563	1.3193091556802703	-0.2893346467893588	-0.5563706040967873	-1.155833090935975	-0.849396362163003	-0.5663382489414489
0.8176514782864291	-1.4926173436181387	2.514623495621526	-1.684716146238927	-0.4208908778533359	-0.6217524559798162	0.3310073411896798	-1.6465998038707501	-1.7989673374437918	-1.3436055996439644	-1.0468217416879726	-0.08897688526554921	1.0913347162858282	-1.502894897914662	2.4332861291181187	0.08025447529605263	-1.2837163667720857	-1.3953219593680861	-0.2692942225778107	-1.3282308101334732	-1.1211052305197424	-0.36847712787543774	-0.21453715726263956	-0.8550664088663172	1.3705880245418616	-0.21334331654237815	-0.4569702742298108	-1.1278580740105528	-0.9328846206521083	-0.672652222477185
0.9089281227421754	-1.588712061615548	2.4979776546648877	-1.6466801924704335	-0.5214037663347717	-0.5752156500456811	0.34863237890891774	-1.5787103815986139	-1.6523736763216248	-1.575458323991493	-1.0468217416879704	-0.14987848273481305	0.9004746489589138	-1.5507380660523358	2.441301078464405	0.1620585030644588	-1.3116943625228987	-1.4716878498262473	-0.35532183266299955	-1.5034891569088782	-1.1858766904894036	-0.4224362012923374	-0.37823456411973205	-0.7894518089970697	1.4439889638695476	-0.20335049485273574	-0.33963724050231087	-1.0895551332164009	-1.0369893674619952	-0.7995613616179631
0.9553576931206512	-1.7330450755016584	2.501482969321366	-1.6434658865181688	-0.578543908575935	-0.5397384468910029	0.3240807699459355	-1.4734541451892176	-1.4811745353797405	-1.7910307802685543	-1.0404596936379078	-0.16240172640543488	0.7112533472065549	-1.6055265570252761	2.4435588106746278	0.28873711183641637	-1.3498191579466174	-1.5289144193675743	-0.4343293855453945	-1.6665015023632097	-1.2009360036404104	-0.5008221623841341	-0.5102261727918436	-0.6327147894148564	1.4930284820397837	-0.31393432263247045	-0.17085096929705113	-1.0479873735133325	-1.1345951740338092	-0.9057263108005509
0.9409990798922848	-1.890163223541931	2.551050584614466	-1.6854601985426956	-0.5830664436738536	-0.5001878509430684	0.285721738437665	-1.3564012183098648	-1.2973289132569574	-2.0088390600272925	-1.030151262398894	-0.11901530682558426	0.5484767830819417	-1.6525096232638448	2.433557056983343	0.42685131430631484	-1.4063482950364623	-1.5213012228250988	-0.4683022078268134	-1.8139219444961696	-1.1803576779040872	-0.5958985210029908	-0.6256695797796894	-0.4203264413670954	1.481356714800005	-0.4679053507075334	0.01209387506832138	-1.0242587550380708	-1.2075439526611724	-0.9670051248149838
0.8660700577774272	-2.012225358578855	2.633733735355695	-1.7483177371648075	-0.5279423712956177	-0.4474613084739262	0.2446423703683195	-1.219602119454678	-1.138152722818274	-2.172575142767994	-1.0004218423754725	-0.12118571300767016	0.43187749001019454	-1.6501873481362632	2.4199429317557053	0.5566925493286319	-1.4809845871911378	-1.4346851627203663	-0.4783430169168742	-1.9095701296779128	-1.1331280609100562	-0.7008909393291033	-0.7001828408650015	-0.2347605114732653	1.4367280389006136	-0.6778310818661689	0.13308937882461802	-1.0311724891981282	-1.2629188179855806	-0.9614316140072502
0.7815153930231277	-2.095366917958905	2.7374135447427546	-1.7768149403990265	-0.43752799492037564	-0.38463093136676296	0.14389847772413228	-1.0508563074889672	-1.0175235186338771	-2.2792217521415923	-0.924483862830531	-0.17594506098163984	0.3724554012999702	-1.5937431610075468	2.396643135346215	0.670527810035112	-1.5787377514039576	-1.2844840253474907	-0.47974702835743105	-1.930337028093073	-1.0245738022152622	-0.8349246493523015	-0.7245416083302139	-0.10655258153543286	1.3523339234517415	-0.9048873644927568	0.16370673498000302	-1.0410736393532727	-1.292176219356982	-0.8876049494577642
0.69018067530862	-2.125489121724745	2.8757061345317085	-1.7576927961922535	-0.3724143871852957	-0.3165665858660275	-0.017652938049969223	-0.8730769938120317	-0.8926734914004817	-2.3349219759666786	-0.7955925961320439	-0.24502908975736046	0.36996357967291055	-1.5226987441415336	2.380522927365234	0.7207634282191524	-1.6901190440477492	-1.0760355546510567	-0.4528793548812711	-1.9005808063037901	-0.8366196226834106	-0.9622232930792858	-0.7343917283803703	-0.05124719999362182	1.1885672668315739	-1.0299505869656482	0.12337490039456893	-1.0572483630981033	-1.28297547250308	-0.7683556620687877
0.5954631902713532	-2.0619758746363286	3.0139106510880875	-1.7017103008569325	-0.3706162708210619	-0.21926028651425794	-0.20256724428977507	-0.7080296037233859	-0.7599893607806896	-2.2752710737564916	-0.6359195405597468	-0.34443369289678827	0.42761220974765796	-1.474361017411876	2.3899150933597575	0.6988178875306952	-1.8053637625084213	-0.832009212961444	-0.40373895446168984	-1.8490093034725887	-0.5827860773097533	-1.0149649492647983	-0.7242634872935035	-0.07698565111983698	1.0623266990695366	-1.073465246721303	0.06321213053125067	-1.0618788578904872	-1.270902534832349	-0.6302398915712846
0.513260492496828	-1.9125410270495133	3.0928947260611697	-1.6024983666728345	-0.4404885299443121	-0.09387260891176588	-0.36224414243356085	-0.552334544818127	-0.6263299642291236	-2.1187851370631745	-0.44151831292469146	-0.45703436562328414	0.5260952861253521	-1.4545571711850016	2.3995104552532016	0.6264053169813422	-1.9010790757409055	-0.5898117397149939	-0.34828050255958776	-1.7473831067169912	-0.2868315920191775	-1.0226425321272479	-0.695941495055169	-0.16257292005297147	1.0196206980061564	-1.1116011172511537	-0.0023996801066225064	-1.016128715794298	-1.3166628631004271	-0.5370102562419359
0.44120609669057975	-1.744501288901445	3.107567726608128	-1.4747148240241414	-0.5452151860671803	0.02177533620181893	-0.4456830369539334	-0.4067144972331554	-0.48245425734305447	-1.887062654860205	-0.2532399586009769	-0.5708287617499246	0.6507761628524384	-1.478812044739741	2.3926695266562286	0.5147877515113917	-1.9117990210020275	-0.38348986023154136	-0.2869507300878758	-1.6540993589487918	0.040103224140637495	-1.0123533929458604	-0.6563787775831231	-0.25876922798078417	0.9746527265474665	-1.1442562309869413	-0.06153517179113157	-0.9223451922342466	-1.4258061141398268	-0.49835333903536283
0.37700610913159766	-1.5905756056619138	3.0679700012424957	-1.3838362756422202	-0.6537197028340915	0.11846721317695123	-0.47233776325825155	-0.2778223692875595	-0.36876383044375094	-1.554771530029948	-0.14845750556589027	-0.6937171597794947	0.7972997642924236	-1.5429326413179634	2.3549428214234185	0.3932387682430608	-1.8034532772143563	-0.25795718092925096	-0.22613150723091416	-1.6126547861718177	0.35345593497897204	-0.9476339220644568	-0.6168392368641344	-0.34571722148062645	0.9587284549645132	-1.194245831327209	-0.06388004589493554	-0.8239098351961307	-1.5400122100088887	-0.5013934358395834
0.34277192309268356	-1.4552700879348346	2.9923150944607406	-1.350249754650242	-0.7627146149730655	0.19747737953554317	-0.44133964244465673	-0.18466039752213118	-0.28258869319339924	-1.1480687266056164	-0.07395457445329302	-0.7856338615907337	0.9183439283746067	-1.6413067960280145	2.292719721709699	0.2898170329950726	-1.6071190718279573	-0.20687645999343834	-0.18692555139831848	-1.6005203149174185	0.6099566611559399	-0.8624539873910558	-0.5931757719906999	-0.42117977711231924	0.9946033054340718	-1.2586638425764967	-0.037952437947159454	-0.7266694445560494	-1.6696502463683551	-0.5826117083052054
0.34184275095252625	-1.3653464502221095	2.9259783356854	-1.3536723952475629	-0.8205449432934302	0.24148822681017168	-0.36370718058405843	-0.12956666473271988	-0.20910800102222643	-0.7067432197514258	-0.017509336114372172	-0.8448642462997935	1.0177025096482997	-1.7562594148432953	2.266191368239591	0.18182491712919246	-1.3472718442212017	-0.1911184191052465	-0.17031141601836233	-1.5853299198360826	0.7690847712366099	-0.8290142850515438	-0.6052508603345382	-0.42060319890608594	0.9845149174710064	-1.2861695941150737	-0.015396982281995906	-0.6257374612934697	-1.8123348444042562	-0.6844847561171321
0.35652076710407005	-1.3199798451589537	2.909543870486942	-1.3822440037121586	-0.8281733157477502	0.2821083728211401	-0.3063057931482601	-0.0861208353262559	-0.16037668036562577	-0.23194548174435808	-0.06474634701240775	-0.8617934145200449	1.0995509930020944	-1.8356468201306189	2.2510419851090036	0.05306360326553457	-1.050509795210302	-0.20772709647863344	-0.1468261337399139	-1.5345391274716167	0.8740896277854603	-0.8327058082692933	-0.6241167373247233	-0.36511331233828126	0.9509698965086175	-1.28313605895929	0.006265188010290452	-0.5201536445528261	-1.8971861765013482	-0.7430811317749029
0.3721860286545309	-1.307469660126387	2.9395416135019214	-1.4385092389229086	-0.8505862005302041	0.35829674752407054	-0.2790109876531041	-0.04586330064139864	-0.12974373732820882	0.2249656684092896	-0.1625448976767462	-0.8271754359158123	1.1334487466675414	-1.8608478057743725	2.193989092156691	-0.10580051289573786	-0.7905988847604111	-0.20781216012715115	-0.11221512444005965	-1.4313738157958809	0.9672563049226873	-0.8679127291704921	-0.620431633588313	-0.2889357997308589	0.9680025335852775	-1.2470650316867369	0.02538149498987574	-0.4173011795791187	-1.949250720206361	-0.7908285345234991
0.3692968840312302	-1.3080042834183778	2.981024106044653	-1.4950720950551644	-0.869548154916656	0.44483927709254	-0.2557852570140058	-0.02826391377811638	-0.08962993039664222	0.6191869329795994	-0.25577521083145227	-0.7372989159157323	1.0965428479748296	-1.850634095722509	2.140751766639655	-0.2779900847826013	-0.6278892205494984	-0.13025537858971795	-0.0631810885235491	-1.2980953861174942	1.0264677187562092	-0.952562498275386	-0.6168160601110798	-0.18891101251366701	0.9953949950724323	-1.1402540039326756	0.06613764012742657	-0.3255661698442721	-2.002069822515795	-0.847964471520412
0.34190082421128515	-1.307759884199182	3.010775244008421	-1.5269026526102543	-0.8426127350362856	0.5373212229684963	-0.2740275139529784	-0.0032039172662666204	-0.054312513293483744	0.9523463387736134	-0.3877039967117369	-0.5778174696562314	1.038714627152182	-1.8185092897909645	2.0888013484824492	-0.4559842328972568	-0.550238607153085	-0.03972639065309824	0.014209723912137179	-1.1675829020926878	1.0621874247451824	-1.0371140885712973	-0.5913216317459643	-0.08053737287022937	1.0371962079776889	-1.0440730951698904	0.1576770587130794	-0.2305663412005042	-2.0171609946042044	-0.8958907034927908
0.2767716645121463	-1.2976478665049704	2.9955914187125243	-1.5427956098186866	-0.8200908735044872	0.6111429337021603	-0.32795418578135155	0.018944103399846483	-0.03792484804643288	1.1927950446623483	-0.5104484726250131	-0.381612750795877	0.9755884792665921	-1.760581426886294	1.9889870074685372	-0.6407857411727453	-0.533596157480372	0.010099641467055833	0.12891320402572398	-1.0461489654953486	1.1312468907755524	-1.1045629303424211	-0.5015580671477043	0.02124021209391134	1.0996944500000008	-1.0382099599948444	0.2913348826299195	-0.1414133124328369	-2.0176964878073402	-0.946469568951197
0.2047317870205882	-1.2739258672918132	2.924445861438599	-1.5346407965694178	-0.8124443382586103	0.6166272223232502	-0.4398537443230571	0.010569515931086465	-0.045950807025966135	1.3510609573313714	-0.5902132479895437	-0.18160982111687404	0.8998011836543043	-1.7148885134963794	1.8535004975331142	-0.7982228186600769	-0.567475430028398	0.020902724829001313	0.24604179480937027	-0.9671856782884076	1.2342411033342124	-1.1570885931481707	-0.3632160281373725	0.1312052075865509	1.1163199324054998	-1.0858288143730257	0.4521039176136024	-0.0730228248310228	-2.0566901292357813	-1.0009826773327068
0.17446110089203218	-1.2521285119298207	2.8001216863360066	-1.4912327851677367	-0.7619699405191965	0.5791474573484233	-0.6086289109652249	-0.010622016318546096	-0.07608812311444749	1.489573478074893	-0.7035103217232135	0.026445315497656552	0.8609422355782168	-1.730456357870167	1.7395753302053134	-0.8987711922537727	-0.6369321842747253	-0.02824279810299989	0.33311177702467254	-0.9281055429249708	1.2989510129776418	-1.1445413413601808	-0.2519444367001777	0.2430844427238818	1.0928180599982675	-1.1724502636112828	0.6712714838491715	-0.03836879928801062	-2.0976310186756293	-1.068043636249278
0.17113640682803194	-1.2437120138187765	2.6492874682283998	-1.4372592310525842	-0.6438028186434801	0.5425096785934322	-0.7439370799148414	-0.014915586543644225	-0.11361187953867384	1.6254377418789534	-0.8259917054238912	0.21472805179340515	0.9049419688128368	-1.798404407899404	1.6591097542330029	-0.9507231137078234	-0.7216515932591688	-0.1549451025724321	0.3967177498621416	-0.8780062369739039	1.3373584165453352	-1.066096472982994	-0.14389441393821056	0.3466609516914664	1.060743319792828	-1.337739691763387	0.904083984155448	-0.018907917948584783	-2.113817517770456	-1.159902247529668
0.18009420699173337	-1.2494095706162704	2.4975372885020173	-1.3999375674957062	-0.47507048507055993	0.4637725888466761	-0.8212266422089207	-0.009623017305772964	-0.16832269951468554	1.717041383555443	-0.9410825896979919	0.32537535895602365	1.0185780145442938	-1.8888871276851724	1.605172531730798	-0.9788974853649762	-0.8269193329619643	-0.3171827462107843	0.44415631823256285	-0.8177353889419372	1.3622862986685962	-0.9685067368541788	-0.008982534380636554	0.4453942037266976	1.006614368233151	-1.534486114724205	1.0655006510344662	-0.038902266429991186	-2.120949313612236	-1.2683323668800994
0.21344277583456023	-1.2749034641685937	2.3371559319833017	-1.3705772635891187	-0.28537829003981907	0.3842390256487253	-0.8620545505961477	0.008443986116678256	-0.23435299948573443	1.7321494723248336	-1.1006599753747977	0.3781596373042958	1.1615771475568137	-1.984186418105926	1.6062788205138063	-0.956527689935615	-0.955091668579118	-0.48733130916142553	0.458238978439387	-0.7605650767635761	1.361280976673502	-0.8630430602449494	0.10796736155605728	0.48231827205381894	0.9165653267960131	-1.6664576399468207	1.1590722938434148	-0.10343045192387183	-2.1125274659628976	-1.4267750591469848
0.2504499599792571	-1.33297882862991	2.1560597511629913	-1.3390145648633838	-0.11446642147995331	0.34015990922113454	-0.82049512313367	0.0367347879464238	-0.3031492175911638	1.6741048898975983	-1.2613614823236083	0.3907479931603789	1.340988304705331	-2.062068645069814	1.6771264572705735	-0.8831894726788375	-1.082605948150539	-0.6597553247099557	0.41109823067757095	-0.7141016509861575	1.3169237082368828	-0.7617618008983854	0.19142684932221737	0.47134022300715406	0.8157945456851239	-1.768807586589433	1.2184311068711422	-0.19202867486387862	-2.077988154360552	-1.631743154466654
0.27603123046295813	-1.3991499172270765	1.9840527279444031	-1.3146096492998751	0.009240351820921842	0.31562852692431054	-0.7349302513008595	0.02515065045790956	-0.37762116366020565	1.5371335678647458	-1.3475600581598177	0.38948915757477004	1.5327463257717289	-2.1241680021851423	1.7560341980178318	-0.78447310819358	-1.2351263574597904	-0.808786836915689	0.3253258953997536	-0.6549237976076224	1.237236552544085	-0.685457230557021	0.2657315196299951	0.42422225199384556	0.7100474297045591	-1.8760519765086046	1.1944017303407275	-0.2670128163405616	-2.0207390628251645	-1.8218386193421523
0.27868808205122064	-1.4737986037400859	1.8725167862116727	-1.2693712692309311	0.0810923552239881	0.3227512752164287	-0.7039092705161599	-0.00373529971987113	-0.48381323446110364	1.3335868029357347	-1.3815707060064013	0.4283394282340649	1.6954106456789066	-2.204243488991749	1.7967862644123396	-0.6946082403480437	-1.3641053424233252	-0.9254303649477176	0.22583253922555935	-0.6056944261766285	1.147208942044603	-0.6452431903977013	0.284017977793695	0.3457153634332454	0.6070825373102232	-1.9497235445776364	1.1180481630939996	-0.3317330500055542	-1.9541918620353047	-1.9876729195251701
0.23305701898069345	-1.5575511611681265	1.8552896619200396	-1.17886474700089	0.12206761297861617	0.3740214090890991	-0.7326213942196087	-0.047584979791070625	-0.6131239042349172	1.1101998179848478	-1.370640420446703	0.5005054337883437	1.8485566559475735	-2.267267455648614	1.835596681106057	-0.6209807584951993	-1.4130562211800572	-1.0044119625978456	0.1256797231323125	-0.5843252654014204	1.0480924000384495	-0.6803126609663244	0.2604240431794339	0.26757748492463385	0.5309672335081733	-1.965503025766126	1.0689621318543643	-0.4040071784009789	-1.8831416502190688	-2.1157742534911383
0.1590426506913015	-1.6118383377319163	1.9775353087338665	-1.070024776006068	0.15857482401000222	0.4589709917551784	-0.7865937859901855	-0.12848264452737068	-0.7684629828108749	0.8810387646249737	-1.3106314785007944	0.5635340293160513	1.986729287610378	-2.313626948010331	1.8697335921246132	-0.568218896172154	-1.3977086559844292	-1.0205740558165022	0.03131313600622275	-0.56598972243981	0.8919597391676506	-0.7720509400797697	0.25449079439628275	0.21681553964793424	0.5130298082733905	-1.9348362796114418	1.0346599735358573	-0.4747235827418221	-1.8038399749544916	-2.1848023338692584
0.061726387324532006	-1.6332232694115187	2.2461410534405006	-0.987866520624277	0.19853296543739027	0.5801259818741713	-0.8687753820999801	-0.20608573805134153	-0.9768501328889979	0.6510311373254328	-1.2411990518491511	0.6058352458048578	2.0438840431284127	-2.391251144404495	1.8823091605355473	-0.5506123244247343	-1.3729148023903852	-0.9554365669628815	-0.013721594594754503	-0.5155112142620389	0.6876742064093668	-0.8828359081358611	0.2626026579670008	0.20044071859093507	0.5201776347225582	-1.8353414248801578	0.9795889302979411	-0.5508600132451839	-1.7260717574988962	-2.1942504778588345
-0.07088389905351883	-1.6248373212028757	2.6068009408343156	-0.9365864358487549	0.21916589664716782	0.7171876846327555	-1.0168622748953184	-0.23711847334167233	-1.2258627048137167	0.44201420232474364	-1.1837014446598475	0.6405617447181958	2.037845304230397	-2.4612634389915824	1.8886533880462717	-0.5446341894393025	-1.3441938401363245	-0.871138491280302	-0.04378020316309726	-0.46875781031126296	0.4996379597758751	-1.0163983598759423	0.28480598739770857	0.25244807279309434	0.5706421942418396	-1.6531763641807533	0.9061162083787415	-0.6749658091553684	-1.6507862812578469	-2.1758906775510143
-0.19102295311289727	-1.5822202073556708	2.9616656095247103	-0.9410953928095733	0.21113794277857276	0.8123548838584572	-1.1886549577228844	-0.25920272811335443	-1.4525081121719707	0.23100022110741056	-1.142515554651537	0.6493518897556367	2.000400633293997	-2.4817123616427867	1.916288030299389	-0.545444130308299	-1.3022693017388616	-0.8187392837924415	-0.10253595466045225	-0.460214607203846	0.2958037960766113	-1.1597197852289063	0.38307542036869635	0.3497514108768712	0.6770000422291355	-1.4383561897455601	0.8037010403782994	-0.861081825649286	-1.5562960715042922	-2.1332995174213347
-0.2701042132290851	-1.5499595104218724	3.241756103759098	-1.0027624477456627	0.21477050109015203	0.8695644340386156	-1.275774307590593	-0.23811747235444547	-1.6257377248078826	-0.018782505141723527	-1.150408321029437	0.671446624689249	1.9396316139745473	-2.4885501717406666	1.9569272100833828	-0.5376918391336403	-1.2664158610536387	-0.7460098643084793	-0.16635465650406545	-0.4552403662300744	0.08056230524933884	-1.2640249518921411	0.5249866793501428	0.45787135610956753	0.7618917911649736	-1.2027601232770586	0.6718744514758582	-1.0450853122609647	-1.4648240961684127	-2.0611419256271017
-0.34410406320378634	-1.5713749920038733	3.4215311860907867	-1.098179715180556	0.21506110575507686	0.8954611993946291	-1.2862441743550668	-0.12676096537770326	-1.7323454827272429	-0.24329825534549915	-1.1887958665946763	0.7442420480363292	1.8997624679415446	-2.5424140531720694	1.9611040146722942	-0.529688851975722	-1.211054242754608	-0.6547153035351911	-0.21381449777509814	-0.4657464985109976	-0.08742905180849388	-1.3327108466564468	0.6231170518027714	0.5725412297650652	0.8075835931501614	-0.9791707379713633	0.5437996611395066	-1.2075153876509805	-1.416605367285928	-1.977420044028594
-0.38957542481272744	-1.62948090636759	3.4871281297124996	-1.2095494640081825	0.20252877958012308	0.8571622045842858	-1.304623591120651	-0.005563255360258257	-1.725022994255878	-0.39969736394244154	-1.2049640789324336	0.8263485139045503	1.9151623745736637	-2.6030297345114404	1.9439678271967094	-0.527991833012116	-1.0631402257654827	-0.5922147877856688	-0.23185391749622716	-0.51513201203534	-0.2470700812744191	-1.3885745889676098	0.6660635752214609	0.6014393294614314	0.8855084732684585	-0.8360337640240945	0.43222831806706774	-1.3119895927363072	-1.3663420279914678	-1.8831770430978438
-0.36662196928790747	-1.7242772535130222	3.43479501491655	-1.3203983762231708	0.20770517517412673	0.7572161646514127	-1.298497118865455	0.10796129202718019	-1.6118122063394114	-0.5595695963944156	-1.2037203702910664	0.8875756723011264	1.9747640540317868	-2.6523565784250684	1.9807914395454294	-0.5363226533789108	-0.8305280274062949	-0.5185496681679913	-0.17509781865663712	-0.6210186573379807	-0.4083524527731502	-1.4382137947892688	0.6527832957185437	0.519426845406939	0.970377602500346	-0.741892206626541	0.3547358119699177	-1.385821445186314	-1.264062826192277	-1.7798435566250668
-0.33129890964724784	-1.8435746223827985	3.3087093751624637	-1.424268077828841	0.2301362227481371	0.6603422366017205	-1.2546516942928292	0.24363386008073276	-1.4449458042091834	-0.7469446283734328	-1.170068484552567	0.9195891634868584	2.0784552620984753	-2.7366680670847616	2.074013202505493	-0.5384053584706068	-0.6191646710399473	-0.410497568636406	-0.05648012482997168	-0.7657846838840374	-0.5124135376531359	-1.5238453519839887	0.5823491431716519	0.37336805420415203	0.986528071122829	-0.643799405958849	0.3266866512615561	-1.4552148510150484	-1.1671385564244559	-1.7052121605685806
-0.2906476285153735	-1.937653046821844	3.143977200954553	-1.5034501239955684	0.20449036106837998	0.5709096462246265	-1.2587436291199932	0.3716757761005647	-1.2536657778523712	-0.882613528960649	-1.03625021823636	0.9152049429990494	2.192966812725925	-2.8669735047990543	2.169628161608394	-0.5414908474953448	-0.4340598736597555	-0.30503991038465855	0.03020694517427188	-0.9290870075117226	-0.5961014645509015	-1.6296624723055544	0.4370309014905048	0.16552314242150326	0.9733634034221467	-0.5961040759044718	0.3406442352127738	-1.4899328926150956	-1.0928267041891098	-1.6441121757779285
-0.21057912300027182	-1.999241650059097	2.939717759967069	-1.547081351088377	0.12956884589203116	0.45787868530782694	-1.312350261352946	0.45693077695639917	-1.0629613182749682	-0.9621697722649897	-0.8238152153014975	0.8733812158703019	2.296949855757947	-2.983882855434802	2.263775594774648	-0.5490502956059574	-0.3012174628793403	-0.21468104974507832	0.04099230578584092	-1.1324063190629277	-0.6759322376715692	-1.7383267780876204	0.26366878860773046	-0.08708730129302882	0.9645417188804524	-0.6207292436396568	0.35982753859532396	-1.5148778161740708	-1.019950947362179	-1.54673966343107
-0.13675349280184954	-2.0397355456895423	2.7222649487398805	-1.5342538893714581	0.050669679364501244	0.36400859998836027	-1.343874161501875	0.5463093056521788	-0.9117950988497217	-1.0449603621593344	-0.6113084599450171	0.8133694849356928	2.4237184749293283	-3.090922536778325	2.3502015837819465	-0.5126993780332463	-0.33008701843404953	-0.09178534354688536	-0.02969754295626762	-1.3553103103225235	-0.7058046626686647	-1.8418857858025839	0.13526957665979222	-0.295900864462149	0.9204559158759347	-0.6323535464214842	0.3912488515863019	-1.595879467012287	-0.9523084195659044	-1.4397699827414834
-0.13643408987867128	-2.0649544901202734	2.5313397951642256	-1.4804886699013613	-0.018021998307487203	0.30404552730550105	-1.3339300740727313	0.646272972823704	-0.8013502290676401	-1.124451484391398	-0.39894520943177264	0.7639927442932919	2.5190811620623244	-3.1890816660135974	2.396507671413599	-0.4431023162189674	-0.4713355645083358	0.029430355593050506	-0.1654611946782486	-1.5487034459395284	-0.7240440760082377	-1.9149308196857227	0.08129091878492758	-0.48167436251022605	0.8255888774967947	-0.6635811142016074	0.4415854823479696	-1.650357131551268	-0.8874407201858879	-1.3636483431535171
-0.16478835846815243	-2.076639827788056	2.363560287109226	-1.4123930030607386	-0.06297490741329796	0.23470682428285414	-1.2626984041205442	0.7152676705993299	-0.7140239582584711	-1.1872499050952061	-0.20035842386904495	0.7371882279445614	2.5074526611360315	-3.22995800876853	2.4008876719014287	-0.35811637789380063	-0.5890426862369089	0.12644544672926053	-0.3346233003650558	-1.7220657815814344	-0.7691399483596187	-1.9458767802770747	0.064881777619016	-0.6636424443971648	0.7394530448435352	-0.7441864769124291	0.522919115548493	-1.625433546677972	-0.8173154511750693	-1.3053500162020453
-0.1997629785562534	-2.096573639103684	2.257872408019461	-1.354133707675897	-0.07176569852732456	0.1495979469265352	-1.1161431293890078	0.7697875103388505	-0.6697053162440044	-1.2312500429336513	-0.0965087523149836	0.7042631661623514	2.4332367845678404	-3.23578519913496	2.405696641509203	-0.26695946151915534	-0.6626812805157943	0.2124873272064875	-0.47253551504910674	-1.8770702682483964	-0.8023155741977369	-1.9680651911071654	0.07651650765473256	-0.7780586236419208	0.7043698840123367	-0.8482443803234243	0.6034264597791033	-1.5836097227467527	-0.7005049110907511	-1.2632357340024403
-0.2839546854433043	-2.1113597918650076	2.230622549860817	-1.2985083574463858	-0.04181525524834288	0.04764934517351107	-0.989521749457956	0.843118288935865	-0.6539891455729305	-1.258731135436599	-0.10947202315383694	0.6642408761647272	2.33266596574585	-3.2137235854229345	2.422990870239504	-0.20372622081840247	-0.6771372859075241	0.26650274401621454	-0.5675402891936323	-2.0192934092742316	-0.7869485094155777	-1.9657481712151714	0.10013361902204984	-0.8528062222978873	0.6998685629256787	-0.9746331811837174	0.6617579946280226	-1.5319060873460706	-0.5231349578516503	-1.2534895413065645
-0.3993898055431381	-2.11879869309927	2.2384434529134607	-1.26248134489806	-0.0052353930507243835	-0.07685083344050539	-0.8991105637516311	0.9150887284516628	-0.6284083998214347	-1.2583404090029073	-0.16551066443692586	0.6452715261333164	2.1829770773741863	-3.1664394835196807	2.434505304511635	-0.21984790097266727	-0.5648219782310798	0.25289256025313434	-0.6310186246274115	-2.1821719186485486	-0.7199407209262141	-1.917130025006934	0.12377390714242556	-0.9045368189610565	0.689463499107271	-1.1043614199045797	0.7092361121964783	-1.469597125162826	-0.3586411820879838	-1.3033530898698609
-0.49290227046113905	-2.118493194075276	2.2952683025707237	-1.2482550648500634	0.018939282512843016	-0.19657217134734853	-0.8161974485665929	0.9841259368235786	-0.5789736086566682	-1.218052172284525	-0.22984866915374594	0.6290368878913296	2.012163827281208	-3.1212411287217527	2.4282062316451176	-0.3188149614411861	-0.38381411042593416	0.19111508551602457	-0.6608857770902234	-2.3595493366908036	-0.617541494854445	-1.8473641633438167	0.13313731537833937	-0.8906989420114766	0.7053425312823185	-1.2067623503313265	0.7405904287844864	-1.4069894213800729	-0.2615708687193069	-1.3948242378320657
-0.5557810913833364	-2.065901537094655	2.423009719097217	-1.2180465413171815	0.04752751642498315	-0.2898961034431398	-0.7803530138794861	1.1071728577795565	-0.5164926371586395	-1.1542335214482988	-0.3256142345389262	0.6009518318951669	1.8997624679415417	-3.0779995057442853	2.3716726171011606	-0.4738415006279397	-0.22501032726065998	0.10892233513429388	-0.6687567503175998	-2.545447651827145	-0.49407154043651247	-1.7644816128006102	0.09881254409767175	-0.8625388624190877	0.772681389950585	-1.2583834317637772	0.765848072702606	-1.3676408849876422	-0.18076007624588222	-1.5154743541406337
-0.6301148625959068	-1.9496438835136207	2.558307818978628	-1.1910672047826425	0.07691491316567091	-0.31768164869770027	-0.8116483143174017	1.247627867915523	-0.4385992663453355	-1.0809723151312025	-0.41638104788477087	0.5964807951600771	1.8211017203629098	-3.002719087025188	2.249258376662923	-0.654034059672726	-0.10129579066298436	0.02171082948992762	-0.6677781968893296	-2.7219774413626623	-0.3302861223377497	-1.6493375056256858	0.07086137990828112	-0.8874239778000756	0.8403595441781452	-1.2660309993834014	0.8619209145556102	-1.3566728005485373	-0.14264269642257393	-1.6851236777642398
-0.6736262517217014	-1.8155756368337197	2.678175488512934	-1.2010077435609505	0.10239730972140841	-0.27130413745380133	-0.8423492555066787	1.3600258845013262	-0.3646549231574163	-1.01871657002974	-0.44938716182871596	0.6128456577729906	1.6868576363103387	-2.8776602708954293	2.105215061650758	-0.81804708564403	-0.033367424651905585	-0.044213498112493775	-0.6793081090224089	-2.814926598930832	-0.1382901380501086	-1.5402608488458926	0.10706346818674692	-0.9409073722101928	0.8717330735610421	-1.2122431071253916	1.0252804771206372	-1.3495883569030442	-0.20203376077050864	-1.826041106100925
-0.6464044116780343	-1.6697609526812354	2.823637239433478	-1.2403383483379964	0.1610449636618772	-0.20876959334279718	-0.8587855747286384	1.465154589121861	-0.33092031469763133	-1.0002438925257824	-0.4310902943163111	0.6038818802409852	1.5012505983593947	-2.711940137485516	1.9651453553285865	-0.9433179400484487	-0.043875093769245484	-0.12491763464513754	-0.6830095937293397	-2.847002646106984	0.0373744930110957	-1.4927815768218538	0.16194601943092196	-0.9767244103813464	0.9204559158759379	-1.1275335497920418	1.137946094774849	-1.322658935575903	-0.3128078320194656	-1.9106571338183236
-0.6290695439382266	-1.4957334336628778	2.95928763224519	-1.2720647385705592	0.24802657243267454	-0.1531302336807117	-0.9000021026245909	1.558125263203992	-0.3314319296126631	-0.9952729840082668	-0.4060247816980114	0.5373806348219454	1.3523923171967536	-2.5145897567360427	1.8220502878447142	-1.0167911474500564	-0.08947200945418181	-0.2031123935464619	-0.6678420155911743	-2.8374779784128146	0.19808239479834527	-1.4834938614920923	0.21578561678743036	-0.9979886146271933	0.966532252828325	-1.0770850953946005	1.1926374917292923	-1.3068469694876206	-0.4166204916276365	-2.0146165225743173
-0.6439508164954312	-1.332749704361915	3.043785091577456	-1.2912017638234101	0.33037666935620713	-0.10229247111011905	-0.9740684089933602	1.5906033587681196	-0.3684120951896691	-0.9571554496992836	-0.3778739149501727	0.4478947879346397	1.222391064563236	-2.3286357261497015	1.7163884204063247	-1.0675860105198303	-0.13262774948559414	-0.25011005935334996	-0.6368686722964085	-2.752358231525333	0.36716114095291136	-1.508372371688311	0.3133597471666402	-0.9638551848182372	0.9819362712203595	-1.0871798846525018	1.2015256811894264	-1.298460866015698	-0.4984535893070481	-2.0883537725119146
-0.623799395705773	-1.215651928464899	3.116639269563337	-1.2942523782688486	0.3886973930486378	-0.08137935392015626	-1.0719776652209614	1.579189263664756	-0.4330994060087613	-0.9225761603176167	-0.3206154824995945	0.3650937920881471	1.0797286642030226	-2.1916214936223937	1.6674182087666143	-1.10727311310054	-0.1754863029157106	-0.30555029227577163	-0.5835800562569913	-2.649661346129644	0.5120506088989809	-1.5873277698722097	0.4239360360120571	-0.8691349170983805	0.989898407011833	-1.1203448362295965	1.131559104358775	-1.2766527292515595	-0.5653658990990511	-2.0958347950399463
