# Supplementary material for: Obesity dysregulates feeding-evoked response dynamics in hypothalamic satiety neurons
Source: Sci Rep. 2025 Oct 14;15:35837. doi: 10.1038/s41598-025-19800-2 (PMC12521569; doi:10.1038/s41598-025-19800-2)
Supplement: Supplementary file 2 — Supplementary Material 2. [file 41598_2025_19800_MOESM2_ESM.zip › Fig 1/Fig 1ef NCD and HFD/matrix_MPK148_6.csv]

-0.4353669539392535	0.563342709822614	0.39636921345557286	0.6700943120295595	-0.3959581476884944	0.2546085736400777	0.5953241457551507	-0.16503544951251786	-0.1693139680979413	0.5097951751076905	0.1845427669017627	-0.4405527844384272	0.8002450334100109	0.8121439106429484	1.1203352119985728	0.9337117138406876	-0.6542355778765948	0.7208411763824272	0.8190981172095558	-0.6209483155386237	1.7490026887005343	0.6676304735174196	0.49328044807040267	1.0542316041515238	1.6392850267728931	0.4422671869619891	1.0509892896877318	-0.24029488405196106	1.3081256545702793	1.0239523393085037	-0.48983023166663314	0.6210562504860964	0.8810511379846225	-0.2558603687844461	0.802898432127847	0.5534875712073541	-0.35834103169028114	0.06436313662568895	0.044703409762752576	-0.11446292268125213	-0.626341802932666	0.06366579760010851	0.34922099346149904	-0.02423040361592755	-0.8331918393795312	0.9843215959117476	0.04616411464012525	-0.30593612068283
-0.4045208810754357	0.5126657826823086	0.39495884718809243	0.6513935805069881	-0.39349134047790746	0.28510875447744755	0.6215118031494542	-0.20293090621681137	-0.144751201843612	0.4001556149780233	0.20419662374795272	-0.5514520776465478	0.823896905563904	0.8307734125544521	1.0271204181353704	0.8957043050320672	-0.7100940955042108	0.7360600285803229	0.7829194097568619	-0.5464471451878422	1.7674391147412989	0.6316270530992275	0.5365353578092276	1.037274009218637	1.663163423793431	0.43695640371683137	1.0844459168828022	0.007388397997817556	1.3268225455852591	1.0760210146087195	-0.513742634600503	0.5627111109777467	0.8591872465117218	-0.1460614441187671	0.703725989356099	0.5368083239816632	-0.2627771464947196	0.07599161977467545	0.006514044878062151	-0.2120392209664066	-0.6152436679242324	0.21816810766459938	0.4388294481527264	-0.006166501774322581	-0.7697626054449624	0.9463536231039924	0.04419145033768395	-0.23067618722401614
-0.38006862913231515	0.4597849843975493	0.4138064691262395	0.6859357674124041	-0.3604575743534531	0.3639352353578132	0.6755618238155819	-0.3125797086442894	-0.08335226631378366	0.43899032102042185	0.2299883355639091	-0.5964157348269822	0.824927884606509	0.8291066400160557	0.935210669769945	0.8233214201542708	-0.7725136006815001	0.7693084218955418	0.7497722514553643	-0.44242393921028017	1.749002688700532	0.5971423464263212	0.5773143972936463	1.0416022334491275	1.6630706561282471	0.40832141721177845	1.1392776114525047	0.19453539800550104	1.337921969775099	1.1647957605597636	-0.5234763892065292	0.4773702082742332	0.7379122529860216	-0.03697492123518407	0.6327378442961257	0.4792795519716407	-0.1353250663796703	0.035592486695598606	0.002977992573923271	-0.1833712519284516	-0.538013949401151	0.34899951338815605	0.5164542296239896	0.019645740392107595	-0.8010327152883913	0.8936767978384229	0.006785977707681523	-0.1819647140016077
-0.3433527496191491	0.42829505631430764	0.4311368788675532	0.7055511121101046	-0.3190044879667604	0.4558994630515746	0.7727466361320442	-0.38589040190326934	0.006527667514192426	0.5113179467761578	0.27513178183117565	-0.6101620041900798	0.8488678244340704	0.8165910957785958	0.903879981900545	0.7282261671593404	-0.8396285378826649	0.8187868298857627	0.694846244169337	-0.30841805557986646	1.6467669449213411	0.5834904304768276	0.6217890372313366	1.0016872849951883	1.6159354054439694	0.4113146449186545	1.1833611625030187	0.31664104079448296	1.3093127587617088	1.3066946279319718	-0.5431126918510486	0.45587949641556985	0.6026857219708273	0.045485585042531154	0.5935730623336196	0.44577474833406316	0.03146697630973856	-0.05182841826131695	0.0073876578002603326	-0.10216725706176141	-0.4607114902928093	0.4164326228699031	0.5625590801858422	-0.0029458060971394896	-0.7725456065682325	0.8172326195160273	-0.04370483479513839	-0.16432861430636658
-0.3075845717916435	0.4307035726364594	0.40667770871970194	0.6864827593695664	-0.2933604182253444	0.5306352102182773	0.8943169444737473	-0.40315965568905965	0.11369889501334673	0.5480433320629814	0.2838424475110663	-0.6122774530057654	0.8458203716757801	0.7968686040874859	0.8968039484442233	0.6403129332717195	-0.875701352122141	0.8371419995974119	0.6162375084043769	-0.18777283800356662	1.5381130203267077	0.5891856070216595	0.6542192965784507	0.9303151904362185	1.5506510887414429	0.4034619829752448	1.2027320647703128	0.455186480374487	1.2502899383639643	1.4448877067017343	-0.5512035237143222	0.4599288608948438	0.5090456227328299	0.10757140035227579	0.5470120118248923	0.4324840218605366	0.17294986218936384	-0.14470082244850674	0.015125372254022962	-0.06867307488759614	-0.4231586435760811	0.45110718711338527	0.5909969825635268	-0.06019017100295056	-0.7129198075021332	0.749960546750654	-0.06969327793379784	-0.1574533647460284
-0.2560285032708109	0.42619895689065357	0.3605202672385227	0.6496780148231489	-0.2534410424087189	0.6342946086047437	1.1008481942667028	-0.4442044151879518	0.2682001311721586	0.5880317994965187	0.28101839817782515	-0.6450096680926876	0.8192029186287455	0.791151426778779	0.8291181475389852	0.5087039677497429	-0.945867869521549	0.8458619905864753	0.4451382068601471	-0.018281139982104355	1.4112473636336773	0.5626609413050362	0.6810897708101442	0.8284921004049026	1.457631095499685	0.3831269533892123	1.2475106085596592	0.7787595110729486	1.1774492251780113	1.6355716392200936	-0.5938294918618541	0.4341097498937413	0.34715456115260823	0.24307021930710276	0.442586657279019	0.38334754477038907	0.40621032969937393	-0.2892422461463304	-0.00943563104436686	-0.05215611657948964	-0.3537516554222354	0.5885887927103486	0.6541373063135267	-0.13101746985167964	-0.6241652633457868	0.6304002972602648	-0.11137849273612943	-0.1274625641947676
-0.19910236714370422	0.4475740851554246	0.3358687744178333	0.6301567953648284	-0.20271061586045175	0.6880820896760504	1.2500244728565009	-0.4891021678494686	0.4038747012662486	0.6903813924006366	0.2748360199077606	-0.6443327244716684	0.7821240605905653	0.795098580152902	0.7605571984764158	0.40809431546871516	-0.9916145354585858	0.8509829286909006	0.2393193391030283	0.050483501670609644	1.2576949802466366	0.5221707122349998	0.668419140684631	0.743161482702602	1.3552823858461722	0.37046215426107193	1.2667360472304534	0.9874115886139482	1.0848313561628842	1.7656729643959053	-0.655877957639442	0.46708962996155307	0.20503926657877436	0.31558559670674524	0.3633752792489527	0.34916971887633874	0.6209219377225332	-0.4589061681981052	-0.03032746006952191	0.023143328700941636	-0.2962658100414911	0.672810863540207	0.6349347257526679	-0.22808643695713143	-0.5541727850954974	0.49058248999464504	-0.14106990857964763	-0.1401379214088804
-0.12040998065980371	0.4892199842763191	0.32019233966293104	0.5649013652541572	-0.17032036466050424	0.6639498519999949	1.256266827861869	-0.4876024998520383	0.49274116163278975	0.7871619917743632	0.26401685793514856	-0.6601015288201115	0.756161582464715	0.8349241186810541	0.7163161561018109	0.36475666171007703	-0.9961351279790781	0.8412552028941386	0.05952515482845409	0.030018711925445328	1.089808275612898	0.45105529033606356	0.6297300269737915	0.6478694892340109	1.2845934249695286	0.39251609384400993	1.2372311810736387	1.0823951877983577	0.9363008797315515	1.83690385038093	-0.720109485143696	0.5271997477609942	0.14620328896350307	0.30759244871162034	0.3263644020741485	0.354296392760448	0.7965016956013348	-0.6103376236227099	-0.0349700887417764	0.10307173044988835	-0.30851116799461187	0.6554797888234523	0.5545938842132867	-0.3027785706184809	-0.4342486283585053	0.3759730249900518	-0.13865762194695166	-0.17935230779005432
-0.046662966260375076	0.5305752630265157	0.3019003165574281	0.4843230565512016	-0.1629842945211791	0.6005795438412667	1.139529453915347	-0.4578167862415481	0.540181295755187	0.8387525290628952	0.2517093456382611	-0.712863311046595	0.7298716168782737	0.9065215868350045	0.6785696342631982	0.3867324124828718	-0.9513401657305651	0.7793309272619	-0.06050420332261155	-0.05542731296491923	0.9879239762051037	0.3326550461327314	0.5654811938718308	0.5656009286738788	1.2737062117825446	0.4237807964292336	1.172693832092998	1.1104097262015116	0.7728841167397255	1.8149740254234072	-0.7524728125967891	0.5291563522665446	0.14971625130128374	0.2998130212511231	0.3526416185635117	0.357737584819647	0.8963352422640124	-0.7209014901408375	-0.036168186463649575	0.12705814124127865	-0.3630042578674658	0.6015250246980733	0.4659218782377496	-0.3009301713602707	-0.31562320547904077	0.3249105859698487	-0.11561690289450106	-0.18840613437156742
0.03758449571567664	0.5391630949806154	0.29619047009271915	0.43937736677216666	-0.1489342186695464	0.5157560679449041	0.9239281156530563	-0.4658457779816372	0.5519407799502417	0.8488076562705542	0.270256480448457	-0.781075335917513	0.7209202929554166	1.002085179063231	0.66288605807522	0.472405101948128	-0.8767612039570924	0.7091185469867508	-0.13124257109890308	-0.18086934950609407	0.9100300761828599	0.1700998505609519	0.4979773195824529	0.5114529055396024	1.3224871608473363	0.45434820533646897	1.0759362964875323	1.022838732981441	0.6534139509145209	1.6992736762090097	-0.8044611897989025	0.5192321314754963	0.18172597106441044	0.3153505041186544	0.4511938380173553	0.35214272153973086	0.9397568937880665	-0.8150238008055382	-0.05471374078347235	0.14644189645318087	-0.39220856369863827	0.5595381373828366	0.3832130054632873	-0.23049495720268154	-0.2538405805424032	0.2740155647825009	-0.08921701834418959	-0.19112228234602485
0.14284640180958896	0.5365329806258065	0.28224066555618404	0.3919382461234551	-0.14944903060915019	0.4297785311519928	0.6392873981006363	-0.5012148709056401	0.5558861443544479	0.8335122608450563	0.3030574318257468	-0.8534286629405496	0.704491338682365	1.078320109925791	0.6583491057858959	0.5847187853669926	-0.7840133535845123	0.6612819926458038	-0.15153063080303747	-0.2993096272509103	0.7994576110033581	-0.0005969713062183302	0.46523029448220177	0.474456278423162	1.3955138668868217	0.4710183890800438	0.9258421088319511	0.8292163530508907	0.5713613092030922	1.5717757847982097	-0.8945293653672415	0.4885719371616881	0.20820830253382802	0.2919053614698441	0.609793800739757	0.3655329382598664	0.9690201867678665	-0.8661642529003135	-0.06781793461645329	0.15564720761215992	-0.42961800754728213	0.47735209538790313	0.336756538142285	-0.10600806776709679	-0.25789912384717373	0.20166714415668804	-0.05255927942120934	-0.2149734567466978
0.24591337563587157	0.5378407722939427	0.2452805216738473	0.3071829079294188	-0.1829547076782372	0.38301845661145667	0.4393364085697469	-0.48621819093134117	0.5772026034897845	0.7600324850967735	0.2942418183665798	-0.9459907480616578	0.6412134837967978	1.1005693107835226	0.6555163893819003	0.6471266437068617	-0.6775090589868948	0.60435525901909	-0.13587984188841895	-0.3429662075356078	0.660539140786177	-0.16063638454341236	0.48043505063281805	0.42057957680781	1.4549593867421375	0.49477502252783934	0.7770328496121196	0.6471729748508418	0.5099405383386639	1.5004276270219665	-0.9929696951863136	0.39536091221161895	0.18887472659093843	0.2737818601332981	0.8057843691989433	0.34783537909828577	0.982695187410181	-0.8409173857426323	-0.09123076093137836	0.07887491254629184	-0.4868045773772362	0.38180771786629414	0.34368841139407497	0.0246681585785583	-0.2843608261942846	0.13737869634108865	-0.009566469995549906	-0.2303932551433377
0.3466092806545295	0.5419094574837026	0.1983537895013146	0.22264068348492447	-0.22630616309220986	0.3928073660018292	0.4228501889401882	-0.4557172510451494	0.6457293696948457	0.6184872328658704	0.25625072226874546	-1.040663304471826	0.5574858563720202	1.075204867800924	0.6618036379858927	0.6363024610636534	-0.5354889131038775	0.5679739758595304	-0.158806348765899	-0.34156585577633214	0.5195696181719586	-0.2724995565387664	0.5218330576808348	0.3623811109981342	1.453757117801245	0.5096938640104156	0.6191563595437697	0.4996109947400738	0.4746598017694564	1.474463652446589	-1.1090770709377011	0.3020288601787307	0.14600675960194426	0.2884644608623145	1.0458993965607941	0.2916994705407928	0.9712154372391648	-0.7799269243922501	-0.15290783323861223	-0.03642818494215241	-0.5277305089476487	0.3663388646448894	0.372836723142285	0.0811283541020985	-0.30908315283935145	0.08674676031965105	0.06160725803633231	-0.2271961226317444
0.4390132193288093	0.564723156583425	0.1379046365096655	0.14285089565528505	-0.26148497896500383	0.4108395675104094	0.5207182219730522	-0.4230014168858268	0.7203657050501094	0.4677183351002506	0.21511119279263777	-1.082434707910003	0.464715936285329	1.034671319698933	0.6445770374152517	0.5820178551044148	-0.3524806197264506	0.5674186934144725	-0.20957646861664023	-0.31822665978845155	0.3868964872760894	-0.3328585232591193	0.5521114944980097	0.3389699399364996	1.3917066819073254	0.5152073489061507	0.44535160565863424	0.38024247800401195	0.46824943913575423	1.4523227382648751	-1.268845681222463	0.24742547464749648	0.08881671538968994	0.2553377779948077	1.2951785398852111	0.2450209877786384	0.9439862754300183	-0.6687660876162073	-0.23575129863226135	-0.10428447862832506	-0.5934464319750918	0.39457014251444933	0.4328124960599461	0.11367138346636263	-0.3527530787986938	0.03279038447441832	0.17814099265679453	-0.24694478186266972
0.5026256081962199	0.6012686681985843	0.0864989229785894	0.05067919897707982	-0.2718241187520061	0.43758905043399565	0.6722954063341419	-0.34603384089464856	0.757961580416385	0.3255349690273236	0.17028895033466818	-1.0697121498561475	0.36808894166277245	0.9670918058764897	0.6081202075979681	0.49706132139060166	-0.15872240059454934	0.6061033704202027	-0.24263701122810488	-0.24137928605151493	0.2835372737850398	-0.3798065872982527	0.5199980009040319	0.3468964043108448	1.2711458242232323	0.5375207466018278	0.3195740825513552	0.2998284836460602	0.4834918569536784	1.4473269599590417	-1.424923341783787	0.1926002061310948	0.021579107567982314	0.16886644968388703	1.50699113176044	0.22580181308068353	0.9290827401202769	-0.47937727329246815	-0.2885175191330656	-0.17177255986813905	-0.6998638299098573	0.4353900376925967	0.5525272387717618	0.12229724667134997	-0.37958584796224015	-0.004782960584475179	0.3076379498361195	-0.262590925923845
0.536619960415245	0.6184733941438532	0.08347304625926914	-0.0089926508955156	-0.24325205610409978	0.5122114523340755	0.8379934735278856	-0.2530544250539911	0.7907119354221573	0.1853046180466561	0.1384420696780703	-1.0064975617168688	0.2946953629944645	0.8855645034495193	0.5994608468833119	0.3824968627529207	0.03468974446879528	0.6820125372613217	-0.24685452905822308	-0.10824759862169668	0.2451895076202438	-0.4218419425265411	0.4243128975423893	0.3785053612657499	1.1118897180340686	0.5534936366674115	0.2311564598119098	0.24709673845837368	0.49056699793458536	1.4595701349620642	-1.5102427954518451	0.11092709640964346	-0.005443679645709254	0.08525897653699684	1.6488070920431035	0.2317712278772494	0.9211073347383077	-0.29799780992909475	-0.31537487639837464	-0.25859179454180836	-0.8023657060551287	0.5365459093201996	0.6795182956422879	0.07922394274515784	-0.3406934072645158	-0.0063853884132127805	0.41968528221447093	-0.22960104531745867
0.5424324662350786	0.630374298323899	0.09525174151131852	-0.039617096705131444	-0.20863095316587482	0.6109454836799149	0.9472969318269922	-0.19267548429592557	0.8139053154876497	0.06822039642669872	0.14262089943468953	-0.885722855684468	0.24913821847650625	0.8274723179164496	0.6366546435699265	0.3154237612322355	0.2053475195246907	0.7962978908609089	-0.23212319900704168	0.06492923560837623	0.3062140778151831	-0.44313695047678053	0.27857880518496436	0.4286610820501144	0.9515871925815308	0.5514504040295803	0.16196427574325697	0.20839782318248606	0.4572331122393181	1.4230282448189389	-1.5530488099273485	0.008255787819326421	0.04833166690954145	-0.011064868420322949	1.707563758200915	0.24127547261217108	0.9107554196718141	-0.16253530890373344	-0.3320484030277679	-0.3063805099014165	-0.89544040235055	0.6640956669419499	0.7867685830348908	0.08272469891601182	-0.2690775116923171	-0.008657487573362547	0.49279785744646104	-0.19250864954132413
0.508424565051437	0.6321180205480805	0.08451586252977089	-0.07239399138515318	-0.15273095672410497	0.6923892098078087	0.9707368859497085	-0.15857534121590255	0.7771712915688953	-0.023532639343195206	0.16925855395632494	-0.7284529244365405	0.20458173008813527	0.7587422885365285	0.6999186432591695	0.3382998220925536	0.3118950733808766	0.9060175888011284	-0.19502503269090962	0.29856687123442305	0.4382649793321812	-0.42318897558757945	0.10081860288959874	0.49166581476648236	0.7920639155166121	0.5532017462905803	0.14736942822772708	0.2185965465610061	0.40462065447527895	1.2897371269220335	-1.5565822191138146	-0.09062333884270324	0.1749211419205979	-0.11925020304955627	1.678729702727518	0.23071780173668116	0.8840498955897665	-0.019635553415173517	-0.35593547635760403	-0.35174954347066123	-0.9658200360444594	0.7477963157531053	0.9012521294728411	0.13498398703452683	-0.2020535679735181	-0.025590605524791553	0.4966079176420236	-0.21129533969795916
0.4644310769465422	0.6006002413459803	0.06514683245637222	-0.0977332162060506	-0.07278495260343702	0.7519469953618619	0.9019109205059177	-0.18430041532566258	0.7003324469588603	-0.09177214687364128	0.17242606874901273	-0.5678580054030191	0.13329862616586682	0.665019521200272	0.7559741857577557	0.40926062626391896	0.357793146722905	0.9858342987741384	-0.15998565469943266	0.5429651045896161	0.5667207777712283	-0.3620178271686564	-0.05077019442237465	0.5499999413356187	0.6104099842433883	0.5407153246149461	0.13728395220370512	0.28950195671643153	0.32009883604568157	1.1002024579575984	-1.5095901275129429	-0.2029969852389034	0.32939322010214944	-0.20971810535803917	1.5580266504912208	0.1836647674578841	0.8426220954112045	0.12214488283979079	-0.38444021799048844	-0.4392526012589949	-0.9987652862604957	0.7576040156286359	1.005359393589789	0.1450661648065878	-0.13162044787871022	-0.0160717058854292	0.43197216272678585	-0.22866736945123475
0.4137444003218391	0.5682251320503244	0.042461304735809426	-0.09590043795996166	-0.015126015368029017	0.749535832417285	0.7822391061722579	-0.2705659329009043	0.6182841891549264	-0.11667792349569317	0.16952569375811963	-0.4222155763514165	0.04214794963432961	0.6130693187202126	0.7595668992457519	0.4892040697176435	0.36685596139317395	1.0161074750380565	-0.14545420700987052	0.7239789951566711	0.6679367567350398	-0.2530666237023148	-0.14732913434439837	0.5626939123996636	0.3976751744240886	0.5055749664706628	0.0667341079010514	0.3886263909567809	0.15661084680236675	0.8787933161404616	-1.426116148706604	-0.32987371039275315	0.4868378048772077	-0.30392611702253036	1.407122519958381	0.09246147315430164	0.7869956568632327	0.2363900659483995	-0.4071042332292472	-0.551504795620468	-1.0358255752998822	0.7060328950173161	1.0375646183869254	0.1375325375269083	-0.05260640765381698	-0.002391277258003005	0.31825651996694654	-0.23115717176114853
0.3593995032510871	0.5556412699991405	-0.00836316693957923	-0.0733743146330575	0.029104910442763855	0.6229806901724959	0.6813654948034784	-0.36303776880397054	0.5300306009288431	-0.13883787691872834	0.1814897405955574	-0.3188024831875045	-0.02920792927918216	0.5892624968000497	0.7361682011444542	0.593865117392538	0.30942929564242594	0.9870065617137026	-0.12566585320978044	0.8532781409295275	0.7741997073275121	-0.09940580819533237	-0.19881995366480867	0.5336043695490736	0.1689323762991793	0.4668184108800566	-0.0365692895469266	0.5051576688582162	-0.057186618073620674	0.6353605319328316	-1.3299263979871943	-0.3926867663751216	0.6502765351796698	-0.3965525967307665	1.26442052636442	-0.030648928473659482	0.738418187718511	0.3235228498433357	-0.42118188146125224	-0.6526317139240911	-1.068022636638946	0.6176146184179329	1.0366819885629408	0.1188805086485915	0.003053614811620792	0.03592348963209778	0.20120425644412862	-0.3224876474021536
0.3230340822244347	0.5277707764492895	-0.07207753153230259	-0.021118823244627948	0.10789258769933086	0.429943396994357	0.6300928182209335	-0.4573322781192988	0.42415693866456633	-0.14425217618439454	0.20162063280209522	-0.25706124292926463	-0.0775851047077976	0.5336837452540886	0.7115719318804892	0.7031914082482488	0.2184118156126178	0.9394579316035255	-0.1017799109965403	0.9230009179964792	0.8792873357598856	0.051838271525670575	-0.21594715024826291	0.5131777351956277	-0.0671353566693224	0.42087810879295073	-0.20040978707178897	0.6169602153686065	-0.27974491188233774	0.4013329453807798	-1.2397006818818803	-0.4077949805468597	0.7556899714832707	-0.46658881592871104	1.13662920763774	-0.11604667426920805	0.6884510646057203	0.38931394701778654	-0.38404085208320227	-0.7183839364882122	-1.066226983334209	0.521300522678249	1.0685643000098393	0.05530677658587454	0.017733945736880464	0.1366611913431477	0.12261331063508549	-0.4427054884797966
0.27649338877191915	0.48256477778735585	-0.11389275444451345	0.06485126332181804	0.20160981120435081	0.25372241973736454	0.6547421174728958	-0.5198799695198015	0.32766788105106576	-0.12884076006034834	0.2335056762875219	-0.2087991447719025	-0.13749711624838934	0.47706067958672393	0.6562994166805658	0.7584990938524003	0.15492885366217052	0.9084649447626811	-0.09354475769791684	0.8830294739203894	0.9397588131736013	0.15734265510053283	-0.23237527758341175	0.498758934475548	-0.283187538195904	0.38536477961159993	-0.38497884709794955	0.7068572332188701	-0.4960115534764915	0.1819877870890565	-1.1369842517734614	-0.41592396627611306	0.7577289636093968	-0.5180099765604637	1.051392803090841	-0.12178199436786981	0.6014466422569706	0.41687407392489384	-0.2419414701952701	-0.7724322634359223	-1.0672744477619702	0.4571159551383975	1.0771107400128224	0.00783652290909035	-0.003602396208204134	0.21761967194426496	0.08886384251226905	-0.4284457116139159
0.22183686551501952	0.4340311758809401	-0.14914336345717807	0.16000655249364965	0.27256805687947455	0.09808906454559681	0.740641190623673	-0.5194185332129033	0.27398411199774086	-0.13321087303906082	0.2827929697183126	-0.16875992059927586	-0.1935884407487352	0.4027727750522055	0.592045117760654	0.7630211058829287	0.08709833622550518	0.9232724766309003	-0.06724023890910759	0.7089682070002497	1.0159012527219702	0.24278020792786403	-0.2819436564709857	0.46620035220440215	-0.45969843011086403	0.36301894965183173	-0.48867014746993026	0.7330825219064924	-0.6557008093072388	-0.0030201907344135303	-1.0305768719416035	-0.39672100246904235	0.7240733104432511	-0.5452807167791325	1.0073696051380447	-0.07110049227155298	0.47442421361030984	0.39207493446065084	-0.03289837809770866	-0.7867925488439289	-1.0643814507710074	0.4903131569955669	1.021203675308167	0.022707735122879234	-0.0439559124956466	0.23763806138684523	0.10534404371319002	-0.335615695945349
0.17810080773780826	0.40123466704777266	-0.1796243701834533	0.23696192745434272	0.3611586114859582	-0.021067723023100223	0.8107654236326816	-0.48681805813031076	0.2470560423263267	-0.13738761818685546	0.33629725573454883	-0.15454410455787432	-0.21976924384831303	0.2506392178746524	0.5683009664393527	0.7434188998863416	-0.007141958567719356	1.0065237113566747	-0.011233201183999559	0.45869832328599874	1.1444492332912224	0.295829539361109	-0.3427189892454366	0.43718832978779004	-0.5740920934129659	0.3578946519252072	-0.5238723378230095	0.7051191049237827	-0.7150322767947527	-0.1474990375133916	-0.9326316695244612	-0.35296971203045635	0.711937622367283	-0.5614593612505531	0.9616249710375893	0.004512095151589912	0.3330218873810038	0.3567790679613864	0.17963916568864954	-0.7142809978002156	-1.0864031433832395	0.5716053326727317	0.9370094011226049	0.0639046337414972	-0.09340056578577567	0.25894795982571966	0.16576393320493682	-0.22408386974434652
0.10631839320755447	0.3923416837044422	-0.19615557237319464	0.2492799021780412	0.4993212657766069	-0.05653448736169333	0.8077242763223736	-0.4329915129302466	0.21710191646139815	-0.12478003561109821	0.3949726050569221	-0.12463912459403112	-0.24409428467120095	0.08103552446274816	0.5762924509286723	0.693901845072415	-0.050120031956318686	1.1443365878135485	0.058985472452083756	0.15804034381265078	1.1871526051081487	0.31692645421413435	-0.39499626147018774	0.3632725959888864	-0.6372112128098969	0.3685000022834738	-0.49899806282145587	0.6574739410702479	-0.7106874754541291	-0.2807432466938134	-0.8325034053806494	-0.2972569115733912	0.7039290508839497	-0.5827886706065348	0.9380564849570519	0.08998006935651127	0.1727484630635595	0.3451381479320313	0.38958083107761815	-0.606394751016999	-1.1340877144756418	0.6233750902435566	0.8349041997771371	0.134647914442125	-0.12287718601643269	0.24349768553670276	0.23348831679941812	-0.0328217832099029
0.018250123210074142	0.3931990137980001	-0.20754107460522073	0.18911789068149343	0.6683511859458819	-0.037492482568633405	0.7534815903783006	-0.35463962801836824	0.2137502719432624	-0.12971091529947038	0.4704586804778339	-0.041813081551700895	-0.2687650067024911	-0.04116692798097727	0.5713639849900127	0.5985917453520522	-0.07311232788590238	1.2614189196549124	0.17785551290576787	-0.16595683164857605	1.109719615736926	0.3619332059005938	-0.4490430527297106	0.2086774705264184	-0.6851683850077791	0.37407835170739295	-0.40568316566649926	0.624168335651173	-0.6610902623363123	-0.37646048268488835	-0.7193667940408112	-0.2163503067097834	0.7234837223585855	-0.5882599162930385	0.9999269253231354	0.16507764844426373	0.0014987863896162358	0.33837248500898687	0.5707931115108456	-0.5033478678145052	-1.1088986889508918	0.6911847822943594	0.6937910657228393	0.24350742833101738	-0.1390649758834662	0.17330177990471635	0.27997556013224945	0.19609856326201502
-0.02051346455343194	0.4005953022322399	-0.19540337703054111	0.10048388224573768	0.8316967242820532	-0.02856911885067377	0.6785555458267012	-0.2703121429321146	0.23916531351792064	-0.14734606147905877	0.539113609538612	0.03058006568433668	-0.27613347456581694	-0.1428902035015594	0.5585361554207008	0.5073535026184551	-0.14446847489596476	1.313636035506877	0.35970848550500045	-0.40625228002484554	1.0615774982379718	0.42486738288469467	-0.4797802537410886	0.055283911790625716	-0.7202345624505215	0.3567595226819707	-0.314889637517549	0.6079884060807397	-0.5859465670189886	-0.4102113041970542	-0.6084357502186377	-0.12604393174733702	0.8469287275847768	-0.5713546220038836	1.068581849330024	0.19513540765519963	-0.116541241246042	0.32526401309558584	0.6728311008236609	-0.40024838283396125	-1.0182680763202523	0.7662198937471387	0.5535390339358439	0.3054848155798265	-0.17134778891341856	0.11745597423156984	0.3134094019666766	0.3328962242670489
-0.02338584505181009	0.43347899717661703	-0.13770657517906462	-0.015471308881686806	0.9706959479745555	-0.028960675226287435	0.5988632587069006	-0.1772404398300751	0.2647910298908607	-0.1308324487187875	0.5894122179333341	0.06295389885424915	-0.26399824477608924	-0.20393832900538755	0.5641094673700278	0.4490788860440486	-0.20568032577152326	1.3195179162211985	0.5315473517872147	-0.5301956945078538	1.0317796246495825	0.4524023233970948	-0.4502664239142426	-0.04400038402787957	-0.7366878355490525	0.35320818976383384	-0.2689473849561969	0.5779545715700608	-0.5442792098999044	-0.40500443666703295	-0.5192453004991676	-0.01754315200130349	1.0229207708565062	-0.5554538142274834	1.138907579009645	0.18064494585491273	-0.1859232400866558	0.28991839907483	0.731762532518269	-0.30682762501485344	-0.9290340829266281	0.7855125084389993	0.4651899413105438	0.30201206545834225	-0.21253620553784175	0.08722509698494756	0.312981052003863	0.35233365820923035
-0.01115113000446627	0.4653600518420885	-0.04693027359941202	-0.14512971410485256	1.0555970170138973	-0.004952086932005592	0.5648415347032908	-0.07510151329741958	0.30016524374797315	-0.09623894376781861	0.6584678566968027	0.08676638622891837	-0.22771991164158148	-0.20496494288744707	0.567955513219357	0.3789570071815145	-0.24271025110684316	1.2793319200121658	0.6538353806245525	-0.5902634147082404	0.9618133878248687	0.42974047307609736	-0.3808619551060369	-0.07808999487010751	-0.7519611039463336	0.35538115145803356	-0.27008684979544945	0.60824401318296	-0.5730071313324384	-0.39412161444212124	-0.46644671482117595	0.09243012391901158	1.1157071956802542	-0.48725559162734877	1.2725720328283612	0.15459020597814724	-0.22640446437392212	0.21114319879071256	0.768778760050292	-0.23970775622139634	-0.801841973841254	0.776722822980928	0.3998538067789201	0.3169672958202277	-0.23579745659318857	0.057161637571182124	0.29399838523071214	0.2754044254744439
0.04625583306927606	0.46925436480942884	0.04704285818653002	-0.23851615915545982	1.0546960961195908	0.040324195027253776	0.632635999889785	0.03234393076460449	0.3197005432251	-0.04718152506429239	0.7282676706224085	0.07655250159413117	-0.19387954071370334	-0.20494724264810094	0.5596646359393705	0.28315582923159144	-0.30022343537472906	1.1780854208632057	0.7314696898766317	-0.5445431581467187	0.9264845864242508	0.3537321516760351	-0.31569559361567656	-0.040531344607319574	-0.8261010219681342	0.3590297811684466	-0.3360545908083455	0.7159312853476313	-0.6583599226960314	-0.39442652109928145	-0.4499274642296817	0.1416478042648592	1.1486995622511524	-0.3404295843371797	1.4272481337435843	0.1176266531790315	-0.22926433196038568	0.11891129394274771	0.780834618376635	-0.2122233271895953	-0.6590625964856084	0.7798513550931231	0.3267677518415693	0.3789166770196703	-0.2624910757005694	0.027672182155767732	0.2762556788762329	0.12064057734672151
0.1003839467061894	0.4852966092719064	0.15647018519431893	-0.27930613081836636	0.9900228462071073	0.08306566466016288	0.7554734529441147	0.15337867406487887	0.3090710420390161	0.03397495357137583	0.7850921227466425	0.000296793696985409	-0.1484497524304196	-0.24394086992700154	0.5416780382847275	0.21370918293470126	-0.36641010098576043	1.043912729323937	0.7446419375071986	-0.3709978102957846	0.9503597581470448	0.20993637241018503	-0.2606657362257259	0.05538081233310199	-0.9327244656337162	0.38479721498998354	-0.42672689929354685	0.7836160460151034	-0.7534944525969818	-0.42207920946817856	-0.42917712493082877	0.13910623552568818	1.1557746192670997	-0.20101967959864053	1.5214208171158652	0.0944980970260718	-0.22743159991554246	0.033047071845882625	0.7999043404497762	-0.22966081661360144	-0.6445227926431022	0.7480197823325468	0.27994531605696393	0.48161486004785337	-0.26687430246972355	0.030661786313858807	0.24288947124646199	-0.029483184657973414
0.0920377845033515	0.5339173972895318	0.2666326121960688	-0.269630766589023	0.885322967990582	0.09644040612195734	0.8207958744105337	0.27743582517535803	0.2669743868912417	0.1159242403138033	0.8563230427532826	-0.09957230050982632	-0.06570458738741818	-0.2658891667158507	0.5187399444767588	0.15664180034129416	-0.414860470583376	0.9334115227573363	0.7012474768001246	-0.1863970538190143	0.9761016180064661	0.027948244001955648	-0.20755831926861235	0.14057576927593646	-1.0138776191440644	0.4009322663760274	-0.5021740180117129	0.797930043739343	-0.8237710207294568	-0.4394823432847389	-0.37910173996342245	0.08494661596478414	1.0699404206083334	-0.07268049855388382	1.5504067640140524	0.12109125470802025	-0.21740192345033962	-0.03861423286474117	0.8136575038821053	-0.27868567375741043	-0.7517382587133075	0.6826185634157309	0.25344489378070917	0.6607975638968664	-0.23691065704249858	0.0493886667601411	0.19119439415520073	-0.07650649646570105
0.025742700642170546	0.6112514779320287	0.36264009047691986	-0.2379620634066379	0.7518579726487991	0.08780555762813312	0.8425818712241367	0.37999004438422423	0.1925104218254809	0.16502033258351123	0.9270960088139919	-0.19209456541793232	0.016804058934044974	-0.22271828295132767	0.5131205720980992	0.10378950588493688	-0.46703113641795574	0.8619857475096533	0.6446807684624861	0.04045993118318399	0.9588405141257971	-0.164142632364062	-0.18809360988614174	0.11142808609985966	-1.09064471744411	0.38226749839076196	-0.5403097242275497	0.8422778759742642	-0.869949373775962	-0.4364332767131067	-0.2785908773726661	-0.015989971105146876	0.9098918217926819	0.06704998698660114	1.5092695031323486	0.20384373041724996	-0.150920072021349	-0.07774065851896451	0.7761171085967635	-0.3703968737898504	-0.8059819522938401	0.6399364467422294	0.19652603391197393	0.8463096349027837	-0.2214186174562845	0.06134708339250975	0.1684693013911383	-0.01001745750771792
-0.07825915174254706	0.7288364799160724	0.4492964130206575	-0.2000491273625858	0.6093623178665016	0.019571707119662975	0.8524700461044343	0.45391214074984987	0.10812558898604514	0.17503678622498706	0.9475894478943883	-0.2754980015487822	0.06012337247129014	-0.12750869551001753	0.5135811763914311	0.08271406519966988	-0.526209802140759	0.7810379066300444	0.6138988847734531	0.3464736419463824	0.8878141828037395	-0.3182986806140739	-0.2206221758462994	-0.030298647322108352	-1.1526283606190912	0.3602622072039635	-0.47698457188440957	0.8455240861724402	-0.8889192987549613	-0.39194035912549113	-0.12942249464729555	-0.10839414883643243	0.7806737665708363	0.19038810752103638	1.3323413084848075	0.2932679050167567	-0.07251539234456797	-0.09953007293288824	0.7096726057712445	-0.4927486095371708	-0.7540576442319263	0.6044300902308237	0.14944526744717665	0.9793103633458884	-0.21998073354259357	0.09217588147074783	0.19996429602545612	0.12355477777765114
-0.18936066158552176	0.8614756171022261	0.5412351983116883	-0.1669312506832967	0.45601271135759947	-0.12128554695021836	0.8091470352979554	0.49274200597561196	0.06524369140831224	0.15552597208550772	0.9024046585625569	-0.3523111924279447	0.07284080219095987	-0.014014760824447836	0.5138575389674275	0.06583325105855745	-0.5437946907491761	0.7065066628933302	0.6152980613047724	0.5921248216125046	0.8364917818127507	-0.42102976082797083	-0.273882514201477	-0.1540212599524687	-1.1299856288989207	0.34070555195615365	-0.30812558028028436	0.7557037504528423	-0.8557990918141524	-0.28278377586098447	0.04463729292030048	-0.1921650613267224	0.7041501464156968	0.2978895364394559	1.0629112361377169	0.3829729932537494	-0.032275847008272227	-0.12154335119353014	0.6760509884511924	-0.5663384970309376	-0.6481889181402722	0.5528589696194992	0.12946769484574575	1.073942804156426	-0.22058371711930347	0.16631806459141396	0.2511408442143611	0.2947569797924328
-0.2853550758827753	0.9713155862071936	0.6321824533783096	-0.1708312322999735	0.2786814486622441	-0.2753320684092321	0.7324069730524909	0.5002403459627606	0.05516960559952111	0.12553462151035594	0.7924003044671195	-0.3773381962991483	0.06592717802289995	0.10855939664554233	0.538177445655396	0.009482024216593377	-0.4765049140446308	0.6731691501733493	0.6621504868678186	0.7132429650022402	0.8515635601010804	-0.5066059788233502	-0.32816961051510385	-0.2132662516208593	-1.0485653045128203	0.2999868443879514	-0.0965002913050645	0.6346226661319133	-0.803851412397313	-0.17827115552866052	0.19965718130478433	-0.2769243616600262	0.6203549398830511	0.4025271101938461	0.8176572155703405	0.475182894758316	0.04042923740816248	-0.17502193679847394	0.6438770725450725	-0.595900696295766	-0.4748086157164392	0.4901145200360563	0.10675612254562342	1.1219731788205511	-0.23895152453289512	0.2685625267981419	0.29136065124916405	0.423547662914444
-0.3444963064272363	1.0657236136281434	0.7003245132834867	-0.20215895348308627	0.11381292500474785	-0.38694624368977154	0.68847928968139	0.4863972567557143	0.05465249473100862	0.08465666205460223	0.6593837645886647	-0.3248949757766708	0.06534497809295826	0.19012209955120316	0.6054026422672993	-0.06952018596381035	-0.3750835823289078	0.6549887916018129	0.7591933734329185	0.7688148190281228	0.7973835130737754	-0.5800787085791063	-0.3887046382354502	-0.25884826680046447	-0.9804589954351346	0.2573708493703339	0.13119872508344096	0.47387135954666804	-0.75627227640492	-0.09819797648589629	0.28475157706287346	-0.3236609868081154	0.5036164991198919	0.48010766426419627	0.6194135909767035	0.5537450753750546	0.1218146241468923	-0.23715659114319507	0.6188168618625711	-0.6213336559835685	-0.22912832814780176	0.395017075673338	0.1108033032019499	1.0986441396979771	-0.258965940944425	0.40426663874222835	0.31480717552954507	0.47314565665628994
-0.3610124942929164	1.1169018609079	0.7686546220243292	-0.223853933186765	0.021661587816016563	-0.44751383252830507	0.6802095031358182	0.4748613490831756	0.051071023160204156	0.04279252666117298	0.5639576111053538	-0.2534376035461568	0.08772328790010171	0.19844121204374804	0.7369281982284486	-0.17201230479148139	-0.2652915840800204	0.622453353524694	0.8708076841599037	0.7605601139208322	0.670771357238805	-0.6309688252527479	-0.49164258504825054	-0.279701263540793	-0.9068534191648473	0.23750608761364242	0.34706670228992087	0.27447225910597756	-0.7201605669017143	-0.036630286097126694	0.2757717664552343	-0.3811690223269747	0.4171681462062681	0.5236425371681376	0.4165372779268461	0.6045670342901152	0.1527696697834736	-0.27879526663281257	0.643877072545074	-0.617783035965106	0.006351651064776332	0.26885777676812056	0.15297578674311776	1.056130956759119	-0.26402172631836984	0.5469544659996156	0.2983720637983971	0.48211460361359715
-0.35384509201158226	1.0969071794039404	0.8297533982664536	-0.23598010553587773	-0.043419221548653866	-0.4540672497622782	0.668916353767133	0.5176826383636359	0.04377401423786682	0.0597508854325516	0.4934517848464397	-0.19510099149951302	0.11372215352157222	0.13493275327084983	0.9106451074588711	-0.28608568519960315	-0.14466314155952487	0.6217129769312819	1.0243773025903167	0.649858622214107	0.5861942527767845	-0.6676358575466009	-0.5796597725925577	-0.27634850477120565	-0.817840989059399	0.24608442146612436	0.5576252582241352	0.08235796107851452	-0.7185461052013736	-0.02103313786530228	0.20438339741406347	-0.47123334312378445	0.3836598900612895	0.5545037823685761	0.23609026527157373	0.6531885030448734	0.18265730005327874	-0.340133960633644	0.6840882273354248	-0.5650497534686774	0.2326787863490523	0.14190393002488638	0.20849535542748382	1.0350704076352557	-0.27826141539911176	0.6541975463586731	0.2365093112740083	0.4629035153359509
-0.3493061888655575	1.044580981659928	0.8700813258420462	-0.26082916873282397	-0.11868901721794148	-0.4107075332205038	0.663243102351996	0.5882362496888822	0.005795093783803398	0.13912838002378844	0.4642953836221853	-0.12623193311407516	0.16024356667349626	0.02600548033650813	1.0566796986600009	-0.3520333991108783	-0.09143262389000273	0.6648399134974753	1.2288369702884405	0.5190117192336301	0.456309631319581	-0.6809080950597731	-0.5758804294689142	-0.33293842157582265	-0.7187651226338716	0.25918705615951626	0.7795299746853764	-0.08774856544792886	-0.7584090639494895	-0.04176679055241664	0.10637067762393118	-0.5091955047675923	0.3179699509618194	0.5562135466456095	0.11470370162370387	0.6828717107391598	0.24472851062708764	-0.4361715508758227	0.6708093109180062	-0.4921962908676264	0.49718849398816933	0.006979775281538902	0.2656940735330911	0.9893085229698461	-0.31270105429960054	0.7285549809787242	0.1835742737640746	0.42156713834973436
-0.33707147381821656	0.976372380657321	0.907998809251399	-0.29202902166620864	-0.18113141539214928	-0.3700474948474427	0.6634920851727202	0.648199897770737	-0.0688220893170703	0.2247709923367199	0.5018857700173305	-0.09746182922076581	0.21735374105123859	-0.04205193994827479	1.1567229511718575	-0.324676249405828	-0.11667440126518702	0.7440807750089417	1.4311578967172616	0.43403247826301844	0.2342198341259869	-0.6415668059535637	-0.5142967978761113	-0.47261086349734827	-0.6163273560217752	0.27835452423821516	0.9749118287180583	-0.21061889948438123	-0.8151763863835235	-0.05541722705004293	0.008402969415792716	-0.5163966161952434	0.2423061467634784	0.5084042630490891	-0.00597403537513076	0.6371998351779989	0.3204747218432125	-0.5104446004648284	0.6102304948558224	-0.4113210571137557	0.7378309764518554	-0.1238226625520916	0.305154084932257	0.8942839974681738	-0.37235004504172925	0.7369737062879084	0.16607955949333303	0.3703847249561238
-0.2992427646131458	0.8710224962796259	0.9510278019210752	-0.33477963982493075	-0.23512231755789395	-0.3354668844115589	0.6270694553978141	0.7101477219722693	-0.10676270526235374	0.3152478004225661	0.5361750717188902	-0.13931287308494544	0.24775549364289606	-0.06217711208450109	1.1758840897745	-0.20018791821246404	-0.1653843264142175	0.8395687895424807	1.635057893802855	0.36165640312586494	0.07730280298650734	-0.562666325334213	-0.40292632825564045	-0.625306738327334	-0.48902043372488907	0.3064570810744154	1.1476983374276883	-0.28824677642815316	-0.8794224652235476	-0.059076106936002605	-0.07160511757706974	-0.5088525946996072	0.2278858048594432	0.4540765031463813	-0.14520784143629598	0.5399568976684833	0.3901386794599563	-0.5696690248022104	0.522819281897533	-0.3395722318517852	0.9421364191238956	-0.2218748316874403	0.3251101299770058	0.819899930349856	-0.42666495029758533	0.6818693224459667	0.1636898175955249	0.29574724207478476
-0.25450408345442777	0.7314520632523464	0.972961134298982	-0.3471402372985385	-0.3112715836239991	-0.3129008722379646	0.5674025008593354	0.7624745991749056	-0.10157244432284271	0.40560858780986286	0.5422620429168886	-0.195280182458022	0.2530498742558066	-0.07417787436098393	1.0644408810026567	-0.037170407591567756	-0.24904773248724812	0.9111179608890645	1.8537092091757912	0.258153210813295	0.004248464799966527	-0.47294996160711167	-0.22829009166363545	-0.7253274782686405	-0.31393445314728735	0.32523536198400366	1.3121206893385522	-0.3300129769306656	-0.9341479684483268	-0.052579249702595365	-0.11848468022295773	-0.44561594392737797	0.19798877573301965	0.41998807787304343	-0.21730563773851147	0.39633980050409334	0.45084037597827475	-0.6553342568131043	0.4255237627337956	-0.3371262491724025	1.0998546343897637	-0.29919426817451755	0.3471974031333326	0.7860126106159859	-0.4483723590591054	0.5891437598786007	0.16885256188418407	0.18981747107109387
-0.19808619479758038	0.5806055598420196	1.0035105224200431	-0.33597307682237965	-0.39643005863313563	-0.27617700585134985	0.5332740699325582	0.7628898918511181	-0.0795665040294917	0.44273521134583815	0.5629081333125983	-0.2658615100025098	0.24926557471118493	-0.07207154587882883	0.8474962588429618	0.10522181738782485	-0.3299425460118409	0.9500288640761155	1.987190650263683	0.17442691615361458	-0.05864279353160129	-0.37453731091242454	-0.04277458989489614	-0.7681962782589831	-0.13078881781776563	0.33345694093146566	1.3794218466527026	-0.3521741126930128	-0.940439620662891	-0.04704402115716954	-0.14436633986903052	-0.38120936468791167	0.08623726751929686	0.35723972890594596	-0.19530669638084583	0.2240929217859838	0.47945919175548896	-0.7221203044174163	0.34572546238323865	-0.4197899433800198	1.1269390717361767	-0.3393934228542146	0.36411806268584107	0.7424912098999292	-0.46994061776446383	0.4828334360168681	0.16100699414421213	0.06911864545631347
-0.11692789675374966	0.4518171425676013	1.0597884103296888	-0.32103380297927675	-0.4388591426553218	-0.2034299529081645	0.5177304281243237	0.6994654714675004	-0.02038603796643072	0.4241525627947569	0.6078639456714627	-0.3905585070155215	0.23147208935233549	-0.04778681749632564	0.5952693478139817	0.2265386016819463	-0.33896210142353944	0.9357560486364696	2.0006427332005132	0.11548930439053595	-0.051867406961620774	-0.2742823944136715	0.08181265770132515	-0.7498626956229651	0.023569155649237127	0.35710006145493856	1.3183513800553168	-0.34987364877304683	-0.9047077845009392	-0.0374980973521318	-0.17198094542184136	-0.335864550992227	0.009861044385319387	0.2779280385051008	-0.164346160960336	0.04187360893714594	0.4393203459820955	-0.7477900255077896	0.28282533198492604	-0.5360135719843633	0.9590704273727134	-0.36707844908513626	0.3664860939209243	0.7250714471937564	-0.48840119188216774	0.38463091863188104	0.12930909689593045	-0.04207366224788135
-0.022830337502594465	0.37058874895776406	1.0783539590143405	-0.25884721086205076	-0.4443933710060435	-0.12217170085292912	0.48874171399683713	0.6102236897127449	0.08102514902512936	0.406014660254786	0.6649173747686654	-0.5224629625817354	0.231453895604526	-0.05265438331643117	0.37284353456362884	0.3326524224526209	-0.30524150936877015	0.8508389665755185	1.9522512134530146	0.04296582380504199	-0.0019046923911429149	-0.18248605316584818	0.15816412716455516	-0.6930983578418985	0.15657572329555086	0.40291063448567305	1.2120174910135821	-0.3102034265087279	-0.8027117923735398	0.015461843561334138	-0.17880020009380831	-0.3119415309552668	-0.046346353019165384	0.25149080837148496	-0.16138427817685297	-0.11213729281420357	0.32448256444677565	-0.7479392680722677	0.21922631124885728	-0.6185194608578243	0.7072300513836669	-0.4451427741703551	0.37888596657008794	0.7507529944631435	-0.48260327287535015	0.27339372711761695	0.08133390106069013	-0.11065639860283674
0.06266362921803674	0.3222149882552321	1.0400432825849615	-0.13771335562068554	-0.44091839041373077	-0.05125878040604396	0.46875195038990836	0.5112456018823632	0.15610198623134464	0.40812236961177595	0.7452692108650902	-0.6396339393375341	0.2746094654114736	-0.09152410891991178	0.20207449281053452	0.3735756082492545	-0.260143732310275	0.7189696688824162	1.835699808394088	-0.034127225679136654	0.0014830008938478488	-0.13068470824503486	0.19410065571019547	-0.6106166160883225	0.27637959683167573	0.4653265267317968	1.0553774415154877	-0.24936893618071448	-0.5999069123101709	0.11474414200539548	-0.17092317324500433	-0.3354409562023629	-0.14925403996294948	0.2519823656011311	-0.15543519737242237	-0.21176799624234785	0.2030187516723942	-0.7715195932599344	0.1834081814387091	-0.6123124510477711	0.4857661437997193	-0.5527046877419721	0.39718438975028103	0.765484176430099	-0.5096215754471151	0.1465627603147473	0.01575126728028158	-0.17881473683678095
0.15886127798451555	0.31621367760033875	0.9546862065421744	-0.03650563596177547	-0.4631196553090614	0.034842405768638895	0.46242067294856765	0.37805201189523424	0.1859986553331067	0.420555921139708	0.8336352410153023	-0.7641915656050415	0.3286994776526446	-0.13929705491435174	0.05624717354140655	0.3886353406224155	-0.21764151076593308	0.5924064034420934	1.6672789304955262	-0.04906431111137889	-0.03737176698706819	-0.09659288621493183	0.18831148849767557	-0.49212663275153706	0.3384745612048858	0.5137803292860764	0.8316059422324924	-0.19423448423217166	-0.33494525678368686	0.25847244932058644	-0.1789352348397899	-0.334331541276534	-0.19320291844049367	0.2397148069134249	-0.12181656201801778	-0.2395784463534001	0.12481547112142029	-0.8373853117166284	0.17020414612890272	-0.4809132094756238	0.26452669287886105	-0.633351293300749	0.4022218380140047	0.7799072918540194	-0.57363060128237	0.032001128976687145	-0.04437554065796231	-0.27011691926971604
0.2823058945917528	0.35826644524020834	0.8241974099400116	0.02005475316746244	-0.4926784408411998	0.1424379761415509	0.422156593939589	0.22859279208982825	0.18845014389494422	0.4402601031101006	0.9054386034543557	-0.8408653857387003	0.39101306390424534	-0.21452307213420113	-0.07550868456640628	0.4527415111728442	-0.19759084441906244	0.48897990654586476	1.5216046653489914	-0.0009609998016214205	-0.08850980371764643	-0.05562723371158691	0.18298108547935715	-0.37057459227258627	0.3490055465575314	0.5358180527369687	0.6375332605683108	-0.1519059481047823	-0.07112322128097304	0.4547854278173477	-0.1755818719812991	-0.310872458390377	-0.1587611478281312	0.23877443656105796	-0.0861473924288935	-0.22958260275287828	0.07778877524541611	-0.925712036127398	0.14429528289340787	-0.25548828963678505	0.048898658535300545	-0.706598672117989	0.3968614764000426	0.8218883598549047	-0.6229592961923659	-0.06797123406989043	-0.08932974201861275	-0.37089732640517215
0.4018755073191029	0.42112763142199244	0.7078122760126531	0.10536418711031799	-0.511254571661832	0.23332027174479678	0.3142581101288738	0.11932467461554516	0.1756372857084771	0.4688205317364769	0.9584658541102483	-0.830432489932406	0.44472100744139054	-0.29206782070835874	-0.14895203913830263	0.5458212972672905	-0.18383440019402586	0.4366805266279682	1.4115494370426205	0.025080629405909372	-0.1419754392358698	-0.03647163121123202	0.19836060894205074	-0.2718135593834393	0.35477198462589254	0.550315274786341	0.5266900000350665	-0.13270985472816826	0.1705711920935436	0.6608085106268564	-0.12325590791423817	-0.3161371364929457	-0.1701107184578809	0.24619053911268382	-0.014834368488113758	-0.20931000191435095	0.0757546440747628	-1.0387881524809193	0.11142247664952679	-0.007207897234659044	-0.09530227768659198	-0.7956625188357622	0.38693727276937445	0.919125363256559	-0.6647738880695269	-0.16913943877970333	-0.12666382298814055	-0.4647176043560899
0.5105788504252237	0.48071933843343057	0.616232493044256	0.19127033955190048	-0.5374027280941104	0.32921036730985553	0.1880949579691204	0.045471793695954395	0.15732773051226806	0.4580306067713355	1.000215988847596	-0.7516880187226889	0.45094326919264793	-0.3436286179228117	-0.15355808207163052	0.611543933656684	-0.16901810413404122	0.4265826125345008	1.2970768085445148	0.05235063734964347	-0.18274298631851443	-0.02042609033709954	0.21804377746461445	-0.18964189936578021	0.3435508078442156	0.521580288800338	0.4803356006169638	-0.19022145272734264	0.35898836935682327	0.8271468192886294	-0.06035222207877845	-0.2949372258193878	-0.15608343527695026	0.26702829123901795	0.10359031237627556	-0.15366569222245818	0.15285022943379625	-1.1845732642160725	0.09854292613939364	0.19370459403227222	-0.15520726710288232	-0.8412000418021398	0.3865713043057708	1.0996803635245485	-0.7186481514808667	-0.23015128043803426	-0.1450152371845146	-0.5575193268165876
0.6110308740808118	0.5475910857308321	0.5630317679000247	0.21004566088681093	-0.5699645832739267	0.4254508027899352	0.11555203470162023	0.0005278974037460471	0.14754092851931663	0.40988201687311704	1.0559718817646626	-0.620560057309998	0.408770161767477	-0.37391372744355517	-0.1341436111076583	0.6367321545145144	-0.17256536333672348	0.40924546063879336	1.2227405582591202	0.12455473946372937	-0.24464328675039027	0.013051643091652692	0.2520578655774187	-0.1531491550702014	0.31182426634840005	0.46899137257425955	0.4796567704999606	-0.2880678514566043	0.4702200320935265	0.9287745535570249	-0.0033900650664158483	-0.27728744290847995	-0.06462358364369461	0.28519453668248984	0.18700401982564774	-0.08165816314704384	0.26647961621427224	-1.3063303230701189	0.09597200811120757	0.32013296757856813	-0.15184041715650473	-0.8525223484938902	0.3861838082854826	1.3159150706858878	-0.7526935318888937	-0.2392157602453664	-0.11421912933162945	-0.5978937347285188
0.6970397014568139	0.6124139594148196	0.5997354815519107	0.18116874782346598	-0.5898920954360147	0.4846582484289657	0.08080114672302405	-0.028242656331564676	0.15035630991454857	0.358658878463329	1.142620584617632	-0.46066199200399627	0.3484760815228621	-0.33391118652194085	-0.10180918971570341	0.6357090748695978	-0.16369721533001694	0.3714451223418608	1.1939375099500977	0.16617221104632846	-0.30092047723983273	0.030602691504594694	0.3176392994339625	-0.15623059232086384	0.2829698117669449	0.44722932336815474	0.520701748645801	-0.3640087215257357	0.5515366692062681	0.979693965303318	0.05568763629962266	-0.3075643847933658	-0.0008743719895712765	0.28782329925842576	0.2016109118433364	-0.02776956368943554	0.34790528277816224	-1.3179463693387263	0.03948669259875751	0.4222856205541907	-0.047567827335729285	-0.870772119148356	0.37897207679681844	1.5115093194638667	-0.7698321804730444	-0.22352631762370373	-0.03740921757849879	-0.5749479429860005
0.7532137087505906	0.651386151125301	0.6542696438944898	0.18067858619950944	-0.599866576765802	0.4973529182910066	0.07811568915661296	-0.07763941298537276	0.14451487232579788	0.2749692812426556	1.2384283663892195	-0.32433749279465685	0.26825984742554476	-0.1968051325490116	-0.04278274952512182	0.5951132745593362	-0.13099321585162496	0.3447093009131283	1.1686923676778578	0.16538604865515608	-0.3249108766253804	0.024976847543785645	0.38359211382866854	-0.1510948635697601	0.2446530553358596	0.4370942408392294	0.6026704852737373	-0.4211880302920208	0.6515858104597269	0.9930394951437809	0.08913124172054901	-0.30379237404554815	0.034304383728620616	0.26563910776392996	0.16135968427292496	0.04039881234034583	0.4133197188403729	-1.206586542476713	-0.028155907948632708	0.5173370334928888	0.23886381439869203	-0.8834103956968228	0.3661416530140019	1.6678670930789117	-0.7834920776531021	-0.18133702374471744	0.04959091434264093	-0.5325081308851645
0.7948361280478585	0.6636648617872521	0.6452091090852223	0.1873277351853137	-0.6287603968759561	0.46619327408417954	0.13170034907447836	-0.13681861934549513	0.14903480436168262	0.14902881296671444	1.304182920459104	-0.2313772055435397	0.20656484859950672	-0.04106072654490421	0.027113951988113477	0.5120392073921685	-0.0769624018985669	0.31289367341293745	1.1260974364172567	0.23169393283546125	-0.3376781016586138	0.018202063619152397	0.43541062185922164	-0.1448350885259615	0.17841694238845926	0.4109376198485827	0.6472550776010861	-0.4613183453403315	0.7456519465883944	1.0061973901182928	0.09815606391018128	-0.2809787689344186	0.06953227178719748	0.23849659986604044	0.04599814714188335	0.16854224997325118	0.46234026606187095	-1.0158047975511748	-0.06207704969914778	0.6021047988225591	0.7060080095512784	-0.8455452252913016	0.3591882522055313	1.7311047525492271	-0.7938123734852358	-0.1646669909592014	0.13902587763135546	-0.47295092790365684
0.8147666549965195	0.6609184992841654	0.6139075256215031	0.19404081829597994	-0.7025715587163692	0.4045128408096856	0.1865299230959779	-0.2014658459424	0.15682977189814432	0.02666564956273121	1.367781274700232	-0.18407079249820685	0.18254910148939726	0.06876925859607586	0.03694785365076551	0.4290674481894944	-0.0006746994116040739	0.2676278711324446	1.0601762335559377	0.32971855598455974	-0.3755880027049427	0.0057816264239912	0.475912946432851	-0.15483522450924414	0.13293110079130163	0.3843755955567781	0.6191321156110221	-0.4508895755698162	0.7980507255979774	1.013655876039674	0.06964122671750747	-0.26907777245734643	0.08240494496899173	0.20744300618443662	-0.10564012527746111	0.32257656119439354	0.4483228869056832	-0.803581870862162	-0.13321410193533373	0.7343982706215779	1.2150507818143441	-0.8143095634092401	0.33839263245016243	1.634427870134911	-0.7896146801243031	-0.17406630643224041	0.23166219327373985	-0.41483667853357586
0.7994969718754177	0.6506305381614886	0.5658012143888964	0.21869807911833425	-0.8293439988433257	0.3387725861669771	0.1593018732007717	-0.27416513609473664	0.15976006681971341	-0.07759828486746138	1.4225449340677778	-0.1756289073419673	0.1595340105088768	0.11266585217377503	-0.03175127669980482	0.36710974489338744	0.1153250024419736	0.24580732764330068	0.9587159467990993	0.39838492733837577	-0.3970203479773347	0.024382568252151692	0.49946284173509986	-0.17690916808474158	0.12384729101565997	0.34325148468741656	0.591081885419211	-0.4255589117399546	0.8210805469116584	0.9847601066838759	-0.017186114947323472	-0.21790348760594364	0.061474567963475224	0.1914994543011086	-0.22588750323937673	0.4550039317989528	0.379726344655719	-0.598149480856942	-0.24124257985751293	0.9197143346963035	1.6450099897813832	-0.7962832593342182	0.3280378776858436	1.4794143868894771	-0.731055698155458	-0.18623997456399194	0.3142886466271923	-0.39828515181424995
0.7558964037443565	0.6366807603680262	0.46220340128669396	0.26294049352387294	-0.9770521245140908	0.27088907557353026	0.0858519410863399	-0.28586254647468967	0.21242876639039956	-0.19313556384009162	1.423327272058745	-0.1849667472907305	0.15274774257549034	0.06328218439886306	-0.13395936939032768	0.32941949077468974	0.2569341853685775	0.22415131228603	0.8315907648106291	0.4634398652077515	-0.33078748742587993	0.0938340081345145	0.4962514923756999	-0.2289447593930929	0.15468326292562612	0.26247893096490715	0.5512733478436216	-0.4336616568802814	0.8226237823605157	0.9494143888111619	-0.09276056111385904	-0.16438934582006612	0.013521403744263773	0.2393942261114847	-0.339274451848096	0.5596910807018309	0.31848087049772056	-0.43316182582550555	-0.3115559399099123	1.0835425724370684	1.9922693872136943	-0.7559102973149527	0.33884471114049824	1.3537232373311188	-0.6157698766239212	-0.21721227364182122	0.3424470204985307	-0.4456196889107149
0.695291885021476	0.6275407497096016	0.35322055334502106	0.30884519517586395	-1.112812323086598	0.1953805197707434	-0.012674117972728594	-0.20820281602316437	0.3092242600741283	-0.2769411817593173	1.3873969687175982	-0.1902827457263813	0.17399804001837102	-0.022723278582605783	-0.20505364206622723	0.3309131870562686	0.3694947761658985	0.16627854190106653	0.7098224301134972	0.5443654563488868	-0.2564886904815882	0.18444179079906609	0.47510464761449517	-0.29698832031808997	0.22975827901256304	0.17319290791810313	0.4702258806601914	-0.4346329638687128	0.7999975764719192	0.9591714018403901	-0.10711925576967762	-0.14369371465824549	-0.0701018395970228	0.33952229658520283	-0.44324413211958885	0.6645889148328215	0.2525830765335728	-0.363813780864303	-0.3632987852732851	1.2236211073876764	2.163903915591256	-0.7382067782991226	0.3402009472114991	1.2297404567841377	-0.4766893954884067	-0.26590694616881344	0.321097156562452	-0.46952744972752136
0.635662891750877	0.623413940445702	0.2550590611283807	0.3319467256265408	-1.1789227563304707	0.12640477297163905	-0.17161408003245754	-0.11473889206025714	0.3941070515276853	-0.30956233483493534	1.3560462048357578	-0.20802265061838035	0.22504969637515723	-0.04451227321734357	-0.2451492458008397	0.3509655480966197	0.40825507184399	0.08037429104889912	0.5799788480070323	0.5909210104510244	-0.2362316673692945	0.3113204195630489	0.4307355962611871	-0.33569039698206754	0.30630273491614596	0.10594460832218922	0.44683048555638827	-0.4350930566527067	0.7738338000928691	0.9793421499296618	-0.12813966456048848	-0.12489417446056854	-0.1565010601702596	0.47078944895437536	-0.5470366057288204	0.7493780144138207	0.1550253399925178	-0.35470998443108465	-0.4136438499611418	1.370511572595927	2.142405955192907	-0.7296653890404348	0.30831863576459934	1.0953114198233251	-0.3185221649824511	-0.2998927662379963	0.3065558025616435	-0.4663869036320615
0.5878756935537814	0.6174852848834809	0.17173633158050503	0.3052222614335983	-1.183041251847285	0.07719231902593779	-0.32482743721546964	-0.040493790279799394	0.4837012975610209	-0.30242706187411716	1.2977715652160735	-0.24027702314928884	0.29467716924665827	0.027191396372681774	-0.2880315055101117	0.3626491176415556	0.41573892357648	-0.03236861131441732	0.43312527692695457	0.5935743085212254	-0.20069545617571452	0.46377286717704036	0.36526339197469276	-0.3486363094565462	0.3390089029563916	0.06435022962348773	0.5204108214528015	-0.45147747190491483	0.7640995457231686	1.0080268300612691	-0.1931363889586278	-0.0963922964570096	-0.24368639818971283	0.6110969799383591	-0.6719673026218838	0.7842581244015847	0.07537198573573216	-0.3265528872660622	-0.40762840098257236	1.4695344197774922	2.0793336328641003	-0.6470572435065531	0.25234698838989744	0.9897846258090885	-0.14184797700673826	-0.3104879233742722	0.29084212234681384	-0.47959983179945825
0.5638669282560042	0.6265817024862993	0.12499764824363706	0.26475196039500876	-1.1747184588237225	0.06697063679935855	-0.43946624167300585	0.02177703933656261	0.5749617897262296	-0.27763730595061786	1.189446375589047	-0.2706200254561445	0.35971981766986594	0.16491695872271825	-0.2892751371021084	0.3883079551360463	0.443251812026557	-0.13875661458428723	0.27609769364056747	0.5870884687940658	-0.09447859664834439	0.6319142880901868	0.30582065995482166	-0.34057418432273895	0.2875562451340544	0.040950351080708866	0.6066222463119908	-0.4754278573827939	0.755861042634667	1.0764666474153406	-0.24003845739551394	-0.07331646599977475	-0.28493299794588545	0.7175511782370979	-0.7558619995831031	0.8381701333289853	0.020551143690985204	-0.24698172663805237	-0.3531898357449836	1.4635378170796414	2.02159839119103	-0.5093770009500818	0.1698318636255764	0.8643175246456641	-0.010258407228028763	-0.33772919646279786	0.28121552055092686	-0.48817267384382823
0.5528380710593954	0.6434667460238004	0.09318320431901621	0.2417782981940603	-1.1440656979199317	0.09481235592860988	-0.5311274886748925	0.02987524652268441	0.6239532564541647	-0.21763526801721875	1.0541782288097632	-0.32352117842813377	0.398399725515385	0.3098996192045493	-0.25408496909149136	0.3963288995521851	0.48333151509101413	-0.1884441104087625	0.12354747525440293	0.5955151469244273	0.012959676104226858	0.8077417211751363	0.28812546960712315	-0.3051667261028689	0.14315038678889613	0.028269335820519416	0.6917426941974307	-0.5439050000671439	0.7348492984464107	1.0939635986648724	-0.28642289263947873	-0.06091119001096518	-0.22653921139410974	0.7616203524776118	-0.7838606522201325	0.921929216239203	-0.06820545105229188	-0.1469394609156886	-0.2763618193299019	1.3741673961704879	1.9400458036009944	-0.37884768893577075	0.06682250489944137	0.6642703140183567	0.03331875202720529	-0.37692888618369	0.31906813042280885	-0.4748748660522331
0.5308887483830999	0.6178049672912475	0.08755883459779108	0.17743925720643078	-1.1092086395093894	0.1575644171784714	-0.5573596072871914	-0.014261136232443697	0.6614533705484941	-0.10553993643490642	0.9240048196789594	-0.4029824134718714	0.42186966019116934	0.3907189120576862	-0.24328379841284065	0.3444996847407447	0.5257688477474967	-0.18463939735929144	-0.010073883486621665	0.5994705264550054	0.14982709392437207	0.9443467210122076	0.3075683330755839	-0.27167789862397773	-0.04551677997287856	0.002339740678522015	0.7504372553853089	-0.6614842670876754	0.6955798917940103	1.0264854099987837	-0.385583407770439	-0.04110309078980687	-0.1299695963604469	0.7739306552722467	-0.7820632703600696	0.9658922005056635	-0.1836474299650322	-0.07386035184251563	-0.20929330727424283	1.227461037185416	1.86343126259898	-0.25107446473458267	-0.011257943188268121	0.47718990424788965	0.05419126045174279	-0.377574640681838	0.40550464397182767	-0.4682825485725667
0.5008506938316495	0.5629213102851016	0.12872443425952285	0.1008461756199646	-1.1833630093095384	0.2643768748001526	-0.5267347203377857	-0.042339535507401035	0.6721786330065261	0.02378446888207141	0.8164428866284862	-0.45616230793486856	0.42197882267803416	0.3991088255076166	-0.280523655528787	0.2720451842878021	0.5503184769855751	-0.14844320834808256	-0.11543187629498919	0.6214093706836177	0.31699938704902886	1.0219199778802417	0.35209030582695944	-0.28644554129696154	-0.21314424026900664	-0.02089797654379358	0.7163987738042303	-0.7830510049028152	0.648997923322421	0.908791440333701	-0.49217083393026806	0.004524119432453916	-0.054477755353464594	0.7632018844338675	-0.7535836282111943	0.9720957100001335	-0.26740932638828685	-0.0032188713224993574	-0.17297597007998114	1.0063231622577562	1.7946976444344087	-0.12980660095716196	-0.041956239017624575	0.3339109556871594	0.07780038664749903	-0.3517922944224576	0.48822127626481987	-0.4719323724132364
0.47932138905842	0.4927364907617536	0.17182180832398544	0.08925278764471808	-1.3256870601119686	0.3757849677777341	-0.4811352951703749	-0.02704292193361747	0.6423394206679325	0.16078557708643532	0.7104074667311162	-0.48226445755710384	0.37733136555060953	0.3439902801846505	-0.31304231863807636	0.19846529622545395	0.542510180813815	-0.10132646458406196	-0.176835737783756	0.7030719890664755	0.4655739354050633	1.051673561081412	0.4031223609531679	-0.33545783568013415	-0.33702246966038074	-0.027270916437981175	0.5936759862234597	-0.9051545176326163	0.5739966805080693	0.7785728433666728	-0.5252543466952531	0.0848659312429119	0.03174950202841413	0.7258435349807062	-0.7313568497163387	0.9468368920962428	-0.3392483945637498	0.069487131339479	-0.1403028467897463	0.7691417450244534	1.6529407918772918	-0.03153096524237241	-0.010246148024189706	0.20771569724019545	0.07645526943791825	-0.3410297194533292	0.5581099544082575	-0.45031636144987414
0.4649459376019106	0.41025842955791825	0.155991515430809	0.12919030430944875	-1.402608544087478	0.4422671187110835	-0.4126650194704797	0.038804039061231296	0.6023686657573787	0.3197919444490988	0.6128251134190472	-0.5028913278916843	0.33046427119027916	0.23419569552236155	-0.3384907058447081	0.11878785347940601	0.48770070020651246	-0.04993198939144392	-0.2027205036131691	0.8118326423700009	0.5959194675132897	1.0105494341002967	0.3840290321088563	-0.4094510899130164	-0.42460998842847103	-0.030708736431793577	0.4648922154551765	-0.9733249317943053	0.44372386654088114	0.6261429691432011	-0.4762817454866827	0.21539364006175915	0.07373308689041548	0.7031891583100237	-0.7615832432503455	0.90371664874224	-0.41439040840245217	0.0997336244072042	-0.11993518551791438	0.5714116613296211	1.4005268044159007	0.061778746484806635	0.04314219254860219	0.1325194546902401	0.062146005329094325	-0.3152952068604773	0.5897176727169986	-0.40490576250197846
0.4380647918057578	0.3223893604776519	0.09282420199638253	0.19440311167021146	-1.433261304991269	0.47763084189819593	-0.34277198479500287	0.17848080916032524	0.5531856764855523	0.45775989180804677	0.5370337353675138	-0.48106985116706946	0.3077220864269211	0.14307486336994132	-0.3550033697606839	0.04907520647483985	0.4458041082821471	-0.01050693579230565	-0.20775753912592024	0.9317715421729812	0.7369350811926119	0.9113642203264869	0.3146682551286677	-0.5062353517357012	-0.49300573262155145	-0.03931950254836593	0.36529813971795677	-0.8917351447661443	0.2689109033113521	0.48513536738423857	-0.40235022206289833	0.33466583017856466	0.02821197352043675	0.7106480049685768	-0.8338582462148203	0.8878216187545288	-0.46931195001010123	0.13274110491778937	-0.1275231377564396	0.3722087278493534	1.112723483073696	0.15556022099081124	0.10744500435946344	0.1359081866636274	0.04542480691343745	-0.2741821704784039	0.5783776710698529	-0.3428304640024879
0.4021735845406312	0.25407904234529993	0.007467125953594722	0.32591560651441775	-1.4186535162050657	0.4930045816986553	-0.2759556664042225	0.3446901669062532	0.5052475837490321	0.5395544842857415	0.4737979280002477	-0.41313656778715735	0.2864354014884186	0.11640060267574856	-0.3363949563100432	-0.00993602744390717	0.4678447005232066	-0.003288264006546251	-0.21699210423263104	1.0378788974063042	0.8829976665005917	0.8275312215865679	0.2440841069639475	-0.6181554782927701	-0.5673682930398112	-0.059022102984594385	0.2911844373010413	-0.7274308994600629	0.08177579857481339	0.37506406414824145	-0.3165131352019185	0.40090798684076423	-0.019692058358382607	0.7257794188203148	-0.9203857278724676	0.8650676141182136	-0.48040904184208433	0.22830609370578606	-0.08938369361016071	0.22829026310100303	0.8486876283899936	0.23792007032531468	0.18313589365540933	0.12212921037514887	-0.02932196492243777	-0.24842374105228818	0.5579746859989433	-0.2697491075648456
0.3579497640372815	0.19841071033827165	-0.09129270346743229	0.4730280278253166	-1.296214076569759	0.4649773884967468	-0.16387782810273147	0.49172684610042516	0.4693562590234066	0.612821555420014	0.4254265424613163	-0.3264280539772152	0.24546308141875225	0.05705170014912583	-0.32582408777805727	-0.0698271098572832	0.5439593659758912	-0.012872027687923426	-0.2101961039376508	1.0861541817391298	1.0351212268694736	0.7662214079995996	0.16541697061570743	-0.7330407614495342	-0.6320904376912727	-0.09262192858448293	0.2953786376668044	-0.5377704296139036	-0.05507357261288297	0.27437450420957915	-0.2025663153862058	0.4188199950977767	-0.0363970540904837	0.7111181901447601	-0.9870913785945005	0.7857563304681776	-0.4601482897858702	0.33650695295299726	0.04113407696633788	0.18865482333934938	0.5956252105685598	0.2965428029990441	0.23643812400147418	0.04600876819609079	-0.13971434281222397	-0.2259897514499698	0.527945099132147	-0.1790127892932579
0.30150477745120463	0.14637513296495677	-0.1718630818751345	0.5551194441500431	-1.1045109805605182	0.4207315180522671	-0.039813245431961915	0.6475308151257296	0.43608879314912413	0.6694396563123771	0.4099133525429114	-0.228808801804967	0.18518719492194508	-0.044813177286222985	-0.35318398280201846	-0.11038198698174895	0.6787768453071189	-0.021982772990175488	-0.18061351441832382	1.05787690323171	1.2081470852620737	0.6882519649371422	0.1107148019359016	-0.8166853097127948	-0.6930721900821746	-0.13739466916425627	0.35916442473219423	-0.28318575580423133	-0.10110947315642067	0.20734194835011138	-0.0834431636412749	0.37912311193358217	-0.026398622821419415	0.657688056487491	-0.9861293995708046	0.6904563789512654	-0.4497963747193743	0.42406259078062386	0.19543907939584684	0.18452558376232023	0.36874940344117396	0.33276921848865293	0.24868730375386378	-0.031455964352576075	-0.19342626449137074	-0.22168472146231757	0.5236841442388857	-0.0669999785551188
0.2504793767111245	0.09585078151926839	-0.1879327096500631	0.578412776975308	-0.9362318278031637	0.40045301944147405	0.0618606678605829	0.7713111044520675	0.40569416543323983	0.6715473656693676	0.4114589471104269	-0.09770075049877376	0.08264723226091791	-0.07490358417416286	-0.39155232043663146	-0.12075601458119552	0.8569833609833527	-0.05036387573760161	-0.15584808981396595	0.9728485271116506	1.3362572007128557	0.6058650458068684	0.1373886629415134	-0.8193403845765754	-0.7394708655048253	-0.1697134203324875	0.41155556340505883	-0.008689288731733502	-0.07817462017805132	0.20476196894334345	0.03021108089148585	0.28742492551873233	0.017525689485928708	0.5859634450659763	-0.9823321139509524	0.5363518393207516	-0.4583961173913435	0.49923109575650393	0.382542006961617	0.23349783912808295	0.23285336375367888	0.31682860248842565	0.2748863402365614	-0.11258948936829691	-0.18424236078457035	-0.2520590997085286	0.5805194208839207	0.034261413117482244
0.21540110732289644	0.059363393978248837	-0.12850927758022015	0.546339157668788	-0.789231568549349	0.3767741628319197	0.13358550471712177	0.8205925020291513	0.371545695857044	0.6818538710572193	0.42664775298379604	0.07053964943096444	-0.04812942700229551	-0.036104659528066164	-0.4197182729739251	-0.08030344542122486	0.9655208407337266	-0.11111588843027383	-0.1417164068476363	0.8633508465664079	1.38509068418834	0.5553909246373709	0.2024894866898471	-0.7602504337761398	-0.7327915936109672	-0.19030790803126052	0.44692746128738425	0.2113884262784358	0.001052713557782814	0.2621313292065538	0.1840831739351449	0.1900989797528627	0.05019869584430586	0.46942163753274546	-0.9882305642804562	0.3253622880994548	-0.48653157526662205	0.5272389503570483	0.6510406985071071	0.34496100681878594	0.14970463989276794	0.22215326166465435	0.31096652523655993	-0.23363163473175916	-0.10733876307815753	-0.2647350213388385	0.6590652772231909	0.11379362099445081
0.1922052799020221	0.06489971204002729	-0.008824741354391985	0.45271828749367843	-0.6862262796340116	0.3172369855081579	0.1407170840822287	0.8382885843988275	0.3061598993718336	0.7249942341346994	0.45427764105494967	0.24347883449483518	-0.14381034673869403	0.035121103599621104	-0.41951100104192285	-0.01644281398557651	0.9725072109926705	-0.1983980623868426	-0.14787278358544353	0.7773643350321142	1.3551775829371968	0.4830869441551654	0.2508344943928907	-0.6422837133687139	-0.6991280632659341	-0.209086188940851	0.5096465153117742	0.3782998640271485	0.10278754276307263	0.323839745744782	0.37632764062798196	0.11687759464817644	0.07392961625196827	0.30530563899108354	-0.9759779893470754	0.14002951576848752	-0.5067721874102535	0.5237566238525406	0.9288246473971098	0.42352176233839894	0.06770313897654649	0.11292776355718356	0.31576717037677005	-0.35711030639014246	0.023253564631374235	-0.27951562429644145	0.7156525617844915	0.20407724793696613
0.16064974131369386	0.10034086624653785	0.1579574805309341	0.3459056762217329	-0.6352384471159471	0.28327462198113984	0.09972384109826588	0.840180473257124	0.2769910159368678	0.7585822263649012	0.44683588943357344	0.42740839834701366	-0.19881004637039898	0.144880287783217	-0.3576057840180111	0.05492722204375737	0.930740396844012	-0.29952116543690177	-0.1662819490903795	0.7265094553532563	1.2183332106495999	0.3539302447732492	0.3031773043596745	-0.473831810332514	-0.6800698741288003	-0.22927527333846592	0.5801963596144293	0.44718597807504895	0.16928911956680903	0.34926427008056615	0.5802301070570532	0.08835554546414862	0.11910680323922511	0.1746796482258013	-0.9883318252303186	0.04166292370902888	-0.49118389507277005	0.5154487877632157	1.1245638627080443	0.4665500167843602	0.033535846928120595	0.02468329429736436	0.3280378776858391	-0.44126848473748764	0.185525721794153	-0.306804731051499	0.7735023514993546	0.3202491602609954
0.11204960523969976	0.16286783900201787	0.34027937438159306	0.27653715074484186	-0.5990514578614334	0.2796475734491244	0.052096984390652266	0.8139478192097712	0.2935194114748668	0.7722339952276078	0.3951061749578154	0.5995312690443587	-0.2368713667903545	0.30933321154548016	-0.25203527998615993	0.14291207150652102	0.8169036579188955	-0.39813521447595823	-0.15638777219033415	0.696831825086558	0.9991932416225288	0.22598191328432313	0.3408396601120657	-0.30047673984714807	-0.6914914290672927	-0.2405617012426741	0.6592315803796059	0.4029915101014632	0.19569031678414378	0.33294003674320055	0.7706065930971767	0.11913676686077528	0.11380051047726343	0.11770175369369218	-1.017545609265698	0.03876014945501498	-0.4674389381400916	0.4843068393086168	1.2798173591673683	0.5366944878157683	0.0270266036984556	-0.08173645675710224	0.32833926347939313	-0.5062985313672783	0.34485253610147215	-0.24880641038452636	0.7996316992310494	0.35683227829192193
0.027517615006733432	0.27405919283072544	0.5349783006886825	0.2391996218245617	-0.5772148514233189	0.22324284713028578	0.014856268204788076	0.78067826148217	0.30294232063442256	0.7766234449894137	0.32164272946476347	0.706707372336874	-0.21751321911978697	0.48394607269225903	-0.14390842212631053	0.27671042746861935	0.6614731418793978	-0.4944870017018116	-0.13308148882578308	0.6919428777164647	0.8314678557166472	0.1235083540967997	0.3432645565671216	-0.14692814024339398	-0.7354633023685099	-0.2636696894086203	0.7659776162780912	0.31289000656942634	0.21428036842188583	0.2874151273928773	0.877576617703953	0.16565150902369702	0.08908694326183149	0.09263233498170147	-0.9906101966022309	0.09213374057723285	-0.43656445215383366	0.4403797778303217	1.3775871253460132	0.5943197356709676	0.030468272532532224	-0.2147735603851571	0.25503793297521676	-0.5866198809513612	0.47908595694728506	-0.09791510931733503	0.7525357480563267	0.2950116186650367
-0.08390906998700094	0.41631786428695283	0.7481914896343387	0.2227046176097806	-0.5916295857321711	0.1388521440701317	-0.005862659377127981	0.7658430842152876	0.3551322138453769	0.7647699969542302	0.24840826094467688	0.7316149155690739	-0.14333730929561836	0.5692258258605488	-0.04107851363978752	0.469560940535262	0.5448678104058476	-0.5760312570594486	-0.10435839346140838	0.7056761519872252	0.7367737624647563	0.013150689640256629	0.33712585473045	-0.021228756546569062	-0.8464060085254544	-0.2856425483313266	0.8696689166500715	0.19040308318629934	0.2568261826426242	0.2524212248938138	0.9340211415233923	0.22610453689111965	0.12942459472081794	0.08904182999993486	-0.9111709814349693	0.15983392721120276	-0.37958863946295085	0.41458568793621786	1.3494567892512126	0.6323771220910814	0.05645536619271789	-0.31183254472298383	0.12548509685946568	-0.6688456418923913	0.5742645953631859	0.13240399502202893	0.65430833816247	0.20274746715781858
-0.1813532234980606	0.5363150153477821	0.9508397530854111	0.22835213197272441	-0.6467573642645348	0.0888565773732021	-0.0061116421978544624	0.7768483401348896	0.4480014953792903	0.7193865670381197	0.1738190120012137	0.7124016627960339	-0.07243627407737338	0.5563223513774264	0.03197332728277247	0.705114797980695	0.47625862631493654	-0.6456060908236052	-0.048231426319327086	0.7046443138488138	0.669273397622998	-0.049347682529981	0.33793415354879996	0.08935414252436397	-0.9756499196715602	-0.27487503665259716	0.9437826190669861	0.05214520159628575	0.32190323441664476	0.2711612571302417	0.97702970811787	0.3109646931267716	0.1866883374436546	0.13618857993910694	-0.8026951888945902	0.2295239187773635	-0.3030771115687606	0.39346786506245346	1.2424516864664645	0.6895815557218671	0.09615925593074148	-0.36474446481096023	-0.01612317099852604	-0.6551506837520098	0.666242782487324	0.44724518811895136	0.5516396154962682	0.0902253786744623
-0.25967978793735846	0.6175434089576184	1.1075186238909702	0.25880608678270217	-0.6987962711592864	0.027320401710778153	-0.0028037275796268697	0.7877151651624194	0.4945031690366095	0.6442825015101391	0.11258675314739788	0.6462602890011713	-0.030154004165337304	0.5199837600004034	0.047219329392083856	0.924360765886165	0.42499640491031554	-0.6985018852195284	-0.009554189346416444	0.6706673580054067	0.6715549053455442	-0.004380549462963223	0.35165338754676995	0.23082893453589906	-1.0464947302257213	-0.2468373443445837	0.964535425501035	-0.04874292164937564	0.4034335502838462	0.3512109818147599	0.9818234416001419	0.37480647931308597	0.2342730091099515	0.17673136535824216	-0.6801441243232978	0.2986754925383442	-0.24839724891207893	0.3385963488557071	1.1296058572875887	0.74313016577809	0.12897980800061717	-0.4125663128116373	-0.1712076893398165	-0.5532926822048271	0.755901802008734	0.7655304052059961	0.45647828954676306	-0.02291916038637225
-0.3252432277093292	0.6766991854130113	1.2075435091155549	0.288727257218818	-0.7054888263741103	-0.08318092913379985	0.001766885629430193	0.7654970069851104	0.4821116604467061	0.5460709801876321	0.09600500402182564	0.5548729001635981	0.01724070888150002	0.42636719410021895	0.055233844096074666	1.0725640832486782	0.43648173806046336	-0.7534954132967832	-0.03543895517583016	0.6153657473014925	0.7108705838774808	0.11689204464993477	0.38536163286343805	0.4144167023064835	-1.0374777131690167	-0.21304292516014076	0.9065924262284067	-0.11042091541471163	0.5224051323486514	0.4546447016678915	0.9887552252270897	0.3790625983921732	0.28677091481510114	0.14725930363289497	-0.5873637790116278	0.34828015902429865	-0.19158255552183887	0.3070812939899125	1.0629117507700137	0.7083340895971568	0.19604247100661615	-0.45716031022036774	-0.3007174703422038	-0.42942192585531486	0.80483623842626	1.016011399987527	0.36548773955098135	-0.04261123320115941
-0.3304595790861015	0.696039971082902	1.2680268528045997	0.29914851957156985	-0.6876634629653978	-0.17748419096610327	0.01585219948769429	0.7145313668878375	0.4380806276056111	0.4504699245824977	0.11932249243546515	0.5048388025276893	0.08463035077228245	0.2613124622001968	0.0886967460066926	1.115717582671231	0.5367783290533878	-0.8380834390939965	-0.07601507458409743	0.5674344090148052	0.6588337713774158	0.2555175940785639	0.42326429366993407	0.5843414935882806	-0.9453037610338079	-0.1575188890336841	0.7867789105776415	-0.15016781980969396	0.6531527879924127	0.5411678292275757	1.034171911458199	0.3724867935590835	0.28333165098790525	0.08799459938025529	-0.5170633645694698	0.3774015394436145	-0.11444669033764494	0.32237865684899947	1.0640349673842706	0.6080487997423525	0.2741533897625773	-0.43975474664379516	-0.3819839968189337	-0.28729122531862716	0.844238895996582	1.213899278419912	0.3007843504310902	0.028036907342699313
-0.2522549553283393	0.6739818849469925	1.2561455854603678	0.2799469707375667	-0.6542221373887632	-0.23834029502877674	0.056898795933242784	0.6671187863537045	0.3488694266600606	0.3322254959770362	0.16397300216371055	0.5155305297184906	0.13066053273331787	0.10753278276347925	0.10444941283866727	0.9927843325381411	0.6447101791837939	-0.9169541123087541	-0.1464536188179594	0.5428176991412729	0.48311158567634943	0.41943963202110324	0.4456126637016604	0.7613206443621612	-0.7843555726315345	-0.09327057386633128	0.6550858678793489	-0.2029251257076048	0.7442749057263425	0.5720337646758112	1.0589282815544414	0.38959195459731283	0.23400278123781568	0.03992885114217657	-0.4744071894398171	0.36454974052866096	-0.01189425547656967	0.3181501175220912	1.1097374033998677	0.531749920678944	0.3191694205271081	-0.3906169287863997	-0.44322989558086706	-0.16342046896911494	0.9075753632270445	1.313249803801606	0.27544406842037233	0.10943646695210521
-0.141166994449978	0.6498894562162044	1.1502911863301968	0.2387733943254763	-0.5713588656103497	-0.27972162146218216	0.1318426249720355	0.5931044027266975	0.2191895121898338	0.1830228776418401	0.21345110973863785	0.5334098053559945	0.14355989993109491	-0.038210988010222394	0.07722769910270819	0.7564529345625727	0.7329158074065968	-0.967813871072795	-0.26230543561122566	0.5413190770831007	0.26542348519998826	0.6014277604293325	0.46341708361941	0.9163808924285026	-0.5890313982155533	-0.05159511450739873	0.5461093901678563	-0.28270010231001086	0.8225050719413762	0.5412851010187929	1.0285229579180533	0.38612251155653965	0.21390765401890466	-0.018331366597706775	-0.5041779086994382	0.3293184884940395	0.0914234960625729	0.32645795361141555	1.1642758101142765	0.4892739849025213	0.3688741015873342	-0.37919530361489884	-0.4875551347902971	-0.13429417762760135	0.972117797610926	1.2757482092425063	0.29961202421707106	0.1745957251309229
-0.012126655456746394	0.6305632015648488	1.009493894463904	0.21854889949365996	-0.4756467458393689	-0.2882946452651181	0.21606995632650233	0.48498987601966714	0.10622951580150257	0.04228977030078955	0.2575864212777081	0.5480835538469075	0.14623438085926452	-0.15501486745346643	0.04309692096675763	0.5122847465069496	0.8496509166558563	-0.9990536501114432	-0.3243089441848489	0.6067916637227868	0.028653683771433403	0.736745155134528	0.46682504620489207	0.9944439694452782	-0.42514433017998227	-0.018708798717547354	0.5188349658240428	-0.3189196286943784	0.8828099648658589	0.48133576134881517	0.9826336500760137	0.35556317314508046	0.20300027445265015	-0.08225517850526498	-0.5443278753199882	0.3003843838330488	0.14942644429507523	0.42896272164768134	1.2243054980539372	0.4490599255823032	0.41558602713966836	-0.36695430098544407	-0.5014834639639263	-0.18702956858534767	1.0153238900497241	1.2193523164042683	0.3219989459578555	0.16868244464487359
0.12779350212232826	0.5984641816213536	0.8647475770486638	0.239391424199159	-0.43491225111837195	-0.24645993776521213	0.27020593534740783	0.40476917406483526	0.03632378728041049	-0.06096865140863757	0.2651617427999783	0.570741255044547	0.15409407991348217	-0.22158546763319675	0.004129797750810385	0.31503499096717175	0.9450375818011679	-0.9884621516223676	-0.3576693103387412	0.7526247872849539	-0.21862488050035828	0.8197263535564383	0.4551374822098069	1.0134752359871075	-0.32065825352043437	0.015636968956468024	0.6097254697039954	-0.33034526616354637	0.902492152359715	0.38468035102800985	0.9342687052243515	0.33331436108710066	0.21091058125520465	-0.10059240037644035	-0.518101289305558	0.24216503246420995	0.16817670290773398	0.5697979549942822	1.2563795724832336	0.46278898965369064	0.4415481811706222	-0.29926875703432865	-0.48374475725748256	-0.2576608250885055	1.0693373035172302	1.1842902388381726	0.32979942422805875	0.07921932073630729
0.24258033034058174	0.5603638510229645	0.7063078853273421	0.25458643454171426	-0.4236936409345472	-0.17058043381710508	0.3048145474284466	0.3409525328203499	-0.0003910843839557282	-0.14978249614860098	0.22480455131483462	0.5602088087057527	0.13619143206776846	-0.2914483123312531	-0.02415130585981768	0.17683739253193437	0.955008840901392	-0.9200390147812971	-0.42832772517038276	0.9118226714970193	-0.4651198966654181	0.867070603789991	0.4552030199518338	1.0109170616658048	-0.2508375979899987	0.04489087116795404	0.8032890287804252	-0.4004071728816522	0.9228153761169413	0.285937502823545	0.8572313826430357	0.3243381857781217	0.26674948610677246	-0.09623250147000736	-0.47283764471694667	0.17406688484380134	0.16598145243643572	0.671332646361438	1.2341648438901769	0.5799857511519834	0.4624475904673959	-0.21097462853463494	-0.4345327626811109	-0.31997428492971575	1.1149785219388917	1.1047906850662064	0.3528626880153914	-0.05989838333023663
0.31354980699393564	0.5451208125799019	0.5796142561358536	0.2723601212537662	-0.40775592130437277	-0.0792653653776528	0.359928673245063	0.2625545042777781	-0.02708932700269679	-0.21380658496506544	0.16488891005556788	0.5070090041362574	0.07913583893345656	-0.3497706009758178	-0.00531259026250992	0.07806928361175461	0.9532568409293377	-0.8324894826104421	-0.5065017167988275	1.0348816532899598	-0.665961712847029	0.8453992189550501	0.45845806113925025	0.9802964902441286	-0.17707617204218545	0.07059344046130338	1.0277878460459218	-0.47253949712772636	0.9693023762532175	0.21728659624528537	0.7739374501646721	0.29236686473378876	0.30283719012215293	-0.0706501534749079	-0.4449149377923202	0.15210880218036293	0.11829013944526734	0.7495606239091394	1.2163181799081173	0.7331621288373646	0.47045321145100794	-0.11096091942418149	-0.34409549705760467	-0.3506409089863988	1.10489014286703	1.011467201667226	0.3672236841371225	-0.21457735183375629
0.34436015252844027	0.5581987292612709	0.4858804592316675	0.31138124879545065	-0.3886220775491708	0.020849417397983606	0.39832538109858956	0.21541878552778862	-0.03229874019659719	-0.20206915762843392	0.11178533374201911	0.4393743723538527	0.03301468823336516	-0.37984330762441043	0.04463994534941865	0.010341411118323329	0.9714257295284447	-0.7629146488462883	-0.5867944614604144	1.1383111428783574	-0.8129230739244958	0.7589712006416601	0.45068091575186475	0.9404509871789628	-0.08256447474412727	0.11207430623568344	1.1890342427665286	-0.5150725189368933	1.03288367674604	0.16920516184643744	0.7501038174992889	0.28195853561146933	0.3103053058612098	-0.029957763681533835	-0.38790502301963886	0.14059134304346016	-0.0028312948152414696	0.793039957693996	1.2065586755486972	0.8410746765096053	0.4459874351739983	0.061108346746485374	-0.2168245819502058	-0.3173697223385984	1.0601765914864587	0.9312979765638465	0.31300359673874556	-0.3822146096320641
0.3554974014419678	0.592942394578108	0.3813936879972368	0.31131731467058715	-0.36547699076457363	0.12234495160341993	0.4403323398526565	0.19675368691362385	-0.0456095569971899	-0.15131010201284534	0.07604584454501054	0.36333767562821007	0.03228693832093883	-0.43379363715055097	0.09392460473601814	-0.02317467804912177	0.9565661742098888	-0.7297416642581779	-0.6978690898110296	1.185628291796942	-0.934534349195907	0.6618857736982874	0.41076843085649567	0.8956441763391441	0.032497115747357405	0.15785244700232584	1.2871009507404971	-0.5809169084683903	1.1075762724706215	0.1318189148065529	0.7423168138144736	0.32385407744685063	0.3663407400743314	-0.0003147255284813476	-0.30147880231184987	0.11882053613834113	-0.12109286148928537	0.7859758096419927	1.1938538476230045	0.9220551138195795	0.40885232724691256	0.25986945435055325	-0.104924342314167	-0.2528157785480468	1.021585642577087	0.8379266594983349	0.21980366272424123	-0.5382799453308783
0.3615266906956403	0.6399357085198301	0.28547168645986837	0.2707191453822687	-0.3407445671662021	0.23496893016843864	0.5356216222422756	0.16233053841876693	-0.07916430668731607	-0.13234071779993295	0.05667820891502371	0.276967633628776	0.044458555606288676	-0.474274084534504	0.14138987716395396	-0.11089352680420976	0.8644672127158447	-0.7010315052470169	-0.7710859988713681	1.171526503905319	-1.0379166082195115	0.5730212102891945	0.34409470129947894	0.840139545610235	0.15100966338400196	0.19871709975894533	1.3297945163133402	-0.6794534463736392	1.148293946236567	0.14258446524024565	0.6739892323488393	0.36572944810176466	0.45608095979398877	0.024583716755807027	-0.26545521939820915	0.13558171650830106	-0.18821919012085883	0.7565750244396459	1.1906089996262674	1.0193684032144836	0.3531621351709031	0.41947425131231564	-0.05347348184280689	-0.21736012004963437	0.9779852916458236	0.7306596623060113	0.1352383621706806	-0.662204196665326
0.3487229191344688	0.6935115738578397	0.1789676640792194	0.22240625836042058	-0.30994165278002483	0.33271376646009265	0.6182127807748238	0.1426964235601083	-0.11043993810510815	-0.11770277299955015	0.05543791697812568	0.19211075972338454	0.05950478504572547	-0.46634437730756567	0.1892006028118904	-0.2691639478726973	0.7251940297519817	-0.657801738598406	-0.7729648930705693	1.1769068027698968	-1.0940785710461984	0.5098691308981623	0.23956200276398323	0.7846155347728329	0.2498406231734193	0.23700338752020497	1.311344883490548	-0.7724433101607477	1.1702791158617933	0.17654637597660378	0.6182648938412951	0.4095210809012896	0.5580059999300037	0.05226052599027211	-0.2591517252692597	0.14796532602744858	-0.22138962614132027	0.7516002722903503	1.1868399838762103	1.0885397413519438	0.2481662961023836	0.5859320233769788	0.004543283416742652	-0.17389473143230527	0.9515931643267951	0.6185375479609475	0.04161007819335594	-0.7843459758915405
0.30761536049256877	0.7341693637183642	0.052000509308583576	0.1622868696137832	-0.31163624208121443	0.40838718810524355	0.6259490327045537	0.1844794811500417	-0.16295541964068025	-0.05371735774926865	0.048015246771163034	0.08417807238384512	0.1200171902640669	-0.4865049499224868	0.215017473453188	-0.396946595522688	0.5889489948879671	-0.6488349554115374	-0.7502982332631916	1.1889694819594239	-1.0922118829095686	0.4908521935658589	0.1069354588122631	0.7133742559462031	0.34134664811924226	0.2686410611424925	1.2843613863397396	-0.8852682850800113	1.1962766976540455	0.17391948785335148	0.6189850791531866	0.47745761672293857	0.7350789546902804	0.0689948438517262	-0.2385704372096716	0.14372821199537658	-0.23033174732716183	0.7814239114253841	1.1478768475461476	1.1169184006106172	0.11339253973034838	0.7458596053979385	0.08484106984276076	-0.05668941483209951	0.9791448754471871	0.492280585156431	-0.01479684848886415	-0.9207192387755642
0.25385306890025805	0.7439923322479249	-0.027629624920799723	0.08494788990391203	-0.3569825937611434	0.4600314132258186	0.6061015449951811	0.2514338892814516	-0.2333974112846767	0.017616035075840374	0.03028861278076351	-0.024570929322217095	0.21422441642780043	-0.5033732780190789	0.19560300248921614	-0.46481769916640525	0.4565540340366209	-0.6487938233785695	-0.6906333483204896	1.168430989490089	-1.0816109379361267	0.5106020753578498	-0.035084828163544815	0.6324429228722068	0.4054453940606108	0.2821490991370412	1.2969197435042659	-1.0435657634839572	1.1864949591166927	0.12677622778423595	0.6389252099761575	0.5018849162716357	0.8866522247889084	0.0805571247751583	-0.23115307263222898	0.14691189988687964	-0.20076635565864848	0.8213462974234933	1.1006518290090042	1.1274387562208765	-0.02432409289111328	0.8125519645515323	0.1352370800366758	0.06555699065413727	1.0445685935201048	0.3787712944820182	0.05047015900315686	-1.0488874713200935
0.18870964703135262	0.7198272484244613	-0.032724038832425716	0.002600737079732035	-0.4336895727618179	0.4906758516752604	0.5660508798325432	0.327801598073657	-0.2722956399494264	0.07872026964546422	-0.010450206992655179	-0.12093584478492972	0.2979884313481992	-0.4990013189006546	0.1458347085946171	-0.5023851837277127	0.33060470271210074	-0.610191410438777	-0.603224791585337	1.126616977309697	-1.050799060915494	0.5268060907097544	-0.19224433354794596	0.5806011326488033	0.4110782466910946	0.2570789589934966	1.3366313053488539	-1.220292513957864	1.159096594378561	0.030566450270052427	0.7012437452456985	0.4984558155918009	0.8835568873444313	0.10787060910075372	-0.26213892329020555	0.13333440740842314	-0.14139389337065844	0.840125986787093	1.0848019945634007	1.1348556069261098	-0.15091765087490966	0.8106152541963609	0.20442664721448073	0.1619538125747872	1.1282209689504514	0.2785597631027945	0.18941336009928827	-1.1823182405651287
0.12417592857012254	0.6723398798525559	-0.01149161575108416	-0.1211757286559941	-0.5141289383246086	0.5224125263303636	0.4964779659265724	0.4178739651808396	-0.2633898416583838	0.17604229894575277	-0.08053624213446701	-0.20029752929616335	0.3585372240621644	-0.5331273803594465	0.09325672851069229	-0.48098235755607155	0.2690684073972718	-0.5872603020595173	-0.5373035887240215	1.051833279849581	-0.9920099073779971	0.5195955019712537	-0.3384371900995734	0.5650970458530173	0.37723660242889134	0.2104413632284031	1.3481714173378792	-1.359853991769192	1.1366365830767635	-0.09859670057602414	0.8360984448972392	0.5285310456719884	0.7936447044334104	0.14283528856606703	-0.27801157718117786	0.14344729835789538	-0.0918698483346444	0.7888362921278385	1.0518293468426991	1.0577414003029033	-0.2331436084542189	0.7895845661088368	0.2886424489567259	0.282631879296483	1.22163703998828	0.17186676990883337	0.3404405390937687	-1.315211438856886
0.07665970966532717	0.5998010353265623	0.051795365124224765	-0.2605734322333643	-0.5871678822556226	0.5743040502144827	0.4533505844792328	0.4924882160068157	-0.24218829604938494	0.2779084722725824	-0.16271989401461395	-0.24511517902892432	0.3926868887028242	-0.5807587244391201	0.0054885804161461495	-0.42336251195440794	0.28537714787789814	-0.6158881970047421	-0.4765193625562644	0.9074005080466865	-0.9407105519195624	0.4845528330745303	-0.4419431306766189	0.5697288917832573	0.3143846539077099	0.14727952890815108	1.3123388847333026	-1.4434119534844325	1.0429503202893553	-0.22707967503304455	0.9621308744781217	0.5522523539042515	0.7030692349271455	0.18679760253926683	-0.2922134253994153	0.23268419719907757	-0.08004771964975745	0.687649833411135	1.007624532979444	0.8706631766634582	-0.23042518886788366	0.7195898675034862	0.30110690427593484	0.3903991572600686	1.2732617108249733	0.07684519134806042	0.5330176644812703	-1.3919143259271312
0.044833191784699	0.5296307468217474	0.17618112224165597	-0.32744852684057835	-0.6366112789548837	0.6389314604212337	0.4412393486995887	0.4945877512032196	-0.19210515082125793	0.3102975839511034	-0.2658931017499165	-0.23173558746054645	0.40383965611077494	-0.6005121915490825	-0.09457770231037996	-0.39146288862593204	0.3531211467974226	-0.6164023474168341	-0.40128364164359365	0.7216942107073302	-0.932529387863972	0.40892088855916464	-0.5094906967940187	0.5987021539828788	0.21653332066272438	0.08416634298403855	1.2694998555639572	-1.479503676317692	0.8507344096135103	-0.33088866461807265	1.0067598580243533	0.5494082174580364	0.585176184164858	0.21141820812853668	-0.3343886110172171	0.3768865311082308	-0.07998729991201645	0.5874583251242937	1.013490219742777	0.632534927425229	-0.16004555517397506	0.615156486044061	0.2545643267282001	0.4128600088522739	1.2605526723620333	-0.01423010972403812	0.7227090638034958	-1.397403208292173
0.037652240538751006	0.4876651652930878	0.3269108117007503	-0.35511069153151864	-0.6509831122687697	0.7182937552892816	0.43489028677105157	0.4289715083618253	-0.08929584925927284	0.27603280431269217	-0.37771019021466523	-0.15761026095896094	0.39295979491998567	-0.6275935577482289	-0.14971203622230414	-0.41208817426743777	0.45350425630748675	-0.5770595578836308	-0.33002557972709934	0.5463554299015365	-0.8925223433555072	0.313360778464323	-0.5181853705698034	0.6464159810969059	0.10144946593159472	0.050485436723921105	1.238879768500641	-1.4563456728566933	0.6386938589408331	-0.4223137530506178	1.0055670511015369	0.5589693570006325	0.4709189265913237	0.21349129731443997	-0.35775457519803144	0.5621256655600346	-0.07573777835748188	0.4888089900037339	1.0693764863942898	0.3895147128282281	-0.07437792876058816	0.5049129735191339	0.19956141940421457	0.35432736567558726	1.1993266476500526	-0.11771824726053273	0.8343505909539151	-1.3518511433039415
0.05206833888910909	0.4888712398314821	0.4630239780241361	-0.4233070913859119	-0.6279667284690732	0.789103634584688	0.43864281356914736	0.38649629631153926	0.01123433403037507	0.22948916741108238	-0.48389826142734976	-0.04203209272320761	0.3943607135014111	-0.6523915930717615	-0.14621144359297414	-0.4638150811143853	0.5454301807672497	-0.5737278632132801	-0.299183731329583	0.42894699029513833	-0.8156885378306106	0.2285571235480671	-0.40360355158993266	0.7119013677006008	-0.013589860320243402	0.04075575749615544	1.1949982502230458	-1.4029749099134599	0.4161830492997741	-0.48650833156264106	0.9855143913235823	0.60933679463325	0.4125497062097464	0.20233508540680162	-0.3475525344993672	0.7745900133781316	-0.08874816188463444	0.37841923981082937	1.0932635597241238	0.1511234546997454	0.014531849453013645	0.39819526702540975	0.13362251328548044	0.2819317280623176	1.10131862475883	-0.19255401854587761	0.9055243189857979	-1.2726018675076411
0.07428864085770362	0.5537958306452142	0.5886406002477307	-0.4905657907423051	-0.5846796245475472	0.8113811315341442	0.447979669346406	0.419581279516378	0.07834383341062492	0.18814712516112767	-0.5687151484965985	0.06287425842824734	0.43320436507722454	-0.620708164642693	-0.10662250458103065	-0.5070299653156329	0.6310402534758973	-0.5838669093397159	-0.31779277919613363	0.3703287570034751	-0.7347756730441907	0.1456749716747633	-0.24410653340651622	0.80124366786131	-0.09772642194317638	0.053939472849778604	1.1594324008787171	-1.3182922769484557	0.215158825523541	-0.5081097955047581	0.9619058165681643	0.6738038874141253	0.39825219515668847	0.16057409294028183	-0.34714749069991424	0.9340787310604469	-0.10997562974472197	0.2950423937886117	1.0755167372188865	-0.04865809833908284	0.05530814324802905	0.3201309419401922	0.11259009040660392	0.23835431524751924	1.0007363258285777	-0.1945630325401169	0.9826047675575469	-1.1764049600790734
0.12569341260700173	0.6890069581120365	0.7055898806820778	-0.5027345858413251	-0.49975710501072507	0.8422522605168359	0.45441765371091714	0.5174288483948485	0.18029128352508655	0.16426619804293305	-0.5851060834780338	0.12885635137110568	0.500484844481141	-0.5361010205695462	-0.020051927649150557	-0.534223422277498	0.7022666227102506	-0.5369352597240502	-0.3671837107517147	0.33622896328644414	-0.6077717431558545	0.0405073463651651	-0.08967776727330826	0.9178150204571128	-0.09681358811768304	0.1073716279422647	1.162026501682972	-1.1866034978854614	0.11024255708523137	-0.4433288580366527	0.9619958397321466	0.7130166622470486	0.39562361494590265	0.11874898431337325	-0.3899555572543578	1.0500024254627383	-0.10721646172116239	0.24395168921533056	1.0419700010064532	-0.16837974518383642	0.012212463934395424	0.26523265225717096	0.19781768731293065	0.2407348294436967	0.9450531116871108	-0.11664198976362354	1.0455496673564122	-1.0856686418074848
0.21605145762441685	0.8884015944473138	0.803477847319571	-0.5003903345963311	-0.3506117960085712	0.9373180268700736	0.49688700913204575	0.6792314894098698	0.33042580568312985	0.17544285866990617	-0.5448252176505475	0.1848236607441816	0.5773170414856708	-0.41405787027993357	0.18330486785723224	-0.5161353741553848	0.70226662271025	-0.48589040681165463	-0.4038821123446102	0.31782784981810097	-0.43135819147826304	-0.03042979174628096	0.1230795892652887	1.0325065025289313	-0.017641951935848686	0.19824683192960393	1.1801609633800143	-1.0162669249670235	0.12546123281932697	-0.23245072307077477	0.9982526690276442	0.745512433983591	0.37751834751272334	0.11864212404605826	-0.4283334572523071	1.1320994360178358	-0.056705560968692614	0.16005249421743578	1.0063515541499457	-0.19247135953132805	-0.0452235021878846	0.24323360899206153	0.3560237013731942	0.2824638430002805	0.9357764412762052	0.028174435654324224	1.1002882836571437	-1.014850742015223
0.3492106818606061	1.110798833123266	0.8627474212511448	-0.46367083554973065	-0.1505215554833173	1.0555268358451788	0.567722621628847	0.873588461876793	0.458439474021482	0.20953360726049225	-0.48660782227410626	0.20574918267627287	0.6741987485775753	-0.2573045506331152	0.4980127512767922	-0.45119027829612524	0.6761812897929596	-0.4558434567290536	-0.3819750055113785	0.3377767204940588	-0.2807095451926419	-0.04667342571762721	0.331992064938211	1.1305117111867855	0.11598801442055287	0.2773329079192996	1.2119932470808354	-0.8080238187895729	0.23486475510122767	0.14586807539431468	1.0543596059821325	0.7970901424443854	0.35968330795168396	0.16852449682848292	-0.4348394732809805	1.2064245026025044	0.024015208654870814	0.030136841838541817	1.0032315079992375	-0.13884384680802814	-0.0868477433768047	0.2990505946127865	0.5438516334286851	0.3905111814575331	0.9674794624054762	0.20688101380839505	1.1571235603021788	-0.9405244844226216
0.5261737086970797	1.3240415301222583	0.8994682302517291	-0.332328831705161	0.09234097702385997	1.1829269155320863	0.631408870273346	1.0067589800485752	0.5479379587828725	0.273112950065849	-0.364620339926811	0.19834262305806502	0.7787400234977776	-0.04640619882735029	0.8502368543882965	-0.37454115129902943	0.6956479561491467	-0.38844862071216574	-0.2877504602450811	0.38322673373361343	-0.14653845468095517	-0.009847918946002798	0.4558365514581085	1.218768725271788	0.2839049098320814	0.37362430001009567	1.2486985612644124	-0.5594203511718113	0.40141547315842213	0.634211268378911	1.10348974772768	0.8123597260598823	0.3957464457968659	0.27568397289149604	-0.4154986318572103	1.3135696458333779	0.10620619189682871	-0.07099986935666852	1.0435674646356148	-0.06714762332410781	-0.11847119324352258	0.4090706405582746	0.7393218481064905	0.5378230011270883	1.013584514347681	0.3494492568994593	1.238690411116038	-0.8446670954908626
0.7229859686945269	1.5155312923745705	0.9810985202786284	-0.1338559967539207	0.343719357031947	1.3089462437891908	0.6839620299339135	1.0371907044887336	0.6022729044854337	0.36606486638742697	-0.19859295311251526	0.2050324188422547	0.880625011237622	0.1711474429724528	1.198039156283809	-0.30673143243400564	0.7134491410504131	-0.3057938004644144	-0.18740951471330075	0.43774218204635557	0.008534933854447457	0.0982316748926084	0.6069884304898935	1.2918317342969217	0.451955390681485	0.5013263398745338	1.2937437883140128	-0.3186640215921607	0.5807869164830263	1.1444608319627867	1.1113217629944923	0.816474646875682	0.4804260344565014	0.4123582547867852	-0.3541344962404371	1.4032747340703708	0.16972747617645098	-0.11263854484628633	1.1279834332892213	0.01301748642607139	-0.1056023445595907	0.4985317611950554	0.905622223479402	0.6298508793465123	1.0571152902508583	0.41718172870518	1.3653467316998582	-0.7250151185745668
0.9033904325432136	1.6357754707504923	1.0738407869584043	0.07326925642884588	0.5662253674273663	1.3613529734306975	0.6953263172513747	1.001106385289035	0.6226125986469147	0.4454036874124812	-0.06561457606288734	0.20272284648819094	0.9958096286270784	0.3941881589694681	1.5380802758366674	-0.25281513514693876	0.7284817334032424	-0.22972010549142663	-0.11807032346833272	0.5795216557790491	0.16010540144210492	0.28362700457287754	0.8274573946738493	1.3446231498365697	0.5924427428489147	0.6418391240555315	1.3392981379513624	-0.14124713194226368	0.7409035298226854	1.6089509426139057	1.0981558752614915	0.8616984334885469	0.5649827922651719	0.5210351466456655	-0.23986151432041702	1.4721219847240774	0.21768060803116854	-0.16706233335959825	1.2653653053972778	0.11682709541030889	-0.05402719130693301	0.5594636485230192	0.9797631286941995	0.6828943368473019	1.1182485482587337	0.44191173430091224	1.4926117601255746	-0.5708737210243234
1.060151953138729	1.6814464620055403	1.1593346257907642	0.22575214422827736	0.7697691380474488	1.3757169099466733	0.6528747463174396	0.9462416083984426	0.613630191338312	0.4997593846831195	0.03723424762738342	0.14619805413309792	1.1075556276803145	0.6668603460922373	1.8363445859842464	-0.22380059641712555	0.7872494361696382	-0.13244284752380875	-0.0649016152781863	0.8113658584502366	0.33144893595848374	0.4890891650006739	1.0260804448482919	1.4200892923150519	0.7160092728852436	0.7814762371060321	1.389580054474973	0.0006659312094752345	0.8551741792894338	1.9754956532408303	1.0914491495445109	0.9348189626908832	0.6426610224194464	0.6169315505337293	-0.07913507165089935	1.5693415127638022	0.22126551247053863	-0.20220895729438224	1.44627806140004	0.20217348029853993	0.017449786073203223	0.6271243628541971	0.9784068926231984	0.7510610610061793	1.19969771446649	0.45155021810660045	1.5872771019076075	-0.37256662568114124
1.1828378277275284	1.7541596787539517	1.2610519505363258	0.33262868962508585	0.9499318664106159	1.4124819927938819	0.606243820892731	0.9290761777817055	0.5901303752025904	0.5596454019179715	0.15263864200192273	0.034283345493445715	1.19093757389669	0.9606489187546021	2.0683970289652516	-0.20180438405143458	0.8413451390105509	-0.03197785700122677	-0.08361060432554604	1.0138518093261408	0.5441592014038332	0.680724427243107	1.2157029784508186	1.5207689559451765	0.8189591170092058	0.9239836055287218	1.4569781875201229	0.12473761862635793	0.9169510814112922	2.1943717243676817	1.0639245671556867	1.0387610556507856	0.7429155629822501	0.7217614727692859	0.08326217669135105	1.614381332640626	0.17365475912969236	-0.17833014697775343	1.5882776018111517	0.25906230326101737	0.14194841520147589	0.6878327836027248	0.9492585808749905	0.7814476245691935	1.2662810163407714	0.45657275309219525	1.6640870136607362	-0.1905281249766148
1.2740765554449187	1.8521132746974078	1.376086551916642	0.4327282177863655	1.0327736876915456	1.429154051102959	0.5941503696002834	1.014488038189179	0.6067162275037605	0.6121834415779949	0.24400045421509783	-0.1073372420450404	1.237513568292047	1.2014606750548482	2.215859493475712	-0.17935801664198286	0.8710209903890913	0.0664716639059593	-0.14211617157086856	1.1365422774982203	0.8077079116566018	0.8957941028856637	1.4117700566861509	1.6014677277172364	0.8945907390872998	1.0585612853807804	1.4822403654456804	0.2142767865335154	0.9916674192197004	2.2814108478087185	1.0246294560756453	1.1655974384436978	0.8502205943908102	0.7985726329149752	0.17720702292643575	1.5565365327884333	0.1269301619423992	-0.16268455146821453	1.7074384043990627	0.33559789032565546	0.29178570762989625	0.7178517941078202	0.9066986013135342	0.7836881085185421	1.3508378671361803	0.4416725659682674	1.7023003392907765	-0.019835200707046242
1.3556684203564289	1.9316851321942727	1.4874285579784643	0.5254113874634758	1.0617104087966678	1.4193651417125892	0.6276741279624403	1.1626783081506034	0.674630121568363	0.6417880564913178	0.29529129615933514	-0.2382461922862301	1.256143966050189	1.3592229083443803	2.2816798469929522	-0.1539856414480694	0.9076615823972874	0.18770833107701962	-0.15518847802062685	1.2129474348901246	1.1063319224519321	1.122868220219239	1.5599508914126425	1.6569723584461458	0.93715996529081	1.176598510545637	1.4861678825511881	0.2725552058393443	1.0737200609311306	2.3041146665882737	1.0256422166704922	1.261672771020452	0.8845641003223941	0.865061091238079	0.20966115735742083	1.5096473647981672	0.10084897515035314	-0.1693258455875258	1.8556031560039705	0.4560559620631285	0.4328941298269703	0.7077957980329113	0.8654518027097154	0.8113580852929753	1.490938782016895	0.39553699460059805	1.6910279718482844	0.1633916147363062
1.433073655201904	2.0479332804731105	1.6189259801537375	0.6232945326294848	1.0510066105524452	1.4286800618061641	0.7340075769000192	1.3176516918234842	0.7172055830758662	0.676091509695912	0.34234606410371693	-0.36811981698938934	1.2519957915493503	1.4161645783199703	2.3106057966142433	-0.12433679333840567	0.9293777301990767	0.28111917794571256	-0.11831018230227322	1.216214922328427	1.362459971223292	1.3297962695664016	1.6328070146343499	1.6917984134111776	0.9344214638143298	1.255911612383981	1.539456046735807	0.29778362682831344	1.131721971724248	2.245267681755732	1.0501960346477652	1.3118990103897827	0.8305922244055886	0.9612353318211575	0.23350811105007702	1.468282831678446	0.0947465816383924	-0.1643013459167349	1.9976276567842859	0.5699914133222415	0.5724313553824006	0.6831399854344347	0.8392527662270206	0.8206280876333969	1.6006122179498354	0.31106273950956626	1.6482380650365926	0.3025659052189898
1.5050051083429226	2.1713742829267004	1.7470214279383582	0.7441726513713964	0.9891648263077727	1.400632260373961	0.8758744312527611	1.4588512017353539	0.7160756000668955	0.714242982735744	0.38306580246272387	-0.5348271387185843	1.2198838266634886	1.3609752320396205	2.25807387695965	-0.1160498482145862	0.9097812860671809	0.3504060874790958	-0.04865117927871718	1.1696839358010112	1.5299318562711155	1.5062972191818724	1.6668866404891822	1.6824959613337067	0.881076345622071	1.2655277786874222	1.5677244723223676	0.26910450995939217	1.1861625699430864	2.0743088645200247	1.037862861181635	1.3281771530287596	0.735643976604748	1.043966550776068	0.21723041335965315	1.3613483736756853	0.10934801825942113	-0.17927534988611687	2.0892322117691293	0.6289317056287198	0.6826645165897266	0.6520284716520628	0.8238820907556604	0.7684528176629841	1.6428442599954838	0.1989884588310357	1.6041405636015704	0.4092595928404963
1.5865427773959735	2.221971289465066	1.8577821921444915	0.8440164430332204	0.9117499808901426	1.3074006265170266	0.9907088650694431	1.5618207136204332	0.704392724889398	0.7222677477187786	0.3918050902642344	-0.6987470455377018	1.1737808697112093	1.2684914814575734	2.091634515563885	-0.1287360358115418	0.8545175832448969	0.4089781024245017	0.02646461221698703	1.1308180325875106	1.6393981358881717	1.6406043390912899	1.6751007041567547	1.6273401725577004	0.7828019918238078	1.24126844514619	1.5123028420557427	0.1648934943848896	1.22265415278755	1.8697634062798507	1.0133090432043597	1.291485775754539	0.6419240373136214	1.0923742518695492	0.150600708350018	1.233111298163616	0.12642666412788164	-0.21541692425076103	2.1311157112962578	0.6507351426309855	0.7430184193322009	0.5947961976948621	0.8068107383063738	0.712412712879947	1.6765881486151564	0.08406807499400332	1.5667388484273874	0.4935167664646947
1.6850572991116182	2.2302103769743264	1.956918119236846	0.8856588696943062	0.8686130304510049	1.2429586903829324	1.0710058247538636	1.6068107535433327	0.6371491597284205	0.6906327705808323	0.3891146108318899	-0.8681024114314727	1.141723486068781	1.195000087693619	1.9214872896067923	-0.17008891505903803	0.7723249919632248	0.43610467816642284	0.058945495979762896	1.0964725631232397	1.6420714176640838	1.683887680832008	1.6485579186352042	1.5461375179647796	0.7048326245828674	1.2239658322528117	1.4521536449028616	0.027785844754860657	1.1930002900857064	1.6585100015820806	0.9674197353623215	1.2044874743891056	0.5359701452657486	1.0937848073980994	0.1041219323630544	1.1154787124666194	0.12288203951367313	-0.23474383635077967	2.1297179306207403	0.6255914927224641	0.7669854030245646	0.5207294414196694	0.7960684875217696	0.6834264517852732	1.6870707861794827	0.017483611184990373	1.5195301735782398	0.5241583108014993
1.7752392075890384	2.2543609297792564	2.0125976699421066	0.8933522760528794	0.846240161575808	1.2362197990762978	1.121104725181553	1.599912280755155	0.5326353075257877	0.6141751302364353	0.39039306559761366	-1.052191256135656	1.098622497505266	1.1293321997205257	1.7841120591203155	-0.25686653054080233	0.6912138821457863	0.43713297899060477	0.06861980228203017	1.0549042266900879	1.5264058897908206	1.6455764758312956	1.5833478653168231	1.4116589451198425	0.6566973384678121	1.1820633470452289	1.3971926493584879	-0.09822845663888365	1.1498134396015953	1.4060238350925163	0.8905399533179823	1.1061126272388142	0.4392776993811136	1.0619404477383678	0.050959933685155424	0.9962074638842928	0.0965591737706589	-0.2932717953872607	2.093250831211247	0.5446636571905371	0.7654391460121514	0.48976690535692563	0.7882109293326269	0.6424255955122249	1.5842852780266388	0.010786897870865664	1.4534515556303638	0.5048906361077147
1.8535251251344906	2.2695313131296464	2.0387022674020177	0.8394984315428632	0.8481707063493136	1.2094290996921218	1.1522275777724142	1.5466163873080236	0.4469864258966562	0.4979804006386912	0.36232430499494417	-1.1734637148305704	1.0346532802028936	1.0800370331423426	1.6304544668645284	-0.384096715182542	0.628509586849588	0.42950298687517685	0.06434231974342353	1.006456969334193	1.405347707300634	1.5758873242322782	1.5063191725192961	1.2404938268943808	0.6017491950210252	1.1057177973713515	1.2673421455492004	-0.22309252607264587	1.1463233532788002	1.1759131263670992	0.7915144729330063	1.0271626268807599	0.3919878217571472	1.055336483218331	-0.01539130371235472	0.8545801716520899	0.04057021679622937	-0.3599832217093337	2.0090595058804923	0.4253102227921386	0.740723973442815	0.4965702212199489	0.7660806010629327	0.5687976917268124	1.436971751901446	0.021238554007553163	1.3911604531431623	0.4989490624135957
1.9269469643831587	2.273207660818965	2.054498369597799	0.7342415506425998	0.8634649110549855	1.1428851240678877	1.1760943595878062	1.4897212906670654	0.36336768323279456	0.3667996641449142	0.31553667685235764	-1.1976744043352516	0.9851117049143954	1.0718064218465226	1.4601690596194346	-0.5190204587540486	0.5618038101357307	0.3948698151167299	0.01361217636500559	0.929216514401672	1.2921941424754249	1.5086545270386873	1.4232610074551486	1.0912282312679653	0.5545267427314642	1.060945056791578	1.123915039399885	-0.34634627076243024	1.141978551938178	1.0045086763247668	0.6742593018407931	0.9611625243841951	0.39604123983920114	1.064013536924272	-0.08308424869554891	0.6970812589019635	-0.046454345465102416	-0.3993832587317696	1.8563769274493545	0.30040730080933353	0.6752075674492302	0.47591197743148983	0.7195164959585176	0.5141578894121119	1.3354849776061333	0.050775843089496384	1.3449212018940675	0.48270876098300936
1.9558333569423325	2.2872300937050984	2.054583846341284	0.6273863166207451	0.8421860175514398	1.060823151031126	1.2156826280833815	1.4530371042683938	0.26124786282883006	0.2553811199708086	0.2461566540438566	-1.1693224126784518	0.9252178871216199	1.054070782021983	1.3040242041796533	-0.6155582540483101	0.48601358912231624	0.34524401734170534	-0.044373696740111435	0.8377022985544539	1.143734821782148	1.4267826499611633	1.3267457593611454	0.9730677097755956	0.5336651501829878	1.0417289403167385	0.9941130234560982	-0.43826258472021784	1.1229848848753483	0.8381938220212394	0.5260136565462807	0.8796306129260294	0.41247600769916337	1.0594185454297507	-0.17794044347940186	0.5601826795674297	-0.15087979219618658	-0.4673632468519161	1.7198437078942874	0.16035506674775143	0.5481152168807821	0.44122499837803997	0.6491429131631729	0.4833512351085921	1.2253245164766182	0.08987986547733051	1.2909716513143095	0.444229998011582
1.9538281101793111	2.2890755330590253	2.0531478370507608	0.518506501978216	0.8041542855133516	0.9497035732776811	1.2806315753187114	1.435987032728382	0.20944101470566362	0.16476895440332104	0.1499481625695814	-1.1299402220203425	0.8344856667897249	1.0318746818822897	1.1540284160558616	-0.6764314929208045	0.428868108552268	0.30729971692939	-0.1047781464207945	0.7747601721113491	1.0022122063867047	1.3199906612544277	1.2420709966602936	0.8821168606098236	0.49955633504502905	0.9981237612442989	0.8228781264424694	-0.49490511857184716	1.1072438832970288	0.681753252538156	0.3606861158853607	0.7797025848795831	0.40233017940892796	1.1043853459157056	-0.3140604753322905	0.44409511887660374	-0.241630238284954	-0.5228566070773248	1.611365943326406	0.014306229988323371	0.3772039377509589	0.4021928358354326	0.5703520557049362	0.4274231545230173	1.0791241908007325	0.11379669874206348	1.2463781657118187	0.41041961437124747
1.995382784653507	2.263646250623028	2.045540406880715	0.39387758124431327	0.7722573957555176	0.7910820246930618	1.3154358167588927	1.4602124388407138	0.2142482305573862	0.08939417391205463	0.03889433068138368	-1.0930069744618005	0.751576758016428	1.067770767275666	1.0374955298426918	-0.7259076245489348	0.3451181839621031	0.26600315583023987	-0.1963042798052608	0.7301208888376873	0.9051905143471645	1.2073549261799534	1.1785212328066357	0.839926364416795	0.4649131781555672	0.9562212760367176	0.6163198194120134	-0.5792043408835248	1.0969160768316113	0.5560144379956075	0.19074488807014153	0.6619432332980006	0.4046885317475796	1.2131263539349744	-0.4834194139775995	0.35392184124380055	-0.2960080022529244	-0.5096983876424314	1.473909190110732	-0.12227428672187077	0.19215188884635157	0.3314780782518754	0.48223976620314735	0.42215801724205326	0.9295610721008943	0.1236026003806057	1.23684174285547	0.3501267879799911
2.061420438187004	2.229643667251465	2.000100970044798	0.3176467930320741	0.742248149776225	0.6617447713583766	1.297295639820219	1.5212835340591364	0.23215558841142023	0.04194170820513586	-0.075670481458949	-1.0967102542709046	0.6794567416948695	1.1376513122130685	0.9404462052374967	-0.7429930546190275	0.18451818652357002	0.21018698709363665	-0.31765286154299643	0.6419969983023958	0.8461248144190531	1.0895489612682596	1.1301762251035974	0.830740192990292	0.4435395080952307	0.9390159599356176	0.4162103984930722	-0.667925566063578	1.0787771247866078	0.43058053011022335	0.018485563782269548	0.5134631738611981	0.4441418010795726	1.308231991844909	-0.6659675913425215	0.28315501406727994	-0.31363042576106187	-0.4785813129485764	1.3358783484033263	-0.24883416471329323	0.0028601029722322034	0.23826768500444703	0.389262248891095	0.4916410257211773	0.7746406762387578	0.118795316894396	1.2400881846789056	0.2533640163900802
2.1038015995027157	2.197254026937274	1.9172056242143394	0.31504680528762313	0.7169365627458009	0.6305645189212542	1.2932407767398097	1.5738872730459093	0.2817790795342026	0.024229214893180334	-0.17939705021225388	-1.1333249401254388	0.5991313451106908	1.1830347258958207	0.8149085050896747	-0.7307365604729353	0.0019424857318348088	0.1492087482196408	-0.42602907801178275	0.5125013119317453	0.7979596513875489	0.9488236250091887	1.0769814244904465	0.8043444852204654	0.40390916152502265	0.886459475973634	0.20710647852386144	-0.7399300867585404	1.0643419378188572	0.31708489057069544	-0.09199536421997326	0.34348063604378964	0.47737982935241696	1.4138954241655184	-0.8409211974677426	0.22807253165035882	-0.3164902933475265	-0.42035183904105466	1.2193883053204189	-0.3824426809635907	-0.17568270270271213	0.12611229174429345	0.32173030357784616	0.560311858768663	0.6431206814881324	0.10116861077828823	1.2598373724381493	0.15578074176621817
2.147944126218375	2.1555209417051726	1.812103420426825	0.36142035718861154	0.7047312296777404	0.7005294607745458	1.301759546106109	1.598989408141351	0.3709902804797506	0.004138297260954246	-0.2579361519393707	-1.167430952560899	0.5255740227120846	1.219461818469572	0.687298085621854	-0.7441593654142329	-0.18234195577338683	0.10562935929080963	-0.513297717093806	0.3858063290796407	0.7549566876474596	0.7861693828888001	1.0276751965709878	0.7779100172336504	0.36180748435408583	0.8347137986139623	0.002948320835661955	-0.8259929980755263	1.0796555818882638	0.23837206430604488	-0.12042017824866269	0.214385081038282	0.48190000466816363	1.5248804977983896	-0.9931164051113305	0.19141330195851963	-0.3268422084140224	-0.2863320161389909	1.0988047616877819	-0.5497689369447705	-0.3331515216762539	0.005117553786191431	0.2888361969668652	0.5866655512228556	0.5292727438702841	0.07261191186019775	1.3068205999384481	0.05924431584084407
2.1728335742161247	2.129830100935551	1.6716138448370708	0.45996415497821025	0.672576933950107	0.8758642841288333	1.2873007580167546	1.5807857458340844	0.43321595499071847	-0.028038109803556466	-0.3372194288286233	-1.1779235786866944	0.4527626439737169	1.2575704337811802	0.5342162487327335	-0.7980552011084013	-0.3887318784075222	0.04483621456516901	-0.5677056959259803	0.22108074055465385	0.7075059361250366	0.6305276364097049	1.0068778864339352	0.7567663188658992	0.3297247150239331	0.8314867883367519	-0.1237504717161199	-0.9629984048646694	1.1502170550266784	0.18506030801893433	-0.08123759612360734	0.12020583942566868	0.495607927636564	1.595771599134849	-1.0839221619006758	0.16982977081172645	-0.3647052440657955	-0.18071802800941275	0.9688361192338089	-0.7090208199950772	-0.481691953384588	-0.06306458256368512	0.24834286284693885	0.5929949183797599	0.39142142156421605	0.055415708742856076	1.3476040253453772	-0.01873176559242885
2.11943710466842	2.1014074286813766	1.5118749066147972	0.5999798884292595	0.6536146941747724	1.1504483445863432	1.3064546507255312	1.5307891219813048	0.4457798338701293	-0.02714861778133985	-0.40602700920471274	-1.1631900998762805	0.37527547204800255	1.2926523081646508	0.3641381134196387	-0.8570050502484537	-0.5734921717570066	-0.06696065103989908	-0.5616292721328205	0.06121953182503519	0.6341980970804351	0.48253228348297306	0.9664629455163458	0.709401333704778	0.30982048478024093	0.8084274485669452	-0.19369421770002473	-1.1253344754836694	1.2334093167618778	0.1595654206084213	-0.02864156256458762	0.02634933670056989	0.4890487601946953	1.637895916510238	-1.112958739273798	0.13190642975120329	-0.4126583759205131	-0.12144385615053907	0.8273607465760193	-0.8607243478950188	-0.6102058628192829	-0.07835962844552483	0.185848365797415	0.5980360072657899	0.2762979417648693	0.04728398543284873	1.3375265288517935	-0.04382784114805612
2.036273559861569	2.0652833166037268	1.3800868635116816	0.7235645517903926	0.6443266287644566	1.463611012157069	1.3776459529662275	1.503656667135494	0.4561028989859838	0.0048150846691636775	-0.4479297952573732	-1.1470430035043255	0.3030462932395772	1.3421421773756388	0.20981264493852042	-0.8956569992333787	-0.7031834289477685	-0.16771356579325192	-0.4947286456995796	-0.018477680579894584	0.5495057649556615	0.3262962577122399	0.8968181716540341	0.627578515640026	0.295037029655173	0.7422818459501791	-0.26584416156418583	-1.2570743759671132	1.2896543133516831	0.14143520168631757	0.022491594579657565	-0.034789511302820174	0.3960166736690082	1.638387473739885	-1.1549567182293385	0.09264874891262329	-0.4693925096604296	-0.0749796710761052	0.7174103202250033	-1.013190601576707	-0.6977689010543339	-0.0658454999967517	0.14115715812438445	0.5858533757912159	0.2114772072686605	0.046064226936345896	1.287522306876907	-0.07396010773964949
1.9851262184399552	2.0439227193574916	1.260043324963224	0.8046543334922583	0.6077749810527233	1.73460924054316	1.4163983505636497	1.4504761327650928	0.44426680577337113	0.03391694322210415	-0.4823145040310079	-1.1332253895929354	0.2309080831702044	1.4143060531886547	0.09512217589868126	-0.9393425000712845	-0.7887069831392779	-0.26531988002460993	-0.38939064112737204	-0.005014649631093671	0.49380471277999105	0.18965163925572928	0.8394071096370471	0.5599419369934175	0.26580408299972924	0.7108874143085846	-0.3463582622271151	-1.3554064281905898	1.303614658642863	0.0635667323184297	0.04909343953762391	-0.07884336944844955	0.27107313206096323	1.575831473253958	-1.1784239433600092	0.08190380227880725	-0.541694795825248	-0.09540102864896875	0.6485197012173307	-1.1173947238963318	-0.7346296730598615	-0.012139032070757255	0.1327614110181798	0.5606199253116925	0.1496945823320245	0.030661786313859997	1.2051438456071866	-0.13034847141762534
1.9451296748964857	2.0042821007944074	1.182037248860031	0.8706130389764283	0.5723816602050972	1.9611761244121098	1.387729757205668	1.3804762450081296	0.3973629347738763	0.07086953571025303	-0.5057846437599578	-1.1140917772458945	0.15705966080662656	1.4856557179917638	0.016105509377459755	-0.9782399881709857	-0.8390607601139448	-0.406299923019967	-0.2710003183415692	0.06485553288420738	0.4663344379792454	0.08723750799737053	0.7851637051514386	0.507092381128288	0.21740162600892296	0.7007036833835215	-0.38968217005146133	-1.3933896435802673	1.269805931271025	-0.04446404175039793	0.020578602344948554	-0.14460141777937924	0.1513376185341053	1.501200262561489	-1.132628678784617	0.04597026615047046	-0.5920647171896523	-0.18698621571752838	0.5766338379049791	-1.1464835071587025	-0.7328589593843611	0.06120766522623242	0.141286323464481	0.5801681477697451	0.1134691843774354	0.02501741366338469	1.0918790975450454	-0.1435613995850184
1.9113927530051438	1.9524208956435114	1.1784814163311097	0.9408979535763613	0.554320341324067	2.1050421801051376	1.335123244083515	1.3509443213664318	0.36198872091676476	0.12062307860507707	-0.504601596066303	-1.0978053101284337	0.10029516763728594	1.533587966140318	-0.01597557965316116	-0.9514966862528855	-0.8479289081206511	-0.5365445054108624	-0.13438072417628608	0.1731494022679732	0.46727930481383356	0.016201323337314638	0.7401829682058626	0.42668431098365056	0.14807078375070162	0.6646714379766934	-0.41113805053525987	-1.3882263801154555	1.1689258170835675	-0.11860326815759911	-0.009016512815561012	-0.1996687404614148	0.010376933959403067	1.4383023092201537	-1.081947573378353	-0.0329196470433357	-0.6236239602036537	-0.2995648568561197	0.5216461445448684	-1.1566093494335772	-0.7117600330537254	0.14657189857323508	0.17816302806173354	0.6532639366171886	0.1329038088882841	0.043505125777021834	0.9554834514909147	-0.14907857515812767
1.9068132029652758	1.925741945613518	1.2382467553748868	1.011417293300794	0.5150444804319451	2.1150577800287618	1.2852555419893565	1.316290454718126	0.33375829794687495	0.15914195052365016	-0.48828698674251925	-1.112837440536357	0.05928646007199752	1.5909721420995528	-0.02403615478648195	-0.8822341942920809	-0.7895072794228107	-0.6121657480212089	0.02290670618020335	0.2766280270058153	0.5099135400331095	-0.044771731984394283	0.7464964373546096	0.37412545674594233	0.06409007180529196	0.6534498746006687	-0.42420553028754016	-1.34807050435692	1.032503803404786	-0.19053778488992323	-0.02319516114341056	-0.2206064257888732	-0.13883798380057757	1.362217798892206	-1.0302791737109265	-0.13924545883154532	-0.6565728571857272	-0.43351005847594504	0.5319048562884011	-1.1561096325420914	-0.6741261325419918	0.2419921279951512	0.2687725141387018	0.7038148557243307	0.17351243361202523	0.06562819654689532	0.8014803674916127	-0.18472801732283278
1.880568858506026	1.9159189770839582	1.3483066102844534	1.0562138034551494	0.4667165096018212	2.052099636475947	1.2280606311709517	1.2064686136755622	0.2813194254288579	0.22152241277732418	-0.4782692441752839	-1.109592093176764	0.010818315904327854	1.6627289124076163	-0.007845913875836674	-0.8116007756070879	-0.6707822442793637	-0.6459145810708634	0.18571088971732544	0.2971910870498742	0.5734500732761054	-0.08361778834757419	0.7800299153592054	0.3801332903793069	-0.02501141525874062	0.6864821355789373	-0.4019496000229906	-1.2854978857338166	0.938817540617379	-0.2414571966362137	-0.03897172063201941	-0.23200314275420256	-0.22899582841354155	1.3122285658424666	-0.8980070579528198	-0.23318766110060843	-0.6890988160036045	-0.5665349309481493	0.587416717401834	-1.1216554679184916	-0.6219274885585225	0.320950319398143	0.3712221563910899	0.7410629013822182	0.19974221919886165	0.11881923372765697	0.6636418584048442	-0.20040245459207653
1.8024861754297974	1.9296362585808615	1.5090028880337423	1.0909726560059352	0.4160718850434894	1.969646107063572	1.1812518608742957	1.084626356838212	0.2503310778269027	0.3284548232741672	-0.4568217343741937	-1.047930493344527	-0.022385273850175608	1.7267506781215467	0.028864248302776598	-0.7102545059817209	-0.5275292095271238	-0.6167725357135427	0.3114169069383152	0.21103260249250805	0.645743908888464	-0.09982180369947852	0.7994509329136601	0.3869357084609564	-0.08334372313174579	0.700606386591246	-0.3519343667596284	-1.2190400391569955	0.9120839542264466	-0.22956583700683994	-0.0400745043908546	-0.23874031703104914	-0.2663609732790203	1.3129552156602053	-0.7619123413374005	-0.30924502844977153	-0.714394546205	-0.6462802079013809	0.6836888614281403	-1.075944522791913	-0.5865381546777073	0.3989649852434853	0.467084366298608	0.8054768149259441	0.1974694349481915	0.2257274784210041	0.5557653019802146	-0.1593490096865364
1.7046626509095184	1.9748567882613284	1.6548945938116604	1.1010103136095015	0.3726346276395833	1.8295513575146258	1.1795089811292079	0.9924544545346302	0.2552915117137431	0.44114959513232155	-0.42736003051931554	-0.9560851720574428	-0.0038822323267081295	1.7794442906541323	0.07980708314537473	-0.5908611114200386	-0.3679890639235398	-0.5275365901910261	0.4409007007938661	0.05500393541984159	0.7653271772953915	-0.07708071613959636	0.8339237852206658	0.3690478683203197	-0.09431999327731477	0.6916388655696551	-0.31947174080730767	-1.1832039234259555	0.9598055427218067	-0.21450813901461502	-0.007733682728760588	-0.22538699556016742	-0.272232287955454	1.3520874455507879	-0.6937637220798277	-0.33527635885674895	-0.7379783838370331	-0.6655324987191585	0.8337256407234745	-1.0174776464878947	-0.5682075271918722	0.4648627965590607	0.5581244035092289	0.8624411193380878	0.19334131661534265	0.35406520571955646	0.45866512883060573	-0.1004708436986406
1.6177595918689278	2.0202226281271427	1.7259770536926748	1.0596449348228207	0.347902204041213	1.6519496288278315	1.171986143045816	0.9234235830221621	0.29095300938669466	0.5598581065319805	-0.3879759911692752	-0.8546232693305859	0.04300305578143111	1.8489177300865798	0.15840920580259898	-0.5058636545204289	-0.21744684410237003	-0.4347838558498071	0.6037048843309867	-0.08350805087455095	0.9246409438201717	0.0026913741074868327	0.8513131327722331	0.3666253547584784	-0.06994065086473983	0.6809524345511571	-0.3017736698997657	-1.1854021445050313	1.0661938203574848	-0.24209046430878386	0.014119440328922862	-0.18752568981870854	-0.20639495183481676	1.4111384292688036	-0.6496645784146341	-0.285835558659323	-0.7621261390213274	-0.6102132548189765	1.003855517229384	-0.9078818419180175	-0.5359107073358812	0.5067503653945471	0.6004906350605432	0.9097713427680402	0.22465007925215086	0.46401088823752784	0.37180026531877586	-0.008715969936629065
1.5297184198006768	2.0377325054616433	1.7439955512190308	1.0086468145567102	0.3143321754796759	1.5004379196951647	1.1281829510850776	0.8813405918327429	0.3587902944337407	0.6735197175447193	-0.31886310816256735	-0.7544356134197647	0.10475263585090273	1.9067975127474994	0.21577747053718338	-0.4425350245001363	-0.11293247539894043	-0.3220820855194578	0.7723656210634888	-0.21234041272764856	1.0886559989853464	0.11009745141557845	0.8231100577859595	0.3842031131631972	-0.015504584929815995	0.653320145544301	-0.2961733214345009	-1.1892618117485312	1.1985084535339268	-0.24964276766314114	0.03538741282069749	-0.1568453243244289	-0.07528530150801341	1.4806617191836402	-0.609641187981415	-0.19137834805487072	-0.7689535693861929	-0.5072110115677797	1.1591339740579143	-0.777192724349567	-0.49346345838229116	0.5375142644977856	0.6196501605080398	0.9559253121245843	0.2827916110525081	0.5982560733524653	0.34961624619195775	0.10275926984824035
1.4633149442225768	2.0209782410909574	1.7053771585131123	1.0175336579127365	0.29200220759944695	1.3671644943740364	1.0795779475817482	0.8688356679157103	0.4430027569836727	0.723814690366109	-0.21990689301270883	-0.6666718639652954	0.21074941059596258	1.9201788936929582	0.25663307135579516	-0.37488899837829825	-0.07330699454946152	-0.20604862051875905	0.946802958046724	-0.3097262789339199	1.2300403411854783	0.220118357606861	0.7994509329136614	0.4215098220155548	0.07820559974097548	0.6069095756278515	-0.28788189643398215	-1.2080233730513736	1.302047681110181	-0.24262991454838473	0.11618320249844291	-0.11757203595009655	0.07540358646362337	1.5384731238008045	-0.5766301183261855	-0.09146673098924399	-0.7326614469157173	-0.378116193293524	1.2583264812812804	-0.652552811257016	-0.4554554634320713	0.5350809617438541	0.6643628957377554	1.001323118148229	0.34582658649461717	0.7165008970132967	0.3787891331331231	0.22787183592151292
1.4376125583479302	1.9491078234175654	1.650056610130484	1.0417007571111374	0.2937825988905708	1.2448958640307133	1.034689901902129	0.884686005057778	0.5332098751574701	0.7281848033448213	-0.11431034564685405	-0.6233275621135757	0.33035510870341467	1.9275421932608272	0.3502508939756645	-0.2933700122714035	-0.08727973506734472	-0.13129115060072788	1.1474248844017962	-0.29501030167419146	1.3281912643200162	0.32057136720282714	0.7921543976344831	0.4960650993947846	0.2032193053543066	0.5744935276673396	-0.2503280446041515	-1.2408944463966762	1.3714695342248249	-0.2569839817933125	0.2146910496905031	-0.03160246478861786	0.2133671982746276	1.5780969109210328	-0.5226327168119148	-0.005905118905159254	-0.661930073932197	-0.23322653694524806	1.3026311366213619	-0.5166035158834352	-0.40911763231822446	0.5230634256938421	0.7004646082944385	1.0341182019567914	0.4216169837517219	0.7669414983686174	0.3993048418784572	0.3823810451766315
1.422383522120673	1.8583470816488616	1.64400485669184	1.0566187195792882	0.28044038945588834	1.1248735307896023	0.9955818145608101	0.9198705234590208	0.6348508892017012	0.7218616752738509	-0.00558444631713933	-0.6522768569653916	0.39967328786213085	1.9414545813866635	0.48797157768213106	-0.20489408457907882	-0.10309099407442637	-0.09316175604005825	1.356961564084995	-0.21062068249695712	1.373222234924592	0.3961438837890264	0.7804231418113784	0.609768195933369	0.34713535042724963	0.5449315189469746	-0.1921910938695252	-1.2603205861652866	1.4080798274884305	-0.26237848418928006	0.2888251252332588	0.056000971990898964	0.32072136202357726	1.6315056725248371	-0.4241058125955405	0.08199744015796968	-0.5792960126134667	-0.09087400419311595	1.3183811295901469	-0.3834684156355973	-0.35504851614232263	0.4997484125720172	0.7342843998427674	1.039719411830159	0.5011644325252415	0.7893994048041977	0.45677137110027266	0.5348814366589758
1.3824411744356617	1.7707686329392938	1.7105399538195285	1.0789530405316037	0.2968929210256632	1.0043772082516944	1.0076574813660657	0.9486180053789856	0.7329295839295182	0.6956023238353854	0.08793356572479329	-0.6790758603151493	0.44548514484943863	1.9663411179069237	0.6041820408899667	-0.11944647263570327	-0.12035143824357797	-0.050446139803537106	1.5149086062348225	-0.13001446982723316	1.381956491761406	0.41910287375584093	0.7840058717089378	0.7408358696832338	0.4970850044443087	0.4999317525185534	-0.10944655139359205	-1.2540582121609345	1.4096468050211155	-0.2210988136810009	0.33057336753192823	0.12551085988917654	0.4146623968464536	1.7160535160240937	-0.28922622737847087	0.1621514647204592	-0.4719704184707588	0.04080768519877616	1.3152111627010235	-0.2884170026968992	-0.28511779577459934	0.385879775536132	0.8053038093385908	1.0320457543036483	0.5419585906572029	0.8039408394291512	0.6016663822060421	0.6555236758576243
1.3131517693945682	1.695323584706328	1.8334726062977373	1.0878825066375375	0.4156214245963388	0.9255713356016269	1.0661684442368862	0.9499100270383076	0.815380039075629	0.6650888801167554	0.1372017777411722	-0.6345767722863969	0.5137116991395116	2.0011574887002035	0.7281767166551281	-0.030704544235700654	-0.1515846229306128	0.019313788108972184	1.6079338573314144	-0.020221978385299978	1.4184375697895732	0.430790366491322	0.8079271475493478	0.8613607644119625	0.6296908157769873	0.47095352455185396	-0.013804236694628935	-1.2382361325336062	1.419642222312931	-0.15519206701721383	0.336717448473997	0.2451864736153758	0.5030269110352332	1.7985068982839867	-0.1363728235607741	0.2382088320696245	-0.3580590729141523	0.17753874802220654	1.2860324910995835	-0.2479925362644774	-0.1872297510373232	0.2416693429359571	0.8675615032646038	1.032045754303649	0.5395466563503664	0.8094177942467754	0.7559174582890744	0.7634905578421524
1.227590057850863	1.6575138744786337	2.0073664932409043	1.0398892902400068	0.5821416365600541	0.8614385229219674	1.112870507610373	0.9690365619593766	0.8856496604301226	0.6431609680908217	0.17939078501003974	-0.581536248568903	0.5810103722912411	2.040062614782376	0.8795312874442469	0.08212067900562166	-0.15119528960348894	0.1071718105270848	1.6437727647693563	0.11929727847277542	1.4699443350409678	0.42429291290278315	0.8156387551947037	0.9519240114078406	0.7238908137199995	0.4625373520198365	0.0942024837068591	-1.212419815209533	1.4497709266913437	-0.10549228189957535	0.2557191066772847	0.3760772636826779	0.5687659824750907	1.8478335976763738	-0.020580927392811765	0.3232554358183188	-0.2817690840583494	0.28355071632372864	1.2745756816341753	-0.2270570286000623	-0.13291123856909715	0.14577735073522297	0.8885078159167499	1.04938149886172	0.532658728570267	0.8236961437058239	0.8783128239796312	0.8622904404128999
1.1398605119687557	1.6575719985527706	2.1881669010575537	0.9454159650667171	0.777534218136442	0.770597443779317	1.1399207126336304	1.0317226842519516	0.9321513340874421	0.640047746013067	0.238829390908965	-0.5120698869884459	0.6330444910298045	2.0545414105672806	0.9820157427107711	0.19103773800336477	-0.11978906788217822	0.22353433179152402	1.6469109178467456	0.19616921978443216	1.4699904261060681	0.3950741810640822	0.8178451925096647	0.9912462515436513	0.7359580316082314	0.45708873165228836	0.27593500360126	-1.1506651393135345	1.4618793894439002	-0.045261489930673394	0.1421998968905039	0.48552608891078164	0.6238679022208308	1.8709154154163141	0.03402403982063181	0.40425220129326495	-0.2463631177414262	0.35752528078377843	1.291174327155949	-0.20667383960518468	-0.12258623206687229	0.02706693781141884	0.889089059947179	1.105729670187794	0.5160071051826851	0.8681097030784299	0.9831458411947873	0.8918285496350803
1.0828464688688482	1.6856749883991813	2.327767518515077	0.8779867747106851	1.029363058591683	0.7122761520429932	1.1811807229255173	1.103199168191	0.9470900925111273	0.654337628717797	0.2893378948622389	-0.3793092968427061	0.7121691002584786	2.047620616983056	1.0339028163547035	0.2865933768385086	-0.12368240115341418	0.37082814184735413	1.6040961159883627	0.24788396457862844	1.4038727932173667	0.3672222915961408	0.8692486281740344	0.9814011564283295	0.6716811717496916	0.4578184575943715	0.5386422588808436	-1.046709730841251	1.448892469589691	0.01942563010446003	0.06453241216128427	0.6340464907085247	0.6872486213220406	1.8402892628039678	0.049871378474139486	0.44362692948079385	-0.21144050932643924	0.3861052318814899	1.3077979330469307	-0.17445525054876476	-0.08353077268889438	-0.08315174509357094	0.8985396573308323	1.207755708031176	0.4768827477246876	0.920367983761867	1.0304897844532461	0.8758428870770973
1.0727524902306764	1.7252865449251946	2.4238946642368058	0.8830162591999461	1.2796474632281174	0.7134714294001322	1.2372729955378443	1.1113665908231567	0.9386439483254272	0.6578569232404781	0.34541817182433643	-0.24993342480205957	0.8088506761244657	2.036292463801713	1.0940347068492853	0.39051780716906165	-0.13399973432219164	0.5102657336064362	1.5083124883014518	0.3700339461067766	1.3330077806231668	0.334140744361817	0.9529621706584684	0.9516333097804214	0.598320502115509	0.46989947596884807	0.7988281451544157	-0.8915306590843673	1.4161996201577933	0.096825012307485	-0.0206745125517927	0.8090314812823938	0.7267755891646153	1.7611485488308234	0.051061194635025745	0.44880042230448136	-0.16219842306655516	0.3388948339846607	1.3559964059831	-0.11354239156536301	-0.03594596011342311	-0.12079344891964787	0.9278171344191405	1.3006237677316033	0.4357639061283461	0.9494269361785138	1.0273335215693487	0.8224253102461766
1.093875326065457	1.7955149575041456	2.4648722150628743	0.9512552818042475	1.4882964522492528	0.7439922184677996	1.297402346743389	1.0926092049476086	0.9124053598120312	0.6393709586048588	0.4085776535339468	-0.16157237215257153	0.8506599085934233	2.0201321452789545	1.1164431057199222	0.4765997284922829	-0.15015706739782506	0.6215895808323805	1.4076317427549259	0.5543153241121362	1.2480158565752308	0.30999319581173135	1.0284834953893367	0.9126986718145085	0.551832769734275	0.4670292205966572	1.0127081198753853	-0.7113020913100693	1.342124318612758	0.1896573622346271	-0.08922715192739634	0.9522468626166265	0.7283232578868565	1.6901505872270477	0.020910746813416238	0.4205451922674112	-0.15706274535846912	0.26989502167390916	1.4451798051549933	-0.009496074579893755	-0.005120578382142649	-0.13228956295096408	0.9581279342282123	1.3808610991675843	0.406727927742208	0.9407212088701511	1.0274687899786594	0.7493439538085361
1.112437407588002	1.8682717673081641	2.43893857108993	1.0653350719356751	1.6762671616963822	0.8018601291376187	1.3985427254200908	1.0988385950907769	0.8940000433438747	0.6237275010837099	0.43326900378537736	-0.0696872306524844	0.8329755857214357	2.025459917322055	1.0596505963520022	0.49716362935509223	-0.20792980721712911	0.6878944179756362	1.3137270092672173	0.7795999843319956	1.1538057195069107	0.3265141601191731	1.118838195732663	0.9013806884535842	0.5223771806823715	0.45442928599670046	1.1720392459087399	-0.5689289353743402	1.2482718612385484	0.2889162063204478	-0.04945941923643063	1.08507408600901	0.7303868161831764	1.6589046450642804	-0.00784736294758174	0.3704489269158543	-0.1713016635530436	0.22223689608364489	1.5559040029513889	0.06304177735284805	0.07029686041671641	-0.134549058365327	0.9890415056243936	1.460762358011165	0.36431035228834074	0.9192678094316875	1.0363739602582278	0.691399463686857
1.1232088344569253	1.9066045942031131	2.348658034622482	1.2330342814526198	1.867219490293703	0.8820673614477809	1.5577494547877413	1.0799889219538474	0.8929849738612392	0.5883025144598006	0.4128518903626331	0.027055976833739826	0.779485967158019	2.0569486431183184	0.9716982065401243	0.4488947317079625	-0.2502157324686206	0.7114013748164362	1.187941039101582	1.0330390851856552	1.1396557625206234	0.38332726039944004	1.2219946016855592	0.9557612728897977	0.545287083278297	0.4623103261711917	1.245061971351904	-0.4748399610476895	1.1751699851304784	0.3942966379077741	0.052334273441126844	1.2157631642716176	0.7525209355282112	1.649885638502933	0.010556814689956302	0.3483035684940924	-0.16411171476172126	0.1999997539762848	1.6871206638656446	0.07090574317151828	0.18449542267200167	-0.07898036894397815	1.04445343652535	1.523439896494145	0.296984916781191	0.9234293384197484	1.0835375456376073	0.6636721197809786
1.1069229789896984	1.9131435525437983	2.2255373333086106	1.4082777177034569	2.0528520955151386	0.9665404974291182	1.7082417854299514	1.0348835229542215	0.9013736612837704	0.5384329508664277	0.3666748674812848	0.12160907260490142	0.692083202675483	2.1090758479918357	0.8562707706309514	0.3532163233154293	-0.25354669537845853	0.6931798842119333	1.0290345616159944	1.2237080326192784	1.203007931503213	0.445072878800273	1.2648562849722134	1.0301808895095659	0.5972740828521423	0.46654273663527046	1.2048897747850649	-0.394068116746627	1.1397467960582968	0.48719935090964483	0.10666325290688591	1.2854344216136513	0.7343911019248422	1.699041361467619	0.05232695650830581	0.3340003824521322	-0.15702246553330285	0.20286023646213192	1.8114732232483362	0.08947417082362566	0.2547004789612854	0.036080089848930616	1.1012216034973066	1.569845920294991	0.22587923808159246	0.9470113360187726	1.1700867828610437	0.6423390408982897
1.0541362128496687	1.9250589877423807	2.0955272064699555	1.5468229662826456	2.2415306713792185	1.0568663708143835	1.816993924626022	1.032530197789025	0.9285890147710226	0.5106846671299033	0.29569200586202554	0.20632657576478639	0.5920903647079512	2.1701062732563154	0.7194482652964775	0.21626688204699102	-0.23929276967987528	0.6634208583601033	0.8638917544479522	1.2940695666290565	1.2756474501038375	0.515693067956182	1.2709731408948741	1.0958406970897134	0.6413795415912364	0.4425915096029193	1.0965436393250765	-0.3285815771582385	1.1549654717923903	0.5225216144241183	0.1699270313982894	1.2894081441661642	0.6729511102689819	1.796989482488121	0.10789390274544366	0.3023039603558678	-0.15108119132198733	0.22748525960115468	1.9097671571802972	0.08003215166342123	0.26953955835457905	0.18426326163919376	1.1062159966476623	1.6117149640984092	0.16885090673054545	0.9864023604057882	1.2552157017867305	0.6459605715308946
1.0049534712972288	1.939110482665587	1.9664915145070168	1.6303848674792316	2.4077505763781657	1.1153731366233643	1.9085306802175428	1.0442737517996712	0.9604009093117177	0.5226154622974504	0.2347459682244144	0.25819240319874875	0.49970251332528576	2.242854256967745	0.5986778195846449	0.09621871651256172	-0.19229158524432927	0.6211576944862215	0.6970699354423266	1.2659151259952577	1.3253566638162564	0.5602442055190526	1.3242116333360454	1.1324109618192715	0.7030514854111681	0.4216564831311742	0.9803909575195696	-0.28336468077577914	1.2043964903234037	0.46693478538740363	0.26141307179941353	1.2478958547597077	0.6470338007140282	1.8869871996204197	0.20118055280642544	0.26372515414121017	-0.11039856790891558	0.22915180157117146	1.9759370959445495	0.03211193185868931	0.22636906015324337	0.3305842119341064	1.072998976686444	1.6247937891527215	0.1268739731211951	1.00835801334281	1.3110139206270568	0.6734898629803043
0.9686015992351915	1.9666031697335327	1.8559187991365476	1.652974924930999	2.5019611613253017	1.1187528863918321	1.955268312565419	1.0414359185122275	0.98531799227225	0.5722916580599097	0.2223621302698719	0.2917807528651962	0.417066510769148	2.3215495210993793	0.4919788350341271	0.019426358365174215	-0.0942877349555755	0.5631820940188393	0.5501364114176044	1.1714528011811516	1.3596253707195325	0.585560503342686	1.3970022188157232	1.095336814268852	0.7738962959653275	0.41298085248641475	0.8687234032728206	-0.2364607775186766	1.2830540140473492	0.3470830147639303	0.3120060899597402	1.1767521012433932	0.6632474730422449	1.9729028545413037	0.2841639012188776	0.21927057100915337	-0.0520331012499615	0.1753498570765237	1.9586145997158053	0.03763511855407674	0.10897822535620709	0.4448997821288737	1.0464339717401434	1.5926988565783293	0.09653926087753191	1.0093386035066607	1.3462738859871657	0.7181648385184569
0.9485762295342257	2.0212833924801905	1.800427297266952	1.6205816350001647	2.5212237080654027	1.1070886280445662	1.9326464448536638	1.00445179851407	0.989167595404508	0.6474924075033497	0.21833595182856266	0.3231192604970776	0.3668153793160311	2.3858721908821843	0.4071124939875796	-0.030581774678312516	0.03408411484882675	0.5277057155845603	0.4614286193319379	1.0742634755726723	1.3846528190698737	0.6098269077511003	1.4441238553342308	0.9934168236950631	0.8436501587768273	0.37456483566878396	0.7643775167165894	-0.194208923521954	1.428498019580973	0.19446550567451412	0.3029362561881167	1.1070808439013597	0.6960433102515949	2.052000824407521	0.2867460554403768	0.14948694156383047	0.013059096210953991	0.09291821396267015	1.8938424416270674	0.08471370990998825	-0.04946323915740199	0.5186437533448711	0.9920984186733166	1.5247561808143846	0.07766123659133865	0.9719087594473587	1.3932120240176933	0.7982629105567689
0.9594018522616097	2.055780030481936	1.8035728414271506	1.5313295966907288	2.492887600889817	1.104533207487922	1.900225324697584	0.9359977223852267	0.9678894407779517	0.7247815295206903	0.24478279220606275	0.3104763428692211	0.3363044642375093	2.422847990875657	0.32072615877303323	-0.023768064243174437	0.19455433451165177	0.5301736375625955	0.45233397187835944	1.0144905662689747	1.3990793224467697	0.6121049783690324	1.489978428840187	0.900566723896804	0.9376943070423135	0.31450028256937157	0.6864575168579178	-0.20614577519556052	1.6049254445108434	0.03333406454276393	0.3010682755354005	1.0569352892539092	0.7845306552913428	2.049372061831584	0.22188841705334222	0.10116979591634556	0.09649875403291433	0.0028254525388984653	1.833388427410916	0.09783785353378537	-0.17463523827495375	0.5911710731839083	0.8900362724412159	1.4433706013543595	0.05363466022709038	0.8893239341842399	1.4712393514546098	0.9390499138992837
0.9724766031150829	2.0837667721800646	1.842259615527859	1.3979203894755738	2.4220151572046285	1.0939817935766165	1.843972991700499	0.9064427269281833	0.9451557148178029	0.7726400676725336	0.32896999259965753	0.24288153129981493	0.3098325611729596	2.431379506240357	0.20592053865986082	0.0666721763673896	0.42121121978550446	0.5754188738266064	0.5166161393744163	0.9802433671036029	1.3828322219983433	0.5896610304549673	1.539612345469791	0.8320192801509423	1.0710793667626075	0.2784193887664026	0.6411940944135661	-0.2870198623375081	1.7744201809627758	-0.1356780409587521	0.3258021398406482	1.0349285313615646	0.9322716028396643	1.9708938815157897	0.12827266890530648	0.1283715998128446	0.15724073037639627	-0.060851374972105264	1.7524918708153123	0.11198773182958274	-0.2798555340065624	0.6595021872534126	0.8223966893445557	1.3691545705322412	0.03586983639020436	0.8154209193962203	1.5429766978586161	1.1642355569063292
0.9738179506119685	2.122797087964682	1.9135814102906266	1.2463112680492778	2.3122744120795016	1.093734494813066	1.7492883818755014	0.9667524522402138	0.9695365346554322	0.7780930405043802	0.4424280827039886	0.17301696758934687	0.3244785281605617	2.415997998248817	0.10999969457333036	0.18702726579529366	0.6789931415999695	0.6379806959698395	0.6394638388242809	0.9759194739521618	1.3629439274068633	0.5609573406690179	1.5890714947873152	0.7818054190410948	1.1642329454422473	0.2551005908838547	0.6237869506990282	-0.3870644821458469	1.9273666849862188	-0.2457024354782659	0.349860830416	1.0648827343589338	1.043777449351443	1.899318874468517	0.018961473528557753	0.21915352366019936	0.19413705022429414	-0.06970643379785542	1.684200300668574	0.1437855066615893	-0.3589640379318137	0.6816998674780266	0.8288980114626933	1.2811875694710122	0.008063016833513629	0.7540742420721859	1.6067557528482255	1.4475637424915218
0.9768800166149584	2.142515680116481	2.001827600263164	1.1070627440965894	2.229454041296055	1.148057789872056	1.7001854127307205	1.07830467943366	1.012360975469996	0.7185550853651771	0.5753492155103774	0.11651208534075667	0.37875047787983884	2.377907083176553	0.07683618545337673	0.31597622424049004	0.9182168414882049	0.7109489224537965	0.7847983039560663	1.0176597834083818	1.3461667797097632	0.5136923276743479	1.6437518175531154	0.7797898877576431	1.229578488803804	0.2249710175418697	0.6126589855667519	-0.442531223327269	2.0297425504548774	-0.29455786369914455	0.3586831004866613	1.0885838714107252	1.0739447063500007	1.8250082445779896	-0.07809714691480739	0.33149556918455325	0.198648390642376	-0.0594584443703031	1.63824826096092	0.1034136420072187	-0.33200429873155735	0.6906385306557254	0.873782967145868	1.179357573973196	-0.011510757733501482	0.7212842636662399	1.7073954493747756	1.7078895499180582
0.9817034480178972	2.1583399593009385	2.0797481996228724	1.0198352864078273	2.1995520478041812	1.2193622666945567	1.6997763695252393	1.2316399642170415	1.0272614293849043	0.5957085023839029	0.7315687553159923	0.07730908564115306	0.46737222346569435	2.356772997397612	0.08614039217869782	0.464220464788797	1.1260559492844098	0.7733667824816438	0.8771039785508401	1.0785628011493886	1.2958122910859173	0.4372680107701358	1.6808461795412604	0.8133756157790086	1.295280259999696	0.23463583224145018	0.5818934349069327	-0.4719516007926223	2.0641210878385996	-0.3373620674932396	0.35571233607511155	1.0462647347854799	1.0784157493253552	1.724046664019219	-0.0954887150537233	0.4735676413427754	0.18438933253522044	-0.06169708283748565	1.5782435333904676	-0.006366268785838536	-0.2561878258649812	0.6686643170105555	0.9291303153767754	1.1144115454915031	0.014046469248543627	0.7279570601470977	1.8046083461988132	1.88961682533385
0.9890198889099956	2.2083847871349778	2.1413940270232903	0.9856305296058554	2.1991873893469656	1.2498830557622207	1.6889634013108128	1.4037095630606256	1.0444984583353116	0.45478202721193145	0.864260911149416	0.08863793623997188	0.6034796508374382	2.365977121857456	0.1822454779825649	0.5934763471274682	1.297665428028824	0.834550681520474	0.8897965085135265	1.1761943431029007	1.2428075662187128	0.4080096603119941	1.6965315458000858	0.8775431550050635	1.3323502190105931	0.31787323803499284	0.5535037896566203	-0.4863422806475263	2.023735803246255	-0.3348524511612013	0.3556673244931171	0.9766136486239153	1.0901583786782159	1.668522069122588	-0.05728802171803464	0.6480618291607667	0.173493639829046	-0.045554012113014034	1.5101766065665783	-0.09610490214134909	-0.1809699040999815	0.5593146708033977	1.0021302600873958	1.0637205961375302	0.06495219812839297	0.772059700687266	1.8801332080635014	2.0169645548444306
1.0253446630428016	2.2652737246989347	2.1717553663086875	0.9968403128319216	2.174047406296408	1.2533246302215737	1.6764786913000775	1.5086171074346886	1.096132936168975	0.35028605138463803	0.9421512447864645	0.1366810232258273	0.7436260902231557	2.3517992301414306	0.3805586564769545	0.6922239944547476	1.3988920930809872	0.8543763214107031	0.8841598259159233	1.319472438893761	1.2056120766814653	0.42064799991409096	1.7080006506550771	0.9701219332843891	1.3314373851851005	0.42616456784003703	0.5456972433111065	-0.4527043859955676	1.9332072376080394	-0.27874962624312954	0.3533717338114656	0.9290903474375147	1.0583943206170268	1.690342935708216	-0.02116317785452816	0.8210578109121686	0.14880210700506902	-0.017546157512473074	1.4380660999313715	-0.15165237976351983	-0.07352998136668551	0.43665634830944694	1.0606852142640093	0.986003809144562	0.15219928334296634	0.804108257262006	1.972296084273299	2.086707312730135
1.084756872879563	2.2813450311984833	2.185277787127802	1.0311090037587531	2.149701091652735	1.2851437377978598	1.665896921419184	1.547285469953036	1.1322732402016638	0.2920629974956733	0.9734256830106501	0.17803431442749104	0.8700726375074274	2.29988442814006	0.6332231415846001	0.7806794605541746	1.4389717961454445	0.8518878334161826	0.823535505637459	1.4580826954870478	1.150118434298757	0.42389672670835976	1.6748167072746352	1.0662860316352436	1.2959704514287267	0.5311478067076416	0.5515400311038696	-0.3993847444727773	1.813238488022435	-0.2434039083704115	0.3615413359432239	0.8888286712201726	1.0196780363908622	1.6861326411760225	0.037441596878488276	0.9608825739705079	0.11138214943007388	-0.021923939403854103	1.3601647876404503	-0.21793062010815295	0.081544633200541	0.3590141267631749	1.0541193094758246	0.9283113474488813	0.2809362769703197	0.8260399933657652	2.049759793338091	2.095676259687444
1.1443587682209346	2.2547387362611624	2.2235542728597864	1.0749038792902441	2.1675264550614495	1.3568603792262683	1.6062833203422873	1.5360494958799835	1.1324073059823905	0.2677373243663741	0.9786539905600236	0.18703368256574135	0.999903221884483	2.227968355677887	0.8815118859055854	0.8487961033126747	1.468344832713997	0.8512297208887041	0.6908535939960353	1.5373622591216694	1.083724255019447	0.4453898277558091	1.5737138172386322	1.1150076243909957	1.2050432967137077	0.6299851315297053	0.5975307715307246	-0.3538611195676563	1.7040249024111582	-0.19518174782210027	0.39295942017445906	0.8847742639457798	1.022331182771843	1.6260771709452537	0.08754045182304372	1.06631882590668	0.09160475527579834	-0.018839593071290177	1.3166339037457464	-0.25890740521011646	0.24529823874065562	0.2869337400830242	0.9758666409346525	0.8836697047581442	0.38019665036702144	0.8597388114357729	2.0536149430034234	2.136078960807441
1.1769304791553863	2.213223616307081	2.275267702667405	1.0976431163666929	2.2098697370937006	1.45843834635289	1.503168863586966	1.5226216993491468	1.1484760474150453	0.27564606865085917	0.9824893548571934	0.13857248334337857	1.1184172951232911	2.1167223513892393	1.0754953840426453	0.8871411284041226	1.4643649809256232	0.8252548420698658	0.5934509191800277	1.5667696460663976	1.0458373995056696	0.4911295239019536	1.4985201812179074	1.09535619437734	1.0973066410658174	0.6901631975534424	0.6797904353516571	-0.28773556222371977	1.6360038322423953	-0.08281191747825514	0.4596665846883399	0.9581771896746952	1.0343440399968369	1.5674322562430376	0.10290680096470595	1.1363833689894867	0.0929944092438699	0.004019393054730766	1.2868811436525769	-0.2570663429783242	0.4064331832113665	0.26863431018868067	0.9002618618654401	0.8004357260399122	0.4235187011859532	0.8624892472612185	1.9954044375304043	2.2326153867328116
1.18312235598444	2.1671021634774523	2.3099199744756818	1.069682592426393	2.241037309937096	1.6034172464818783	1.404215976835223	1.5550375999089787	1.188102061746589	0.3101042161201858	0.9825275176860189	0.05094810463441148	1.2030909974342248	1.957774202063534	1.2206548270864404	0.8956122278640256	1.427248537073166	0.79697656940486	0.55583305872369	1.5703319444013875	1.0122600585789248	0.4987957267640394	1.4807376072141682	1.0114984649206404	1.0288663683934434	0.7111144401572339	0.7667291781933485	-0.20021569042408696	1.6004856748349021	0.020269987001227487	0.5405523975300728	1.056431009742168	1.059155871893051	1.4827348083695389	0.13604444680726308	1.1539404713323234	0.0766810800534822	0.0526973428356015	1.252510715256357	-0.29428210094962004	0.49292381738942465	0.27687774400810805	0.856517866686444	0.7196382736165934	0.4418865085995467	0.8548597774497677	1.9073672478045556	2.3242853808706228
1.1684217293771682	2.114093007862301	2.3344176091581	0.9835207034853548	2.2621875004557395	1.7660573999741245	1.34357087550103	1.6640980710451565	1.1672644089709867	0.3435375140856543	0.9911713984154602	-0.022679469204664567	1.2869277873458675	1.7825595327789994	1.2944666650930023	0.8603569033002237	1.3955178709125835	0.8047916556686427	0.54645857596385	1.4972925447466836	0.9686809565250615	0.47637158815969355	1.4567726395457385	0.8651980258939197	0.9348444843676031	0.7206008774043052	0.8339333597764945	-0.11583978598173976	1.550793493381773	0.10866946322037978	0.6146189556998369	1.1231371035551683	1.1313804122641973	1.3683943223429913	0.17373883539364238	1.1364301879290681	0.041597352337852486	0.10505660920695503	1.229397413371899	-0.38880749610780485	0.48279832792105937	0.2517749982507428	0.8176821544310716	0.6714118566069047	0.39754402403541855	0.8919547858433623	1.8290468388141345	2.3812113155018837
1.1280864617183226	2.0717060267961314	2.3311523975570254	0.8811834809538543	2.234773764671942	1.8961159413691533	1.31516904945097	1.8338143447235418	1.1002698231170707	0.3724073312414924	1.013687467423721	-0.056526650255617095	1.3741486143502966	1.6332226134180925	1.2957793873289978	0.799074432569763	1.36411164919127	0.8270852175369102	0.5760211772470188	1.3682390747210675	0.9418559566357437	0.45164956962769515	1.4101753049634609	0.7062229959116418	0.8534909527004423	0.7169522476938919	0.8723357492525787	-0.08151175215378885	1.4972313522645946	0.17809436362066694	0.6837117340593556	1.1622490224857436	1.2178041990076272	1.2810467398400913	0.16786570030160838	1.1064894760670863	0.0043183741509223	0.12122455369216867	1.22470486396123	-0.486015581946607	0.3988764755539422	0.21971995891072277	0.785842898097538	0.6350039924300175	0.2862935541326241	0.9612896854778162	1.7932683445516702	2.4004789901956634
1.105134515660518	2.072403515685805	2.2786696770580557	0.806742848237796	2.1445100712617506	1.9875752674206744	1.323972370612388	1.985303884279314	1.0657766129618675	0.4153349897049615	1.005806843270832	-0.068691725327459	1.4381178316526713	1.5225430167885108	1.2506862270117272	0.7271314719392803	1.2817460208753217	0.8309516286358367	0.6392439682265035	1.2413475512711662	0.9399431774340119	0.4026413373775638	1.3850525038525252	0.5951362140198475	0.8758442493052107	0.7111468724213273	0.8816454194285994	-0.1041841021205753	1.462805330713215	0.20065745625075845	0.7226467524834481	1.1961769480356286	1.2862455491688565	1.2235345439714105	0.1888773473981123	1.053771350098998	-0.030765353564709618	0.13057708773284588	1.244897802648622	-0.5469810427080606	0.2232765461284245	0.19441857619385394	0.7834102841924079	0.6071099672606496	0.18207016206608578	1.024023539131205	1.7889623001886417	2.3561435331543223
1.1335195965289375	2.0716043096663896	2.199449831197395	0.7264628987842034	2.023078805008166	2.0462675073023147	1.36462770833965	2.0651092935579327	1.0492482174238666	0.47065752613018297	0.9610609264705191	-0.049458562447919935	1.4610055663985146	1.4549989034447628	1.1656817046771804	0.673910868810758	1.1873326890478206	0.8363604909710369	0.7121810419805797	1.0755655570330427	0.9378229884393239	0.32405780571375026	1.3657188699541079	0.5356974212665085	0.9544147510165967	0.6952064146198345	0.8838273733761042	-0.14313862449868178	1.440012930237819	0.19659985227465956	0.7309738951521869	1.1821176352483074	1.3375151463642938	1.1864754032667315	0.26705080069208914	0.9683736043034472	-0.05962584829289663	0.12888567200208415	1.2580019964816032	-0.5716512766141179	0.015753891285400223	0.15327589595651273	0.7837762526560097	0.5949553418354392	0.11054703319800033	1.1114156478805324	1.7948464759936218	2.2875042103832337
1.1807106402829715	2.0463203374157426	2.0936809088107102	0.6541320921886365	1.885388061662151	2.0493175253860505	1.411454263123498	2.0697005848116037	1.0229521721473032	0.5219193381061565	0.9162386840125519	-0.0010371834385551671	1.4501802864511586	1.4520252632346602	1.057071212309334	0.6639256114763796	1.0957744682858936	0.8369569054490633	0.8051863048410125	0.859248061587475	0.9073567944069534	0.22350574956917776	1.3201264474162664	0.4794175861978111	1.0274191928164396	0.636049964915013	0.894470459853377	-0.2007524653387443	1.4395618306450761	0.19749111788790566	0.7783935967819946	1.112406035545332	1.3652012201732284	1.1721988715535088	0.34618623300976303	0.8676192463253638	-0.08671403071398034	0.06590530979198501	1.243275378650256	-0.5563704600902154	-0.14385973580213388	0.14197841888470308	0.7400968401470585	0.5888500230734662	0.06437240622771515	1.1943592256426225	1.7890750238630655	2.2510059719765136
1.212659098845134	2.025032395262182	1.997929860760307	0.6342485793560917	1.758486918550292	2.0318417460954477	1.4557020672641072	1.9938865995876796	1.007745282162168	0.5842611267936476	0.8454466365374295	0.06329237066475855	1.4003294174498788	1.4815492624635305	0.9493588983134849	0.6511371159149322	0.9375321004393925	0.8075886339104243	0.9095049093689729	0.6896335256923951	0.8605282722634051	0.12622222952859544	1.271366367347044	0.45906847227834363	1.1511193082906432	0.5481747453562361	0.8824212252766024	-0.27577314983989226	1.4706164762928018	0.1980071137692582	0.8838782391829951	0.9972084238833873	1.3880477584538986	1.1526006985280222	0.4119805351830287	0.7678480860784804	-0.11398347234828787	-0.017222798622770468	1.2196628693816824	-0.5388277671101058	-0.24247102978714902	0.16459820264826355	0.6876341845116185	0.605849695039133	0.04927462513396345	1.25953259628902	1.7071023678212793	2.2545143297768497
1.2419790582719865	2.013204146174811	1.932129863626583	0.6570943733073147	1.6568544614738907	2.014654482028985	1.4878030666506814	1.8588011207422561	1.0191600257782163	0.6371859021155011	0.7363963531626779	0.1106186938165907	1.3145277027746818	1.4686634882197525	0.8226927176469967	0.6085770026864306	0.7444011405567486	0.7561118946518743	1.0339916441840966	0.5751240599034357	0.7757898490735287	0.06479356008330049	1.2753204777827618	0.49567749722489063	1.298553103227684	0.4560671153333781	0.8545407026140408	-0.3249008348863003	1.527739929984263	0.20720122220064568	0.9658893415745551	0.8179068006890203	1.453590300532205	1.1351183587953673	0.4563328312228771	0.696706707385313	-0.15643840806846787	-0.0398827946628149	1.177954092438993	-0.5400639088943073	-0.3221282055555188	0.18468536517814216	0.6539005031900206	0.6426496439071567	0.08512895627211496	1.3153544851289016	1.5613055673201137	2.2992458917311343
1.2615573121406574	1.9954181794881474	1.8576283340062194	0.7007826919640369	1.566483515576281	1.980568469120194	1.4821475997227402	1.7373510847657752	1.0212476215066537	0.6401057563623417	0.6471716593638435	0.12228601622591768	1.2126791025304597	1.4068365521847106	0.7052386228471628	0.5553973227437032	0.5811406987162058	0.7135608065472221	1.1553602141579948	0.4900219810592075	0.6221222380237342	0.005088300583744787	1.3273574449534093	0.5224801872731025	1.3781700242024413	0.3772404974564202	0.8237751519542206	-0.34588617797844073	1.5647300965891244	0.2084443031875447	1.0184628693425832	0.6098007317840488	1.566717514276808	1.1306515996216187	0.45486454744986826	0.6484129712076221	-0.20805700401287702	-0.019635553415174478	1.116651425669844	-0.5314898190719436	-0.38614823379515956	0.23628131540940212	0.6205112627753433	0.6947969078282037	0.19584601762628664	1.3429305938831382	1.4050480098323137	2.367658868837686
1.2420603520596765	1.959860777133357	1.7641851580298762	0.7883511316520683	1.4731095000309935	1.9584558380131014	1.4483748585398577	1.6504856999915607	0.993323634606995	0.616901616652358	0.591091382401745	0.12750246412906546	1.0930915981708182	1.33049541988607	0.6806884140125332	0.4804260463642677	0.4301009974214933	0.6926040357503916	1.2296165114987434	0.45506232222683396	0.4557334930058098	-0.07147468148851208	1.3892469193423442	0.5560465351859756	1.3918402673452008	0.33172181480251883	0.7648866393043402	-0.3778626264659814	1.5366669535037925	0.18248032861216573	1.0693934743678584	0.448310260944348	1.6810730365311215	1.1279587208852913	0.3774758665173282	0.6048947668671836	-0.24630269800368215	0.026057545076118738	1.1163768616085805	-0.5222056052458895	-0.4517893379349049	0.3107453456036053	0.5934080689119787	0.7312047720050903	0.3912126964799739	1.3542432560173552	1.2523750651912269	2.4375996791798658
1.1954654627487011	1.8993536159542224	1.6693059727630082	0.9328422538435662	1.367873359377383	1.944998663630128	1.4007657863194378	1.579932088666316	0.9748034046125028	0.5772612113144685	0.5379878060881967	0.1330573838427213	0.9839836925501315	1.2199751254106037	0.7082325507538263	0.37897746877441035	0.2978358143458571	0.6893751711624629	1.2652955130473966	0.44292594031313764	0.3171837513094431	-0.11856141069569226	1.406286732269761	0.6281017785693832	1.3542582308224418	0.30515979051071507	0.6738749157606412	-0.4020941797563019	1.482819907380668	0.148424600442835	1.0615164475190535	0.33773184960994534	1.754304789880233	1.1356526601319383	0.2712278148739261	0.5526214208251168	-0.26223336885503895	0.11209588349821067	1.1708154268461661	-0.5294120488389167	-0.5542912140801783	0.3921368397605237	0.5861317547532663	0.7299164937342202	0.6267009748608314	1.325686557099261	1.1075927777598833	2.465242143461542
1.18314945391367	1.8145215297477393	1.5618958969014367	1.1254331493073653	1.2937189895772319	1.920000880281665	1.3622268025683544	1.519114783416697	0.9739990099281473	0.5039941401801935	0.5019048514317401	0.13903041579289038	0.9135375010271541	1.0976487712914584	0.7161549445991493	0.2825624430375403	0.22518188957871638	0.6706189641293843	1.237351958893327	0.4654789739098447	0.19743916417465673	-0.13902442763764317	1.3875210921355934	0.6808931941090307	1.272392621643419	0.27828965971003083	0.5905242749659553	-0.4237441013142094	1.4619743577792128	0.11312579128660924	0.9926262212785009	0.2873240696163867	1.7671774630620263	1.1374906567297483	0.19275057873036144	0.49641528385825334	-0.23899190973687698	0.21375494366909914	1.217216753199523	-0.5060042576060916	-0.7015347850684279	0.48810332082107555	0.5744207639179442	0.7103402652268032	0.8207457281809614	1.2768723004059421	0.9897965379858581	2.43539280895062
1.2150166186881424	1.7289628926145155	1.4269281189407284	1.3169158532735274	1.2997465793700713	1.9014122565551053	1.3336115626719562	1.4485381002761066	0.9610903904697328	0.4204399004411604	0.478262978973071	0.16214604944004174	0.868726300169436	1.0562656117008709	0.7251367283191371	0.16828444670043732	0.21784944525122132	0.6112037425081462	1.187841097920773	0.524760531719062	0.12627455965729772	-0.16675746124725702	1.3667893197405727	0.6945755507063108	1.168418622495733	0.26085731776028226	0.5287507343188199	-0.43785361335667217	1.434291088035139	0.08678654697933876	0.8864213935656128	0.37119583800902706	1.729026200750328	1.1042784856483907	0.14880332648996428	0.42766167108370967	-0.16888487404335828	0.29805211883893623	1.2493157879980277	-0.4337294145636089	-0.8688547575887814	0.604951512249524	0.5585980097562498	0.6440779524248672	0.9699609717403896	1.2459956686611755	0.9200656729866136	2.3629056098823886
1.260297258431463	1.639030418902302	1.285156392198723	1.5107214971097271	1.3273533696312207	1.8761877826733897	1.29606851020378	1.338785474679576	0.9590219469956857	0.3633770535376918	0.4407489182355824	0.24280189087381626	0.8450744280155439	1.0774350979585026	0.7496178465097687	0.01963097429415962	0.2362130005138905	0.5268008108592859	1.1896200509391668	0.6191982889584473	0.1280951567288228	-0.17240311451778467	1.31503634945205	0.7289946233929507	1.059368376708716	0.24893846070626777	0.47374125090894825	-0.43557871014692867	1.3737725163561945	0.07836643236997838	0.7624820025474103	0.5311936414939785	1.6285014323153846	1.0264628389899488	0.12022242339122524	0.3459626215150523	-0.07791288891620324	0.34342185844052386	1.2610721218939043	-0.39756569215334214	-1.031361381667276	0.7056604507182431	0.5534098685957476	0.5459447554434763	1.0828812423171463	1.220572074900764	0.8963035224178441	2.2832319359650803
1.3118239708622963	1.564820507244798	1.151522051436362	1.7123057928043237	1.3744372116073074	1.804842089390298	1.2464675754175443	1.1992471354725533	1.00044827323983	0.35583570813194576	0.3865386198860347	0.3486440170307967	0.8356864541452301	1.0617526858980812	0.7242385499471367	-0.12364109917985974	0.23513151904965715	0.4358373199521434	1.2122067578018991	0.7507822191806472	0.13722118761900032	-0.1305460430769869	1.2266914731976022	0.7643633213958368	0.9228885876775992	0.22662506301058977	0.4512428813168988	-0.40393455089226843	1.3125416821623968	0.09541775081288476	0.6495929549085321	0.6614187826057855	1.4611321147818417	0.9345202649925233	0.13222184594994874	0.25475932721147115	0.013683433500954944	0.37274802236062865	1.2151450425554544	-0.4180803855933505	-1.1703499353795936	0.7505275739462932	0.5403211141327402	0.47783404338333224	1.077523965154846	1.172618824204979	0.8784255476540539	2.180103192560048
1.3646107370023248	1.5439830266658157	1.0322478035792566	1.8427100961508962	1.4613975284050529	1.725933175588752	1.1628449166276995	1.07816624854159	1.0426215374051584	0.3777249465916972	0.3316413906175914	0.4370050696802835	0.8183841999772661	1.0036605003650103	0.657289715911231	-0.2553114494805306	0.2313679635541273	0.3069089626161989	1.205570663396211	0.8594691697599981	0.12791079246841194	-0.08724289202654693	1.1764895628037522	0.7585105286304292	0.7838484110871697	0.22437102065615616	0.4860329248132226	-0.35122836641480026	1.2071268299636897	0.135008707527643	0.5231104095077163	0.7816591893851329	1.3278606414779421	0.8338365211287678	0.18538384462784735	0.16287715828396437	0.09615637551904281	0.3901099073616746	1.1348475348207825	-0.46037221514659266	-1.2434729282890706	0.7570825936099368	0.5140144398666299	0.4267230032888548	0.9709350221335311	1.1252395775075463	0.8324117437538096	2.0972889725472834
1.3907331407800387	1.565924864653447	0.9620030157843805	1.869967344717697	1.5418583444653284	1.6584000049103316	1.0402030929325101	0.9958921550210462	1.0661405057952706	0.40773563394994267	0.3057097484292665	0.529029581925873	0.8157824940403371	0.9455329143532492	0.6438170403312501	-0.3681980575005489	0.25457655577655663	0.17983154676378393	1.2026323926804376	0.8791969322634406	0.11242419459416875	-0.0755752086007877	1.1719237667757667	0.7170952367771913	0.6962608923190787	0.22988450555189055	0.5626437523033928	-0.313705243809118	1.0187808789518966	0.19214352420841946	0.3548571160172389	0.8785211980002053	1.2742326919438582	0.7418084589174893	0.2427988031999758	0.06584490600256318	0.1403030638960013	0.3857818729917809	1.058518725789817	-0.5248882959265078	-1.2462412271338716	0.7283795529615535	0.4900112141655546	0.34726984123514276	0.8687061142053452	1.0665955023424256	0.7901178211095877	2.0768329831146795
1.3786474643434623	1.595204867001179	0.9639689808845053	1.857095274245184	1.5659901541341674	1.564364650071873	0.9098605862819843	0.9314756465775924	1.09253231234378	0.42368848000055526	0.31084264890657026	0.6237618686555424	0.7905113783312909	0.8534208687974616	0.6903380739578525	-0.42784360079914324	0.2622118149140363	0.10260615486771563	1.166313767574613	0.8214631316618414	0.09009307355229002	-0.0824292297643057	1.140028732321884	0.6444779702474347	0.6206515344806356	0.20513868804927005	0.6379696513578104	-0.2857162661161845	0.8293190500001622	0.2728968796402425	0.20098502297357923	0.8438267675924773	1.2413140238835416	0.6833986368033657	0.29256856005747633	-0.011008383319474391	0.15629415448510378	0.37123072295508464	0.976149507411073	-0.604501087007147	-1.2347191184284902	0.63511950047425	0.46478091773357233	0.2901094944774321	0.7480630155115083	0.9809732392546888	0.760494039470722	2.0762388257452704
1.339639995216887	1.6226684920320522	0.9843808272284044	1.7776038456649093	1.5925244195211496	1.451534589203899	0.8152293299185722	0.9060505060673197	1.0987376427659237	0.399942910364005	0.30883910039312185	0.6883900743563605	0.7282159858275008	0.738139209937963	0.7402906095697824	-0.4580449119170593	0.25345181505375325	0.05503695874105722	1.0400081032687725	0.6924833643603953	0.06522694392980513	-0.11412412531814872	1.105424804530823	0.5634303565224709	0.5460218031866233	0.1742469565011103	0.6782873115211517	-0.2615102735360854	0.6588983722789168	0.35491677041720654	0.07486257022871261	0.7348217083347014	1.2183200885817072	0.6628814654789753	0.34580650444777505	-0.036524705391061396	0.16610229191191905	0.39520902831469884	0.8830722906430959	-0.6592595379585493	-1.2347440580577211	0.4729572526588627	0.4326833307198498	0.24854851721704727	0.5520701614050836	0.8559599517799417	0.7101741912074464	2.063591761739224
1.2777076779617347	1.6521519286392732	0.9946038457490506	1.6117587257690047	1.6330444092673138	1.3395906822386332	0.7701456548798102	0.9283609515060103	1.0676343816376357	0.3130240703670252	0.2942990626098222	0.6835917386897251	0.6664845995058423	0.6801532258409705	0.7574481194964239	-0.4651450846527753	0.24389151890993657	0.018758505663914377	0.8945337204838527	0.4871475748164945	0.048311523037403215	-0.17723658608974424	1.0845182648237237	0.4779253178437168	0.5424372606035899	0.14993897456374086	0.6853907838169164	-0.268667272398206	0.5121248100508959	0.42054206478207634	-0.05125988251615683	0.6829414321668612	1.267599825991407	0.6527938562444853	0.36995724099002086	-0.01943579244403557	0.11756510259235968	0.49395785847824686	0.7998294593421583	-0.6359569502818223	-1.2371881417224966	0.29594689212052677	0.3917594454662717	0.1844146641669937	0.37806301617250815	0.694066907410974	0.6784086597545094	2.0459085066972036
1.2121984340482248	1.681577241172354	1.0130497269928251	1.449280803115911	1.6282823988259967	1.2139629103571383	0.7782909500150185	0.9258922672640872	1.0113267537329746	0.19818291558569773	0.29353580603327084	0.6334580905213137	0.5963477016956478	0.6972693572884064	0.6789381176978656	-0.4518450492688702	0.20318455659622145	0.027026044290338714	0.7748641505836998	0.31298803759745997	0.04114436241405397	-0.24839162660812622	1.0681993670586205	0.38515273847943904	0.626373444069708	0.10636622775539281	0.7015614869612035	-0.32507975985784143	0.45523877719771855	0.4492032905554382	-0.12987261046723253	0.6533503104179424	1.3624498091114723	0.6295196900233815	0.3172256013490381	0.04674277865355782	0.015052947556445451	0.6472050984373429	0.7239748973261019	-0.5243885790350233	-1.2486603711694109	0.11493896277216611	0.35225637895374307	0.13473193259022515	0.30095069338185104	0.5373877326937202	0.7147282276542116	1.9928304483630874
1.138356576896491	1.686852000900507	1.0227085990064797	1.2875914013361363	1.6178789075465407	1.0760526332195144	0.8251175047988705	0.8410110586095492	0.9057212230301486	0.07475622911167491	0.2863230313848609	0.551388631526005	0.4807810156021687	0.774849506341251	0.5174732826700905	-0.45606013740592477	0.12164085419308798	0.08814824527971887	0.6788806405351739	0.21796065856470143	0.03695007548977828	-0.33400746322294816	1.062934501782329	0.31102382348709107	0.761962663514977	0.04719356191852382	0.7524495018035668	-0.37387515567136276	0.49726226557423103	0.4080643461966177	-0.13579163349933085	0.6173649244601574	1.4096168558844664	0.6014154397196587	0.20842071072160495	0.12455585623700349	-0.06500320495195464	0.8469911447531155	0.6688624021199614	-0.33933552385055726	-1.3013328681082954	-0.07932798362311055	0.31309775334813467	0.12983087395102805	0.2810058519984026	0.3850375047973833	0.7690835834619001	1.9120250461230923
1.0527677674235556	1.6815191170982158	1.0015274619712264	1.1120496058359353	1.6581629418203836	0.9672205690288689	0.9037249381997882	0.7119011799385004	0.7290608285428675	-0.03472863675326573	0.26208963507936034	0.4109825604840488	0.35791863663660667	0.885759206082325	0.36892839807029787	-0.48255790020924794	0.0241344853778849	0.1480159192635928	0.6229935322270328	0.17243694260097273	0.033216699216521914	-0.45230866087767174	1.0564462653215052	0.28736071101502353	0.939631295891535	0.03164229128614303	0.8419096136512622	-0.37126796322873445	0.6001129727194601	0.31208911226486685	-0.1010426922006024	0.6300929393364798	1.4374011943741816	0.5701267534499628	0.06657943520147562	0.17221753673035275	-0.12759805325286305	1.0866498295455025	0.6434777066377875	-0.10410037240515257	-1.3360987112582976	-0.2618256901677543	0.29027854326460156	0.15576447566471613	0.31887785895092835	0.26016771832222163	0.7875702660675866	1.8859387082851122
0.9648078891429943	1.7188928967698633	0.9961937131778464	0.9756994288770547	1.6923764853064216	0.8985333374538973	0.9995299707180572	0.5820530031764088	0.5445671620103475	-0.08337998301186504	0.23999335718820408	0.24429514886135345	0.2711162658318217	1.0091298743228756	0.2586597302464525	-0.48804160710599626	-0.05624121704387466	0.17629419192859702	0.6014462136447078	0.17717848452271912	0.006668245717818977	-0.5452935607087659	1.020487890861856	0.27094575911998653	1.123088630576102	0.03908549589538494	0.9788878336890626	-0.3374767043154449	0.7803866152295533	0.19477041233167608	-0.037171257352292285	0.6507280569568918	1.509429205383773	0.5295625959773635	-0.07794525549001764	0.18666117959105652	-0.20757364611093862	1.29812654341212	0.6290006924984939	0.12753155724373796	-1.318740729312529	-0.3897727217085088	0.2860806697114985	0.2128688103236942	0.43172855449960557	0.2509358206820348	0.7762978986250955	1.9228330516047727
0.8757640936932354	1.8047276232552492	1.016417510686081	0.8741720385938268	1.6699821659337388	0.8793470750487685	1.0742248169361241	0.45001300395653476	0.41957954986550866	-0.08757606494275551	0.19520927755906195	0.10486467303792871	0.25992711092825027	1.1308190198255725	0.20513751136119235	-0.46635231863377946	-0.06802936500400897	0.17697287047255908	0.5603104236239103	0.26724321346121377	-0.047650074504793825	-0.6124669299731945	1.0151137960155174	0.26046112042433844	1.2848605958452857	0.03292336571779938	1.111308194369855	-0.2931288720805295	0.9717478108875659	0.04628087029308507	0.06126907246677754	0.6285599296207927	1.5491772687580994	0.5036810392337836	-0.191990400272844	0.17294323029385641	-0.2668051290108626	1.3990642645213591	0.5950296300095638	0.28767767052091753	-1.3217833640788879	-0.4897119419591488	0.291376448655413	0.2726337196725233	0.5808510313549257	0.3936475647726875	0.7209054850126987	1.9943299883906522
0.7935489764094353	1.9076508275376256	1.0353933477394535	0.7519939259796898	1.652564361977208	0.92944568289718	1.1184548365895375	0.318434441043563	0.3393316039741693	-0.04383626158943688	0.10138596288650621	-0.016447605869985393	0.3373415078627214	1.2555880069744454	0.24246948933580645	-0.4414096368907298	-0.003118847520769741	0.14807761731304353	0.4997260798177692	0.4083593626763545	-0.10572481653320875	-0.6970526824825152	1.0195703624734576	0.314144020954743	1.3840477834690428	0.03113959119271003	1.1461952135971816	-0.21118123510926107	1.127377170383631	-0.08869896139733921	0.18052725895768784	0.5913844440152992	1.4953527898624588	0.508382890995623	-0.30026367091350004	0.14913579951697237	-0.28390391479190197	1.4194358745727333	0.5469060381810121	0.33641321788544676	-1.3476457595929165	-0.5816063653498592	0.3130546982347706	0.29380629299385036	0.690107017119375	0.6282716990997033	0.6250903617515321	2.0846136153331676
0.7336625528111473	2.044358649913538	1.0569676777947283	0.6499124399476455	1.6219759525658681	1.010765759643303	1.1457895934079114	0.22337856182184684	0.31650211674207457	0.04936703291233207	0.007638973871607652	-0.15802837319547408	0.4673722234656964	1.3225303121804406	0.33233338696501474	-0.41564849143174715	0.08683878067409234	0.0883127734115852	0.4484762422991457	0.5125504470811977	-0.1430816247983107	-0.7739920414394736	0.9739997858496221	0.40668403901708305	1.3867640207058773	0.045701677770268484	1.0799365453912848	-0.11218460442001743	1.2486517345798045	-0.1695930429786219	0.28923022947120003	0.5876326044479496	1.4641783198859322	0.48444619111716836	-0.4145619680709851	0.18055130797574925	-0.3174368692388168	1.3942138811757974	0.5069444870827201	0.28265420071702174	-1.3278935732408357	-0.6330533378614953	0.36551735387021256	0.28607662336860507	0.7532115675895658	0.9309392240648755	0.5170559921827059	2.159901842000053
0.7120655032148415	2.192313480635426	1.0878418775410288	0.5865537222079233	1.5347153288033542	1.0798445475938878	1.1646233653471811	0.1758044785802974	0.3880549391406522	0.15751766074394932	-0.04344197251407759	-0.31269008049182956	0.6551135071241667	1.3285129930793391	0.3920967940249315	-0.3764031562527733	0.1563996684535277	0.05417318604874312	0.4010041814150876	0.5737482757188893	-0.14877387133839812	-0.8245057812284162	0.9140982896355515	0.4863169048219332	1.3445955508160006	0.0262098870506437	0.9556136582490102	-0.07353681056457627	1.3181922981135903	-0.2161264897334096	0.37662021591094363	0.6312426966232472	1.4327827543776597	0.4447796598900121	-0.48402697967677566	0.29612386033118643	-0.3776753477677792	1.339317491208305	0.47102651579574656	0.1585140045159592	-1.3100866779688851	-0.6402787572634687	0.4360631571190183	0.2401467024069958	0.7786992195435316	1.2761069617414764	0.39847068668770885	2.193712225640381
0.7234737314206693	2.3077914849319154	1.1326487864751658	0.5114737482432288	1.4326967627722518	1.097134852811833	1.1933986656283282	0.13236025028551385	0.48797225028984503	0.27798581940494993	-0.08788258668376878	-0.44079170571643456	0.8702181874899111	1.334159369430664	0.3775877587849522	-0.34597676761297635	0.18564292724637374	0.0995418184116513	0.3851335219026938	0.5969400662584261	-0.09408682259497358	-0.8656497175192486	0.8621268602069303	0.5516666306661652	1.3347992853716808	-0.035622224441813184	0.7921853075808991	-0.07550498525165592	1.3526895459164519	-0.2108492591286577	0.43342483238632623	0.6784230877416653	1.3763542614414268	0.4441384982861263	-0.5413659925365089	0.48651307813689393	-0.42542708049669004	1.284296732437082	0.4453922166215139	0.02803529405971624	-1.314476052713792	-0.628832302472027	0.48594250595255284	0.16817115553423068	0.7705589412579616	1.608885779786947	0.3096444312408862	2.2302104640471
0.7805284214144222	2.4032166836503075	1.2142619811533681	0.4262708711751462	1.3745659145922104	1.0520440449252333	1.2537947841417925	0.09613750019374093	0.552802631397763	0.39717775038190056	-0.1386009861955941	-0.5225824232207378	1.1122132271198486	1.344478608969291	0.32689825630369057	-0.33820136231161635	0.20975996389876023	0.2134158516815685	0.4409206890300246	0.5560841894922749	0.0062303805993518925	-0.8955815845079098	0.812973553685536	0.6144388020805978	1.3524102989318088	-0.08916789245862214	0.6169986495290128	-0.058149263011014654	1.392505020496912	-0.1298379057561594	0.44438515260166367	0.7052709289467147	1.3506089150778329	0.42751104069198603	-0.636880383494469	0.7454452234890244	-0.47638105932593716	1.2844708487623075	0.4214302621840618	-0.013993526603274176	-1.2875661927720015	-0.5981925514684755	0.5360586579095913	0.13574015036743284	0.7145278519760868	1.8521917245890591	0.2815762363090857	2.327369340549953
0.8913318540358656	2.456051467043038	1.2957726037393915	0.35728595044743866	1.3655352551516944	0.9592864003650963	1.3421125475510585	0.12975313515151649	0.5784858045338714	0.44996716822211436	-0.17592423278894642	-0.6001721082534248	1.3442017054539108	1.342266079051059	0.30260137983039315	-0.32027700693269123	0.2501424817731993	0.3677432393748051	0.5347854460454109	0.4749374901786226	0.07320069819243896	-0.8959777707023328	0.7942952972074069	0.6460671391439999	1.3626518491690525	-0.13773520793722507	0.48848156202097737	-0.03583476298733884	1.4395855727289015	-0.01932096971353674	0.3872654550523267	0.7278021375312688	1.2998552074564822	0.3533927592826267	-0.6962193001139926	1.0058287559681638	-0.5345854066842471	1.3807323028512006	0.3891565048011192	0.10880532425748268	-1.2464158045384968	-0.5492782001905259	0.6010072964209267	0.14492613455975573	0.6352355116388632	2.003537445488277	0.29334458791904694	2.4507843141391907
1.0044657085710924	2.45935000825045	1.329382059277169	0.30978289567386286	1.3733861372306209	0.8377596663124118	1.4383799767363896	0.24774239882623722	0.5697523765323345	0.4324480427410758	-0.21557541194078045	-0.6620726293636687	1.5385291258198521	1.3508860956124846	0.29781109517973314	-0.2774304314036161	0.32926366569645166	0.5359526881944994	0.6052639667515993	0.4061237133764594	0.05073130395525083	-0.8955419658884682	0.8079271475493414	0.6471136650027149	1.3440834733041314	-0.1795079640884375	0.41281624790805777	-0.009762838561047798	1.4810392510935253	0.098138456369116	0.25288337701170605	0.7297183996758825	1.2259847336823229	0.2627111364395138	-0.6962193001139919	1.1785438240820834	-0.5676954229669662	1.4645817503276013	0.3229616056676604	0.3718405154029998	-1.2398068027919027	-0.5187625972866667	0.6272278604603077	0.1549242941837154	0.546411392454436	2.116472732164339	0.31800852788321465	2.6057179215153163
1.0858272410841487	2.4348797730377556	1.3326301755295478	0.2725306122533989	1.4163943846848575	0.6967169381698715	1.543966477211785	0.3782365864179916	0.5261809977965869	0.39039053951672864	-0.29174841828058923	-0.6537900250594344	1.6748730719131355	1.3940569793770048	0.28968142940241187	-0.2262150643791284	0.4536340340831928	0.6795034832503104	0.6418824153998531	0.38349697705557934	-0.03753308571492329	-0.8715925104355925	0.8473153305084832	0.6301948302868149	1.3339755085047635	-0.20070244867292245	0.36721341040520644	0.022136927795829132	1.5386850306292161	0.2152460670781145	0.08327973606143409	0.6783020606588478	1.168426196917156	0.1598474431225437	-0.69419408111674	1.2631924668443377	-0.5932328321193306	1.4713971607721406	0.22044936933993795	0.7326098101678291	-1.2628759598318946	-0.5190108934860446	0.6182723968803575	0.18847554132518463	0.45614938935631494	2.1840377861372056	0.38591326935677417	2.834185576658164
1.1637202386557661	2.378964413715634	1.319347089592188	0.23947666969897324	1.47049253933802	0.5794767160186552	1.6475611151213692	0.5050623553698818	0.4709650483921154	0.319057146691618	-0.3907046334304512	-0.6342183903693834	1.7330384836638983	1.4337940167084313	0.3146001216717084	-0.1726261525784328	0.57893447652917	0.773839800860771	0.6481387333184675	0.48953062956472815	-0.17529927930455663	-0.8296562017559124	0.9240381805098756	0.5940121677271536	1.3418125208602187	-0.21370778657403727	0.3842811390612442	0.03668097191206333	1.588163533327889	0.28589059410705464	-0.040074504390852736	0.6142383914873669	1.067950560822604	0.0515979923329213	-0.6813086252467168	1.2927352177198783	-0.6328681800782068	1.4240623940715764	0.11736304452048094	1.1447973429778027	-1.3153738793661518	-0.5472173417356655	0.6617150062657963	0.2542897573372444	0.3895197041299774	2.2028364170832835	0.47652055885950817	2.9902509123569785
1.2160192420696534	2.2944665409354537	1.3054827617991385	0.21179319363308147	1.4804241196728376	0.5167452629990906	1.7343849816062762	0.5887438296264788	0.41283795632046694	0.2190666413246784	-0.44054528787924385	-0.6295594254482543	1.6987978502841883	1.446431987601367	0.36091388336630814	-0.1572185731259983	0.6686541788018979	0.7797833796245416	0.6314885325957632	0.7523299763882594	-0.3570824400665222	-0.811491064741616	0.9939014135122832	0.5478293691842097	1.3435046030733273	-0.2412265626565706	0.45660079045465435	0.03427826515120741	1.5981589506197014	0.305592255031463	-0.1148612478725082	0.5718385701402473	0.9628073523911415	-0.0065339930861861685	-0.6473355765677908	1.2942802427260485	-0.6614467160302622	1.3185230272242379	0.05144270944828237	1.5192694009249965	-1.4060294316260253	-0.5442377873431022	0.7406135015074458	0.33435905247702824	0.35777029964865054	2.2514832559437457	0.539352734983949	2.9477828070480716
1.2187290349926527	2.2294692950290482	1.3306471150807297	0.2103653315111283	1.4532248888638757	0.4736534534511561	1.7965417643520247	0.5988723565629679	0.35825403131084294	0.12615339856928348	-0.4279897171949753	-0.5735522958621775	1.6181995474828472	1.4115094153720134	0.3811574420582788	-0.2038914665270588	0.7080201040999633	0.7041827030306814	0.6069429785891838	1.089569074625771	-0.4692680925245917	-0.8185035603829037	1.0458946888549139	0.5124606711813258	1.3937995204340623	-0.27555611419854065	0.498760989506998	0.004295552060973646	1.5413916281856708	0.27981591532203093	-0.16356377958912083	0.5568312118708597	0.945684731765734	0.007165493183535371	-0.6403738862647307	1.2928756745386232	-0.6586875480067029	1.1415959670344913	0.02358693741474375	1.7818048751790259	-1.499278705326071	-0.4381656509677666	0.8025698096399057	0.44428279624186046	0.3481689457733629	2.3606396829639804	0.5548184231150429	2.792141869470262
1.2135262325804927	2.1919792672091245	1.372855531012964	0.21377515150384924	1.4230654894022021	0.4391346677061603	1.8262240734801096	0.5801380425027689	0.33743553078962885	0.04339196693700933	-0.43130988330297315	-0.4954449480604765	1.5342535950843383	1.324725141859328	0.37422534744362107	-0.2617773128363961	0.6653881047799175	0.5968280969860793	0.5590911412180526	1.4463885299183783	-0.46804667929938704	-0.8226635154243447	1.0886908343995407	0.5245344787735424	1.482834214779159	-0.30388569688338657	0.4755110579996972	-0.06157439818074466	1.437709948106447	0.1929409723886956	-0.13513896556042984	0.5391209154185408	0.9160333643412522	0.07671015515183349	-0.6906246326340788	1.3181579019123046	-0.6394942113172697	0.9571321573385584	0.00920976475227037	1.9327982790752785	-1.5459906308784048	-0.2312852576439596	0.8717809043743925	0.5812043715963198	0.3694357126903625	2.418063999632602	0.5614916646409965	2.587978080057165
1.2276036068154752	2.171577717186188	1.3913014122567384	0.21765382174556952	1.3804433509026652	0.42938697477637805	1.7902994093466595	0.5760543311866891	0.34095954559726704	-0.042850085651763806	-0.47418582149073885	-0.44308136796400277	1.4500165427208607	1.1738129011966367	0.3540739096103157	-0.34454445611008644	0.5723806988559208	0.46927766275453864	0.4830558908589083	1.7732601116223248	-0.45200698864391897	-0.8116693485291057	1.130744218867844	0.579147624511694	1.5576420599903424	-0.30064247047413134	0.44457579981063156	-0.08432343027819486	1.2868052632922582	0.10221951470345222	-0.024500497021210765	0.4997265999613883	0.8598014007665734	0.18367728273368314	-0.8080620192373054	1.3357384137249317	-0.5943606672238542	0.8231620819579855	-0.007438801507918019	2.013042291492534	-1.5667404023997837	0.06880552892727516	0.9471058252067299	0.705607242883806	0.4078875115435703	2.439182563405358	0.5432755188539333	2.298764907193989
1.2289720522415908	2.172318799131466	1.409302814434397	0.24090453182092758	1.3240714435162637	0.4317981377209528	1.6734908974513583	0.6313574725688376	0.32937243169171804	-0.12495406665892402	-0.5041627235347874	-0.40586937891445574	1.3941617369420567	0.9541175304359873	0.33164248052501477	-0.43422761778341334	0.4908369964527889	0.3362978001713187	0.3817754982275254	1.9555023809255825	-0.4413599526053774	-0.7942371559744921	1.2196570888865423	0.6834513684303353	1.5851606601930293	-0.273139910523645	0.384814505581751	-0.028933371227434612	1.111778621308277	0.07233866230143701	0.0854853035791054	0.4480480355982438	0.8431701035450571	0.3048354538149022	-0.964231719163003	1.350275694464801	-0.5484013867146275	0.7213537792226196	-0.05850771690273611	2.0570699797214704	-1.5898843783274779	0.40561932338687895	0.998190717214487	0.7820917637046387	0.39023864608682285	2.501820749725689	0.4743562643105516	2.017785057878379
1.1781363370061229	2.1688749477387055	1.4061059842281094	0.2884715207193665	1.2746065963195214	0.4401444709906389	1.522002635526239	0.7381569058011972	0.32096459201479605	-0.19584271347292379	-0.5039146651474086	-0.39318664107359735	1.3361600689215878	0.7207398746609976	0.29163899764907375	-0.4851360609144276	0.36692085028102567	0.22939564648935784	0.2590277399584696	1.9910762291260606	-0.38314693738165556	-0.7406133545593299	1.34142621357554	0.8213796005873351	1.560892638978689	-0.23431849040485658	0.3143373930773439	0.028629348192182547	0.9553420309620423	0.03279461430316444	0.161644900311552	0.3723455952957955	0.8005969305983907	0.39846642003589433	-1.1123511735746194	1.375394055549949	-0.5458838976420368	0.6235998994889329	-0.13443716002641404	2.0378440298437224	-1.595420976017074	0.6716687010230531	1.032613280349929	0.7779188623489792	0.34693978694391653	2.538628756120109	0.38713068504056175	1.819110150830324
1.0872092354748797	2.167044039403314	1.3555892288292644	0.3513826995850452	1.2267934374289982	0.4812372821999089	1.363222733851261	0.8652364647218775	0.33040665342873937	-0.24890284627641984	-0.48750464875155897	-0.40670560338747624	1.2572537846666418	0.5527646032689084	0.24884885879846813	-0.5019964134626428	0.21058188981157117	0.16350212967577343	0.15408950010949823	1.993262743276503	-0.3536486557164289	-0.6184295321992602	1.4462210630791446	0.9877578320145972	1.4900032999452342	-0.1780971606004118	0.2685648480452454	0.11985552297398128	0.8293190500001615	-0.0309308770439909	0.22648408417271723	0.27457588355959367	0.7286671842695787	0.4624116039969108	-1.2625717926958855	1.3845471582380147	-0.5961531194435377	0.5538290005950414	-0.20582381595465532	1.9329560844094325	-1.6236775759374105	0.8052023970498696	1.0797371019280917	0.7357977641012579	0.32168405175022424	2.53989634828314	0.3089004549896798	1.6913663164068027
0.9778419931026248	2.1668841981994302	1.3063204338852803	0.4205807340623	1.1778005011768857	0.5663492733204085	1.2112009373102999	0.9873094397126746	0.3108713539516109	-0.256714906645449	-0.43699614479828436	-0.4195874422933391	1.172907569816301	0.43661563268145864	0.23261255745849216	-0.512309056283397	0.09892974344420337	0.13746555280748213	0.08113243811925874	2.0025984216716552	-0.3934482904319393	-0.4581325979356925	1.5760950218656653	1.1948342912807965	1.386207414714717	-0.11120561590951665	0.20533667143310783	0.2857956537342593	0.7397401677150882	-0.06257080631425896	0.23523883687038888	0.17969065063054518	0.6791417851579367	0.49739765551568843	-1.3951730065410461	1.39051657303458	-0.6484564724156898	0.5501476840045609	-0.2632326651277177	1.816416845136778	-1.6903412048756903	0.8274745661342978	1.1631133289597162	0.694096756594038	0.2849484369230367	2.6210222467171063	0.22534966750594157	1.6347799002723504
0.8324887007129359	2.1376768509443735	1.297875331629094	0.4976213545228093	1.135328516159733	0.6932135390196319	1.099372081829537	1.0762282160526024	0.2773549087702645	-0.21983966128966542	-0.34864919606248246	-0.43808393123235795	1.1053905716908436	0.3414945464368787	0.21255324048385288	-0.4895762265733696	0.01606663365470704	0.12088934352167073	0.015291188202588984	2.0082735314329225	-0.44179781772385207	-0.3100778170797972	1.7129378272212221	1.4014650080516167	1.2402207953546793	-0.0497464754541253	0.14649664664872586	0.41306242992887227	0.6828066506942563	-0.10209139995428322	0.16821659128255323	0.1144973953527664	0.6546984458146385	0.5190902897805361	-1.4564358812079592	1.4222364046006355	-0.687447343171983	0.5638282524151285	-0.29964984379880255	1.7263363002239251	-1.7706717506333387	0.7787340221959109	1.257339444559361	0.6308030850249858	0.22926522278157285	2.7771035006027436	0.15550607883227066	1.6297720024444526
0.6707547101037165	2.083229124494273	1.2958922711802705	0.572935753612002	1.1296655848241113	0.8604287196374848	1.03189773741255	1.092862994916402	0.2605009249076436	-0.1659480468132278	-0.26730512641653903	-0.42558038435000334	1.0378735735653843	0.2611885605247707	0.17273399932524097	-0.44382410485273105	-0.08626314249097138	0.08380881580166918	-0.05250890885792646	2.0584896541689552	-0.5014396559657338	-0.19124176806260088	1.7799829373164013	1.5632113935486394	1.103741006323565	0.00809646755494905	0.06903728151230372	0.42300554620517045	0.6239737669671405	-0.15111100868286592	0.06955120355351806	0.07802790106371207	0.6250470783901575	0.53464914470153	-1.4856749804808067	1.4439369830963784	-0.7186843475846965	0.6270076047111985	-0.3416082244335487	1.6453295620249258	-1.8264118219678114	0.6880562501821638	1.34450452156712	0.5704220425900882	0.18909723990234764	2.903288712907468	0.13557653319394647	1.6356286965143643
0.573595084849573	2.0237972586867166	1.2729845039266474	0.6751664192687283	1.168448084274118	1.0182877637011685	0.9935543830206093	1.0690067378495889	0.23320896240283284	-0.09248760784803649	-0.20769478778789083	-0.3548198658470111	0.9725216314293993	0.1727227642742287	0.1503256004546052	-0.41976127160431054	-0.17648032623724533	0.05711412640590163	-0.12388690019138678	2.116149752046381	-0.6178426408806268	-0.1209781464816729	1.8043192855229897	1.6766237884598063	1.0046874041376885	0.06613400414857754	-0.10905864846958808	0.37390342186898595	0.5272247753658478	-0.1357014953169921	-0.04054712600178218	0.047508905013190696	0.5821545452309687	0.5293702474961963	-1.5098763474979866	1.435837306548886	-0.7067816592494852	0.7371983648181282	-0.3747805551078952	1.6084294147219402	-1.8448671475998097	0.5693458372583602	1.4458132033153295	0.5378230011270905	0.15479675105802232	3.0031414917877237	0.13717720937078154	1.6520104639852893
0.5382593851336601	1.9448211729497822	1.2625905319190314	0.764567637202846	1.2291315416546849	1.1202985036639947	1.0087779040593396	1.0024676223943896	0.19139959107090404	-0.014154299543747756	-0.15752974929406477	-0.27440294569124607	0.9493609904663947	0.06229097099549109	0.1104142384373287	-0.39852213817585563	-0.2388169178356069	0.03817282522446867	-0.1898480795250277	2.106249019432576	-0.7234833620942249	-0.11753132659019236	1.8228883124310755	1.7466635005597642	0.8932548847085297	0.10445272417393318	-0.3130955864940394	0.2527200947071738	0.4150909134436618	-0.12216833061058678	-0.13849232841892345	-0.001769288874067565	0.49882609593201144	0.5015438338874934	-1.4990161106252162	1.4308979084231004	-0.6670254718151243	0.7645346278785172	-0.3522663020843756	1.6268663379289214	-1.8155381436224776	0.4347444675742085	1.5125701565879999	0.4722328335099621	0.12499544736298614	3.08799841621099	0.1382142671754917	1.6853398630884815
0.5331785234030371	1.8392969163496686	1.2610177598389334	0.8078936624853377	1.269823135380716	1.166089991380641	1.053879363585293	0.8857703803789956	0.15941532624070479	0.03525118125542505	-0.14069994178111175	-0.18878948773883525	0.9789804119021929	-0.01576708451969262	0.049913864508078734	-0.34581307486978874	-0.3268711386534185	0.0015036178341390496	-0.2012613623733653	2.0707734415309957	-0.718782073453829	-0.1864082964906401	1.7856410290448665	1.7306942911601069	0.8038862267687419	0.11288511283799932	-0.4369093510485638	0.02244365631848779	0.31957651020145394	-0.14853102927609965	-0.19966306834764508	-0.0664986070010456	0.3706398198583258	0.5043008287842097	-1.4650430619462924	1.4065520598410353	-0.6418103012640503	0.692972818210879	-0.31475086716824235	1.6458818806944717	-1.7688511576993744	0.31389870733573333	1.541912216346353	0.39308773799928465	0.15407780910117805	3.081803956395426	0.12581466298875452	1.7024289607610847
0.5712917608650241	1.7428109532782332	1.2290494577760431	0.8457426644045256	1.2576178023126547	1.1228539242206417	1.1217449667205637	0.7881535296539746	0.12762258395439924	0.06243869828228978	-0.14314236282607634	-0.054276808221048155	1.0247922688895035	-0.018546022096991643	0.030176970538772767	-0.22355505730234043	-0.41209187803494157	-0.0308672921111099	-0.14653357176260545	2.0064800984780655	-0.6890994275281952	-0.2947057927361819	1.7232927904617328	1.6612941226404732	0.7528343252600369	0.08376093968288592	-0.5252542419897587	-0.22677326834459297	0.22577153699490005	-0.15364407937315122	-0.2449447198327772	-0.1278593379896012	0.20855222891655395	0.5260148351025258	-1.4354495493489277	1.3749726850937234	-0.633955735357567	0.5607687798433088	-0.27683606634481656	1.6349144099707815	-1.723186696574799	0.18922918562679933	1.567895977262224	0.3810731428209104	0.26936363063271607	2.935887356647302	0.09736320756390995	1.719263419561083
0.6418141216860829	1.6722047342173738	1.1848921720923844	0.8554180286338671	1.2074879896939223	0.9645827155510439	1.2469299720846028	0.7303586322145552	0.0777884180333353	0.07340265429525883	-0.12852599938512102	0.09214211498407351	1.1038259093791263	0.03770533854411178	0.04735751068008405	-0.049222285808676026	-0.4610613587353905	-0.03880577447379532	-0.0785735688127946	1.880497575292959	-0.6564899989685896	-0.41082796632157936	1.6962257030039534	1.5702463729322258	0.7153858741751502	0.021831531398148907	-0.5979860402399193	-0.3999726408078775	0.16159668440635952	-0.18314966204327354	-0.3139924866103025	-0.16299753436766412	0.00472671481471747	0.5122084885654881	-1.4312219046921584	1.3598267581393049	-0.6001005423093612	0.3912789741167616	-0.16581234411795495	1.5970148288848214	-1.6619349671799615	0.09942045031088524	1.544689271158406	0.4163887710724893	0.43254026316055844	2.6861238668637126	0.048035327635571945	1.7772079096827604
0.7360471705833848	1.6011189915448647	1.1708910815097604	0.7853036050335701	1.1175889547409465	0.7734619877903924	1.4075416759406434	0.7158926039931949	0.022361793830582222	0.06963198159238644	-0.16214745158220142	0.19680954485752147	1.2493758918646172	0.14480948682583086	0.09162158326935625	0.14190945345450606	-0.49378698784306574	-0.05968028120469056	-0.0068557774645865875	1.7586424046614995	-0.556126704709162	-0.5105678407675827	1.6758871570611054	1.4684814232263927	0.7063465928787991	-0.06641665919769613	-0.5839003153121403	-0.504311459933488	0.16772214203412317	-0.25170675118855657	-0.3821175159569685	-0.15853970348388163	-0.1840888692984215	0.5029971335229714	-1.4341837874756396	1.364883203614038	-0.5387543685884572	0.22999750943655145	-0.05096968540262466	1.5265547471851069	-1.589984136844408	0.0996935761302062	1.4656616105766618	0.46383101869991217	0.582172956888478	2.4217711087886378	0.0054257787029577354	1.8962940224377078
0.8383689513558414	1.5286963951671488	1.1726689977742224	0.6855024361216563	0.9836949494494972	0.6243408333720043	1.5447489946483568	0.7699037237160196	-0.03036436250327488	0.04420411182686005	-0.26577861326343805	0.2687049394310441	1.4150299656809162	0.2836324640153088	0.18411092537056145	0.3427195261585917	-0.5056400246910522	-0.09602043233128409	0.07183790830406249	1.661182835731055	-0.442281773907421	-0.5750867625293749	1.6740521002843056	1.3806313914197785	0.7180353186930476	-0.16655127458346147	-0.5089138313162243	-0.5745778523333659	0.19341107673660204	-0.2581332453472312	-0.4132205191142505	-0.13840886537520994	-0.27201119242370314	0.49793195685226105	-1.41962752593288	1.3903527067460442	-0.48800178888501844	0.11814020735960573	-0.005292209756227681	1.4437858494213889	-1.517634272441137	0.1368635171774612	1.4029087828469495	0.5464488643320737	0.6628336061113085	2.183894285137618	-0.024671442368490875	2.003100882891482
0.9343904635823232	1.478012202517575	1.190772972044061	0.5728291967372254	0.8552493705188347	0.499557998932627	1.652611909484688	0.8561923131066027	-0.08136681594208822	-0.02482820381034278	-0.36378075769260965	0.30743009657463244	1.5472257372733615	0.4162426571943937	0.2973274606717372	0.5388848172747599	-0.4834912843035692	-0.08627214051804058	0.15271031181434078	1.5216635788729789	-0.40054631445763283	-0.5764337955904136	1.7147947299120379	1.2979946087982432	0.7178794690155252	-0.23196715125814588	-0.40611955645599707	-0.6160117636029941	0.2474243174465261	-0.23934630439431662	-0.4111274805515661	-0.10912031133333344	-0.30325936091081385	0.4608086999871925	-1.3791990917002106	1.4146049174489481	-0.469352229835265	0.0676713468049858	0.058905859840782546	1.3677762801372582	-1.4243101798533966	0.15459186581322884	1.386375619314728	0.6642703140183521	0.6353746616950248	1.9483373943132776	-0.03849136485298228	2.0388917910965225
1.0093568847971017	1.442614641366669	1.2381441832827083	0.3916185754991325	0.7315229010345223	0.41508486295128605	1.6965218083685953	0.9248078919428615	-0.1205906329314601	-0.13189597178882803	-0.45191781086985616	0.3240351253961006	1.653404449496525	0.5441799871861752	0.38855014096627694	0.6491523414037925	-0.45121987741087183	0.007961347009997788	0.26130639888090856	1.3894900268574013	-0.3793213789781994	-0.541708075649234	1.773691314081671	1.2241757755418137	0.7391640821172788	-0.2571670204580622	-0.28906984913873796	-0.6480904549314215	0.41247928422252106	-0.2800396159465119	-0.37599594080589477	-0.05362939386143524	-0.31640226196474763	0.38577142027892886	-1.3228220578641703	1.4163372182134408	-0.4679021561294535	0.07038258672635475	0.1313408512756658	1.2991309597803133	-1.2708067619278118	0.17835381209393839	1.4197002770593579	0.7676966543300826	0.510881744780661	1.751286605045155	-0.038491364852980825	2.04053279716442
1.0625907667694257	1.4056331991954665	1.2580944552117945	0.19834571603679368	0.6050507678723369	0.41032436175302234	1.650015374354254	0.969267280112825	-0.11239346805282431	-0.23588919125573904	-0.5424018780199992	0.31023742159121237	1.7045652683401762	0.719235354316598	0.42991240650755025	0.6377552341594303	-0.4084364706858333	0.159594586543877	0.4295273944178516	1.2882716189941719	-0.364733556873441	-0.5226317103877638	1.8195240416736163	1.1807643325136183	0.7505188443368377	-0.26443184761479344	-0.17296565519873375	-0.6959656651769542	0.5888829670685606	-0.3377607915833732	-0.290721498719831	-0.013428231185499948	-0.24864876456895563	0.29893676705913935	-1.2461928340555968	1.41156168637619	-0.5001864359963621	0.07339231177667796	0.14754013089015028	1.2117594064371064	-1.1166050343837157	0.1859020165551043	1.4766837195981386	0.8514907540356538	0.3486791626459639	1.6387339877013307	-0.035650728257472696	2.004034558757702
1.0832935847011413	1.3817296737056304	1.2223651764356191	0.027876027775762945	0.49490246329502396	0.4541992840521848	1.5443577359300769	0.9565316380423436	-0.0600695090611441	-0.32584390619811016	-0.5778551460008007	0.2546882244546458	1.6977971941546008	0.9279919771615137	0.4054312883169179	0.5710095181251177	-0.33085099044179306	0.3450177911603805	0.5751017183835796	1.163836853016681	-0.42232434271829045	-0.5198584070268024	1.8219489381286702	1.1492716562096765	0.7286998894835758	-0.24834544462488525	-0.0743170928387647	-0.7620401011004467	0.7010405710745751	-0.4095545821662414	-0.1776749105439778	-0.03985247760068806	-0.18430996483016931	0.21614143194384025	-1.1506278126227063	1.3820189355006467	-0.584492110059299	0.06971099518619685	0.15228260103922855	1.1585527079382139	-1.0031796006346392	0.15081776358264326	1.507252850087402	0.9550851306435773	0.14927713216353217	1.5707384307296999	-0.05765438950521169	1.8903241555355261
1.0794727766797123	1.3741008889748314	1.1644119443536933	-0.14001498411577068	0.4048532748596669	0.46679091276274887	1.4225162141586538	0.8703353359131389	0.0024434492656656703	-0.3698930980808958	-0.557953230767227	0.1743907649378848	1.6416149009152008	1.136306094022785	0.31671890142104037	0.5083356590775719	-0.2752412135509573	0.5433358881121254	0.631268661997982	1.0695710688003686	-0.5259601025999554	-0.5382018278285919	1.7767497420429983	1.1007051043218818	0.7480920422154033	-0.21931856826204874	-0.03724811966393298	-0.7970071526839475	0.8134830800865324	-0.48350617370749427	-0.10633155308480002	-0.07963004548676236	-0.18605416291396296	0.12633606329270847	-1.0810109095921259	1.2951229836385059	-0.661748814718978	0.07438726220653412	0.12909441804715263	1.1552650968100093	-0.9160405360965399	0.13132651193127842	1.528177635182869	1.0531343094768713	-0.06990739797015803	1.5219480908696488	-0.11331733993622714	1.770926817491839
1.0693110532184644	1.3520573338574553	1.0885769775349867	-0.2586767198624123	0.37503708335772706	0.47113924935510304	1.296104079178173	0.7245445347476009	0.07838213791939913	-0.3211063943406546	-0.5409326091101355	0.10534251559394332	1.5468254748215262	1.3394871414737608	0.1789291270705673	0.4867896017556463	-0.2572453619861281	0.6803878219591065	0.6146984142199231	1.0251528936992247	-0.6634267042664288	-0.5763941769709724	1.7268318285312731	1.0983213509770318	0.785495964820995	-0.20803214035784082	-0.05860702441673028	-0.7576436589422901	0.8603974377317234	-0.4924891929146945	-0.06906196319445626	-0.08570157080811718	-0.17895453972781758	0.03355997921023059	-1.0396711268106937	1.2088824969304988	-0.6763502513400066	0.04884190991989389	0.04680008077602653	1.149399998557291	-0.8507735263952748	0.13192242280979155	1.5443233026948024	1.068285582184332	-0.2552320811040391	1.5607411944250447	-0.15434875742689408	1.73060899599604
1.0705169110692005	1.298844743982818	1.032470043112307	-0.29375524303751765	0.4387450608834591	0.5141074095212631	1.199231977428218	0.5572738734957938	0.141603729658617	-0.20013547931927134	-0.5135698608407766	0.0392011417990795	1.4560750607418227	1.494647439579455	0.04305086053742255	0.5174615295102238	-0.22508210323985392	0.726702491080264	0.5290088457946744	0.9801696643794273	-0.8367982456472948	-0.6122688368759792	1.7058597510821438	1.155105068866594	0.7735400681309943	-0.22494556608210853	-0.09875497705081845	-0.6639380952689722	0.8049596719920864	-0.4198979541515545	-0.028551539400602316	-0.09425415132723239	-0.15618169995773307	-0.019934270607427154	-0.9694213428434694	1.1596289724913984	-0.6373593805837112	0.023122441308027198	-0.044904315685642224	1.1458230776497995	-0.8101718100048811	0.1046843297377523	1.5118812747741601	1.01073315073548	-0.4045864747196298	1.7154831056478552	-0.181695520842376	1.7237620396437745
1.0785920939797375	1.215465759629822	1.0278201082667955	-0.28900280642266696	0.5240536893749819	0.5704503111492132	1.1535969832864157	0.39055693581227197	0.16106242011818764	-0.06473932411151553	-0.46689672118467074	-0.039901711327646826	1.4119370285530954	1.5256936593920691	-0.059986319881099794	0.6143676334766546	-0.17466343737733575	0.7248721156132208	0.39380841639687486	0.9207898362713133	-0.9831834684109862	-0.6217773055421327	1.6909171458996421	1.2342534319590752	0.7478693998189396	-0.2324536352195355	-0.11288918984409627	-0.5363901512619208	0.7390753893678929	-0.32619779296940665	-0.008994007024567301	-0.10871688772394277	-0.17256733547730968	-0.030556181178490256	-0.8998044398128874	1.111943882528258	-0.5557323148940141	-0.006974809195218515	-0.12497718009746236	1.2091819193125874	-0.803637627145984	0.06888001778708759	1.474875404836812	0.9290395047324186	-0.5247193565408665	1.8819203483371176	-0.1872640703589656	1.7322782952720082
1.0619268675032931	1.123804094711959	1.0619253289167794	-0.26004064785950387	0.5779587895507918	0.6082251972808996	1.1306194258307642	0.2518491819576686	0.14033968086891918	0.06607401350351935	-0.44432340793317177	-0.11677463252630896	1.3763500578353924	1.4168371874151107	-0.15680534233963095	0.7445852106815476	-0.12640773444328252	0.7069591152559693	0.2965456592339978	0.8432545704421012	-1.047480504228162	-0.629285033926449	1.6845381390088676	1.3332082659331725	0.7329523592559962	-0.17016747202978177	-0.0877239876495416	-0.34989920948326825	0.7131727759109537	-0.27328476077242836	-0.04464317996315961	-0.08451147116041174	-0.16256890420824166	-0.024358285674248074	-0.8677553491813528	1.0921628805553314	-0.4501186133206665	-0.07229330491548963	-0.21306232302430406	1.3448156040178643	-0.8133391429173974	0.06053726548790528	1.4584283515313228	0.8369556144142623	-0.5947814098192377	1.9842604778769004	-0.1436850978263004	1.7770664436424262
1.0388665297285682	1.0249350446008072	1.1309734423028845	-0.16322307144122028	0.6136095163682185	0.6519352537376981	1.1437799463548994	0.14576497500100455	0.09090771229002963	0.2040806344286496	-0.4595885394641946	-0.13572905391484202	1.3127083279936118	1.2623671986439042	-0.23561473692885385	0.8422279319923189	-0.0595505503244273	0.6623514255029542	0.29574612978752973	0.6864888761277177	-1.109449941257689	-0.6386944560439966	1.6576676647771749	1.4308452525296265	0.7202617426576705	-0.016843943532224383	-0.012761747586379135	-0.16936391318630695	0.7299346870939013	-0.2486107759004351	-0.12233317048337518	-0.051854329980111705	-0.1083022342491057	0.022980812746089856	-0.8154540685772844	1.1324271685949026	-0.3675651116522554	-0.14882986673242454	-0.27738519446734167	1.5077496115317595	-0.8417204409838994	0.05581963769967552	1.4283758824024422	0.7362738669404872	-0.6090906739280607	2.0807409832668258	-0.07084305941292976	1.8253063633970457
1.0020675418342369	0.91422321438375	1.2006711789394637	-0.007543477398615106	0.6279598991846183	0.6842901753016667	1.1913178806265392	0.08471695159793166	0.03643870080674559	0.3337917754074611	-0.4851767161930723	-0.09425630207417522	1.2299813566984203	1.1057377806725057	-0.2719103552434709	0.8462588657932846	0.04758100352244846	0.6058154461894278	0.33022583716647796	0.47935965362896094	-1.1983135147741864	-0.6251052695752892	1.5824958746704592	1.5267961696870387	0.7489158190823094	0.16161458963706285	0.06234595607328679	-0.058916084317673166	0.7758043930506373	-0.2295189282903546	-0.24327929129902975	-0.03501139428798767	-0.016940647296625422	0.07585527301332153	-0.7204459823686389	1.2036387756974416	-0.32410318030303964	-0.1854689163119951	-0.2945828888500547	1.6746550532885311	-0.9081845528883197	-0.005906797466310715	1.3658383302395527	0.6600414005639574	-0.5921375587521303	2.189227738955647	-0.013940148563238348	1.8481672755153677
0.9435766615912939	0.8374267814270422	1.2153047974238689	0.15327215800802457	0.6105206447306017	0.654449457833754	1.2445824197748994	0.08091010206599636	-0.015961867202491813	0.4196664291174924	-0.5248851395881495	-0.07464484717112234	1.1317169247729022	0.9296912001387128	-0.3253634834847277	0.7823163879860412	0.1558805573506925	0.52893967657358	0.35421172056053013	0.2860619756998618	-1.2537610660917942	-0.6480642595421034	1.4589353850326838	1.6308285920867527	0.8187587388523936	0.3450676914766029	0.08712325534383955	0.01809833558077548	0.7561934318082657	-0.25475581776018813	-0.4146383839470354	0.020156784296397712	0.1377033940762859	0.09152098820163253	-0.6044262490634899	1.2710346392241358	-0.32237114782109877	-0.18919998042396793	-0.302220761826991	1.80923670243278	-0.99173231081695	-0.09097307537405648	1.283129457465088	0.6028250417075134	-0.5666035234461121	2.225772660184157	0.026031666387833524	1.8541654356256163
0.8734336717794557	0.832311862902771	1.206603264937233	0.29516329245507117	0.5822703395449504	0.5834541044656895	1.2791732473687438	0.12027061904469676	-0.07320795557223088	0.49326222556432475	-0.5748402825234258	-0.04334615975224345	1.0254654375584946	0.786956470053806	-0.3956516986472929	0.694229230558785	0.2525001113652253	0.42569827382570624	0.35113353219162624	0.12801876749982372	-1.3028710959578882	-0.7213190868909252	1.2929719763024528	1.737806790977666	0.8955035729127948	0.5345531944373587	0.09485706989110457	0.03113429779392173	0.6726687808994675	-0.2976303846290171	-0.5859974765950432	0.10919237488925662	0.34902159008737227	0.08363470047381998	-0.38139900699096696	1.3043229052661505	-0.35481654698865484	-0.18027030031598207	-0.32119064242330614	1.86002371914131	-1.048494906949953	-0.1493723414683418	1.2126051817729615	0.5229237828639328	-0.529473650126459	2.218334525038828	0.027271626806508888	1.8456208867893131
0.7929663709309885	0.8557794578365625	1.2064835974963555	0.4247151408034654	0.5786023044752867	0.4968171043033234	1.2904486122502314	0.17153619274145723	-0.13116267735437526	0.6008520866862817	-0.6046836146665755	0.027653280028754917	0.9067512330937667	0.6908441704058601	-0.405186207519281	0.6023566784453425	0.36754810953028405	0.3286472420394076	0.34723582614009274	0.03984574181508663	-1.3561754127482548	-0.8091733755042381	1.1397884272677825	1.8380019518954245	0.9519656846555204	0.6509201580014474	0.11180357888339347	-0.056615620397709024	0.574067906759552	-0.28290104765219815	-0.6803417524527324	0.1834021478369559	0.6137957724411838	0.05136289974483075	-0.04495950107225877	1.2873042207284964	-0.3739293240277651	-0.12121999230382692	-0.33963635526630176	1.7760712813714385	-1.0799687190412741	-0.19490986443472164	1.165223029514606	0.41728496465223	-0.4526860108001812	2.2313931160013736	-0.0059593124139525	1.843414016560068
0.7021205631874349	0.8880964430580797	1.1745494861308596	0.513796688113267	0.5942611676381778	0.4268109459894407	1.2780528246754694	0.25129545838938616	-0.18180123795979264	0.698850903394779	-0.597375432946101	0.07296868242403214	0.8115615445482556	0.5838816240389095	-0.3458603745380319	0.531784644539046	0.5098710702232827	0.25210052868729876	0.3115168481191176	0.03240176667368862	-1.3514971696404128	-0.9146381404596561	1.0436882515399566	1.9237201717676178	0.9333305160716611	0.6715146457002191	0.12930769832893607	-0.16213023219352413	0.42437406822061774	-0.2549434526261344	-0.7110621571630727	0.24561006840523542	0.8572956514067582	-0.005807343268445955	0.33557914851164095	1.2419132588048216	-0.3601536238225438	-0.080252908354366	-0.3662690692087597	1.6277868690448283	-1.0849815845169914	-0.2400749431020292	1.1386149694549383	0.35959250295655243	-0.37344005381501433	2.2075241164031745	-0.03276500219219443	1.8448286769634266
0.6203525617359279	0.9423116732116231	1.1249045935155486	0.5326998776979062	0.5776584825860194	0.40525473710032667	1.266546261460448	0.40202362803877134	-0.20746525884150868	0.7710157778928315	-0.5824346854601121	0.08792117240595373	0.7835067854241766	0.47640577073092727	-0.267603705100808	0.4848048272445095	0.6217395128834918	0.21536962324751657	0.2473546100400304	0.0838708357206454	-1.275078183701432	-1.0363861580058593	1.0064628140677556	1.9546702050337033	0.8399988234748527	0.681098379739569	0.16281281338951023	-0.23848007362620455	0.2604112373007321	-0.23153600309928074	-0.7348957898284565	0.2803448411739049	1.0154772212876428	-0.0488506589427409	0.735104226194794	1.1361258648217911	-0.3430346981289253	-0.12077226461039121	-0.4208573966615793	1.506934283971967	-1.0636831411524976	-0.2424834162360186	1.123976230910786	0.33721566951245197	-0.33976574022342404	2.109680351517157	-0.07445021699452224	1.792203309958386
0.5791908072355676	0.9923419700271274	1.0647118707543526	0.4833001105533799	0.5412998893516426	0.42336937153008963	1.2517495681143929	0.6263739604542936	-0.19032399116305027	0.8756664479848613	-0.5736763162441856	0.11738813002678286	0.7824879355467804	0.37339037773809813	-0.16032896518362466	0.4307043756213595	0.6900242525351341	0.21242868289035677	0.2317637858338967	0.1891183258386211	-1.1478898895526868	-1.139889801298884	1.0078609525643631	1.9186232032335078	0.7295014021108344	0.6903253588739007	0.23918120155218067	-0.298368817676012	0.1571806568142475	-0.19654210060021762	-0.7282565814844625	0.24242302189103562	1.0864980193192686	-0.04923535590507262	1.0900998011758394	0.9802422054872109	-0.3421888218005348	-0.18790654486515587	-0.4777670384505265	1.43260797158548	-1.0570741394059076	-0.19339525761849993	1.16225222669241	0.3412205345719088	-0.297023481305171	1.9331741220234409	-0.11279881103387468	1.697817167846122
0.5851794495953975	1.0164634607949872	0.9908257736870734	0.3537269508300346	0.5298453236954985	0.4683571382652098	1.208302065897549	0.9106648691363299	-0.1581290515345682	0.9930987317004712	-0.569478405073154	0.14605868338759204	0.7255051174037119	0.24681596617594806	-0.040502758273125626	0.37433268718649315	0.7631972884051084	0.1811683378352219	0.3111370716320442	0.3422234515191181	-1.0074504141871437	-1.2043096765120738	1.0397778329322538	1.8368003851687544	0.6021499513346542	0.6600984887396397	0.3584371067496968	-0.31917523579660023	0.09889384101518722	-0.1631430944616997	-0.7100493965682243	0.17200543087162737	1.101335986116605	-0.010658799404528008	1.3671244447626298	0.8421731526631561	-0.34945933024217835	-0.25220521639481847	-0.5121374668467468	1.4312929271341948	-1.0670998703573424	-0.14117856688878597	1.2455423434973056	0.3579401460439068	-0.25987041630949076	1.7106040716618522	-0.1361100669049473	1.5784198298024301
0.6331834312263304	1.033203194147139	0.9277610323448284	0.17053437172117109	0.5106471284478447	0.5365703805433824	1.1521920087980249	1.226171943980257	-0.1251105649673439	1.0652636061985223	-0.5882926796851405	0.17090649630029425	0.6479087829911346	0.15123467370837454	0.038329666530765985	0.3355988918299764	0.8149353616539885	0.09606616162591664	0.4271687825507667	0.44815883372936816	-0.9043677470867031	-1.2292495974510058	1.079231553633425	1.7234267504745788	0.47978569023922013	0.6393904881165436	0.47102593044094637	-0.3056536200892383	-0.002864730273926486	-0.1349275014949627	-0.7233278132562102	0.10489591344923122	1.0244193072383547	0.04657555976913664	1.5579507047788268	0.7186413805789666	-0.3747147806184161	-0.3564511476833364	-0.5246426118187942	1.546306714843357	-1.0821634064137295	-0.10306510028388119	1.364891117745517	0.336823584821312	-0.2629085258690638	1.45435912006352	-0.16889011142770755	1.4344922803644589
0.709247318574921	1.05452019833777	0.8873476280257503	-0.018902440249361253	0.48615066032179055	0.5966227636245286	1.1150757840225243	1.5366724348943026	-0.07648299107280719	1.0856059020109428	-0.619853339125531	0.2006920156251319	0.59241785216854	0.10705487630114063	0.08851250428936333	0.28409706250491135	0.8462118055995921	0.00259361670776983	0.5602904353877513	0.48908841321969093	-0.8161264029490795	-1.2255650658428716	1.1098158332467354	1.6218168416367056	0.38616456252701126	0.6541147360145655	0.6000763844694796	-0.28834901926904194	-0.1230946427816387	-0.14939884053110442	-0.7307547242850825	0.05426625047050705	0.9011462652035238	0.10774237677997549	1.6549080642723322	0.6163654070645013	-0.4212379786799049	-0.42642103666319847	-0.5378216867593945	1.674760256844626	-1.1010177661134453	-0.051220853853239476	1.5323539811792906	0.24616800302086142	-0.21622368202617767	1.1520742644305801	-0.21623405468616466	1.3044284028794269
0.8072876265290396	1.0764475053068652	0.8716882886195411	-0.2310998006712947	0.4858718038545076	0.6102241956195711	1.0764300933482724	1.8157491133083496	-0.05424722372678183	1.0836528869186852	-0.6350612264133129	0.2303381642044668	0.5431127956015803	0.07935400172489253	0.11458270729199453	0.25538944766857163	0.9165081007747073	-0.11658644881492868	0.7249735131240755	0.5182992595666247	-0.6832919533253528	-1.2035965413621132	1.1337371090871475	1.5600524358639984	0.3222439305028139	0.693990204716364	0.7648381514388415	-0.2646286801831578	-0.22152932233475614	-0.20920745405162317	-0.7208521762465852	0.036515611657249564	0.8102760016549301	0.14914004433762829	1.6349343419119209	0.5580055988769186	-0.46768061709106645	-0.42821194743694635	-0.5328795336566675	1.7617372968524498	-1.12593245571664	0.04333033887084426	1.6767823589627056	0.12605005728650337	-0.10661982112131718	0.8508656662945555	-0.24549712056686893	1.209080291692878
0.8699515878734003	1.1143879947013715	0.885997095478708	-0.4297644379971223	0.4619974001554681	0.5915943554324211	1.0455384390909424	2.0024231712653653	-0.07454861337948279	1.0580896596715192	-0.6405757551788939	0.2876991810325836	0.4916972642885806	0.07119419138645766	0.12245904070798508	0.293263856123357	1.005946617866739	-0.2546872495025741	0.8465619536957512	0.540852293163337	-0.502131021942264	-1.1441686121986554	1.1528085920174476	1.5124742695094329	0.28243547001543534	0.7585952747887358	0.8637776409918076	-0.2488577219762723	-0.333686926340769	-0.2550138157008667	-0.7314749095969741	0.04409997551382458	0.7459372019161461	0.14954611335342383	1.498156113884923	0.5346429480260502	-0.4793416264753089	-0.41296433209934874	-0.506371621560239	1.847267787963863	-1.136731315174278	0.11920965740151486	1.7065980249680741	0.04365626004927144	-0.025982363574515166	0.6469985795459856	-0.25823489577688435	1.134867206932547
0.877186734977806	1.1574143405830764	0.8975364558490029	-0.5496196107412189	0.38614844105413115	0.5575289507539258	1.0800581287360067	2.109407179020484	-0.09707166454134755	0.9865242254493107	-0.6400605569897226	0.3712818081219366	0.467990810891256	0.13533985877580623	0.19484300540521632	0.3502493923451735	1.0961205423544476	-0.30935172131609084	0.8855789906834076	0.550237106707936	-0.3147938878355177	-1.0800458766312835	1.1762055659216302	1.4839079895881988	0.2770697882607057	0.8423191645436665	0.8695234530535689	-0.2540976675717538	-0.4206304373208739	-0.295636764178331	-0.7629605112011975	0.037382972417442414	0.6950115311034303	0.14358331043727426	1.2327511642948745	0.5163367426499192	-0.4758372816862623	-0.3879164550276383	-0.46972979956629823	1.9252499239249161	-1.152842315658427	0.16353052899092954	1.6442757483720107	-0.006810640909764484	0.033550668787473995	0.5384400733573671	-0.2550109986883299	1.0736689978831393
0.8745988827363419	1.201951912392406	0.8742013048779607	-0.6302618535690385	0.30645984290326206	0.4981978557331219	1.1860181034424937	2.1908276153732578	-0.12593411190608456	0.9270829542255697	-0.6393354632419974	0.433839362746697	0.45248973775655027	0.2671712414236743	0.3373079133330146	0.3767471551484963	1.211449725700204	-0.26120667672788633	0.8906360144323214	0.5858355224831369	-0.15716244518695704	-1.0239855301204195	1.2225844413638172	1.5225131657097033	0.270457309085787	0.9075728798978882	0.8784694642383382	-0.2748018428514528	-0.4374873168391387	-0.33736206749323433	-0.8214980735833167	0.0009538204893269897	0.6794857115406528	0.1406767111663199	0.8838312463055906	0.4842423595672174	-0.44536559395161757	-0.38435950724089196	-0.416788856481051	1.9125465945255296	-1.1925711450256833	0.18706900869219595	1.5205568801172373	-0.05198439853847177	0.09607542735698299	0.4938351793186439	-0.22466578553314703	1.018468948943981
0.8497500816324383	1.2427550124382787	0.831326170346553	-0.7207712630007905	0.21029726268513324	0.3990516597813755	1.3077707027779426	2.225020045714659	-0.17000344925595748	0.9271989749241211	-0.6654197567456345	0.45918492832191093	0.40625942456959924	0.3827715045913997	0.45220565430485476	0.3695651360411853	1.299049724303039	-0.1710041284306395	0.8793026845286296	0.6489496219493123	-0.04133559858583712	-0.9843669106781132	1.2815028714474601	1.5746650376690257	0.25511724796956453	0.939486227764962	0.8509526005670273	-0.32717573809603095	-0.40455704656895836	-0.32286727409885324	-0.9322715768685139	-0.04967584248939466	0.7055995504571599	0.14409623972038593	0.5387086139361575	0.4244779831922104	-0.3485127543508883	-0.3990101523205693	-0.3587559980778451	1.8601815244754625	-1.2156403020656785	0.16151932977594669	1.3342143494728467	-0.09592588999503768	0.1409745121457712	0.5184934344145807	-0.18690335460080418	0.9871766608216298
0.8024641951260983	1.279329586090508	0.7878185079133669	-0.7650349887812837	0.09937674019841611	0.28308914790848194	1.437597459299822	2.188958798330307	-0.21750104014152388	0.9333867455134482	-0.6888326522313447	0.4523557617922198	0.33910630140035625	0.46366159840191773	0.5348841249580725	0.3154032996393399	1.3340680941148897	-0.05274953364970421	0.8308112236003222	0.6995833934556523	0.0376644869988535	-0.9735510275703652	1.3165218716047005	1.55522678884881	0.23853038943315735	0.9191674143109736	0.7729598689101053	-0.3682517994225537	-0.3263506224377535	-0.3051592336251317	-1.048176400500933	-0.11359831339758963	0.700489787056753	0.18604958066806984	0.21604059719877067	0.33566245480725593	-0.23011020828877862	-0.4293810141920266	-0.3354180528705373	1.8536589039971028	-1.2066869751712364	0.10878121702753467	1.1605084946011264	-0.1104330235670575	0.17147156612162562	0.5408795903503696	-0.14201678744480734	0.9688143687860024
0.7819510626989933	1.3098301939951689	0.7543971012112507	-0.7803791787485225	0.03757785694871189	0.1705269940343477	1.5443043824684897	2.112245012307928	-0.25628435527993954	0.9287845911376333	-0.6905499795285851	0.3716003698259432	0.25173992441344045	0.5469766250028192	0.5743348826820135	0.22756168132686544	1.382540093341789	0.07572637132359847	0.7851580922069779	0.7084768555057692	0.07810939662578681	-0.9913794063194032	1.3366638043214685	1.4863498832585373	0.2022174145702286	0.844070506804662	0.7402548036302864	-0.3649544678039343	-0.231168608369144	-0.30712939971757414	-1.1320554835452108	-0.1643691746395978	0.6323432309378559	0.25582933522446083	-0.03326386136311439	0.22259471571939624	-0.12431524750220477	-0.5233789560529993	-0.3424069562481257	1.8582878604656163	-1.1774078504523664	0.04861904791764793	1.0455298143594784	-0.14731699058317926	0.19208896610986506	0.5019669026286515	-0.08549713708816173	0.9237432883349126
0.7720196716362016	1.3358407171725575	0.7311474269836923	-0.7893299562294105	0.029920029347133236	0.05588340890036647	1.6029220522624796	2.0159893986882684	-0.27400019059008074	0.9303315337849665	-0.6737774162588717	0.21859120136913224	0.17190575902014898	0.582536405848625	0.5349301853874007	0.1283638789558215	1.4158280928108644	0.1678621251703067	0.7442821492562813	0.6603489766212902	0.09755982609879792	-1.0440721701776716	1.3578106490826714	1.391619912936293	0.17345201694735643	0.7456385852837563	0.7075012504849664	-0.3081074482705318	-0.18014687022161718	-0.3089119309440683	-1.1843589418212772	-0.15716806321194737	0.5208865167664644	0.312101951992293	-0.1370310197348837	0.12553905396820217	-0.025045618391787195	-0.6308336024778163	-0.37293348778667285	1.8406925657074562	-1.1155825095851821	-0.04536106354786159	0.9481822030408591	-0.1876176956220577	0.20370799579952745	0.42710721451004313	-0.05526464760740529	0.8777102388095365
0.735098743060336	1.3677653648936343	0.6946317621674711	-0.7435105000772408	0.045643244002475235	-0.04742564957107827	1.6299366883113477	1.9311774054797666	-0.24142220587381108	0.8793404367722779	-0.6472733316381329	0.0695441441059329	0.13315307618338695	0.545702207769917	0.4430396288675286	0.048645513023976	1.4024826115422369	0.19784737720345272	0.6710452519597767	0.5670167602444922	0.11343819802640746	-1.1241810186900143	1.3132012926752532	1.2254742428109655	0.17394183021957618	0.6565958042176432	0.5965610142207199	-0.23106746766186434	-0.11822751559678449	-0.36140278469266407	-1.2015983777246622	-0.09084522182786874	0.37852556049068525	0.3412320608622329	-0.1781935958540578	0.05905615976333286	0.05458759595241821	-0.6944606824673241	-0.4518581752150296	1.8493981599749432	-1.038868210066237	-0.14189862586699026	0.8637941808451552	-0.18862591339926318	0.18840148962153364	0.37867562714896175	-0.06268186538456273	0.8457389136935729
0.6893032426616473	1.4175631654125802	0.6355160463741701	-0.6566879585126155	0.07835525266467545	-0.11693721035787148	1.6104093213714834	1.9095129708707386	-0.17170799989661092	0.7695075088116857	-0.61227801760326	-0.07100129768152535	0.12814979553544734	0.4878401253483428	0.3356727680916764	0.005266936079542603	1.3948040931461854	0.15404176209329917	0.5786196479480364	0.4849364930913255	0.14148461114092656	-1.2144322337795863	1.1929395360529111	1.0392507802850954	0.19190907161404858	0.6064879561946451	0.47463827642070083	-0.16202798935263826	-0.0549311201099015	-0.4801052917622085	-1.1531659155000091	0.0340748988204317	0.198013341903211	0.347387212259551	-0.22457111089115775	-0.016626656069185036	0.061495585967610844	-0.7348059223981236	-0.5137099701067042	1.9220149145747611	-1.0122576256752356	-0.21747998895840565	0.8052392266685432	-0.18016808649047766	0.14150792069440182	0.336797252102416	-0.09005117353492989	0.8196808690636587
0.6197428583282539	1.4806423168723861	0.592487053704494	-0.5975915157637933	0.10304477526807829	-0.1555364257013805	1.5594745500456386	1.9386757454669123	-0.10103618119994351	0.6413433104802073	-0.557724253794262	-0.23699185557670194	0.10753627926594134	0.4114812928103612	0.22858226989182553	-0.0325460875965477	1.4220357964155586	0.04866149363112521	0.48175665550839436	0.4190708252560535	0.12645892391770028	-1.316153039197705	1.0597449983369407	0.927737636006414	0.20818423079540715	0.6071041692124048	0.3820749411809984	-0.08094941652891532	-0.09386813758870541	-0.6085413575027423	-1.0171859262986322	0.19542417139684506	0.01779591735806584	0.31832121954999815	-0.18675014611745225	-0.09855980033575032	0.016402321699356553	-0.7315225859795863	-0.5255162247409911	1.9819546406642155	-1.0018079210268502	-0.3048554215203928	0.7477391227693777	-0.23287547139886372	0.07260545121739378	0.2651663364745457	-0.1438203662356117	0.8005546604102134
0.5000784028486008	1.5426461729606102	0.6081634884593996	-0.5662851059556366	0.07286392530892043	-0.15800941333684076	1.502742035894298	2.003046110279675	-0.04426889918993728	0.5025052078821372	-0.4866650665173463	-0.39866192036125175	0.06459903443271879	0.32184728076299135	0.16241646315458685	-0.08016021427093287	1.4540692773861292	-0.06893498862232977	0.38313469828652214	0.3568902936293951	0.006506926989957307	-1.4148430202284867	0.9206520638384028	0.8769036114247344	0.240445114042729	0.6707524874940425	0.31099173035783756	0.0017650417490071956	-0.17086371544465462	-0.729425119888919	-0.8399303164095177	0.30315844628503247	-0.11788304062487145	0.2513198319437823	-0.09723546643885375	-0.1747342150338626	-0.044460494119607945	-0.6680447485545513	-0.5252167003105218	2.0418943667536693	-0.9501828885157286	-0.3760419418827722	0.7341552345026724	-0.31524126258672913	0.0003865720684876783	0.21974827010482229	-0.2204048306398893	0.7916422998690361
0.3590336812064816	1.5647914452077276	0.6595521066417801	-0.5302262595326278	0.024986414925948733	-0.12023452720515042	1.4178744630008169	2.0463288358670395	-0.006309130990263539	0.3884568612075661	-0.40913727975416003	-0.5412581031182658	0.04913434879363497	0.2454530477463166	0.132684456019962	-0.11179383689173181	1.4529445366633276	-0.19261901175494087	0.29356741204590514	0.3225939593145727	-0.14711459299473745	-1.4474887626489463	0.7728644555640836	0.8703143745365267	0.2545161134991175	0.7746005971184065	0.3027003053573168	0.07387180528486334	-0.2559790859699643	-0.7979353003177171	-0.6659155404239138	0.3645393484540567	-0.1851206484465794	0.1383257852853946	-0.05232623517475745	-0.2764951802129315	-0.13053848048964697	-0.5798423929475166	-0.47205111390242616	2.1028072257370725	-0.8661363380024507	-0.40620993010749923	0.8064447698427685	-0.3873848457556972	-0.04003651924703587	0.22500997342306217	-0.3085321993052763	0.8204447856814749
0.24023635946218702	1.556973757235975	0.736019601362266	-0.5051427712111838	0.008919992310873662	-0.08565391676926636	1.2976868985385077	2.0435602180256325	0.006656945231316403	0.35529427820537796	-0.3136348006131938	-0.6523764074978943	0.06003240373223743	0.1635894407717768	0.09408581623868277	-0.11377861140286734	1.450413870037023	-0.33536773216788573	0.21459389097099382	0.3068461439164353	-0.26252662000994087	-1.4221328462058707	0.6438643333379418	0.9261678472183407	0.25053081460244797	0.8950702420902056	0.35346710053593017	0.15620285290945754	-0.3991438514560529	-0.725836603077688	-0.49718962532251076	0.4275742874215904	-0.19887770375536884	-0.01880155177389493	0.05389650123117927	-0.41177850613192424	-0.27036989353765384	-0.5152949838103894	-0.33389547034899286	2.1239268396246715	-0.7653552962742144	-0.41961792487404204	0.9089805223218835	-0.4522468560892907	-0.04481400450865364	0.20833994063754435	-0.41519134004611846	0.9060317400848316
0.150894486790896	1.544854887777909	0.8147436821107215	-0.4788019117674251	0.030842400738918675	-0.06885820907841779	1.194501303834406	1.984911663418448	0.02257246862885823	0.38609777367038045	-0.2133238050399568	-0.719592927043787	0.06791029653426368	0.07563695146226512	0.07913920692003852	-0.09016593319820838	1.468604388265413	-0.4774377740368726	0.1460742174086551	0.2465818831182555	-0.3848753523229843	-1.368370379622661	0.5328215524276163	1.0200450927668172	0.2464341945075499	0.9898211016366064	0.42513216574508955	0.2626376502732616	-0.5539897221857794	-0.5571997673080712	-0.3761984929248633	0.42039334717440724	-0.15947356676376492	-0.16220803051000118	0.20404117464004784	-0.5295515486476614	-0.4525354028303534	-0.4908938245180883	-0.1896994174477844	2.0882628341058913	-0.5877601965101016	-0.4400030428431805	0.9947678357019571	-0.49207145828893306	-0.062068611472940204	0.16598322892570896	-0.49743453290652456	1.0337189880922182
0.1283625586361557	1.5002446608759041	0.8465752213840376	-0.3720958573702539	0.09371380886279798	-0.08754987395645646	1.1309751155746604	1.8593548443105419	0.0736706833396206	0.4596935701172159	-0.13341084147504864	-0.7678152049881434	0.08797800036945067	-0.011926132581639914	0.08791371870802583	-0.03717040759156708	1.5151946097445523	-0.6266647896421684	0.09308540334396437	0.13015614650081972	-0.4989968295153336	-1.287548395960357	0.4635263131894578	1.0793676048691903	0.2132827416743809	1.0296641380743101	0.49699118241624685	0.3337475461104628	-0.6746469922024085	-0.38319188350072486	-0.3423272774750022	0.3518113335777315	-0.06791545044973088	-0.2526331887115608	0.22011635043074537	-0.5832762818167367	-0.6214689895575156	-0.5260404484528735	-0.06015510127030919	2.000102254091915	-0.36203161232740444	-0.4634422040646979	1.0900918566924134	-0.5058224285280498	-0.07688809245436237	0.19879712416492157	-0.5364594689924223	1.1821451576128816
0.1640234335028277	1.4546317936949942	0.8201800029962818	-0.1773525130360516	0.205878460203551	-0.16870508486021535	1.1259243212113437	1.7064809958340674	0.13168286188493497	0.5407340280543352	-0.07038492966633676	-0.7875859407432011	0.15314800502733114	-0.07628420284313764	0.1021233611573384	0.04039949108595279	1.6037679416651962	-0.8071521503025977	0.04385437767767539	-0.01150048935825133	-0.5246465072445498	-1.2115796931797367	0.41164226741687715	1.0854141987195471	0.1324412875190851	1.0416316435244635	0.5424485563225993	0.3189990163124536	-0.7714672100551866	-0.2236553387295212	-0.3714272652335907	0.3120539368721314	0.05496453286199284	-0.332073111433183	0.12495637279730418	-0.6075284925196419	-0.74579266991836	-0.5924782634067363	0.08112058843383246	1.8257273598518622	-0.1832394103601328	-0.48963745309933804	1.1718319894161593	-0.5033018840850347	-0.08073791067488807	0.2742068994486175	-0.58039915728325	1.3362865551631264
0.21727086443976598	1.463045253426676	0.7812026079677314	0.014279370554795123	0.3068459518579657	-0.30074201636361286	1.1982360461453097	1.59342910064319	0.1729559700939644	0.5866782246801037	-0.03556134836119014	-0.7625390267654965	0.19830488709345448	-0.11012706047239688	0.08865068557735681	0.13390897063126264	1.7192269027866618	-0.9889557360179779	-0.016709977892303374	-0.17878110565454713	-0.5039746645463379	-1.179250899714815	0.3305502346135863	1.04965789854677	0.04011148570635533	1.0515559163367854	0.5364360610005873	0.2517232270085302	-0.8375651714338359	-0.0955241796461514	-0.4217727196929536	0.26202940930749924	0.1635470051206535	-0.39909587109285705	0.006683583357707734	-0.629931355109101	-0.7986800803553564	-0.6624978999080929	0.16583608151790846	1.6129005658563087	-0.03355175570710419	-0.5094514898099013	1.155815487244324	-0.4990169585319094	-0.15054485551695945	0.2907334312345492	-0.6168765383271473	1.4431782952410999
0.2552350632909882	1.4933424270718478	0.7667741336676889	0.18538840006445936	0.34333324807724724	-0.44149622928201665	1.32297643932948	1.5037720262122196	0.1820532909289045	0.6020122936717852	-0.027604398550643994	-0.7315190808376227	0.18243993900253513	-0.14708516022652823	0.04779508475875036	0.2375060154754421	1.8684713448507508	-1.117472773024248	-0.0833107807831179	-0.30024319509042235	-0.4836715503689445	-1.1844211295520364	0.24987327417647406	0.9820407000086542	-0.06769196266047665	1.0475667478534008	0.5436122650946018	0.16034368796540072	-0.8344074742846397	-0.05274343021029702	-0.46397107781155	0.17115824129190255	0.23233228166460065	-0.41268849709526273	-0.17356090739783867	-0.6173370603618407	-0.7815410147491559	-0.7133398668739109	0.18006349196514565	1.436421600494198	0.09346577597364772	-0.5127786588816002	1.0705017801112708	-0.49327571841170725	-0.2804414329456769	0.2893940885717233	-0.6354984893421411	1.4390757800713518
0.253134973775663	1.4993727997638113	0.8102476054034794	0.3670891829265078	0.3163699727406001	-0.5589837501967769	1.446934315077082	1.4110464003403558	0.13472807033284373	0.592363238909053	-0.030466610712710184	-0.7112904126330533	0.15094656154223607	-0.17591885012091385	0.002402531650812939	0.3130502164560305	2.058812082555676	-1.194101750442292	-0.1751167494738492	-0.3528423725746889	-0.4300676416554145	-1.2036559692912756	0.22601753607809094	0.8924464584375142	-0.18651620965216847	1.0285452249631175	0.5666197572744	0.022418095608270495	-0.7826734736222567	-0.03365158260021554	-0.4741662011330036	0.09436655724409612	0.25851981909168975	-0.43057690584371233	-0.3919301457766813	-0.5998033674887966	-0.6821505461632575	-0.7550282898850228	0.19456546647364498	1.2682537160641947	0.16514227038764026	-0.5048580101213618	0.9937775680945624	-0.5132440316102583	-0.40614031701345804	0.3337119806112666	-0.67355400182799	1.2822182345466555
0.1962970672157494	1.5026858719897576	0.8883220629014594	0.47522309944562746	0.2044412768721618	-0.6386345602889594	1.5390935277204205	1.3437689867941118	0.040728805789959376	0.538703665829716	-0.07065206946812806	-0.6614155958491474	0.1360094945896601	-0.18938873226310346	-0.08366138055839997	0.3337368868762286	2.2129231912088096	-1.2288377522831597	-0.2950461664441052	-0.3674355119607941	-0.335903595652193	-1.2353310555353976	0.22828951113508067	0.801030486667867	-0.24783192563776196	1.0123615251809344	0.549018662097863	-0.19234299167575322	-0.7125631000765831	0.01949599317919534	-0.46822467230990467	0.03274360090943612	0.21712582231435076	-0.49227802419112165	-0.5114940123270224	-0.6326468536047921	-0.5351694641490917	-0.7898018074086097	0.192843200998454	1.1017427876428103	0.19701511654668177	-0.49423093278787655	0.9235116230826257	-0.5267709534544401	-0.5462644235701988	0.37439451399457396	-0.7514460608556004	0.9584873478414637
0.09706445037551088	1.4751641228847443	0.9345649811261229	0.4684460822101001	0.015269339565964069	-0.6796243303467507	1.5877163157109413	1.2691316641527879	-0.03421396563553089	0.4562902962930896	-0.16298703381640833	-0.5753442054472251	0.11828878422205166	-0.21133702905195567	-0.22693234599953005	0.3126819077838594	2.2525270424290027	-1.2323545411018633	-0.42592913683097783	-0.37087497242216605	-0.2776444893633662	-1.2772475549053584	0.19831691711403623	0.7378319528665488	-0.2598100865674131	0.9935994604033919	0.5372603547140876	-0.39192101708799704	-0.5989097447893708	0.0713066705387356	-0.46752699278900794	-0.050986969219919964	0.13156185152771643	-0.5496192436321014	-0.5536945131822874	-0.6844988291906293	-0.42848834720896667	-0.8077109151460815	0.16778299031595187	0.9779445029990811	0.16830960330015848	-0.5104695042273599	0.8639233461852516	-0.5431824983834036	-0.6906557985159572	0.398024345260132	-0.8363720771673199	0.5717191935624963
0.0025604221859069467	1.4330822932078067	0.9822610039900063	0.43081019404045684	-0.18919680244590725	-0.6751111279120334	1.5870582896847334	1.1478200590683745	-0.09329867042664655	0.37457305094776266	-0.2680493015786777	-0.48415591767465677	0.11228484744452452	-0.24776412162570977	-0.3809123612606462	0.26032069155706516	2.214696820810145	-1.2576507413767408	-0.5278091765472102	-0.3743390004582615	-0.2568574190024006	-1.3309109749399597	0.19656924399327397	0.7123858704129674	-0.26404029210018853	0.9657887939440247	0.5807782140004313	-0.5224595641910103	-0.44185586026359125	0.09682501230748998	-0.4849014634383727	-0.1541423861415078	0.051500702864599526	-0.5529746560257786	-0.6112866784166817	-0.7183723319774078	-0.35221849826574353	-0.8184066322670656	0.14918751525772003	0.8893368078716695	0.09541106705377533	-0.5262611425079567	0.8625455825575663	-0.5306357882670603	-0.7949951489626249	0.47197519371468	-0.8802441312534894	0.21364035226369568
-0.06075388945997427	1.4170836418009298	1.0468643267149595	0.3752514395340794	-0.41069463945960544	-0.6370683347865029	1.558087360044442	1.0035750695309527	-0.1596612318857145	0.2703864636499338	-0.34922163849489535	-0.41439090449668986	0.1485267930834119	-0.2539238049180629	-0.4913883010164916	0.17871985907857701	2.0562381566707963	-1.3360483962123797	-0.5936504264638806	-0.3844117060951392	-0.2630336217260565	-1.3959053201350617	0.2642041937667111	0.7170952367771886	-0.25718290628916357	0.9282160159927987	0.6118346918532523	-0.6071421971560154	-0.3202489068938178	0.09696573845694895	-0.5458696512481261	-0.2555832527231782	-0.03708490685592512	-0.490055330630984	-0.6485760232036092	-0.7785346693388571	-0.24676591599304087	-0.8038306084696222	0.12245495983843832	0.8013077323028241	0.08269185614523722	-0.5505196811874271	0.9034264126977798	-0.47871257274094825	-0.8596999250786986	0.573860903422436	-0.8839189230397431	-0.08771060686032352
-0.08614464914847728	1.4226490218997785	1.0855169101182731	0.27140110938081186	-0.6746859119879406	-0.5805399590858882	1.529916732327915	0.8538620597567512	-0.20453496391993897	0.14475538390345966	-0.4103203274478184	-0.37455078138906667	0.18082069544738116	-0.24061322492998555	-0.5763928233510388	0.09124654943826974	1.761166753969596	-1.4059728522567583	-0.6185757569575308	-0.4188063107088559	-0.3230672340213032	-1.4507771080626566	0.3170713056697192	0.7244015376797022	-0.23044355447409198	0.9065512635789714	0.6359574049395572	-0.5723796312542916	-0.23342410633285318	0.06431727178222081	-0.6299737922023689	-0.3260210149230585	-0.12021682679332542	-0.3834729000114705	-0.6522214173986638	-0.8772055845055904	-0.17289271664692302	-0.7643559501649483	0.06292447928289478	0.7321889959434209	0.06391231533321942	-0.5915630429450165	0.9560182336733167	-0.42706941770850426	-0.932336254396097	0.6603920061742388	-0.8700539110854827	-0.28123615004014557
-0.08334001347317091	1.449211723781493	1.1193998912351983	0.15680984625047595	-0.8861234656819198	-0.5024759827264582	1.50827301141187	0.726274920898479	-0.2599998926314714	0.03130647750472724	-0.4394958100864895	-0.3809419255757486	0.1680850719799008	-0.19792024762780305	-0.6060096794123303	0.011773722621205912	1.4383445368961878	-1.4249347194546746	-0.5660266840883964	-0.46401064820117144	-0.43018286931816474	-1.4661095137868287	0.29500693252011734	0.7445180902972324	-0.22216125732571182	0.8955405099195477	0.7026039760694507	-0.3851218681689853	-0.13847951310253204	-0.018171706159610425	-0.6827048605073712	-0.36164331963239144	-0.12230495125983827	-0.25380865165201744	-0.6661194827673159	-0.9541759211765803	-0.17311425568531064	-0.7048579144593564	0.004642017187632805	0.6561005239922173	-0.008487428328518542	-0.5865722893374701	0.9865227814925305	-0.3794311277355157	-0.9992210480587314	0.7232215271606877	-0.8095663873890787	-0.28242446477896793
-0.05771892138621036	1.494345067350752	1.1685319233896097	0.056241467840197866	-0.9778457929209843	-0.39374695968729323	1.501941733970532	0.6498379966602394	-0.3635944366234177	-0.04542187780295374	-0.42734094910490994	-0.43360415726973267	0.14779904317098644	-0.12329603854571088	-0.572201324281715	-0.05112521394821995	1.1346429121104114	-1.3918439989324953	-0.44755640835794586	-0.49329519727228127	-0.5475307210676498	-1.4333449155080404	0.29974749586018073	0.7664757532217616	-0.2352303659980227	0.8611623099814383	0.7578074109413231	-0.18306445386522735	-0.06238613443207127	-0.13466950355428545	-0.6933050880667646	-0.3409678596510397	-0.05727829875561119	-0.11961352795842592	-0.6696383007750452	-0.9822672849251189	-0.15919757609202828	-0.6445639184098741	-0.02575971250488502	0.5573406857009001	-0.06450183558455097	-0.5394208410751195	0.9525953521607899	-0.3595188266356961	-1.0296485270065037	0.741183068942498	-0.7427212484551119	-0.13391341563410392
-0.033317236114600794	1.5240610002545287	1.1398117375790993	-0.037144977210410525	-1.024093065495216	-0.28182366095232075	1.51972622116531	0.5877978851973287	-0.4672272851241419	-0.11103158283293477	-0.40984329208747416	-0.49158238739936644	0.13597310709404145	-0.04406976723369988	-0.5498159556257475	-0.06902910773424732	0.8920233604244894	-1.2931682518439913	-0.2967851429901719	-0.5046454167948078	-0.6304946382511017	-1.3564055565510853	0.3525709159351704	0.7532778993368485	-0.2702965434407633	0.8280327522108945	0.7861485683261366	-0.058430430823463775	-0.012385305889170134	-0.24000302642512947	-0.6429371278164026	-0.25328373814964444	0.05086198243955288	-0.03752347060740201	-0.6639423723452678	-0.9800667947648136	-0.14010493896549797	-0.6132727273907955	-0.03487024726495762	0.47146828303215643	-0.1342080992891858	-0.51027086726785	0.8733954711255867	-0.386964755015193	-1.058498971984426	0.7284832304789279	-0.6978572260340041	0.021416296654962873
-0.0039701787585166935	1.508338438199818	1.0332564291523645	-0.10662005956207236	-1.0228703871386613	-0.17212605108926457	1.530379128994983	0.5549666919612847	-0.5379757128383659	-0.1762352154179871	-0.42505117937525777	-0.5521091111610732	0.13064233898550998	0.02080160996882789	-0.5604789450164002	-0.06659417817935079	0.7312503259516803	-1.1387174680518504	-0.12856414745322675	-0.52619117982783	-0.6398741699993413	-1.25407066253161	0.3974205773966895	0.7053702711378733	-0.3530527222056314	0.809076093848795	0.8113622583861902	0.023772813250022812	0.02142342148266487	-0.3494879707050437	-0.5255919335602016	-0.13340641261875047	0.2595515982398514	-0.038314236585529855	-0.6796884500489092	-0.9176571483034801	-0.19730229069477195	-0.5996170327409772	-0.008337374799321817	0.438802578862301	-0.2693808897289408	-0.46421192228277375	0.7910740943714083	-0.46507362669929597	-1.0879060171869963	0.692584063748565	-0.6392409153330542	0.1437278351295789
0.029902232778975378	1.4618973029624227	0.9188030696277398	-0.14606741460284994	-0.92758727731735	-0.02426199871890996	1.528262775018804	0.5829758757902083	-0.5914105025846268	-0.2077348350742899	-0.49464109774230935	-0.6218741243390394	0.14066709402919944	0.052449637919202007	-0.5844073380550318	-0.07467650737418356	0.6159427722352067	-0.9879891332432503	0.058046025352489795	-0.5632636500864746	-0.5947971083296649	-1.155935342173019	0.45773714597693893	0.6642844411290434	-0.4745264137152187	0.7703844027863755	0.7907791594813961	0.04434918497861648	0.03728313348012563	-0.50081549009108	-0.41580868507885277	-0.012298645079209924	0.48934355423702824	-0.07541612139713583	-0.6974597467498075	-0.7744614215953186	-0.2645494588018288	-0.5702162475386309	0.06444706180443985	0.4804105853008781	-0.4137564033554579	-0.38011399955261044	0.6852015706064893	-0.5339685081417125	-1.098481421455429	0.5950512176949865	-0.5883574486976515	0.27489514772923473
0.03570118963419325	1.4024799681734028	0.7764159103326499	-0.16680338243357246	-0.8364226630128542	0.11976892281648141	1.4948635080670098	0.6072474255332276	-0.6258845604854393	-0.2239197225220054	-0.5987683761983045	-0.6874381050453859	0.18775251336325716	0.03975856630823053	-0.6085430030256652	-0.08402745532871486	0.5209886996755897	-0.8457339972259081	0.2307243975534951	-0.5813453850834027	-0.534786541566967	-1.0864640929809393	0.5707460591481236	0.625291662837645	-0.5963340688194978	0.7321143311571594	0.713295550412228	0.006493773140050815	0.056134348039986334	-0.6257099477368679	-0.32684329326934736	0.10844604121188026	0.6473040285861661	-0.1289317432682536	-0.7542418243852997	-0.6094480690424594	-0.2804599897406037	-0.5408403360970293	0.13031747613822703	0.5849303182888077	-0.5208970505379613	-0.338226430717126	0.5981871864955097	-0.5698442573806292	-1.1218354392148866	0.4900802364960802	-0.5433581578672315	0.385040606734942
0.016502306774741647	1.3405923602334553	0.6021972117642441	-0.17782136328504589	-0.7701406257891138	0.18938352475475181	1.4253795165970127	0.5653259370512262	-0.6508016434459715	-0.2473945771952703	-0.7048228775100923	-0.7471086942275633	0.28508906415042745	0.001101243576901878	-0.6087963353869974	-0.09808456964986123	0.44416025645651214	-0.7052681046426441	0.361447462051073	-0.5500462948849186	-0.43622079884651754	-1.0705572172748534	0.6398009933321772	0.5799228288514808	-0.6786894912707379	0.7103036335549164	0.6424062910510698	-0.005238592851777394	0.08144340940121003	-0.7244527959413302	-0.25878578129567253	0.2000635429048505	0.7198970615102257	-0.1867431478854164	-0.8491486496440845	-0.49495235229738305	-0.3258150728724039	-0.5635500796585701	0.18954843226330417	0.6807181561202253	-0.5595285362189915	-0.3070404280749387	0.574743677268182	-0.570348366269232	-1.1891144913699845	0.42586353918027553	-0.4912347308131567	0.41180598156653697
-0.0168416951427652	1.2706545680251995	0.4440310456220688	-0.16904107680379452	-0.6950209836022105	0.2222536520761061	1.3464875314009803	0.4888659409976414	-0.6783042807490645	-0.2390797604658581	-0.805629989858091	-0.8146039552644636	0.40371229987610074	-0.024776506346725558	-0.5646704440857243	-0.14160637774458218	0.36512559105040066	-0.6059342450266609	0.4588501368670812	-0.48398408645185276	-0.3476798627857331	-1.1093636550185892	0.6149403431893562	0.5650582856360229	-0.71201905802108	0.6913469751928174	0.5885605164132002	-0.0016345327104948112	0.10976771540865722	-0.8236647313106644	-0.27309946436950533	0.26852452941870947	0.6342839583832062	-0.22001943512715902	-0.9075509024773794	-0.39876284092843817	-0.4089324920930724	-0.605636482841624	0.2869687532730666	0.7040470446859755	-0.547208359378173	-0.2579522694574204	0.5737103545474169	-0.5527885733162278	-1.2354282683964328	0.36021183186858624	-0.4449053006245219	0.3864552671383018
-0.07201307905503382	1.2095371040676022	0.2907541492071588	-0.11678558541536725	-0.6529780085347281	0.2404919358876411	1.2856823696820325	0.4292022265152757	-0.7255528923275675	-0.1951659260647165	-0.9012469574855393	-0.8978082903303056	0.5127110430099222	-0.02785634799290183	-0.5104573187604664	-0.23227169587702495	0.34507492470353196	-0.5225390481854972	0.5201140807027201	-0.41792187801878783	-0.3354657305337255	-1.1365618372657316	0.558053583108598	0.5607946617671828	-0.7036031754348253	0.6836767447349301	0.4845298009827214	-0.0013533648980552828	0.16962150874040266	-0.871980709291947	-0.34763864415019796	0.304146834128043	0.43107259853622903	-0.2497052173871345	-0.9584598450208363	-0.30360334623027385	-0.46002745031038456	-0.6675970208611149	0.39427338048828175	0.6399517781304687	-0.5257852178675184	-0.21643714492100657	0.5923101635211638	-0.5048142107508389	-1.269751948916786	0.3625317646952654	-0.4054745593106909	0.3362914092351125
-0.13110011374103556	1.1725847239334655	0.11321895299158488	-0.05212687380342035	-0.5845938225576146	0.20040892796285634	1.2358146675878738	0.39443300079024407	-0.7834884618553246	-0.14972448579933115	-0.9611625987448076	-0.9766921322855262	0.6034432633418135	0.01460652619778311	-0.4610344780858706	-0.30943236269658453	0.3626165540533843	-0.44194082958610964	0.5148171981198653	-0.33864231438416736	-0.3681903867560909	-1.118574984038924	0.47842522654394104	0.523662373891278	-0.6960778624344165	0.6942334466970557	0.3628979903756993	0.04135858188266457	0.2684598037186125	-0.8716054395600535	-0.4095070635998169	0.2681614481702583	0.25343462186147925	-0.2658197456981669	-0.975851413159748	-0.2647670358479225	-0.528583712735189	-0.7407507512165299	0.4895970304847669	0.4919303746941144	-0.4611416988970684	-0.19791424844722347	0.6497241571935999	-0.4353872143704545	-1.2814637453105548	0.4300489850016029	-0.3460917276236528	0.21632820703008063
-0.16315696402011892	1.127829186846112	-0.05807644094967823	-0.03260565434510253	-0.4658653189869348	0.14530252015263595	1.1973646062727634	0.37627548211366796	-0.8491806944107656	-0.09157877904272681	-1.0047827120947057	-1.0327390820846034	0.6442336459333721	0.10620526481253892	-0.4111970935472704	-0.35880618636022643	0.3389753692452609	-0.41578085661892106	0.44901592467551854	-0.24914263966432645	-0.3997858118834542	-1.064990801243202	0.3537724412056858	0.4927704809506787	-0.7088575359913264	0.6983361281047649	0.2875236034557828	0.08764902809444193	0.35369388466306473	-0.8540381252357913	-0.4898527374576288	0.19211609779982597	0.106602622610342	-0.2596859663543133	-0.9489413157337434	-0.29168792610693617	-0.6076731494397143	-0.7762207340410205	0.595229312963202	0.30332669949118396	-0.4441328717605547	-0.18654228251559618	0.6987854588731954	-0.37696659539123667	-1.2060212231938578	0.47018143121982164	-0.2608726297584244	0.0454938167201762
-0.164389919800084	1.0517011807420098	-0.1634008842702521	-0.028322067979250704	-0.42114103173402456	0.13380312764773367	1.1824256370291486	0.39295640460815495	-0.927130369775384	-0.01842772860700408	-1.0575237415343903	-1.075087878611296	0.6354642594886221	0.20410528863441585	-0.37906994408731376	-0.4327748446876418	0.3322918137963003	-0.43424913942123256	0.3659648034236177	-0.1694945624088436	-0.4101332559988329	-0.9707777242094003	0.26346143269038197	0.49554183646542904	-0.7375338766556115	0.6984334248970423	0.23287777903716292	0.12404747945036462	0.4180824160060597	-0.8137435377737343	-0.5919840170001373	0.09220824093384579	0.0028842520501460864	-0.25288965335311	-0.9860028233834772	-0.3356743198431861	-0.6245302562697854	-0.7516703321842371	0.6732803874693611	0.15414805693770073	-0.5391279195068683	-0.17189280675215002	0.730969156113648	-0.33207289825620045	-1.0964637456410533	0.49974263713503186	-0.12431917056009971	-0.0964532081530928
-0.12328236115818395	0.9368916032981242	-0.1942921793652487	-0.03362860034292182	-0.41037288199735233	0.15507082131270838	1.148795171743823	0.4812522419337653	-1.0040841279117563	0.03859644473027972	-1.1186987561449653	-1.1431008024172111	0.6165063742698887	0.2679854524335772	-0.3499367225340218	-0.5271027879488857	0.33670425817036653	-0.4628153363170073	0.2708207992938811	-0.1062084899196011	-0.3921116495439848	-0.8511294934936388	0.23840416932147632	0.45521183068789384	-0.7881850218506834	0.6962442470707939	0.2039305233336009	0.18917616909565133	0.46497303156742065	-0.7882251960049766	-0.6713394360540977	-0.047678895622903374	0.057543980732388575	-0.21781811362048167	-1.1148573820837178	-0.3952280109900833	-0.6321632831378827	-0.6874214081760653	0.6767748391581602	0.06703951248474993	-0.6640754619613256	-0.17238939915091278	0.7870914963851277	-0.3526293384914568	-1.0049493920374626	0.5369093960284237	0.022018703578307385	-0.18772709737795898
-0.06943877577818547	0.7860741619248659	-0.19147144683028786	-0.08786604960211844	-0.36322468852881346	0.19358760373503534	1.0620602276948905	0.6074089282406445	-1.0756369503103334	0.07075351501169957	-1.185082996890504	-1.2233385316144723	0.5757887666695728	0.2930135908686057	-0.28179031733545046	-0.6195891878492803	0.2816352220116459	-0.5265082893668449	0.16442341820510104	-0.07896304955058937	-0.332124128313838	-0.7445950258132795	0.2557935168730456	0.3746293395668009	-0.8284832956102779	0.6730065298484765	0.24378754877468983	0.2553528478600324	0.4632636015317681	-0.8060270539116707	-0.7571315113330838	-0.19845846963324246	0.15593149236042744	-0.0999298667190872	-1.2811025465207502	-0.49329027994226565	-0.6624939914844601	-0.5726041285702907	0.6475712071875173	-0.01073221636409527	-0.7998218638734248	-0.2065052969457895	0.8632775194847732	-0.41765938512124884	-0.9076139277510263	0.555684110141238	0.13280353080310175	-0.22391411049593998
-0.04091820526361641	0.6207402330352895	-0.15446001690186037	-0.1454280733542149	-0.3958079942061124	0.23822503055513283	0.9414636200271019	0.7437172132993589	-1.1507712442797167	0.09413168576950803	-1.2217574753937908	-1.277613481935001	0.5357807152338732	0.28458827693998356	-0.17193619337560334	-0.7243525434886637	0.23082722282200258	-0.5897487900540408	0.08453043826675047	-0.05451831270012205	-0.22309571381524734	-0.6868310786663975	0.34914110743567506	0.3011012079377931	-0.8278821611398289	0.6361796939713807	0.35300646581368506	0.26861885646517614	0.40735099411555586	-0.8409975020524915	-0.8458268336506268	-0.2996371108688088	0.19911881956195226	0.058095096585646086	-1.4722325893865322	-0.5964089943691839	-0.6523636154563516	-0.43701725874120073	0.5976504687761592	-0.08916146743858175	-0.9474145896709298	-0.22979548044767778	0.9387746607705754	-0.4742316048422571	-0.8349544067576	0.6170786211318025	0.24471559477214427	-0.22176382668283284
-0.02661049863017988	0.48053043519247646	-0.11575614745245821	-0.17485908216637683	-0.47172130479990476	0.28183204586045196	0.8409634828894145	0.9159944584810459	-1.1854751292332015	0.12305951327461839	-1.2292755526728194	-1.2993154980206127	0.5257559601901839	0.24417863051341482	-0.05835117463976456	-0.8081018432214722	0.21936351930113776	-0.6048236801365485	0.06276324908664956	-0.025553142100427674	-0.10355853647342399	-0.6724693291185635	0.46713088900102734	0.21166200723461212	-0.7982484581707562	0.5905799306572473	0.4972578656765034	0.26652287822698373	0.33949611853359346	-0.9063882528349255	-0.9295483761579293	-0.32949045796383164	0.21159843402064032	0.19412821687704712	-1.6808807765785552	-0.661487320386627	-0.6219523474594507	-0.3217273776812421	0.5489777488250844	-0.12987524365028613	-1.031735476105764	-0.18035970715102545	1.005811472280123	-0.5632068236806924	-0.8234513354480768	0.7483581189219123	0.3236672563393456	-0.1806820885692205
-0.01635393241662713	0.3671739596020749	-0.11850849859263328	-0.20288354023154173	-0.4789715729492987	0.34703648651547925	0.7628184461555593	1.1417290998172782	-1.177584400424793	0.15382433517343858	-1.2070266234663531	-1.2822724468561344	0.5132204679486201	0.19346744478756583	0.02147154939478913	-0.8160000180802227	0.23097863022699752	-0.595712934834294	0.08938757965404501	-0.029410251332108166	-0.021262939733947835	-0.6566614999610846	0.5279936054315143	0.08883087959500618	-0.8140783325591938	0.5349423816064676	0.6394485312555692	0.23669352939807822	0.30796663120929446	-0.9741713481581801	-1.0237126056876447	-0.3160564517710701	0.15229569917168015	0.3031043174844106	-1.8230258349482735	-0.69301987619436	-0.6071897915377785	-0.20514406106246774	0.531655252596343	-0.18539642038343024	-1.051013809502431	-0.08603198100638323	1.045917310379764	-0.6692377265835308	-0.8383171997815568	0.8890369321850606	0.3667953341743149	-0.14551363094166178
-0.03589153939145255	0.28620712432586454	-0.14408314024294544	-0.23949648240336913	-0.5054414868438281	0.4152085123330632	0.7155472791918397	1.3521440557643776	-1.1464045302789476	0.1807798108032037	-1.1438671417567439	-1.2295504848426488	0.48280052160915304	0.15893427782381905	0.08402161242936732	-0.7654803452142754	0.3178432214341553	-0.5889672814276606	0.10617769802988083	-0.03513449624282133	0.03734184954314351	-0.605494052951346	0.5569612874081215	-0.0026626126086175123	-0.8561354812508369	0.4674832722939528	0.7316482075040237	0.1727661931332215	0.3569465501475703	-1.0307432602411184	-1.0779290561984203	-0.3005851563508778	0.002540325667429277	0.3706186343737322	-1.8478347676646283	-0.7209473736543629	-0.5710386484553677	-0.11452895066302263	0.5367721282835043	-0.27923799242694364	-1.0526598250317722	0.010828366371938564	1.0465631370802424	-0.7474866285144712	-0.8912406044757795	1.0175659941497261	0.4231797161216492	-0.12381274035410036
-0.0825135266316577	0.24801960761626765	-0.17801740740595942	-0.28433561530763435	-0.5637010380087728	0.47260243370608573	0.718303874707031	1.4633271339123024	-1.0489195554372028	0.1749401023095256	-1.0810892883354088	-1.135893343864009	0.4571473371960856	0.12294969123371055	0.13098022013463487	-0.6861916727332945	0.4108722569874395	-0.6028082105211497	0.07671503792752347	-0.0038108384696138252	0.09149885103790048	-0.5633596511744533	0.5664642600022562	-0.02828311603864974	-0.9188093158548464	0.37981886245177465	0.7817604164983825	0.11009133166923457	0.5074476195366694	-1.0918887721815094	-1.0971940132914977	-0.26377275199383743	-0.14127003464980892	0.3809627082497771	-1.813659197085979	-0.7385044759971964	-0.5265495815645351	-0.07286540141266044	0.527411989831372	-0.3463052594423467	-1.0509140509855044	0.0999667019495291	1.0189002267431286	-0.822794895261892	-0.9757742635951641	1.101322744242816	0.4875674789531502	-0.08369297131477542
-0.1200712565444291	0.22373827564452586	-0.23704764645577817	-0.3386369986916967	-0.559196433537258	0.5078218992811289	0.7645079724390639	1.501072623816846	-0.9122873726236443	0.14813932094449384	-1.041209132210606	-1.0243171070348662	0.4338775337462203	0.07016757750439566	0.1354941422092953	-0.6266893605849864	0.45912795992149597	-0.6432409989279851	0.0336204007628796	0.023975088543323086	0.14146156560837803	-0.5377660230147233	0.492406611510025	-0.043360840447550744	-1.0441124565835802	0.2813707247988221	0.7730568446411121	0.07916287230078528	0.7019665123438819	-1.1489063170710712	-1.1361515375065885	-0.21197316054787904	-0.268915854979221	0.32729748200441755	-1.792090614765233	-0.7077912516321296	-0.4933388657189127	-0.08587437828307008	0.5035997976091553	-0.36868731600317306	-1.0585705171598578	0.14577735073522363	0.954554359818901	-0.9255490903888093	-1.0397832894304195	1.1231348961802519	0.5369179036163726	-0.033302767747044645
-0.14609881756983759	0.19425483903730517	-0.2758882786947552	-0.4036153809279587	-0.5430871099272147	0.5072242606025605	0.8202267708203012	1.4935512120143524	-0.798561286059736	0.1255539582934443	-0.9927614210140213	-0.9393606825969739	0.41657527957825913	0.05018400728293769	0.14242623682395125	-0.6133893252010841	0.5066049962013054	-0.7338959995878701	-0.0392367200465518	0.010192679123111902	0.22576212367978726	-0.49376954612404467	0.44943569865332467	-0.0503182993971613	-1.1888968070027215	0.19960898702149105	0.6707716923686358	0.06374976403700708	0.896176758061323	-1.1640578324962676	-1.1480345951527868	-0.15847918994247154	-0.3748451808568991	0.24095438601427568	-1.7600921546086308	-0.6728175037652016	-0.4800062435904689	-0.1440292309083508	0.4566243827640686	-0.3469890825570129	-1.0838593012015405	0.09711129565665011	0.883147454302787	-0.986658290107246	-1.0844272657829062	1.11902120085872	0.5525864943614318	-0.013695574556459861
-0.19358793854540152	0.176570589480385	-0.2673064136489946	-0.4757756965238876	-0.5401483917719865	0.4724375678637223	0.8393450945546865	1.402694403185441	-0.7113802240794541	0.08974223600770248	-0.9627081933123179	-0.9014319297134058	0.4089520992455826	0.0737430258522575	0.14171230016928615	-0.6534940472817885	0.49771521856531625	-0.8504641810171446	-0.18049358500134832	-0.038205443083334574	0.3402292838604001	-0.47685239562217846	0.518272173697284	-0.037101065403755226	-1.2821839711202376	0.13437148779931804	0.5104950529580303	0.03540293640097105	1.0096639187617364	-1.1846976677504055	-1.1232332134745469	-0.09098642009115752	-0.3907149268023958	0.15238859646398994	-1.7387007789501425	-0.6750414033952921	-0.49857524298989997	-0.22952034659402196	0.409773769765009	-0.25583020119411354	-1.1509718434660008	0.0020883401537454384	0.8228918231482544	-0.9783965055440291	-1.1218818225669396	1.1014662452424075	0.5238645021179662	-0.009819405051248656
-0.2619831119219058	0.18370531958099784	-0.2725888763962851	-0.5198263085548339	-0.45050676278881185	0.41026253706213583	0.8082400264510197	1.2735614526990442	-0.6150635367554566	0.048303509842290676	-0.9576134556638385	-0.8931891456221737	0.3879201267764293	0.10356792915000848	0.09129916026402538	-0.7758543728137292	0.42220618273260013	-0.9139720399186257	-0.3342830740295389	-0.11475800592358325	0.45667835984039656	-0.5073983512121958	0.6022260212358252	-0.023496229240453796	-1.3250203681994974	0.05543135699803696	0.33639937187989377	-0.031975095743840706	1.017356353922183	-1.2055720465869795	-1.1156487619086985	0.008457499624020504	-0.37722809936574453	0.06168560156741474	-1.7416120312586933	-0.6856224837405719	-0.5245557302190429	-0.3394872428542365	0.3822924032695577	-0.08029806783693297	-1.2737246985480066	-0.07719263630843913	0.7837547250993273	-0.9380117823570521	-1.1252446155908924	1.052460653882972	0.4535474740117138	-0.0038212449409948217
-0.32688265242774006	0.17475421216352655	-0.2948983064455227	-0.5247279247943666	-0.3227690502751004	0.3435536955955386	0.748306304604619	1.203284703157939	-0.5196661576421515	0.02204415840382613	-0.9283998101963421	-0.9090973207161227	0.3710545225559224	0.15401361128567326	0.019675192650792744	-0.9345340257401841	0.3830781833566653	-0.9049024266493413	-0.42510961914834616	-0.19502027254716794	0.5621808078586849	-0.5473735382294829	0.648277207967866	-0.03351574533222866	-1.3233060217467414	-0.009076416282054762	0.19013572559882072	-0.13478027225614123	0.9301279379361379	-1.1430192731519884	-1.1112826384553618	0.13077553799173705	-0.37027587320076794	-0.02508493549198652	-1.7318909800718785	-0.6755798212004696	-0.5186748757454722	-0.5084795733658558	0.39057924584584214	0.1416551346505182	-1.418723702905335	-0.14246970712556353	0.7725819231810703	-0.8667923988171907	-1.0974146043581756	0.9711673376161493	0.3672462288720103	-0.011205772246540282
-0.39869216488722425	0.14761026954041973	-0.30729243425065433	-0.5674572315781348	-0.2284297623430614	0.28677802113138046	0.6635632231215026	1.1607402756616185	-0.435377086074663	-0.0326015906131868	-0.8802192388015502	-0.949614387444765	0.41439202984097434	0.2211860196031628	-0.04593788893444981	-1.039235996600873	0.3442313691614308	-0.8841513160173486	-0.5070413991751923	-0.26037002131323195	0.6287823969309588	-0.5775431169347998	0.7189487397886218	-0.025879982585303125	-1.2627027614298227	-0.024076338424860018	0.11510075373740254	-0.23444148141114943	0.7610368169092906	-1.0193444421348512	-1.103338094233568	0.24379466216296564	-0.33512168365277584	-0.08691428616017413	-1.7486496672741516	-0.6294163467737065	-0.4868538138679194	-0.7053802634350348	0.43176385503521414	0.3543241233119171	-1.589061370562811	-0.1887024594502045	0.8167134143803552	-0.7681830989965637	-1.092057327195877	0.8618674095963262	0.27695456565766274	0.0015827577998423937
-0.4612883814085107	0.1378599561035319	-0.36191207333671577	-0.6159832323495268	-0.09528652446353363	0.24710717781250277	0.5703191567592827	1.1103283591326236	-0.3522754542793154	-0.12048726976475126	-0.8282033031095871	-0.9858906014887877	0.5049787001903809	0.23281507685338365	-0.11224187695968908	-1.094932452470092	0.3173241103313237	-0.8688090677205546	-0.6026451327366453	-0.28444624454283324	0.6272153007174934	-0.6321573838360163	0.7845738654731823	0.019682652485807303	-1.178744313724062	-0.02101148946811502	0.09451765483260557	-0.3441991711037929	0.5822351835965706	-0.8943092583396026	-1.1142984144489034	0.324277672236711	-0.2920571873022272	-0.12410165918563273	-1.7667753772995678	-0.5495666453184923	-0.4690098513213924	-0.8936497585251834	0.4437198718847343	0.5074215983302217	-1.7484256013580182	-0.2161640191016856	0.9228012137120991	-0.670666035101243	-1.1146460196464356	0.7464926059272627	0.21405475532856816	0.02506612049563839
-0.48350868337710623	0.142291916756664	-0.4889647048508342	-0.6198619025912455	0.026852608207007533	0.22917801745540012	0.5049967352928671	1.082319175303702	-0.25080681052458936	-0.19377367768211679	-0.7764354258050046	-1.031106453351559	0.6048441819232361	0.15491632349231274	-0.14605023209030948	-1.140623189412034	0.32190959173966843	-0.8694054821985805	-0.6490378288679725	-0.27515970129713047	0.5701776076538686	-0.7042236526015706	0.8036671943174923	0.08571068212735566	-1.0999066411369205	0.014728865561879089	0.07909851360357109	-0.49475175431051854	0.4584439585145737	-0.7646535659704178	-1.1314253213973058	0.4079679000051263	-0.3086393521833569	-0.16629009272141163	-1.7803190293436995	-0.459089044578419	-0.4880823485353439	-1.0562744062857017	0.3837401046834862	0.6046559850580476	-1.8188301746811597	-0.25661146998076373	1.0692747093803585	-0.5555051601048173	-1.1357968281833035	0.6437937238885068	0.15843689436732108	0.07268358967277973
-0.46766994374217435	0.14226285471959477	-0.6157609061345027	-0.6374224755537504	0.10167194342914221	0.2297756561339713	0.48907961925353993	1.0972235680166242	-0.14384146976011986	-0.250256421092838	-0.7306972754551746	-1.1062671053911752	0.7177909683319759	0.021137914516403133	-0.11804549105568267	-1.1555396906349078	0.27659551838832663	-0.9190312799736017	-0.6306486515992001	-0.266511914994253	0.5000730976338508	-0.7913648060649228	0.8533666486891219	0.16509160652177396	-1.0648627279338247	0.10850675718550402	0.04724198597000371	-0.637073788825805	0.3736372350790331	-0.6335671577483861	-1.1385596571432235	0.48455787224823715	-0.35698557512567214	-0.18678589199233991	-1.8564419484029586	-0.381088691236653	-0.5620763873569444	-1.1525358603745972	0.30054719412095793	0.6735906151942742	-1.8253394179108213	-0.31550732847381086	1.2191710865611456	-0.4071851226580563	-1.1245952486621316	0.5616154847908931	0.09745338650344995	0.16223159320554334
-0.4245435893726389	0.17043849965867877	-0.7172901820444004	-0.685586182950916	0.23618801314760832	0.22699354504407424	0.5218386446663213	1.1196493725320398	-0.04794613203268923	-0.2985403684726977	-0.6887563265736878	-1.1827219143533279	0.8273901051435505	-0.1521120282007449	-0.08907348100505648	-1.1568287709875	0.21380470457498618	-1.01359382376538	-0.5883335556448636	-0.2815964058748401	0.4165791332017247	-0.8932638952705328	0.9339562254701983	0.2506354054175131	-1.0761284331947962	0.1963008960840527	-0.008446327556869226	-0.7329008914475386	0.3190067001895648	-0.5527434392418351	-1.1296698696995713	0.5634271878844144	-0.44566944952697723	-0.203712558334962	-1.9476274337542876	-0.34803451989254197	-0.6836207597816445	-1.1612665503966153	0.22232139703036208	0.6966038930917187	-1.7699983806440653	-0.37867388159620374	1.344073970433462	-0.3012942500020467	-1.0805310642103239	0.5091658694413375	0.0762613357115672	0.25871143271477964
-0.36174413838212766	0.24094300158979215	-0.8012967255401457	-0.6869501109480041	0.4066551166482727	0.22967261498249236	0.5884059802363774	1.1178959145658154	0.023319406550045708	-0.3007254249620529	-0.6715830536012869	-1.255632724358382	0.8724014372271883	-0.33341557982025444	-0.07679837658773951	-1.155416921077517	0.1541501870079222	-1.114326172502251	-0.5454587890779992	-0.32920836569011674	0.3438474324708963	-0.9755517678522019	0.9520446422700705	0.3258496064855608	-1.1262452366383584	0.2330142190368243	-0.08670574247403967	-0.8344791538691902	0.29673662555839553	-0.4893463089100874	-1.0629176936036981	0.7146505278650837	-0.596382903668804	-0.26562739721700307	-1.9926885564431718	-0.44202354110118736	-0.8177727174818845	-1.0968932575847101	0.1349850651796904	0.6741429338638134	-1.6467467329774106	-0.4466077217466983	1.4488270612508856	-0.24533816336710795	-1.0262161589544696	0.48005908335816	0.07461557006496458	0.30140588368822474
-0.32428125122166107	0.31756506232408127	-0.8245122090703095	-0.6210979623386067	0.5168463222205515	0.25104334979894877	0.6514342028546712	1.098492517860609	0.10534851209959453	-0.24814871173584688	-0.6770212567092139	-1.3451684732914035	0.8671070566142791	-0.5061522155963744	-0.08796803070105859	-1.1274663851784141	0.0330242630138803	-1.1776283712388964	-0.487492904209044	-0.40372181982826694	0.3086799497981345	-1.0480340321219004	0.890351781107222	0.3642609815221196	-1.212519165267326	0.2403925591178786	-0.16729257493521843	-0.9235071075719103	0.24429036238115803	-0.4057784304890677	-0.9911017145335931	0.9258629585623762	-0.7378840439877823	-0.3354712679337811	-2.055723497732682	-0.5835806049240198	-0.9045757407048323	-0.9998855906734156	0.1007643989987026	0.6242501473821563	-1.4932183754225892	-0.4904568305572875	1.5010959688761845	-0.23416374966974093	-0.9808764323211658	0.42548086984804173	0.07698276722788662	0.30839430608083085
-0.3052585049022052	0.39093217490656207	-0.8137934254374575	-0.5234279309221423	0.5983582126575111	0.2432740469775371	0.6879457550655482	1.0826883243492287	0.21516753876807568	-0.19170464189131142	-0.6452888645390977	-1.402927692249531	0.8614851885407797	-0.656338746445883	-0.12147699304100934	-1.059247434455423	-0.07583766117576611	-1.212405505112731	-0.43470397250597265	-0.4876692226604634	0.292594168077568	-1.1123944794059262	0.7671845179216156	0.38079221406812575	-1.2690258054893442	0.2149494479372708	-0.2179139065173315	-0.9359551734499536	0.13887551018244934	-0.27692018630015147	-0.938235611482613	1.1304592420656363	-0.8052444826604646	-0.37802302637842794	-2.1350108214751518	-0.6686740276122901	-0.899339363433843	-0.9186478880753965	0.10862691529849396	0.5610754119425464	-1.341760007094061	-0.5170245238910003	1.4843690573338197	-0.2828102574199335	-0.9800879153362347	0.3685588066779829	0.0938011394520821	0.2971619024781439
-0.2769682667860926	0.4707946527741246	-0.8249224974390309	-0.3968596750673802	0.670260280221903	0.20170724647147348	0.7049477248237568	1.0758359951917407	0.3021187736956824	-0.12657835643862164	-0.5779696344872829	-1.3887516964211324	0.8749849494163096	-0.7705583909446319	-0.17354830840227126	-0.9224616859301695	-0.1361410676213714	-1.241239060222798	-0.41869339534044514	-0.5372465884536652	0.27404251437404537	-1.1550439232355685	0.5727558832369934	0.37900924408660897	-1.2510585640948737	0.16836050056831464	-0.1667107205492213	-0.8815619820978469	-0.011245685865397282	-0.11867363123233043	-0.8642815822678325	1.2954191559461143	-0.8269855432823918	-0.4411774443613174	-2.158300839943565	-0.7524799294620877	-0.8263724601538602	-0.8695719581225807	0.10296091148880501	0.48006867374354867	-1.17404100050599	-0.5650201792312436	1.4378049522294052	-0.3698530588520573	-1.0374641218276914	0.33753867393362574	0.12376309211422028	0.2529962046852076
-0.26043852995579675	0.534760196364554	-0.8432145205445357	-0.2544996903713351	0.7038517592809257	0.1491562592178978	0.7097495363663459	1.101814859270294	0.3494631465461328	0.013516637060408588	-0.5053457712284379	-1.347418315325968	0.9020390524108002	-0.8549708323849753	-0.23955290363684734	-0.7586870963720382	-0.22994876982890036	-1.2414858524206012	-0.43202554886030453	-0.544322049974202	0.26120615274316306	-1.1628487912657028	0.38625731533782415	0.3852108788049244	-1.1771858169488296	0.14716601598382872	-0.028132400949915915	-0.8078193331077947	-0.1707924891931719	0.04482670008199814	-0.7877168812974479	1.4151754543941935	-0.8177977956297371	-0.5320727877390605	-2.145111601223956	-0.8486928503008258	-0.7013036030275293	-0.8636271293041711	0.07433136800989026	0.3985622186530606	-1.0011345510375713	-0.6466599695875421	1.3806708167938442	-0.44448918041467633	-1.1565533782277027	0.3307702101197072	0.1291512837517325	0.1900155235275653
-0.2529324035590891	0.5828288056778532	-0.904962920037135	-0.12160195615508487	0.7015780065476844	0.07875854452839869	0.7162408741924361	1.1812280476880463	0.3934941793872294	0.2321576434777338	-0.3915251342502436	-1.302003362398185	0.932167898785296	-0.909062763825883	-0.3004217610007628	-0.6366950795122706	-0.315840027718249	-1.2002304233544199	-0.42333066612995884	-0.5058737955310093	0.23965857980801633	-1.1603131996213945	0.25491968031266543	0.41050192039055167	-1.0600091236909557	0.1521768007861289	0.07536494796006388	-0.7179734366779756	-0.2787952285291918	0.194864229764649	-0.7380466005679808	1.4509187861863435	-0.7364346399463247	-0.6275417505578653	-2.125466976950599	-0.8915555894871325	-0.5468304735333315	-0.9087481312982938	0.057582960272877085	0.3385435898965297	-0.8324428989094358	-0.7464253824986173	1.2880377403887127	-0.5039180171711048	-1.3063484136878125	0.3698981493408072	0.09407167627070355	0.13405155797059148
-0.22977722303205925	0.6153201631217882	-1.0305624469120318	-0.02729912198143103	0.7071765863908585	0.015223370527308117	0.7182505212454462	1.2557730830679894	0.41301032660996695	0.4533897788293393	-0.249368596867586	-1.2434079189670346	0.9830740051595956	-0.9260195931192039	-0.37430268965132585	-0.5228876998118286	-0.3310240274760735	-1.1629031034366126	-0.3777175112089375	-0.4332274770718917	0.18997241162814732	-1.1526668060690295	0.1654388165297211	0.4500761019367916	-0.9442573417704381	0.15790109539846697	0.14150239650221064	-0.6240122659024373	-0.3254009390846159	0.2784321081856743	-0.7107920876711137	1.3823972861310767	-0.6076833419581689	-0.7274347284434918	-2.0786844181140447	-0.9259441006092999	-0.43900138157610274	-0.9850110817470205	0.020566732740852793	0.31934394090780593	-0.6579652527993783	-0.8663524467993833	1.2112274181452782	-0.5345566351784236	-1.4178076086748503	0.42933148000366383	0.034553576174355595	0.10069386565933118
-0.20629686735426794	0.6235156575754455	-1.1285358902930096	0.034844847385883414	0.7478038286244393	-0.039182357452864254	0.7165432104747487	1.3210432486792103	0.3759315621122038	0.6917156304339656	-0.13730345001545963	-1.2031895038359028	1.0412939981537914	-0.9066909317535412	-0.4086407397192775	-0.41407294877857603	-0.3624518788266721	-1.1019042985461354	-0.3483547922873858	-0.36335729455659616	0.12526055622505033	-1.124913963149695	0.22370186919308024	0.49598757896080725	-0.8744366862400005	0.15919838596216815	0.1988877853215887	-0.521002603708362	-0.3230267307017639	0.2953192461208797	-0.7067860568737212	1.2659490612800148	-0.4934260843846302	-0.8106788766815111	-1.973170508357147	-0.9892667163924621	-0.39765414104786484	-1.054707359358674	-0.05753426250371805	0.31676645378329205	-0.480594609698357	-1.0402591048454624	1.1861693421667583	-0.5342765746847535	-1.4418573767151273	0.5056022612848916	-0.010265356776986452	0.06436538650101034
-0.19881783888678933	0.6212342876654714	-1.2025074641037743	0.08036594428869023	0.7655648405407047	-0.111702719862801	0.7038273021304831	1.3693325581964542	0.32190305247987144	0.9463230534017631	-0.06563365747730528	-1.2086647831235575	1.0631083017788028	-0.860988913762565	-0.34459371273136574	-0.382255171821693	-0.42498313708859675	-0.9937476178586702	-0.33738125063460583	-0.36239915914235843	0.04656006256352527	-1.1014993590592932	0.39700550503050824	0.5277515767836727	-0.8543766063187868	0.135636346098927	0.1559032925557432	-0.4247665297230795	-0.2777505768407412	0.3024728253850994	-0.7308897590310638	1.1487545027515746	-0.3622427355472455	-0.8818478147129879	-1.8538344789439976	-1.0156491888462966	-0.3635572690486895	-1.1221401247423946	-0.16176876430663284	0.27494804023250646	-0.29516846635526445	-1.2329866148045827	1.1564828415014827	-0.5082309487735939	-1.4312355890946378	0.6176765419634234	-0.05641442908653895	0.004581837854961674
-0.1699720932214614	0.6237481538720008	-1.2905656052406447	0.12793293318712795	0.7840337188739213	-0.1809875901163401	0.6673335344067992	1.3552818226513041	0.2689470690933443	1.1006885928224297	-0.02537187306423024	-1.240023200861941	1.0289040558947133	-0.7917278772022678	-0.185662201316921	-0.3379558231968335	-0.47819202512883835	-0.8848505605777934	-0.3059397551522364	-0.40222319777010257	-0.030250697428824507	-1.1097994598324548	0.5286489828518016	0.521336760871916	-0.9044934097623507	0.0826095943075994	-0.005997690349112394	-0.3829492078001269	-0.19999525230227966	0.30751551240741637	-0.7505148087800876	1.0258918425111756	-0.20157998247673808	-0.9502383857942883	-1.7900147652930478	-1.01902015249612	-0.3496405894554039	-1.1912145583353837	-0.2864458084890008	0.20696024210120437	-0.13847277588793133	-1.346383489061645	1.1152360428976613	-0.4564757695436817	-1.4101775472618796	0.702940052552192	-0.11336242940599991	-0.07548794097528348
-0.08183607840090637	0.618168242754617	-1.3235425328766435	0.18611298681290517	0.8578663312118188	-0.21239453308671208	0.6123972534621315	1.2930109930349447	0.2148419504434563	1.1219590542232465	-0.017395841839270787	-1.2656076877151636	0.9887322607287194	-0.7543449717038391	0.0036001028134797107	-0.2418272597605385	-0.5390794315651293	-0.7835217973628966	-0.27233953016440327	-0.43158144956538536	-0.10517172375199282	-1.1366212651948966	0.6731160121966774	0.479262545329853	-0.9731563248311863	0.0075451190653796464	-0.1311933590703906	-0.42497101540485555	-0.12053049772815978	0.2792295563659474	-0.7762614336801822	0.9101697801570197	-0.09366079681332042	-1.0207234181149563	-1.7581175660863106	-1.0257152608561888	-0.3708277774903325	-1.23611169648279	-0.44756499171165753	0.13423828394528453	-0.06245678598749319	-1.3766259661461835	1.1138367517132952	-0.3876649062493661	-1.3645827121922731	0.7160464771812665	-0.14580430290548652	-0.15584065188620358
0.05842280329354157	0.5935672283751083	-1.293813721493026	0.2875338202213618	0.9282883144498546	-0.24376025959649467	0.5574431880302677	1.2342701511663763	0.16493117550483485	1.1188458321454893	-0.03409207945132954	-1.2794850319460522	0.9237259998011371	-0.7524156456151406	0.1665619017945879	-0.22856814756242988	-0.6129229859429255	-0.6617092817302943	-0.2936869663851086	-0.469538352514095	-0.16467528879856647	-1.1758238891330561	0.833661634252549	0.42257572798276455	-0.991502058299641	-0.07230311513049155	-0.14843079525567698	-0.4884382588857198	-0.05079999752374472	0.2728265165655138	-0.811753066081798	0.8190363867953183	-0.06111062130591669	-1.0800308664745233	-1.686171661208887	-1.0217122415220221	-0.4012591853998158	-1.2683232166494876	-0.602444082632894	0.04668262437889827	-0.04706903475108709	-1.3425348979712444	1.1093590199233176	-0.3076236171589473	-1.3147206087336518	0.702772634719341	-0.1673345247206409	-0.2287805422835097
0.20336962674477826	0.5620639801915445	-1.2759319867562435	0.42058073406229585	0.9742996315517682	-0.2811435893525682	0.5091938742708333	1.168400118356184	0.1607176795391804	1.11579062041701	-0.0599855588108288	-1.308991809779883	0.818038518768861	-0.7477427824278362	0.2577615518744611	-0.2874361503308903	-0.700479725287187	-0.562005233817607	-0.3368015917859137	-0.4958502250435887	-0.17654373806230944	-1.2328548918202529	0.8544589443895998	0.3854434401068609	-0.9856242990330484	-0.1322703714376278	-0.08365100694753325	-0.5512409239008162	0.022634267757924802	0.3282960738110141	-0.8091649001171894	0.7663492634086955	-0.05826094556338277	-1.1136491065716778	-1.57625290013296	-1.0182710494628255	-0.4721919575091439	-1.2889186905475758	-0.6465490550193288	-0.06435972908739165	-0.05677055052250175	-1.196089799576645	1.0910821242998106	-0.2572967464467427	-1.2506188161942902	0.6388907730692427	-0.18839130710321	-0.3172816971177864
0.3516088485974599	0.5345277000679951	-1.257554486907254	0.5591899167663507	1.0537308237328356	-0.3038332509079391	0.46718691551676816	1.0836111969630289	0.19450225628197998	1.0846003892901754	-0.10549473218769104	-1.3538890999386481	0.755652157526019	-0.761442767681521	0.22828287710116874	-0.37658731058885897	-0.7838619461795143	-0.48188003359734327	-0.33862052127662823	-0.42932123269076616	-0.15220765568849753	-1.258884324793846	0.769172496096479	0.4033506603559883	-0.961645712934108	-0.16914585571086407	0.04462364123300036	-0.6638358524280853	0.10050830271553124	0.39317082871209313	-0.7839584142010126	0.7614880089155192	-0.08282711575765031	-1.1427578433881578	-1.4818523796234881	-1.0574819113618241	-0.5794571319141089	-1.2761087037631347	-0.6305244979892841	-0.16501323138854979	-0.09627492322666598	-0.9789299435984878	1.121651254789072	-0.19655162537007892	-1.178608662129632	0.5123946419320774	-0.19359914086164515	-0.3839404953241681
0.49660986790715816	0.5190957583839795	-1.229381352255038	0.6909368367350577	1.107786077391029	-0.3055025175618755	0.4424131248544419	1.002121545164221	0.21072421574975242	1.112116631629599	-0.139154347213598	-1.4034851752315454	0.7600004632527722	-0.8061712725084764	0.1090784859866695	-0.5218236969811164	-0.8412669823009757	-0.3905669204099794	-0.31077690830336735	-0.2760932691366474	-0.10309762582240126	-1.247295878606975	0.6759778269319195	0.4528862176685207	-0.881717092604301	-0.19154033406677481	0.24795750520769735	-0.779830355414862	0.1551388376049962	0.4260303846110142	-0.7840259315740017	0.8081237781612594	-0.13564438167532583	-1.162868945696755	-1.3660098529806002	-1.0852455425332939	-0.7119777566953122	-1.223500699784318	-0.6006219756808765	-0.25924931676745383	-0.11909468397433245	-0.8178850286803134	1.197622002321892	-0.11491399146575118	-1.1401568632764243	0.41481396221197386	-0.20879429217412318	-0.41882602087106025
0.6108005416823533	0.5034313204034072	-1.2223722592893782	0.7930609455170129	1.1247963218953747	-0.31988706230814856	0.42011137791218944	0.9338981871888249	0.22575873544538547	1.224463341392108	-0.16974185451888582	-1.471040166587948	0.7890376847586278	-0.8406336385148412	-0.021664042675813587	-0.6672646993023562	-0.8835312779231824	-0.31757812790953865	-0.28343300123414855	-0.10377630002191615	0.006322562729553971	-1.2553186490440418	0.5685833136611791	0.5105420404403451	-0.7654754974115672	-0.1741404243811199	0.4578129870921598	-0.8532151544618077	0.16496806031001063	0.4442309666078459	-0.7792547038827264	0.8500596623575808	-0.15861375080696785	-1.1347005792326432	-1.231940355362429	-1.0638726966146153	-0.8909611598002556	-1.1501977268644272	-0.5319060792576414	-0.3381256829553768	-0.11425639590324366	-0.7236069617755516	1.295636967897669	-0.07377310494586911	-1.1067144664451056	0.3887685307866801	-0.23785445544086453	-0.44004592692147587
0.7235550252083589	0.5029517967917573	-1.2225774034737364	0.8321246958086057	1.1476411017152073	-0.3313040218918661	0.41068559969895757	0.8715350703110853	0.2790020026477519	1.3173379105813194	-0.21742630913892072	-1.5607551064794762	0.8246064617285207	-0.8578028706803144	-0.13471936647432284	-0.7998353596905546	-0.9454569065651377	-0.2771659055191874	-0.2631249532938533	0.08679437711280895	0.157708666056803	-1.28017933274409	0.5020406595882194	0.5319958205440135	-0.6517497612988553	-0.12820012229401634	0.5853845612229447	-0.9126949271480657	0.15404670174888652	0.42293440932289206	-0.7254208518188922	0.8344875110350414	-0.15866288314735688	-1.1044591235826307	-1.1687788378855923	-1.0330658343703851	-1.0600558658280619	-1.0660497942590648	-0.453630361428632	-0.39588243525570344	-0.17229091312709874	-0.660812852952232	1.419334308595761	-0.06960020359021221	-1.0672654255227267	0.404744975407523	-0.27838988876406046	-0.4275120357476938
0.8609008795105823	0.5185581106981914	-1.2127475779731147	0.8103018478551967	1.1522744091716237	-0.28357536052744303	0.42672720714864887	0.8044191594722563	0.3123652297939813	1.346091707038608	-0.26083652693026804	-1.6132381472149528	0.8481127838999274	-0.8716975585668051	-0.21415057685954658	-0.9501666827144927	-0.9783555727070932	-0.2747596815906012	-0.2203501279077978	0.2600203464923314	0.2864871019515621	-1.3071794218940238	0.4624121715749735	0.48753785165710095	-0.5194556493212243	-0.10111918177673218	0.6595225075726101	-0.9873322009958819	0.12731311535795373	0.3244495590591038	-0.6531097453468611	0.7670955970860723	-0.16364981569679132	-1.097641438527964	-1.1655638027274537	-0.9823141038646943	-1.160151231354289	-0.9697634664094185	-0.43111610840510933	-0.45653228534885215	-0.3156189623258568	-0.6617812081298131	1.5404268149352593	-0.0780020184002626	-1.0801599973938851	0.45011520811071754	-0.3616025052245234	-0.40793313576517765
1.0196676468691173	0.5040125611448019	-1.2041999036247497	0.7504381956080132	1.1034316264018993	-0.18904540816188867	0.45473777448042324	0.7674119676587539	0.31724905466326325	1.3420309825893615	-0.30726160819899384	-1.562507195851523	0.8030468705728578	-0.84960765986319	-0.23335777589152235	-1.0485664829625017	-1.0046572019172275	-0.32668887321179474	-0.1941655385359597	0.3336002327909666	0.37205516431327357	-1.3524238852971389	0.3855800920035356	0.4101724585461392	-0.39016720969582463	-0.072481492583006	0.7260236151060091	-1.0719892732506655	0.08001888437150498	0.1643032009735763	-0.6040246151833074	0.7260674160108848	-0.2013343207747976	-1.0614799240687272	-1.1750317015396106	-0.9114302293392218	-1.2021026692599497	-0.8764122423278629	-0.43421119418661547	-0.5046366113767629	-0.49144334841446824	-0.6984048975384315	1.6301536711882456	-0.13042934281498125	-1.1336863856648154	0.4990729658036228	-0.4418617614150503	-0.41265810151240456
1.175602680623117	0.4139057152101683	-1.1862326921444843	0.648868182574878	1.0066040807617855	-0.10506686970764308	0.46382564743695537	0.7547455410343056	0.3528722478274366	1.3040342038142625	-0.3639715718367478	-1.473588660220018	0.6817491539190137	-0.7862054025263668	-0.21610814510621199	-1.1346279426928252	-1.0566980899760958	-0.4369844196135598	-0.23200326959007408	0.2899190849315445	0.41789272855713244	-1.423004455833605	0.3058425058688321	0.30986101697741264	-0.28125054934668736	-0.028908745774657258	0.7733235279013637	-1.141897815707437	0.004162926539327616	-0.0371228276202326	-0.5619387860196904	0.7254017670553881	-0.23850293627872193	-1.0225400426593088	-1.190271474493942	-0.8484353461331292	-1.2007935749422036	-0.7777629072073033	-0.43713155738368437	-0.5082398331732756	-0.6608083705318795	-0.702452125588333	1.702593899425117	-0.1847610785866413	-1.1398553714880695	0.4763758910353917	-0.46088951765797104	-0.4104512312831581
1.3190591179667042	0.26303014976277095	-1.1528625714884617	0.5454227685457445	0.875841848102915	-0.011484895935682521	0.4370599942088173	0.7241984575174267	0.38137080235877335	1.1903145824522454	-0.4188878825196065	-1.402927692249527	0.48272774661791545	-0.6949429684591824	-0.21410451643021378	-1.2711681521032996	-1.0916083116415247	-0.6014302874167494	-0.2949262370271362	0.1870300819870768	0.4257973462221115	-1.5039849139736767	0.22708798586455795	0.20137116962390875	-0.20524043519461185	-0.0010494309191518502	0.8144412378454546	-1.227245027138205	-0.059940699797724185	-0.2684062542578154	-0.5384427402192548	0.6980093039776583	-0.25417615286266343	-0.9960386963653022	-1.195182630562281	-0.8026464232230174	-1.1710872038856273	-0.6828695099594618	-0.44746515023483735	-0.5056360451597336	-0.7940857491499695	-0.6651828660613244	1.762053010982396	-0.23536800979251002	-1.1252909989429485	0.3821914016388819	-0.452795957834262	-0.41961823069694104
1.4388048672340465	0.0852576690073582	-1.1483152087351332	0.44530192900951404	0.7258385192014238	0.07750144248037323	0.3974539412260446	0.6908135407130989	0.376467825235102	1.0310181633432047	-0.4510209843924094	-1.2827303793056433	0.25868993607712165	-0.5811658299440802	-0.21392027471288247	-1.353157754846859	-1.115941644586756	-0.7867095299178637	-0.3074988375728505	0.03274571271982455	0.430083815276587	-1.5829448225221927	0.11161048441029864	0.1415447747006733	-0.19744795131844564	0.014177517072302404	0.9123139943574191	-1.3750881750614115	-0.0694850174967974	-0.4820050947799174	-0.5560422687785858	0.6501834350842118	-0.26235668753735575	-0.9276481252839993	-1.1789302481093205	-0.7441461582166928	-1.1155614649005552	-0.6008358470175547	-0.4483637235262405	-0.5218899945775839	-0.8560607277925538	-0.6411974532011719	1.7976165346220134	-0.30893990147918665	-1.161957038742057	0.27552232527818055	-0.4403061747079822	-0.47818517139609923
1.5303687701021973	-0.09511586406579293	-1.1615811993237988	0.34345486810196774	0.5831927109367434	0.11117529078325343	0.3642325191461974	0.6837304934021606	0.38941474920229846	0.9039368248648584	-0.4762275328330129	-1.1258387400812273	0.08019107630647808	-0.47462808932142575	-0.21051180294222202	-1.3935898624139358	-1.1245069777834782	-0.9607597274189127	-0.29684510769865924	-0.14647474489237694	0.4509400222352067	-1.6690162732606009	0.06990663456614757	0.12892832407060456	-0.2526855298806313	0.020728834418998345	1.0260422828879183	-1.5224967909108489	-0.05628441888813187	-0.6438167123007237	-0.6194410820159711	0.5832151159251053	-0.25783651222160986	-0.832093674251343	-1.1752089082018684	-0.702243207291794	-1.0585655122970898	-0.5211154438250697	-0.45517790431939076	-0.4801241828048525	-0.866709949474798	-0.6189501137366832	1.7969922354782188	-0.3538055925648604	-1.1841282810241243	0.19767303300147923	-0.4189563107719052	-0.5096189255587843
1.5876131456005595	-0.2525303878538737	-1.1328952042106808	0.246679914433593	0.4557124043928332	0.13623489882260703	0.3351370980955409	0.6933514404010566	0.4281980643407116	0.8124545040582462	-0.4979994266791367	-0.9586933960090203	-0.020256605356323197	-0.40386253241672865	-0.25307163964616	-1.4193510078729183	-1.091976015339364	-1.1359616218430433	-0.26508380043770297	-0.2880331104525541	0.5076320323105663	-1.7328220598724318	0.18239124580110347	0.11685451647838643	-0.32493298753250555	0.010318077645289447	1.1528380511706982	-1.5750751718372036	-0.0405196752259834	-0.7702826119488193	-0.7162159833012908	0.4468781071310091	-0.23690613521609333	-0.7731281787471826	-1.2045239531871115	-0.6723961333089739	-1.0331086627950454	-0.46644291770429397	-0.4297183277295969	-0.40640279086596254	-0.8789553074279153	-0.5718731543341476	1.8029123135659262	-0.40721312870741555	-1.1722309512221347	0.1437644908227747	-0.43101774393537085	-0.5013573088031539
1.6388011339160176	-0.3489436958326357	-1.09762749984932	0.17304911396579972	0.3621238838727134	0.15022788719326544	0.3165345244898036	0.7061562979175717	0.47272705579592983	0.7276240366351606	-0.5028461059402359	-0.7248093749469353	-0.04145232155577351	-0.34463753156552474	-0.3176483615714033	-1.3938354015287182	-1.0600506825152203	-1.27722958906917	-0.16654179616047743	-0.37623070371201905	0.6533950256953822	-1.74621315324393	0.35521427153031915	0.12293987054573167	-0.4077114305370211	-0.01958446984804775	1.2846038256672407	-1.5645697199360187	0.0034981481921265516	-0.8382533421380212	-0.8188874018277156	0.23328547713830344	-0.234646047558217	-0.7526751235831826	-1.2708245601096912	-0.6502975938267929	-1.0205816371698309	-0.47492487011884305	-0.34412922172332366	-0.3685032097800037	-0.928635048858912	-0.5504203627076771	1.859292984517598	-0.5211697435810697	-1.1862387235426035	0.1275488778692873	-0.47076411153759334	-0.5011875495547495
1.6921163096760317	-0.3725130078961686	-1.0902594045610274	0.09946093624791916	0.3089266501138551	0.10717729410592228	0.3318825369388946	0.7224449995511962	0.5323671759643382	0.7077651604000338	-0.4792423963103891	-0.4419066716804704	0.03892765627183931	-0.32058290629451547	-0.35120338434068976	-1.3602170043967816	-1.0236047571705817	-1.3500949854707085	-0.05152948528600414	-0.46138191770569603	0.8388424261329493	-1.719827152695356	0.5368193546913556	0.14896735625415486	-0.4885306204526746	-0.08423818831655674	1.3949622075454857	-1.5216277267633083	0.10193282774524297	-0.8283321486010866	-0.9321140363315402	0.08944478920951007	-0.28746331347589116	-0.7220703430243002	-1.3690983119514075	-0.644000446453161	-0.980724750172568	-0.5257170895631663	-0.24563560483771169	-0.3545637385964101	-1.0061972957717578	-0.5759452120039882	1.8893454536464744	-0.5868439293462996	-1.2025656634657977	0.1537138934609016	-0.4908514703201132	-0.4758368351265158
1.710448058800123	-0.3541893935237156	-1.0628042745540731	0.0014712342071370066	0.26900727429722765	0.0662699569693157	0.3569942328579208	0.7269901471741776	0.5704801621991251	0.7722533320106997	-0.4486167261762735	-0.22152170282576292	0.17508966488701755	-0.3321057621086608	-0.33680950017404127	-1.3275603021310673	-0.9629769062857049	-1.383967214619262	0.027224165191130977	-0.5558442425198019	1.0157860250592137	-1.6565165988265522	0.7491834847777809	0.15222321448127032	-0.5251107661913562	-0.160518873462245	1.460251118441381	-1.4323952873788157	0.2581794814208521	-0.7906644492622807	-1.0317246672824312	0.05579926018619648	-0.3491980991740836	-0.7144618919915058	-1.4586129916300044	-0.652778997624577	-0.938874011829812	-0.5979504907709592	-0.15857383704830214	-0.36537340398595	-1.0616380915554375	-0.6161195370637473	1.8477111590223696	-0.5850235361374562	-1.2058124981096126	0.1590473472789366	-0.48737958114782887	-0.42018409485828145
1.7187129272152717	-0.3172515444081143	-1.0375886352263926	-0.11058397530361146	0.2591614959523427	0.054914822076484404	0.35900387991093263	0.7300356267997272	0.5538751576435669	0.8419044247068358	-0.4210440823483628	-0.11998015967289959	0.3022093808402827	-0.34922189355609584	-0.29109452406076974	-1.2669735255591492	-0.9275043142588768	-1.370784398053247	0.06588141392787678	-0.6038738511053857	1.1902637520025254	-1.5361750422705482	0.9027821061786302	0.11722273853978533	-0.5458165090623062	-0.22830230541568514	1.4614390711461362	-1.3485050364306865	0.47966938145728405	-0.7756067512700558	-1.0891369401147208	0.05991418100199556	-0.3997552774338879	-0.7669516552964052	-1.5022564610208105	-0.627332903962361	-0.9070730898648399	-0.7242594478416106	-0.05613648182819593	-0.42023705849345455	-1.0849067656292946	-0.6471069027464307	1.785431937539673	-0.5887483407032439	-1.2596635698449226	0.1123138550796502	-0.44057671152661165	-0.35983468205089164
1.7529511607973691	-0.25904028415748687	-1.057932100175504	-0.22110476581763905	0.3099777244905438	0.0013746397687200234	0.3439759882313457	0.7267825008360689	0.5030259222398679	0.8871331603582121	-0.3840261383856309	-0.1606365971470439	0.41251807381647587	-0.3661787228494175	-0.2102815007955486	-1.2228992544561719	-0.9020678702201274	-1.3167986047836926	0.062383472599578826	-0.6277289661624713	1.318535186181165	-1.4049977932970763	0.9135739876993286	0.04966368032715368	-0.5691494322115076	-0.3009505769830118	1.4153998428537808	-1.3087836927459253	0.7343507146860128	-0.7780225501691203	-1.1162564182656076	0.1089301495431505	-0.4757384418447531	-0.8155303328175932	-1.4891431680135976	-0.5503391578215814	-0.847519368363624	-0.8790239872062431	0.03579255795632061	-0.49382694598721794	-1.0920644392190015	-0.7092554414513613	1.7077605130289313	-0.5299916491316191	-1.327035388704129	0.03721499862839451	-0.30853219930528186	-0.3254867274572798
1.8050740276712631	-0.19601925677182067	-1.0380673049898992	-0.34841891979580775	0.40232211615662383	-0.06490142886167521	0.3389251938680293	0.7252136173926047	0.4235440665241028	0.9236216700521641	-0.3462831006751748	-0.3294543901652953	0.5006122007158178	-0.3829231492705889	-0.12582970361300222	-1.1651771008900167	-0.8572296487130464	-1.2845716569538275	-0.003657659678708708	-0.6807212248423223	1.3467890090886412	-1.2931544306114482	0.8767854685073189	-0.034581651299440394	-0.5567037222492918	-0.3613070204592577	1.371300129181432	-1.2815104149392087	0.961206325667691	-0.811046286575742	-1.139729958275049	0.19715889291722494	-0.5765580043220304	-0.8109567133765294	-1.4352723426866592	-0.4775591162430827	-0.7773720528449417	-1.0073228451366156	0.07458097170194662	-0.5292805443937919	-1.1060056919599284	-0.7961591112345247	1.5607273008869234	-0.3932381100733625	-1.3719576651689418	-0.06603397057544999	-0.15928605436671098	-0.3138299257335834
1.8598389426450794	-0.17227557248587033	-0.9677883264976284	-0.4797183008904706	0.4916634381750275	-0.13041499297113415	0.36295203606817467	0.7614825111150666	0.3104116998462681	0.9120776105464472	-0.3372385102430412	-0.5119504263494337	0.5532831006277539	-0.3925343792353844	-0.04589182850511305	-1.0507354118097252	-0.8026364643985883	-1.2856822218439423	-0.07563529809702114	-0.7495595692192059	1.299130847773259	-1.1678209280057128	0.8457205787857973	-0.13537759558053306	-0.5114182588089499	-0.39043119361437256	1.3406800421181149	-1.2368047327611826	1.1017594619326385	-0.8634902316078505	-1.1379069892043243	0.2779242995175434	-0.6789252355215424	-0.8220915532307039	-1.3543901589838563	-0.3957196098556805	-0.6838020189948724	-1.1043553858086537	0.10750369868423611	-0.5263611457119464	-1.1017908946196493	-0.8925973550739007	1.3364316878111453	-0.2970653365476513	-1.411337131063239	-0.22438732362123498	-0.05542246075160273	-0.2958354454028274
1.9218254557586902	-0.15174324329612093	-0.9432223104204234	-0.5645588845843238	0.5556073711730735	-0.2199989700657614	0.4063461848234346	0.8233149762398723	0.22344131266427233	0.851592153035756	-0.36366626920612555	-0.6207193381619965	0.57249569831584	-0.3928352833042633	0.07103257135738991	-0.9574305481933951	-0.707617502951118	-1.303081071789104	-0.11373287622123965	-0.8078092888900095	1.1782109384783777	-1.0283633875687952	0.800237385818005	-0.24243331490542602	-0.46421807075903637	-0.41726889215096313	1.3111509320285495	-1.207409916006047	1.1316032613051095	-0.8848806063257788	-1.110787511053436	0.34951181900419404	-0.81639752392866	-0.8526963337895864	-1.2531038938837256	-0.3116562038381868	-0.5500528595462474	-1.1579583402173301	0.16895612766861756	-0.5255458181521523	-1.1067040015784397	-0.9992405727078107	1.0957966592132906	-0.22094489436859105	-1.393595498902383	-0.3902266454788835	0.01608943830355603	-0.28214153269829223
1.9659137866158898	-0.11175388028820252	-0.916399708315249	-0.5991472461354734	0.6011038763353864	-0.2812878469646386	0.45103860114391037	0.8851935849953693	0.20350381584496766	0.8038883091486453	-0.3894452600791392	-0.6770251193455847	0.5810285660390517	-0.38318865286077675	0.2007157101452079	-0.8666629220964571	-0.5925046158982092	-1.324202370717803	-0.14375520693612615	-0.9147028065145028	0.9840523267365461	-0.9150541359638023	0.7726459964239969	-0.2981317467192821	-0.42387526852015106	-0.4544524829330783	1.2895253440154995	-1.1820281307557465	1.092903664664593	-0.8704561760061237	-1.100614893522979	0.43362564156247246	-0.9986293744297328	-0.8242928747373816	-1.1641461494293739	-0.27260920822772233	-0.37693017100229714	-1.1751461088931527	0.22247115924559274	-0.5565019645353402	-1.1279026864260007	-1.0943380170705295	0.8815328875515952	-0.13656266762631503	-1.2799562863687817	-0.5635758529816531	0.031374768555574965	-0.29379833442198605
1.9648976142697658	-0.09762973027232338	-0.8510783809450327	-0.6057324609964131	0.6310487708222272	-0.31696069360617984	0.5196511527413626	0.9110801618125492	0.2090962741266546	0.7841454536120673	-0.38022893691728327	-0.702589696092306	0.5181509736053183	-0.35750560556995375	0.29999896557306804	-0.8146700145418333	-0.5210186911124417	-1.3139399284924647	-0.1848510204846007	-1.083850558489829	0.7787627227726024	-0.8408088431289222	0.7915208661282105	-0.292123913085915	-0.4261462209640622	-0.46946862120793165	1.2341279576816278	-1.1163626661958028	1.0165491230720134	-0.8041037965357118	-1.06665365490913	0.5040634037623501	-1.1908105238594866	-0.7744318740084173	-1.1066552451448424	-0.26425202751253174	-0.17708181846371546	-1.151267298576525	0.24965300131057666	-0.6399546854137242	-1.1397739499406363	-1.1468030039996204	0.7087311900605454	-0.14854925675532135	-1.1022152812958201	-0.7103534587273092	-0.03125450495489822	-0.30296533383576574
1.9290470538984839	-0.08941970480012995	-0.8551812646322485	-0.583355517294189	0.6327004591284509	-0.3186299602601156	0.5971381634490094	0.885378159518134	0.24780298024751213	0.7772422220483477	-0.35034744194530293	-0.6685434139763491	0.4132458237289013	-0.3444959296507553	0.3805356262622876	-0.8941428413588983	-0.47566135850253166	-1.2498356551129546	-0.22154942207749836	-1.2112334334342074	0.556603788981356	-0.7489728832616587	0.8346447003829762	-0.24704578072717145	-0.48648231040522427	-0.4667929594202949	1.1202057176891267	-1.0572918648730982	0.9318611100556197	-0.6631900122097212	-0.9862404636783276	0.5873905502823111	-1.3442262567226841	-0.7409632382855066	-1.0632142976537584	-0.21319597389956613	0.05879683768179089	-1.105947306496427	0.28444775598329536	-0.7862139292853582	-1.1542638745246723	-1.144469019725444	0.576487409359473	-0.24567423595950943	-0.8763515484662776	-0.7735656490459956	-0.10033157264247668	-0.30882202790568225
1.8686457696448286	-0.020528145926383606	-0.8846878364828129	-0.5518573051114399	0.6305983103750773	-0.24186430240930323	0.6107966496146	0.8369504191088171	0.3071175120913009	0.7759079840150231	-0.3175655719824322	-0.6157019913238624	0.32225889092766025	-0.32185732352741886	0.4650334838741668	-1.0586949714471658	-0.42463706302004106	-1.1574531090684412	-0.26286510622375225	-1.3137293551830898	0.3399296919372365	-0.6357824875149924	0.8619739388088717	-0.16946720642276633	-0.5923932984021295	-0.4754685900650534	0.955856097576514	-1.0214301884318358	0.886608698278426	-0.48324817576681367	-0.8832089524959568	0.6631535041261695	-1.4574763013182557	-0.6915724227327312	-0.993799916522901	-0.15331455017560425	0.30126124524119585	-1.0973658590388917	0.27968032546501087	-0.9948325810368065	-1.1812485533541592	-1.0970941048836496	0.5014208192073246	-0.31521325653736343	-0.6411647618737745	-0.8021462647973481	-0.13133058310932733	-0.36243765719307597
1.8051824193881838	0.08028806066843834	-0.8154345789123475	-0.5477868324951335	0.66676384913211	-0.15967867999076849	0.584653453438276	0.8003354481561802	0.32789770810373464	0.7798140141995356	-0.2616570277500608	-0.6161798338798763	0.23234538924724854	-0.2923156240592001	0.5579834302687023	-1.2721707701553129	-0.4021855078225752	-1.0671477306887762	-0.32390917946161224	-1.4381395535858545	0.17241171582431414	-0.5527418611639208	0.8417227765220551	-0.07037671168920803	-0.7218153234654052	-0.4848090821237106	0.8034102484441755	-0.9451825898400426	0.8729807421608461	-0.32854322879373776	-0.7666289551336433	0.7124720403743664	-1.5584432608166945	-0.6244000586988152	-0.9364609036631688	-0.11501665759843169	0.502217292971716	-1.1398004948723952	0.18033805602640718	-1.2049503834627193	-1.232175276246775	-1.038148587150729	0.5026048348248671	-0.3753422445279579	-0.4372635462420515	-0.8047053659566743	-0.1243191705600974	-0.41879772766298984
1.7700364051768809	0.17824165661189526	-0.7670376467518965	-0.5672654292035452	0.7108875224554853	-0.11823552886647896	0.5711728121446346	0.7301509858764574	0.29495583055406854	0.7654274475793466	-0.20637817019334487	-0.6090520157526772	0.13104260143734636	-0.2696770179358626	0.6386582722459204	-1.5260991380234339	-0.3639010639887434	-1.0125038248917442	-0.37294032276628564	-1.5249122275113205	0.035267751613557684	-0.48750980425216295	0.8452618145915961	-0.0036316180333540436	-0.8674011865118111	-0.47880911326658887	0.7021918292127007	-0.8495088514796396	0.855910183888127	-0.23922903260309702	-0.6333046492698677	0.7536414197128397	-1.664765645417487	-0.6042462122832939	-0.9330180313678402	-0.04834648763523912	0.6592280514510851	-1.2093972774410617	0.04779849554425084	-1.3718821261085157	-1.295447115609445	-0.9802459134552037	0.5909969825635313	-0.4600325378132693	-0.28000079110115983	-0.7414214251381961	-0.05866890257503843	-0.4629634254559286
1.7334677496810023	0.3163008637115493	-0.7963048837207025	-0.5766637455584784	0.745165417433974	-0.05198006846638338	0.527405189158286	0.650484007489905	0.25159512661660066	0.7347399728128929	-0.17117296059992107	-0.544284439306353	0.05959575378478037	-0.2504722582456188	0.7053768041351587	-1.7143662542808524	-0.256401806444027	-1.0219024944247692	-0.40985859495696253	-1.5606826163095866	-0.10083916363240882	-0.3968227843487251	0.8822469470096923	0.018461705650638968	-0.9861363765449166	-0.4953982163499302	0.6216777285497749	-0.813366007225939	0.8416649335910049	-0.20200696607091712	-0.5196504047371067	0.7822844959796862	-1.7473079772702242	-0.6281401680548242	-0.9304105619088769	0.006899861070214658	0.7348534231917243	-1.2943909179118038	-0.09717132880233442	-1.5058062530271203	-1.3585443775674897	-0.8672959723570282	0.6938556483928886	-0.497980734705335	-0.20571785278582438	-0.670364513508679	0.013203712238277437	-0.5233411314713869
1.6474724712696176	0.4516573013637187	-0.806442425497865	-0.5401786716363796	0.7665515634249326	-0.002025718230043058	0.44312450434223327	0.6316343343529758	0.19670476553675004	0.7052320418150284	-0.14485969012332078	-0.48324005277563453	0.0023946106679835375	-0.24558699218616437	0.8002152281323589	-1.8287874817682426	-0.12296862338701722	-1.055548497392007	-0.42950703110392274	-1.6084419815732076	-0.21039762537966694	-0.28410781203536367	0.9104500219959691	0.0345471957012663	-1.0598310097737902	-0.5277007513861157	0.561189116338391	-0.8036784980518539	0.8365129014002125	-0.21291324265407247	-0.4231455729437473	0.7704843554049637	-1.8030240512708204	-0.6448744859162797	-0.9334230751672908	-0.008058790125882115	0.7116321039861424	-1.382394283432869	-0.3038431858253591	-1.6059863393258187	-1.3924622733235945	-0.7023031478687038	0.783948473109475	-0.4798328147156248	-0.17839805842570583	-0.6278882176305141	0.031284589616028875	-0.5588208143876898
1.5396091639696265	0.4969068930812566	-0.8302733415811103	-0.45968560843324047	0.7633554392999053	0.002652350047039966	0.3813056268531839	0.6408630604910062	0.13218082049905938	0.686862097877958	-0.11312729795320356	-0.43933826794189806	-0.07223614285145248	-0.2798723557990684	0.903137257477548	-1.9228903475076091	-0.009153514091187758	-1.0510856718150574	-0.4609285383501295	-1.654334211157797	-0.293891589811792	-0.15271266065495587	0.9817550853230046	0.04526439569885312	-1.115179909534207	-0.550565497571366	0.5474912943346106	-0.7814662408690609	0.7906431954434758	-0.2708455075151224	-0.36510313796355365	0.7391585121356615	-1.8626952786726938	-0.6625064300231756	-1.0206846987114409	-0.03680561902854829	0.6360470120706643	-1.406695947682183	-0.5121873875851624	-1.6658734636372228	-1.380591009808958	-0.5067947204765213	0.8734600537956336	-0.41721128833137805	-0.17069842198465568	-0.5463318161977845	-0.011618040870086777	-0.5172015053208013
1.4186575568515494	0.4700971638844503	-0.8858674155428847	-0.3422386210590008	0.7403819564951724	0.010009488262541473	0.3288058206542005	0.6527450453937199	0.09971774930912818	0.6643734191423649	-0.08091787042274082	-0.3957152245991688	-0.14320995306094106	-0.34879708781179464	0.9470558768468191	-1.9368246922713663	0.0845892992284858	-1.0156092933807777	-0.5445193419783979	-1.691922600485648	-0.36040099675386006	0.015527806806795042	1.0671944550141896	0.05361722246008369	-1.1381788690887176	-0.5583330248215332	0.5139376914085357	-0.8002022414616807	0.6785093335212877	-0.3375497023591856	-0.3699418830278155	0.7197336653434275	-1.886524463761134	-0.6775096115541354	-1.1602476028596584	-0.05078107249344606	0.5248142748872946	-1.3855532510476696	-0.607111671674361	-1.6970137162435937	-1.2943747115524586	-0.2871767321244934	0.8941910908809575	-0.3209825027069314	-0.21316238079057886	-0.4632208206028432	-0.11775865270857477	-0.45221200639038106
1.2496342232794637	0.4022809003822848	-0.8727039970463977	-0.19879175624027454	0.6773174938939451	0.013203763958347377	0.2948196656249814	0.6885294309939325	0.1039887020379523	0.6559232449313124	-0.03502706875759894	-0.36330157121625417	-0.22151584363813487	-0.4279348579270759	0.9450752783854908	-1.9351877648394997	0.1389878168793818	-0.9583535034903228	-0.6345063811784122	-1.7303462873541164	-0.362982096399571	0.19070153267094833	1.0741414556692113	0.07257096856792918	-1.082852233567944	-0.5510681976648015	0.45374000639015355	-0.855336693410222	0.5057856736686726	-0.37434959044298954	-0.40376808689568355	0.6995826560542862	-1.8394065493285254	-0.6640238458190442	-1.273837073368103	-0.11302685266624306	0.37060296425664724	-1.3386164645190504	-0.6344432759545782	-1.741462218696941	-1.1658857417469917	-0.09194143055162904	0.8095662655617429	-0.2013966719105431	-0.29036747028534426	-0.3737240305262156	-0.25958757986998504	-0.40165204357424844
1.081328984831972	0.2949402664653141	-0.793774772113581	-0.059330118538041196	0.5861743300869335	0.009494282505154047	0.28658544805379943	0.7342577690078748	0.10942794228452675	0.6937266558754958	0.018133751799191272	-0.3569502472425748	-0.29974895922408556	-0.5259941839030673	0.9407686282428275	-1.9856665145196477	0.13029270590695016	-0.8831024491766815	-0.7047250548144968	-1.732827612401249	-0.33606491438004993	0.33814222492548984	1.0550699727389108	0.10834664884920178	-0.9563468238983178	-0.5487330746501373	0.4123313692530619	-0.892910937436346	0.2781703160044774	-0.3954585128619952	-0.4294471944227897	0.6753167259493447	-1.7637673113003767	-0.61341482321888	-1.385451955354228	-0.13400173759848052	0.21707641065374292	-1.2623037665488324	-0.6193921733235503	-1.7793354988938788	-1.0263983954500246	0.05519889720123403	0.7064923241655596	-0.043246511136019926	-0.3541445793603251	-0.22728126044626462	-0.36818556781093503	-0.3280331161833281
0.9677209165352199	0.20710025942211918	-0.6992545891693454	0.019948196292691657	0.4822895707747775	0.01584161743617448	0.2682674262431791	0.7745642304157261	0.12875256696337206	0.7158672725154398	0.061677539491438435	-0.3649939302688022	-0.3604251081727246	-0.6176106227571726	0.901778474812218	-1.968008159848401	0.08947759544681415	-0.8368083460720077	-0.7756832931885642	-1.6894658430132423	-0.32055527097325653	0.41840954791560125	0.962530680994633	0.13931606222378004	-0.8482316761764406	-0.5643329936786572	0.3860024582865047	-0.9320699454962277	0.023678919446379322	-0.42536281962225375	-0.4481270009499555	0.653511679861697	-1.676164348387618	-0.5555606744947912	-1.4849661538317633	-0.08376501542817912	0.0856030613267394	-1.1633310725385693	-0.5210233582839685	-1.719264268359297	-0.903321325187998	0.17718681995685603	0.6050544770772539	0.11876848445112409	-0.4406727226180561	-0.08983121967385403	-0.4471823188479049	-0.22105649648114856
0.863732613115119	0.1829061135615853	-0.603110348098919	0.034035015137613346	0.35420865030133364	0.014543298927555917	0.2599442862360243	0.7996432936958235	0.19272109662377024	0.6742545153022035	0.10711038721064689	-0.41188223107762	-0.39941430973102376	-0.6659499764106804	0.8163133481843394	-1.905006915314481	0.06036411442967422	-0.8402223048082913	-0.8195774597996763	-1.620357255314391	-0.2973023286293398	0.3724915679819698	0.7568514005951166	0.14334712479068284	-0.762781524414381	-0.5822842518538878	0.375916982262482	-0.9804563699462012	-0.21162887337826133	-0.4592074585673929	-0.44027247989214524	0.6409652056095958	-1.544268580614599	-0.5213226448472175	-1.5034969076566336	-0.04319640428133642	-0.013626287958514971	-1.0650050963077127	-0.37263396335620713	-1.5483873923596552	-0.8545892896678342	0.2718125015407522	0.48342378182068907	0.21908615328312964	-0.5718448422282718	-0.005476548749145549	-0.5143656288051468	-0.14480630073997752
0.7634702749641403	0.17003163113970338	-0.5444562067204285	0.04275136749400353	0.23762519647899533	0.00840204629948955	0.2835087317691044	0.8191389776624153	0.2488563542389277	0.6071365411910754	0.12313877531822141	-0.4693427984382389	-0.43858544876743116	-0.671118446299668	0.7543160103017601	-1.8818034689677874	0.0461318183603772	-0.8425462646709432	-0.8158796361097596	-1.5112280883900053	-0.29787846694311415	0.25801356710342904	0.5601944826815293	0.12243598772486726	-0.6704517226016499	-0.6110354539719365	0.422489577075334	-0.9927255108526938	-0.3863706103562997	-0.49065975297170966	-0.42100752279906944	0.6209352234032706	-1.385693952010603	-0.5223057593065115	-1.4403100749423285	-0.011242478017379438	-0.07120629802682232	-0.9664303824693924	-0.287693826949279	-1.3676213820863643	-0.8635924958207394	0.3619440219158614	0.4387756292610197	0.27725471781804656	-0.6765320678153508	0.05541570874285923	-0.5552843226213856	-0.13034847141762645
0.7068491518380666	0.16523639502320012	-0.5485761857563423	0.045820205487449896	0.15319603838429502	0.02857750375880569	0.3124796614093963	0.8491554094263609	0.30901358527584527	0.5103559418173502	0.08728479763473095	-0.43676986420332	-0.46873248888973745	-0.6608877079577686	0.7292591367444612	-1.8437244445840186	0.05616796634845432	-0.8411477755500554	-0.8109425417778157	-1.377875292787674	-0.33871515062340973	0.16376087145018398	0.36816889853795653	0.0932495443318035	-0.5820404269666503	-0.6543649587995909	0.5330661543483264	-0.9412973618863198	-0.4977684676797999	-0.5037238305132486	-0.43277805149028425	0.6022768814688829	-1.2302637931914766	-0.5429084188447527	-1.3743385661068033	0.0028734322662587576	-0.0834110850507446	-0.850966385084209	-0.2613107166988774	-1.1826209286799483	-0.8690792142518751	0.45262179392960533	0.5014638743206862	0.3356753367972643	-0.7288756806088926	0.07679735768152604	-0.6117588835082619	-0.15320938353594526
0.6785453647573364	0.18037771633651872	-0.6007682853274696	0.006926946195491215	0.08416833748268247	0.043003264965669474	0.33218487322121054	0.8909384670162963	0.38713563092996683	0.36743777798693755	0.03318898777166551	-0.3177074273299666	-0.457616108977407	-0.6287794737844028	0.7141513159231512	-1.8109449727609142	0.12559907635218065	-0.8348340084895772	-0.8098232005527605	-1.2726523702444195	-0.3467349959511433	0.10213410890767823	0.21583734014965866	0.044372910708093335	-0.5220160368805342	-0.6661540867972351	0.6736809642986359	-0.8235647306044551	-0.545323861588359	-0.49445935900712856	-0.46685181905911516	0.5940873821982232	-1.0878291384051155	-0.5783646555397188	-1.3321127500140717	-0.02547543564997609	-0.06294893386872163	-0.7524911662888746	-0.22706509014868875	-0.9638501337645993	-0.846483910167294	0.5093326458681069	0.6055496108809472	0.3602086360426129	-0.7424428110848431	0.046422979435315676	-0.7055449806297797	-0.20224151311644745
0.6445510125383109	0.17789291216705747	-0.6901085776165965	0.01080561643721146	0.06591396412430042	0.009885838880767713	0.3444739538728018	0.905635213391108	0.42465489727868466	0.23629571505934352	-0.02031529824457561	-0.19832642875260398	-0.430471037243864	-0.5778558851864011	0.7321609437924576	-1.8551010902354836	0.23967374119942889	-0.7786270854397892	-0.8340889192530774	-1.1852900745255734	-0.2852725606377359	0.05853381821141997	0.17033230126785515	-0.021209376438074863	-0.4472081916693518	-0.6347434390235956	0.8347576534899908	-0.6737789687043859	-0.553467396341548	-0.48906485661116006	-0.5259745320071433	0.5821258721797443	-0.9958779633679763	-0.6320085097316148	-1.2932032300293421	-0.08924283135915571	-0.020373158673057418	-0.683839586628574	-0.1943670064892494	-0.8367116362146113	-0.8417703202423649	0.5037211517621077	0.6979243566058895	0.3109179891569839	-0.7292003640732723	0.007486374880334057	-0.799015451462908	-0.28683820523744846
0.6292542314879792	0.167924633452148	-0.8047499859768884	0.08697247052458795	0.11941150484792504	-0.04761112364373439	0.33636422771198254	0.8747189808287048	0.43836791142145304	0.16511701649896576	-0.08137582436866994	-0.05939370559169388	-0.40600044643849326	-0.5463848596294847	0.7389318269044474	-1.947853490843554	0.37343136869570914	-0.6880543488458393	-0.8808813801076409	-1.1048804024536447	-0.22217389251320768	0.051659987738177204	0.10510040203546281	-0.077934954002152	-0.34942365114330715	-0.5861112590168087	0.996391953134597	-0.5398152864316463	-0.5526126813237201	-0.48223963836234923	-0.6042721788842635	0.5780916360858229	-0.9678233970061237	-0.6746885004970372	-1.2944436766651592	-0.17309555214853495	0.008729015006096056	-0.6539661999720451	-0.19586462864158863	-0.8307150335167611	-0.8709995657027715	0.44408040467091936	0.7771672927544616	0.2583506344954321	-0.6834895706235313	-0.017985052546603642	-0.8702117242296744	-0.3940694638122279
0.6198918969390151	0.1668784001176366	-0.9241268059261751	0.12192312544996291	0.1645219010555389	-0.09775094795273466	0.30067076191206177	0.855315584123494	0.4520234688010545	0.13522234983926945	-0.15243501164558268	0.12425711676947737	-0.3624446141797098	-0.540844684714237	0.6743320747645377	-2.0284721668629224	0.5190852922985426	-0.6400943984059893	-0.9083052401215064	-1.0228001353004788	-0.1630390559874461	0.05009505227020596	-0.03560913009977904	-0.12533869938026374	-0.2623927383663679	-0.5703005302716878	1.107768580188345	-0.43000647531855646	-0.5586669126999967	-0.4714037248539279	-0.6433872436363305	0.5796851593429245	-0.971925947428568	-0.7047376076658847	-1.3633264378092405	-0.22358977848652564	0.017207918202584903	-0.6626968899940616	-0.21538363736043112	-0.8155920223270122	-0.9337227332223236	0.3745078096045097	0.8019455104961117	0.21250473168192188	-0.6447594716579992	-0.028819378015527763	-0.8972654060916497	-0.49813188308348294
0.5794482375632483	0.19429843209290695	-1.0269211376396314	0.08450035102986393	0.2080449604493777	-0.1749905951003475	0.22336159607636347	0.8744651908599078	0.39029575290421004	0.13756210059336138	-0.22334154760718844	0.2592874590562781	-0.30247802139568825	-0.5407561835175086	0.5837772706953324	-2.0802399968956644	0.6289638090645671	-0.6309013890378026	-0.9355292177737564	-0.9198128620571138	-0.09487037070171016	0.01465619717906409	-0.16775506394329104	-0.18652170189812828	-0.2079121439521509	-0.5875382786368795	1.1464861407901843	-0.3879591070036045	-0.5978176089332553	-0.4789325738500402	-0.6182932866751377	0.5565891577052178	-0.9858058335883285	-0.7258745685406993	-1.442892229163831	-0.21048047540387677	0.03102389823296826	-0.7102306467805946	-0.1959644701184094	-0.7550736766789939	-1.0362495489968304	0.31677894324855416	0.7228102121309549	0.10835023408666275	-0.6308676577176661	-0.02872371068246605	-0.8810331969744626	-0.5922633863231409
0.5221496662064281	0.2674039863417611	-1.0764634581627632	0.017710501922468026	0.2625721250522054	-0.24664541183787284	0.13760479882314536	0.8847321486884668	0.255827774836646	0.1803737383582829	-0.2841921781727308	0.32909229244724403	-0.26778254432070997	-0.5296404332083157	0.48527704256613885	-2.1044665228872725	0.6794906230735113	-0.6182121568673974	-0.9801229726505287	-0.7649388709964847	-0.0359429439689082	-0.056756364365691314	-0.3644775195989074	-0.2536350176153817	-0.18186298356611744	-0.6123327445356372	1.1630205029257221	-0.4507106505982604	-0.661944977354137	-0.5275534584884836	-0.5889682410065854	0.5110829745657749	-0.9742842997672195	-0.7291017486135971	-1.4909658651111317	-0.2372374993743575	0.05452717621467995	-0.7821406890986833	-0.1738745433713815	-0.6569187588352691	-1.1840667314574271	0.27330227873703367	0.5555626242640113	0.004279754639500135	-0.6087427987876516	-0.046733086130807955	-0.8406555767954634	-0.6708053319177589
0.46875319665872384	0.350870156805967	-1.080703104639553	-0.09483486921223853	0.29423305933772	-0.25054036736372576	0.07020159235493709	0.8913306878771603	0.12300689064656818	0.23407198500380572	-0.347294415639098	0.3596543059256064	-0.2556109270353596	-0.5249675700210115	0.3365709464636811	-2.1039345214719174	0.698308400551156	-0.644762884147774	-1.0047884560740776	-0.6158628275707361	-0.005684159729498412	-0.1540398844062743	-0.5881141413142388	-0.30840320422149126	-0.17411502816924496	-0.6628135635956997	1.1740030044614993	-0.569849120942328	-0.7414097319282549	-0.5802084927447844	-0.5656072299521309	0.4402014463955631	-0.9295493038434609	-0.7169410501932046	-1.5491909112821654	-0.2804045616679388	0.08107158099607983	-0.8502201722618155	-0.16928183543753708	-0.5044788060426061	-1.3178678422893975	0.24442543074908546	0.3714374319579229	-0.025742730281745396	-0.5964512104931992	-0.06861698856804063	-0.7865482130715102	-0.7323713526720437
0.4307754488428862	0.42429539346258804	-1.06172726758618	-0.22202115494068148	0.2678703979306101	-0.21968984661133187	0.03621543732571826	0.9060274342519727	-0.04405822439165139	0.2754333640368535	-0.43081376652821257	0.34416424306817184	-0.24927950279723965	-0.5201531049189412	0.20794719755052848	-2.0764750638023783	0.6693030676804389	-0.7285694013186078	-1.0167813977711018	-0.5022377944718456	0.02058774737859532	-0.22578920421628848	-0.6838429365038994	-0.3136939738405522	-0.18693923020544562	-0.7200240774549689	1.143164722003431	-0.6888342270250571	-0.8149152234614105	-0.5998866993109473	-0.5475575855728705	0.31241701812058087	-0.8646454821902061	-0.6996510589417133	-1.5957709482189932	-0.319287690989872	0.08820111004965622	-0.9136731359261019	-0.13853066057614216	-0.30809006768808295	-1.39148962778352	0.1827983140628548	0.23419925810648778	-0.07408117148890517	-0.6139841175698106	-0.0809819913659057	-0.7360705516640421	-0.727759559757087
0.4133514803480014	0.4979531264157663	-1.032186505038227	-0.2717192813345701	0.18622980450874724	-0.18214165101289323	0.043951689255447526	0.8808791555258386	-0.23006491902093126	0.32296317687613624	-0.5088376700661594	0.3195354413269792	-0.24514952204421533	-0.49857651315635154	0.12361055144131257	-2.064054876913101	0.5868725504766362	-0.8035736634344468	-1.0618148938434309	-0.4071858478643624	0.0679232712382656	-0.28143355522300784	-0.7069559135259575	-0.24658065812329935	-0.21350046810334605	-0.718013277081232	1.1335398807016592	-0.7825142299881565	-0.8486764666655902	-0.6015988674627117	-0.5537466780969322	0.1684956454699086	-0.81327762031399	-0.659728063073002	-1.559722050067883	-0.41203601029962195	0.08163549854833949	-0.9235977664639472	-0.10600729950113985	-0.1792420123514275	-1.4292731660706495	0.05437951974328037	0.1880226490223564	-0.14908137169329003	-0.6048465972150665	-0.10363123246760356	-0.6813093906284281	-0.6677213722384333
0.41352761688799766	0.5227866370918328	-0.9886275565589516	-0.24373744601931246	0.08929500638121424	-0.1308477658073423	0.06744499683974843	0.8250684342060965	-0.36489678992188906	0.3524324343078148	-0.5309339479573147	0.30076021089695	-0.23618000437354641	-0.46609657395672066	0.044432673417420285	-2.057814091079114	0.5132020331331153	-0.8379806090115768	-1.1068883663880844	-0.3574610766228154	0.10634017400071456	-0.3415548102267079	-0.7310519566784452	-0.12818757532899108	-0.2553127101588828	-0.6832783222381049	1.1790699864062577	-0.8280122941830619	-0.793119990506812	-0.6069699155004387	-0.5801909825179179	0.06620758930851475	-0.8035739830872558	-0.5629554049929594	-1.4718781760620194	-0.5133756050224646	0.046592050657868325	-0.9034002727378029	-0.08930881250254072	-0.16046317758711148	-1.4599489100265335	-0.08250617497517347	0.2572767988702097	-0.15560678119576443	-0.5684356658522598	-0.13771271986984912	-0.6033496973961647	-0.5788241124912136
0.4025665045144642	0.47589504027985485	-0.9396664778915067	-0.19378358312596847	-0.035289483002435076	-0.13954443899205132	0.10296061776771737	0.750454183380119	-0.45832148683309465	0.3333083558301694	-0.5008043945979577	0.24760022654045147	-0.23832686661520794	-0.43405914074073876	-0.005773194555844003	-2.0145173605062743	0.4672823301618019	-0.8807579232975498	-1.1286755438043463	-0.3785154881613577	0.12168849867965485	-0.36851528075719886	-0.7216145218263385	0.014857005470615092	-0.2699180513667773	-0.6550298202134898	1.2350734710588795	-0.8467482947756814	-0.6694474758439583	-0.6313859024317597	-0.6085707849646113	-0.03821861198265858	-0.8025667701092909	-0.46319065942811033	-1.3793762983624738	-0.5902523038142935	-0.026878350436633704	-0.900813401620168	-0.061078634930914456	-0.20717355649666472	-1.5158884983948657	-0.21973948437275972	0.406161380886915	-0.13552644379974196	-0.584136430522723	-0.1433092588537965	-0.5298764064060153	-0.45091051881929073
0.3766608841705906	0.4028185480680707	-0.879012180715496	-0.16307389181653417	-0.1915563571690812	-0.21099317342662044	0.17167987628833792	0.6538986361609715	-0.5257757267923548	0.2837675175493519	-0.42199815306904764	0.18151858306508978	-0.2256640181389718	-0.3947646093929587	-0.01012590512783795	-1.9531530434042192	0.4130352199158988	-0.9344352263198514	-1.1451258621654308	-0.4224423117680233	0.12966225294228664	-0.37768699115809007	-0.7263332392523923	0.13321132804793664	-0.2539323273008169	-0.632992096762597	1.244916507755402	-0.8394890530726729	-0.5407891235771125	-0.6677401577089379	-0.629163583726491	-0.16301770554813694	-0.7985624843676236	-0.4094399449688993	-1.2857099197395063	-0.6502507748872113	-0.12159635930380405	-0.8975051914408863	-0.029428886778112073	-0.27042719460335174	-1.569134606806097	-0.3619635473778907	0.6324805842908555	-0.15840738613245006	-0.6001618786575671	-0.13142259272122267	-0.4560874891274759	-0.2965427756045069
0.3177906329184297	0.30984909148207107	-0.7823892698815611	-0.15150181521624453	-0.324056080124111	-0.26360598537108443	0.23869182403826056	0.5515289914748681	-0.5331876492410306	0.23393662752216074	-0.2872070416501076	0.17777548304298335	-0.1906774410990226	-0.3495935985823589	0.007307967374802997	-1.8968836629338441	0.34966040611187543	-0.9768217862926332	-1.1718301456774738	-0.43698631600468046	0.12191895400516435	-0.4154435354866072	-0.7792658888974302	0.18359961013423814	-0.23620999254245278	-0.6236840369680327	1.220551355341601	-0.8011224270296733	-0.44057378773685396	-0.7066978467511286	-0.6603341042567632	-0.24822077185177066	-0.8135724143563214	-0.38223332091061946	-1.1989292857071994	-0.6699849579205586	-0.20584161362899328	-0.8472601947329859	-0.021491489370706114	-0.3167167592884951	-1.5877146305842564	-0.4593949760147871	0.9450607073218851	-0.18910201623850106	-0.5874296485185984	-0.14086974186079332	-0.36482640231307445	-0.1457116833981292
0.22607769143951453	0.203278601547448	-0.6695941591805158	-0.18321314114853737	-0.39503577629671616	-0.3110255232810758	0.29316570831586486	0.47054691961364875	-0.5123116919566505	0.20847008419045326	-0.11202057591719675	0.17924883092402405	-0.14997802724651751	-0.3276630020328572	0.07444104312803891	-1.7912609203927297	0.28723729599637526	-0.9939121459905363	-1.2218407125540711	-0.40057717026358625	0.06458166901837828	-0.45535929457472923	-0.804519765492422	0.17774681736882822	-0.22369748986129748	-0.6327650709139485	1.1846460909387728	-0.7893389396173969	-0.41312793883106436	-0.7439668219997937	-0.7177688828800493	-0.3022190219689165	-0.8429781200788611	-0.38520403634196526	-1.15510860965413	-0.6785996428034432	-0.2761500484483216	-0.7349054174411144	0.0050663434641345486	-0.29972638497792614	-1.585120909144083	-0.5448833574614836	1.251570059368428	-0.21884444066608028	-0.6239565382615406	-0.16067287980399192	-0.30686388892379024	0.023255355179337835
0.1449058444310684	0.08703045326861078	-0.5622695600624238	-0.2383669795307783	-0.4482759110505416	-0.37643604623905647	0.3609246045279684	0.41531299367753627	-0.5182871953261293	0.23577362191586904	0.029868821663668325	0.12935410403362052	-0.08357084773751405	-0.324016752727614	0.20647326381185618	-1.651467317711424	0.22208885259100875	-0.9665799100837793	-1.2901005390463087	-0.33087896077135837	0.01600168640095498	-0.46385748844510283	-0.8017234884992046	0.156951960953982	-0.2128102766743128	-0.651948755124697	1.1227755745606367	-0.8188359992134142	-0.46763976330138846	-0.803751981162067	-0.787266765477509	-0.34284377943471106	-0.8722364287802309	-0.4412201884682457	-1.1317173302358543	-0.7250206213978997	-0.34510910912474096	-0.6143671728636454	0.0383135552460986	-0.20869900806015193	-1.5700573730876992	-0.6480007690641928	1.468524775615446	-0.3101721676513324	-0.6899832399111658	-0.1880337370588443	-0.2833722751736422	0.19683418667176528
0.07575192903612503	-0.05063641633060108	-0.46723651665728505	-0.22347032843758424	-0.4758183498192383	-0.4104808426872584	0.40542139148930334	0.41032948156299975	-0.5112200134564607	0.29078676981162277	0.08671235520231776	0.09391411446262235	0.033251206954903224	-0.3051836980636324	0.34919150410099337	-1.5668790926697795	0.183090630990784	-0.9000899787921683	-1.3642968716785746	-0.28660819111855346	-0.007758257659083852	-0.48810408354379337	-0.8112483070073495	0.12629262931531954	-0.22953072064859636	-0.6684729936798544	1.0343821957539416	-0.8600909855114859	-0.5650297911660513	-0.8390273359600503	-0.8708757790298265	-0.3272917992926415	-0.9054990232232676	-0.5155735624657002	-1.0793907343943205	-0.785697967094735	-0.387342505806532	-0.5033307048913354	0.07545458462414521	-0.12019651648884289	-1.495612579828906	-0.7377101859003572	1.600036619389315	-0.4536751646069986	-0.7424428110848381	-0.224817826620002	-0.24987079913455856	0.3287937090973052
0.014280276577883467	-0.15600083172683354	-0.36421994541077246	-0.15761817982818688	-0.48077341473790625	-0.41701365169093946	0.42665606919986787	0.4770762433563068	-0.47730137093293734	0.36937145629610135	0.07946141772508213	0.1083887618885293	0.16038911665597752	-0.2765093103233607	0.49699942183145335	-1.5176485001564295	0.1982962603778931	-0.8131368610993382	-1.4484873223916945	-0.2983514918366655	-0.02276089934976026	-0.5397667632965624	-0.8050222215146384	0.12216466620594098	-0.25927574481590054	-0.6602676308644373	0.9793969562768172	-0.9192384689648577	-0.6364222372384625	-0.8132275418923767	-0.984552529353579	-0.2472928975501672	-0.9310724063954987	-0.5404506326965242	-1.0029387172480078	-0.8545218082786477	-0.3846236176081351	-0.400651820529842	0.13443593705716275	-0.09905060171222128	-1.3767503069071572	-0.8190520208174015	1.623846097080245	-0.5696762210844298	-0.7918642726989408	-0.25897106452203955	-0.20302284004356697	0.4163328948572982
-0.009091687382986036	-0.21143666743730338	-0.24215915571609786	-0.14199694198653665	-0.5050553778891264	-0.41711669284241665	0.4543109467877464	0.6350258912087019	-0.4528822465865286	0.48055795907310744	0.047003931807243236	0.12224619601291767	0.27251718441323625	-0.2585612676266723	0.6540654858579005	-1.4696251416240786	0.23950070416515104	-0.7316954358241241	-1.5234631962342642	-0.36480678146531476	-0.007389529138272138	-0.574096297043319	-0.8008933437668414	0.1421067978470175	-0.30638687590723046	-0.646127163720083	1.0151810010158944	-0.9949492926419883	-0.6564842980735751	-0.7911335364271463	-1.098881947616239	-0.1721955926618081	-0.9248325991661549	-0.5164070725507541	-0.8929440104596853	-0.9148246024588398	-0.32651996981273246	-0.3634904219745907	0.19915817440748945	-0.15309892865993105	-1.2780891336636748	-0.9011387443325869	1.5472941055169975	-0.6394672961065859	-0.8483591955013594	-0.2737038338131145	-0.1526128128407524	0.44041041492250865
0.022924516002251708	-0.2633124036067348	-0.12045736834405718	-0.15395262333601084	-0.530731623376768	-0.40217572587816575	0.4760969436013511	0.8175008787729151	-0.4152480667114714	0.5816313242931789	0.0027350503672716577	0.12561100401151215	0.3761305781950946	-0.2359403617426797	0.7510687500337673	-1.4669855961401943	0.2972518143551675	-0.6523723102467227	-1.5531857034067262	-0.4689241631459858	0.02996727912683459	-0.6002643951849624	-0.7951697142963484	0.1667970560693063	-0.3509821479185371	-0.6332191226112435	1.0787728366192828	-1.0655479742747533	-0.6203013623188858	-0.7979822090342031	-1.2162496476634392	-0.15152013268045747	-0.8941985849339039	-0.474004918480348	-0.7244964203631389	-0.950149492372625	-0.2450137435985203	-0.45547358921509196	0.26477898504921693	-0.24438931446795942	-1.2179846272135246	-0.94486370504349	1.458256131077855	-0.7082501533515353	-0.8875995113394939	-0.2694466374919924	-0.092553639107163	0.4079581052694012
0.07739135375453912	-0.3013691411495198	-0.007559685550834289	-0.138544499243911	-0.4979123622271503	-0.374931645427487	0.494752870668672	0.9497254525155494	-0.3302312094771866	0.6483432259593802	-0.043957170703249365	0.11916012950532913	0.4399178580193623	-0.2114786309667179	0.7604190171884212	-1.5527196703841466	0.3644334429132932	-0.5957951989002273	-1.529019925887218	-0.5719114363893496	0.07723366638885461	-0.6435279276159598	-0.7613303934956208	0.1963323414152779	-0.3225952423696506	-0.6089435729379635	1.1543654189339516	-1.134229602640882	-0.5211781623347405	-0.7611119578756738	-1.3336398535016332	-0.18385453497324358	-0.8442064285885683	-0.44692652674284405	-0.5329866489353698	-0.9845614129645812	-0.15392091899588078	-0.5831257293660538	0.3127528146625315	-0.3618753857455368	-1.1600997477650599	-0.9817108610315529	1.4077094279871643	-0.7389167774082169	-0.8997983329298365	-0.2599516546858926	-0.009949730488594594	0.33575383828184097
0.1306794315853217	-0.32506923237986796	0.10795358559299031	-0.1799951235304114	-0.3895873499359291	-0.32295768862218144	0.5214118169736448	1.0659843300393919	-0.22663666548524178	0.6922377235774351	-0.04763988368510767	0.06231677544622731	0.4402635392277651	-0.24514448620251797	0.7474990667604343	-1.6491756193068166	0.3941309239211198	-0.555773730823063	-1.475051688250602	-0.6452210793660192	0.11627279853017769	-0.6724495198088425	-0.8079277280779025	0.24472447232662065	-0.25268552988063103	-0.6104516732182672	1.2513896377996678	-1.1579243810165414	-0.39980862980325493	-0.6992628151879845	-1.4319451485747234	-0.260020912426493	-0.7403652271774006	-0.40901250389964405	-0.38694304399593993	-0.9569850575514366	-0.0651039045148638	-0.6873965344153212	0.31739544333478864	-0.44585412440443484	-1.0988230787409852	-1.0413019488828659	1.3410385849412196	-0.736984360001905	-0.8694172373341221	-0.2705946454886976	0.09114086073565623	0.2758571168035247
0.18631148029450034	-0.3960968509782349	0.18809658028327406	-0.265538982597767	-0.2773368966052414	-0.2502518521395851	0.5427532016073782	1.1391681283139743	-0.12761951029234958	0.7199473337477771	-0.007816971803552467	-0.006492552619710945	0.40756937441196495	-0.33727423199765105	0.7339112401071215	-1.7128111732205817	0.3688891465459332	-0.5013149191743829	-1.3912410140245577	-0.6639415713057697	0.12371650554413989	-0.6535910569543026	-0.9332358908364402	0.31412464084625275	-0.16327234346155114	-0.6424461017455751	1.3388617471618631	-1.1432269726389763	-0.3491192808293285	-0.6867616422442839	-1.4944887417542387	-0.34455832977462875	-0.6050793279175719	-0.30852110851705566	-0.2923906320616757	-0.8454857529395392	-0.002408356651051434	-0.780275157042698	0.27778333740537714	-0.4737593676606461	-1.081664613829077	-1.1001233185160986	1.2317862347771371	-0.7696114075142676	-0.8007698762934148	-0.2749235923096118	0.19556807272288418	0.2325685084606695
0.24061573047140752	-0.4944863774777377	0.20761946849494417	-0.276706143073925	-0.1985492193486725	-0.1868609357505645	0.571048320734269	1.1662544395290932	-0.050933883717425535	0.7096795019261096	0.017389576637049563	-0.08776560735499964	0.3453285631516082	-0.42816496103857293	0.6924798839218474	-1.7514221990197072	0.3242888509609834	-0.41728217582222815	-1.2812657386628366	-0.6058392570833122	0.13641459397971933	-0.6098719103997199	-1.0478614016443284	0.3964125815148795	-0.041887708910548174	-0.6764675467786654	1.3807552629539563	-1.1179474302295644	-0.33530138804111975	-0.6978320993351433	-1.506709386265383	-0.4192522110535963	-0.5096643228830373	-0.16092570730222167	-0.28294804848698285	-0.7435843309417216	0.02067198316646695	-0.8391264749688844	0.21820293611141853	-0.49766687578496177	-1.0713894865853182	-1.1468030039996269	1.0904362975993314	-0.7969453116962951	-0.678248251841371	-0.2616497498476842	0.3018214082357968	0.21120713636991395
0.2731061476181695	-0.5865694419331107	0.21914173351654456	-0.26492095272409	-0.12242140378004726	-0.151765119557293	0.5944882748569853	1.205361166538998	-0.003934251445982894	0.6277108784005899	0.01218035050209324	-0.22062574803324084	0.24240653178655663	-0.4988774172252312	0.6401552361992543	-1.7846313642936777	0.29588914771023744	-0.3517588473053494	-1.18494242859956	-0.5733363557233488	0.1936136057711991	-0.5798409968624532	-1.2201601254373178	0.4751927225459577	0.08399430204898317	-0.7136673536928275	1.4207577519915462	-1.0890382669686431	-0.3058612040937286	-0.7133823388504777	-1.4605500089313814	-0.47056769416828653	-0.4588369167510976	-0.013608142782405307	-0.4054737978208105	-0.6579524904482682	0.004056555287366001	-0.8957889019493784	0.1377556661615174	-0.5239677648106125	-1.0287427205978692	-1.1769958218442904	0.8846328557138907	-0.8052911144076118	-0.5205216631799364	-0.2263724207822067	0.36918507607211754	0.22818306121024987
0.30333388767422836	-0.6824160401890116	0.22650982880483697	-0.3230583835999584	-0.08966649412287919	-0.13991538713737015	0.6062082519183462	1.2404764694942048	0.0198911530143578	0.4867844032286229	-0.0023596872812055303	-0.35750773022459414	0.1363369820502549	-0.546013154603221	0.5781809285313404	-1.8118862060342376	0.2999338883864663	-0.32788170216784185	-1.1405085796120824	-0.6020067154263553	0.24258536244198634	-0.5592987426816189	-1.4356482212271027	0.5501743623120703	0.13671602153115017	-0.7407320780780652	1.4628937071111354	-1.0500837445905316	-0.317471083085881	-0.780203805485754	-1.355200401276362	-0.48137944689999684	-0.4278344099659369	0.12789622319549854	-0.6145017135748199	-0.5643380207562745	-0.05066358719447371	-0.9461085199395208	0.0052161056793607495	-0.521416578575127	-1.0097886023812261	-1.2085294391656092	0.6058079415611436	-0.8108643182316142	-0.3482538936494056	-0.13094425605592958	0.34966133566172497	0.3003873281978115
0.3854270642764957	-0.729511071260476	0.2129190265909327	-0.3377206095686505	-0.14189845549498226	-0.14723130889228028	0.6441425631048081	1.268162647908295	0.010870441196978279	0.34224194961851384	-0.05702793957668508	-0.47043785429577334	0.03872752504592343	-0.5620318712112117	0.48458613612613943	-1.7942073897700905	0.32649507314801646	-0.2911302307115779	-1.132033567479518	-0.6101385826600276	0.2885611998811495	-0.5497308460863017	-1.5279690538312811	0.6289351232346554	0.11894915829349584	-0.7111214209615616	1.50245980535922	-1.0215579919829432	-0.3801976685608762	-0.8663516633135429	-1.20096821557676	-0.4678647559853575	-0.42808007166787904	0.2573253789668587	-0.8083911173243603	-0.5321031808548267	-0.13513038055805357	-0.9552123163727337	-0.18448270028380095	-0.5598158765525728	-1.0489438202761372	-1.2203979974959958	0.3272413580885883	-0.8099961307012414	-0.16631519521550214	-0.014612779056275015	0.2631120984382861	0.3507492385574708
0.4811098523876053	-0.7058545730857346	0.20488421270346904	-0.32608459884349245	-0.14183410400253293	-0.18583052423578864	0.6964823089190415	1.3317485709993282	-0.03938507432065285	0.24617681121917748	-0.13949781267303848	-0.6029396130570042	-0.05951871313178392	-0.5482079842821065	0.3868228748662722	-1.755207593705898	0.39378484985256534	-0.2564559269201606	-1.1521417330581973	-0.6271884795185466	0.3756733129237734	-0.548264957166938	-1.5498368137547955	0.6905251080309079	0.0661383818527439	-0.6251597049842412	1.5428259533880593	-0.9932622857673501	-0.3914514162956004	-0.9171772576268626	-1.002309598449893	-0.4714350549284805	-0.4614654969618869	0.3351837697322257	-0.9189680745743933	-0.5721099647266994	-0.24189205714850043	-0.9489192549038723	-0.3816945773778713	-0.6692275748992721	-1.0959550213792608	-1.1786594063801394	0.12899408859872988	-0.7640942157889989	-0.05135405714834572	0.05390894824718053	0.11605279278356047	0.3383002270078904
0.5503992574287	-0.6400726521784471	0.20640569873747822	-0.3894006938333066	-0.03893606757461392	-0.2779905301173554	0.7024401121292927	1.4136996591050413	-0.07916430668731629	0.19093162192632257	-0.1990699884728583	-0.7568248261998344	-0.1248706552677697	-0.5285784188475631	0.31671890142103537	-1.7338047675342587	0.4907072186770849	-0.24086688642556192	-1.2396502309741586	-0.6778222510248844	0.432711005987398	-0.553732326649977	-1.5433485772939717	0.7606617206733389	0.028645402288567583	-0.5299223614764536	1.5544387971753344	-0.9622827049784612	-0.3995237247973014	-0.9763760578330538	-0.8169519038020103	-0.4656660973141701	-0.5045299933124389	0.34287770897887004	-0.9407898092698005	-0.6543006131609591	-0.3705659586267839	-0.9364823745306289	-0.5539710456354652	-0.7688553425284288	-1.1468817442718773	-1.09006732244119	0.012939030522952704	-0.715895804828677	0.008897917170492235	0.1048757199343213	-0.08689491065103225	0.3045464297836864
0.6041750979856229	-0.5421481182720637	0.1919772244374341	-0.4480709090830358	0.0595002653767569	-0.38449386428460536	0.6659996978671919	1.4677107788278636	-0.09092379088237303	0.13150968748567396	-0.22360868740898227	-0.868719624732986	-0.15636403272806873	-0.5286315195655995	0.2931129313877343	-1.7305104510776286	0.5502535880977276	-0.221061812551818	-1.3467472003285965	-0.6601335972235443	0.4531523933600963	-0.5611410084856882	-1.3917816258960072	0.8602173380107736	0.010611368175157154	-0.4306796333532348	1.5349951631097913	-0.8938566837145592	-0.49862318269762157	-1.0678011462655952	-0.710409489224173	-0.4693170809791673	-0.5682055064559822	0.34405317191932966	-0.8631479759626026	-0.7638569317802478	-0.4776901536436844	-0.882058586017318	-0.6806449193542866	-0.8347390695376804	-1.2065872166543086	-0.9836227417667809	-0.06974831469483238	-0.7195365912463664	0.045030548420973884	0.11535129290427444	-0.28864774313672115	0.22399566641629445
0.6260837737680716	-0.45523809641509816	0.15376912010023588	-0.4672724579170394	0.13223890234300142	-0.4525010242598211	0.63011060270813	1.5233830692555337	-0.09442865343562122	0.08539145981207917	-0.24265193899393508	-0.9239701702720439	-0.16955449989081647	-0.548296485478837	0.32593098728768793	-1.7119517863188527	0.562171513833572	-0.20545220604073378	-1.426160462599069	-0.5716903282168406	0.4827428571555291	-0.5712437564434747	-1.1762716841922125	0.9764398486536731	-0.001366792754492377	-0.323604513451661	1.4917197431509484	-0.7550364664996674	-0.6105671079491801	-1.1452708915433456	-0.6910094973851146	-0.5470971528699854	-0.6486105815018176	0.37053314615987254	-0.7160917615245443	-0.8805999576252039	-0.5644528970414678	-0.7913937280963774	-0.7620906040724194	-0.8970195747504178	-1.1972847349506124	-0.8367307102132923	-0.11988599420855775	-0.7370683781500059	0.03862964583744914	0.018966454847408387	-0.45910848360205997	0.09927920525596338
0.6134290408176638	-0.41376656951662244	0.0933370624572861	-0.4898412039938524	0.205642504731231	-0.5061648559493571	0.6041452514037535	1.5597442502393757	-0.08349271617930915	0.05946083368617159	-0.2698811173623982	-0.9289277867906824	-0.14988705850746414	-0.5569342022796103	0.39677192760225644	-1.689935112360263	0.544067514122319	-0.19163184296372632	-1.5060534425374206	-0.49796303646986095	0.5202840296810425	-0.6269277260696345	-1.0061793977141869	1.0624875303702797	0.005690971213347121	-0.24959408679244785	1.4062598802070128	-0.5738877131573805	-0.6757628701423455	-1.2054078660792722	-0.7128626204427981	-0.6498088038212427	-0.7405617565389584	0.38019331432510955	-0.6117929831659973	-0.995844777403574	-0.6493023487440797	-0.6939632072523936	-0.7838810063889768	-0.9470438656772042	-1.118400687688446	-0.6785908608278696	-0.14360936167275704	-0.7127871333489612	0.0034246816280589726	-0.11097370027987945	-0.5827212649764092	-0.016722947819658236
0.643954858095249	-0.388729624581068	0.006082402709160178	-0.5192082786811525	0.22722170519954216	-0.5539759502349654	0.5802251161267755	1.5512999658230762	-0.060835599236719086	0.02277895616130773	-0.3315713301621478	-0.8881717987840343	-0.13955300975099363	-0.537570140435253	0.44879718253418555	-1.6532474762935805	0.4946221815776064	-0.13834529425461375	-1.5771116220922932	-0.4194450676516831	0.5512802709620819	-0.7507161025171171	-0.8493694269539411	1.1059571137239617	0.0027298273404063487	-0.21544291270298807	1.285767534439244	-0.36306297524752207	-0.7183799106145713	-1.286724126108932	-0.7908226804549734	-0.7397319263547679	-0.8503479711371382	0.343454754422375	-0.6089323613323756	-1.0832791470708913	-0.7277473082460241	-0.5833247194520289	-0.7387776192343137	-0.9386012802999723	-1.017569766701745	-0.5498492814490931	-0.23034388754686264	-0.6316256022838717	-0.010815007452680537	-0.2011401616879176	-0.6751095885350591	-0.11221252504654147
0.7220239922068616	-0.3856054555960743	-0.08542899886445192	-0.5590179270961562	0.18509292814212436	-0.572049368204138	0.5791046934335047	1.5028491535984165	-0.03957659686455062	-0.022585136971708893	-0.43959121715855326	-0.8155994605894937	-0.17282937449673869	-0.4993730239269141	0.47928918675281	-1.5886297659206947	0.44452796015435536	-0.07039517579266504	-1.6092127293679976	-0.37456010863077893	0.60552945458704	-0.9054664300587623	-0.7523517228377175	1.0945809900375534	-0.006131340038776195	-0.1863673879440118	1.188185705120277	-0.17511507298622248	-0.752687221746812	-1.3655307698065564	-0.8859096474155509	-0.849543832831329	-0.9384913897941679	0.2881225080069098	-0.6556642896939926	-1.0990571297096534	-0.7974112658627662	-0.46450276436606996	-0.6726326408392643	-0.9162718255171993	-0.8832199840266591	-0.4186743993163886	-0.3915422319860053	-0.4892988594016132	-0.009469890243099455	-0.26437626883986604	-0.7479967164181975	-0.2059196301651876
0.7995105208400302	-0.4075618246022385	-0.1431599914133202	-0.5910063009028582	0.11115306331680685	-0.5879177055316879	0.6236548338564242	1.3984491891619455	-0.026246627809568844	-0.03650762079769962	-0.5500153623710972	-0.7666604188111144	-0.21745863787635217	-0.4662027753927971	0.49504185358478753	-1.4921328938122305	0.4401371454095681	-0.02549956180887788	-1.6065942704308132	-0.41315576852231384	0.6511826545704908	-1.0307206954256116	-0.7843341409476368	1.0075061625707264	-0.007556251376132614	-0.15365944960666877	1.0764211751425283	-0.07688526360363437	-0.7166229964112623	-1.4239555761907188	-0.9134567355953738	-0.9432994796540803	-0.978853607423348	0.23407258479921889	-0.753532997736257	-1.064411114419793	-0.8803071460450493	-0.36577880796327	-0.6009714208497586	-0.9271603935738197	-0.7527358438826018	-0.29308618166975	-0.5199110524842168	-0.22072084597365663	-0.016241859643062358	-0.2832944839522671	-0.7724802985032876	-0.2572152163910668
0.8766854232870541	-0.40747463849102894	-0.14355318443334597	-0.6004472400077004	0.004994551271408065	-0.622621965349343	0.687678987757624	1.257964905525775	0.003650041292191952	-0.03906007616579843	-0.6099310036303646	-0.7721954284182685	-0.2500982214487234	-0.4589810777396911	0.49011338764612955	-1.3489426667098041	0.44878899712342674	0.02180227610349229	-1.5511469033182297	-0.49324606212282696	0.6353042826428792	-1.1049857975702149	-0.8772666591440824	0.8551591296936504	-0.002480004736800878	-0.1418216732128891	0.9315636769609592	-0.06668654022511401	-0.6421203373573071	-1.4723419172467325	-0.885819624251568	-0.9796277756798493	-0.9656861401992195	0.16704982513954283	-0.8889695181775721	-0.9705859594996804	-0.9675532473447701	-0.32757271145666766	-0.4935669521577217	-0.9463863434515686	-0.7033054987439321	-0.20695223010467018	-0.6273981430003257	0.0668172628756469	-0.08730115499060678	-0.22661158911485377	-0.7455393403157355	-0.2695510551083756
0.9293096018517024	-0.3847045324469124	-0.10753328472932913	-0.64321916954138	-0.11349799682695086	-0.6395001059613729	0.7554200994825334	1.1201569524696282	0.047910901185959844	-0.054316798025113466	-0.5577051723798496	-0.7839423912535988	-0.28404775486346495	-0.4802213649547067	0.4641122752874992	-1.1863548495397727	0.4998349222352032	0.08491938069178481	-1.4344355923700103	-0.5790114654846069	0.5909416324822825	-1.1014201218204087	-0.9842679459626501	0.7074051825298231	0.002618506142176131	-0.14240545396655574	0.8196779273194614	-0.10482311987612289	-0.5971765726698856	-1.5333936117541485	-0.8485500343612207	-0.9600213882633859	-0.9084469636465794	0.08756715831099064	-0.9578522793216532	-0.835208995701526	-1.0435814173370253	-0.32911488462295	-0.38007215337950245	-0.9677689662294207	-0.7272974220655269	-0.1681683637614409	-0.7379206190086796	0.2805314255939715	-0.20875596234539812	-0.12039693258618038	-0.729735481161363	-0.2739365023587938
0.8974288881126157	-0.3770176236419728	-0.0450326898940733	-0.65975679650607	-0.2328700153221311	-0.644013308396091	0.8543907707214728	0.9811031213848505	0.11572903397861718	-0.1040703409199372	-0.39856617616892775	-0.7862121433946617	-0.3068627146180646	-0.502275863179632	0.4299814971515465	-1.0213321028148408	0.5986390688074863	0.12204104044475442	-1.303752504344757	-0.652837027530483	0.5017093304449705	-1.0133479308001638	-1.0514222856278779	0.5945935709819956	0.020006877305846084	-0.1672161359973603	0.7376364588932813	-0.2045610111618	-0.5438281103071613	-1.5817799528101613	-0.7886171129373112	-0.916048214839633	-0.8318987773212445	-0.0012337238273865292	-0.9558017450869365	-0.766853343913422	-1.0921387465691623	-0.3965227762459239	-0.3269315273406129	-1.0168990269293343	-0.8055579785968815	-0.18244539522581776	-0.7697168202288469	0.4301677473609765	-0.31402297983315897	-0.0203528190398114	-0.7266017630123505	-0.25964843228484713
0.7995918146277223	-0.4034786083939439	0.028785025778419477	-0.6106553886109007	-0.32085995599908135	-0.6641681576251075	0.9787932586489436	0.8197619166767286	0.20317822752034828	-0.18764391744206357	-0.1813051916536343	-0.7793033364389668	-0.3185067132169037	-0.5186839850532321	0.3736495920769581	-0.8710621645695962	0.6772844008864756	0.14713158055479608	-1.1699312632421157	-0.6680689238594157	0.3874034889922131	-0.8841318034890839	-1.0710399164084161	0.5102125785959359	0.01927215739752293	-0.2030051394234941	0.6478369319870836	-0.3184850966206102	-0.4343533617737725	-1.5685047860444317	-0.7046029951470538	-0.8677180664344478	-0.732577751225822	-0.08501217340198082	-0.9742312379619426	-0.7717693325694157	-1.1164677609666838	-0.5362138165981861	-0.29705396540141427	-1.0806260810384818	-0.9137460902071517	-0.28298052635497023	-0.7202034398589177	0.4948617213983715	-0.44521829111940187	0.07232490986102103	-0.6964369077362491	-0.2154827344919128
0.679710575714229	-0.44153534593672894	0.09926914845504911	-0.5768555479330658	-0.3305555808615811	-0.6702269773319904	1.0933609251577026	0.7088326284976001	0.28727577654394276	-0.270714737603806	0.03984840140207223	-0.7367952590602705	-0.33116956169314216	-0.5149846350299495	0.3127807347130462	-0.776447759007777	0.7225768446085388	0.19268530706606135	-1.0579571642642196	-0.6297680748645675	0.28952911224828987	-0.756757941982068	-1.0651196737118407	0.44565743719998724	-0.02608009876175472	-0.24036710765811806	0.5660621468211539	-0.4221848979906751	-0.32568584409055445	-1.4611307340064186	-0.6399213518228632	-0.7797918907674151	-0.5955476538821993	-0.18417850146986642	-1.0240009948194437	-0.8255877036176521	-1.1348957809780509	-0.6433699778940458	-0.26063678673032936	-1.1182363523451575	-1.0063968128056167	-0.4348633115160023	-0.6512722033613013	0.47492141424918133	-0.5737001763104556	0.16717907058894393	-0.7095128539695359	-0.20017610892754018
0.5321488020922969	-0.4476238427028328	0.16390666187739647	-0.5502163292399418	-0.2900784921103877	-0.6386139520586666	1.1830480940809676	0.6390403870787404	0.370875366953416	-0.3689649324924969	0.2646083817819796	-0.6744567156070146	-0.3619169954932025	-0.49268233345418266	0.28509841668375274	-0.7583187876998657	0.7578331403425206	0.23211036066520147	-1.0236773392468883	-0.594439902411334	0.1918851908298734	-0.677857461362715	-1.0113568793344434	0.38402869218673946	-0.0688274388824291	-0.2818155411684037	0.5275142937485675	-0.5377193081934606	-0.22630148118429544	-1.2439902853895703	-0.6004011828328575	-0.6501517138892281	-0.47964446290564816	-0.30988891993868195	-1.0739985888141372	-0.9142861846536556	-1.1210798009476701	-0.7030421299248646	-0.22147396744661804	-1.1029292349322313	-1.1006436716749572	-0.5606253365022099	-0.5473802148111807	0.4205056603294154	-0.6274352896656302	0.2295302549100958	-0.7624704362143524	-0.24032417117493257
0.390087908104054	-0.4355340352818325	0.21495337308584106	-0.5042903162129969	-0.25350539390117466	-0.6251155612151008	1.2386957545134263	0.5512059860600351	0.4561603557491514	-0.48523700922260754	0.46055542639707914	-0.6556416649639865	-0.42333908810207993	-0.49139021598193755	0.25414580817179666	-0.788376867667494	0.7656846957728491	0.21709716863214318	-1.0707296471715486	-0.5408088867886575	0.08721238198341508	-0.6709043936505903	-0.9728206870216717	0.2965275023330293	-0.08245315354589447	-0.3071937878208315	0.4670984133354345	-0.6409078953590868	-0.09526892053459492	-0.9603801855110949	-0.5634466740164628	-0.5322108216834185	-0.42075935294998956	-0.4117053826359699	-1.1738672006161919	-1.0042487770583464	-1.0883121631788213	-0.75856036391102	-0.14571924690737983	-1.0308384981129286	-1.181273492983395	-0.6496891832199868	-0.3756979502676225	0.33559131864916997	-0.6558219011230054	0.24242142803978428	-0.7542641527162205	-0.28383912518232557
0.2917088760345612	-0.41561200887054695	0.23780985429337273	-0.473111774654566	-0.22896602478015157	-0.6229723052643655	1.257600664401476	0.49601820375461314	0.5374999801406846	-0.5598383183902074	0.6001359728338735	-0.6793745119126571	-0.46536664554476614	-0.5049839997995469	0.19815935631721213	-0.8569232038768579	0.7493110664043687	0.1791940002527956	-1.149063544689287	-0.4763927058621077	-0.0016742370656335271	-0.6876234510552426	-0.9952345947954268	0.16255281230895538	-0.11665102564243682	-0.3331395990948768	0.3559884695419385	-0.6873772665424194	0.005611193652864932	-0.6584522318445704	-0.5480977245567896	-0.4098120985938224	-0.34187738045619803	-0.4364755925994789	-1.286697214000665	-1.0693271030757903	-1.0848279583023572	-0.7618437003295572	-0.023113913369082983	-0.9219791184357649	-1.2063128807327534	-0.7238055987350585	-0.16961465014530658	0.21281279822495974	-0.7002339607152211	0.21262105379193025	-0.6944755158012532	-0.32248764740215324
0.22638931762565928	-0.3528234777814392	0.22030421722791882	-0.44308404734368245	-0.2217586576257251	-0.5761091895723537	1.2537592151674035	0.4811368828570373	0.6036901713102475	-0.585575576685198	0.7237262939919228	-0.7433257739924576	-0.4997528289069634	-0.5026121677272049	0.18583819147056307	-0.9317103259202082	0.761034325476649	0.1594300584120182	-1.2328942071514946	-0.4419981012483888	-0.0988802933655795	-0.6952104166784452	-1.0068566210484844	0.016252373282235943	-0.15047040566499187	-0.37796098807078915	0.2457513073274428	-0.6766417682492402	0.047088614101321855	-0.32169455618668324	-0.6023141750675662	-0.27529049604198697	-0.28286943964956907	-0.43361173743544945	-1.3210753064790406	-1.0954754808317166	-1.0919172075307768	-0.7078178919881883	0.1069545705617084	-0.8083066760669093	-1.1977835275352622	-0.7493801072712463	0.024822241811737266	0.09944431038800686	-0.7315427233520291	0.11173985108129539	-0.6462297831473949	-0.35632632425055266
0.17235604674105232	-0.2509610378521085	0.1417339946177366	-0.39792524381510186	-0.2531621859414401	-0.5226308319554793	1.2436576264407684	0.42924837014595835	0.6563205663721571	-0.5912025805648683	0.8391306883664615	-0.8128120456794126	-0.5649228335648399	-0.4721146553343118	0.25610337641846204	-0.9784036809141685	0.8021738803760503	0.1325297088514163	-1.3271387406539557	-0.42907555694352145	-0.20977539600079553	-0.7082845610944073	-1.0285277677459148	-0.12462163536596038	-0.12898541440642125	-0.40431220264599127	0.11059138224589357	-0.6069377114742422	0.07593524595299266	0.012881864154570799	-0.6983913968319928	-0.15319434065943482	-0.31040811643734295	-0.40943994496890374	-1.2866718987632002	-1.0653474932114115	-1.0595120881883848	-0.674213441219685	0.20844343175199645	-0.7144388031343656	-1.1526427986245689	-0.6996712081552771	0.17710817778429075	-0.0013774673325994303	-0.757424633798456	-0.042930309641721606	-0.5744924367433863	-0.36670993161122906
0.14229089426037342	-0.13084763864299884	-0.010089797157948433	-0.3828367903473181	-0.3071316376096965	-0.5159743735700244	1.2100805146170268	0.35634143365551735	0.6960806464844291	-0.5366535154633127	0.8761295509147822	-0.8510593602669931	-0.6316029192910042	-0.4012251967541963	0.3752617071036231	-0.9807363025045805	0.8605955090738917	0.09544918113141129	-1.409770108946462	-0.40352527923047593	-0.3082028655259413	-0.7088392217665996	-1.0957913369811905	-0.2281889351617991	-0.10213474139312402	-0.3994960114282459	-0.07431709283876538	-0.476271360820118	0.06287709984729689	0.1997427362792627	-0.7605073799825692	-0.03188486131519991	-0.37823531234371394	-0.306298414956918	-1.1997900037810345	-0.9827120648511333	-0.9938761130877884	-0.6715768225805561	0.27675996226794136	-0.627067249791156	-1.0566751053381933	-0.6123702644531019	0.28883619696686774	-0.041846208667673496	-0.8039239442331254	-0.1940846958748213	-0.4896791441060909	-0.36659675877896214
0.12348493137475824	-0.008554586653662256	-0.18759080267612657	-0.4311283659942113	-0.35234928630472484	-0.508885142348366	1.1568871134174485	0.3204647607939243	0.70941061553941	-0.42680125071963193	0.8460381603842532	-0.8865192599444913	-0.6774329700261232	-0.2992010171647374	0.5756936653473421	-0.9475680604164097	0.8848855827605526	0.060959971488345796	-1.443690145712885	-0.39357541146722025	-0.3844144416719586	-0.6690819371562464	-1.1140326751791305	-0.2890812360522458	-0.10520720646429724	-0.39176091644216954	-0.2534070240634122	-0.36160601476487797	0.01064451542451485	0.24088168063808219	-0.7959765065931894	0.04002539705896415	-0.47622976524864624	-0.1864439391369379	-1.0579740434983678	-0.846047580214502	-0.8935390686105957	-0.6976942713643655	0.27895647475804175	-0.5548713094157467	-0.9272384296218954	-0.5447592093617974	0.3565834178469382	0.01649039216344449	-0.8454138526459041	-0.3163953811906574	-0.436405935572881	-0.4021330281113967
0.08583235870968235	0.08708857734275026	-0.3501333780846627	-0.5023509810921428	-0.37781102681753487	-0.47953902240754653	1.1241992259534472	0.2609164053882835	0.6840530307279182	-0.3301366720444573	0.8120541613133143	-0.9129001510577316	-0.7431123996227007	-0.21967384178384752	0.883745816728242	-0.9294800122942968	0.8622826201580931	0.02461982036175319	-1.437333886613461	-0.4042377388974698	-0.4452316020739386	-0.5960648215240785	-1.0691174759755822	-0.31793821760090013	-0.10367097392870805	-0.3341449992817444	-0.38434850484645267	-0.32242144599477285	-0.02722410828200723	0.2338688275233241	-0.8239737105929438	0.05507309768929519	-0.6308738066215599	-0.1294660446048291	-0.9024878549842443	-0.6769375704483149	-0.7316141714615285	-0.7344328159869223	0.22441806804363348	-0.513421108311326	-0.7801694360382709	-0.463268396725125	0.3539785834883485	0.14806281208883804	-0.8900114456463337	-0.3689645807065354	-0.3815545955977252	-0.4708572305066883
0.03101324787740566	0.13845572786346044	-0.4704333468635742	-0.583739122043369	-0.3940276029149931	-0.46525751881274885	1.1009371167026782	0.16519144352156212	0.6409030015887337	-0.24399130337114347	0.7754560084676847	-0.8886695514465496	-0.8051712734049513	-0.18763640856786612	1.2201711925784366	-0.929500473887195	0.7710055845768677	-0.042507657440851054	-1.4111692854777846	-0.4315077468412046	-0.5320441231934024	-0.507180448805266	-1.0108325773982147	-0.3057675094662079	-0.10536305614181862	-0.237286042569328	-0.4977373783184527	-0.35697952621471984	-0.057780170169336675	0.12384443300381301	-0.8053389156477694	0.07264219587832414	-0.8073571732971722	-0.11533911726584734	-0.8044672555171826	-0.4883977007560586	-0.5391168870149128	-0.7710221180450032	0.14399575846293688	-0.4543756124487414	-0.6692379652124377	-0.3686427151412259	0.29290490517987566	0.28663674435594133	-0.9218536168317716	-0.3423929789494204	-0.3089605492680888	-0.5685253847547491
-0.021502538970323976	0.14057725656955028	-0.5218390603946516	-0.6632305506236476	-0.38478243849964017	-0.4360144400234052	1.0698320485990114	0.10065957600138334	0.5954163974140493	-0.16041772684901864	0.7434373950813622	-0.8629456938478262	-0.8201083403575247	-0.20103548975267405	1.4577739172941047	-0.9036574820566189	0.6430879569874451	-0.12178965098528434	-1.3314561996648864	-0.48273114014092117	-0.6314395050856882	-0.42964681055667375	-0.9477197318247464	-0.27324768741204963	-0.1522515448366871	-0.17911877691933015	-0.6019378012781834	-0.42670914369993884	-0.05906224269607564	-0.0926158392239745	-0.7418050676644091	0.07088730317746755	-0.9372876474546514	-0.12410165918563801	-0.7494066140293556	-0.2534368524693432	-0.36456426467772857	-0.7931100175878819	0.07283374585754743	-0.35124982657917253	-0.6572918828101073	-0.32993333765781097	0.21049741819896797	0.38925090923602734	-0.9268862105296887	-0.2519395155422067	-0.20358645841569217	-0.688686639416254
-0.08481685061620442	0.09378737688731667	-0.5059061954092969	-0.7447891825745125	-0.34675070646155487	-0.3801867441528398	1.0936099079784303	0.06339859421908386	0.517485874303819	-0.08049880233121394	0.7341447462618514	-0.8562558980636348	-0.8229647587638036	-0.26374743775500836	1.5638050256192926	-0.8830935811938085	0.512531514625292	-0.1546335793096584	-1.1952563584590001	-0.5171994474788113	-0.7249352306449312	-0.3803414386607249	-0.8868351694802478	-0.25739475866336103	-0.18660526661074922	-0.16348642562671667	-0.6727543288410911	-0.5362623477108109	0.012852529220566834	-0.2812123338586749	-0.7103194660601855	0.019329765897144652	-1.0175698916495182	-0.1798613466703599	-0.7282430755080569	-0.04022340161795487	-0.24177121767301762	-0.7748526771999628	0.04036030552095884	-0.2571978474234526	-0.7031309213393067	-0.33398056570771517	0.09967355639705859	0.43943774970139804	-0.9290430364002246	-0.09968495497892664	-0.055061744993441866	-0.7880806793564162
-0.1652299556062118	0.016961881893537468	-0.46780066316428026	-0.845336249609834	-0.3331939920520388	-0.32021679399287634	1.1796512570267632	0.003019653461019123	0.4052919680910604	0.020477878973401243	0.7344691303068867	-0.8104427430058463	-0.8165059782910093	-0.3469562629198313	1.5922473407325857	-0.9005677815289704	0.37514010940919224	-0.1477439637876398	-1.0606155996737279	-0.5123350676834437	-0.848136647662362	-0.3634440974685812	-0.8207294336874776	-0.2207469734998248	-0.1920377410844204	-0.1700539591054591	-0.720684583887949	-0.6748780792439286	0.12553245907080735	-0.4097422170321822	-0.69400276758766	-0.04303952411489033	-1.0820806545796617	-0.24743977972007009	-0.7467991445703931	0.1055473667671564	-0.17804853426758932	-0.7338109719682622	0.09255243753003649	-0.18626434972127698	-0.7378468852308441	-0.3414542813090703	-0.0364667120635631	0.4486237338937177	-0.9442799675501362	0.040037184953633995	0.07434503324634568	-0.8562673107984293
-0.22401891307068506	-0.07151748996519325	-0.42896003092530266	-0.9468423285181077	-0.3638253024583489	-0.27069521659273976	1.2526387924741296	-0.06040476692259815	0.29970558964262606	0.11799327610461015	0.7304238704511651	-0.7369147196992767	-0.7918534500075285	-0.4086592972794539	1.579695873739269	-0.9126605829318774	0.2898112218812457	-0.16113244051849243	-0.9461829476479418	-0.5057755252321154	-0.9825381934995585	-0.4152058237699544	-0.7919583649369552	-0.15845930479775905	-0.18898754025289305	-0.20882673082810968	-0.7891736939068489	-0.8227723485875791	0.24673579701549642	-0.5119328558984184	-0.6798016134688152	-0.09846992804537932	-1.1408674998545396	-0.3048878594283644	-0.7885439711512777	0.23935589608935298	-0.17603454300951737	-0.7136880995243546	0.2590630605011206	-0.15801719490772803	-0.7740592268763303	-0.3663335604869934	-0.17949579866261062	0.41582865008515235	-0.9648973675383765	0.11140501541558975	0.17683339803346895	-0.8976319809927119
-0.24641535157927472	-0.15316728311254174	-0.4010091358061443	-1.032833726459506	-0.39904701932610964	-0.22933449838963055	1.292102569559343	-0.08303821777611704	0.22324979012037546	0.16987386513951802	0.7259015752351013	-0.664242830972229	-0.7592684476785893	-0.4377761910033698	1.5160864208300249	-0.9198221404462895	0.2473738892247618	-0.19298920005165038	-0.8650307088314018	-0.4930495215250391	-1.1086203020858574	-0.5253653951292835	-0.81129199883537	-0.12745113120618962	-0.15881949553231234	-0.2665237286487637	-0.8669724741017693	-0.9623338263989052	0.3845823357239909	-0.5469033040392393	-0.6814895477935585	-0.1583985052205923	-1.1986962644918464	-0.34825175590460106	-0.8138592086169447	0.35062110600334695	-0.22386683538875046	-0.683118247566924	0.4978089919534421	-0.20512208715266728	-0.8075032696770139	-0.40092122106069567	-0.31634647649375863	0.3483340711110797	-0.9860713677512696	0.13788094983964866	0.2901657803002631	-0.9485031690975839
-0.25610286127899534	-0.2148950498486039	-0.3964275823554185	-1.1321021109975553	-0.44156190533823214	-0.2136722433650351	1.324559258689814	-0.09542778261642201	0.1780313175071407	0.21185402123149802	0.7364726788203344	-0.5821136416574175	-0.7256464017244418	-0.4618839169924108	1.4174480114128305	-0.9493072958127661	0.1617854461454024	-0.2313448207936392	-0.8510189552820435	-0.4519971041610935	-1.2501659630138486	-0.6140714840606062	-0.8328539159627535	-0.08510559414520288	-0.13682242676188222	-0.30996674640074107	-0.9370131958166731	-1.0652668064623143	0.4829457890256246	-0.5007920357328361	-0.6761331695363706	-0.19149941237122303	-1.2347102699966426	-0.3674652319677554	-0.8089480525486076	0.3923367811699216	-0.2401398847539796	-0.6337189587244054	0.7345580938693103	-0.27176853994366335	-0.7733858568870529	-0.3763398973220268	-0.4379125890802751	0.26563220733081605	-1.0013314905772135	0.12393743604631102	0.4166868324747721	-0.9944796322068241
-0.25320338285138555	-0.27832294575324495	-0.4038127729924071	-1.1931805116171472	-0.5067070661953522	-0.21579489108547406	1.3116299364992112	-0.12878962760540308	0.17613524432259722	0.2705411579146634	0.7725365520623766	-0.5103775279358963	-0.6850743441066112	-0.4650699600746625	1.321803529902297	-0.9798359924170553	0.06466841065732122	-0.30509455590397194	-0.8865180627052386	-0.42696274551724933	-1.3758562975467776	-0.6444787744825756	-0.8468134550148274	-0.011151100129310212	-0.17752145683510784	-0.33206933437981945	-1.0207759834681078	-1.1295775533804977	0.5531511309066117	-0.3741619555770386	-0.6762456984913554	-0.18593216656161043	-1.2402622244605443	-0.3749668227332365	-0.7698613259016203	0.3461733067431611	-0.20253866796575953	-0.599741401544707	0.9338167212382464	-0.3357060011650155	-0.6726546944172782	-0.3203987636016037	-0.5134958405928065	0.15058335653185517	-0.9972497555964115	0.06952664036904531	0.5274265702297963	-1.045237647479424
-0.239315694121015	-0.33540078655815153	-0.403881154387195	-1.1546495456994141	-0.5672189195960542	-0.2614833376506437	1.2230454057820233	-0.15633737512742546	0.22497349301541553	0.30530869391345616	0.8237510683489597	-0.4408912562489383	-0.6542177478196868	-0.4488034401158309	1.2268729850464306	-0.9850127754203302	0.018272855841745077	-0.4110712388441706	-0.9444239828657075	-0.43352228796858033	-1.4606638573343051	-0.6269079167599142	-0.8735528537624642	0.01956637183484019	-0.23398356857783192	-0.36002594602760185	-1.0978232017477745	-1.1607616198511612	0.6371743655758093	-0.18113258723434472	-0.6912795668770737	-0.17348654821186196	-1.2489095163689279	-0.3551763012265843	-0.6733090102075647	0.21477595280938347	-0.15365910013232886	-0.5267120399930264	1.0439668305429055	-0.4152661904676046	-0.5513982170892219	-0.2584736914761129	-0.5560127650408957	-0.004738193256614787	-1.0001023317477642	0.045107553605753935	0.6233769619002694	-1.0895165181046327
-0.22552284814294668	-0.36263191529246896	-0.3801357150474349	-1.0800597333586723	-0.6222823466359675	-0.36765694013316547	1.1549663888004136	-0.15804468946296205	0.2812045119025202	0.3294603359949311	0.8889140985720179	-0.3814794984512651	-0.6542541353153103	-0.46257422632689965	1.0381173456386958	-0.9731245899464049	-0.07012743904462124	-0.5039473692842893	-1.0188801625680752	-0.4226634199405357	-1.5333955580651313	-0.5666876152076084	-0.8977144346569821	0.012918994621147924	-0.24767607596023505	-0.4115445975386258	-1.1290493871298453	-1.136248898748405	0.7120568979710176	0.03577331780007127	-0.7047155241020338	-0.19569501790890503	-1.265393416569283	-0.3107438020772001	-0.5432899505838988	0.0460639040296316	-0.09285670405110483	-0.40781546362482707	1.0365536008888168	-0.496325530444655	-0.4120605085676525	-0.16543710556825345	-0.5563787335044992	-0.1949832866055296	-0.9878339351293409	0.05694638607179614	0.6949339504251958	-1.0860647467204312
-0.23153858843200478	-0.3690836875219442	-0.3236184922560347	-1.0216878773583047	-0.6733130801490014	-0.495592833807757	1.2220139055247239	-0.13891815454189532	0.3240481049714753	0.3688686999357211	0.9141206470126202	-0.3663079972978355	-0.6779060074692038	-0.4983641102842021	0.7926613177217071	-0.9279863160127146	-0.15984714131735175	-0.5719797518121713	-1.0738278237766137	-0.395417979571525	-1.5630782039907658	-0.4763175442597107	-0.9056881932704531	0.02687267273735322	-0.27245617468643835	-0.4706523988473098	-1.1233035750680833	-1.0456106203017073	0.7560984634729515	0.2693318171872584	-0.7075512537676041	-0.2498344662893385	-1.2323764838281879	-0.25759150511495055	-0.41514421853269523	-0.1022819060324299	-0.04311111997670318	-0.31819530365524046	0.9718563239076948	-0.5961111034079665	-0.3221282055555198	-0.05901735451378316	-0.4985987713684613	-0.35965885688252464	-0.9757046885670796	0.04663823093469859	0.7131275514773779	-1.020141571923795
-0.2585823218035394	-0.3599872699191252	-0.2500401114652969	-0.9756126847066797	-0.7232283877928966	-0.6371919841682777	1.4043226837583922	-0.09348975012744024	0.36656610971581316	0.4005423506398488	0.8785338091309232	-0.38890596817597134	-0.6860204189927689	-0.5143474264135018	0.5987238800139794	-0.8389783869050325	-0.14753988225438552	-0.6158676309882607	-1.0960547423884341	-0.36379951090162893	-1.5032520014884752	-0.3675842432003041	-0.8993528782076963	0.016872536754072836	-0.27624109542628983	-0.538630424385306	-1.0364860518901422	-0.9756765171347119	0.7859422628454229	0.529557921897123	-0.6954881497934318	-0.3341298294718399	-1.1783800417411892	-0.21651441835924357	-0.34165408416986337	-0.27118123057050497	-0.050099669642217334	-0.2716067497770745	0.9130996147975268	-0.7134393693513877	-0.2943205189613628	0.009413078035473147	-0.4136079775856431	-0.5046181684052695	-0.9902226777601465	0.024969579996850344	0.6619735480233584	-0.9103073382068272
-0.2771444033260866	-0.31815246755727755	-0.17010226095937347	-0.9463521668941525	-0.7334602750924806	-0.7708363576347254	1.643755234861685	-0.04879964380402639	0.36660441422459156	0.3962109112273189	0.8392642582673657	-0.41781544281478783	-0.6635693341943809	-0.5406499820814314	0.4758807149821528	-0.7421132061243979	-0.13769840092987082	-0.6141195195871518	-1.1613563099287387	-0.30058714113656054	-1.3839222339396096	-0.2549683174355513	-0.899178110895621	-0.0262482046467026	-0.20662081805266902	-0.6079381727510967	-0.8393828786322075	-0.9359296127397279	0.776659108068462	0.7675727493505413	-0.6790589223659222	-0.45166729806826106	-1.1018564215860471	-0.1758434006193313	-0.3482613611483993	-0.41107622203821637	-0.07463008316554416	-0.2595429758150293	0.8712660360088096	-0.868114897711233	-0.28476864096534527	0.0303692772631858	-0.33266436445915104	-0.654142465974809	-0.9711127367136809	0.005429527219564098	0.5617847461945044	-0.7933715092649861
-0.2737978090661832	-0.2599412073066501	-0.07657360823954587	-0.940448916031756	-0.6798769323789201	-0.8218211193858405	1.9258705552324458	-0.008447038765488362	0.30405315138900524	0.3742249888521079	0.799021555268704	-0.4706568654672735	-0.608787959536404	-0.5922284795352277	0.4480141552355259	-0.6768407247787656	-0.16354580792502696	-0.5755788046968101	-1.2572398787964583	-0.1974033272954023	-1.252747062659551	-0.1337155326323713	-0.9093146149960333	-0.04785702561832762	-0.1376016751494949	-0.6466785122096541	-0.6082169798604479	-0.9081451207285725	0.7115820562944387	0.9522523661586074	-0.7168461454491923	-0.5397346719985812	-0.9639419421154314	-0.15310353573479882	-0.4157770994693335	-0.42835241074356445	-0.1178503355637893	-0.3042908713979557	0.8619058975566807	-1.048933509762571	-0.32195362815089024	0.06498176745682199	-0.270169867409629	-0.7840905350369278	-0.876537081874492	-0.032239485172385854	0.44545391418800734	-0.6810191800300339
-0.25993721826504235	-0.21062293039935231	0.005056681787354303	-0.9382112216615328	-0.5936244819981273	-0.7884770027676882	2.163720286975407	0.01619366002305392	0.22633330307706023	0.3764487189076485	0.7183644165416558	-0.5648515793214256	-0.5056657969454326	-0.6413997444379889	0.5738051877446821	-0.6449206398573921	-0.1510655118277812	-0.5299633801360958	-1.3181840108535092	-0.10746143623052788	-1.1180459248991945	-0.02102036962873261	-0.8935200191671591	-0.09119094821254563	-0.10545211310040484	-0.6747810690458534	-0.3633290151521555	-0.9205165044759507	0.6132423450766352	1.1086225725669578	-0.786861661239575	-0.5668245673692683	-0.8020263143650149	-0.1886238885901491	-0.5296703528273697	-0.40747116369048497	-0.18374812952793698	-0.4007015680513327	0.9086566690789202	-1.1497974191759366	-0.40003960727761767	0.09281577140737536	-0.20255181186965365	-0.8602389832653528	-0.7707830391901576	-0.0788294763720839	0.32828892699076423	-0.5996196204206266
-0.2509136078314544	-0.1663323859051155	0.06389887200150979	-0.912594948966226	-0.5078868435569369	-0.7288780007530422	2.216113386251224	-0.01968301283853953	0.1306486401479146	0.38534363912980785	0.6364669858777152	-0.6745164459265155	-0.3976131286977642	-0.6818447913432489	0.7958625175603717	-0.6453912564940538	-0.14766966003009027	-0.4925332301358708	-1.3457677767566687	-0.03388154993189417	-0.9908806762830007	0.03177144077814016	-0.8727008631160957	-0.17012613011158373	-0.06835988984986138	-0.6883377554365431	-0.11608938896710821	-0.9806864163381984	0.4917541021260087	1.1863268614271445	-0.8739140608143687	-0.5603697896189936	-0.6477016332046286	-0.25062421568604226	-0.6496392631771647	-0.4340175024328531	-0.21683800589807528	-0.5092257861882494	0.9625211458247754	-1.1233124239271082	-0.42098889583285626	0.05795498501435775	-0.1489481957300356	-0.9165591485420626	-0.671406707413323	-0.10109604814155135	0.2311662091062673	-0.5975542162317191
-0.21773219348932624	-0.13373931133143552	0.13674215279828936	-0.8238756950306545	-0.4248948687936217	-0.6236317686338195	2.1203794916817325	-0.07639353495673548	0.007116599336664175	0.3729874347342416	0.5971974350141565	-0.7845795146616144	-0.3431956289960033	-0.7085367522767858	1.0268555706667117	-0.6825290476044983	-0.18229869651481828	-0.4544449676081683	-1.3439688355021162	0.02321349372688005	-0.8985602728838608	-0.0042022656754730605	-0.8384246240351765	-0.23086339013407034	-0.03465183102553717	-0.6452677087216294	0.0825896399195823	-1.0651134422009854	0.34913540456798164	1.1835357927961883	-1.0247253662824929	-0.5651907017512302	-0.5223895990436705	-0.3132229602788965	-0.6916119268952419	-0.4586676741221912	-0.23832729262171334	-0.6053379977126688	1.003206547630032	-1.051721403999291	-0.41186099153378847	-0.005881967846361957	-0.09973620115366359	-0.9518467707442744	-0.5578602615838257	-0.12568255273769277	0.15029824507384157	-0.6577338697907065
-0.1742806639690301	-0.11833643168448864	0.28348862601104524	-0.6896140328173177	-0.3447987111905691	-0.4749639952819365	2.0150419740270644	-0.08502239389579262	-0.07709586321326659	0.3285515071896242	0.5669533931683148	-0.8573907741341642	-0.3530748340572062	-0.7249979748684223	1.243339588533073	-0.7351562645389704	-0.18989069639372813	-0.4324393299706736	-1.2872622095113477	0.023876818244431407	-0.8450715918330843	-0.08962000919308216	-0.7542741632705512	-0.28255013948951696	-0.01539326373158709	-0.5875382786368808	0.2221377168288933	-1.1455274365589412	0.18346314361244467	1.1801818195673914	-1.2044341073902332	-0.5899205690069707	-0.4509020437783529	-0.39571908664571664	-0.6697648769623741	-0.48748473143423077	-0.2638848416866594	-0.6700843969357698	1.055748124807987	-0.9851012520973199	-0.4199164917758623	-0.04923448425819392	-0.03440006662203846	-0.9360233528520079	-0.47566896174319756	-0.18982749955370065	0.09474801831725078	-0.7150276161268395
-0.16315696402011698	-0.10788862935792878	0.5115747683228558	-0.5082968547044509	-0.2870539719652295	-0.38226817541268676	1.9386220325511048	-0.09152864582310323	-0.09306884337397837	0.24724033428922212	0.5298782049623437	-0.8984255036318206	-0.392409716823911	-0.7120413996672632	1.3367040787916067	-0.7650097285776157	-0.21729543669738066	-0.44720572980592443	-1.1862816404223948	-0.019755194465545575	-0.8167255867954054	-0.21455732560439572	-0.6545475658171467	-0.3506518407400003	0.04389640644620422	-0.5416952733420535	0.3419027446141591	-1.198821517371508	0.03733061764778977	1.2046916239316818	-1.3400990155176529	-0.6138637602243984	-0.39729866041446066	-0.4685977889542296	-0.659436260076384	-0.5899713901768103	-0.24535612211238692	-0.6912022198095372	1.0827302839193256	-0.9051465494593464	-0.4249542968808152	-0.1022953820657991	-0.03489520042573692	-0.9142066403952429	-0.4392812220564181	-0.2588514803557171	0.08137899053045736	-0.782931315488181
-0.181583555896513	-0.08549632979571806	0.7735609871002908	-0.2778782686964216	-0.2353797235276928	-0.33781622266524985	1.874757939034657	-0.12752067776142204	-0.07173323198425396	0.14305374699139323	0.5036985043866389	-0.9223375415389945	-0.4659852329703262	-0.6752426020672483	1.272956444594363	-0.7782279175899275	-0.30640950935014366	-0.45345779881695086	-1.1252175789483734	-0.0648858292336881	-0.8047419098689069	-0.3609481244437158	-0.5632753370854233	-0.4029006132417942	0.10556835026613776	-0.4643281073492621	0.4494973181588987	-1.2469267740090386	-0.06397685404858337	1.2173335230248425	-1.4232579132500351	-0.6330667240314669	-0.3494683270462226	-0.47868539818872335	-0.6607273371871325	-0.7025709398688585	-0.22068472920099563	-0.6895854253610139	1.0436673061124404	-0.8519661518494843	-0.4469011706053509	-0.17934169273356262	-0.14431977104327992	-0.905272710647224	-0.44364125714954505	-0.2874320961070702	0.12117044760244718	-0.8554751009725434
-0.21332877998945135	-0.045303532528308724	1.0423511546590238	-0.04882361068547819	-0.18344806912035305	-0.2870375432170874	1.8237698142472294	-0.1338423551659727	-0.01770472235192494	0.06640273881608032	0.48345312369361804	-0.9129399712707308	-0.5705265078905308	-0.638249101834429	1.170909563406505	-0.7988736648243325	-0.39286313760089336	-0.41837217469586074	-1.128875426165965	-0.10004202866385481	-0.8255981168275266	-0.444721695254471	-0.4630899754378241	-0.45950991015490283	0.13152845369359306	-0.3769393717518696	0.5241201431635629	-1.3278775432816519	-0.11820377351296292	1.2614980795970536	-1.4583219356227175	-0.6775240057864877	-0.3612600887394706	-0.43262862297615934	-0.6714356826351091	-0.8008204845793632	-0.25564761744114256	-0.668840708898443	1.000635629601851	-0.830741334405787	-0.49555838723781565	-0.2444946154510001	-0.3025473126602244	-0.8795351512791001	-0.45982904701657895	-0.28477732761468194	0.19493682014610275	-0.8731866492226242
-0.26444902348183535	0.010204958274834785	1.3054998571478362	0.1367771537932466	-0.14462266867538098	-0.28202974325527413	1.7344027660934718	-0.10606388949050072	0.05591654352070312	0.026046872503800833	0.41718337143455997	-0.8791127003262786	-0.6652613527407737	-0.6182832318523148	1.0753802329693047	-0.8252895812560613	-0.49298669155954	-0.3682322265087477	-1.1694315573380725	-0.15662115325342513	-0.872587957698931	-0.44452360215726017	-0.3843791472615683	-0.5547243831895143	0.16022705859752553	-0.3358801254106941	0.5850451461644466	-1.4264396418971244	-0.09498401552865204	1.3425094329695524	-1.4332504844525193	-0.7212349538641354	-0.391451911908225	-0.3782794910199861	-0.7219648966165797	-0.9223858612011551	-0.3287555001091898	-0.6414049507950709	0.9493919916225906	-0.8352387864291714	-0.5308978418601669	-0.31108765612484024	-0.47130182949495253	-0.8174177337834582	-0.46337737344875213	-0.28991944676659975	0.3032417265335495	-0.810375727313384
-0.3324783748137365	0.056384535178602944	1.5337227622492222	0.2622585295253287	-0.14357159429869382	-0.33390065890910037	1.5671752330009743	-0.0813770470712691	0.1100982711881493	0.009803974706809321	0.3135140469244959	-0.8604370204287525	-0.7528642484492292	-0.5973615489455237	0.8892500380335671	-0.8545496591006548	-0.574984616177648	-0.33224169766237666	-1.2342933836828176	-0.2175733061438813	-0.8946655778827504	-0.39270244792672526	-0.35451578281057106	-0.6541443397674827	0.170936157867341	-0.3146045601659764	0.6144772805230119	-1.5586396351645606	-0.023995184881325238	1.390450141218942	-1.364765362449908	-0.7594391696735785	-0.43812763527733234	-0.3711625972168382	-0.7885186559138149	-1.029437366552868	-0.42164077693151675	-0.6190434398839794	0.8328520278012762	-0.842760840690507	-0.5549895236986918	-0.4090901660203105	-0.6416924406375559	-0.7266781338349129	-0.46488483239052414	-0.31280785620094675	0.4434474327832419	-0.6751341927520484
-0.39187703568588245	0.08781512826949474	1.6960430981247019	0.27717649199347727	-0.16204047263190952	-0.3653282101097668	1.36332944077443	-0.05523668028529984	0.1596068487845979	0.026259577117806455	0.24323719763854626	-0.8488294283389267	-0.8195261404275828	-0.5954322228568263	0.6606290970378881	-0.9122104278881146	-0.5672195792644598	-0.2757879824147857	-1.3274185759602197	-0.27341540349172505	-0.8930754361367349	-0.3514000371581213	-0.34575557129275863	-0.7098427715813387	0.16038290827505045	-0.29582627925638644	0.6277871996027888	-1.7400695563192863	0.016841199303764535	1.4307447286810022	-1.2858600592158784	-0.8207393871207241	-0.5175500635153979	-0.4198053908984115	-0.8151502857276951	-1.0836771080573304	-0.49865580264022774	-0.598074859574692	0.7240497784337206	-0.8084907822900848	-0.6105799572577701	-0.5279743862836781	-0.7370164616280102	-0.6281248461130163	-0.445983616428303	-0.33861411929358853	0.5715466163997004	-0.5131838697752529
-0.4531590026395126	0.09542938198175904	1.8211126691899988	0.1941473751707538	-0.19438782283689254	-0.376971860226737	1.1806649727968659	-0.01426113623244557	0.2136928151800972	0.02328171252169205	0.19085871507272006	-0.8054453062742045	-0.830733489078967	-0.6280360637318774	0.48914611863012797	-1.00371467132939	-0.5159357282305539	-0.20532880994183275	-1.4126084384814257	-0.3335076912668359	-0.9228963552576765	-0.34941910618600663	-0.35936557572068173	-0.7250561567497027	0.15604138154404443	-0.28457228361626985	0.6348906718985508	-1.9288354013076834	0.05048373208880387	1.4982229173470916	-1.2344793383706714	-0.8850652816383133	-0.6078307389793295	-0.485161130387979	-0.819251354197134	-1.1286935184643607	-0.5008510531115239	-0.5418601602876372	0.644426200667602	-0.7569147389107854	-0.6689636292908837	-0.6414705790204897	-0.769975150909036	-0.5668756161477464	-0.3985798306285729	-0.36351154272217273	0.65099426213437	-0.3930226151137502
-0.5212154519006418	0.07443206019889399	1.9452932821230668	0.08987081751839585	-0.22463302428850357	-0.4152207356552261	1.0562447003822013	0.03868867998450296	0.26346952433799575	-0.030435870906923186	0.14769655566874884	-0.7352621808597274	-0.777407614245845	-0.6780923406019316	0.29753473260373015	-1.102687396178549	-0.46129928465752296	-0.1441654769194867	-1.4778500413132438	-0.40829138872695053	-0.9201078458190096	-0.3957332723140644	-0.38735019156686123	-0.7173234934603054	0.17367465934381882	-0.2625021279012854	0.6505280085223336	-2.0930374037728776	0.08901713414252001	1.5367349735826565	-1.232363794016994	-0.9286753738136104	-0.6548503887311574	-0.5640667517730292	-0.8293015034710036	-1.1575573947159827	-0.45112560894970377	-0.4294058879527783	0.5546936733731842	-0.7393194441526235	-0.7109869045475248	-0.7069711164170563	-0.8063782492592747	-0.5519203857858572	-0.3279379854495196	-0.3774550565155125	0.717929580007876	-0.34297193004283033
-0.571712443020735	0.05581782545574543	2.0262739488994885	-0.014384428759009027	-0.1923929265709366	-0.4182707537389641	1.00945371457274	0.11588697412912792	0.30717496885447176	-0.10383829952284038	0.15401250383971077	-0.6734413001754863	-0.7004298672588318	-0.7314585622296587	0.09811610380534438	-1.187971315378737	-0.40069306340192945	-0.09896137268844418	-1.548268597310945	-0.47789132792028094	-0.8976384515818225	-0.4641546280909238	-0.3830028546789705	-0.6606172960047235	0.2208748473937323	-0.22598339853306676	0.694264063203431	-2.2202274978368277	0.0733711008995134	1.5155791424471636	-1.2242842150492221	-0.9364009359334696	-0.6330356295986498	-0.6283538885894521	-0.8383137280087807	-1.1326497188589493	-0.389900274704287	-0.28949098375379656	0.48765012168673183	-0.723328503625029	-0.7848331467047382	-0.7224151400185244	-0.8755032337670297	-0.5691441061464626	-0.22042137538711706	-0.35549940357848747	0.8027879621149421	-0.3772632982203066
-0.6157601269840891	0.05718374119802054	2.0069903955695736	-0.11320527442301431	-0.12943571645712462	-0.40403046660475883	1.0258154427919355	0.26001660458982045	0.3283382099546918	-0.1753263866126812	0.17143383519949243	-0.6293005940637426	-0.6299836757358555	-0.7708769952528598	0.06465320189472573	-1.26128520273341	-0.408912322530099	-0.08191214502350765	-1.6000181407336096	-0.5391628592821462	-0.9368389024510023	-0.5537521359596985	-0.3517631976453761	-0.5747246551560788	0.2872445457790097	-0.18732413973474257	0.751358524829806	-2.3059581199209247	0.07185160753448802	1.4689049695429144	-1.199977960772909	-0.8952315565949931	-0.5756244898546491	-0.6424380718215088	-0.8450982116495795	-1.095569118710881	-0.33753650199438967	-0.11624524015452671	0.43513350487797886	-0.661126901079369	-0.9302810643882499	-0.7230110508970382	-1.0145497223798021	-0.6347062677142243	-0.10089147714258498	-0.2969509957464273	0.880251671179735	-0.510184789720128
-0.6760123726269794	0.07059587130569075	1.909752052182558	-0.16249848469276715	-0.06937432350357518	-0.4382401288953256	1.0358992470313766	0.47583036532767053	0.3216923776815911	-0.23238923351615232	0.12504691675959265	-0.6139698120583119	-0.5988541732317734	-0.7755675586795097	0.13639232058129064	-1.3218924408982242	-0.5013357284634087	-0.1028689158203365	-1.6007577054715934	-0.6026700399439073	-0.9745644392369227	-0.6508177535933484	-0.31888509706106766	-0.5221076605928855	0.33845229696523316	-0.15236215904296807	0.8011313187656656	-2.3545745907628923	0.10784460661854778	1.4241540540146178	-1.1725208957570747	-0.7990957104768295	-0.53307588307818	-0.6259602186016082	-0.8508447705542851	-1.0684843621633342	-0.3235795425759438	0.05518471891024994	0.36025239726093994	-0.6048429985644812	-1.0659027681541862	-0.7046371321428844	-1.1569760373917375	-0.6845850416365572	-0.009122015102691861	-0.24875857671799473	0.9635544665797366	-0.7215633471903663
-0.7191522759611302	0.10003571485730642	1.7599455115530884	-0.16516240656207887	0.027624826116405644	-0.45676692793099727	1.0001524277698732	0.7451707376660953	0.31378249661879287	-0.2586679217377114	0.03316990635724488	-0.6462839149087239	-0.6194131082578478	-0.7071384333684666	0.18632182597855293	-1.354774220685821	-0.5798512827666875	-0.16446413518884023	-1.5620604802625238	-0.6680934914341459	-0.94209328387262	-0.7011135909753538	-0.24117918092924842	-0.483076122084499	0.384739651189653	-0.13767034340904027	0.826926863211726	-2.3629840644258797	0.10934035789974625	1.3908723196673185	-1.112610480124163	-0.6505147951376782	-0.4653715180227814	-0.6027287964874296	-0.8680085015560068	-1.0313803525454743	-0.38476459699620147	0.19932816243613155	0.2948063092036468	-0.5727296130641648	-1.1749637667875885	-0.6764306838932626	-1.2649152065981804	-0.6728505069518526	0.0894194163371614	-0.2569142168612658	1.0538235850592	-0.9476826660636288
-0.6935040859449408	0.14531436861191221	1.5621865178292818	-0.1388215471183206	0.14328590854695702	-0.4193217734840341	0.9602262540175948	1.048080601331606	0.30706005532813335	-0.2478006496402001	-0.09267202170162929	-0.7250084760119405	-0.6714654207442222	-0.6058222633528414	0.1968466340812049	-1.3691996436791363	-0.6814456515166942	-0.2623789396674524	-1.4981980657258647	-0.7211840204128914	-0.8989059558721231	-0.7011135909753501	-0.08782086458250324	-0.4316994544649694	0.4430719590626623	-0.14757840008931522	0.7981250711046656	-2.312246054635499	0.08160960398801506	1.3786760533807807	-1.0238926520156182	-0.4797254101014875	-0.38017603978906334	-0.5824680898045945	-0.8972982313037834	-0.9799731568856526	-0.4511658887748656	0.29320173549336614	0.24238953387172138	-0.4866468032832164	-1.3024302117945208	-0.6472558804660581	-1.3684196991280146	-0.6547305930115095	0.16407342146892892	-0.3067329805517017	1.090932218679879	-1.1370774008656332
-0.6090940363935107	0.21199721266836002	1.3855060890485482	-0.046394113940662285	0.21036161417758184	-0.3693262067871028	0.9352746184833218	1.3104763572511626	0.28051503074450485	-0.19711894115697742	-0.23721373588600758	-0.7970631514374684	-0.7117281846492699	-0.5305785458936481	0.12457782045730839	-1.377363819245566	-0.808216908754033	-0.3888393750253557	-1.3902216139803123	-0.741476837134987	-0.8625631510392608	-0.7107211061901098	0.09247346373796425	-0.3877453683989224	0.4791622915291288	-0.18255659691313741	0.6676442250438777	-2.2245216971540933	0.03937243685704546	1.387565255155007	-0.9600887345402928	-0.3408266613877492	-0.36767185916017964	-0.584947248006293	-0.8968931875043321	-0.9001702743700161	-0.4655659262700883	0.34190455903498584	0.1824846477780912	-0.3605077395162038	-1.398422844710131	-0.6175596550201536	-1.4944204883911427	-0.6501936130140822	0.16701876432439336	-0.36178953072711517	1.049878256454328	-1.2796185831083136
-0.4838203095632486	0.3325174803964464	1.2901824247155669	0.08872000327085422	0.2602554713239952	-0.2890983662466409	0.8774750351002949	1.4986500832056096	0.26274173867119577	-0.12545682301931144	-0.36551716640426113	-0.8505018772849731	-0.6973005426353958	-0.5064708199046046	-0.019268900350490815	-1.3715936500482395	-0.8507623895569397	-0.47974116788304555	-1.2670341145156958	-0.723051156091924	-0.7856141178516076	-0.762047027677615	0.2736634745328237	-0.35669843459036255	0.4871551535621094	-0.23751306841797115	0.4924575669919893	-2.134036782968731	-0.032542335059595695	1.4249749565531373	-0.8962848170649726	-0.21967855148727028	-0.3608424638461717	-0.5789417009832158	-0.8434020907393768	-0.8049171417926884	-0.4568252042100517	0.362599527976064	0.15195811623954908	-0.2900739587055151	-1.4163793777574798	-0.6047475711321216	-1.5933611389042692	-0.635546449195227	0.14317772136836326	-0.40739893176295683	0.9404461133226324	-1.37969166004209
-0.3284136854292357	0.48271008797270537	1.2569832575465103	0.23596029283147954	0.3042504416624725	-0.18346057775180344	0.812134829146679	1.6513855007900176	0.3101052637760332	-0.053137254256526226	-0.48676047358941626	-0.8983856834188195	-0.6599851658756775	-0.5340654930447797	-0.1557229222502979	-1.332327853276368	-0.8575324635230352	-0.5188577312349294	-1.1691916985041306	-0.6782890349446421	-0.687555376847276	-0.8297948669239552	0.4497196955354464	-0.32778331271622446	0.5042763538500268	-0.28710200021548893	0.34151484169015445	-2.0268351642982707	-0.09241987047516541	1.4947282179688322	-0.8100201201750593	-0.11006835681540723	-0.309474601969958	-0.5508588227329565	-0.7677348459544998	-0.7221880755532519	-0.4305224783796202	0.368494609272981	0.152706927315721	-0.276949815081718	-1.4238363268979788	-0.612817197611988	-1.6649833199872048	-0.6303373240129977	0.09285178438919597	-0.4619771452730735	0.7446901803163497	-1.4288935488709928
-0.1762046169443596	0.6224984862780067	1.2714630178926432	0.40517260997019217	0.3177642550770234	-0.10951824745147784	0.785956063995965	1.7895164592609938	0.3742270114715467	0.06446906050691062	-0.613785449341945	-0.9126413196732195	-0.6191765895363084	-0.5954853235748656	-0.2793491145807898	-1.2834246462493888	-0.9010080183851865	-0.5356396006855808	-1.092376906934682	-0.639595104754207	-0.5272045613577017	-0.9291979831046996	0.5903636899286571	-0.2796043629983237	0.5003355834326517	-0.3171991412933793	0.20814896763210955	-1.9394686567599746	-0.11260064172942288	1.5313873799031748	-0.7314749095969745	-0.05334699733486129	-0.238625767129692	-0.5506451021983259	-0.6616133704984242	-0.6533174154297591	-0.4008966669733667	0.37155408184479893	0.14739036867491417	-0.2723471595022281	-1.4414187655068376	-0.6096638358798583	-1.7184147156733651	-0.6383470541319118	-0.0025355791109480386	-0.5100021464686529	0.5220834680620514	-1.4522637387345207
[truncated: 182 more rows]
