# Supplementary material for: Obesity dysregulates feeding-evoked response dynamics in hypothalamic satiety neurons
Source: Sci Rep. 2025 Oct 14;15:35837. doi: 10.1038/s41598-025-19800-2 (PMC12521569; doi:10.1038/s41598-025-19800-2)
Supplement: Supplementary file 2 — Supplementary Material 2. [file 41598_2025_19800_MOESM2_ESM.zip › Fig 1/Fig 1ef NCD and HFD/mean_licking_MPK118_33.csv]

0.5
0.25
0.25
0.1875
0.25
0.25
0.25
0.21875
0.2222222222222222
0.2
0.15000000000000002
0.175
0.175
0.175
0.125
0.125
0.125
0.15000000000000002
0.15
0.175
0.175
0.175
0.15000000000000002
0.15000000000000002
0.15000000000000002
0.15
0.125
0.1
0.07500000000000001
0.075
0.1
0.1
0.2
0.2
0.25
0.275
0.3
0.32499999999999996
0.32499999999999996
0.32499999999999996
0.35
0.35000000000000003
0.275
0.3
0.25
0.25
0.325
0.30000000000000004
0.325
0.3
0.30000000000000004
0.30000000000000004
0.3
0.35000000000000003
0.35000000000000003
0.32500000000000007
0.25
0.275
0.30000000000000004
0.325
0.3
0.32499999999999996
0.325
0.25
0.275
0.25
0.275
0.275
0.25
0.25
0.275
0.22499999999999998
0.2
0.22499999999999998
0.25
0.275
0.25
0.22500000000000003
0.2
0.175
0.125
0.175
0.175
0.15
0.15
0.175
0.175
0.2
0.25
0.275
0.3
0.25
0.3
0.325
0.3
0.25
0.25
0.22499999999999998
0.17500000000000002
0.175
0.175
0.175
0.5000000000000001
0.9750000000000005
1.5
1.9500000000000002
2.5
3.0250000000000012
3.4250000000000016
3.95
4.424999999999999
4.8999999999999995
5.049999999999999
5.149999999999999
5.024999999999999
5.049999999999999
4.95
4.85
5.0
4.999999999999999
4.924999999999999
5.050000000000001
4.9750000000000005
4.900000000000002
4.925000000000001
5.049999999999999
5.149999999999999
5.2250000000000005
5.374999999999998
5.45
5.600000000000001
5.725
5.924999999999999
6.100000000000001
6.024999999999999
5.974999999999998
6.025
6.074999999999999
5.949999999999999
5.8249999999999975
5.799999999999999
5.475000000000001
5.300000000000001
5.150000000000001
5.150000000000002
5.100000000000001
4.8999999999999995
4.799999999999998
4.7749999999999995
4.675
4.575
4.650000000000001
4.724999999999999
4.6
4.699999999999998
4.724999999999998
4.774999999999999
4.749999999999999
4.75
4.925
4.8
4.7749999999999995
4.575
4.574999999999999
4.575000000000001
4.3500000000000005
4.375
4.3999999999999995
4.249999999999998
4.1000000000000005
4.124999999999999
4.0
3.9999999999999996
3.8499999999999996
3.624999999999999
3.5999999999999996
3.424999999999999
3.1999999999999993
2.9749999999999996
2.8000000000000003
2.6500000000000004
2.524999999999999
2.3750000000000004
2.2
2.0749999999999993
1.9500000000000002
1.7999999999999998
1.6249999999999998
1.6
1.4749999999999999
1.3999999999999995
1.2499999999999998
1.1749999999999998
1.1750000000000003
1.1
1.025
0.875
0.875
0.7750000000000001
0.7500000000000001
0.6500000000000001
0.6500000000000004
0.6000000000000002
0.5250000000000001
0.575
0.5
0.575
0.5750000000000002
0.65
0.6000000000000001
0.625
0.675
0.675
0.725
0.6749999999999999
0.6749999999999999
0.6499999999999999
0.6000000000000001
0.525
0.525
0.5
0.42499999999999993
0.35
0.325
0.275
0.3
0.25
0.25
0.22499999999999998
0.275
0.3
0.325
0.37500000000000006
0.325
0.325
0.325
0.35
0.3999999999999999
0.3999999999999999
0.30000000000000004
0.25
0.2
0.15000000000000002
0.15000000000000002
0.15000000000000002
0.125
0.07500000000000001
0.025
0.0
0.0
0.0
0.0
0.0
0.025
0.05
0.075
0.1
0.1
0.1
0.125
0.15
0.15
0.175
0.175
0.15
0.125
0.1
0.1
0.1
0.075
0.05
0.07500000000000001
0.05
0.025
0.05
0.1
0.1
0.1
0.1
0.1
0.1
0.07500000000000001
0.07500000000000001
0.07500000000000001
0.05
0.0
0.0
0.0
0.0
0.025
0.05
0.05
0.05
0.05
0.05
0.05
0.05
0.05
0.05
0.05
0.025
0.07500000000000001
0.07500000000000001
0.1
0.125
0.15000000000000002
0.15000000000000002
0.175
0.2
0.175
0.175
0.125
0.125
0.1
0.07500000000000001
0.05
0.05
0.05
0.05
0.05
0.075
0.075
0.125
0.125
0.125
0.125
0.15
0.15
0.125
0.15
0.125
0.15
0.1
0.125
0.125
0.125
0.1
0.1
0.125
0.1
0.125
0.1
0.1
0.1
0.125
0.125
0.125
0.125
0.1
0.1
0.075
0.1
0.1
0.075
0.075
0.075
0.075
0.05
0.075
0.075
0.075
0.07500000000000001
0.1
0.15000000000000002
0.125
0.15000000000000002
0.15000000000000002
0.15000000000000002
0.125
0.15000000000000002
0.15000000000000002
0.125
0.125
0.07500000000000001
0.1
0.07500000000000001
0.1
0.125
0.125
0.1
0.1
0.1
0.1
0.1
0.07500000000000001
0.07500000000000001
0.05
0.025
0.025
0.025
0.025
0.025
0.0
0.0
0.0
0.0
0.0
0.025
0.025
0.05
0.05
0.05
0.075
0.075
0.1
0.1
0.125
0.15
0.15
0.15000000000000002
0.175
0.175
0.175
0.19999999999999996
0.175
0.19999999999999996
0.175
0.15
0.15
0.125
0.1
0.125
0.1
0.1
0.125
0.1
0.1
0.1
0.1
0.1
0.1
0.1
0.1
0.07500000000000001
0.05
0.05
0.05
0.025
0.025
0.025
0.025
0.0
0.0
0.0
0.0
0.0
0.0
0.025
0.025
0.05
0.05
0.05
0.05
0.075
0.075
0.075
0.075
0.05
0.05
0.025
0.025
0.025
0.025
0.0
0.0
0.0
0.0
0.0
0.0
0.0
0.0
0.0
0.05
0.05
0.07500000000000001
0.1
0.1
0.125
0.15
0.15
0.175
0.175
0.125
0.125
0.1
0.075
0.075
0.05
0.025
0.025
0.0
0.0
0.0
0.0
0.0
0.0
0.0
0.025
0.025
0.05
0.05
0.05
0.05
0.07500000000000001
0.07500000000000001
0.07500000000000001
0.1
0.07500000000000001
0.1
0.07500000000000001
0.125
0.125
0.15000000000000002
0.15000000000000002
0.2
0.25
0.22499999999999998
0.275
0.275
0.275
0.30000000000000004
0.30000000000000004
0.3
0.30000000000000004
0.25
0.22499999999999998
0.25
0.22499999999999998
0.2
0.2
0.125
0.125
0.1
0.1
0.1
0.07500000000000001
0.075
0.05
0.07500000000000001
0.07500000000000001
0.1
0.1
0.1
0.07500000000000001
0.07500000000000001
0.125
0.1
0.1
0.07500000000000001
0.07500000000000001
0.05
0.05
0.05
0.05
0.05
0.025
0.025
0.05
0.05
0.05
0.05
0.05
0.05
0.05
0.05
0.025
0.025
0.0
0.0
0.025
0.025
0.025
0.025
0.07500000000000001
0.1
0.125
0.19999999999999996
0.22499999999999998
0.22499999999999998
0.2
0.275
0.3
0.3
0.3
0.275
0.275
0.2
0.2
0.2
0.22499999999999998
0.17500000000000002
0.2
0.25
0.22499999999999998
0.22499999999999998
0.25
0.25
0.25
0.275
0.25
0.22499999999999998
