# Supplementary material for: Obesity dysregulates feeding-evoked response dynamics in hypothalamic satiety neurons
Source: Sci Rep. 2025 Oct 14;15:35837. doi: 10.1038/s41598-025-19800-2 (PMC12521569; doi:10.1038/s41598-025-19800-2)
Supplement: Supplementary file 2 — Supplementary Material 2. [file 41598_2025_19800_MOESM2_ESM.zip › Fig 1/Fig 1ef NCD and HFD/mean_licking_MPK118_34.csv]

0.1724137931034483
0.08620689655172414
0.1724137931034483
0.1724137931034483
0.20689655172413796
0.1724137931034483
0.19704433497536947
0.23706896551724138
0.22988505747126436
0.25862068965517243
0.2758620689655173
0.3103448275862069
0.3275862068965517
0.3275862068965517
0.3275862068965517
0.3275862068965517
0.31034482758620685
0.3103448275862069
0.32758620689655177
0.2931034482758621
0.25862068965517243
0.24137931034482762
0.18965517241379315
0.20689655172413796
0.18965517241379315
0.18965517241379315
0.20689655172413796
0.18965517241379307
0.18965517241379315
0.18965517241379315
0.25862068965517243
0.2931034482758621
0.3103448275862069
0.31034482758620685
0.36206896551724144
0.3793103448275863
0.37931034482758613
0.36206896551724144
0.36206896551724144
0.36206896551724144
0.3275862068965517
0.3275862068965517
0.3448275862068966
0.3103448275862069
0.25862068965517243
0.24137931034482762
0.20689655172413793
0.20689655172413793
0.1724137931034483
0.1724137931034483
0.15517241379310343
0.15517241379310345
0.13793103448275865
0.18965517241379318
0.17241379310344832
0.17241379310344832
0.20689655172413796
0.18965517241379315
0.18965517241379315
0.1724137931034483
0.1724137931034483
0.12068965517241378
0.10344827586206898
0.06896551724137932
0.06896551724137932
0.08620689655172414
0.05172413793103448
0.08620689655172414
0.12068965517241381
0.13793103448275865
0.13793103448275865
0.15517241379310345
0.18965517241379315
0.20689655172413796
0.2241379310344827
0.20689655172413793
0.22413793103448276
0.20689655172413793
0.1724137931034483
0.1724137931034483
0.1724137931034483
0.15517241379310343
0.1379310344827586
0.12068965517241378
0.12068965517241378
0.12068965517241378
0.10344827586206896
0.08620689655172414
0.08620689655172414
0.08620689655172414
0.06896551724137932
0.06896551724137932
0.05172413793103449
0.03448275862068966
0.05172413793103449
0.06896551724137932
0.10344827586206896
0.1379310344827586
0.1379310344827586
0.12068965517241378
0.1724137931034483
0.18965517241379307
0.4827586206896553
0.8103448275862066
1.2758620689655167
1.7241379310344818
2.2068965517241375
2.758620689655173
3.241379310344828
3.913793103448276
4.379310344827585
5.017241379310344
5.344827586206897
5.568965517241377
5.706896551724135
5.93103448275862
6.120689655172416
6.086206896551724
6.206896551724139
6.241379310344829
6.31034482758621
6.2413793103448265
6.27586206896552
6.293103448275863
6.310344827586207
6.344827586206895
6.258620689655173
6.327586206896553
6.4137931034482785
6.293103448275863
6.396551724137931
6.327586206896555
6.344827586206897
6.362068965517244
6.2931034482758585
6.103448275862067
6.051724137931033
5.96551724137931
5.93103448275862
5.844827586206897
5.620689655172413
5.637931034482758
5.362068965517239
5.3103448275862055
5.034482758620689
5.051724137931033
4.82758620689655
4.7413793103448265
4.655172413793103
4.637931034482757
4.603448275862067
4.534482758620687
4.689655172413792
4.586206896551723
4.896551724137931
4.8793103448275845
5.017241379310342
5.120689655172414
5.206896551724139
5.20689655172414
5.275862068965516
5.379310344827585
5.3965517241379315
5.43103448275862
5.275862068965517
5.310344827586207
5.189655172413793
5.189655172413794
4.913793103448276
4.948275862068965
4.827586206896552
4.603448275862069
4.431034482758623
4.310344827586208
4.051724137931037
3.844827586206898
3.810344827586208
3.517241379310345
3.3965517241379315
3.206896551724139
3.06896551724138
2.9482758620689657
2.7758620689655182
2.56896551724138
2.551724137931035
2.2931034482758625
2.086206896551724
1.931034482758621
1.7586206896551724
1.4999999999999996
1.3448275862068968
1.2068965517241381
1.0689655172413792
1.0344827586206895
0.8965517241379308
0.8620689655172414
0.8275862068965516
0.8103448275862066
0.7758620689655171
0.7758620689655172
0.7413793103448275
0.6896551724137933
0.6724137931034484
0.5689655172413793
0.5344827586206897
0.5172413793103449
0.46551724137931044
0.39655172413793105
0.36206896551724144
0.3620689655172415
0.32758620689655177
0.3103448275862069
0.25862068965517243
0.2758620689655172
0.31034482758620685
0.25862068965517243
0.25862068965517243
0.27586206896551735
0.29310344827586216
0.24137931034482762
0.25862068965517243
0.2758620689655173
0.29310344827586204
0.32758620689655177
0.3103448275862069
0.3448275862068966
0.3103448275862069
0.2758620689655173
0.24137931034482762
0.24137931034482762
0.2241379310344828
0.20689655172413796
0.1724137931034483
0.15517241379310345
0.1379310344827586
0.12068965517241378
0.15517241379310343
0.15517241379310343
0.20689655172413793
0.24137931034482757
0.2758620689655173
0.29310344827586204
0.32758620689655177
0.2931034482758621
0.3103448275862069
0.3103448275862069
0.3275862068965517
0.3448275862068966
0.3103448275862069
0.29310344827586204
0.24137931034482765
0.2758620689655173
0.25862068965517243
0.2931034482758621
0.2931034482758621
0.3103448275862069
0.2931034482758621
0.3103448275862069
0.3275862068965517
0.3103448275862069
0.3448275862068966
0.2758620689655173
0.2758620689655173
0.25862068965517243
0.25862068965517243
0.24137931034482757
0.20689655172413796
0.18965517241379315
0.18965517241379315
0.18965517241379315
0.1724137931034483
0.18965517241379315
0.2241379310344827
0.2241379310344827
0.22413793103448276
0.22413793103448276
0.22413793103448276
0.22413793103448276
0.20689655172413793
0.20689655172413793
0.20689655172413796
0.20689655172413796
0.2241379310344828
0.25862068965517243
0.24137931034482762
0.29310344827586204
0.3448275862068966
0.36206896551724144
0.39655172413793105
0.4310344827586207
0.4310344827586207
0.4310344827586207
0.3793103448275863
0.3275862068965517
0.32758620689655177
0.2758620689655173
0.2241379310344827
0.2241379310344827
0.20689655172413793
0.18965517241379315
0.18965517241379315
0.22413793103448276
0.2241379310344828
0.24137931034482757
0.24137931034482757
0.24137931034482757
0.25862068965517243
0.24137931034482762
0.24137931034482757
0.25862068965517243
0.25862068965517243
0.2241379310344827
0.22413793103448276
0.22413793103448276
0.24137931034482762
0.2758620689655173
0.25862068965517243
0.29310344827586204
0.2931034482758621
0.2758620689655173
0.3448275862068966
0.36206896551724144
0.396551724137931
0.4137931034482758
0.41379310344827586
0.396551724137931
0.4310344827586207
0.396551724137931
0.396551724137931
0.3793103448275863
0.29310344827586204
0.25862068965517243
0.20689655172413796
0.1724137931034483
0.15517241379310343
0.12068965517241378
0.12068965517241378
0.13793103448275865
0.10344827586206896
0.13793103448275865
0.15517241379310345
0.15517241379310345
0.18965517241379315
0.20689655172413796
0.18965517241379315
0.2241379310344827
0.18965517241379315
0.18965517241379315
0.20689655172413793
0.1724137931034483
0.18965517241379315
0.20689655172413793
0.18965517241379315
0.18965517241379315
0.20689655172413793
0.1724137931034483
0.1724137931034483
0.13793103448275865
0.12068965517241378
0.10344827586206896
0.06896551724137932
0.05172413793103449
0.03448275862068966
0.03448275862068966
0.05172413793103449
0.05172413793103449
0.05172413793103449
0.06896551724137932
0.08620689655172414
0.08620689655172414
0.10344827586206896
0.12068965517241381
0.15517241379310345
0.1724137931034483
0.1724137931034483
0.20689655172413793
0.22413793103448276
0.24137931034482762
0.24137931034482762
0.2758620689655173
0.2931034482758621
0.29310344827586204
0.2931034482758621
0.2758620689655173
0.24137931034482757
0.20689655172413793
0.18965517241379315
0.15517241379310345
0.13793103448275865
0.12068965517241381
0.08620689655172414
0.06896551724137932
0.05172413793103449
0.05172413793103449
0.06896551724137932
0.08620689655172414
0.08620689655172414
0.12068965517241378
0.12068965517241378
0.15517241379310345
0.1724137931034483
0.20689655172413796
0.18965517241379315
0.18965517241379315
0.1724137931034483
0.15517241379310343
0.15517241379310343
0.13793103448275865
0.15517241379310343
0.10344827586206896
0.08620689655172414
0.06896551724137932
0.10344827586206898
0.08620689655172414
0.10344827586206898
0.13793103448275865
0.13793103448275865
0.1379310344827586
0.12068965517241378
0.12068965517241378
0.15517241379310345
0.15517241379310345
0.1724137931034483
0.20689655172413796
0.22413793103448276
0.20689655172413793
0.24137931034482757
0.24137931034482757
0.24137931034482757
0.2758620689655173
0.25862068965517243
0.25862068965517243
0.2241379310344827
0.18965517241379315
0.1724137931034483
0.15517241379310345
0.12068965517241381
0.10344827586206898
0.10344827586206898
0.06896551724137932
0.05172413793103448
0.03448275862068966
0.01724137931034483
0.01724137931034483
0.0
0.0
0.01724137931034483
0.01724137931034483
0.01724137931034483
0.01724137931034483
0.03448275862068966
0.03448275862068966
0.03448275862068966
0.05172413793103449
0.05172413793103449
0.10344827586206896
0.08620689655172414
0.10344827586206896
0.10344827586206896
0.13793103448275865
0.12068965517241378
0.1724137931034483
0.20689655172413793
0.18965517241379307
0.24137931034482757
0.18965517241379315
0.20689655172413793
0.18965517241379315
0.20689655172413793
0.22413793103448276
0.24137931034482757
0.20689655172413793
0.20689655172413796
0.20689655172413796
0.1724137931034483
0.20689655172413796
0.22413793103448276
0.22413793103448276
0.22413793103448276
0.1724137931034483
0.1724137931034483
0.15517241379310345
0.12068965517241378
0.12068965517241378
0.10344827586206898
0.10344827586206898
0.08620689655172414
0.10344827586206898
0.12068965517241378
0.12068965517241378
0.13793103448275865
0.15517241379310343
0.20689655172413793
0.24137931034482757
0.2758620689655173
0.2758620689655173
0.25862068965517243
0.2758620689655173
0.25862068965517243
0.3103448275862069
0.3103448275862069
0.32758620689655177
0.2758620689655173
0.25862068965517243
0.2241379310344828
0.24137931034482757
0.24137931034482757
0.22413793103448276
0.24137931034482762
0.18965517241379315
0.18965517241379315
0.1724137931034483
0.18965517241379315
0.20689655172413796
0.20689655172413796
0.15517241379310345
0.15517241379310345
0.13793103448275865
0.10344827586206898
0.10344827586206898
0.08620689655172414
0.06896551724137932
0.08620689655172414
0.05172413793103449
0.10344827586206896
0.10344827586206896
0.12068965517241378
0.15517241379310345
0.1724137931034483
0.18965517241379315
0.1724137931034483
0.22413793103448276
0.2758620689655173
0.3103448275862069
0.3275862068965517
0.4310344827586207
0.41379310344827586
0.4655172413793104
0.48275862068965525
0.46551724137931044
0.5
0.4655172413793104
0.3793103448275863
0.3793103448275863
0.3103448275862069
0.22413793103448276
0.24137931034482762
0.18965517241379307
0.1724137931034483
0.1724137931034483
0.15517241379310343
0.1724137931034483
0.1724137931034483
0.13793103448275865
0.1724137931034483
0.1724137931034483
0.1724137931034483
0.18965517241379307
0.18965517241379315
0.20689655172413793
0.20689655172413793
0.18965517241379315
0.20689655172413793
0.20689655172413793
0.18965517241379315
0.1724137931034483
0.1724137931034483
0.15517241379310345
0.2241379310344828
0.24137931034482762
0.24137931034482762
0.2758620689655173
0.2758620689655173
0.2931034482758621
0.32758620689655177
0.37931034482758613
0.37931034482758613
0.39655172413793105
0.3275862068965517
0.3275862068965517
0.3275862068965517
0.3103448275862069
0.2931034482758621
0.3448275862068966
0.29310344827586204
0.2931034482758621
0.3103448275862069
0.2931034482758621
0.2931034482758621
0.2931034482758621
0.31034482758620685
0.3103448275862069
0.3275862068965517
0.2758620689655173
0.29310344827586204
0.2758620689655173
0.2758620689655173
0.2758620689655173
0.2931034482758621
0.2758620689655173
0.25862068965517243
