# Supplementary material for: Obesity dysregulates feeding-evoked response dynamics in hypothalamic satiety neurons
Source: Sci Rep. 2025 Oct 14;15:35837. doi: 10.1038/s41598-025-19800-2 (PMC12521569; doi:10.1038/s41598-025-19800-2)
Supplement: Supplementary file 2 — Supplementary Material 2. [file 41598_2025_19800_MOESM2_ESM.zip › Fig 1/Fig 1ef NCD and HFD/mean_licking_MPK118_35.csv]

0.3389830508474576
0.2542372881355932
0.1694915254237288
0.1694915254237288
0.27118644067796616
0.3107344632768362
0.3147699757869249
0.2754237288135593
0.32015065913371005
0.33898305084745756
0.3389830508474576
0.3389830508474576
0.3559322033898305
0.3559322033898305
0.3389830508474576
0.288135593220339
0.28813559322033905
0.30508474576271194
0.25423728813559326
0.23728813559322035
0.22033898305084745
0.2033898305084746
0.2542372881355932
0.2542372881355932
0.20338983050847456
0.23728813559322035
0.23728813559322032
0.22033898305084745
0.23728813559322032
0.2033898305084746
0.1864406779661017
0.2033898305084746
0.13559322033898308
0.13559322033898308
0.13559322033898308
0.11864406779661016
0.10169491525423728
0.10169491525423728
0.1016949152542373
0.11864406779661016
0.15254237288135594
0.15254237288135594
0.1694915254237288
0.15254237288135594
0.1694915254237288
0.1694915254237288
0.1694915254237288
0.1694915254237288
0.15254237288135594
0.13559322033898305
0.11864406779661016
0.10169491525423728
0.1016949152542373
0.1016949152542373
0.0847457627118644
0.06779661016949154
0.06779661016949154
0.10169491525423728
0.11864406779661016
0.1694915254237288
0.1694915254237288
0.20338983050847456
0.2033898305084746
0.22033898305084745
0.23728813559322035
0.25423728813559326
0.25423728813559326
0.23728813559322032
0.22033898305084745
0.2033898305084746
0.20338983050847456
0.2033898305084746
0.20338983050847456
0.20338983050847456
0.2033898305084746
0.23728813559322032
0.23728813559322035
0.27118644067796616
0.2542372881355932
0.2542372881355932
0.23728813559322032
0.22033898305084745
0.22033898305084745
0.23728813559322032
0.23728813559322035
0.1864406779661017
0.1694915254237288
0.13559322033898305
0.13559322033898305
0.1016949152542373
0.1016949152542373
0.10169491525423728
0.0847457627118644
0.06779661016949154
0.0847457627118644
0.10169491525423728
0.15254237288135591
0.1694915254237288
0.18644067796610167
0.22033898305084745
0.25423728813559315
0.2711864406779661
0.49152542372881364
0.7966101694915256
1.2033898305084743
1.5593220338983047
1.9661016949152532
2.593220338983051
3.101694915254238
3.644067796610168
4.423728813559324
5.1525423728813555
5.559322033898305
5.983050847457628
6.254237288135595
6.491525423728816
6.711864406779665
6.796610169491527
6.898305084745764
7.0000000000000036
6.864406779661022
6.762711864406779
6.762711864406783
6.728813559322039
6.745762711864406
6.915254237288137
6.847457627118647
6.847457627118648
7.000000000000002
6.983050847457632
6.949152542372884
6.983050847457629
6.983050847457632
6.949152542372884
6.8305084745762725
6.694915254237292
6.694915254237288
6.677966101694915
6.457627118644069
6.423728813559323
6.40677966101695
6.305084745762711
6.237288135593221
6.06779661016949
5.949152542372877
5.864406779661015
5.627118644067796
5.491525423728811
5.423728813559321
5.372881355932202
5.2542372881355925
5.288135593220339
5.30508474576271
5.40677966101695
5.406779661016947
5.406779661016948
5.593220338983049
5.644067796610168
5.762711864406778
5.8135593220339
5.915254237288136
5.830508474576272
5.915254237288136
5.847457627118643
5.999999999999998
6.016949152542372
6.016949152542372
5.983050847457627
5.966101694915256
5.915254237288137
5.8644067796610155
5.796610169491526
5.677966101694917
5.576271186440676
5.508474576271186
5.3389830508474585
5.2372881355932215
5.000000000000001
4.8305084745762725
4.593220338983052
4.322033898305085
4.169491525423728
3.8644067796610178
3.7457627118644066
3.4576271186440675
3.2711864406779663
3.0338983050847457
2.9322033898305078
2.59322033898305
2.3898305084745752
2.2711864406779663
2.135593220338983
2.0338983050847452
1.8983050847457625
1.694915254237288
1.593220338983051
1.5084745762711864
1.305084745762712
1.3050847457627122
1.1864406779661019
1.0847457627118642
0.9152542372881355
0.8305084745762713
0.6779661016949152
0.6271186440677966
0.5084745762711864
0.4067796610169491
0.38983050847457623
0.38983050847457623
0.4576271186440678
0.47457627118644086
0.5254237288135595
0.559322033898305
0.5762711864406779
0.6101694915254237
0.6779661016949151
0.6949152542372882
0.6949152542372883
0.6779661016949152
0.6271186440677966
0.5932203389830508
0.559322033898305
0.5084745762711864
0.5254237288135593
0.5254237288135593
0.49152542372881364
0.4576271186440678
0.423728813559322
0.4067796610169491
0.4406779661016949
0.423728813559322
0.42372881355932207
0.42372881355932207
0.3728813559322034
0.3389830508474576
0.3220338983050847
0.3389830508474576
0.3559322033898305
0.3389830508474576
0.30508474576271183
0.27118644067796616
0.2542372881355932
0.2542372881355932
0.2542372881355932
0.23728813559322032
0.23728813559322032
0.22033898305084743
0.1864406779661017
0.1864406779661017
0.20338983050847456
0.23728813559322032
0.3050847457627119
0.30508474576271183
0.3389830508474576
0.38983050847457623
0.3728813559322034
0.4067796610169491
0.4406779661016949
0.47457627118644063
0.4915254237288135
0.5084745762711864
0.4745762711864407
0.47457627118644063
0.49152542372881364
0.49152542372881364
0.5084745762711864
0.5084745762711864
0.5254237288135593
0.5084745762711864
0.49152542372881364
0.4745762711864407
0.4576271186440678
0.44067796610169485
0.4406779661016949
0.4576271186440678
0.49152542372881347
0.4915254237288135
0.5254237288135593
0.559322033898305
0.6101694915254238
0.6271186440677966
0.6440677966101694
0.6610169491525424
0.6271186440677966
0.5932203389830508
0.559322033898305
0.5084745762711864
0.4406779661016949
0.38983050847457623
0.30508474576271183
0.27118644067796616
0.22033898305084745
0.22033898305084745
0.20338983050847456
0.15254237288135594
0.15254237288135591
0.1864406779661017
0.2033898305084746
0.1694915254237288
0.2033898305084746
0.2033898305084746
0.2542372881355932
0.288135593220339
0.3050847457627119
0.3389830508474576
0.3728813559322034
0.3559322033898305
0.3220338983050847
0.3559322033898305
0.30508474576271194
0.30508474576271194
0.288135593220339
0.22033898305084745
0.2033898305084746
0.2033898305084746
0.1694915254237288
0.20338983050847456
0.2542372881355932
0.27118644067796616
0.30508474576271183
0.30508474576271194
0.30508474576271183
0.30508474576271183
0.28813559322033894
0.2542372881355932
0.23728813559322032
0.1864406779661017
0.13559322033898308
0.0847457627118644
0.06779661016949154
0.06779661016949154
0.05084745762711865
0.05084745762711865
0.05084745762711865
0.05084745762711865
0.05084745762711865
0.05084745762711865
0.05084745762711865
0.05084745762711865
0.03389830508474577
0.016949152542372885
0.0
0.0
0.0
0.016949152542372885
0.016949152542372885
0.03389830508474577
0.03389830508474577
0.03389830508474577
0.03389830508474577
0.03389830508474577
0.03389830508474577
0.03389830508474577
0.03389830508474577
0.016949152542372885
0.016949152542372885
0.0
0.0
0.0
0.0
0.0
0.0
0.0
0.016949152542372885
0.03389830508474577
0.05084745762711865
0.06779661016949154
0.0847457627118644
0.1016949152542373
0.1016949152542373
0.1016949152542373
0.1016949152542373
0.1016949152542373
0.0847457627118644
0.06779661016949154
0.05084745762711864
0.03389830508474577
0.03389830508474577
0.03389830508474577
0.05084745762711864
0.11864406779661016
0.15254237288135591
0.18644067796610167
0.23728813559322032
0.2542372881355932
0.27118644067796616
0.288135593220339
0.288135593220339
0.288135593220339
0.30508474576271183
0.2542372881355932
0.22033898305084745
0.23728813559322032
0.20338983050847456
0.22033898305084745
0.2542372881355932
0.2711864406779661
0.288135593220339
0.288135593220339
0.30508474576271183
0.30508474576271183
0.3389830508474576
0.30508474576271194
0.288135593220339
0.288135593220339
0.23728813559322032
0.22033898305084745
0.20338983050847456
0.23728813559322032
0.2033898305084746
0.2033898305084746
0.1694915254237288
0.15254237288135594
0.1694915254237288
0.13559322033898308
0.1864406779661017
0.2033898305084746
0.18644067796610167
0.15254237288135594
0.13559322033898308
0.15254237288135591
0.16949152542372878
0.16949152542372878
0.15254237288135594
0.15254237288135594
0.1016949152542373
0.0847457627118644
0.1016949152542373
0.0847457627118644
0.0847457627118644
0.06779661016949154
0.0847457627118644
0.10169491525423728
0.11864406779661017
0.15254237288135591
0.1864406779661017
0.18644067796610175
0.1864406779661017
0.1864406779661017
0.22033898305084745
0.20338983050847456
0.1864406779661017
0.16949152542372878
0.15254237288135594
0.11864406779661017
0.10169491525423728
0.0847457627118644
0.06779661016949154
0.0847457627118644
0.05084745762711865
0.05084745762711865
0.05084745762711865
0.0847457627118644
0.0847457627118644
0.11864406779661016
0.11864406779661017
0.11864406779661017
0.1694915254237288
0.15254237288135594
0.1694915254237288
0.1864406779661017
0.1864406779661017
0.1864406779661017
0.22033898305084748
0.20338983050847456
0.1864406779661017
0.20338983050847456
0.1694915254237288
0.1864406779661017
0.1864406779661017
0.1694915254237288
0.1864406779661017
0.1694915254237288
0.15254237288135594
0.15254237288135591
0.1694915254237288
0.1694915254237288
0.1694915254237288
0.1864406779661017
0.2033898305084746
0.22033898305084745
0.20338983050847456
0.20338983050847456
0.1864406779661017
0.1864406779661017
0.1694915254237288
0.15254237288135591
0.15254237288135591
0.11864406779661016
0.11864406779661016
0.11864406779661016
0.11864406779661016
0.1016949152542373
0.11864406779661017
0.10169491525423728
0.11864406779661016
0.13559322033898308
0.11864406779661016
0.13559322033898308
0.11864406779661017
0.1016949152542373
0.11864406779661016
0.11864406779661016
0.13559322033898308
0.13559322033898308
0.15254237288135594
0.1694915254237288
0.1864406779661017
0.20338983050847456
0.22033898305084748
0.23728813559322035
0.22033898305084745
0.2542372881355932
0.22033898305084745
0.2542372881355932
0.23728813559322035
0.23728813559322032
0.22033898305084743
0.22033898305084743
0.1864406779661017
0.20338983050847456
0.1864406779661017
0.1694915254237288
0.1864406779661017
0.2033898305084746
0.2542372881355932
0.23728813559322032
0.2711864406779661
0.288135593220339
0.3050847457627119
0.30508474576271183
0.3389830508474576
0.3220338983050847
0.30508474576271183
0.2542372881355932
0.22033898305084745
0.20338983050847456
0.1864406779661017
0.13559322033898308
0.11864406779661016
0.10169491525423728
0.1016949152542373
0.11864406779661016
0.13559322033898308
0.13559322033898308
0.11864406779661016
0.13559322033898308
0.15254237288135591
0.1694915254237288
0.1864406779661017
0.1864406779661017
0.1864406779661017
0.2033898305084746
0.22033898305084745
0.27118644067796616
0.288135593220339
0.3050847457627119
0.3220338983050847
0.3220338983050847
0.30508474576271183
0.3220338983050847
0.3389830508474576
0.3389830508474576
0.3220338983050847
0.288135593220339
0.288135593220339
0.288135593220339
0.27118644067796616
0.2542372881355932
0.288135593220339
0.288135593220339
0.27118644067796616
0.3050847457627119
0.3220338983050847
0.3389830508474576
0.3389830508474576
0.3389830508474576
0.30508474576271183
0.3559322033898305
0.35593220338983045
0.3728813559322034
0.4067796610169491
0.37288135593220334
0.35593220338983045
0.3559322033898305
0.3220338983050847
0.30508474576271183
0.30508474576271183
0.2542372881355932
0.23728813559322032
0.22033898305084743
0.1694915254237288
0.16949152542372878
0.1864406779661017
0.1864406779661017
0.23728813559322032
0.2542372881355932
0.2711864406779661
0.2711864406779661
0.27118644067796616
0.23728813559322032
