# Supplementary material for: Obesity dysregulates feeding-evoked response dynamics in hypothalamic satiety neurons
Source: Sci Rep. 2025 Oct 14;15:35837. doi: 10.1038/s41598-025-19800-2 (PMC12521569; doi:10.1038/s41598-025-19800-2)
Supplement: Supplementary file 2 — Supplementary Material 2. [file 41598_2025_19800_MOESM2_ESM.zip › Fig 1/Fig 1ef NCD and HFD/mean_licking_MPK118_36.csv]

0.2040816326530612
0.30612244897959184
0.27210884353741494
0.25510204081632654
0.2448979591836735
0.23809523809523808
0.26239067055393583
0.25510204081632654
0.24943310657596374
0.2448979591836735
0.2448979591836735
0.2040816326530612
0.2040816326530612
0.2040816326530612
0.18367346938775508
0.163265306122449
0.12244897959183673
0.12244897959183673
0.1020408163265306
0.12244897959183675
0.1020408163265306
0.12244897959183675
0.12244897959183675
0.12244897959183673
0.14285714285714285
0.14285714285714285
0.14285714285714285
0.163265306122449
0.1836734693877551
0.163265306122449
0.18367346938775508
0.2040816326530612
0.1836734693877551
0.16326530612244897
0.1836734693877551
0.1836734693877551
0.22448979591836737
0.2040816326530612
0.18367346938775508
0.16326530612244897
0.16326530612244897
0.12244897959183673
0.12244897959183673
0.12244897959183673
0.1020408163265306
0.1020408163265306
0.06122448979591837
0.04081632653061225
0.04081632653061225
0.04081632653061225
0.04081632653061225
0.04081632653061225
0.04081632653061225
0.06122448979591837
0.06122448979591837
0.06122448979591837
0.06122448979591837
0.06122448979591837
0.0816326530612245
0.0816326530612245
0.06122448979591837
0.06122448979591837
0.06122448979591837
0.06122448979591837
0.06122448979591837
0.06122448979591837
0.0816326530612245
0.0816326530612245
0.0816326530612245
0.1020408163265306
0.12244897959183675
0.12244897959183675
0.1836734693877551
0.16326530612244897
0.16326530612244897
0.1836734693877551
0.1836734693877551
0.2040816326530612
0.2040816326530612
0.1836734693877551
0.1836734693877551
0.20408163265306128
0.1836734693877551
0.1836734693877551
0.163265306122449
0.14285714285714285
0.12244897959183675
0.1020408163265306
0.12244897959183675
0.14285714285714285
0.14285714285714285
0.14285714285714288
0.12244897959183675
0.163265306122449
0.18367346938775508
0.2040816326530612
0.2040816326530612
0.22448979591836737
0.2040816326530612
0.2040816326530612
0.18367346938775508
0.2448979591836735
0.5102040816326532
0.6938775510204085
1.1020408163265303
1.428571428571428
1.979591836734693
2.612244897959184
3.244897959183673
3.8775510204081653
4.387755102040818
4.857142857142857
5.306122448979592
5.673469387755104
5.959183673469388
6.183673469387756
6.183673469387756
6.020408163265306
5.8979591836734695
5.836734693877551
5.857142857142858
5.73469387755102
5.551020408163266
5.591836734693879
5.36734693877551
5.163265306122449
5.204081632653061
5.183673469387755
5.142857142857143
4.938775510204082
4.816326530612245
4.959183673469388
4.816326530612246
4.673469387755103
4.591836734693878
4.73469387755102
4.571428571428571
4.591836734693878
4.6734693877551
4.73469387755102
4.755102040816325
4.7142857142857135
4.693877551020408
4.755102040816325
4.693877551020407
4.693877551020407
4.653061224489797
4.510204081632652
4.36734693877551
4.367346938775508
4.448979591836734
4.367346938775509
4.408163265306121
4.36734693877551
4.530612244897959
4.571428571428571
4.612244897959182
4.7142857142857135
4.6734693877551
4.755102040816325
4.612244897959183
4.7142857142857135
4.816326530612244
4.714285714285713
4.632653061224488
4.632653061224488
4.673469387755099
4.591836734693876
4.6734693877551
4.551020408163265
4.57142857142857
4.46938775510204
4.428571428571427
4.326530612244897
4.428571428571427
4.3265306122448965
4.244897959183672
4.367346938775509
4.346938775510203
4.3061224489795915
4.367346938775508
4.204081632653061
4.163265306122449
4.20408163265306
4.040816326530613
4.020408163265305
4.020408163265304
3.959183673469387
3.8367346938775504
3.7959183673469377
3.612244897959182
3.6530612244897958
3.510204081632653
3.428571428571429
3.2448979591836737
3.10204081632653
2.9591836734693877
2.7551020408163267
2.7346938775510203
2.571428571428571
2.5102040816326525
2.3673469387755097
2.2653061224489797
2.1632653061224487
2.2040816326530606
2.061224489795918
1.9795918367346936
1.8367346938775513
1.6326530612244896
1.5510204081632653
1.3877551020408165
1.306122448979592
1.183673469387755
1.0408163265306123
0.8979591836734695
0.836734693877551
0.6938775510204083
0.653061224489796
0.6122448979591838
0.6122448979591838
0.6326530612244897
0.5714285714285714
0.5510204081632655
0.5510204081632654
0.5510204081632654
0.5510204081632654
0.6122448979591837
0.6326530612244898
0.6122448979591838
0.5918367346938775
0.5714285714285715
0.5510204081632654
0.5306122448979592
0.5510204081632654
0.5102040816326531
0.489795918367347
0.4081632653061224
0.46938775510204095
0.4693877551020409
0.4897959183673469
0.5306122448979593
0.5918367346938777
0.6734693877551021
0.6734693877551021
0.6734693877551021
0.7142857142857142
0.7551020408163266
0.6938775510204083
0.6530612244897959
0.6122448979591836
0.5306122448979591
0.44897959183673475
0.34693877551020413
0.3061224489795919
0.2653061224489796
0.18367346938775508
0.16326530612244897
0.14285714285714285
0.163265306122449
0.163265306122449
0.22448979591836737
0.26530612244897955
0.2653061224489796
0.326530612244898
0.4081632653061224
0.44897959183673475
0.4285714285714286
0.4285714285714286
0.4693877551020409
0.489795918367347
0.46938775510204095
0.5102040816326531
0.5510204081632654
0.5306122448979592
0.489795918367347
0.5102040816326531
0.5306122448979592
0.5306122448979592
0.5102040816326531
0.5510204081632654
0.5510204081632653
0.5714285714285715
0.5510204081632654
0.5918367346938777
0.5918367346938777
0.5306122448979592
0.5714285714285714
0.5714285714285714
0.5714285714285714
0.5102040816326531
0.5306122448979593
0.4693877551020408
0.4897959183673469
0.44897959183673475
0.44897959183673475
0.44897959183673475
0.4081632653061224
0.4081632653061224
0.4081632653061224
0.4081632653061224
0.34693877551020413
0.3469387755102041
0.30612244897959184
0.2857142857142857
0.2857142857142857
0.2857142857142857
0.30612244897959184
0.326530612244898
0.36734693877551017
0.3673469387755102
0.44897959183673464
0.44897959183673475
0.4897959183673469
0.489795918367347
0.44897959183673475
0.4285714285714286
0.3877551020408164
0.326530612244898
0.2448979591836735
0.2040816326530612
0.12244897959183675
0.0816326530612245
0.020408163265306124
0.020408163265306124
0.020408163265306124
0.06122448979591837
0.0816326530612245
0.12244897959183675
0.14285714285714285
0.14285714285714285
0.163265306122449
0.163265306122449
0.2040816326530612
0.22448979591836737
0.2448979591836735
0.2857142857142857
0.2857142857142857
0.28571428571428575
0.28571428571428575
0.326530612244898
0.3469387755102041
0.3469387755102041
0.30612244897959184
0.26530612244897955
0.26530612244897955
0.2040816326530612
0.2040816326530612
0.18367346938775508
0.2040816326530612
0.16326530612244897
0.14285714285714285
0.1836734693877551
0.1836734693877551
0.2448979591836735
0.2448979591836735
0.22448979591836737
0.2040816326530612
0.2040816326530612
0.2040816326530612
0.22448979591836737
0.2040816326530612
0.2040816326530612
0.2448979591836735
0.1836734693877551
0.2040816326530612
0.22448979591836737
0.24489795918367346
0.28571428571428575
0.2653061224489796
0.30612244897959184
0.3673469387755102
0.326530612244898
0.34693877551020413
0.3877551020408163
0.36734693877551017
0.3877551020408163
0.36734693877551017
0.3469387755102041
0.3469387755102041
0.3061224489795918
0.26530612244897966
0.26530612244897966
0.2448979591836735
0.2040816326530612
0.1836734693877551
0.163265306122449
0.20408163265306128
0.1836734693877551
0.1836734693877551
0.1836734693877551
0.1836734693877551
0.1836734693877551
0.163265306122449
0.18367346938775508
0.18367346938775508
0.18367346938775508
0.163265306122449
0.16326530612244897
0.16326530612244897
0.18367346938775508
0.18367346938775508
0.18367346938775508
0.163265306122449
0.14285714285714285
0.163265306122449
0.163265306122449
0.14285714285714285
0.12244897959183675
0.1020408163265306
0.06122448979591837
0.04081632653061225
0.04081632653061225
0.04081632653061225
0.04081632653061225
0.020408163265306124
0.0
0.0
0.0
0.0
0.0
0.0
0.0
0.0
0.0
0.0
0.0
0.0
0.0
0.0
0.0
0.0
0.0
0.0
0.0
0.0
0.0
0.04081632653061225
0.06122448979591837
0.06122448979591837
0.12244897959183673
0.12244897959183673
0.12244897959183673
0.12244897959183673
0.14285714285714285
0.16326530612244897
0.16326530612244897
0.14285714285714288
0.14285714285714288
0.18367346938775508
0.12244897959183673
0.12244897959183673
0.12244897959183673
0.12244897959183673
0.1020408163265306
0.0816326530612245
0.0816326530612245
0.06122448979591837
0.04081632653061225
0.0
0.0
0.0
0.0
0.0
0.0
0.0
0.0
0.020408163265306124
0.020408163265306124
0.06122448979591837
0.06122448979591837
0.06122448979591837
0.06122448979591837
0.06122448979591837
0.06122448979591837
0.06122448979591837
0.06122448979591837
0.04081632653061225
0.06122448979591837
0.04081632653061225
0.06122448979591837
0.0816326530612245
0.0816326530612245
0.0816326530612245
0.0816326530612245
0.0816326530612245
0.0816326530612245
0.0816326530612245
0.06122448979591837
0.06122448979591837
0.04081632653061225
0.020408163265306124
0.020408163265306124
0.020408163265306124
0.04081632653061225
0.04081632653061225
0.04081632653061225
0.04081632653061225
0.04081632653061225
0.04081632653061225
0.04081632653061225
0.04081632653061225
0.04081632653061225
0.06122448979591837
0.061224489795918366
0.1020408163265306
0.1020408163265306
0.14285714285714285
0.163265306122449
0.14285714285714288
0.14285714285714288
0.163265306122449
0.163265306122449
0.14285714285714285
0.12244897959183675
0.0816326530612245
0.0816326530612245
0.06122448979591837
0.061224489795918366
0.061224489795918366
0.0816326530612245
0.1020408163265306
0.1020408163265306
0.12244897959183675
0.12244897959183675
0.12244897959183675
0.12244897959183675
0.12244897959183675
0.1020408163265306
0.12244897959183675
0.14285714285714285
0.12244897959183673
0.1836734693877551
0.16326530612244897
0.1836734693877551
0.2040816326530612
0.22448979591836732
0.22448979591836737
0.22448979591836737
0.22448979591836732
0.18367346938775508
0.163265306122449
0.1020408163265306
0.14285714285714285
0.12244897959183673
0.1020408163265306
0.0816326530612245
0.06122448979591837
0.0816326530612245
0.06122448979591837
0.06122448979591837
0.0816326530612245
0.0816326530612245
0.06122448979591837
0.0816326530612245
0.1020408163265306
0.14285714285714285
0.14285714285714285
0.14285714285714285
0.1836734693877551
0.2040816326530612
0.22448979591836737
0.22448979591836737
0.2040816326530612
0.24489795918367346
0.22448979591836732
0.2040816326530612
0.2040816326530612
0.1836734693877551
0.163265306122449
0.14285714285714288
0.12244897959183673
0.12244897959183673
0.14285714285714285
0.0816326530612245
0.1020408163265306
0.0816326530612245
0.1020408163265306
0.1020408163265306
0.0816326530612245
0.1020408163265306
0.0816326530612245
0.0816326530612245
0.061224489795918366
0.061224489795918366
0.04081632653061225
0.04081632653061225
0.020408163265306124
0.020408163265306124
0.020408163265306124
0.020408163265306124
0.020408163265306124
0.020408163265306124
0.020408163265306124
0.04081632653061225
0.0816326530612245
0.1020408163265306
0.1020408163265306
0.12244897959183673
0.16326530612244897
0.18367346938775508
0.18367346938775508
