# Supplementary material for: Obesity dysregulates feeding-evoked response dynamics in hypothalamic satiety neurons
Source: Sci Rep. 2025 Oct 14;15:35837. doi: 10.1038/s41598-025-19800-2 (PMC12521569; doi:10.1038/s41598-025-19800-2)
Supplement: Supplementary file 2 — Supplementary Material 2. [file 41598_2025_19800_MOESM2_ESM.zip › Fig 1/Fig 1ef NCD and HFD/mean_licking_MPK118_37.csv]

0.0
0.0
0.0
0.0
0.0
0.03333333333333333
0.02857142857142857
0.05
0.06666666666666667
0.06
0.08
0.1
0.13999999999999999
0.18
0.2
0.2
0.2
0.18
0.16
0.16
0.13999999999999999
0.12000000000000002
0.08
0.04
0.02
0.0
0.0
0.02
0.04
0.04
0.06
0.06
0.06
0.06
0.06
0.06
0.06
0.04
0.02
0.02
0.0
0.0
0.0
0.02
0.02
0.02
0.02
0.02
0.02
0.02
0.02
0.04
0.06000000000000001
0.06000000000000001
0.08
0.08
0.1
0.1
0.1
0.12000000000000002
0.12000000000000002
0.1
0.1
0.08
0.06000000000000001
0.06000000000000001
0.04
0.06
0.06
0.06
0.06
0.08
0.06
0.06
0.08
0.08
0.1
0.1
0.1
0.1
0.12000000000000002
0.1
0.12000000000000002
0.13999999999999999
0.13999999999999999
0.16
0.18000000000000002
0.18
0.24
0.26
0.26
0.3
0.27999999999999997
0.26000000000000006
0.24000000000000005
0.24
0.2
0.2
0.13999999999999999
0.1
0.1
0.08
0.26000000000000006
0.46000000000000013
0.7600000000000002
1.1600000000000001
1.6400000000000003
1.98
2.56
3.18
3.6399999999999997
4.220000000000001
4.6800000000000015
4.98
5.359999999999999
5.42
5.5
5.52
5.499999999999998
5.439999999999998
5.479999999999997
5.419999999999999
5.259999999999999
5.300000000000001
5.079999999999998
5.140000000000001
5.239999999999999
5.299999999999999
5.320000000000002
5.420000000000002
5.400000000000001
5.460000000000001
5.5600000000000005
5.400000000000001
5.52
5.4799999999999995
5.260000000000002
5.3400000000000025
5.200000000000003
4.94
4.94
4.82
4.5
4.68
4.4799999999999995
4.32
4.359999999999999
4.180000000000001
4.12
4.28
3.9599999999999995
3.7799999999999994
3.96
3.6799999999999997
3.6599999999999993
3.6999999999999993
3.5200000000000005
3.580000000000001
3.6400000000000006
3.400000000000001
3.6599999999999993
3.76
3.58
3.8600000000000008
3.9999999999999987
3.9199999999999995
4.12
4.219999999999999
4.079999999999999
4.2799999999999985
4.380000000000001
4.26
4.579999999999999
4.380000000000001
4.239999999999999
4.499999999999998
4.4
4.32
4.540000000000001
4.359999999999999
4.28
4.459999999999999
4.2799999999999985
4.3999999999999995
4.379999999999999
4.26
4.200000000000001
4.14
4.1
4.0200000000000005
4.0
3.819999999999999
3.8
3.6399999999999992
3.5400000000000005
3.4000000000000004
3.34
3.16
2.8800000000000003
2.82
2.52
2.4599999999999995
2.2399999999999998
2.059999999999999
1.9800000000000004
1.7399999999999998
1.54
1.46
1.2999999999999998
1.2
1.12
1.0000000000000002
0.8800000000000001
0.8
0.7000000000000001
0.68
0.6400000000000001
0.5599999999999999
0.56
0.5
0.5
0.45999999999999996
0.5
0.44000000000000006
0.45999999999999996
0.5
0.52
0.58
0.58
0.58
0.58
0.58
0.5399999999999999
0.5399999999999999
0.5
0.42000000000000004
0.38000000000000006
0.32
0.28
0.25999999999999995
0.24000000000000005
0.21999999999999997
0.18000000000000002
0.24
0.26
0.30000000000000004
0.32000000000000006
0.38000000000000006
0.4400000000000001
0.4400000000000001
0.4600000000000001
0.5
0.54
0.5
0.4600000000000001
0.42000000000000004
0.4
0.32
0.28
0.3
0.26
0.22000000000000003
0.24
0.24000000000000005
0.3
0.33999999999999997
0.34
0.42000000000000004
0.44000000000000006
0.4600000000000001
0.52
0.6
0.56
0.62
0.6
0.5999999999999999
0.6199999999999999
0.58
0.5599999999999999
0.5
0.4600000000000001
0.34
0.36
0.28
0.26
0.22000000000000003
0.18000000000000002
0.16
0.14
0.16
0.12
0.14
0.1
0.14
0.14
0.14
0.24000000000000005
0.26000000000000006
0.28
0.38000000000000006
0.4600000000000001
0.5000000000000001
0.58
0.58
0.56
0.6
0.54
0.5200000000000001
0.54
0.4600000000000001
0.42000000000000004
0.38
0.34
0.34
0.34
0.34
0.3
0.32
0.32
0.3
0.32
0.4
0.38000000000000006
0.34
0.34
0.32000000000000006
0.32000000000000006
0.30000000000000004
0.28
0.28
0.25999999999999995
0.16
0.13999999999999999
0.13999999999999999
0.13999999999999999
0.13999999999999999
0.13999999999999999
0.16
0.18
0.16
0.18
0.2
0.2
0.21999999999999997
0.24
0.21999999999999997
0.21999999999999997
0.18
0.16
0.16
0.12000000000000002
0.12000000000000002
0.13999999999999999
0.12000000000000002
0.1
0.13999999999999999
0.13999999999999999
0.13999999999999999
0.13999999999999999
0.16
0.16
0.13999999999999999
0.12
0.12
0.12
0.1
0.12000000000000002
0.13999999999999999
0.12000000000000002
0.12000000000000002
0.16
0.16
0.22000000000000003
0.24000000000000005
0.22000000000000003
0.2
0.2
0.20000000000000004
0.22000000000000003
0.19999999999999996
0.16
0.18
0.16
0.2
0.2
0.22000000000000003
0.2
0.18000000000000002
0.16
0.16
0.18000000000000002
0.18000000000000002
0.13999999999999999
0.12
0.12
0.12
0.12
0.14
0.16
0.18000000000000002
0.13999999999999999
0.12
0.12
0.08
0.08
0.06000000000000001
0.08
0.08
0.06000000000000001
0.04
0.06000000000000001
0.1
0.1
0.12000000000000002
0.13999999999999999
0.18000000000000002
0.18000000000000002
0.16
0.16
0.16
0.16
0.12000000000000002
0.13999999999999999
0.16
0.13999999999999999
0.12
0.12
0.13999999999999999
0.13999999999999999
0.13999999999999999
0.12
0.12
0.1
0.06
0.06
0.04
0.02
0.0
0.02
0.04
0.06000000000000001
0.08
0.12000000000000002
0.12000000000000002
0.14
0.14
0.16
0.16
0.13999999999999999
0.12000000000000002
0.1
0.08
0.04
0.06000000000000001
0.06000000000000001
0.06000000000000001
0.06
0.1
0.1
0.12
0.16
0.16
0.18
0.2
0.2
0.22000000000000003
0.24
0.2
0.2
0.2
0.16
0.16
0.13999999999999999
0.1
0.08
0.06000000000000001
0.04
0.04
0.04
0.02
0.02
0.02
0.02
0.02
0.02
0.02
0.0
0.0
0.0
0.02
0.04
0.04
0.06
0.08
0.1
0.1
0.12
0.13999999999999999
0.13999999999999999
0.13999999999999999
0.12
0.13999999999999999
0.13999999999999999
0.12
0.12
0.12
0.12
0.13999999999999999
0.13999999999999999
0.13999999999999999
0.13999999999999999
0.16
0.14
0.14
0.14
0.16
0.16
0.14
0.16
0.16
0.18000000000000002
0.14
0.14
0.16
0.13999999999999999
0.16
0.13999999999999999
0.12000000000000002
0.12000000000000002
0.1
0.08
0.1
0.1
0.08
0.1
0.06000000000000001
0.06000000000000001
0.06000000000000001
0.04
0.06000000000000001
0.08
0.06000000000000001
0.06000000000000001
0.08
0.06
0.06
0.06
0.06
0.08
0.06000000000000001
0.06000000000000001
0.06000000000000001
0.06000000000000001
0.06000000000000001
0.06000000000000001
0.06000000000000001
0.08
0.1
0.08
0.08
0.08
0.1
0.1
0.08
0.1
0.12
0.12
0.12
0.12
0.16
0.16
0.13999999999999999
0.13999999999999999
0.16
0.16
0.16
0.13999999999999999
0.13999999999999999
0.16
0.12
0.1
0.1
0.1
0.1
0.1
0.08
0.08
0.06000000000000001
0.04
0.04
0.04
0.04
0.06000000000000001
0.06000000000000001
0.04
0.08
0.08
0.08
0.08
0.08
0.08
