# Supplementary material for: Obesity dysregulates feeding-evoked response dynamics in hypothalamic satiety neurons
Source: Sci Rep. 2025 Oct 14;15:35837. doi: 10.1038/s41598-025-19800-2 (PMC12521569; doi:10.1038/s41598-025-19800-2)
Supplement: Supplementary file 2 — Supplementary Material 2. [file 41598_2025_19800_MOESM2_ESM.zip › Fig 1/Fig 1ef NCD and HFD/mean_licking_MPK118_38.csv]

0.2
0.1
0.06666666666666667
0.05
0.08
0.1
0.0857142857142857
0.075
0.08888888888888889
0.1
0.08
0.1
0.12
0.12
0.14
0.16
0.16
0.2
0.2
0.18000000000000002
0.18000000000000002
0.18000000000000002
0.16
0.16
0.12000000000000002
0.08
0.08
0.04
0.04
0.04
0.04
0.02
0.04
0.06000000000000001
0.06000000000000001
0.06000000000000001
0.06000000000000001
0.06000000000000001
0.04
0.04
0.04
0.04
0.04
0.02
0.02
0.02
0.02
0.02
0.02
0.02
0.02
0.02
0.0
0.0
0.02
0.02
0.02
0.04
0.04
0.08
0.08
0.12000000000000002
0.12000000000000002
0.13999999999999999
0.13999999999999999
0.16
0.2
0.18
0.22000000000000003
0.18
0.2
0.2
0.2
0.18000000000000002
0.18000000000000002
0.16
0.16
0.19999999999999996
0.18000000000000002
0.18000000000000002
0.16
0.12
0.14
0.14
0.12
0.12
0.1
0.06000000000000001
0.04
0.06
0.06
0.06
0.04
0.06
0.08
0.08
0.06
0.06
0.06
0.04
0.04
0.12
0.30000000000000004
0.6600000000000004
1.1
1.4799999999999995
1.8199999999999996
2.1999999999999993
2.6199999999999997
2.9399999999999995
3.3600000000000003
3.6399999999999997
3.7800000000000007
3.7000000000000006
3.480000000000001
3.480000000000001
3.4200000000000004
3.4000000000000004
3.239999999999999
3.239999999999999
2.9399999999999986
2.7599999999999985
2.499999999999999
2.339999999999999
2.2399999999999984
1.959999999999999
1.8199999999999992
1.6199999999999994
1.4399999999999995
1.2399999999999993
1.1799999999999997
1.0799999999999998
1.14
1.16
1.0799999999999998
1.0399999999999998
0.96
0.8199999999999998
0.8
0.7400000000000001
0.7000000000000001
0.6400000000000001
0.5400000000000001
0.42000000000000004
0.4600000000000001
0.4600000000000001
0.42000000000000004
0.48
0.52
0.5800000000000001
0.62
0.68
0.7200000000000001
0.7400000000000001
0.7800000000000001
0.8799999999999999
0.9999999999999997
1.0399999999999996
1.0399999999999996
0.9799999999999998
1.0399999999999998
1.1399999999999995
1.1799999999999997
1.2199999999999998
1.1799999999999997
1.1
1.06
1.02
0.96
1.0
0.9199999999999999
0.7600000000000001
0.78
0.78
0.7400000000000001
0.7400000000000001
0.7200000000000002
0.7200000000000002
0.7200000000000002
0.7800000000000002
0.7600000000000002
0.9599999999999997
0.9199999999999997
0.9799999999999998
1.02
1.1199999999999999
1.0799999999999996
1.1199999999999999
1.1600000000000001
1.14
1.22
1.16
1.2399999999999998
1.1800000000000002
1.1199999999999999
0.9799999999999999
0.9999999999999998
0.9999999999999998
0.98
0.9200000000000002
0.8400000000000002
0.7600000000000002
0.6200000000000002
0.5600000000000003
0.5600000000000002
0.5600000000000003
0.5600000000000002
0.4600000000000001
0.4
0.3400000000000001
0.34
0.25999999999999995
0.24
0.19999999999999996
0.16
0.12
0.08
0.06000000000000001
0.06000000000000001
0.06000000000000001
0.04
0.04
0.04
0.08
0.1
0.1
0.08
0.12
0.16
0.14
0.14
0.19999999999999996
0.21999999999999997
0.2
0.18
0.22000000000000003
0.24
0.24
0.24
0.25999999999999995
0.3
0.26
0.24
0.22000000000000003
0.22000000000000003
0.2
0.24000000000000005
0.22000000000000003
0.22000000000000003
0.22000000000000003
0.22000000000000003
0.21999999999999997
0.21999999999999997
0.24
0.24
0.21999999999999997
0.16
0.13999999999999999
0.1
0.08
0.06000000000000001
0.04
0.04
0.02
0.04
0.06000000000000001
0.06000000000000001
0.06000000000000001
0.08
0.08
0.06000000000000001
0.08
0.08
0.1
0.08
0.12000000000000002
0.13999999999999999
0.13999999999999999
0.13999999999999999
0.13999999999999999
0.13999999999999999
0.14
0.18
0.18
0.18
0.13999999999999999
0.12
0.12
0.1
0.1
0.1
0.1
0.06000000000000001
0.06000000000000001
0.08
0.06000000000000001
0.08
0.1
0.12000000000000002
0.12000000000000002
0.12000000000000002
0.12000000000000002
0.12000000000000002
0.1
0.12
0.12
0.13999999999999999
0.16
0.2
0.22000000000000003
0.22000000000000003
0.22000000000000003
0.24
0.24
0.22000000000000003
0.26
0.22000000000000003
0.2
0.16
0.16
0.18000000000000002
0.16
0.14
0.14
0.12000000000000002
0.08
0.1
0.08
0.08
0.06000000000000001
0.04
0.06000000000000001
0.08
0.08
0.08
0.12
0.1
0.12
0.13999999999999999
0.16
0.18
0.16
0.16
0.24
0.3
0.26
0.26
0.24
0.2
0.18
0.18
0.18
0.16
0.08
0.02
0.02
0.02
0.02
0.02
0.02
0.0
0.0
0.02
0.02
0.02
0.02
0.02
0.06000000000000001
0.06000000000000001
0.06000000000000001
0.06000000000000001
0.08
0.1
0.1
0.12
0.12
0.14
0.12
0.12
0.13999999999999999
0.16
0.13999999999999999
0.1
0.12
0.12
0.12
0.12
0.12
0.12
0.1
0.08
0.08
0.08
0.06000000000000001
0.06000000000000001
0.1
0.08
0.06000000000000001
0.1
0.1
0.1
0.12
0.14
0.14
0.12
0.08
0.1
0.12
0.1
0.1
0.1
0.08
0.06000000000000001
0.06000000000000001
0.06000000000000001
0.06000000000000001
0.06000000000000001
0.04
0.02
0.02
0.02
0.02
0.06000000000000001
0.08
0.08
0.1
0.12
0.12
0.13999999999999999
0.18
0.2
0.21999999999999997
0.2
0.2
0.24
0.24
0.2
0.22000000000000003
0.2
0.2
0.2
0.18
0.16
0.16
0.12
0.1
0.1
0.1
0.1
0.08
0.06000000000000001
0.06000000000000001
0.08
0.06000000000000001
0.06000000000000001
0.08
0.08
0.06000000000000001
0.06000000000000001
0.04
0.04
0.04
0.04
0.04
0.04
0.02
0.02
0.02
0.02
0.02
0.02
0.02
0.0
0.0
0.0
0.0
0.0
0.0
0.02
0.04
0.04
0.04
0.04
0.06
0.06
0.06
0.08
0.12
0.1
0.1
0.12000000000000002
0.12000000000000002
0.12000000000000002
0.1
0.1
0.1
0.08
0.04
0.04
0.02
0.0
0.0
0.0
0.02
0.02
0.02
0.02
0.02
0.02
0.02
0.02
0.04
0.04
0.04
0.06000000000000001
0.06000000000000001
0.08
0.13999999999999999
0.16
0.18
0.2
0.2
0.2
0.2
0.2
0.21999999999999997
0.21999999999999997
0.18
0.18
0.18
0.18
0.16
0.22000000000000003
0.19999999999999996
0.2
0.2
0.2
0.22000000000000003
0.19999999999999996
0.19999999999999996
0.20000000000000004
0.20000000000000004
0.16
0.18000000000000002
0.16
0.16
0.16
0.13999999999999999
0.16
0.16
0.13999999999999999
0.18
0.18000000000000002
0.18000000000000002
0.2
0.2
0.2
0.2
0.18
0.16
0.18
0.13999999999999999
0.12000000000000002
0.12000000000000002
0.1
0.08
0.1
0.12000000000000002
0.12000000000000002
0.14
0.16
0.18
0.19999999999999996
0.19999999999999996
0.24000000000000005
0.26
0.26000000000000006
0.22000000000000003
0.24000000000000005
0.24000000000000005
0.2
0.18000000000000002
0.16
0.14
0.1
0.08
0.04
0.04
0.04
0.02
0.06000000000000001
0.06000000000000001
0.08
0.08
0.08
0.08
0.08
0.08
0.06000000000000001
0.08
0.04
