# Supplementary material for: Obesity dysregulates feeding-evoked response dynamics in hypothalamic satiety neurons
Source: Sci Rep. 2025 Oct 14;15:35837. doi: 10.1038/s41598-025-19800-2 (PMC12521569; doi:10.1038/s41598-025-19800-2)
Supplement: Supplementary file 2 — Supplementary Material 2. [file 41598_2025_19800_MOESM2_ESM.zip › Fig 1/Fig 1ef NCD and HFD/mean_licking_MPK118_39.csv]

0.1694915254237288
0.2542372881355932
0.22598870056497175
0.2966101694915254
0.27118644067796616
0.3107344632768361
0.29055690072639223
0.2966101694915254
0.32015065913371
0.3050847457627119
0.3050847457627119
0.288135593220339
0.3389830508474576
0.3050847457627119
0.288135593220339
0.2711864406779661
0.25423728813559315
0.23728813559322035
0.23728813559322043
0.22033898305084748
0.23728813559322043
0.25423728813559326
0.18644067796610167
0.22033898305084748
0.23728813559322035
0.22033898305084745
0.25423728813559326
0.23728813559322035
0.22033898305084745
0.2542372881355932
0.23728813559322035
0.22033898305084745
0.2542372881355932
0.2033898305084746
0.22033898305084745
0.22033898305084748
0.22033898305084745
0.23728813559322032
0.27118644067796616
0.2542372881355933
0.2542372881355933
0.288135593220339
0.2542372881355932
0.288135593220339
0.2711864406779661
0.25423728813559326
0.22033898305084745
0.2033898305084746
0.1694915254237288
0.1694915254237288
0.15254237288135591
0.11864406779661017
0.11864406779661017
0.0847457627118644
0.06779661016949154
0.06779661016949154
0.1016949152542373
0.1016949152542373
0.0847457627118644
0.10169491525423728
0.10169491525423728
0.11864406779661016
0.11864406779661016
0.15254237288135591
0.1694915254237288
0.1864406779661017
0.1694915254237288
0.20338983050847456
0.20338983050847456
0.20338983050847456
0.2542372881355932
0.22033898305084743
0.27118644067796616
0.3050847457627119
0.3220338983050847
0.3728813559322034
0.45762711864406785
0.49152542372881364
0.5423728813559323
0.5932203389830507
0.5932203389830508
0.6610169491525424
0.6779661016949152
0.6779661016949152
0.6949152542372882
0.6610169491525425
0.6271186440677967
0.6440677966101694
0.6271186440677966
0.5423728813559323
0.5254237288135594
0.5084745762711865
0.4406779661016949
0.423728813559322
0.38983050847457623
0.35593220338983045
0.3050847457627119
0.23728813559322032
0.20338983050847456
0.23728813559322035
0.22033898305084745
0.16949152542372878
0.2033898305084746
0.3389830508474578
0.5762711864406781
1.0847457627118642
1.5423728813559316
2.2711864406779663
2.9152542372881367
3.5762711864406778
4.355932203389831
5.033898305084746
5.7457627118644075
6.322033898305084
6.7627118644067785
6.983050847457627
7.305084745762712
7.084745762711867
7.186440677966102
7.254237288135593
7.084745762711871
7.067796610169493
7.067796610169493
7.000000000000003
7.118644067796611
7.220338983050851
7.1186440677966125
7.389830508474574
7.33898305084746
7.355932203389836
7.5254237288135535
7.711864406779658
7.677966101694914
7.796610169491523
7.677966101694912
7.644067796610167
7.745762711864405
7.644067796610168
7.610169491525422
7.610169491525424
7.508474576271186
7.355932203389831
7.389830508474575
7.271186440677967
7.271186440677965
7.135593220338984
7.067796610169493
7.084745762711866
7.0508474576271185
6.93220338983051
6.881355932203391
7.0
6.796610169491527
6.847457627118645
6.88135593220339
6.847457627118646
6.779661016949153
6.796610169491527
6.813559322033899
6.847457627118644
6.847457627118647
6.644067796610171
6.779661016949154
6.661016949152544
6.508474576271187
6.5084745762711895
6.440677966101696
6.372881355932205
6.33898305084746
6.186440677966104
6.067796610169497
6.1186440677966125
5.966101694915257
5.864406779661021
5.847457627118645
5.728813559322038
5.593220338983054
5.355932203389832
5.152542372881359
5.000000000000002
4.8474576271186445
4.491525423728814
4.220338983050848
3.9830508474576276
3.7457627118644083
3.457627118644069
3.2542372881355943
2.9661016949152548
2.711864406779661
2.4237288135593222
2.186440677966102
2.0169491525423733
1.8305084745762712
1.5932203389830504
1.305084745762712
1.135593220338983
0.9322033898305087
0.7966101694915256
0.6440677966101696
0.5423728813559323
0.4067796610169493
0.30508474576271194
0.288135593220339
0.2542372881355932
0.2542372881355932
0.22033898305084745
0.20338983050847456
0.20338983050847456
0.23728813559322032
0.2711864406779661
0.3220338983050847
0.33898305084745756
0.30508474576271183
0.3220338983050847
0.288135593220339
0.3050847457627119
0.288135593220339
0.3220338983050847
0.3389830508474577
0.3728813559322034
0.42372881355932207
0.44067796610169496
0.47457627118644086
0.4745762711864407
0.49152542372881364
0.49152542372881364
0.5254237288135595
0.5084745762711865
0.4576271186440678
0.423728813559322
0.33898305084745756
0.3050847457627119
0.27118644067796616
0.2542372881355932
0.27118644067796616
0.23728813559322043
0.20338983050847456
0.22033898305084745
0.20338983050847456
0.18644067796610175
0.18644067796610175
0.16949152542372886
0.15254237288135594
0.15254237288135594
0.11864406779661017
0.11864406779661017
0.10169491525423728
0.06779661016949154
0.06779661016949154
0.06779661016949154
0.05084745762711865
0.03389830508474577
0.05084745762711865
0.05084745762711865
0.05084745762711865
0.06779661016949154
0.06779661016949154
0.06779661016949154
0.06779661016949154
0.06779661016949154
0.06779661016949154
0.06779661016949154
0.06779661016949154
0.06779661016949154
0.0847457627118644
0.06779661016949154
0.0847457627118644
0.11864406779661016
0.11864406779661016
0.15254237288135597
0.15254237288135597
0.15254237288135597
0.15254237288135591
0.13559322033898308
0.13559322033898308
0.13559322033898308
0.15254237288135591
0.13559322033898305
0.13559322033898305
0.1016949152542373
0.11864406779661016
0.11864406779661016
0.11864406779661016
0.13559322033898308
0.11864406779661016
0.16949152542372878
0.15254237288135591
0.1694915254237288
0.18644067796610167
0.2033898305084746
0.20338983050847456
0.22033898305084745
0.27118644067796616
0.27118644067796616
0.27118644067796616
0.22033898305084743
0.22033898305084743
0.1864406779661017
0.1694915254237288
0.15254237288135591
0.13559322033898308
0.13559322033898308
0.10169491525423728
0.10169491525423728
0.11864406779661016
0.11864406779661016
0.11864406779661016
0.15254237288135594
0.1694915254237288
0.1694915254237288
0.1864406779661017
0.1864406779661017
0.1694915254237288
0.1864406779661017
0.22033898305084745
0.2542372881355932
0.2542372881355932
0.23728813559322035
0.22033898305084745
0.22033898305084745
0.20338983050847456
0.22033898305084745
0.22033898305084745
0.2033898305084746
0.15254237288135591
0.11864406779661016
0.11864406779661016
0.10169491525423728
0.11864406779661016
0.10169491525423728
0.11864406779661016
0.10169491525423728
0.11864406779661016
0.11864406779661016
0.11864406779661016
0.11864406779661016
0.1016949152542373
0.1016949152542373
0.0847457627118644
0.1016949152542373
0.1016949152542373
0.10169491525423728
0.06779661016949154
0.05084745762711864
0.05084745762711864
0.05084745762711864
0.05084745762711864
0.05084745762711864
0.05084745762711864
0.03389830508474577
0.016949152542372885
0.0
0.016949152542372885
0.03389830508474577
0.05084745762711864
0.05084745762711864
0.06779661016949154
0.06779661016949154
0.0847457627118644
0.10169491525423728
0.10169491525423728
0.11864406779661016
0.10169491525423728
0.0847457627118644
0.06779661016949154
0.06779661016949154
0.05084745762711864
0.05084745762711864
0.03389830508474577
0.03389830508474577
0.05084745762711865
0.03389830508474577
0.06779661016949154
0.11864406779661017
0.11864406779661017
0.13559322033898305
0.15254237288135594
0.1864406779661017
0.1864406779661017
0.22033898305084748
0.23728813559322035
0.27118644067796616
0.27118644067796616
0.22033898305084748
0.23728813559322032
0.22033898305084748
0.2033898305084746
0.1864406779661017
0.2033898305084746
0.16949152542372886
0.1694915254237288
0.15254237288135597
0.15254237288135594
0.1694915254237288
0.15254237288135594
0.22033898305084745
0.22033898305084745
0.25423728813559326
0.23728813559322035
0.2542372881355932
0.23728813559322032
0.23728813559322035
0.22033898305084745
0.22033898305084745
0.23728813559322035
0.1864406779661017
0.1864406779661017
0.13559322033898305
0.15254237288135594
0.13559322033898305
0.13559322033898308
0.15254237288135594
0.15254237288135594
0.15254237288135591
0.13559322033898308
0.11864406779661016
0.13559322033898308
0.13559322033898308
0.11864406779661016
0.1016949152542373
0.10169491525423728
0.11864406779661017
0.13559322033898305
0.13559322033898305
0.15254237288135594
0.15254237288135594
0.15254237288135594
0.16949152542372878
0.1864406779661017
0.1864406779661017
0.2033898305084746
0.1694915254237288
0.15254237288135594
0.13559322033898308
0.15254237288135594
0.2033898305084746
0.2033898305084746
0.2033898305084746
0.2033898305084746
0.2033898305084746
0.16949152542372878
0.1864406779661017
0.16949152542372878
0.16949152542372878
0.15254237288135591
0.13559322033898305
0.11864406779661017
0.10169491525423728
0.1016949152542373
0.1016949152542373
0.1016949152542373
0.06779661016949154
0.06779661016949154
0.06779661016949154
0.06779661016949154
0.05084745762711865
0.0847457627118644
0.10169491525423728
0.10169491525423728
0.10169491525423728
0.11864406779661016
0.15254237288135594
0.1694915254237288
0.1864406779661017
0.2033898305084746
0.1864406779661017
0.1694915254237288
0.15254237288135594
0.15254237288135594
0.15254237288135594
0.15254237288135597
0.11864406779661016
0.1016949152542373
0.0847457627118644
0.06779661016949154
0.0847457627118644
0.06779661016949154
0.0847457627118644
0.0847457627118644
0.10169491525423728
0.0847457627118644
0.11864406779661016
0.13559322033898308
0.13559322033898308
0.15254237288135594
0.16949152542372878
0.22033898305084745
0.23728813559322032
0.22033898305084745
0.20338983050847456
0.25423728813559315
0.23728813559322032
0.23728813559322032
0.27118644067796616
0.27118644067796616
0.2711864406779661
0.288135593220339
0.30508474576271194
0.3220338983050847
0.38983050847457623
0.38983050847457623
0.42372881355932196
0.45762711864406774
0.47457627118644063
0.5084745762711864
0.5084745762711863
0.4576271186440678
0.4406779661016949
0.423728813559322
0.3728813559322034
0.3389830508474576
0.30508474576271194
0.2542372881355932
0.23728813559322035
0.1694915254237288
0.15254237288135591
0.15254237288135591
0.13559322033898308
0.15254237288135591
0.15254237288135591
0.13559322033898308
0.11864406779661016
0.11864406779661016
0.0847457627118644
0.10169491525423728
0.10169491525423728
0.0847457627118644
0.06779661016949154
0.05084745762711865
0.03389830508474577
0.03389830508474577
0.05084745762711865
0.0847457627118644
0.1016949152542373
0.11864406779661016
0.10169491525423728
0.10169491525423728
0.10169491525423728
0.10169491525423728
0.10169491525423728
0.10169491525423728
0.0847457627118644
0.05084745762711865
0.06779661016949154
0.05084745762711865
0.05084745762711865
0.06779661016949154
0.0847457627118644
0.10169491525423728
0.10169491525423728
0.11864406779661016
0.11864406779661016
0.13559322033898305
0.11864406779661016
0.11864406779661016
0.11864406779661016
0.10169491525423728
0.10169491525423728
0.0847457627118644
0.10169491525423728
0.0847457627118644
0.10169491525423728
0.0847457627118644
0.06779661016949154
0.0847457627118644
0.11864406779661016
0.13559322033898308
0.13559322033898308
0.1694915254237288
0.15254237288135594
0.1694915254237288
0.1694915254237288
0.1864406779661017
0.20338983050847456
0.1864406779661017
0.1694915254237288
0.15254237288135594
0.15254237288135594
0.11864406779661017
0.11864406779661017
0.11864406779661017
0.1016949152542373
0.11864406779661017
0.13559322033898308
0.13559322033898308
0.13559322033898308
0.13559322033898308
0.13559322033898308
0.1694915254237288
0.22033898305084745
0.20338983050847456
0.2542372881355932
0.22033898305084745
0.22033898305084748
0.2542372881355932
0.23728813559322032
0.23728813559322032
0.22033898305084745
0.22033898305084745
0.1864406779661017
0.1864406779661017
