# Supplementary material for: Obesity dysregulates feeding-evoked response dynamics in hypothalamic satiety neurons
Source: Sci Rep. 2025 Oct 14;15:35837. doi: 10.1038/s41598-025-19800-2 (PMC12521569; doi:10.1038/s41598-025-19800-2)
Supplement: Supplementary file 2 — Supplementary Material 2. [file 41598_2025_19800_MOESM2_ESM.zip › Fig 1/Fig 1ef NCD and HFD/mean_licking_MPK119_1.csv]

0.3773584905660377
0.2830188679245283
0.31446540880503143
0.3773584905660377
0.3773584905660377
0.34591194968553457
0.32345013477088946
0.2830188679245283
0.25157232704402516
0.2830188679245283
0.2830188679245283
0.32075471698113206
0.3018867924528302
0.24528301886792453
0.2641509433962264
0.2830188679245283
0.28301886792452835
0.28301886792452835
0.28301886792452835
0.2452830188679245
0.20754716981132076
0.1509433962264151
0.16981132075471697
0.18867924528301885
0.1320754716981132
0.09433962264150943
0.09433962264150943
0.1320754716981132
0.18867924528301885
0.18867924528301885
0.22641509433962262
0.2452830188679245
0.20754716981132076
0.20754716981132076
0.22641509433962262
0.22641509433962262
0.22641509433962262
0.20754716981132076
0.1509433962264151
0.18867924528301885
0.1509433962264151
0.1320754716981132
0.1509433962264151
0.1509433962264151
0.1320754716981132
0.1320754716981132
0.1509433962264151
0.1509433962264151
0.16981132075471697
0.1509433962264151
0.16981132075471697
0.16981132075471697
0.16981132075471697
0.18867924528301885
0.18867924528301885
0.22641509433962262
0.22641509433962262
0.20754716981132076
0.18867924528301885
0.16981132075471697
0.16981132075471697
0.16981132075471697
0.16981132075471697
0.1320754716981132
0.16981132075471697
0.1320754716981132
0.09433962264150943
0.11320754716981131
0.1320754716981132
0.1320754716981132
0.1320754716981132
0.1320754716981132
0.11320754716981132
0.1509433962264151
0.1509433962264151
0.16981132075471697
0.18867924528301885
0.18867924528301885
0.169811320754717
0.16981132075471697
0.1509433962264151
0.16981132075471697
0.18867924528301885
0.1509433962264151
0.169811320754717
0.1509433962264151
0.1320754716981132
0.1509433962264151
0.16981132075471697
0.1509433962264151
0.1509433962264151
0.1509433962264151
0.1509433962264151
0.1509433962264151
0.11320754716981131
0.11320754716981131
0.11320754716981131
0.09433962264150943
0.09433962264150943
0.09433962264150943
0.11320754716981132
0.11320754716981132
0.09433962264150943
0.20754716981132074
0.41509433962264164
0.7924528301886795
1.3207547169811316
1.8301886792452826
2.433962264150943
3.0943396226415096
3.660377358490568
4.188679245283018
4.9245283018867925
5.377358490566038
5.660377358490566
5.924528301886793
5.754716981132074
5.754716981132075
5.566037735849056
5.169811320754717
5.018867924528302
4.924528301886792
4.547169811320755
4.433962264150944
4.396226415094339
4.113207547169812
4.150943396226416
3.905660377358492
3.867924528301886
3.962264150943397
3.8679245283018875
3.7735849056603783
3.69811320754717
3.6792452830188696
3.49056603773585
3.6603773584905683
3.528301886792455
3.528301886792453
3.5471698113207557
3.5283018867924545
3.5849056603773604
3.528301886792455
3.6603773584905666
3.6037735849056607
3.6792452830188678
3.4905660377358503
3.5660377358490587
3.735849056603775
3.7735849056603783
3.8867924528301896
3.9433962264150955
4.037735849056605
4.000000000000002
4.132075471698114
4.188679245283019
4.320754716981131
4.415094339622641
4.3584905660377355
4.415094339622641
4.377358490566037
4.30188679245283
4.415094339622641
4.547169811320755
4.490566037735849
4.509433962264151
4.566037735849057
4.716981132075472
4.830188679245282
4.698113207547169
4.7547169811320735
4.849056603773584
4.830188679245281
4.867924528301886
4.830188679245281
4.981132075471698
4.924528301886792
4.7735849056603765
4.754716981132074
4.735849056603772
4.660377358490567
4.641509433962264
4.528301886792453
4.30188679245283
4.377358490566038
4.226415094339623
4.037735849056603
4.018867924528302
4.000000000000002
4.037735849056603
3.962264150943397
3.9622641509433967
3.9056603773584895
4.037735849056602
3.962264150943395
3.999999999999999
3.981132075471697
4.094339622641508
4.094339622641509
4.018867924528301
4.150943396226415
4.150943396226414
4.245283018867926
4.169811320754717
4.150943396226415
3.9999999999999987
4.132075471698114
3.9811320754716983
3.8679245283018875
3.9056603773584904
3.8679245283018853
3.886792452830188
3.792452830188679
3.8113207547169803
3.7924528301886786
3.8113207547169803
3.81132075471698
3.849056603773584
3.8490566037735845
3.8490566037735836
3.716981132075471
3.566037735849056
3.547169811320754
3.49056603773585
3.377358490566038
3.3396226415094334
3.320754716981131
3.1132075471698113
3.0754716981132066
3.0377358490566033
3.1132075471698113
3.113207547169811
3.150943396226414
3.094339622641509
3.0754716981132075
3.018867924528301
2.999999999999999
3.0754716981132066
2.9811320754716975
2.8867924528301874
2.754716981132075
2.6603773584905657
2.5094339622641506
2.433962264150943
2.358490566037736
2.2641509433962264
2.0377358490566038
1.962264150943396
1.8490566037735845
1.8490566037735847
1.811320754716981
1.6981132075471703
1.7358490566037734
1.660377358490566
1.6037735849056602
1.6037735849056602
1.6037735849056602
1.4528301886792452
1.4528301886792456
1.377358490566038
1.3396226415094339
1.3584905660377358
1.1886792452830193
1.188679245283019
1.1320754716981132
1.0188679245283019
0.9811320754716983
1.018867924528302
1.0000000000000002
0.9245283018867925
0.830188679245283
0.7547169811320754
0.7924528301886793
0.7735849056603773
0.7924528301886791
0.8301886792452831
0.8490566037735848
0.8113207547169811
0.8490566037735848
0.8679245283018867
0.8867924528301885
0.9056603773584904
0.9245283018867924
0.8679245283018867
0.830188679245283
0.8490566037735852
0.7924528301886793
0.7735849056603773
0.7358490566037736
0.660377358490566
0.6415094339622642
0.6037735849056604
0.5471698113207547
0.5471698113207547
0.5283018867924528
0.4528301886792453
0.4528301886792453
0.4716981132075472
0.41509433962264153
0.4339622641509434
0.41509433962264153
0.41509433962264153
0.4339622641509434
0.4339622641509434
0.45283018867924524
0.509433962264151
0.5471698113207548
0.5094339622641509
0.5849056603773586
0.5849056603773586
0.5660377358490567
0.5471698113207548
0.5283018867924528
0.5471698113207547
0.5283018867924528
0.5283018867924528
0.5094339622641509
0.5849056603773586
0.5660377358490566
0.6037735849056604
0.6792452830188679
0.7547169811320755
0.7358490566037735
0.7358490566037736
0.8301886792452831
0.8301886792452831
0.7924528301886795
0.7924528301886793
0.7924528301886793
0.8113207547169812
0.8113207547169811
0.8113207547169811
0.8490566037735848
0.8490566037735848
0.8490566037735848
0.830188679245283
0.8301886792452831
0.8301886792452831
0.7924528301886791
0.7358490566037736
0.6603773584905661
0.6415094339622642
0.6226415094339623
0.5660377358490566
0.4528301886792453
0.41509433962264153
0.39622641509433976
0.3018867924528302
0.2452830188679245
0.20754716981132076
0.18867924528301885
0.1320754716981132
0.07547169811320754
0.05660377358490566
0.05660377358490566
0.03773584905660377
0.018867924528301886
0.018867924528301886
0.03773584905660377
0.05660377358490566
0.07547169811320754
0.05660377358490566
0.05660377358490566
0.05660377358490566
0.05660377358490566
0.05660377358490566
0.05660377358490566
0.05660377358490566
0.05660377358490566
0.03773584905660377
0.03773584905660377
0.05660377358490566
0.05660377358490566
0.07547169811320754
0.09433962264150943
0.1509433962264151
0.18867924528301885
0.24528301886792453
0.24528301886792453
0.24528301886792453
0.22641509433962265
0.22641509433962262
0.22641509433962262
0.20754716981132074
0.18867924528301885
0.1320754716981132
0.09433962264150943
0.05660377358490566
0.05660377358490566
0.07547169811320754
0.07547169811320754
0.09433962264150943
0.1320754716981132
0.1320754716981132
0.18867924528301885
0.18867924528301885
0.20754716981132076
0.22641509433962262
0.24528301886792453
0.22641509433962265
0.2641509433962264
0.24528301886792453
0.24528301886792453
0.24528301886792453
0.20754716981132076
0.22641509433962265
0.24528301886792453
0.20754716981132076
0.22641509433962262
0.2452830188679245
0.22641509433962265
0.24528301886792453
0.20754716981132076
0.24528301886792453
0.22641509433962262
0.20754716981132076
0.18867924528301885
0.20754716981132076
0.1509433962264151
0.1320754716981132
0.1509433962264151
0.1320754716981132
0.1509433962264151
0.1320754716981132
0.16981132075471697
0.18867924528301885
0.18867924528301885
0.18867924528301885
0.18867924528301885
0.20754716981132076
0.18867924528301885
0.20754716981132076
0.20754716981132076
0.20754716981132076
0.18867924528301885
0.16981132075471697
0.16981132075471697
0.16981132075471697
0.20754716981132076
0.18867924528301885
0.20754716981132074
0.18867924528301885
0.20754716981132076
0.20754716981132076
0.24528301886792458
0.30188679245283023
0.3018867924528302
0.32075471698113206
0.32075471698113206
0.33962264150943394
0.33962264150943394
0.3584905660377359
0.33962264150943394
0.33962264150943394
0.28301886792452835
0.24528301886792453
0.2641509433962264
0.2641509433962264
0.22641509433962265
0.22641509433962265
0.2830188679245283
0.30188679245283023
0.3773584905660377
0.39622641509433965
0.4339622641509434
0.5094339622641509
0.5094339622641509
0.5660377358490566
0.6415094339622641
0.7358490566037735
0.6792452830188679
0.6792452830188679
0.6792452830188679
0.6792452830188679
0.6981132075471698
0.6792452830188679
0.6981132075471698
0.6792452830188679
0.6415094339622641
0.6415094339622642
0.6981132075471699
0.7924528301886795
0.7547169811320754
0.7547169811320754
0.7735849056603773
0.7924528301886793
0.7735849056603773
0.7169811320754718
0.7735849056603774
0.6981132075471698
0.6792452830188679
0.5660377358490566
0.5660377358490566
0.5660377358490566
0.5660377358490566
0.5283018867924529
0.5471698113207548
0.5660377358490566
0.5660377358490566
0.5660377358490566
0.5471698113207548
0.5849056603773585
0.5471698113207547
0.5660377358490566
0.5471698113207547
0.5094339622641509
0.49056603773584906
0.4716981132075472
0.39622641509433953
0.39622641509433965
0.33962264150943394
0.3018867924528302
0.3207547169811321
0.2830188679245283
0.2830188679245283
0.3018867924528302
0.2830188679245283
0.3018867924528302
0.32075471698113206
0.3207547169811321
0.33962264150943394
0.3773584905660377
0.3773584905660377
0.3773584905660377
0.3773584905660377
0.41509433962264153
0.41509433962264153
0.4150943396226415
0.43396226415094336
0.45283018867924524
0.49056603773584906
0.43396226415094336
0.4716981132075472
0.4716981132075472
0.43396226415094336
0.39622641509433965
0.43396226415094336
0.39622641509433965
0.3773584905660377
0.3584905660377358
0.3018867924528302
0.32075471698113206
0.2641509433962264
0.2641509433962264
0.2830188679245283
0.2641509433962264
0.22641509433962262
0.2452830188679245
0.22641509433962262
0.18867924528301885
0.20754716981132076
0.18867924528301885
0.18867924528301885
0.18867924528301885
0.16981132075471697
0.1509433962264151
0.1509433962264151
0.1509433962264151
0.16981132075471697
0.18867924528301885
0.18867924528301885
0.20754716981132076
0.20754716981132076
0.20754716981132076
0.22641509433962262
0.22641509433962262
0.22641509433962262
0.24528301886792453
0.2452830188679245
0.2452830188679245
0.2452830188679245
0.22641509433962262
0.20754716981132076
0.20754716981132076
0.18867924528301885
0.22641509433962265
0.20754716981132076
0.16981132075471697
0.20754716981132076
0.20754716981132074
0.22641509433962262
0.22641509433962265
0.22641509433962265
0.24528301886792458
0.2641509433962264
0.24528301886792453
0.2641509433962264
0.3018867924528302
0.24528301886792453
0.2641509433962264
0.2641509433962264
0.28301886792452835
0.3018867924528302
0.339622641509434
0.39622641509433965
0.43396226415094336
0.4716981132075473
0.4716981132075473
0.5094339622641509
0.5283018867924528
0.5094339622641509
0.49056603773584906
