# Supplementary material for: Obesity dysregulates feeding-evoked response dynamics in hypothalamic satiety neurons
Source: Sci Rep. 2025 Oct 14;15:35837. doi: 10.1038/s41598-025-19800-2 (PMC12521569; doi:10.1038/s41598-025-19800-2)
Supplement: Supplementary file 2 — Supplementary Material 2. [file 41598_2025_19800_MOESM2_ESM.zip › Fig 1/Fig 1ef NCD and HFD/mean_licking_MPK119_2.csv]

0.17857142857142855
0.08928571428571427
0.17857142857142855
0.17857142857142855
0.14285714285714288
0.20833333333333331
0.17857142857142855
0.17857142857142855
0.19841269841269843
0.1964285714285714
0.23214285714285715
0.2678571428571429
0.25000000000000006
0.23214285714285718
0.26785714285714285
0.2142857142857143
0.2142857142857143
0.19642857142857145
0.16071428571428573
0.14285714285714288
0.10714285714285716
0.10714285714285715
0.10714285714285715
0.10714285714285715
0.08928571428571427
0.08928571428571427
0.08928571428571427
0.08928571428571427
0.08928571428571427
0.08928571428571427
0.07142857142857144
0.03571428571428572
0.03571428571428572
0.03571428571428572
0.01785714285714286
0.03571428571428572
0.03571428571428572
0.053571428571428575
0.10714285714285716
0.10714285714285716
0.12499999999999999
0.16071428571428573
0.14285714285714288
0.1607142857142857
0.19642857142857145
0.19642857142857145
0.19642857142857145
0.17857142857142855
0.12499999999999999
0.16071428571428573
0.16071428571428573
0.12499999999999999
0.16071428571428573
0.17857142857142855
0.16071428571428573
0.19642857142857145
0.2142857142857143
0.23214285714285712
0.24999999999999997
0.23214285714285712
0.2142857142857143
0.23214285714285712
0.2142857142857143
0.1964285714285714
0.19642857142857145
0.14285714285714285
0.1607142857142857
0.1607142857142857
0.16071428571428573
0.16071428571428573
0.19642857142857145
0.17857142857142855
0.17857142857142855
0.17857142857142855
0.17857142857142855
0.17857142857142855
0.1607142857142857
0.14285714285714288
0.12499999999999999
0.12499999999999999
0.08928571428571427
0.08928571428571427
0.07142857142857144
0.053571428571428575
0.03571428571428572
0.053571428571428575
0.03571428571428572
0.03571428571428572
0.05357142857142858
0.03571428571428572
0.05357142857142858
0.07142857142857144
0.08928571428571427
0.10714285714285715
0.14285714285714288
0.12499999999999999
0.14285714285714288
0.1607142857142857
0.16071428571428573
0.17857142857142855
0.17857142857142855
0.16071428571428573
0.14285714285714288
0.25
0.6428571428571432
1.214285714285714
1.8214285714285712
2.410714285714285
3.1785714285714297
3.8392857142857153
4.553571428571428
5.2857142857142865
5.857142857142858
6.375000000000002
6.553571428571431
6.607142857142859
6.357142857142861
6.142857142857146
5.767857142857142
5.535714285714285
5.250000000000002
4.910714285714285
4.874999999999999
4.678571428571428
4.553571428571429
4.410714285714286
4.482142857142858
4.642857142857143
4.678571428571429
4.6607142857142865
4.642857142857144
4.607142857142857
4.4642857142857135
4.482142857142857
4.357142857142856
4.44642857142857
4.374999999999999
4.303571428571428
4.214285714285714
4.267857142857143
4.30357142857143
4.339285714285715
4.303571428571431
4.196428571428573
4.303571428571428
4.071428571428572
4.035714285714286
3.9821428571428585
4.107142857142858
4.0
4.017857142857143
4.071428571428571
4.178571428571428
4.410714285714286
4.535714285714284
4.6428571428571415
4.767857142857143
4.928571428571429
4.9821428571428585
5.178571428571429
5.375000000000001
5.428571428571428
5.482142857142857
5.410714285714286
5.375
5.482142857142857
5.517857142857144
5.392857142857142
5.357142857142857
5.321428571428571
5.125
4.982142857142857
4.874999999999999
4.767857142857142
4.642857142857144
4.500000000000001
4.535714285714286
4.499999999999998
4.446428571428571
4.285714285714285
4.160714285714285
4.142857142857142
4.232142857142857
4.339285714285715
4.232142857142857
4.232142857142858
4.142857142857143
4.053571428571429
3.946428571428572
4.035714285714286
4.035714285714286
4.107142857142857
3.964285714285716
3.803571428571428
3.857142857142857
3.8749999999999982
3.8392857142857135
3.8571428571428568
3.8928571428571432
3.8035714285714297
3.785714285714285
3.678571428571429
3.696428571428571
3.696428571428571
3.553571428571428
3.4821428571428568
3.3928571428571415
3.339285714285714
3.2678571428571423
3.249999999999999
3.1964285714285703
3.2142857142857135
3.125
2.9999999999999982
3.1071428571428568
3.0
2.9107142857142856
2.8214285714285707
2.8392857142857144
2.75
2.7321428571428568
2.6607142857142856
2.624999999999999
2.696428571428571
2.6249999999999996
2.6428571428571423
2.678571428571428
2.7321428571428563
2.7321428571428577
2.803571428571429
2.803571428571428
2.803571428571428
2.875
2.8392857142857135
2.8571428571428568
2.839285714285713
2.7499999999999996
2.6785714285714284
2.589285714285714
2.410714285714285
2.3214285714285707
2.2321428571428563
2.089285714285713
1.9642857142857137
1.8571428571428568
1.7321428571428572
1.6964285714285716
1.6607142857142851
1.6071428571428568
1.6071428571428572
1.4999999999999996
1.4821428571428568
1.4999999999999996
1.5714285714285712
1.5178571428571423
1.5535714285714284
1.4999999999999996
1.4821428571428568
1.4285714285714284
1.3214285714285714
1.375
1.3392857142857142
1.2142857142857144
1.1071428571428572
1.1250000000000002
1.0714285714285716
1.0892857142857144
1.1071428571428574
1.0357142857142856
1.107142857142857
1.0892857142857144
1.0892857142857144
1.1607142857142858
1.1607142857142858
1.1071428571428574
1.0892857142857142
1.0178571428571426
0.9642857142857142
1.0357142857142858
0.9464285714285715
0.9464285714285714
0.8928571428571429
0.7499999999999998
0.6785714285714285
0.6428571428571429
0.5714285714285714
0.5892857142857144
0.517857142857143
0.3928571428571429
0.3928571428571429
0.32142857142857145
0.2857142857142857
0.3392857142857143
0.3750000000000001
0.3928571428571429
0.4107142857142858
0.44642857142857145
0.46428571428571425
0.5
0.49999999999999994
0.48214285714285715
0.5000000000000001
0.48214285714285715
0.4464285714285715
0.42857142857142866
0.42857142857142866
0.375
0.3928571428571429
0.3928571428571429
0.42857142857142866
0.4642857142857143
0.5000000000000001
0.5357142857142858
0.5714285714285715
0.5714285714285715
0.6071428571428573
0.6428571428571429
0.625
0.642857142857143
0.625
0.5714285714285715
0.5357142857142857
0.5
0.4642857142857143
0.4464285714285714
0.3749999999999999
0.3571428571428571
0.33928571428571425
0.3214285714285714
0.3035714285714286
0.32142857142857145
0.32142857142857145
0.32142857142857145
0.3035714285714286
0.28571428571428575
0.3035714285714286
0.2678571428571429
0.25000000000000006
0.25000000000000006
0.25
0.28571428571428575
0.2678571428571429
0.23214285714285718
0.23214285714285715
0.23214285714285715
0.23214285714285715
0.21428571428571433
0.2142857142857143
0.19642857142857145
0.1785714285714286
0.12499999999999999
0.12499999999999999
0.1607142857142857
0.14285714285714285
0.16071428571428573
0.14285714285714285
0.14285714285714285
0.14285714285714285
0.14285714285714285
0.125
0.125
0.10714285714285715
0.07142857142857144
0.07142857142857144
0.05357142857142858
0.07142857142857144
0.10714285714285715
0.10714285714285715
0.10714285714285715
0.10714285714285715
0.12499999999999999
0.14285714285714285
0.1607142857142857
0.17857142857142855
0.19642857142857145
0.2142857142857143
0.1964285714285714
0.23214285714285715
0.23214285714285712
0.24999999999999997
0.24999999999999997
0.26785714285714285
0.26785714285714285
0.26785714285714285
0.24999999999999997
0.2142857142857143
0.19642857142857145
0.14285714285714288
0.14285714285714288
0.14285714285714288
0.14285714285714288
0.125
0.10714285714285716
0.08928571428571427
0.07142857142857144
0.12499999999999999
0.17857142857142855
0.19642857142857145
0.19642857142857145
0.21428571428571433
0.24999999999999997
0.28571428571428575
0.3571428571428572
0.3928571428571429
0.4107142857142857
0.4107142857142857
0.3928571428571429
0.3928571428571429
0.4285714285714286
0.4107142857142858
0.3928571428571429
0.375
0.32142857142857145
0.3571428571428571
0.3571428571428571
0.3392857142857143
0.3571428571428572
0.375
0.32142857142857145
0.32142857142857145
0.32142857142857145
0.28571428571428575
0.28571428571428575
0.2142857142857143
0.2142857142857143
0.2142857142857143
0.1607142857142857
0.14285714285714285
0.19642857142857145
0.19642857142857145
0.16071428571428573
0.17857142857142855
0.16071428571428573
0.17857142857142855
0.16071428571428573
0.14285714285714288
0.19642857142857145
0.19642857142857145
0.1607142857142857
0.17857142857142855
0.17857142857142855
0.19642857142857145
0.21428571428571433
0.21428571428571433
0.25000000000000006
0.25000000000000006
0.19642857142857145
0.17857142857142855
0.16071428571428573
0.14285714285714288
0.16071428571428573
0.14285714285714285
0.14285714285714285
0.16071428571428573
0.14285714285714285
0.14285714285714285
0.14285714285714285
0.16071428571428573
0.19642857142857145
0.21428571428571433
0.21428571428571433
0.2142857142857143
0.21428571428571433
0.19642857142857145
0.17857142857142855
0.19642857142857145
0.19642857142857145
0.19642857142857145
0.17857142857142855
0.1607142857142857
0.17857142857142855
0.16071428571428573
0.17857142857142855
0.19642857142857145
0.21428571428571433
0.17857142857142855
0.19642857142857145
0.19642857142857145
0.17857142857142855
0.17857142857142855
0.1607142857142857
0.1607142857142857
0.1607142857142857
0.1607142857142857
0.14285714285714288
0.1607142857142857
0.16071428571428573
0.17857142857142855
0.2142857142857143
0.23214285714285712
0.2142857142857143
0.23214285714285715
0.23214285714285715
0.23214285714285715
0.24999999999999997
0.23214285714285715
0.2142857142857143
0.17857142857142855
0.14285714285714288
0.10714285714285716
0.12499999999999999
0.10714285714285716
0.10714285714285716
0.10714285714285716
0.08928571428571427
0.10714285714285715
0.12499999999999999
0.12499999999999999
0.14285714285714288
0.14285714285714288
0.16071428571428573
0.19642857142857145
0.2142857142857143
0.17857142857142855
0.19642857142857145
0.19642857142857145
0.19642857142857145
0.21428571428571433
0.19642857142857145
0.19642857142857145
0.16071428571428573
0.12499999999999999
0.07142857142857144
0.10714285714285716
0.08928571428571427
0.07142857142857144
0.05357142857142858
0.05357142857142858
0.05357142857142858
0.08928571428571427
0.10714285714285715
0.125
0.125
0.10714285714285715
0.10714285714285715
0.10714285714285715
0.10714285714285715
0.08928571428571427
0.08928571428571427
0.07142857142857144
0.05357142857142858
0.03571428571428572
0.03571428571428572
0.01785714285714286
0.01785714285714286
0.01785714285714286
0.01785714285714286
0.03571428571428572
0.05357142857142858
0.03571428571428572
0.05357142857142858
0.05357142857142858
0.07142857142857144
0.08928571428571427
0.10714285714285715
0.10714285714285715
0.14285714285714285
0.14285714285714288
0.14285714285714288
0.16071428571428573
0.17857142857142855
0.17857142857142855
0.17857142857142855
0.16071428571428573
0.16071428571428573
0.16071428571428573
0.1607142857142857
0.14285714285714288
0.12499999999999999
0.12499999999999999
0.08928571428571427
0.08928571428571427
0.08928571428571427
0.08928571428571427
0.07142857142857144
0.07142857142857144
0.03571428571428572
0.03571428571428572
0.03571428571428572
0.01785714285714286
0.01785714285714286
0.01785714285714286
0.0
0.0
0.01785714285714286
0.01785714285714286
0.01785714285714286
0.03571428571428572
0.03571428571428572
0.05357142857142858
0.05357142857142858
0.08928571428571427
0.10714285714285715
0.10714285714285715
0.10714285714285715
0.125
0.16071428571428573
0.17857142857142855
0.17857142857142855
0.19642857142857145
0.19642857142857145
