# Supplementary material for: Obesity dysregulates feeding-evoked response dynamics in hypothalamic satiety neurons
Source: Sci Rep. 2025 Oct 14;15:35837. doi: 10.1038/s41598-025-19800-2 (PMC12521569; doi:10.1038/s41598-025-19800-2)
Supplement: Supplementary file 2 — Supplementary Material 2. [file 41598_2025_19800_MOESM2_ESM.zip › Fig 1/Fig 1ef NCD and HFD/mean_licking_MPK119_3.csv]

0.18518518518518517
0.09259259259259259
0.12345679012345678
0.1388888888888889
0.18518518518518517
0.15432098765432098
0.18518518518518517
0.16203703703703703
0.14403292181069957
0.12962962962962962
0.11111111111111112
0.11111111111111112
0.11111111111111113
0.11111111111111112
0.07407407407407407
0.11111111111111113
0.09259259259259259
0.14814814814814814
0.16666666666666666
0.20370370370370372
0.22222222222222224
0.27777777777777785
0.2962962962962963
0.2962962962962963
0.2962962962962963
0.2962962962962963
0.2777777777777778
0.2777777777777778
0.2777777777777778
0.24074074074074076
0.2592592592592593
0.22222222222222227
0.20370370370370372
0.20370370370370372
0.22222222222222227
0.20370370370370372
0.20370370370370372
0.14814814814814814
0.12962962962962962
0.12962962962962962
0.09259259259259259
0.07407407407407407
0.055555555555555566
0.037037037037037035
0.018518518518518517
0.037037037037037035
0.055555555555555566
0.09259259259259259
0.09259259259259259
0.12962962962962962
0.14814814814814814
0.14814814814814814
0.18518518518518517
0.20370370370370372
0.20370370370370372
0.18518518518518517
0.16666666666666666
0.14814814814814814
0.14814814814814814
0.11111111111111112
0.11111111111111113
0.11111111111111113
0.09259259259259259
0.09259259259259259
0.12962962962962962
0.12962962962962962
0.16666666666666669
0.16666666666666669
0.18518518518518517
0.24074074074074076
0.22222222222222224
0.2592592592592593
0.2592592592592593
0.2592592592592593
0.25925925925925924
0.2962962962962963
0.3148148148148149
0.33333333333333337
0.3333333333333333
0.3148148148148149
0.37037037037037035
0.35185185185185186
0.35185185185185186
0.3518518518518518
0.3518518518518518
0.3333333333333333
0.2962962962962963
0.2962962962962963
0.31481481481481477
0.3333333333333333
0.35185185185185186
0.3518518518518518
0.3888888888888889
0.425925925925926
0.44444444444444453
0.425925925925926
0.4814814814814815
0.48148148148148157
0.44444444444444453
0.4629629629629631
0.425925925925926
0.4444444444444445
0.4074074074074074
0.5185185185185186
0.7777777777777778
1.3518518518518519
1.7962962962962956
2.3148148148148144
2.962962962962963
3.370370370370373
3.9814814814814836
4.537037037037038
5.185185185185185
5.6296296296296315
5.7592592592592595
5.648148148148148
5.685185185185185
5.481481481481483
5.222222222222222
5.111111111111111
4.833333333333333
4.648148148148149
4.407407407407408
4.277777777777779
4.2407407407407405
4.166666666666664
4.037037037037036
4.129629629629629
4.111111111111111
4.0740740740740735
4.074074074074075
4.000000000000002
3.907407407407408
3.7592592592592604
3.666666666666668
3.574074074074077
3.4629629629629655
3.3518518518518547
3.240740740740744
3.203703703703706
3.1666666666666687
3.0370370370370385
3.0185185185185204
3.037037037037039
3.0370370370370385
3.037037037037039
3.0000000000000004
3.037037037037039
3.203703703703705
3.1851851851851865
3.240740740740742
3.38888888888889
3.5
3.4629629629629632
3.500000000000001
3.5555555555555562
3.5555555555555562
3.5000000000000027
3.500000000000001
3.518518518518519
3.4444444444444438
3.444444444444445
3.351851851851852
3.3148148148148144
3.2777777777777772
3.2777777777777777
3.2777777777777786
3.2777777777777777
3.1666666666666665
3.166666666666667
3.1296296296296298
3.1851851851851847
3.203703703703705
3.296296296296297
3.3703703703703707
3.2962962962962967
3.25925925925926
3.2962962962962967
3.296296296296297
3.25925925925926
3.462962962962965
3.3703703703703707
3.4259259259259283
3.5185185185185186
3.4629629629629632
3.481481481481482
3.6296296296296298
3.5925925925925926
3.5740740740740757
3.7407407407407405
3.5740740740740735
3.648148148148149
3.537037037037037
3.4444444444444438
3.5000000000000004
3.462962962962962
3.425925925925925
3.5185185185185186
3.537037037037037
3.4629629629629632
3.5925925925925926
3.444444444444446
3.4259259259259274
3.407407407407408
3.25925925925926
3.333333333333335
3.351851851851852
3.2037037037037033
3.1481481481481484
3.1851851851851847
3.018518518518518
3.0555555555555562
3.1111111111111107
3.074074074074074
3.2407407407407405
3.1296296296296298
3.0555555555555562
3.1296296296296298
3.277777777777779
3.2222222222222223
3.370370370370371
3.407407407407408
3.3888888888888893
3.3703703703703707
3.3148148148148153
3.425925925925926
3.4259259259259265
3.370370370370371
3.2592592592592617
3.2592592592592604
3.166666666666668
3.166666666666667
3.148148148148149
3.111111111111111
3.148148148148149
3.092592592592593
3.1296296296296298
3.25925925925926
3.240740740740742
3.1851851851851865
3.092592592592593
3.0925925925925926
3.074074074074074
3.0740740740740735
3.0
2.8703703703703694
2.722222222222222
2.5000000000000004
2.4074074074074074
2.3703703703703702
2.333333333333333
2.092592592592592
2.0370370370370368
1.9444444444444444
1.777777777777778
1.8333333333333333
1.759259259259259
1.703703703703703
1.7222222222222219
1.6296296296296295
1.574074074074074
1.7407407407407405
1.685185185185184
1.6296296296296287
1.685185185185185
1.6481481481481477
1.6666666666666663
1.685185185185185
1.6666666666666663
1.6111111111111107
1.5925925925925923
1.4814814814814814
1.3888888888888893
1.3703703703703705
1.2592592592592589
1.148148148148148
1.0925925925925926
1.0185185185185184
0.9259259259259257
0.8703703703703702
0.8333333333333333
0.8148148148148148
0.8703703703703702
0.8518518518518515
0.8148148148148147
0.8148148148148147
0.7777777777777778
0.7962962962962962
0.7777777777777778
0.8333333333333336
0.8333333333333333
0.7777777777777777
0.7037037037037039
0.6481481481481481
0.6111111111111112
0.6111111111111112
0.5925925925925926
0.5370370370370371
0.4629629629629631
0.40740740740740744
0.3148148148148149
0.3148148148148149
0.27777777777777785
0.2592592592592593
0.27777777777777785
0.24074074074074076
0.24074074074074076
0.24074074074074076
0.27777777777777785
0.24074074074074078
0.24074074074074078
0.18518518518518517
0.18518518518518517
0.22222222222222227
0.20370370370370372
0.16666666666666666
0.16666666666666669
0.12962962962962962
0.12962962962962962
0.14814814814814814
0.16666666666666666
0.16666666666666666
0.16666666666666666
0.12962962962962965
0.16666666666666666
0.18518518518518517
0.16666666666666666
0.16666666666666666
0.14814814814814814
0.12962962962962962
0.11111111111111113
0.11111111111111113
0.09259259259259259
0.09259259259259259
0.055555555555555566
0.055555555555555566
0.055555555555555566
0.055555555555555566
0.055555555555555566
0.055555555555555566
0.07407407407407407
0.09259259259259259
0.09259259259259259
0.11111111111111112
0.14814814814814814
0.18518518518518517
0.2037037037037037
0.24074074074074076
0.22222222222222224
0.24074074074074076
0.24074074074074076
0.2592592592592593
0.2962962962962963
0.2962962962962963
0.2777777777777778
0.22222222222222224
0.2037037037037037
0.16666666666666666
0.16666666666666666
0.16666666666666666
0.14814814814814814
0.12962962962962965
0.11111111111111112
0.11111111111111112
0.09259259259259259
0.11111111111111112
0.12962962962962965
0.12962962962962965
0.14814814814814814
0.22222222222222227
0.22222222222222227
0.22222222222222227
0.2037037037037037
0.22222222222222224
0.24074074074074076
0.27777777777777773
0.2962962962962963
0.31481481481481477
0.3333333333333333
0.31481481481481477
0.31481481481481477
0.3333333333333333
0.35185185185185186
0.3333333333333333
0.3148148148148149
0.2777777777777778
0.25925925925925924
0.2407407407407407
0.22222222222222224
0.14814814814814814
0.16666666666666666
0.14814814814814814
0.14814814814814814
0.12962962962962962
0.12962962962962962
0.12962962962962962
0.12962962962962962
0.12962962962962962
0.11111111111111112
0.11111111111111112
0.09259259259259259
0.07407407407407407
0.07407407407407407
0.09259259259259259
0.07407407407407407
0.07407407407407407
0.07407407407407407
0.09259259259259259
0.09259259259259259
0.09259259259259259
0.09259259259259259
0.09259259259259259
0.09259259259259259
0.07407407407407407
0.07407407407407407
0.055555555555555566
0.055555555555555566
0.055555555555555566
0.055555555555555566
0.07407407407407407
0.11111111111111112
0.11111111111111112
0.11111111111111112
0.12962962962962962
0.14814814814814814
0.14814814814814814
0.16666666666666666
0.14814814814814814
0.14814814814814814
0.16666666666666666
0.14814814814814814
0.14814814814814814
0.18518518518518517
0.16666666666666666
0.14814814814814814
0.18518518518518517
0.16666666666666666
0.18518518518518517
0.18518518518518517
0.14814814814814814
0.12962962962962962
0.12962962962962962
0.07407407407407407
0.07407407407407407
0.12962962962962962
0.09259259259259259
0.07407407407407407
0.07407407407407407
0.09259259259259259
0.11111111111111112
0.11111111111111112
0.11111111111111112
0.11111111111111112
0.12962962962962962
0.11111111111111113
0.11111111111111113
0.14814814814814814
0.14814814814814814
0.12962962962962965
0.11111111111111112
0.12962962962962965
0.12962962962962965
0.12962962962962965
0.12962962962962965
0.09259259259259259
0.11111111111111113
0.09259259259259259
0.07407407407407407
0.07407407407407407
0.07407407407407407
0.07407407407407407
0.09259259259259259
0.09259259259259259
0.09259259259259259
0.09259259259259259
0.07407407407407407
0.07407407407407407
0.09259259259259259
0.11111111111111113
0.11111111111111113
0.12962962962962965
0.11111111111111113
0.12962962962962962
0.12962962962962962
0.16666666666666666
0.2037037037037037
0.18518518518518517
0.18518518518518517
0.2037037037037037
0.24074074074074078
0.2037037037037037
0.22222222222222227
0.22222222222222224
0.22222222222222224
0.18518518518518517
0.16666666666666666
0.18518518518518517
0.18518518518518517
0.14814814814814814
0.14814814814814814
0.16666666666666666
0.14814814814814814
0.12962962962962962
0.11111111111111113
0.11111111111111113
0.09259259259259259
0.09259259259259259
0.09259259259259259
0.11111111111111112
0.09259259259259259
0.07407407407407407
0.09259259259259259
0.09259259259259259
0.09259259259259259
0.09259259259259259
0.12962962962962965
0.11111111111111112
0.11111111111111113
0.12962962962962962
0.12962962962962962
0.14814814814814814
0.14814814814814814
0.14814814814814814
0.18518518518518517
0.18518518518518517
0.16666666666666666
0.18518518518518517
0.18518518518518517
0.18518518518518517
0.18518518518518517
0.18518518518518517
0.25925925925925924
0.2777777777777778
0.2777777777777778
0.2777777777777778
0.2777777777777778
0.2777777777777778
0.25925925925925924
0.24074074074074076
0.22222222222222227
0.20370370370370372
0.12962962962962965
0.11111111111111112
0.07407407407407407
0.09259259259259259
0.07407407407407407
0.07407407407407407
0.11111111111111112
0.09259259259259259
0.09259259259259259
0.12962962962962962
0.11111111111111112
0.11111111111111112
0.12962962962962965
0.12962962962962962
0.12962962962962962
0.12962962962962962
0.11111111111111112
0.12962962962962962
0.12962962962962962
0.11111111111111113
0.12962962962962965
0.14814814814814814
0.16666666666666666
0.16666666666666666
0.16666666666666666
0.14814814814814814
0.14814814814814814
0.12962962962962962
0.14814814814814814
0.14814814814814814
0.12962962962962962
0.12962962962962962
0.11111111111111112
0.11111111111111112
0.14814814814814814
0.14814814814814814
0.16666666666666666
0.20370370370370372
0.18518518518518517
0.20370370370370372
0.22222222222222227
0.22222222222222224
0.2407407407407407
0.25925925925925924
0.25925925925925924
0.2962962962962963
0.2777777777777778
0.25925925925925924
0.2962962962962963
0.25925925925925924
0.25925925925925924
0.25925925925925924
0.2592592592592593
0.2592592592592593
0.22222222222222227
0.20370370370370372
0.22222222222222224
0.22222222222222224
0.22222222222222224
0.22222222222222224
