# Supplementary material for: Obesity dysregulates feeding-evoked response dynamics in hypothalamic satiety neurons
Source: Sci Rep. 2025 Oct 14;15:35837. doi: 10.1038/s41598-025-19800-2 (PMC12521569; doi:10.1038/s41598-025-19800-2)
Supplement: Supplementary file 2 — Supplementary Material 2. [file 41598_2025_19800_MOESM2_ESM.zip › Fig 1/Fig 1ef NCD and HFD/mean_licking_MPK119_4.csv]

0.0
0.10638297872340426
0.07092198581560283
0.05319148936170213
0.0425531914893617
0.035460992907801414
0.030395136778115502
0.026595744680851064
0.02364066193853428
0.02127659574468085
0.02127659574468085
0.0
0.0
0.0
0.0
0.02127659574468085
0.02127659574468085
0.0425531914893617
0.0425531914893617
0.06382978723404256
0.06382978723404256
0.06382978723404256
0.0851063829787234
0.0851063829787234
0.0851063829787234
0.06382978723404256
0.06382978723404256
0.0425531914893617
0.0425531914893617
0.02127659574468085
0.02127659574468085
0.02127659574468085
0.0
0.0
0.0
0.0
0.0
0.0
0.0
0.0
0.02127659574468085
0.02127659574468085
0.02127659574468085
0.02127659574468085
0.02127659574468085
0.02127659574468085
0.02127659574468085
0.0425531914893617
0.0425531914893617
0.0425531914893617
0.06382978723404256
0.06382978723404256
0.06382978723404256
0.10638297872340426
0.10638297872340426
0.1276595744680851
0.14893617021276595
0.12765957446808512
0.14893617021276595
0.14893617021276595
0.1276595744680851
0.1702127659574468
0.1702127659574468
0.14893617021276595
0.1702127659574468
0.14893617021276595
0.14893617021276595
0.1702127659574468
0.14893617021276595
0.1702127659574468
0.19148936170212763
0.19148936170212766
0.21276595744680848
0.2340425531914893
0.2340425531914893
0.2765957446808511
0.2765957446808511
0.2765957446808511
0.3191489361702127
0.3404255319148936
0.3191489361702127
0.3191489361702127
0.36170212765957444
0.3191489361702127
0.36170212765957444
0.36170212765957444
0.4042553191489362
0.4468085106382979
0.44680851063829785
0.4468085106382979
0.4680851063829788
0.4680851063829788
0.4468085106382979
0.5319148936170213
0.4680851063829788
0.4893617021276595
0.5106382978723404
0.48936170212765967
0.4680851063829788
0.5106382978723404
0.4680851063829788
0.4680851063829788
0.4468085106382979
0.3829787234042554
0.5319148936170214
0.8936170212765959
1.1702127659574475
1.7234042553191489
2.234042553191489
2.553191489361702
3.212765957446809
3.7872340425531927
4.276595744680851
4.808510638297873
5.1914893617021285
5.25531914893617
5.404255319148936
5.3617021276595755
5.297872340425532
5.319148936170213
5.27659574468085
5.127659574468084
5.1914893617021285
4.957446808510638
4.957446808510638
4.872340425531917
4.808510638297871
4.659574468085106
4.680851063829786
4.5957446808510625
4.297872340425532
4.340425531914896
4.063829787234044
4.212765957446808
3.95744680851064
3.8510638297872353
3.829787234042554
3.765957446808512
3.617021276595747
3.595744680851067
3.617021276595747
3.382978723404255
3.340425531914894
3.2127659574468086
3.1914893617021285
3.2127659574468086
2.978723404255319
2.8936170212765964
2.808510638297872
2.723404255319149
2.617021276595745
2.574468085106383
2.553191489361702
2.468085106382979
2.5319148936170217
2.4680851063829783
2.489361702127659
2.489361702127659
2.4893617021276597
2.4680851063829783
2.5744680851063824
2.5744680851063824
2.6808510638297864
2.7872340425531905
2.7234042553191484
2.7446808510638294
2.851063829787233
2.7446808510638294
2.8936170212765955
2.9574468085106376
2.9361702127659566
3.063829787234042
3.0425531914893607
2.9787234042553177
2.9787234042553186
2.9787234042553186
2.914893617021276
2.999999999999999
2.9787234042553186
2.9574468085106376
2.9999999999999987
2.957446808510637
2.7872340425531905
2.8085106382978706
2.765957446808509
2.659574468085105
2.7446808510638294
2.659574468085106
2.5319148936170204
2.5319148936170204
2.489361702127659
2.4255319148936163
2.4255319148936163
2.4468085106382973
2.468085106382978
2.4468085106382977
2.3404255319148928
2.5319148936170204
2.553191489361701
2.468085106382978
2.3617021276595738
2.340425531914893
2.4255319148936163
2.4255319148936154
2.3404255319148923
2.446808510638297
2.468085106382977
2.3829787234042543
2.2978723404255312
2.4255319148936163
2.319148936170212
2.2127659574468077
2.2127659574468077
2.1063829787234036
2.148936170212765
2.127659574468084
2.0851063829787226
2.02127659574468
2.0212765957446805
1.957446808510638
2.063829787234042
2.1914893617021276
2.25531914893617
2.3191489361702127
2.3404255319148928
2.3617021276595733
2.3404255319148923
2.3617021276595733
2.3829787234042543
2.2553191489361692
2.2765957446808507
2.170212765957446
2.106382978723404
1.978723404255319
1.9148936170212765
1.7872340425531914
1.7234042553191489
1.6808510638297867
1.6170212765957446
1.6808510638297873
1.5957446808510636
1.5744680851063828
1.5106382978723403
1.4468085106382977
1.4255319148936167
1.404255319148936
1.4255319148936165
1.4255319148936167
1.3404255319148932
1.3617021276595744
1.3404255319148939
1.404255319148936
1.3404255319148939
1.4042553191489362
1.3404255319148937
1.3617021276595744
1.2978723404255321
1.2127659574468086
1.2553191489361704
1.1489361702127658
1.1063829787234043
0.9574468085106382
0.8936170212765958
0.8085106382978725
0.8510638297872343
0.8085106382978725
0.8510638297872343
0.8510638297872343
0.8297872340425533
0.8297872340425532
0.7659574468085107
0.8085106382978724
0.8297872340425532
0.8085106382978723
0.7446808510638299
0.723404255319149
0.7021276595744681
0.723404255319149
0.7021276595744681
0.6382978723404255
0.7446808510638298
0.7446808510638298
0.7234042553191489
0.7659574468085105
0.7446808510638298
0.7872340425531915
0.7446808510638299
0.6595744680851066
0.6595744680851066
0.7659574468085106
0.6808510638297872
0.6595744680851063
0.6808510638297872
0.6382978723404256
0.6595744680851063
0.574468085106383
0.6170212765957448
0.6595744680851066
0.6808510638297873
0.6382978723404256
0.6808510638297872
0.6808510638297872
0.6595744680851063
0.6382978723404255
0.6808510638297872
0.7021276595744681
0.6382978723404255
0.6382978723404255
0.5957446808510638
0.574468085106383
0.5319148936170213
0.5531914893617021
0.574468085106383
0.5531914893617023
0.574468085106383
0.5531914893617021
0.5957446808510638
0.5957446808510638
0.6382978723404256
0.6170212765957448
0.5957446808510638
0.5957446808510638
0.5957446808510638
0.5744680851063829
0.5106382978723405
0.5106382978723405
0.4680851063829788
0.425531914893617
0.36170212765957444
0.3829787234042553
0.44680851063829796
0.425531914893617
0.3829787234042554
0.48936170212765967
0.4680851063829788
0.4680851063829788
0.5319148936170213
0.5957446808510638
0.6170212765957447
0.5744680851063829
0.5319148936170213
0.5106382978723403
0.5957446808510638
0.5319148936170213
0.5319148936170213
0.553191489361702
0.5531914893617023
0.553191489361702
0.5319148936170214
0.5744680851063831
0.5531914893617023
0.5957446808510638
0.5531914893617021
0.5319148936170213
0.5531914893617021
0.5531914893617021
0.5106382978723404
0.4468085106382979
0.4893617021276595
0.48936170212765967
0.4893617021276595
0.425531914893617
0.40425531914893614
0.44680851063829796
0.425531914893617
0.3829787234042554
0.3191489361702128
0.3191489361702128
0.25531914893617025
0.2553191489361702
0.27659574468085113
0.2765957446808511
0.25531914893617025
0.25531914893617025
0.25531914893617025
0.2765957446808511
0.2765957446808511
0.276595744680851
0.2978723404255319
0.2340425531914894
0.2127659574468085
0.19148936170212763
0.19148936170212766
0.1276595744680851
0.12765957446808512
0.1276595744680851
0.1276595744680851
0.10638297872340426
0.0851063829787234
0.0851063829787234
0.06382978723404255
0.06382978723404255
0.06382978723404256
0.10638297872340426
0.10638297872340426
0.10638297872340426
0.12765957446808512
0.19148936170212766
0.19148936170212766
0.2553191489361702
0.3191489361702127
0.42553191489361697
0.4468085106382979
0.48936170212765967
0.5744680851063831
0.6170212765957448
0.702127659574468
0.7234042553191489
0.8085106382978724
0.8085106382978724
0.8297872340425532
0.7872340425531915
0.851063829787234
0.8085106382978723
0.7872340425531914
0.7659574468085107
0.7659574468085105
0.7659574468085106
0.7234042553191489
0.7234042553191489
0.6808510638297872
0.6595744680851063
0.574468085106383
0.5957446808510638
0.5531914893617021
0.5319148936170213
0.4468085106382979
0.38297872340425526
0.36170212765957444
0.3191489361702127
0.2765957446808511
0.2553191489361702
0.2765957446808511
0.2340425531914894
0.2340425531914894
0.2340425531914894
0.2127659574468085
0.19148936170212766
0.1702127659574468
0.14893617021276595
0.14893617021276595
0.14893617021276595
0.10638297872340426
0.0851063829787234
0.0425531914893617
0.10638297872340426
0.10638297872340426
0.19148936170212763
0.2553191489361702
0.2765957446808511
0.3404255319148936
0.3404255319148936
0.3829787234042553
0.4042553191489362
0.4468085106382979
0.40425531914893625
0.42553191489361714
0.3404255319148936
0.2978723404255319
0.2978723404255319
0.2765957446808511
0.2553191489361702
0.2340425531914893
0.2340425531914894
0.19148936170212763
0.21276595744680848
0.2340425531914893
0.276595744680851
0.2978723404255319
0.2978723404255319
0.2978723404255319
0.3191489361702127
0.3404255319148936
0.3404255319148936
0.3404255319148936
0.3191489361702127
0.2978723404255319
0.2978723404255319
0.2553191489361702
0.25531914893617025
0.25531914893617025
0.2340425531914894
0.2127659574468085
0.2340425531914894
0.25531914893617025
0.2340425531914894
0.2340425531914894
0.2127659574468085
0.25531914893617025
0.2340425531914894
0.19148936170212763
0.19148936170212763
0.1702127659574468
0.12765957446808512
0.10638297872340426
0.0851063829787234
0.06382978723404256
0.06382978723404256
0.02127659574468085
0.02127659574468085
0.02127659574468085
0.0425531914893617
0.06382978723404256
0.06382978723404256
0.10638297872340426
0.1276595744680851
0.14893617021276595
0.14893617021276595
0.14893617021276595
0.14893617021276595
0.14893617021276595
0.1276595744680851
0.10638297872340426
0.1276595744680851
0.0851063829787234
0.0851063829787234
0.0851063829787234
0.06382978723404255
0.0851063829787234
0.10638297872340426
0.10638297872340426
0.10638297872340426
0.1276595744680851
0.1276595744680851
0.1276595744680851
0.12765957446808512
0.10638297872340426
0.12765957446808512
0.1276595744680851
0.1276595744680851
0.14893617021276595
0.14893617021276595
0.12765957446808512
0.10638297872340426
0.12765957446808512
0.12765957446808512
0.12765957446808512
0.12765957446808512
0.10638297872340426
0.0851063829787234
0.0851063829787234
0.10638297872340426
0.12765957446808512
0.12765957446808512
0.10638297872340426
0.10638297872340426
0.10638297872340426
0.10638297872340426
0.12765957446808512
0.14893617021276595
0.12765957446808512
0.1276595744680851
0.1276595744680851
0.1276595744680851
0.14893617021276595
0.1276595744680851
0.14893617021276595
0.1276595744680851
0.1276595744680851
0.10638297872340426
0.10638297872340426
0.0851063829787234
0.06382978723404255
0.0851063829787234
0.06382978723404255
0.06382978723404255
0.0425531914893617
0.0425531914893617
0.02127659574468085
0.0425531914893617
0.0425531914893617
0.0425531914893617
0.0425531914893617
0.02127659574468085
0.02127659574468085
0.0425531914893617
0.06382978723404256
0.06382978723404256
0.0851063829787234
0.06382978723404256
0.10638297872340426
0.10638297872340426
0.12765957446808512
0.1702127659574468
0.1702127659574468
0.19148936170212763
0.1702127659574468
0.1702127659574468
0.1702127659574468
0.19148936170212766
0.1702127659574468
0.1702127659574468
0.14893617021276595
0.10638297872340426
0.10638297872340426
0.06382978723404256
0.06382978723404256
0.06382978723404256
0.0425531914893617
0.02127659574468085
0.0
