# Supplementary material for: Obesity dysregulates feeding-evoked response dynamics in hypothalamic satiety neurons
Source: Sci Rep. 2025 Oct 14;15:35837. doi: 10.1038/s41598-025-19800-2 (PMC12521569; doi:10.1038/s41598-025-19800-2)
Supplement: Supplementary file 2 — Supplementary Material 2. [file 41598_2025_19800_MOESM2_ESM.zip › Fig 1/Fig 1ef NCD and HFD/mean_licking_MPK119_5.csv]

0.18181818181818182
0.18181818181818182
0.12121212121212122
0.09090909090909091
0.07272727272727272
0.06060606060606061
0.05194805194805195
0.045454545454545456
0.0404040404040404
0.05454545454545454
0.03636363636363636
0.01818181818181818
0.01818181818181818
0.01818181818181818
0.01818181818181818
0.03636363636363636
0.03636363636363636
0.03636363636363636
0.05454545454545455
0.03636363636363636
0.03636363636363636
0.03636363636363636
0.03636363636363636
0.05454545454545455
0.05454545454545455
0.03636363636363636
0.05454545454545455
0.05454545454545455
0.05454545454545455
0.07272727272727272
0.07272727272727272
0.07272727272727272
0.09090909090909091
0.07272727272727272
0.07272727272727272
0.07272727272727272
0.05454545454545455
0.07272727272727272
0.05454545454545455
0.03636363636363636
0.03636363636363636
0.03636363636363636
0.01818181818181818
0.01818181818181818
0.01818181818181818
0.01818181818181818
0.01818181818181818
0.01818181818181818
0.01818181818181818
0.03636363636363636
0.03636363636363636
0.05454545454545454
0.07272727272727272
0.07272727272727272
0.10909090909090909
0.14545454545454545
0.14545454545454545
0.14545454545454545
0.14545454545454545
0.12727272727272726
0.12727272727272726
0.12727272727272726
0.12727272727272726
0.18181818181818182
0.1636363636363636
0.12727272727272726
0.1636363636363636
0.14545454545454545
0.16363636363636364
0.16363636363636364
0.2181818181818182
0.2181818181818182
0.2
0.2
0.23636363636363633
0.2727272727272727
0.2727272727272727
0.32727272727272727
0.36363636363636365
0.3818181818181818
0.3818181818181818
0.38181818181818183
0.41818181818181815
0.41818181818181815
0.3999999999999999
0.36363636363636365
0.36363636363636365
0.34545454545454546
0.3272727272727272
0.32727272727272727
0.2909090909090909
0.290909090909091
0.2727272727272728
0.2181818181818182
0.19999999999999996
0.2181818181818182
0.19999999999999996
0.18181818181818182
0.14545454545454545
0.12727272727272726
0.12727272727272726
0.10909090909090909
0.09090909090909091
0.14545454545454545
0.27272727272727276
0.6545454545454549
1.0909090909090906
1.7636363636363637
2.4
2.9272727272727286
3.6181818181818204
4.236363636363637
4.836363636363638
5.454545454545454
6.0
6.290909090909093
6.400000000000005
6.272727272727271
6.2363636363636346
6.145454545454546
5.981818181818182
5.963636363636365
5.636363636363636
5.41818181818182
5.036363636363637
4.927272727272728
4.618181818181817
4.436363636363635
4.054545454545454
3.9636363636363625
3.818181818181819
3.5636363636363635
3.636363636363637
3.490909090909093
3.490909090909092
3.163636363636364
3.2181818181818187
3.1090909090909102
3.163636363636364
3.0545454545454542
2.9454545454545453
2.8727272727272717
2.7272727272727257
2.709090909090908
2.5999999999999988
2.5454545454545436
2.509090909090908
2.4727272727272713
2.4727272727272718
2.4545454545454533
2.4363636363636347
2.4181818181818167
2.545454545454544
2.5272727272727256
2.5636363636363626
2.7090909090909077
2.7454545454545443
2.8181818181818175
2.836363636363635
2.945454545454544
2.927272727272726
2.9818181818181806
3.0727272727272723
3.127272727272728
3.1818181818181817
3.1999999999999993
3.2727272727272734
3.345454545454547
3.3454545454545475
3.3818181818181836
3.50909090909091
3.6545454545454548
3.50909090909091
3.490909090909092
3.5636363636363644
3.545454545454546
3.4363636363636374
3.4000000000000004
3.4181818181818175
3.345454545454545
3.3272727272727263
3.236363636363635
3.2363636363636363
3.2545454545454557
3.2545454545454557
3.2727272727272734
3.363636363636364
3.2727272727272734
3.3999999999999995
3.3272727272727276
3.2
3.127272727272727
3.127272727272727
3.127272727272726
3.054545454545453
2.963636363636364
2.9818181818181815
3.0363636363636353
2.927272727272727
2.927272727272727
2.9454545454545453
2.927272727272727
2.9454545454545444
2.799999999999999
2.7272727272727253
2.6727272727272715
2.4727272727272718
2.3636363636363633
2.236363636363636
2.218181818181818
2.1818181818181817
2.109090909090909
1.9818181818181815
1.9999999999999993
1.909090909090908
1.818181818181817
1.7454545454545447
1.6181818181818175
1.5272727272727264
1.436363636363636
1.3090909090909089
1.1636363636363636
1.1090909090909091
0.9272727272727272
0.9272727272727272
0.9454545454545454
0.9090909090909092
1.0
0.9818181818181817
1.0000000000000002
1.0000000000000004
1.0727272727272728
1.0181818181818183
1.1272727272727274
1.109090909090909
1.0909090909090908
1.0727272727272728
1.0363636363636362
1.0363636363636362
1.018181818181818
1.0
0.9454545454545454
0.9818181818181817
0.9272727272727272
1.018181818181818
0.9272727272727275
1.0545454545454547
0.9818181818181817
1.018181818181818
1.018181818181818
1.0181818181818183
1.0727272727272723
1.127272727272727
1.1636363636363631
1.0727272727272723
1.1454545454545453
1.0727272727272728
1.0545454545454545
1.109090909090909
1.0727272727272728
1.109090909090909
1.1090909090909091
1.109090909090909
1.109090909090909
1.0909090909090908
1.1636363636363636
1.1999999999999997
1.2363636363636363
1.127272727272727
1.1999999999999997
1.2
1.1818181818181819
1.1636363636363631
1.1818181818181817
1.1636363636363634
1.0545454545454545
1.0727272727272728
1.0727272727272728
1.1454545454545453
1.1636363636363636
1.1272727272727274
1.1272727272727274
1.0545454545454547
1.0
1.0181818181818183
1.0181818181818185
0.9272727272727272
0.9090909090909092
0.8545454545454544
0.7636363636363636
0.7636363636363636
0.7636363636363636
0.7818181818181817
0.8181818181818181
0.7454545454545454
0.7636363636363637
0.7636363636363639
0.781818181818182
0.781818181818182
0.7999999999999998
0.7636363636363636
0.7454545454545454
0.7272727272727273
0.6909090909090909
0.7454545454545454
0.7272727272727273
0.7636363636363637
0.818181818181818
0.8363636363636363
0.8545454545454544
0.9454545454545453
0.9454545454545454
0.9636363636363636
0.9636363636363636
0.9636363636363636
0.9454545454545453
0.9454545454545453
0.8909090909090909
0.909090909090909
0.909090909090909
0.8545454545454544
0.8909090909090907
0.9454545454545453
0.9454545454545453
0.9818181818181817
0.9818181818181817
0.9272727272727272
0.9636363636363634
0.8909090909090907
0.8181818181818181
0.8181818181818181
0.7636363636363637
0.6545454545454545
0.6545454545454545
0.5636363636363637
0.5636363636363637
0.6000000000000001
0.5636363636363638
0.5454545454545455
0.5454545454545454
0.5272727272727272
0.4545454545454546
0.4545454545454546
0.4
0.4181818181818182
0.4181818181818182
0.38181818181818183
0.32727272727272727
0.36363636363636365
0.38181818181818183
0.36363636363636365
0.4545454545454546
0.49090909090909096
0.5636363636363637
0.6000000000000001
0.6000000000000001
0.6181818181818184
0.7090909090909091
0.6727272727272726
0.6909090909090908
0.709090909090909
0.6909090909090909
0.6545454545454544
0.6363636363636362
0.6363636363636362
0.6
0.5818181818181818
0.5454545454545454
0.5636363636363637
0.509090909090909
0.49090909090909085
0.4545454545454546
0.4727272727272727
0.4181818181818182
0.36363636363636365
0.36363636363636365
0.32727272727272727
0.2909090909090909
0.2545454545454546
0.2909090909090909
0.290909090909091
0.2909090909090909
0.2727272727272727
0.30909090909090914
0.32727272727272727
0.38181818181818183
0.38181818181818183
0.41818181818181815
0.4181818181818182
0.4363636363636364
0.4363636363636364
0.45454545454545464
0.4727272727272729
0.4727272727272729
0.509090909090909
0.49090909090909096
0.5454545454545455
0.490909090909091
0.5454545454545455
0.5636363636363637
0.5272727272727273
0.5272727272727273
0.5454545454545456
0.5090909090909091
0.4545454545454546
0.4181818181818182
0.3454545454545455
0.32727272727272727
0.2727272727272727
0.2181818181818182
0.23636363636363644
0.18181818181818182
0.1636363636363636
0.1636363636363636
0.2181818181818182
0.23636363636363636
0.27272727272727276
0.2909090909090909
0.32727272727272727
0.34545454545454546
0.34545454545454546
0.4
0.4
0.4545454545454546
0.4
0.3999999999999999
0.41818181818181815
0.43636363636363634
0.4545454545454546
0.4
0.43636363636363634
0.4181818181818182
0.38181818181818183
0.34545454545454546
0.32727272727272727
0.32727272727272727
0.30909090909090914
0.32727272727272727
0.27272727272727276
0.2909090909090909
0.2545454545454545
0.2545454545454546
0.2909090909090909
0.2909090909090909
0.32727272727272727
0.36363636363636365
0.3818181818181818
0.32727272727272727
0.36363636363636365
0.36363636363636365
0.4
0.41818181818181815
0.4
0.41818181818181815
0.41818181818181815
0.36363636363636365
0.34545454545454546
0.3636363636363637
0.3090909090909091
0.34545454545454546
0.3090909090909091
0.2727272727272727
0.2909090909090909
0.25454545454545463
0.2909090909090909
0.2909090909090909
0.290909090909091
0.30909090909090914
0.36363636363636365
0.32727272727272727
0.32727272727272727
0.36363636363636365
0.36363636363636365
0.4
0.3636363636363637
0.4181818181818182
0.4363636363636364
0.45454545454545464
0.4
0.4181818181818182
0.4181818181818182
0.4
0.38181818181818195
0.36363636363636365
0.34545454545454546
0.30909090909090914
0.2909090909090909
0.2545454545454545
0.2727272727272727
0.2545454545454545
0.2727272727272727
0.23636363636363633
0.23636363636363633
0.23636363636363633
0.2545454545454545
0.23636363636363636
0.23636363636363636
0.23636363636363636
0.23636363636363636
0.2181818181818182
0.21818181818181817
0.23636363636363633
0.2727272727272727
0.2545454545454545
0.2545454545454545
0.2727272727272727
0.2727272727272727
0.2909090909090909
0.32727272727272727
0.38181818181818183
0.34545454545454546
0.36363636363636365
0.34545454545454546
0.34545454545454546
0.3272727272727272
0.3090909090909091
0.2909090909090909
0.2545454545454545
0.2
0.18181818181818182
0.2
0.18181818181818182
0.1636363636363636
0.2
0.2
0.2
0.2
0.2
0.23636363636363636
0.2
0.18181818181818182
0.16363636363636364
0.14545454545454545
0.09090909090909091
0.09090909090909091
0.09090909090909091
0.07272727272727272
0.09090909090909091
0.09090909090909091
0.1090909090909091
0.1090909090909091
0.1636363636363636
0.2
0.23636363636363636
0.23636363636363636
0.2545454545454545
0.2545454545454545
0.2545454545454545
0.2545454545454546
0.2545454545454546
0.2909090909090909
0.2727272727272727
0.23636363636363636
0.2181818181818182
0.2181818181818182
0.18181818181818182
0.2181818181818182
0.19999999999999996
0.1636363636363636
0.1636363636363636
0.14545454545454545
0.12727272727272726
0.14545454545454545
0.12727272727272726
0.12727272727272726
0.12727272727272726
0.09090909090909091
0.10909090909090909
0.12727272727272726
0.10909090909090909
0.12727272727272726
0.12727272727272726
0.10909090909090909
0.12727272727272726
0.12727272727272726
0.12727272727272726
0.12727272727272726
0.10909090909090909
0.09090909090909091
0.09090909090909091
0.05454545454545455
0.03636363636363636
0.05454545454545455
0.05454545454545455
0.07272727272727272
0.07272727272727272
0.07272727272727272
0.07272727272727272
0.07272727272727272
0.07272727272727272
0.07272727272727272
0.07272727272727272
0.05454545454545455
0.07272727272727272
0.03636363636363636
0.03636363636363636
0.05454545454545455
0.07272727272727272
0.07272727272727272
0.07272727272727272
0.07272727272727272
