# Supplementary material for: Obesity dysregulates feeding-evoked response dynamics in hypothalamic satiety neurons
Source: Sci Rep. 2025 Oct 14;15:35837. doi: 10.1038/s41598-025-19800-2 (PMC12521569; doi:10.1038/s41598-025-19800-2)
Supplement: Supplementary file 2 — Supplementary Material 2. [file 41598_2025_19800_MOESM2_ESM.zip › Fig 1/Fig 1ef NCD and HFD/mean_licking_MPK119_6.csv]

0.18518518518518517
0.09259259259259259
0.06172839506172839
0.046296296296296294
0.037037037037037035
0.030864197530864196
0.026455026455026454
0.023148148148148147
0.020576131687242795
0.037037037037037035
0.037037037037037035
0.055555555555555566
0.07407407407407407
0.09259259259259259
0.11111111111111113
0.12962962962962962
0.12962962962962962
0.12962962962962962
0.12962962962962962
0.11111111111111113
0.09259259259259259
0.07407407407407407
0.07407407407407407
0.05555555555555556
0.037037037037037035
0.018518518518518517
0.018518518518518517
0.037037037037037035
0.037037037037037035
0.037037037037037035
0.037037037037037035
0.037037037037037035
0.018518518518518517
0.018518518518518517
0.018518518518518517
0.018518518518518517
0.055555555555555566
0.055555555555555566
0.07407407407407407
0.09259259259259259
0.09259259259259259
0.11111111111111113
0.14814814814814814
0.2037037037037037
0.24074074074074076
0.2777777777777778
0.25925925925925924
0.2962962962962963
0.2777777777777778
0.31481481481481477
0.31481481481481477
0.33333333333333337
0.3148148148148149
0.2777777777777778
0.25925925925925924
0.24074074074074076
0.2407407407407407
0.20370370370370372
0.22222222222222224
0.16666666666666666
0.16666666666666666
0.12962962962962962
0.12962962962962962
0.11111111111111113
0.09259259259259259
0.07407407407407407
0.055555555555555566
0.037037037037037035
0.018518518518518517
0.018518518518518517
0.018518518518518517
0.018518518518518517
0.0
0.0
0.0
0.0
0.0
0.0
0.0
0.018518518518518517
0.018518518518518517
0.018518518518518517
0.018518518518518517
0.018518518518518517
0.018518518518518517
0.018518518518518517
0.018518518518518517
0.018518518518518517
0.018518518518518517
0.0
0.0
0.0
0.0
0.0
0.0
0.0
0.0
0.0
0.0
0.0
0.0
0.0
0.0
0.055555555555555566
0.31481481481481494
0.8888888888888891
1.4444444444444442
1.925925925925926
2.5740740740740735
3.1851851851851865
3.777777777777778
4.425925925925925
5.037037037037036
5.555555555555555
5.851851851851854
5.870370370370371
5.870370370370371
5.870370370370371
5.7777777777777795
5.75925925925926
5.6296296296296315
5.574074074074074
5.518518518518519
5.518518518518519
5.4259259259259265
5.4259259259259265
5.25925925925926
5.444444444444444
5.444444444444444
5.333333333333333
5.333333333333333
5.111111111111111
5.055555555555555
4.981481481481483
4.888888888888888
4.574074074074075
4.518518518518519
4.240740740740741
4.018518518518518
3.8148148148148158
3.666666666666668
3.6851851851851873
3.5000000000000027
3.27777777777778
3.1851851851851865
3.2222222222222245
3.1481481481481497
2.944444444444445
2.9814814814814823
3.0185185185185204
3.129629629629633
3.018518518518519
3.111111111111113
3.2037037037037046
3.351851851851854
3.4259259259259274
3.5185185185185204
3.629629629629631
3.7037037037037046
3.8148148148148167
3.777777777777778
3.907407407407408
4.037037037037036
4.129629629629631
4.000000000000001
4.037037037037037
4.092592592592593
4.148148148148148
4.185185185185186
4.185185185185183
4.148148148148149
4.185185185185184
4.074074074074075
4.018518518518518
4.092592592592592
4.12962962962963
4.111111111111111
4.12962962962963
4.0925925925925934
4.000000000000001
4.0740740740740735
4.01851851851852
3.9629629629629646
3.981481481481482
3.9629629629629655
3.77777777777778
3.740740740740742
3.629629629629631
3.537037037037038
3.4259259259259274
3.3333333333333357
3.2962962962962985
3.148148148148149
2.925925925925925
2.8888888888888884
2.833333333333333
2.7407407407407405
2.7037037037037037
2.4814814814814805
2.425925925925925
2.24074074074074
2.1111111111111107
2.1111111111111103
2.1481481481481475
2.074074074074073
1.981481481481481
1.9259259259259256
1.9259259259259252
1.962962962962962
1.9814814814814807
1.9999999999999996
1.9814814814814807
2.0370370370370363
1.888888888888888
1.8148148148148138
1.7962962962962956
1.777777777777777
1.6296296296296287
1.592592592592592
1.5925925925925921
1.5555555555555554
1.4444444444444442
1.222222222222222
1.2037037037037033
1.0925925925925926
1.0555555555555554
0.9074074074074073
0.8888888888888886
0.8703703703703702
0.7592592592592594
0.7407407407407407
0.7962962962962962
0.8333333333333333
0.8703703703703703
0.9074074074074074
0.8703703703703703
0.9074074074074074
0.962962962962963
0.9259259259259258
0.9444444444444445
0.9444444444444444
0.9074074074074072
0.9259259259259256
1.0185185185185182
1.0185185185185182
1.1111111111111107
1.1666666666666665
1.185185185185185
1.185185185185185
1.0925925925925926
1.0555555555555558
0.962962962962963
0.8703703703703703
0.6851851851851853
0.6111111111111113
0.5555555555555557
0.4629629629629629
0.3888888888888889
0.3333333333333333
0.35185185185185186
0.2962962962962963
0.2962962962962963
0.2777777777777778
0.3148148148148149
0.33333333333333337
0.2962962962962963
0.3148148148148149
0.2962962962962963
0.35185185185185197
0.3888888888888889
0.40740740740740744
0.42592592592592604
0.42592592592592604
0.4074074074074075
0.425925925925926
0.48148148148148157
0.4814814814814817
0.5
0.4814814814814815
0.5
0.5
0.5185185185185186
0.5555555555555556
0.5740740740740742
0.5370370370370371
0.4629629629629631
0.4629629629629631
0.44444444444444453
0.44444444444444453
0.425925925925926
0.4444444444444443
0.4074074074074074
0.48148148148148157
0.48148148148148157
0.5185185185185186
0.5370370370370371
0.5000000000000001
0.5
0.44444444444444453
0.4444444444444445
0.4444444444444445
0.4444444444444445
0.35185185185185186
0.33333333333333337
0.2777777777777778
0.24074074074074076
0.24074074074074076
0.20370370370370372
0.20370370370370372
0.16666666666666669
0.12962962962962965
0.11111111111111113
0.09259259259259259
0.05555555555555556
0.05555555555555556
0.05555555555555556
0.037037037037037035
0.037037037037037035
0.055555555555555566
0.037037037037037035
0.037037037037037035
0.055555555555555566
0.09259259259259259
0.11111111111111112
0.14814814814814814
0.16666666666666666
0.20370370370370372
0.20370370370370372
0.22222222222222224
0.22222222222222224
0.25925925925925924
0.25925925925925924
0.2777777777777778
0.3518518518518518
0.3518518518518518
0.37037037037037035
0.4074074074074074
0.42592592592592593
0.42592592592592593
0.44444444444444453
0.3888888888888889
0.3888888888888889
0.33333333333333337
0.2592592592592593
0.22222222222222224
0.18518518518518517
0.12962962962962962
0.11111111111111112
0.09259259259259259
0.09259259259259259
0.12962962962962962
0.12962962962962965
0.14814814814814814
0.14814814814814814
0.18518518518518517
0.20370370370370372
0.24074074074074076
0.24074074074074076
0.2777777777777778
0.2777777777777778
0.25925925925925924
0.25925925925925924
0.2777777777777778
0.2777777777777778
0.25925925925925924
0.25925925925925924
0.22222222222222227
0.2407407407407407
0.20370370370370372
0.22222222222222227
0.24074074074074076
0.2592592592592593
0.24074074074074076
0.24074074074074076
0.22222222222222227
0.22222222222222227
0.22222222222222227
0.20370370370370372
0.20370370370370372
0.18518518518518517
0.14814814814814814
0.14814814814814814
0.14814814814814814
0.14814814814814814
0.18518518518518517
0.16666666666666666
0.14814814814814814
0.14814814814814814
0.14814814814814814
0.12962962962962962
0.12962962962962962
0.12962962962962962
0.11111111111111112
0.09259259259259259
0.07407407407407407
0.07407407407407407
0.07407407407407407
0.09259259259259259
0.07407407407407407
0.09259259259259259
0.09259259259259259
0.09259259259259259
0.11111111111111112
0.14814814814814814
0.16666666666666666
0.16666666666666666
0.18518518518518517
0.22222222222222224
0.2407407407407407
0.2407407407407407
0.25925925925925924
0.2407407407407407
0.22222222222222224
0.20370370370370372
0.16666666666666666
0.18518518518518517
0.18518518518518517
0.12962962962962962
0.11111111111111113
0.11111111111111112
0.11111111111111112
0.11111111111111113
0.11111111111111113
0.09259259259259259
0.11111111111111112
0.09259259259259259
0.07407407407407407
0.07407407407407407
0.07407407407407407
0.05555555555555556
0.037037037037037035
0.018518518518518517
0.018518518518518517
0.037037037037037035
0.018518518518518517
0.037037037037037035
0.05555555555555556
0.05555555555555556
0.07407407407407407
0.07407407407407407
0.09259259259259259
0.09259259259259259
0.11111111111111112
0.09259259259259259
0.09259259259259259
0.07407407407407407
0.07407407407407407
0.09259259259259259
0.09259259259259259
0.11111111111111113
0.11111111111111112
0.12962962962962962
0.14814814814814814
0.14814814814814814
0.18518518518518517
0.20370370370370372
0.2037037037037037
0.20370370370370372
0.18518518518518517
0.16666666666666669
0.18518518518518517
0.18518518518518517
0.20370370370370372
0.22222222222222224
0.22222222222222224
0.24074074074074076
0.24074074074074076
0.24074074074074076
0.27777777777777785
0.29629629629629634
0.29629629629629634
0.2962962962962963
0.27777777777777785
0.2592592592592593
0.22222222222222224
0.18518518518518517
0.16666666666666666
0.14814814814814814
0.11111111111111113
0.09259259259259259
0.055555555555555566
0.037037037037037035
0.018518518518518517
0.018518518518518517
0.037037037037037035
0.037037037037037035
0.05555555555555556
0.05555555555555556
0.05555555555555556
0.07407407407407407
0.09259259259259259
0.11111111111111112
0.09259259259259259
0.11111111111111112
0.11111111111111112
0.12962962962962962
0.14814814814814814
0.18518518518518517
0.20370370370370372
0.22222222222222227
0.22222222222222224
0.20370370370370372
0.2407407407407407
0.2592592592592593
0.24074074074074078
0.2592592592592593
0.2592592592592593
0.24074074074074076
0.27777777777777785
0.25925925925925924
0.24074074074074076
0.25925925925925924
0.22222222222222224
0.2037037037037037
0.2037037037037037
0.18518518518518517
0.14814814814814814
0.12962962962962962
0.07407407407407407
0.05555555555555556
0.05555555555555556
0.037037037037037035
0.037037037037037035
0.018518518518518517
0.018518518518518517
0.0
0.0
0.037037037037037035
0.037037037037037035
0.055555555555555566
0.07407407407407407
0.11111111111111113
0.14814814814814814
0.16666666666666666
0.18518518518518517
0.22222222222222227
0.25925925925925924
0.24074074074074076
0.25925925925925924
0.25925925925925924
0.24074074074074076
0.24074074074074076
0.22222222222222227
0.20370370370370372
0.20370370370370372
0.16666666666666666
0.14814814814814814
0.12962962962962962
0.12962962962962962
0.12962962962962962
0.14814814814814814
0.11111111111111112
0.09259259259259259
0.09259259259259259
0.07407407407407407
0.07407407407407407
0.055555555555555566
0.055555555555555566
0.037037037037037035
0.018518518518518517
0.0
0.0
0.0
0.0
0.018518518518518517
0.018518518518518517
0.037037037037037035
0.05555555555555556
0.05555555555555556
0.07407407407407407
0.09259259259259259
0.11111111111111113
0.14814814814814814
0.2037037037037037
0.20370370370370372
0.22222222222222224
0.20370370370370372
0.18518518518518517
0.18518518518518517
0.16666666666666669
0.16666666666666666
0.16666666666666669
0.12962962962962962
0.11111111111111112
0.09259259259259259
0.11111111111111113
0.11111111111111113
0.12962962962962962
0.12962962962962962
0.14814814814814814
0.14814814814814814
0.12962962962962962
0.14814814814814814
0.11111111111111112
0.12962962962962962
0.09259259259259259
0.11111111111111112
0.11111111111111112
0.11111111111111112
0.09259259259259259
0.07407407407407407
