# Supplementary material for: Obesity dysregulates feeding-evoked response dynamics in hypothalamic satiety neurons
Source: Sci Rep. 2025 Oct 14;15:35837. doi: 10.1038/s41598-025-19800-2 (PMC12521569; doi:10.1038/s41598-025-19800-2)
Supplement: Supplementary file 2 — Supplementary Material 2. [file 41598_2025_19800_MOESM2_ESM.zip › Fig 1/Fig 1ef NCD and HFD/mean_licking_MPK119_7.csv]

0.0
0.08771929824561403
0.11695906432748537
0.08771929824561403
0.10526315789473684
0.11695906432748537
0.10025062656641603
0.10964912280701754
0.11695906432748539
0.10526315789473684
0.12280701754385964
0.10526315789473686
0.10526315789473684
0.12280701754385964
0.10526315789473686
0.10526315789473684
0.12280701754385964
0.10526315789473684
0.10526315789473684
0.12280701754385964
0.10526315789473684
0.10526315789473684
0.10526315789473684
0.08771929824561403
0.10526315789473684
0.08771929824561403
0.08771929824561403
0.08771929824561403
0.07017543859649122
0.05263157894736842
0.05263157894736842
0.05263157894736842
0.03508771929824561
0.03508771929824561
0.017543859649122806
0.017543859649122806
0.0
0.0
0.0
0.0
0.0
0.0
0.0
0.0
0.0
0.0
0.0
0.0
0.0
0.0
0.0
0.0
0.0
0.0
0.0
0.0
0.0
0.017543859649122806
0.017543859649122806
0.03508771929824561
0.05263157894736842
0.05263157894736842
0.07017543859649122
0.07017543859649122
0.07017543859649122
0.08771929824561403
0.08771929824561403
0.07017543859649122
0.07017543859649122
0.05263157894736842
0.03508771929824561
0.03508771929824561
0.017543859649122806
0.017543859649122806
0.017543859649122806
0.0
0.0
0.0
0.0
0.0
0.0
0.0
0.0
0.0
0.0
0.0
0.0
0.0
0.0
0.0
0.0
0.0
0.0
0.017543859649122806
0.017543859649122806
0.017543859649122806
0.017543859649122806
0.017543859649122806
0.03508771929824561
0.03508771929824561
0.05263157894736842
0.07017543859649122
0.07017543859649122
0.05263157894736842
0.2280701754385965
0.5438596491228072
0.9999999999999999
1.6491228070175437
2.0877192982456143
2.8070175438596494
3.3508771929824572
3.9122807017543866
4.684210526315791
5.192982456140353
5.43859649122807
5.894736842105265
6.000000000000002
5.912280701754388
5.964912280701757
5.719298245614036
5.6491228070175445
5.68421052631579
5.3157894736842115
5.210526315789474
5.350877192982456
4.947368421052633
4.824561403508771
4.807017543859649
4.631578947368422
4.526315789473684
4.578947368421052
4.350877192982456
4.280701754385966
4.298245614035087
4.052631578947369
4.12280701754386
4.0701754385964914
3.8421052631578947
3.964912280701754
4.035087719298246
3.9649122807017543
4.000000000000001
4.140350877192982
4.035087719298244
4.035087719298246
4.0
3.9298245614035077
3.9473684210526305
3.894736842105263
3.7719298245614037
3.631578947368421
3.4035087719298254
3.2631578947368434
3.315789473684212
3.333333333333334
3.2631578947368425
3.3157894736842106
3.333333333333334
3.2982456140350895
3.4210526315789496
3.4035087719298263
3.5964912280701773
3.8070175438596476
3.842105263157895
3.9649122807017534
4.105263157894735
4.105263157894737
4.298245614035087
4.385964912280701
4.280701754385966
4.3684210526315805
4.36842105263158
4.157894736842106
4.140350877192983
4.1228070175438605
4.052631578947366
4.035087719298246
3.859649122807017
3.8245614035087727
3.8070175438596503
3.771929824561405
3.719298245614036
3.824561403508773
3.666666666666667
3.6666666666666665
3.5789473684210544
3.561403508771932
3.4561403508771944
3.403508771929826
3.2982456140350886
3.157894736842107
3.0526315789473695
2.789473684210526
2.789473684210526
2.56140350877193
2.350877192982457
2.2280701754385963
2.1754385964912286
1.929824561403508
1.9649122807017538
1.8421052631578942
1.8421052631578956
1.8947368421052633
1.8421052631578947
1.7719298245614035
1.859649122807017
1.7368421052631577
1.6842105263157894
1.6842105263157892
1.4912280701754386
1.5438596491228065
1.4736842105263157
1.3508771929824557
1.3157894736842104
1.280701754385965
1.1754385964912282
1.1403508771929824
1.0175438596491226
0.9298245614035084
0.9298245614035086
0.8421052631578947
0.7543859649122807
0.7368421052631579
0.6315789473684212
0.5614035087719299
0.543859649122807
0.6315789473684212
0.6140350877192984
0.631578947368421
0.5964912280701755
0.5614035087719298
0.5087719298245615
0.45614035087719307
0.4736842105263159
0.4912280701754387
0.45614035087719307
0.3859649122807018
0.40350877192982465
0.3508771929824561
0.4210526315789475
0.4035087719298247
0.4035087719298247
0.45614035087719307
0.45614035087719307
0.4385964912280702
0.4736842105263158
0.456140350877193
0.43859649122807015
0.49122807017543857
0.456140350877193
0.4385964912280702
0.4385964912280702
0.3859649122807018
0.3333333333333335
0.3157894736842106
0.2807017543859649
0.2280701754385965
0.2280701754385965
0.1929824561403509
0.14035087719298245
0.17543859649122806
0.21052631578947373
0.22807017543859653
0.28070175438596495
0.3157894736842106
0.29824561403508776
0.33333333333333337
0.33333333333333337
0.3157894736842106
0.3157894736842106
0.3157894736842106
0.2631578947368422
0.21052631578947367
0.15789473684210523
0.12280701754385964
0.12280701754385964
0.10526315789473684
0.12280701754385964
0.12280701754385964
0.14035087719298245
0.14035087719298245
0.15789473684210523
0.15789473684210523
0.17543859649122806
0.17543859649122806
0.15789473684210523
0.14035087719298245
0.10526315789473686
0.10526315789473686
0.08771929824561403
0.07017543859649122
0.05263157894736843
0.07017543859649122
0.07017543859649122
0.05263157894736843
0.05263157894736843
0.07017543859649122
0.07017543859649122
0.08771929824561403
0.12280701754385964
0.12280701754385967
0.12280701754385967
0.12280701754385967
0.12280701754385964
0.14035087719298245
0.1578947368421053
0.1578947368421053
0.17543859649122806
0.15789473684210523
0.12280701754385964
0.10526315789473686
0.10526315789473686
0.08771929824561403
0.07017543859649122
0.05263157894736843
0.03508771929824561
0.03508771929824561
0.017543859649122806
0.017543859649122806
0.017543859649122806
0.017543859649122806
0.07017543859649122
0.07017543859649122
0.07017543859649122
0.10526315789473684
0.14035087719298245
0.14035087719298245
0.17543859649122806
0.17543859649122806
0.21052631578947373
0.24561403508771934
0.22807017543859653
0.24561403508771934
0.24561403508771934
0.2280701754385965
0.2807017543859649
0.3157894736842106
0.29824561403508776
0.33333333333333337
0.3157894736842106
0.29824561403508776
0.29824561403508776
0.28070175438596495
0.29824561403508776
0.3157894736842106
0.22807017543859653
0.1929824561403509
0.1929824561403509
0.15789473684210523
0.14035087719298245
0.12280701754385964
0.08771929824561403
0.08771929824561403
0.07017543859649122
0.03508771929824561
0.03508771929824561
0.017543859649122806
0.0
0.0
0.017543859649122806
0.017543859649122806
0.03508771929824561
0.05263157894736843
0.07017543859649122
0.07017543859649122
0.07017543859649122
0.07017543859649122
0.07017543859649122
0.07017543859649122
0.05263157894736843
0.05263157894736843
0.03508771929824561
0.017543859649122806
0.0
0.017543859649122806
0.017543859649122806
0.03508771929824561
0.03508771929824561
0.03508771929824561
0.03508771929824561
0.03508771929824561
0.05263157894736843
0.08771929824561403
0.10526315789473684
0.12280701754385967
0.12280701754385967
0.10526315789473684
0.12280701754385964
0.12280701754385964
0.14035087719298245
0.14035087719298245
0.14035087719298245
0.15789473684210525
0.1929824561403509
0.1578947368421053
0.21052631578947367
0.24561403508771934
0.2631578947368421
0.3157894736842106
0.3157894736842106
0.368421052631579
0.3508771929824561
0.3333333333333333
0.3157894736842105
0.3333333333333333
0.2982456140350877
0.26315789473684215
0.2280701754385965
0.17543859649122806
0.15789473684210523
0.10526315789473684
0.10526315789473684
0.07017543859649122
0.03508771929824561
0.017543859649122806
0.017543859649122806
0.017543859649122806
0.03508771929824561
0.05263157894736843
0.05263157894736843
0.05263157894736843
0.05263157894736843
0.07017543859649122
0.08771929824561403
0.10526315789473684
0.08771929824561403
0.10526315789473684
0.08771929824561403
0.08771929824561403
0.08771929824561403
0.10526315789473684
0.12280701754385964
0.12280701754385964
0.15789473684210525
0.17543859649122806
0.17543859649122806
0.1929824561403509
0.21052631578947367
0.21052631578947367
0.2280701754385965
0.21052631578947367
0.21052631578947367
0.1929824561403509
0.14035087719298245
0.12280701754385964
0.12280701754385964
0.10526315789473686
0.10526315789473686
0.08771929824561403
0.12280701754385964
0.12280701754385964
0.10526315789473686
0.14035087719298245
0.14035087719298245
0.14035087719298245
0.14035087719298245
0.12280701754385964
0.10526315789473686
0.10526315789473686
0.07017543859649122
0.07017543859649122
0.07017543859649122
0.05263157894736843
0.07017543859649122
0.05263157894736843
0.05263157894736843
0.05263157894736843
0.05263157894736843
0.05263157894736843
0.03508771929824561
0.03508771929824561
0.03508771929824561
0.017543859649122806
0.017543859649122806
0.03508771929824561
0.03508771929824561
0.05263157894736842
0.07017543859649122
0.07017543859649122
0.08771929824561403
0.08771929824561403
0.10526315789473684
0.10526315789473684
0.08771929824561403
0.07017543859649122
0.08771929824561403
0.08771929824561403
0.08771929824561403
0.10526315789473684
0.12280701754385964
0.12280701754385964
0.12280701754385964
0.12280701754385964
0.12280701754385964
0.12280701754385964
0.10526315789473686
0.08771929824561403
0.07017543859649122
0.07017543859649122
0.03508771929824561
0.05263157894736843
0.03508771929824561
0.03508771929824561
0.05263157894736842
0.07017543859649122
0.07017543859649122
0.08771929824561403
0.10526315789473684
0.08771929824561403
0.08771929824561403
0.07017543859649122
0.10526315789473686
0.10526315789473686
0.14035087719298245
0.15789473684210523
0.15789473684210523
0.1929824561403509
0.2280701754385965
0.24561403508771928
0.2631578947368421
0.2807017543859649
0.2807017543859649
0.29824561403508776
0.2807017543859649
0.2807017543859649
0.29824561403508776
0.2631578947368421
0.22807017543859653
0.24561403508771937
0.24561403508771928
0.24561403508771928
0.24561403508771928
0.2631578947368421
0.24561403508771928
0.24561403508771928
0.24561403508771928
0.24561403508771928
0.22807017543859648
0.1929824561403509
0.1929824561403509
0.17543859649122806
0.14035087719298245
0.10526315789473684
0.08771929824561403
0.05263157894736843
0.05263157894736843
0.03508771929824561
0.05263157894736843
0.07017543859649122
0.05263157894736842
0.08771929824561403
0.10526315789473684
0.12280701754385964
0.15789473684210523
0.17543859649122806
0.17543859649122806
0.19298245614035087
0.1929824561403509
0.1929824561403509
0.1929824561403509
0.17543859649122806
0.17543859649122806
0.17543859649122806
0.15789473684210523
0.15789473684210523
0.14035087719298245
0.14035087719298245
0.12280701754385964
0.10526315789473684
0.14035087719298245
0.12280701754385964
0.12280701754385964
0.10526315789473686
0.08771929824561403
0.07017543859649122
0.07017543859649122
0.05263157894736843
0.05263157894736843
0.05263157894736843
0.017543859649122806
0.017543859649122806
0.0
0.0
0.0
0.0
0.0
0.0
0.0
0.0
0.0
0.017543859649122806
0.017543859649122806
0.03508771929824561
0.03508771929824561
0.03508771929824561
0.03508771929824561
0.03508771929824561
0.03508771929824561
0.05263157894736843
0.07017543859649122
0.05263157894736843
