# Supplementary material for: Obesity dysregulates feeding-evoked response dynamics in hypothalamic satiety neurons
Source: Sci Rep. 2025 Oct 14;15:35837. doi: 10.1038/s41598-025-19800-2 (PMC12521569; doi:10.1038/s41598-025-19800-2)
Supplement: Supplementary file 2 — Supplementary Material 2. [file 41598_2025_19800_MOESM2_ESM.zip › Fig 1/Fig 1ef NCD and HFD/mean_licking_MPK120_10.csv]

0.0
0.0
0.14492753623188404
0.21739130434782608
0.17391304347826086
0.14492753623188404
0.15527950310559005
0.16304347826086957
0.1690821256038647
0.17391304347826086
0.1956521739130435
0.2391304347826087
0.1956521739130435
0.17391304347826086
0.21739130434782608
0.21739130434782608
0.21739130434782616
0.2391304347826087
0.21739130434782608
0.26086956521739135
0.26086956521739135
0.21739130434782608
0.21739130434782608
0.1956521739130435
0.15217391304347827
0.15217391304347827
0.17391304347826086
0.15217391304347824
0.15217391304347824
0.10869565217391304
0.10869565217391304
0.10869565217391304
0.17391304347826086
0.1956521739130435
0.1956521739130435
0.2391304347826087
0.1956521739130435
0.21739130434782608
0.26086956521739135
0.26086956521739135
0.30434782608695654
0.3260869565217392
0.3695652173913044
0.3695652173913044
0.43478260869565216
0.4565217391304348
0.49999999999999994
0.4782608695652175
0.4782608695652174
0.5217391304347827
0.5
0.5217391304347827
0.4565217391304348
0.4565217391304348
0.43478260869565216
0.3695652173913044
0.34782608695652184
0.34782608695652184
0.32608695652173914
0.2826086956521739
0.2608695652173913
0.23913043478260868
0.1956521739130435
0.17391304347826086
0.15217391304347824
0.21739130434782608
0.21739130434782608
0.21739130434782605
0.21739130434782605
0.19565217391304346
0.21739130434782605
0.2391304347826087
0.282608695652174
0.282608695652174
0.2608695652173913
0.21739130434782608
0.19565217391304346
0.2391304347826087
0.21739130434782616
0.2391304347826087
0.19565217391304346
0.17391304347826086
0.15217391304347824
0.15217391304347824
0.2391304347826087
0.21739130434782608
0.2391304347826087
0.2391304347826087
0.26086956521739135
0.282608695652174
0.3043478260869565
0.32608695652173914
0.32608695652173914
0.34782608695652173
0.32608695652173914
0.32608695652173914
0.3913043478260869
0.32608695652173914
0.4130434782608695
0.391304347826087
0.5
0.6086956521739132
0.847826086956522
1.3695652173913029
1.7173913043478244
2.1521739130434767
2.499999999999998
2.9347826086956514
3.2391304347826075
3.782608695652176
4.152173913043479
4.630434782608692
5.043478260869564
4.999999999999998
5.108695652173912
5.260869565217391
5.304347826086955
5.239130434782606
5.260869565217391
5.152173913043477
5.173913043478261
4.956521739130432
4.804347826086955
4.717391304347826
4.760869565217391
4.586956521739128
4.67391304347826
4.717391304347826
4.84782608695652
4.869565217391304
4.891304347826085
4.956521739130434
4.93478260869565
5.086956521739129
5.130434782608695
5.152173913043477
5.086956521739129
5.239130434782608
5.1521739130434785
5.173913043478261
5.173913043478262
5.217391304347828
5.2826086956521765
5.086956521739131
4.934782608695652
4.978260869565218
4.934782608695654
4.847826086956523
4.826086956521739
4.804347826086956
4.695652173913043
4.608695652173914
4.521739130434782
4.673913043478261
4.695652173913044
4.739130434782609
4.782608695652176
4.717391304347825
4.804347826086958
4.804347826086957
4.804347826086955
4.739130434782609
4.760869565217393
4.695652173913044
4.73913043478261
4.630434782608695
4.608695652173914
4.630434782608697
4.67391304347826
4.6304347826086945
4.58695652173913
4.739130434782607
4.717391304347824
4.630434782608694
4.521739130434781
4.499999999999998
4.499999999999999
4.260869565217391
4.086956521739131
3.9782608695652177
3.891304347826087
3.7173913043478257
3.5652173913043477
3.5434782608695645
3.391304347826086
3.17391304347826
2.8478260869565215
2.7391304347826084
2.5217391304347814
2.2826086956521734
2.17391304347826
1.9347826086956514
1.717391304347825
1.4565217391304344
1.3260869565217388
1.195652173913043
1.1956521739130435
1.1956521739130435
1.0652173913043474
1.0652173913043477
0.9130434782608694
0.8913043478260869
0.8913043478260869
0.8043478260869565
0.7608695652173914
0.7391304347826088
0.6521739130434783
0.5869565217391304
0.5434782608695652
0.5
0.4565217391304348
0.391304347826087
0.2826086956521739
0.30434782608695654
0.23913043478260868
0.2391304347826087
0.23913043478260868
0.23913043478260868
0.2608695652173913
0.2608695652173913
0.2608695652173913
0.2826086956521739
0.2826086956521739
0.3043478260869565
0.2826086956521739
0.2826086956521739
0.2608695652173913
0.2391304347826087
0.2391304347826087
0.21739130434782605
0.2608695652173913
0.2391304347826087
0.2826086956521739
0.3260869565217392
0.34782608695652184
0.3260869565217392
0.36956521739130443
0.4130434782608696
0.3695652173913044
0.391304347826087
0.4130434782608696
0.391304347826087
0.391304347826087
0.3695652173913044
0.391304347826087
0.4565217391304348
0.43478260869565216
0.391304347826087
0.43478260869565233
0.4130434782608695
0.34782608695652173
0.3913043478260869
0.34782608695652184
0.3260869565217392
0.30434782608695654
0.2826086956521739
0.2608695652173913
0.2608695652173913
0.2608695652173913
0.32608695652173914
0.391304347826087
0.391304347826087
0.4565217391304348
0.4565217391304348
0.4782608695652174
0.4782608695652174
0.4565217391304348
0.4565217391304348
0.4130434782608695
0.3695652173913044
0.32608695652173914
0.3043478260869565
0.30434782608695654
0.26086956521739135
0.2391304347826087
0.2391304347826087
0.2608695652173913
0.3043478260869565
0.32608695652173914
0.32608695652173914
0.3695652173913044
0.391304347826087
0.391304347826087
0.43478260869565216
0.43478260869565233
0.4130434782608696
0.391304347826087
0.391304347826087
0.43478260869565233
0.4130434782608696
0.4130434782608696
0.4782608695652174
0.4130434782608696
0.4130434782608695
0.43478260869565216
0.43478260869565216
0.43478260869565216
0.4130434782608696
0.34782608695652173
0.34782608695652173
0.282608695652174
0.19565217391304346
0.21739130434782608
0.19565217391304346
0.15217391304347824
0.13043478260869565
0.13043478260869565
0.10869565217391304
0.15217391304347824
0.13043478260869565
0.13043478260869565
0.13043478260869565
0.13043478260869565
0.10869565217391304
0.10869565217391304
0.13043478260869565
0.13043478260869568
0.13043478260869568
0.10869565217391304
0.10869565217391304
0.17391304347826086
0.15217391304347824
0.15217391304347824
0.17391304347826086
0.17391304347826086
0.19565217391304346
0.17391304347826086
0.2391304347826087
0.23913043478260868
0.23913043478260868
0.1956521739130435
0.2391304347826087
0.2391304347826087
0.2826086956521739
0.2826086956521739
0.26086956521739135
0.30434782608695654
0.2826086956521739
0.2826086956521739
0.30434782608695654
0.2826086956521739
0.2391304347826087
0.2608695652173913
0.2391304347826087
0.2391304347826087
0.23913043478260868
0.2391304347826087
0.19565217391304346
0.1956521739130435
0.1956521739130435
0.21739130434782608
0.21739130434782608
0.19565217391304346
0.15217391304347824
0.17391304347826086
0.15217391304347824
0.10869565217391304
0.15217391304347827
0.17391304347826086
0.15217391304347827
0.15217391304347824
0.15217391304347824
0.15217391304347824
0.15217391304347824
0.13043478260869568
0.17391304347826086
0.21739130434782608
0.1956521739130435
0.1956521739130435
0.21739130434782608
0.21739130434782608
0.2608695652173913
0.2608695652173913
0.3043478260869565
0.326086956521739
0.3043478260869565
0.30434782608695654
0.34782608695652173
0.34782608695652173
0.326086956521739
0.326086956521739
0.30434782608695654
0.32608695652173914
0.282608695652174
0.34782608695652173
0.3913043478260869
0.4130434782608695
0.391304347826087
0.4130434782608696
0.4565217391304348
0.43478260869565216
0.43478260869565216
0.4130434782608696
0.4130434782608696
0.32608695652173914
0.2826086956521739
0.2391304347826087
0.19565217391304346
0.15217391304347827
0.13043478260869568
0.13043478260869568
0.15217391304347824
0.15217391304347827
0.17391304347826086
0.17391304347826086
0.15217391304347824
0.13043478260869568
0.13043478260869568
0.10869565217391304
0.08695652173913043
0.08695652173913043
0.08695652173913043
0.08695652173913043
0.08695652173913043
0.08695652173913043
0.10869565217391304
0.13043478260869568
0.17391304347826086
0.17391304347826086
0.19565217391304346
0.21739130434782608
0.21739130434782608
0.21739130434782608
0.21739130434782608
0.2608695652173913
0.23913043478260868
0.21739130434782608
0.1956521739130435
0.26086956521739135
0.2608695652173913
0.2391304347826087
0.21739130434782608
0.21739130434782608
0.21739130434782608
0.21739130434782605
0.2391304347826087
0.2826086956521739
0.2608695652173913
0.21739130434782608
0.2608695652173913
0.30434782608695654
0.30434782608695654
0.32608695652173914
0.34782608695652173
0.34782608695652173
0.3695652173913044
0.34782608695652173
0.3695652173913044
0.4130434782608696
0.3695652173913044
0.3695652173913044
0.43478260869565216
0.43478260869565233
0.43478260869565216
0.43478260869565216
0.4130434782608696
0.4782608695652174
0.5
0.4565217391304347
0.5
0.4565217391304348
0.4130434782608695
0.43478260869565216
0.391304347826087
0.43478260869565233
0.4782608695652174
0.4130434782608696
0.4130434782608696
0.4130434782608696
0.391304347826087
0.43478260869565216
0.43478260869565216
0.4130434782608695
0.4565217391304348
0.4130434782608695
0.3695652173913044
0.4130434782608695
0.391304347826087
0.3695652173913044
0.34782608695652173
0.34782608695652173
0.34782608695652184
0.391304347826087
0.391304347826087
0.4130434782608696
0.43478260869565233
0.3695652173913044
0.39130434782608703
0.4782608695652174
0.4782608695652174
0.43478260869565216
0.4130434782608696
0.34782608695652173
0.3260869565217392
0.282608695652174
0.34782608695652173
0.3695652173913044
0.391304347826087
0.34782608695652173
0.32608695652173914
0.34782608695652173
0.32608695652173914
0.32608695652173914
0.34782608695652173
0.3695652173913044
0.3043478260869566
0.34782608695652173
0.34782608695652173
0.34782608695652173
0.391304347826087
0.4565217391304347
0.47826086956521735
0.4782608695652174
0.5217391304347826
0.5217391304347827
0.4782608695652174
0.4565217391304348
0.4565217391304348
0.4130434782608695
0.3695652173913044
0.3043478260869565
0.32608695652173914
0.3043478260869565
0.21739130434782608
0.1956521739130435
0.21739130434782608
0.17391304347826086
0.13043478260869568
0.17391304347826086
0.2391304347826087
0.21739130434782605
0.17391304347826086
0.17391304347826086
0.19565217391304346
0.2391304347826087
0.2608695652173913
0.2608695652173913
0.2608695652173913
0.2608695652173913
0.19565217391304346
0.21739130434782608
0.2391304347826087
0.2826086956521739
0.2608695652173913
0.21739130434782608
0.17391304347826086
0.21739130434782608
0.2391304347826087
0.1956521739130435
0.21739130434782608
0.1956521739130435
0.17391304347826086
0.13043478260869568
0.15217391304347824
0.13043478260869565
0.15217391304347824
0.13043478260869565
0.08695652173913043
0.10869565217391304
0.08695652173913043
0.13043478260869565
0.13043478260869565
0.13043478260869565
0.10869565217391304
0.13043478260869565
0.13043478260869565
0.13043478260869568
0.13043478260869568
0.13043478260869568
0.13043478260869568
0.13043478260869568
0.13043478260869568
0.13043478260869568
0.13043478260869568
0.10869565217391304
0.08695652173913043
0.08695652173913043
0.10869565217391304
0.13043478260869565
0.17391304347826086
0.13043478260869565
0.15217391304347824
0.17391304347826086
0.1956521739130435
0.1956521739130435
0.2391304347826087
0.2391304347826087
0.21739130434782605
0.1956521739130435
0.17391304347826086
0.17391304347826086
0.1956521739130435
0.2391304347826087
0.26086956521739135
0.3043478260869565
0.3043478260869565
0.30434782608695654
0.34782608695652173
0.3695652173913044
0.34782608695652173
0.34782608695652173
