# Supplementary material for: Obesity dysregulates feeding-evoked response dynamics in hypothalamic satiety neurons
Source: Sci Rep. 2025 Oct 14;15:35837. doi: 10.1038/s41598-025-19800-2 (PMC12521569; doi:10.1038/s41598-025-19800-2)
Supplement: Supplementary file 2 — Supplementary Material 2. [file 41598_2025_19800_MOESM2_ESM.zip › Fig 1/Fig 1ef NCD and HFD/mean_licking_MPK120_11.csv]

0.2
0.2
0.2
0.15
0.24
0.19999999999999996
0.2
0.22499999999999998
0.22222222222222224
0.19999999999999996
0.18000000000000002
0.18000000000000002
0.18000000000000002
0.18000000000000002
0.13999999999999999
0.13999999999999999
0.16
0.16
0.13999999999999999
0.18000000000000002
0.18000000000000002
0.18000000000000002
0.16
0.16
0.16
0.18
0.16
0.13999999999999999
0.16
0.16
0.2
0.24000000000000005
0.24000000000000005
0.28
0.28
0.28
0.30000000000000004
0.28
0.3
0.27999999999999997
0.3
0.26
0.3
0.28
0.30000000000000004
0.32000000000000006
0.30000000000000004
0.32000000000000006
0.2800000000000001
0.26000000000000006
0.24
0.24000000000000005
0.24
0.21999999999999997
0.21999999999999997
0.18
0.16
0.18000000000000002
0.19999999999999996
0.24
0.19999999999999996
0.22000000000000003
0.18
0.18
0.14
0.18000000000000002
0.18000000000000002
0.18000000000000002
0.2
0.18000000000000002
0.18000000000000002
0.13999999999999999
0.13999999999999999
0.13999999999999999
0.13999999999999999
0.1
0.1
0.06000000000000001
0.04
0.02
0.02
0.04
0.04
0.1
0.12000000000000002
0.12000000000000002
0.12000000000000002
0.12000000000000002
0.12
0.12
0.14
0.12
0.12
0.06000000000000001
0.04
0.04
0.04
0.08
0.06000000000000001
0.06000000000000001
0.06000000000000001
0.06000000000000001
0.4000000000000001
0.7000000000000004
0.9999999999999998
1.4400000000000002
1.7599999999999998
2.12
2.6799999999999997
3.1800000000000006
3.580000000000002
4.1400000000000015
4.319999999999999
4.460000000000001
4.5600000000000005
4.640000000000001
4.679999999999998
4.66
4.699999999999999
4.66
4.640000000000001
4.539999999999999
4.639999999999999
4.680000000000001
4.759999999999999
4.760000000000001
4.839999999999999
5.02
4.919999999999998
4.959999999999999
5.08
5.219999999999999
5.059999999999999
5.140000000000001
5.219999999999999
5.08
5.159999999999999
5.139999999999998
5.100000000000001
5.119999999999999
5.019999999999998
4.920000000000001
4.839999999999999
4.74
4.599999999999999
4.64
4.620000000000002
4.5
4.460000000000001
4.460000000000002
4.459999999999999
4.460000000000001
4.520000000000001
4.44
4.4
4.44
4.379999999999999
4.379999999999999
4.319999999999999
4.160000000000001
4.200000000000001
4.02
3.9200000000000013
4.0
3.900000000000001
3.8800000000000012
3.940000000000001
3.879999999999999
3.8199999999999994
3.9599999999999995
3.820000000000001
3.8599999999999994
3.9200000000000013
3.92
3.9199999999999995
3.8600000000000008
3.6599999999999993
3.600000000000001
3.6200000000000006
3.3600000000000003
3.279999999999999
3.239999999999999
3.079999999999999
2.9599999999999986
2.8599999999999994
2.6599999999999997
2.62
2.4799999999999986
2.259999999999999
2.1399999999999992
1.9999999999999993
1.7599999999999993
1.6199999999999994
1.3599999999999999
1.1799999999999997
1.0399999999999998
0.8
0.64
0.56
0.5000000000000001
0.44000000000000006
0.4000000000000001
0.32
0.24
0.26
0.28
0.26
0.28
0.28
0.26
0.21999999999999997
0.19999999999999996
0.2
0.22000000000000003
0.19999999999999996
0.18
0.2
0.2
0.18
0.13999999999999999
0.13999999999999999
0.13999999999999999
0.16
0.18000000000000002
0.18000000000000002
0.13999999999999999
0.12
0.1
0.12000000000000002
0.12000000000000002
0.13999999999999999
0.13999999999999999
0.12000000000000002
0.08
0.1
0.12
0.12
0.13999999999999999
0.12
0.16
0.16
0.13999999999999999
0.16
0.16
0.16
0.16
0.16
0.18
0.19999999999999996
0.16
0.14
0.16
0.12
0.12
0.12000000000000002
0.12
0.12
0.08
0.06000000000000001
0.06000000000000001
0.08
0.08
0.08
0.08
0.06000000000000001
0.04
0.06000000000000001
0.06000000000000001
0.06000000000000001
0.06000000000000001
0.04
0.02
0.02
0.02
0.04
0.06000000000000001
0.04
0.06
0.08
0.08
0.1
0.12
0.16
0.18
0.18
0.18
0.19999999999999996
0.18000000000000002
0.16
0.18
0.18000000000000002
0.16
0.13999999999999999
0.13999999999999999
0.12000000000000002
0.1
0.12000000000000002
0.13999999999999999
0.13999999999999999
0.16
0.13999999999999999
0.16
0.18000000000000002
0.16
0.16
0.16
0.12000000000000002
0.1
0.1
0.06000000000000001
0.06000000000000001
0.04
0.02
0.02
0.04
0.04
0.04
0.04
0.04
0.06000000000000001
0.08
0.08
0.06000000000000001
0.06000000000000001
0.06000000000000001
0.06000000000000001
0.08
0.08
0.08
0.06000000000000001
0.04
0.04
0.04
0.06
0.04
0.04
0.02
0.02
0.02
0.02
0.02
0.04
0.04
0.02
0.02
0.02
0.02
0.02
0.02
0.02
0.02
0.0
0.0
0.02
0.04
0.06000000000000001
0.08
0.08
0.08
0.08
0.08
0.08
0.08
0.06000000000000001
0.08
0.08
0.1
0.12000000000000002
0.12000000000000002
0.12000000000000002
0.13999999999999999
0.13999999999999999
0.13999999999999999
0.13999999999999999
0.12000000000000002
0.13999999999999999
0.12000000000000002
0.1
0.1
0.1
0.1
0.1
0.12000000000000002
0.12000000000000002
0.12000000000000002
0.1
0.08
0.12
0.12
0.16
0.13999999999999999
0.13999999999999999
0.12000000000000002
0.12000000000000002
0.12000000000000002
0.1
0.12000000000000002
0.08
0.08
0.06
0.06
0.06
0.06
0.06
0.04
0.04
0.02
0.02
0.02
0.0
0.0
0.0
0.0
0.0
0.0
0.0
0.0
0.0
0.0
0.02
0.04
0.04
0.04
0.06
0.08
0.08
0.08
0.08
0.08
0.06000000000000001
0.06000000000000001
0.08
0.1
0.1
0.1
0.1
0.12000000000000002
0.12000000000000002
0.13999999999999999
0.2
0.2
0.18
0.18000000000000002
0.16
0.16
0.18000000000000002
0.16
0.16
0.13999999999999999
0.08
0.06000000000000001
0.08
0.08
0.08
0.06000000000000001
0.04
0.04
0.06000000000000001
0.06000000000000001
0.08
0.08
0.06000000000000001
0.04
0.04
0.04
0.04
0.04
0.04
0.06000000000000001
0.06000000000000001
0.06000000000000001
0.08
0.1
0.12
0.13999999999999999
0.13999999999999999
0.16
0.16
0.16
0.13999999999999999
0.18000000000000002
0.2
0.2
0.2
0.2
0.2
0.2
0.18000000000000002
0.18000000000000002
0.18000000000000002
0.16
0.12000000000000002
0.1
0.08
0.06
0.06
0.06
0.06
0.04
0.04
0.02
0.04
0.04
0.04
0.04
0.04
0.04
0.04
0.04
0.04
0.06000000000000001
0.04
0.04
0.04
0.04
0.04
0.02
0.02
0.02
0.02
0.0
0.0
0.0
0.0
0.0
0.0
0.0
0.0
0.0
0.0
0.02
0.04
0.04
0.06
0.06
0.06
0.06
0.06
0.06
0.06
0.04
0.04
0.04
0.02
0.02
0.02
0.02
0.02
0.02
0.02
0.02
0.0
0.02
0.02
0.02
0.02
0.02
0.02
0.02
0.02
0.04
0.04
0.02
0.02
0.02
0.02
0.04
0.04
0.06000000000000001
0.06000000000000001
0.04
0.04
0.04
0.04
0.04
0.04
0.02
0.02
0.0
0.0
0.0
0.02
0.04
0.04
0.06
0.06
0.08
0.08
0.08
0.1
0.12
0.1
0.14
0.14
0.13999999999999999
0.16
0.13999999999999999
0.16
0.16
0.13999999999999999
0.12000000000000002
