# Supplementary material for: Obesity dysregulates feeding-evoked response dynamics in hypothalamic satiety neurons
Source: Sci Rep. 2025 Oct 14;15:35837. doi: 10.1038/s41598-025-19800-2 (PMC12521569; doi:10.1038/s41598-025-19800-2)
Supplement: Supplementary file 2 — Supplementary Material 2. [file 41598_2025_19800_MOESM2_ESM.zip › Fig 1/Fig 1ef NCD and HFD/mean_licking_MPK120_12.csv]

0.5263157894736842
0.3508771929824561
0.3508771929824561
0.39473684210526316
0.3508771929824561
0.3216374269005848
0.3508771929824561
0.3508771929824561
0.33138401559454195
0.3333333333333333
0.31578947368421045
0.31578947368421045
0.31578947368421045
0.2807017543859649
0.3157894736842105
0.3157894736842105
0.31578947368421045
0.2807017543859649
0.3157894736842106
0.3157894736842106
0.3157894736842105
0.3859649122807018
0.42105263157894746
0.4385964912280702
0.38596491228070184
0.36842105263157904
0.3157894736842106
0.3157894736842106
0.28070175438596495
0.26315789473684215
0.22807017543859653
0.15789473684210525
0.08771929824561403
0.05263157894736843
0.08771929824561403
0.10526315789473686
0.12280701754385964
0.12280701754385964
0.12280701754385964
0.10526315789473686
0.12280701754385964
0.12280701754385964
0.17543859649122806
0.1929824561403509
0.1929824561403509
0.1929824561403509
0.17543859649122806
0.1929824561403509
0.1929824561403509
0.21052631578947367
0.21052631578947367
0.2280701754385965
0.21052631578947367
0.22807017543859648
0.21052631578947373
0.24561403508771937
0.28070175438596495
0.28070175438596495
0.2807017543859649
0.2807017543859649
0.29824561403508776
0.3157894736842105
0.3859649122807018
0.3859649122807018
0.4035087719298245
0.3508771929824561
0.33333333333333337
0.33333333333333337
0.368421052631579
0.42105263157894746
0.4035087719298245
0.42105263157894746
0.3508771929824562
0.3859649122807018
0.38596491228070184
0.42105263157894746
0.456140350877193
0.43859649122807015
0.4385964912280702
0.42105263157894735
0.4385964912280702
0.3859649122807018
0.3508771929824561
0.28070175438596495
0.29824561403508776
0.2807017543859649
0.24561403508771928
0.2631578947368421
0.24561403508771928
0.2280701754385965
0.2631578947368421
0.2807017543859649
0.2982456140350877
0.368421052631579
0.33333333333333337
0.368421052631579
0.3508771929824561
0.40350877192982465
0.3859649122807018
0.38596491228070184
0.33333333333333337
0.3157894736842106
0.4736842105263161
0.7192982456140353
0.9824561403508774
1.350877192982456
1.9473684210526299
2.3859649122807016
2.9473684210526323
3.5263157894736845
4.105263157894735
4.684210526315789
5.1754385964912295
5.5438596491228065
5.89473684210526
6.19298245614035
6.368421052631578
6.43859649122807
6.543859649122808
6.5438596491228065
6.4912280701754375
6.403508771929825
6.3684210526315805
6.210526315789473
6.245614035087719
6.035087719298246
5.736842105263157
5.7368421052631575
5.6842105263157885
5.596491228070175
5.596491228070175
5.701754385964913
5.666666666666668
5.701754385964911
5.491228070175438
5.508771929824562
5.7368421052631575
5.807017543859647
5.719298245614032
5.701754385964913
5.7368421052631575
5.719298245614034
5.56140350877193
5.385964912280703
5.350877192982457
5.280701754385964
5.105263157894737
4.8947368421052655
4.8771929824561395
4.7894736842105265
4.701754385964913
4.649122807017543
4.929824561403509
5.017543859649121
5.157894736842106
5.315789473684209
5.3859649122807
5.561403508771928
5.508771929824561
5.771929824561405
6.000000000000001
5.999999999999997
5.894736842105264
5.982456140350876
6.157894736842104
6.0701754385964914
6.105263157894738
6.105263157894736
6.228070175438597
6.210526315789473
6.0175438596491215
5.929824561403507
6.0
5.94736842105263
5.75438596491228
5.824561403508772
5.6315789473684195
5.473684210526315
5.350877192982456
5.052631578947367
5.0
4.947368421052633
4.56140350877193
4.3508771929824555
4.0701754385964914
3.684210526315791
3.43859649122807
3.1578947368421053
2.824561403508772
2.614035087719298
2.228070175438596
1.9122807017543857
1.701754385964912
1.4736842105263157
1.2280701754385963
1.1052631578947367
0.912280701754386
0.7894736842105264
0.7017543859649124
0.5614035087719301
0.47368421052631593
0.4385964912280704
0.3508771929824562
0.29824561403508776
0.28070175438596495
0.21052631578947367
0.24561403508771928
0.1929824561403509
0.1929824561403509
0.1929824561403509
0.1929824561403509
0.17543859649122806
0.19298245614035087
0.17543859649122806
0.1929824561403509
0.17543859649122806
0.15789473684210525
0.17543859649122806
0.12280701754385964
0.10526315789473686
0.10526315789473686
0.07017543859649122
0.05263157894736843
0.05263157894736843
0.03508771929824561
0.05263157894736843
0.03508771929824561
0.017543859649122806
0.017543859649122806
0.017543859649122806
0.017543859649122806
0.03508771929824561
0.03508771929824561
0.07017543859649122
0.07017543859649122
0.10526315789473686
0.14035087719298245
0.15789473684210525
0.24561403508771934
0.2982456140350877
0.3508771929824561
0.3859649122807018
0.43859649122807015
0.49122807017543857
0.5087719298245614
0.5087719298245614
0.49122807017543857
0.5087719298245614
0.43859649122807015
0.43859649122807015
0.42105263157894735
0.4035087719298245
0.368421052631579
0.2982456140350877
0.29824561403508776
0.29824561403508776
0.31578947368421045
0.2982456140350877
0.3333333333333333
0.33333333333333337
0.3157894736842105
0.2807017543859649
0.2631578947368421
0.2631578947368421
0.2631578947368421
0.21052631578947373
0.1929824561403509
0.1929824561403509
0.15789473684210523
0.12280701754385964
0.12280701754385964
0.17543859649122806
0.19298245614035087
0.21052631578947367
0.21052631578947367
0.21052631578947367
0.2280701754385965
0.2280701754385965
0.2280701754385965
0.24561403508771934
0.22807017543859653
0.21052631578947367
0.21052631578947367
0.19298245614035087
0.21052631578947367
0.24561403508771934
0.21052631578947367
0.21052631578947367
0.1929824561403509
0.1929824561403509
0.21052631578947367
0.1929824561403509
0.1929824561403509
0.21052631578947373
0.21052631578947373
0.1929824561403509
0.24561403508771928
0.24561403508771928
0.24561403508771928
0.2280701754385965
0.24561403508771934
0.2280701754385965
0.2631578947368421
0.24561403508771928
0.22807017543859653
0.24561403508771934
0.21052631578947367
0.2280701754385965
0.2631578947368421
0.24561403508771934
0.22807017543859653
0.22807017543859653
0.21052631578947373
0.21052631578947373
0.22807017543859653
0.19298245614035087
0.21052631578947367
0.1929824561403509
0.1578947368421053
0.1578947368421053
0.14035087719298245
0.14035087719298245
0.10526315789473684
0.08771929824561403
0.05263157894736843
0.07017543859649122
0.03508771929824561
0.05263157894736843
0.05263157894736843
0.07017543859649122
0.10526315789473686
0.12280701754385964
0.12280701754385964
0.12280701754385964
0.12280701754385964
0.10526315789473686
0.10526315789473686
0.08771929824561403
0.10526315789473684
0.10526315789473684
0.08771929824561403
0.10526315789473684
0.15789473684210525
0.19298245614035087
0.26315789473684215
0.2807017543859649
0.29824561403508776
0.29824561403508776
0.3157894736842106
0.3333333333333333
0.3508771929824561
0.3508771929824561
0.3157894736842105
0.29824561403508776
0.24561403508771937
0.2280701754385966
0.22807017543859653
0.21052631578947373
0.17543859649122806
0.14035087719298245
0.10526315789473686
0.07017543859649122
0.07017543859649122
0.05263157894736843
0.05263157894736843
0.07017543859649122
0.05263157894736842
0.05263157894736842
0.05263157894736842
0.08771929824561403
0.12280701754385964
0.17543859649122806
0.19298245614035087
0.22807017543859653
0.24561403508771934
0.2631578947368421
0.2631578947368421
0.2631578947368421
0.2807017543859649
0.24561403508771928
0.22807017543859648
0.1929824561403509
0.17543859649122806
0.15789473684210523
0.12280701754385967
0.08771929824561403
0.08771929824561403
0.08771929824561403
0.08771929824561403
0.08771929824561403
0.07017543859649122
0.05263157894736843
0.03508771929824561
0.03508771929824561
0.03508771929824561
0.07017543859649122
0.08771929824561403
0.12280701754385964
0.15789473684210525
0.17543859649122806
0.17543859649122806
0.21052631578947373
0.2280701754385965
0.24561403508771934
0.2631578947368421
0.2807017543859649
0.3157894736842106
0.29824561403508776
0.2982456140350877
0.2807017543859649
0.3157894736842106
0.2982456140350877
0.29824561403508776
0.2631578947368421
0.2807017543859649
0.24561403508771928
0.21052631578947367
0.21052631578947367
0.15789473684210523
0.17543859649122806
0.15789473684210525
0.14035087719298245
0.17543859649122806
0.17543859649122806
0.15789473684210525
0.15789473684210523
0.17543859649122806
0.17543859649122806
0.2631578947368421
0.24561403508771928
0.2631578947368421
0.29824561403508776
0.2807017543859649
0.2807017543859649
0.2807017543859649
0.2631578947368421
0.2807017543859649
0.2631578947368421
0.22807017543859648
0.22807017543859648
0.21052631578947373
0.1929824561403509
0.17543859649122806
0.19298245614035087
0.1929824561403509
0.1929824561403509
0.15789473684210523
0.15789473684210523
0.15789473684210523
0.17543859649122806
0.1929824561403509
0.21052631578947367
0.21052631578947373
0.2280701754385965
0.22807017543859653
0.2631578947368421
0.2631578947368421
0.29824561403508776
0.2631578947368421
0.2807017543859649
0.28070175438596495
0.24561403508771934
0.22807017543859653
0.21052631578947373
0.24561403508771934
0.24561403508771934
0.2807017543859649
0.26315789473684215
0.2807017543859649
0.26315789473684204
0.2631578947368421
0.3333333333333333
0.3508771929824561
0.38596491228070173
0.42105263157894746
0.38596491228070184
0.42105263157894746
0.456140350877193
0.4736842105263158
0.5087719298245614
0.5087719298245614
0.4736842105263158
0.4736842105263158
0.4736842105263158
0.4385964912280702
0.456140350877193
0.40350877192982465
0.368421052631579
0.3333333333333333
0.3157894736842106
0.29824561403508776
0.26315789473684215
0.24561403508771934
0.21052631578947376
0.1929824561403509
0.21052631578947373
0.21052631578947367
0.21052631578947367
0.24561403508771928
0.28070175438596495
0.29824561403508776
0.3333333333333333
0.3508771929824561
0.40350877192982465
0.43859649122807015
0.49122807017543857
0.543859649122807
0.543859649122807
0.5614035087719298
0.5614035087719298
0.5964912280701755
0.6315789473684212
0.7017543859649122
0.7017543859649122
0.7017543859649122
0.6842105263157895
0.7017543859649122
0.7192982456140352
0.719298245614035
0.6842105263157894
0.6842105263157895
0.6315789473684212
0.5789473684210527
0.5438596491228072
0.543859649122807
0.5087719298245614
0.43859649122807015
0.4035087719298245
0.368421052631579
0.3333333333333333
0.2807017543859649
0.3157894736842106
0.29824561403508776
0.2807017543859649
0.21052631578947373
0.1929824561403509
0.1929824561403509
0.21052631578947373
0.1929824561403509
0.22807017543859648
0.22807017543859648
0.22807017543859648
0.21052631578947367
0.2631578947368421
0.29824561403508765
0.3333333333333333
0.3157894736842105
0.3333333333333333
0.3859649122807018
0.42105263157894746
0.4385964912280702
0.4385964912280702
0.4736842105263158
0.42105263157894746
0.4385964912280702
0.40350877192982465
0.4385964912280702
0.456140350877193
0.42105263157894735
0.4035087719298245
0.4035087719298245
0.38596491228070173
0.3859649122807018
0.43859649122807015
0.42105263157894735
0.43859649122807015
0.38596491228070173
0.3859649122807018
0.368421052631579
0.3508771929824562
0.33333333333333337
0.36842105263157904
0.3508771929824561
0.31578947368421045
0.2982456140350877
0.3157894736842105
0.3508771929824561
0.33333333333333326
0.3508771929824562
0.368421052631579
0.368421052631579
0.3508771929824561
0.3859649122807018
0.3859649122807018
0.43859649122807015
0.42105263157894746
0.40350877192982465
0.40350877192982465
0.3859649122807018
0.368421052631579
0.3508771929824561
0.3157894736842105
0.2631578947368421
0.22807017543859648
0.1578947368421053
0.12280701754385964
0.10526315789473686
0.07017543859649122
0.08771929824561403
0.07017543859649122
0.07017543859649122
