# Supplementary material for: Obesity dysregulates feeding-evoked response dynamics in hypothalamic satiety neurons
Source: Sci Rep. 2025 Oct 14;15:35837. doi: 10.1038/s41598-025-19800-2 (PMC12521569; doi:10.1038/s41598-025-19800-2)
Supplement: Supplementary file 2 — Supplementary Material 2. [file 41598_2025_19800_MOESM2_ESM.zip › Fig 1/Fig 1ef NCD and HFD/mean_licking_MPK120_13.csv]

0.1724137931034483
0.08620689655172414
0.11494252873563218
0.12931034482758622
0.1724137931034483
0.1724137931034483
0.14778325123152708
0.1939655172413793
0.19157088122605362
0.1724137931034483
0.1724137931034483
0.20689655172413793
0.20689655172413796
0.206896551724138
0.18965517241379318
0.18965517241379318
0.2241379310344828
0.1724137931034483
0.18965517241379315
0.20689655172413793
0.20689655172413796
0.20689655172413796
0.18965517241379318
0.20689655172413796
0.20689655172413796
0.22413793103448276
0.22413793103448276
0.24137931034482765
0.22413793103448276
0.24137931034482762
0.2758620689655173
0.2758620689655173
0.2931034482758621
0.2758620689655173
0.3103448275862069
0.2758620689655173
0.25862068965517243
0.2931034482758621
0.2931034482758621
0.2758620689655173
0.2241379310344828
0.24137931034482762
0.24137931034482762
0.24137931034482757
0.20689655172413793
0.22413793103448276
0.20689655172413793
0.1724137931034483
0.15517241379310343
0.18965517241379315
0.18965517241379315
0.1724137931034483
0.1724137931034483
0.1724137931034483
0.15517241379310343
0.15517241379310343
0.1724137931034483
0.1724137931034483
0.18965517241379307
0.15517241379310343
0.20689655172413793
0.1724137931034483
0.15517241379310343
0.15517241379310343
0.1724137931034483
0.18965517241379307
0.18965517241379315
0.18965517241379315
0.20689655172413796
0.18965517241379315
0.15517241379310343
0.1724137931034483
0.18965517241379318
0.18965517241379307
0.20689655172413796
0.18965517241379307
0.2241379310344828
0.24137931034482765
0.22413793103448276
0.2931034482758621
0.2758620689655173
0.3103448275862069
0.32758620689655177
0.3448275862068966
0.3448275862068966
0.36206896551724144
0.32758620689655177
0.29310344827586204
0.29310344827586204
0.24137931034482762
0.25862068965517243
0.22413793103448276
0.2241379310344827
0.18965517241379307
0.18965517241379307
0.1724137931034483
0.18965517241379307
0.18965517241379307
0.18965517241379307
0.18965517241379307
0.20689655172413793
0.20689655172413796
0.29310344827586216
0.4827586206896553
0.6724137931034485
0.8965517241379308
1.206896551724138
1.6551724137931028
2.1379310344827585
2.724137931034483
3.189655172413795
3.741379310344829
4.293103448275861
4.6034482758620685
5.120689655172414
5.499999999999999
5.672413793103449
5.741379310344829
5.741379310344827
5.6034482758620685
5.6034482758620685
5.620689655172414
5.448275862068968
5.4655172413793105
5.310344827586205
5.3103448275862055
5.3103448275862055
5.32758620689655
5.448275862068963
5.620689655172413
5.741379310344827
5.689655172413792
5.879310344827586
5.96551724137931
5.931034482758619
5.86206896551724
5.844827586206898
5.948275862068966
5.793103448275861
5.689655172413794
5.534482758620688
5.551724137931034
5.25862068965517
5.120689655172413
5.017241379310344
4.8965517241379315
4.672413793103448
4.413793103448275
4.344827586206898
4.172413793103448
4.155172413793105
4.03448275862069
4.086206896551724
4.1034482758620685
4.189655172413791
4.258620689655171
4.551724137931032
4.534482758620689
4.672413793103448
4.879310344827586
4.965517241379308
5.051724137931033
5.103448275862068
5.103448275862067
5.137931034482759
5.086206896551724
5.017241379310345
5.224137931034485
5.155172413793103
4.982758620689655
4.982758620689655
4.999999999999999
4.982758620689657
4.931034482758619
4.879310344827587
4.844827586206898
4.758620689655174
4.6034482758620685
4.482758620689657
4.499999999999998
4.413793103448275
4.241379310344828
4.068965517241379
3.9999999999999996
3.775862068965518
3.5517241379310347
3.3793103448275867
3.13793103448276
2.9137931034482767
2.672413793103448
2.344827586206896
2.103448275862068
1.9310344827586203
1.6379310344827578
1.4482758620689657
1.3275862068965514
1.1034482758620692
1.017241379310345
0.9137931034482759
0.810344827586207
0.7241379310344829
0.6551724137931036
0.5344827586206897
0.5
0.4482758620689656
0.39655172413793105
0.46551724137931044
0.3793103448275863
0.4310344827586208
0.3793103448275863
0.36206896551724144
0.3275862068965517
0.36206896551724144
0.3448275862068966
0.2931034482758621
0.3103448275862069
0.24137931034482762
0.2758620689655173
0.24137931034482762
0.22413793103448276
0.25862068965517243
0.25862068965517243
0.20689655172413796
0.20689655172413796
0.24137931034482762
0.20689655172413796
0.20689655172413793
0.18965517241379307
0.1724137931034483
0.1724137931034483
0.1379310344827586
0.13793103448275865
0.15517241379310345
0.13793103448275865
0.10344827586206896
0.10344827586206896
0.08620689655172414
0.08620689655172414
0.10344827586206896
0.12068965517241378
0.12068965517241381
0.15517241379310345
0.15517241379310345
0.18965517241379315
0.22413793103448276
0.22413793103448276
0.24137931034482762
0.24137931034482762
0.24137931034482762
0.25862068965517243
0.2758620689655173
0.2758620689655173
0.2931034482758621
0.2758620689655173
0.25862068965517243
0.2758620689655173
0.29310344827586204
0.29310344827586204
0.29310344827586204
0.31034482758620685
0.3275862068965517
0.2758620689655172
0.29310344827586204
0.3275862068965517
0.3275862068965517
0.37931034482758613
0.37931034482758613
0.36206896551724144
0.3793103448275863
0.3448275862068966
0.3448275862068966
0.39655172413793105
0.3793103448275863
0.3620689655172415
0.3793103448275863
0.3448275862068966
0.3448275862068966
0.3793103448275863
0.34482758620689663
0.3793103448275863
0.3448275862068966
0.3448275862068966
0.32758620689655177
0.3275862068965517
0.3448275862068966
0.3275862068965517
0.3448275862068966
0.3448275862068966
0.3620689655172413
0.32758620689655177
0.3448275862068966
0.3448275862068966
0.3448275862068966
0.3275862068965517
0.31034482758620685
0.29310344827586204
0.25862068965517243
0.24137931034482762
0.20689655172413796
0.20689655172413796
0.20689655172413796
0.1724137931034483
0.1724137931034483
0.1724137931034483
0.13793103448275865
0.13793103448275865
0.13793103448275865
0.12068965517241378
0.12068965517241378
0.10344827586206898
0.06896551724137932
0.08620689655172414
0.06896551724137932
0.05172413793103449
0.06896551724137932
0.06896551724137932
0.06896551724137932
0.06896551724137932
0.08620689655172414
0.10344827586206896
0.12068965517241378
0.10344827586206896
0.12068965517241378
0.1379310344827586
0.12068965517241378
0.1379310344827586
0.12068965517241378
0.1379310344827586
0.1379310344827586
0.15517241379310345
0.1379310344827586
0.1724137931034483
0.1724137931034483
0.15517241379310345
0.1724137931034483
0.1724137931034483
0.20689655172413796
0.18965517241379315
0.1724137931034483
0.15517241379310343
0.1724137931034483
0.13793103448275865
0.12068965517241378
0.12068965517241378
0.10344827586206898
0.08620689655172414
0.05172413793103449
0.06896551724137932
0.08620689655172414
0.06896551724137932
0.08620689655172414
0.08620689655172414
0.10344827586206896
0.10344827586206896
0.12068965517241381
0.1379310344827586
0.1379310344827586
0.13793103448275865
0.12068965517241381
0.12068965517241381
0.10344827586206896
0.08620689655172414
0.06896551724137932
0.06896551724137932
0.06896551724137932
0.05172413793103449
0.06896551724137932
0.05172413793103449
0.06896551724137932
0.10344827586206896
0.08620689655172414
0.10344827586206896
0.12068965517241378
0.12068965517241378
0.10344827586206896
0.10344827586206896
0.12068965517241378
0.12068965517241378
0.12068965517241378
0.08620689655172414
0.08620689655172414
0.06896551724137932
0.05172413793103449
0.06896551724137932
0.08620689655172414
0.10344827586206896
0.06896551724137932
0.06896551724137932
0.06896551724137932
0.06896551724137932
0.08620689655172414
0.08620689655172414
0.10344827586206896
0.10344827586206896
0.10344827586206898
0.08620689655172414
0.08620689655172414
0.08620689655172414
0.06896551724137932
0.06896551724137932
0.05172413793103449
0.06896551724137932
0.05172413793103449
0.05172413793103449
0.03448275862068966
0.03448275862068966
0.03448275862068966
0.03448275862068966
0.03448275862068966
0.05172413793103449
0.05172413793103449
0.06896551724137932
0.06896551724137932
0.05172413793103449
0.05172413793103449
0.05172413793103449
0.06896551724137932
0.06896551724137932
0.06896551724137932
0.05172413793103449
0.06896551724137932
0.03448275862068966
0.03448275862068966
0.03448275862068966
0.03448275862068966
0.03448275862068966
0.01724137931034483
0.03448275862068966
0.05172413793103449
0.06896551724137932
0.08620689655172414
0.10344827586206898
0.10344827586206898
0.12068965517241378
0.13793103448275865
0.13793103448275865
0.15517241379310345
0.15517241379310343
0.15517241379310345
0.1724137931034483
0.13793103448275865
0.13793103448275865
0.13793103448275865
0.13793103448275865
0.12068965517241378
0.12068965517241378
0.12068965517241381
0.13793103448275865
0.12068965517241381
0.08620689655172414
0.08620689655172414
0.06896551724137932
0.08620689655172414
0.06896551724137932
0.06896551724137932
0.06896551724137932
0.05172413793103449
0.05172413793103449
0.05172413793103449
0.06896551724137932
0.08620689655172414
0.10344827586206896
0.10344827586206898
0.10344827586206898
0.12068965517241378
0.13793103448275865
0.1724137931034483
0.18965517241379315
0.20689655172413796
0.20689655172413796
0.20689655172413796
0.18965517241379315
0.18965517241379315
0.18965517241379315
0.18965517241379315
0.18965517241379315
0.20689655172413796
0.20689655172413796
0.22413793103448276
0.25862068965517243
0.2758620689655172
0.31034482758620685
0.2931034482758621
0.3103448275862069
0.3275862068965517
0.3448275862068966
0.29310344827586204
0.25862068965517243
0.2758620689655173
0.24137931034482757
0.20689655172413796
0.1724137931034483
0.1724137931034483
0.1724137931034483
0.1379310344827586
0.1379310344827586
0.1379310344827586
0.12068965517241378
0.10344827586206898
0.08620689655172414
0.10344827586206896
0.12068965517241381
0.15517241379310345
0.15517241379310343
0.18965517241379315
0.15517241379310345
0.1724137931034483
0.18965517241379315
0.1724137931034483
0.20689655172413793
0.20689655172413793
0.24137931034482757
0.20689655172413796
0.20689655172413796
0.1724137931034483
0.18965517241379315
0.1724137931034483
0.24137931034482762
0.25862068965517243
0.2758620689655172
0.3275862068965517
0.31034482758620685
0.3275862068965517
0.3275862068965517
0.3275862068965517
0.3275862068965517
0.3448275862068966
0.25862068965517243
0.22413793103448276
0.17241379310344832
0.12068965517241381
0.10344827586206896
0.10344827586206898
0.12068965517241378
0.12068965517241378
0.10344827586206898
0.08620689655172414
0.10344827586206898
0.12068965517241381
0.1379310344827586
0.12068965517241381
0.12068965517241378
0.13793103448275865
0.12068965517241378
0.12068965517241378
0.15517241379310343
0.1724137931034483
0.1724137931034483
0.15517241379310343
0.15517241379310343
0.18965517241379315
0.17241379310344832
0.13793103448275865
0.13793103448275865
0.13793103448275865
0.12068965517241381
0.13793103448275865
0.13793103448275865
0.1724137931034483
0.1724137931034483
0.15517241379310345
0.20689655172413793
0.20689655172413793
0.20689655172413793
0.20689655172413793
0.18965517241379307
0.15517241379310343
0.15517241379310345
0.12068965517241381
0.15517241379310345
0.15517241379310345
0.15517241379310345
0.18965517241379315
0.17241379310344832
0.18965517241379315
0.18965517241379315
0.20689655172413796
0.20689655172413796
0.20689655172413796
0.18965517241379318
0.1724137931034483
0.12068965517241378
0.08620689655172414
0.10344827586206896
0.10344827586206896
0.10344827586206896
0.10344827586206896
0.08620689655172414
0.10344827586206896
0.06896551724137932
0.06896551724137932
0.08620689655172414
0.10344827586206896
0.12068965517241381
0.10344827586206898
0.12068965517241378
0.12068965517241378
0.12068965517241378
0.1379310344827586
0.15517241379310343
0.15517241379310343
