# Supplementary material for: Obesity dysregulates feeding-evoked response dynamics in hypothalamic satiety neurons
Source: Sci Rep. 2025 Oct 14;15:35837. doi: 10.1038/s41598-025-19800-2 (PMC12521569; doi:10.1038/s41598-025-19800-2)
Supplement: Supplementary file 2 — Supplementary Material 2. [file 41598_2025_19800_MOESM2_ESM.zip › Fig 1/Fig 1ef NCD and HFD/mean_licking_MPK120_14.csv]

0.5357142857142857
0.3571428571428571
0.4761904761904762
0.49107142857142855
0.5
0.5654761904761905
0.510204081632653
0.5133928571428571
0.496031746031746
0.48214285714285715
0.46428571428571425
0.48214285714285715
0.4285714285714286
0.4107142857142857
0.3571428571428571
0.28571428571428575
0.26785714285714285
0.21428571428571433
0.17857142857142855
0.14285714285714288
0.10714285714285716
0.08928571428571427
0.07142857142857144
0.05357142857142858
0.05357142857142858
0.08928571428571427
0.08928571428571427
0.10714285714285715
0.14285714285714288
0.19642857142857145
0.2142857142857143
0.23214285714285715
0.24999999999999997
0.24999999999999997
0.28571428571428575
0.28571428571428575
0.3214285714285714
0.3035714285714286
0.30357142857142855
0.26785714285714285
0.26785714285714285
0.2678571428571429
0.2857142857142857
0.26785714285714285
0.28571428571428575
0.28571428571428575
0.30357142857142855
0.30357142857142855
0.2857142857142857
0.26785714285714285
0.26785714285714285
0.2678571428571428
0.2678571428571429
0.2678571428571429
0.23214285714285715
0.23214285714285718
0.17857142857142855
0.23214285714285715
0.23214285714285715
0.2678571428571429
0.30357142857142855
0.3571428571428571
0.3392857142857143
0.3928571428571429
0.375
0.375
0.3928571428571429
0.4107142857142858
0.3928571428571429
0.375
0.375
0.3035714285714286
0.3035714285714286
0.26785714285714285
0.26785714285714285
0.26785714285714285
0.3035714285714286
0.28571428571428575
0.32142857142857145
0.3571428571428571
0.3392857142857143
0.32142857142857145
0.3392857142857143
0.3571428571428571
0.4285714285714286
0.4285714285714286
0.3928571428571429
0.375
0.3571428571428571
0.3571428571428572
0.3750000000000001
0.4107142857142858
0.4107142857142858
0.42857142857142866
0.3928571428571429
0.3571428571428571
0.375
0.3392857142857143
0.32142857142857145
0.26785714285714285
0.23214285714285715
0.2857142857142858
0.875
1.267857142857143
1.7321428571428568
2.357142857142858
3.0000000000000018
3.6785714285714293
4.375
5.05357142857143
5.696428571428573
6.25
6.232142857142858
6.553571428571432
6.767857142857146
6.803571428571429
6.767857142857142
6.678571428571431
6.5357142857142865
6.428571428571429
6.267857142857142
6.357142857142856
6.339285714285713
6.124999999999999
6.0
5.982142857142858
5.964285714285715
5.928571428571431
6.071428571428571
6.142857142857141
6.285714285714288
6.25
6.3392857142857135
6.464285714285713
6.553571428571426
6.553571428571426
6.482142857142855
6.482142857142855
6.428571428571431
6.392857142857143
6.392857142857143
6.196428571428569
6.160714285714287
5.928571428571427
5.803571428571429
5.714285714285715
5.750000000000002
5.839285714285715
5.8035714285714315
5.803571428571429
5.660714285714288
5.875000000000002
5.821428571428572
6.053571428571429
6.125000000000002
6.160714285714287
6.2321428571428585
6.267857142857142
6.285714285714288
6.392857142857144
6.5357142857142865
6.4285714285714315
6.517857142857145
6.392857142857143
6.482142857142861
6.517857142857144
6.428571428571429
6.464285714285715
6.446428571428572
6.357142857142858
6.214285714285712
6.285714285714283
6.071428571428573
5.964285714285714
5.803571428571429
5.553571428571429
5.428571428571428
5.285714285714286
5.071428571428572
4.8571428571428585
4.750000000000001
4.357142857142856
4.232142857142857
4.0892857142857135
3.80357142857143
3.5892857142857135
3.4642857142857144
3.071428571428571
2.8392857142857135
2.6071428571428563
2.339285714285714
2.2321428571428568
2.0178571428571423
1.839285714285713
1.678571428571428
1.5892857142857135
1.3392857142857142
1.232142857142857
1.1071428571428572
0.982142857142857
0.9642857142857142
0.857142857142857
0.8571428571428568
0.8035714285714284
0.7500000000000002
0.7321428571428572
0.6964285714285716
0.6785714285714286
0.6785714285714286
0.6428571428571429
0.5357142857142858
0.5
0.46428571428571436
0.4107142857142858
0.392857142857143
0.3571428571428572
0.3928571428571429
0.375
0.375
0.4642857142857143
0.5714285714285715
0.5714285714285715
0.5357142857142858
0.5357142857142858
0.5178571428571429
0.5
0.46428571428571436
0.42857142857142866
0.42857142857142866
0.392857142857143
0.3928571428571429
0.3571428571428571
0.375
0.4107142857142857
0.4285714285714286
0.4107142857142858
0.4107142857142857
0.4285714285714286
0.42857142857142866
0.375
0.2678571428571429
0.30357142857142855
0.32142857142857145
0.2678571428571429
0.25
0.2678571428571429
0.25
0.25
0.24999999999999997
0.24999999999999997
0.24999999999999997
0.2142857142857143
0.16071428571428573
0.16071428571428573
0.17857142857142855
0.17857142857142855
0.19642857142857145
0.21428571428571433
0.23214285714285715
0.25
0.28571428571428575
0.3035714285714286
0.2857142857142857
0.2857142857142857
0.25
0.23214285714285715
0.19642857142857145
0.17857142857142855
0.14285714285714288
0.1607142857142857
0.16071428571428573
0.17857142857142855
0.1607142857142857
0.1964285714285714
0.23214285714285715
0.26785714285714285
0.30357142857142855
0.28571428571428575
0.28571428571428575
0.28571428571428575
0.25
0.24999999999999997
0.2678571428571428
0.23214285714285715
0.19642857142857145
0.17857142857142855
0.1607142857142857
0.1607142857142857
0.1607142857142857
0.125
0.125
0.08928571428571427
0.07142857142857144
0.08928571428571427
0.12499999999999999
0.16071428571428573
0.14285714285714288
0.19642857142857145
0.23214285714285715
0.23214285714285715
0.25
0.2678571428571429
0.28571428571428575
0.26785714285714285
0.25
0.23214285714285715
0.23214285714285715
0.19642857142857145
0.1607142857142857
0.16071428571428573
0.16071428571428573
0.16071428571428573
0.16071428571428573
0.17857142857142855
0.1607142857142857
0.12499999999999999
0.16071428571428573
0.14285714285714285
0.125
0.12499999999999999
0.10714285714285716
0.08928571428571427
0.07142857142857144
0.05357142857142858
0.05357142857142858
0.05357142857142858
0.01785714285714286
0.03571428571428572
0.03571428571428572
0.01785714285714286
0.01785714285714286
0.01785714285714286
0.01785714285714286
0.03571428571428572
0.07142857142857144
0.08928571428571427
0.10714285714285715
0.14285714285714285
0.14285714285714285
0.16071428571428573
0.17857142857142855
0.19642857142857145
0.19642857142857145
0.17857142857142855
0.14285714285714285
0.125
0.10714285714285715
0.05357142857142858
0.05357142857142858
0.03571428571428572
0.03571428571428572
0.03571428571428572
0.07142857142857144
0.10714285714285715
0.12499999999999999
0.16071428571428573
0.2142857142857143
0.23214285714285715
0.24999999999999997
0.2857142857142857
0.30357142857142855
0.2857142857142857
0.24999999999999997
0.21428571428571433
0.19642857142857145
0.16071428571428573
0.12499999999999999
0.12499999999999999
0.12499999999999999
0.08928571428571427
0.05357142857142858
0.05357142857142858
0.07142857142857144
0.08928571428571427
0.10714285714285716
0.12499999999999999
0.10714285714285716
0.12499999999999999
0.10714285714285716
0.14285714285714288
0.1607142857142857
0.1607142857142857
0.1607142857142857
0.14285714285714285
0.17857142857142855
0.17857142857142855
0.17857142857142855
0.1607142857142857
0.19642857142857145
0.17857142857142855
0.17857142857142855
0.19642857142857145
0.17857142857142855
0.19642857142857145
0.1607142857142857
0.1607142857142857
0.1964285714285714
0.23214285714285718
0.23214285714285715
0.2678571428571429
0.2678571428571429
0.3035714285714286
0.3392857142857143
0.3571428571428571
0.3571428571428571
0.3571428571428571
0.375
0.32142857142857145
0.2857142857142857
0.30357142857142855
0.33928571428571425
0.28571428571428575
0.28571428571428575
0.28571428571428575
0.3392857142857143
0.32142857142857145
0.2857142857142857
0.30357142857142855
0.30357142857142855
0.23214285714285715
0.19642857142857145
0.2142857142857143
0.1785714285714286
0.1607142857142857
0.10714285714285715
0.12499999999999999
0.14285714285714288
0.14285714285714288
0.14285714285714288
0.19642857142857145
0.19642857142857145
0.19642857142857145
0.2142857142857143
0.26785714285714285
0.28571428571428575
0.28571428571428575
0.24999999999999997
0.24999999999999997
0.28571428571428575
0.26785714285714285
0.26785714285714285
0.26785714285714285
0.30357142857142855
0.24999999999999997
0.24999999999999997
0.24999999999999997
0.2857142857142857
0.3035714285714286
0.28571428571428575
0.30357142857142855
0.32142857142857145
0.32142857142857145
0.3035714285714286
0.28571428571428575
0.24999999999999997
0.25
0.21428571428571433
0.19642857142857145
0.21428571428571433
0.17857142857142855
0.1607142857142857
0.14285714285714285
0.14285714285714285
0.17857142857142855
0.2142857142857143
0.2142857142857143
0.2142857142857143
0.1964285714285714
0.17857142857142855
0.16071428571428573
0.16071428571428573
0.17857142857142855
0.1607142857142857
0.14285714285714288
0.10714285714285716
0.12499999999999999
0.14285714285714288
0.14285714285714288
0.16071428571428573
0.19642857142857145
0.17857142857142855
0.17857142857142855
0.2142857142857143
0.19642857142857145
0.19642857142857145
0.17857142857142855
0.16071428571428573
0.17857142857142855
0.14285714285714288
0.10714285714285716
0.12499999999999999
0.125
0.08928571428571427
0.125
0.1964285714285715
0.1964285714285714
0.1964285714285714
0.2142857142857143
0.25
0.3035714285714286
0.30357142857142866
0.32142857142857145
0.3571428571428571
0.3571428571428571
0.28571428571428575
0.2857142857142857
0.32142857142857145
0.3392857142857143
0.3392857142857143
0.30357142857142855
0.3035714285714286
0.26785714285714285
0.23214285714285715
0.2142857142857143
0.23214285714285715
0.26785714285714285
0.23214285714285712
0.23214285714285712
0.24999999999999997
0.24999999999999997
0.23214285714285715
0.23214285714285715
0.21428571428571433
0.2142857142857143
0.2142857142857143
0.1607142857142857
0.1607142857142857
0.17857142857142855
0.1607142857142857
0.17857142857142855
0.2678571428571429
0.28571428571428575
0.32142857142857145
0.3392857142857143
0.32142857142857145
0.3571428571428571
0.3928571428571429
0.32142857142857145
0.28571428571428575
0.25
0.17857142857142855
0.16071428571428573
0.12499999999999999
0.08928571428571427
0.10714285714285715
0.08928571428571427
0.05357142857142858
0.05357142857142858
0.05357142857142858
0.05357142857142858
0.05357142857142858
0.05357142857142858
0.05357142857142858
0.08928571428571427
0.10714285714285716
0.10714285714285716
0.14285714285714288
0.17857142857142855
0.2142857142857143
0.23214285714285718
0.23214285714285712
0.2678571428571429
0.2678571428571429
0.25
0.21428571428571433
0.23214285714285715
0.19642857142857145
0.19642857142857145
0.17857142857142855
0.16071428571428573
0.14285714285714288
0.125
0.125
0.10714285714285715
0.12499999999999999
0.08928571428571427
0.08928571428571427
0.07142857142857144
0.07142857142857144
0.07142857142857144
0.07142857142857144
0.08928571428571427
0.08928571428571427
0.08928571428571427
0.10714285714285715
0.125
0.14285714285714285
0.16071428571428573
0.16071428571428573
0.1964285714285714
0.2142857142857143
0.19642857142857145
0.2142857142857143
0.2142857142857143
0.19642857142857145
0.19642857142857145
0.19642857142857145
0.19642857142857145
0.1964285714285714
0.19642857142857145
0.17857142857142855
