# Supplementary material for: Obesity dysregulates feeding-evoked response dynamics in hypothalamic satiety neurons
Source: Sci Rep. 2025 Oct 14;15:35837. doi: 10.1038/s41598-025-19800-2 (PMC12521569; doi:10.1038/s41598-025-19800-2)
Supplement: Supplementary file 2 — Supplementary Material 2. [file 41598_2025_19800_MOESM2_ESM.zip › Fig 1/Fig 1ef NCD and HFD/mean_licking_MPK120_8.csv]

0.3508771929824561
0.2631578947368421
0.7017543859649122
0.6140350877192982
0.6315789473684212
0.6140350877192982
0.6015037593984961
0.5482456140350876
0.5458089668615985
0.5263157894736844
0.5438596491228073
0.5789473684210529
0.4736842105263158
0.5087719298245614
0.5438596491228072
0.49122807017543857
0.4736842105263158
0.5263157894736843
0.5087719298245614
0.5087719298245614
0.5087719298245614
0.49122807017543857
0.49122807017543857
0.45614035087719296
0.38596491228070173
0.42105263157894735
0.45614035087719296
0.3859649122807018
0.4035087719298245
0.3859649122807018
0.3859649122807018
0.3859649122807018
0.36842105263157904
0.40350877192982465
0.42105263157894735
0.40350877192982465
0.36842105263157904
0.4035087719298247
0.3859649122807018
0.4385964912280702
0.40350877192982465
0.4385964912280702
0.45614035087719307
0.456140350877193
0.45614035087719307
0.4912280701754387
0.4912280701754387
0.5087719298245615
0.5263157894736844
0.4912280701754387
0.5263157894736843
0.5438596491228072
0.5614035087719299
0.5087719298245614
0.5087719298245615
0.4736842105263159
0.5087719298245615
0.4736842105263159
0.4912280701754387
0.5087719298245614
0.56140350877193
0.5263157894736842
0.543859649122807
0.6140350877192982
0.6140350877192982
0.6842105263157894
0.6491228070175438
0.7017543859649122
0.7017543859649124
0.6666666666666666
0.6140350877192984
0.5964912280701755
0.5614035087719299
0.5438596491228072
0.5263157894736843
0.5087719298245615
0.5087719298245614
0.456140350877193
0.40350877192982465
0.40350877192982465
0.368421052631579
0.3508771929824561
0.3157894736842105
0.2631578947368421
0.24561403508771928
0.17543859649122806
0.15789473684210525
0.14035087719298245
0.15789473684210525
0.15789473684210525
0.1929824561403509
0.2280701754385965
0.26315789473684204
0.2807017543859649
0.3157894736842106
0.3508771929824562
0.42105263157894735
0.456140350877193
0.4736842105263157
0.49122807017543857
0.49122807017543857
0.6140350877192984
1.0701754385964903
1.4385964912280689
1.6666666666666652
2.0175438596491206
2.210526315789472
2.4912280701754375
2.7719298245614024
3.0350877192982444
3.333333333333335
3.4561403508771953
3.333333333333335
3.2807017543859662
3.2807017543859662
3.2982456140350895
3.3333333333333353
3.3508771929824577
3.3157894736842106
3.3508771929824572
3.2807017543859667
3.298245614035089
3.2280701754385976
3.140350877192983
3.1578947368421053
3.1052631578947363
3.105263157894736
3.1754385964912277
3.2105263157894743
3.122807017543861
3.12280701754386
3.1052631578947376
3.052631578947368
3.1052631578947376
3.140350877192984
3.1578947368421058
3.105263157894738
3.0175438596491237
2.9649122807017547
2.947368421052632
2.9649122807017547
2.8947368421052637
2.807017543859649
2.7894736842105274
2.754385964912282
2.6315789473684212
2.5614035087719307
2.4385964912280707
2.4210526315789473
2.5087719298245617
2.43859649122807
2.56140350877193
2.719298245614035
2.7719298245614032
2.754385964912281
2.7719298245614032
2.9298245614035086
3.0175438596491233
3.1228070175438605
3.0350877192982457
3.1929824561403515
3.1754385964912286
3.2105263157894735
3.192982456140351
3.1754385964912286
3.2105263157894726
3.192982456140351
3.2807017543859662
3.245614035087719
3.2982456140350886
3.122807017543861
3.192982456140352
3.0877192982456143
3.035087719298246
3.0701754385964914
3.052631578947368
3.0
2.9473684210526314
2.982456140350877
3.0526315789473695
3.035087719298246
2.87719298245614
2.8245614035087705
2.7017543859649114
2.6315789473684204
2.4912280701754383
2.4035087719298245
2.2631578947368416
1.982456140350877
1.8070175438596483
1.684210526315789
1.5263157894736836
1.5087719298245612
1.473684210526315
1.3157894736842104
1.3157894736842106
1.263157894736842
1.0877192982456139
1.0526315789473681
0.9298245614035084
0.8947368421052627
0.8421052631578945
0.7017543859649124
0.5964912280701755
0.6140350877192985
0.5614035087719299
0.4385964912280704
0.4736842105263159
0.4912280701754387
0.49122807017543874
0.49122807017543874
0.45614035087719307
0.45614035087719307
0.49122807017543874
0.4385964912280702
0.3508771929824562
0.3859649122807018
0.40350877192982465
0.4035087719298247
0.40350877192982465
0.43859649122807015
0.456140350877193
0.45614035087719307
0.4385964912280702
0.42105263157894746
0.45614035087719307
0.40350877192982465
0.40350877192982465
0.3508771929824562
0.3508771929824562
0.3508771929824561
0.368421052631579
0.3333333333333333
0.3508771929824561
0.3859649122807018
0.3859649122807018
0.43859649122807015
0.43859649122807015
0.4736842105263158
0.4912280701754387
0.4736842105263158
0.4385964912280702
0.456140350877193
0.42105263157894735
0.4035087719298245
0.3859649122807018
0.3333333333333333
0.29824561403508776
0.24561403508771928
0.17543859649122806
0.14035087719298245
0.15789473684210523
0.14035087719298245
0.15789473684210523
0.21052631578947367
0.26315789473684215
0.3333333333333333
0.38596491228070173
0.456140350877193
0.5263157894736841
0.5789473684210527
0.6140350877192982
0.6140350877192982
0.631578947368421
0.6140350877192982
0.5964912280701755
0.5614035087719298
0.5263157894736843
0.4736842105263158
0.4385964912280702
0.40350877192982465
0.368421052631579
0.368421052631579
0.3508771929824561
0.29824561403508776
0.29824561403508776
0.2807017543859649
0.24561403508771928
0.2280701754385965
0.2280701754385965
0.19298245614035092
0.22807017543859648
0.21052631578947367
0.2280701754385965
0.2280701754385965
0.22807017543859653
0.2631578947368422
0.2631578947368422
0.29824561403508776
0.29824561403508776
0.3508771929824561
0.3157894736842105
0.36842105263157904
0.3508771929824562
0.3508771929824561
0.3508771929824562
0.3333333333333333
0.4035087719298247
0.38596491228070184
0.3859649122807018
0.3508771929824562
0.36842105263157904
0.3508771929824562
0.3508771929824561
0.3508771929824561
0.3333333333333333
0.3157894736842106
0.24561403508771934
0.26315789473684215
0.2280701754385965
0.2280701754385965
0.24561403508771937
0.2280701754385965
0.21052631578947373
0.2631578947368421
0.29824561403508776
0.33333333333333337
0.4385964912280702
0.4736842105263159
0.4912280701754387
0.543859649122807
0.5087719298245614
0.5087719298245614
0.4912280701754387
0.4385964912280702
0.3859649122807018
0.3508771929824562
0.26315789473684215
0.24561403508771934
0.26315789473684215
0.2280701754385965
0.24561403508771928
0.24561403508771928
0.24561403508771928
0.24561403508771934
0.24561403508771934
0.2631578947368421
0.2982456140350877
0.2807017543859649
0.26315789473684215
0.2631578947368421
0.22807017543859648
0.22807017543859648
0.2631578947368421
0.2807017543859649
0.2982456140350877
0.33333333333333337
0.3157894736842106
0.33333333333333337
0.38596491228070173
0.42105263157894735
0.45614035087719307
0.45614035087719307
0.45614035087719307
0.42105263157894746
0.40350877192982465
0.40350877192982465
0.42105263157894746
0.40350877192982465
0.3508771929824561
0.3157894736842105
0.2982456140350877
0.3157894736842105
0.3157894736842106
0.3508771929824562
0.40350877192982465
0.36842105263157904
0.3508771929824561
0.33333333333333337
0.33333333333333337
0.33333333333333337
0.33333333333333337
0.3157894736842106
0.2807017543859649
0.2631578947368421
0.24561403508771934
0.28070175438596495
0.280701754385965
0.280701754385965
0.29824561403508776
0.29824561403508776
0.3157894736842106
0.3508771929824562
0.368421052631579
0.368421052631579
0.368421052631579
0.33333333333333337
0.33333333333333337
0.36842105263157904
0.38596491228070184
0.36842105263157904
0.36842105263157904
0.33333333333333337
0.3508771929824562
0.368421052631579
0.3508771929824562
0.3508771929824561
0.3333333333333333
0.29824561403508776
0.2807017543859649
0.26315789473684215
0.24561403508771934
0.24561403508771934
0.2280701754385965
0.21052631578947367
0.2280701754385965
0.21052631578947373
0.1929824561403509
0.21052631578947367
0.19298245614035087
0.22807017543859653
0.24561403508771934
0.2631578947368421
0.29824561403508776
0.29824561403508776
0.28070175438596495
0.33333333333333337
0.3508771929824562
0.368421052631579
0.40350877192982465
0.40350877192982465
0.3859649122807018
0.36842105263157904
0.3508771929824561
0.36842105263157904
0.36842105263157904
0.29824561403508776
0.29824561403508776
0.24561403508771934
0.21052631578947376
0.17543859649122806
0.19298245614035087
0.17543859649122806
0.15789473684210525
0.15789473684210523
0.15789473684210523
0.17543859649122806
0.17543859649122806
0.19298245614035087
0.22807017543859653
0.24561403508771934
0.24561403508771934
0.28070175438596495
0.2982456140350878
0.26315789473684215
0.24561403508771934
0.26315789473684215
0.3157894736842106
0.3333333333333333
0.3157894736842106
0.33333333333333337
0.3157894736842106
0.2807017543859649
0.2807017543859649
0.2982456140350877
0.2807017543859649
0.24561403508771934
0.21052631578947367
0.17543859649122806
0.17543859649122806
0.14035087719298245
0.14035087719298245
0.14035087719298245
0.12280701754385964
0.14035087719298245
0.1929824561403509
0.21052631578947373
0.24561403508771928
0.2982456140350877
0.26315789473684204
0.2807017543859649
0.29824561403508776
0.3157894736842106
0.3157894736842106
0.3157894736842105
0.2807017543859649
0.29824561403508776
0.24561403508771928
0.22807017543859653
0.24561403508771937
0.2631578947368421
0.2631578947368421
0.2807017543859649
0.29824561403508765
0.31578947368421045
0.29824561403508776
0.2982456140350877
0.2982456140350877
0.2807017543859649
0.2807017543859649
0.2631578947368421
0.26315789473684215
0.22807017543859653
0.1929824561403509
0.15789473684210523
0.22807017543859653
0.26315789473684215
0.26315789473684215
0.2807017543859649
0.2982456140350877
0.2807017543859649
0.2807017543859649
0.2982456140350877
0.3157894736842106
0.33333333333333337
0.29824561403508776
0.2631578947368421
0.2631578947368421
0.2982456140350877
0.31578947368421045
0.3333333333333333
0.3333333333333333
0.3508771929824561
0.3508771929824561
0.3333333333333333
0.29824561403508776
0.2631578947368421
0.24561403508771928
0.17543859649122806
0.17543859649122806
0.21052631578947367
0.2807017543859649
0.2982456140350877
0.2982456140350877
0.3333333333333333
0.36842105263157904
0.43859649122807015
0.4912280701754387
0.5263157894736842
0.5263157894736842
0.4736842105263158
0.3859649122807018
0.3859649122807018
0.40350877192982465
0.3859649122807018
0.3508771929824561
0.28070175438596495
0.2631578947368421
0.29824561403508776
0.26315789473684215
0.29824561403508776
0.3157894736842106
0.2807017543859649
0.24561403508771934
0.2280701754385965
0.24561403508771934
0.33333333333333337
0.3508771929824562
0.31578947368421045
0.31578947368421045
0.29824561403508776
0.2807017543859649
0.2631578947368421
0.29824561403508776
0.3157894736842106
0.3157894736842106
0.2631578947368421
0.24561403508771937
0.24561403508771934
0.2807017543859649
0.2807017543859649
0.3157894736842105
0.368421052631579
0.3333333333333333
0.368421052631579
0.3684210526315789
0.3333333333333333
0.3333333333333333
0.3157894736842106
0.2807017543859649
0.2982456140350877
0.26315789473684215
0.24561403508771937
0.29824561403508776
0.3157894736842105
0.3508771929824561
0.4385964912280702
0.49122807017543857
0.5263157894736842
0.543859649122807
0.5438596491228072
0.6140350877192984
0.6315789473684212
0.6140350877192984
0.5614035087719299
0.5438596491228072
0.4912280701754387
0.45614035087719307
0.4385964912280704
0.4385964912280702
0.43859649122807015
0.3508771929824561
0.3684210526315789
0.368421052631579
0.3333333333333333
0.3508771929824561
0.3508771929824561
0.3508771929824562
0.368421052631579
0.3859649122807018
0.3508771929824561
