# Supplementary material for: Obesity dysregulates feeding-evoked response dynamics in hypothalamic satiety neurons
Source: Sci Rep. 2025 Oct 14;15:35837. doi: 10.1038/s41598-025-19800-2 (PMC12521569; doi:10.1038/s41598-025-19800-2)
Supplement: Supplementary file 2 — Supplementary Material 2. [file 41598_2025_19800_MOESM2_ESM.zip › Fig 1/Fig 1ef NCD and HFD/mean_licking_MPK120_9.csv]

0.19607843137254902
0.19607843137254902
0.261437908496732
0.24509803921568626
0.23529411764705882
0.196078431372549
0.196078431372549
0.19607843137254902
0.19607843137254902
0.1764705882352941
0.19607843137254902
0.21568627450980396
0.21568627450980396
0.23529411764705882
0.2549019607843137
0.27450980392156865
0.27450980392156865
0.27450980392156865
0.29411764705882354
0.29411764705882354
0.2549019607843137
0.23529411764705882
0.21568627450980396
0.1764705882352941
0.1568627450980392
0.13725490196078433
0.13725490196078433
0.11764705882352942
0.09803921568627451
0.11764705882352941
0.1568627450980392
0.13725490196078433
0.13725490196078433
0.13725490196078433
0.1764705882352941
0.19607843137254902
0.1764705882352941
0.19607843137254902
0.1764705882352941
0.1568627450980392
0.13725490196078433
0.1568627450980392
0.13725490196078433
0.13725490196078433
0.13725490196078433
0.13725490196078433
0.13725490196078433
0.13725490196078433
0.1568627450980392
0.196078431372549
0.1764705882352941
0.19607843137254902
0.21568627450980396
0.2745098039215687
0.21568627450980396
0.19607843137254902
0.21568627450980388
0.19607843137254902
0.21568627450980388
0.196078431372549
0.23529411764705882
0.23529411764705885
0.23529411764705885
0.21568627450980396
0.23529411764705882
0.29411764705882354
0.3137254901960785
0.33333333333333337
0.33333333333333337
0.33333333333333337
0.3137254901960784
0.3137254901960784
0.3137254901960784
0.27450980392156865
0.27450980392156865
0.23529411764705882
0.23529411764705882
0.2549019607843137
0.27450980392156865
0.27450980392156865
0.2549019607843137
0.2549019607843138
0.3137254901960785
0.33333333333333337
0.3529411764705883
0.3529411764705883
0.3529411764705883
0.3529411764705883
0.33333333333333337
0.33333333333333337
0.3529411764705883
0.33333333333333337
0.29411764705882354
0.3137254901960784
0.3137254901960785
0.29411764705882354
0.29411764705882354
0.27450980392156865
0.2745098039215687
0.29411764705882354
0.33333333333333337
0.37254901960784326
0.5882352941176473
0.8823529411764708
1.0980392156862742
1.4313725490196072
1.7450980392156856
2.0392156862745088
2.1960784313725483
2.470588235294117
2.6470588235294104
2.8431372549019596
2.8823529411764692
2.8627450980392153
2.8431372549019605
2.803921568627451
2.6666666666666665
2.4901960784313717
2.5294117647058814
2.254901960784313
2.078431372549019
1.941176470588235
1.7450980392156865
1.5098039215686274
1.3725490196078431
1.1568627450980393
1.0784313725490193
1.058823529411765
1.0392156862745094
1.0784313725490193
1.2156862745098038
1.2352941176470584
1.1960784313725488
1.2352941176470587
1.3333333333333333
1.333333333333333
1.3725490196078425
1.5294117647058822
1.4509803921568625
1.4901960784313728
1.392156862745098
1.3921568627450975
1.4901960784313721
1.490196078431372
1.4117647058823524
1.5294117647058822
1.5098039215686274
1.392156862745098
1.4117647058823528
1.4705882352941173
1.705882352941176
1.9411764705882342
2.0588235294117636
2.313725490196078
2.5490196078431366
2.784313725490195
2.9803921568627443
3.196078431372549
3.352941176470588
3.470588235294117
3.529411764705883
3.5490196078431375
3.627450980392158
3.5882352941176485
3.6078431372549025
3.5490196078431375
3.509803921568628
3.6862745098039222
3.764705882352942
3.7058823529411775
3.784313725490196
3.725490196078432
3.745098039215686
3.7450980392156863
3.7058823529411775
3.7450980392156863
3.823529411764705
3.5686274509803932
3.568627450980393
3.745098039215686
3.6274509803921564
3.6666666666666665
3.549019607843138
3.6274509803921573
3.666666666666668
3.6470588235294117
3.6274509803921564
3.607843137254902
3.4117647058823537
3.352941176470588
3.2941176470588234
3.3529411764705888
3.3137254901960795
3.1176470588235294
2.921568627450981
2.7058823529411775
2.666666666666667
2.6274509803921573
2.6274509803921573
2.4313725490196085
2.3333333333333335
2.098039215686275
2.0588235294117645
2.019607843137255
2.019607843137255
1.941176470588235
1.7647058823529413
1.7058823529411762
1.6078431372549018
1.588235294117647
1.4901960784313721
1.352941176470588
1.3333333333333335
1.2156862745098038
1.0784313725490198
1.058823529411765
1.0196078431372548
0.8823529411764708
0.8235294117647062
0.7450980392156864
0.7058823529411766
0.7254901960784315
0.6274509803921569
0.6078431372549019
0.6078431372549019
0.5490196078431373
0.4901960784313726
0.5098039215686274
0.4705882352941177
0.4509803921568628
0.4705882352941177
0.4313725490196079
0.4509803921568628
0.4313725490196079
0.4117647058823529
0.4117647058823529
0.3529411764705882
0.3333333333333333
0.3529411764705882
0.3137254901960784
0.2549019607843137
0.23529411764705882
0.1568627450980392
0.1568627450980392
0.13725490196078433
0.11764705882352941
0.11764705882352941
0.09803921568627451
0.0784313725490196
0.09803921568627451
0.0784313725490196
0.0784313725490196
0.0784313725490196
0.0784313725490196
0.09803921568627451
0.13725490196078433
0.13725490196078433
0.11764705882352942
0.13725490196078433
0.13725490196078433
0.1568627450980392
0.1568627450980392
0.1568627450980392
0.1568627450980392
0.13725490196078433
0.11764705882352941
0.13725490196078433
0.1568627450980392
0.1568627450980392
0.1568627450980392
0.13725490196078433
0.11764705882352941
0.11764705882352941
0.09803921568627451
0.11764705882352941
0.09803921568627451
0.0784313725490196
0.05882352941176471
0.0392156862745098
0.0196078431372549
0.0196078431372549
0.0196078431372549
0.0196078431372549
0.0196078431372549
0.0
0.0
0.0
0.0
0.0196078431372549
0.0196078431372549
0.0196078431372549
0.0196078431372549
0.0196078431372549
0.0196078431372549
0.0196078431372549
0.0196078431372549
0.0196078431372549
0.05882352941176471
0.05882352941176471
0.0784313725490196
0.0784313725490196
0.09803921568627451
0.09803921568627451
0.09803921568627451
0.09803921568627451
0.09803921568627451
0.09803921568627451
0.058823529411764705
0.0392156862745098
0.0196078431372549
0.0392156862745098
0.0392156862745098
0.05882352941176471
0.0784313725490196
0.0784313725490196
0.09803921568627451
0.11764705882352941
0.11764705882352941
0.11764705882352941
0.11764705882352941
0.11764705882352941
0.09803921568627451
0.09803921568627451
0.09803921568627451
0.09803921568627451
0.0784313725490196
0.05882352941176471
0.0784313725490196
0.09803921568627451
0.11764705882352941
0.09803921568627451
0.11764705882352942
0.11764705882352941
0.09803921568627451
0.09803921568627451
0.11764705882352942
0.13725490196078433
0.11764705882352942
0.11764705882352942
0.13725490196078433
0.13725490196078433
0.13725490196078433
0.11764705882352941
0.13725490196078433
0.13725490196078433
0.13725490196078433
0.13725490196078433
0.13725490196078433
0.13725490196078433
0.09803921568627451
0.09803921568627451
0.0784313725490196
0.0784313725490196
0.058823529411764705
0.058823529411764705
0.0392156862745098
0.0196078431372549
0.0196078431372549
0.0
0.0
0.0
0.0
0.0
0.0
0.0196078431372549
0.0392156862745098
0.0392156862745098
0.0392156862745098
0.0392156862745098
0.0392156862745098
0.0392156862745098
0.05882352941176471
0.0784313725490196
0.0784313725490196
0.11764705882352942
0.11764705882352942
0.11764705882352942
0.11764705882352942
0.11764705882352942
0.11764705882352942
0.11764705882352942
0.09803921568627451
0.0784313725490196
0.0784313725490196
0.0196078431372549
0.0
0.0
0.0
0.0196078431372549
0.05882352941176471
0.09803921568627451
0.09803921568627451
0.11764705882352942
0.11764705882352942
0.11764705882352942
0.13725490196078433
0.13725490196078433
0.13725490196078433
0.11764705882352942
0.0784313725490196
0.0392156862745098
0.0392156862745098
0.0196078431372549
0.0196078431372549
0.0196078431372549
0.0
0.0196078431372549
0.0196078431372549
0.05882352941176471
0.09803921568627451
0.09803921568627451
0.11764705882352942
0.1568627450980392
0.1568627450980392
0.1568627450980392
0.1568627450980392
0.1568627450980392
0.1764705882352941
0.1568627450980392
0.13725490196078433
0.1764705882352941
0.21568627450980388
0.19607843137254902
0.27450980392156865
0.29411764705882354
0.3529411764705882
0.3529411764705882
0.37254901960784315
0.3529411764705882
0.37254901960784315
0.3333333333333333
0.29411764705882354
0.3333333333333333
0.29411764705882354
0.3137254901960784
0.3137254901960784
0.3137254901960784
0.27450980392156865
0.3137254901960785
0.29411764705882354
0.3333333333333333
0.3529411764705882
0.3137254901960784
0.33333333333333337
0.3137254901960784
0.27450980392156865
0.27450980392156865
0.29411764705882354
0.29411764705882354
0.29411764705882354
0.27450980392156865
0.23529411764705882
0.23529411764705882
0.19607843137254902
0.1764705882352941
0.1764705882352941
0.1568627450980392
0.1764705882352941
0.19607843137254902
0.21568627450980396
0.19607843137254902
0.2549019607843137
0.23529411764705885
0.23529411764705882
0.27450980392156865
0.2549019607843137
0.27450980392156865
0.2549019607843137
0.19607843137254902
0.1568627450980392
0.19607843137254902
0.1568627450980392
0.1764705882352941
0.1764705882352941
0.1568627450980392
0.1764705882352941
0.1568627450980392
0.1568627450980392
0.17647058823529416
0.19607843137254902
0.1568627450980392
0.13725490196078433
0.1764705882352941
0.19607843137254902
0.23529411764705882
0.2549019607843137
0.3137254901960784
0.3137254901960784
0.3137254901960784
0.3137254901960784
0.33333333333333337
0.33333333333333337
0.3333333333333333
0.3529411764705883
0.29411764705882354
0.2549019607843137
0.19607843137254902
0.1764705882352941
0.1764705882352941
0.19607843137254902
0.19607843137254902
0.21568627450980388
0.1568627450980392
0.11764705882352941
0.1568627450980392
0.1568627450980392
0.1764705882352941
0.21568627450980388
0.21568627450980388
0.21568627450980396
0.23529411764705882
0.23529411764705882
0.2549019607843137
0.2549019607843137
0.2549019607843138
0.27450980392156865
0.2549019607843137
0.2549019607843137
0.2549019607843137
0.27450980392156865
0.27450980392156865
0.29411764705882354
0.3137254901960784
0.3137254901960784
0.29411764705882354
0.29411764705882354
0.29411764705882354
0.2549019607843137
0.23529411764705882
0.1764705882352941
0.1568627450980392
0.13725490196078433
0.13725490196078433
0.11764705882352941
0.13725490196078433
0.13725490196078433
0.1568627450980392
0.1764705882352941
0.21568627450980396
0.2549019607843138
0.29411764705882354
0.29411764705882354
0.29411764705882354
0.3529411764705882
0.3137254901960784
0.3725490196078432
0.3725490196078432
0.39215686274509803
0.3529411764705883
0.3725490196078432
0.3529411764705883
0.33333333333333337
0.33333333333333326
0.3137254901960784
0.3921568627450981
0.3137254901960784
0.3333333333333333
0.29411764705882354
0.29411764705882354
0.2549019607843138
0.23529411764705885
0.23529411764705885
0.196078431372549
0.1568627450980392
0.1764705882352941
0.23529411764705882
0.21568627450980388
0.23529411764705885
0.27450980392156865
0.27450980392156865
0.2549019607843137
0.29411764705882354
0.3137254901960785
0.3137254901960785
0.2549019607843137
0.19607843137254902
0.1764705882352941
0.19607843137254902
0.1568627450980392
0.1764705882352941
0.19607843137254902
0.1764705882352941
0.2549019607843137
0.27450980392156865
0.2549019607843137
0.27450980392156865
0.29411764705882354
0.2549019607843137
0.27450980392156865
0.29411764705882354
0.3725490196078432
0.3921568627450981
0.29411764705882354
0.29411764705882354
0.2745098039215687
0.2549019607843138
0.2549019607843138
0.2549019607843138
0.2549019607843138
0.23529411764705885
0.13725490196078433
