# Supplementary material for: Obesity dysregulates feeding-evoked response dynamics in hypothalamic satiety neurons
Source: Sci Rep. 2025 Oct 14;15:35837. doi: 10.1038/s41598-025-19800-2 (PMC12521569; doi:10.1038/s41598-025-19800-2)
Supplement: Supplementary file 2 — Supplementary Material 2. [file 41598_2025_19800_MOESM2_ESM.zip › Fig 1/Fig 1ef NCD and HFD/mean_licking_MPK122_15.csv]

0.2631578947368421
0.13157894736842105
0.17543859649122806
0.19736842105263158
0.21052631578947367
0.17543859649122806
0.18796992481203006
0.1644736842105263
0.14619883040935674
0.15789473684210525
0.15789473684210525
0.15789473684210525
0.13157894736842105
0.10526315789473684
0.07894736842105263
0.10526315789473684
0.10526315789473684
0.10526315789473684
0.13157894736842105
0.13157894736842105
0.13157894736842105
0.15789473684210525
0.15789473684210525
0.18421052631578946
0.21052631578947367
0.2368421052631579
0.2368421052631579
0.2368421052631579
0.2631578947368421
0.23684210526315785
0.21052631578947367
0.18421052631578946
0.18421052631578946
0.1578947368421053
0.13157894736842105
0.10526315789473684
0.07894736842105265
0.10526315789473684
0.07894736842105263
0.10526315789473684
0.13157894736842105
0.13157894736842105
0.15789473684210525
0.18421052631578946
0.21052631578947367
0.21052631578947367
0.2368421052631579
0.21052631578947367
0.21052631578947367
0.2368421052631579
0.23684210526315785
0.23684210526315785
0.2631578947368421
0.2631578947368421
0.23684210526315785
0.21052631578947367
0.18421052631578946
0.21052631578947367
0.21052631578947367
0.15789473684210525
0.13157894736842105
0.13157894736842105
0.07894736842105265
0.05263157894736842
0.05263157894736842
0.07894736842105265
0.10526315789473684
0.10526315789473684
0.07894736842105265
0.07894736842105265
0.10526315789473684
0.10526315789473684
0.13157894736842105
0.1578947368421053
0.18421052631578946
0.1842105263157895
0.18421052631578946
0.1578947368421053
0.18421052631578946
0.21052631578947367
0.18421052631578946
0.18421052631578946
0.1578947368421053
0.13157894736842105
0.15789473684210525
0.13157894736842105
0.10526315789473684
0.10526315789473684
0.07894736842105265
0.05263157894736842
0.05263157894736842
0.07894736842105265
0.07894736842105265
0.07894736842105265
0.02631578947368421
0.02631578947368421
0.02631578947368421
0.02631578947368421
0.02631578947368421
0.05263157894736842
0.05263157894736842
0.05263157894736842
0.13157894736842105
0.5263157894736843
0.842105263157895
1.3157894736842104
1.684210526315789
2.184210526315789
2.6842105263157894
3.184210526315789
3.6578947368421044
4.157894736842107
4.526315789473686
4.55263157894737
4.7368421052631575
4.763157894736842
4.921052631578949
4.921052631578947
4.894736842105265
4.894736842105263
4.94736842105263
4.973684210526316
5.078947368421054
5.026315789473685
4.973684210526318
4.8684210526315805
4.605263157894736
4.473684210526317
4.394736842105263
4.2368421052631575
4.13157894736842
3.921052631578947
3.7631578947368416
3.6842105263157894
3.578947368421052
3.5263157894736845
3.4210526315789487
3.3157894736842115
3.2105263157894743
3.1578947368421044
3.078947368421052
3.078947368421052
2.8684210526315783
2.9736842105263155
2.8684210526315796
2.7894736842105265
2.947368421052632
2.8947368421052637
2.8684210526315796
2.8421052631578947
2.7894736842105265
2.6315789473684204
2.6578947368421044
2.552631578947368
2.5526315789473686
2.5000000000000004
2.421052631578948
2.447368421052632
2.3684210526315788
2.2105263157894735
2.263157894736842
2.2368421052631584
2.2368421052631575
2.2368421052631575
2.1842105263157894
2.1578947368421058
2.1315789473684212
2.0263157894736845
2.1315789473684212
2.1315789473684212
1.9736842105263155
2.052631578947368
1.9473684210526314
1.8684210526315792
1.7894736842105263
1.7105263157894737
1.6842105263157894
1.7105263157894737
1.5
1.4736842105263155
1.3684210526315788
1.236842105263158
1.210526315789474
1.1842105263157896
1.157894736842105
1.18421052631579
1.1315789473684212
1.0263157894736845
1.0789473684210529
1.0526315789473684
1.0
0.9473684210526319
1.0000000000000004
0.8157894736842106
0.8157894736842104
0.736842105263158
0.6578947368421052
0.7105263157894737
0.605263157894737
0.605263157894737
0.6842105263157895
0.6842105263157895
0.5789473684210527
0.6315789473684212
0.6315789473684212
0.5789473684210527
0.5789473684210527
0.5
0.5263157894736842
0.4736842105263158
0.39473684210526316
0.34210526315789475
0.3684210526315789
0.34210526315789475
0.2894736842105263
0.3157894736842106
0.3157894736842105
0.3157894736842105
0.3157894736842105
0.28947368421052627
0.3157894736842105
0.3421052631578947
0.3157894736842105
0.3157894736842105
0.3157894736842105
0.28947368421052627
0.2631578947368421
0.26315789473684215
0.2631578947368421
0.34210526315789475
0.2894736842105263
0.3421052631578947
0.34210526315789475
0.39473684210526316
0.4473684210526316
0.4736842105263158
0.5
0.5
0.4736842105263158
0.4473684210526316
0.4736842105263158
0.42105263157894735
0.39473684210526316
0.34210526315789475
0.26315789473684215
0.2368421052631579
0.18421052631578946
0.15789473684210525
0.15789473684210525
0.10526315789473684
0.10526315789473684
0.07894736842105265
0.07894736842105265
0.05263157894736842
0.05263157894736842
0.10526315789473684
0.1578947368421053
0.21052631578947367
0.23684210526315785
0.3157894736842105
0.2894736842105263
0.34210526315789475
0.39473684210526316
0.39473684210526316
0.42105263157894735
0.3684210526315789
0.34210526315789475
0.2894736842105263
0.2631578947368421
0.18421052631578946
0.21052631578947367
0.1578947368421053
0.10526315789473684
0.10526315789473684
0.07894736842105265
0.07894736842105265
0.07894736842105265
0.07894736842105265
0.05263157894736842
0.07894736842105265
0.05263157894736842
0.05263157894736842
0.05263157894736842
0.05263157894736842
0.05263157894736842
0.07894736842105265
0.05263157894736842
0.07894736842105263
0.10526315789473684
0.10526315789473684
0.13157894736842105
0.15789473684210525
0.15789473684210525
0.15789473684210525
0.15789473684210525
0.15789473684210525
0.15789473684210525
0.13157894736842105
0.10526315789473684
0.07894736842105263
0.05263157894736842
0.02631578947368421
0.02631578947368421
0.02631578947368421
0.02631578947368421
0.0
0.0
0.0
0.02631578947368421
0.02631578947368421
0.02631578947368421
0.02631578947368421
0.02631578947368421
0.02631578947368421
0.05263157894736842
0.05263157894736842
0.05263157894736842
0.05263157894736842
0.02631578947368421
0.02631578947368421
0.02631578947368421
0.02631578947368421
0.02631578947368421
0.02631578947368421
0.0
0.0
0.0
0.0
0.0
0.0
0.02631578947368421
0.05263157894736842
0.05263157894736842
0.07894736842105263
0.07894736842105263
0.10526315789473684
0.10526315789473684
0.13157894736842105
0.13157894736842105
0.13157894736842105
0.1578947368421053
0.1578947368421053
0.1842105263157895
0.18421052631578946
0.18421052631578946
0.1578947368421053
0.1578947368421053
0.13157894736842105
0.13157894736842105
0.13157894736842105
0.07894736842105263
0.07894736842105265
0.05263157894736842
0.02631578947368421
0.02631578947368421
0.02631578947368421
0.02631578947368421
0.02631578947368421
0.02631578947368421
0.02631578947368421
0.02631578947368421
0.0
0.0
0.0
0.0
0.0
0.0
0.0
0.0
0.0
0.0
0.0
0.0
0.0
0.0
0.0
0.0
0.0
0.0
0.0
0.0
0.0
0.0
0.0
0.0
0.0
0.0
0.0
0.0
0.02631578947368421
0.02631578947368421
0.02631578947368421
0.05263157894736842
0.05263157894736842
0.05263157894736842
0.05263157894736842
0.05263157894736842
0.05263157894736842
0.05263157894736842
0.02631578947368421
0.02631578947368421
0.02631578947368421
0.0
0.0
0.0
0.0
0.0
0.0
0.0
0.0
0.0
0.0
0.02631578947368421
0.02631578947368421
0.05263157894736842
0.05263157894736842
0.05263157894736842
0.05263157894736842
0.05263157894736842
0.05263157894736842
0.05263157894736842
0.05263157894736842
0.02631578947368421
0.02631578947368421
0.0
0.0
0.0
0.0
0.0
0.0
0.0
0.0
0.0
0.02631578947368421
0.02631578947368421
0.02631578947368421
0.02631578947368421
0.02631578947368421
0.02631578947368421
0.02631578947368421
0.02631578947368421
0.02631578947368421
0.02631578947368421
0.0
0.0
0.0
0.0
0.0
0.0
0.0
0.0
0.0
0.0
0.0
0.0
0.0
0.0
0.0
0.0
0.0
0.0
0.02631578947368421
0.02631578947368421
0.02631578947368421
0.05263157894736842
0.05263157894736842
0.07894736842105265
0.10526315789473684
0.10526315789473684
0.13157894736842105
0.15789473684210525
0.15789473684210525
0.21052631578947367
0.21052631578947367
0.18421052631578946
0.18421052631578946
0.1578947368421053
0.13157894736842105
0.13157894736842105
0.13157894736842105
0.10526315789473684
0.07894736842105265
0.05263157894736842
0.05263157894736842
0.05263157894736842
0.07894736842105265
0.07894736842105265
0.07894736842105265
0.10526315789473684
0.07894736842105263
0.07894736842105263
0.07894736842105263
0.05263157894736842
0.05263157894736842
0.05263157894736842
0.02631578947368421
0.02631578947368421
0.02631578947368421
0.0
0.0
0.0
0.0
0.0
0.0
0.0
0.0
0.0
0.0
0.0
0.0
0.02631578947368421
0.02631578947368421
0.02631578947368421
0.02631578947368421
0.02631578947368421
0.02631578947368421
0.02631578947368421
0.02631578947368421
0.02631578947368421
0.02631578947368421
0.0
0.0
0.0
0.0
0.0
0.0
0.0
0.0
0.0
0.0
0.0
0.0
0.0
0.0
0.0
0.0
0.02631578947368421
0.05263157894736842
0.07894736842105263
0.10526315789473684
0.10526315789473684
0.13157894736842105
0.15789473684210525
0.15789473684210525
0.15789473684210525
0.15789473684210525
0.13157894736842105
0.10526315789473684
0.07894736842105263
0.05263157894736842
0.07894736842105265
0.05263157894736842
0.05263157894736842
0.05263157894736842
0.05263157894736842
0.05263157894736842
0.05263157894736842
0.05263157894736842
0.05263157894736842
0.05263157894736842
0.02631578947368421
0.02631578947368421
0.0
0.0
0.0
0.0
0.0
0.0
0.0
0.0
0.0
0.0
0.0
0.02631578947368421
0.02631578947368421
0.02631578947368421
0.05263157894736842
0.05263157894736842
0.05263157894736842
0.05263157894736842
0.05263157894736842
0.05263157894736842
0.07894736842105263
0.05263157894736842
0.05263157894736842
0.07894736842105263
0.05263157894736842
0.05263157894736842
0.05263157894736842
0.05263157894736842
0.05263157894736842
0.05263157894736842
0.02631578947368421
0.02631578947368421
0.02631578947368421
0.0
0.0
0.02631578947368421
0.02631578947368421
0.07894736842105265
0.07894736842105265
