# Supplementary material for: Obesity dysregulates feeding-evoked response dynamics in hypothalamic satiety neurons
Source: Sci Rep. 2025 Oct 14;15:35837. doi: 10.1038/s41598-025-19800-2 (PMC12521569; doi:10.1038/s41598-025-19800-2)
Supplement: Supplementary file 2 — Supplementary Material 2. [file 41598_2025_19800_MOESM2_ESM.zip › Fig 1/Fig 1ef NCD and HFD/mean_licking_MPK122_16.csv]

0.2040816326530612
0.1020408163265306
0.06802721088435373
0.1020408163265306
0.0816326530612245
0.06802721088435373
0.05830903790087463
0.0510204081632653
0.045351473922902494
0.04081632653061225
0.020408163265306124
0.020408163265306124
0.020408163265306124
0.0
0.0
0.0
0.0
0.0
0.0
0.0
0.0
0.0
0.0
0.0
0.0
0.0
0.020408163265306124
0.020408163265306124
0.04081632653061225
0.06122448979591837
0.06122448979591837
0.06122448979591837
0.06122448979591837
0.0816326530612245
0.0816326530612245
0.0816326530612245
0.06122448979591837
0.06122448979591837
0.04081632653061225
0.04081632653061225
0.06122448979591837
0.0816326530612245
0.0816326530612245
0.0816326530612245
0.1020408163265306
0.14285714285714285
0.14285714285714285
0.1836734693877551
0.2040816326530612
0.22448979591836737
0.2040816326530612
0.2040816326530612
0.2040816326530612
0.24489795918367346
0.22448979591836737
0.24489795918367346
0.24489795918367346
0.22448979591836737
0.22448979591836732
0.1836734693877551
0.22448979591836737
0.2040816326530612
0.2040816326530612
0.1836734693877551
0.1836734693877551
0.163265306122449
0.163265306122449
0.163265306122449
0.1836734693877551
0.1836734693877551
0.1836734693877551
0.22448979591836737
0.26530612244897966
0.26530612244897966
0.28571428571428575
0.2448979591836735
0.26530612244897966
0.2653061224489796
0.22448979591836737
0.2448979591836735
0.2040816326530612
0.1836734693877551
0.163265306122449
0.14285714285714285
0.163265306122449
0.2040816326530612
0.18367346938775508
0.2040816326530612
0.2040816326530612
0.2040816326530612
0.22448979591836737
0.2040816326530612
0.18367346938775508
0.1836734693877551
0.14285714285714285
0.12244897959183675
0.12244897959183675
0.1020408163265306
0.1020408163265306
0.0816326530612245
0.061224489795918366
0.1020408163265306
0.163265306122449
0.22448979591836737
0.48979591836734715
0.8571428571428572
1.142857142857142
1.4897959183673466
1.8775510204081625
2.3061224489795906
2.755102040816326
3.1632653061224487
3.4897959183673475
3.7346938775510194
3.714285714285715
3.6326530612244907
3.6938775510204076
3.6122448979591826
3.5102040816326525
3.346938775510204
3.0612244897959173
2.8775510204081622
2.6326530612244885
2.5306122448979584
2.428571428571428
2.3469387755102034
2.122448979591836
1.9183673469387743
1.7755102040816317
1.591836734693877
1.6326530612244892
1.5102040816326523
1.5306122448979593
1.448979591836734
1.5306122448979587
1.5714285714285714
1.6326530612244896
1.7346938775510203
1.795918367346938
1.959183673469388
2.0
2.2448979591836733
2.3265306122448983
2.3265306122448983
2.2448979591836733
2.2653061224489797
2.2244897959183674
2.183673469387755
2.2653061224489797
2.142857142857143
2.0408163265306123
1.8367346938775513
1.673469387755102
1.591836734693877
1.5714285714285714
1.387755102040816
1.4285714285714284
1.4489795918367343
1.2857142857142851
1.3469387755102036
1.4693877551020398
1.5510204081632641
1.6734693877551017
1.7959183673469379
1.83673469387755
2.1020408163265287
2.142857142857142
2.163265306122448
2.3877551020408156
2.306122448979591
2.224489795918367
2.2857142857142847
2.2653061224489783
2.244897959183673
2.285714285714285
2.040816326530611
1.9591836734693864
1.8775510204081618
1.7551020408163263
1.7551020408163263
1.6122448979591828
1.346938775510203
1.2244897959183667
1.1020408163265303
0.9183673469387753
0.8571428571428572
0.7346938775510206
0.6530612244897961
0.44897959183673475
0.3877551020408164
0.3877551020408164
0.3877551020408165
0.32653061224489804
0.2857142857142857
0.28571428571428575
0.2448979591836735
0.2653061224489796
0.26530612244897966
0.26530612244897966
0.2448979591836735
0.22448979591836737
0.18367346938775508
0.18367346938775508
0.2040816326530612
0.18367346938775508
0.2040816326530612
0.16326530612244897
0.14285714285714285
0.12244897959183673
0.1020408163265306
0.0816326530612245
0.06122448979591837
0.0816326530612245
0.0816326530612245
0.0816326530612245
0.04081632653061225
0.04081632653061225
0.04081632653061225
0.04081632653061225
0.06122448979591837
0.0816326530612245
0.0816326530612245
0.06122448979591837
0.04081632653061225
0.06122448979591837
0.06122448979591837
0.06122448979591837
0.06122448979591837
0.06122448979591837
0.04081632653061225
0.020408163265306124
0.020408163265306124
0.020408163265306124
0.020408163265306124
0.0
0.0
0.0
0.0
0.0
0.0
0.0
0.0
0.0
0.0
0.0
0.0
0.0
0.0
0.0
0.0
0.0
0.0
0.0
0.0
0.0
0.0
0.0
0.0
0.0
0.0
0.0
0.0
0.0
0.0
0.0
0.0
0.0
0.0
0.0
0.020408163265306124
0.020408163265306124
0.020408163265306124
0.020408163265306124
0.020408163265306124
0.020408163265306124
0.020408163265306124
0.020408163265306124
0.020408163265306124
0.020408163265306124
0.0
0.020408163265306124
0.04081632653061225
0.04081632653061225
0.04081632653061225
0.04081632653061225
0.04081632653061225
0.04081632653061225
0.06122448979591837
0.1020408163265306
0.12244897959183673
0.12244897959183673
0.12244897959183675
0.16326530612244897
0.16326530612244897
0.1836734693877551
0.2040816326530612
0.2040816326530612
0.22448979591836737
0.2040816326530612
0.18367346938775508
0.18367346938775508
0.2040816326530612
0.16326530612244897
0.18367346938775508
0.18367346938775508
0.16326530612244897
0.18367346938775508
0.163265306122449
0.14285714285714285
0.163265306122449
0.163265306122449
0.12244897959183673
0.14285714285714285
0.12244897959183673
0.12244897959183673
0.12244897959183673
0.1020408163265306
0.0816326530612245
0.0816326530612245
0.061224489795918366
0.04081632653061225
0.04081632653061225
0.020408163265306124
0.020408163265306124
0.020408163265306124
0.020408163265306124
0.020408163265306124
0.020408163265306124
0.020408163265306124
0.020408163265306124
0.020408163265306124
0.020408163265306124
0.020408163265306124
0.020408163265306124
0.0
0.0
0.0
0.0
0.0
0.0
0.0
0.0
0.0
0.0
0.0
0.0
0.0
0.0
0.0
0.0
0.0
0.0
0.0
0.0
0.0
0.0
0.0
0.0
0.0
0.0
0.0
0.020408163265306124
0.020408163265306124
0.020408163265306124
0.020408163265306124
0.020408163265306124
0.020408163265306124
0.020408163265306124
0.020408163265306124
0.020408163265306124
0.020408163265306124
0.0
0.0
0.0
0.0
0.0
0.0
0.0
0.0
0.0
0.0
0.0
0.0
0.0
0.0
0.0
0.0
0.0
0.0
0.0
0.0
0.0
0.0
0.0
0.020408163265306124
0.020408163265306124
0.04081632653061225
0.04081632653061225
0.04081632653061225
0.04081632653061225
0.04081632653061225
0.061224489795918366
0.0816326530612245
0.0816326530612245
0.0816326530612245
0.0816326530612245
0.06122448979591837
0.06122448979591837
0.06122448979591837
0.06122448979591837
0.06122448979591837
0.04081632653061225
0.020408163265306124
0.020408163265306124
0.0
0.0
0.0
0.0
0.0
0.0
0.0
0.0
0.0
0.0
0.0
0.0
0.0
0.0
0.0
0.0
0.0
0.0
0.0
0.0
0.0
0.0
0.0
0.06122448979591837
0.0816326530612245
0.12244897959183673
0.14285714285714285
0.16326530612244897
0.16326530612244897
0.16326530612244897
0.22448979591836737
0.2448979591836735
0.2448979591836735
0.2040816326530612
0.2040816326530612
0.18367346938775508
0.16326530612244897
0.16326530612244897
0.2040816326530612
0.22448979591836737
0.2040816326530612
0.1836734693877551
0.1836734693877551
0.16326530612244897
0.14285714285714288
0.14285714285714285
0.163265306122449
0.163265306122449
0.14285714285714285
0.14285714285714285
0.12244897959183673
0.14285714285714285
0.14285714285714285
0.163265306122449
0.163265306122449
0.18367346938775508
0.1836734693877551
0.163265306122449
0.1836734693877551
0.163265306122449
0.14285714285714285
0.12244897959183675
0.14285714285714288
0.12244897959183675
0.12244897959183675
0.1020408163265306
0.1020408163265306
0.12244897959183675
0.0816326530612245
0.0816326530612245
0.1020408163265306
0.1020408163265306
0.0816326530612245
0.1020408163265306
0.1020408163265306
0.12244897959183673
0.1020408163265306
0.12244897959183675
0.12244897959183675
0.14285714285714285
0.14285714285714285
0.14285714285714285
0.163265306122449
0.14285714285714285
0.14285714285714285
0.12244897959183673
0.12244897959183673
0.0816326530612245
0.0816326530612245
0.06122448979591837
0.06122448979591837
0.0816326530612245
0.06122448979591837
0.06122448979591837
0.06122448979591837
0.06122448979591837
0.06122448979591837
0.06122448979591837
0.0816326530612245
0.0816326530612245
0.06122448979591837
0.06122448979591837
0.0816326530612245
0.0816326530612245
0.1020408163265306
0.12244897959183673
0.12244897959183673
0.14285714285714285
0.16326530612244897
0.16326530612244897
0.16326530612244897
0.14285714285714285
0.12244897959183673
0.14285714285714285
0.14285714285714285
0.12244897959183673
0.12244897959183673
0.12244897959183673
0.12244897959183675
0.14285714285714285
0.14285714285714285
0.163265306122449
0.163265306122449
0.163265306122449
0.14285714285714285
0.14285714285714285
0.14285714285714285
0.14285714285714285
0.12244897959183673
0.12244897959183673
0.14285714285714285
0.12244897959183673
0.12244897959183673
0.12244897959183673
0.12244897959183673
0.1020408163265306
0.12244897959183673
0.12244897959183673
0.1020408163265306
0.1020408163265306
0.1020408163265306
0.1020408163265306
0.12244897959183673
0.1020408163265306
0.12244897959183673
0.14285714285714285
0.12244897959183673
0.1020408163265306
0.12244897959183675
0.12244897959183675
0.12244897959183675
0.14285714285714285
0.14285714285714285
0.14285714285714285
0.14285714285714285
0.14285714285714285
0.14285714285714285
0.163265306122449
0.14285714285714288
0.12244897959183673
0.12244897959183673
0.12244897959183673
0.1020408163265306
0.12244897959183673
0.1020408163265306
0.1020408163265306
0.1020408163265306
0.12244897959183673
0.12244897959183673
0.16326530612244897
0.14285714285714285
0.12244897959183673
0.12244897959183673
0.1020408163265306
0.1020408163265306
0.0816326530612245
0.0816326530612245
0.06122448979591837
0.06122448979591837
0.020408163265306124
0.020408163265306124
0.020408163265306124
0.020408163265306124
0.020408163265306124
0.020408163265306124
0.020408163265306124
0.020408163265306124
