# Supplementary material for: Obesity dysregulates feeding-evoked response dynamics in hypothalamic satiety neurons
Source: Sci Rep. 2025 Oct 14;15:35837. doi: 10.1038/s41598-025-19800-2 (PMC12521569; doi:10.1038/s41598-025-19800-2)
Supplement: Supplementary file 2 — Supplementary Material 2. [file 41598_2025_19800_MOESM2_ESM.zip › Fig 1/Fig 1ef NCD and HFD/mean_licking_MPK122_17.csv]

0.39215686274509803
0.19607843137254902
0.261437908496732
0.19607843137254902
0.19607843137254902
0.1633986928104575
0.1400560224089636
0.14705882352941177
0.13071895424836605
0.13725490196078433
0.11764705882352942
0.11764705882352942
0.11764705882352941
0.1568627450980392
0.1568627450980392
0.19607843137254902
0.23529411764705885
0.21568627450980396
0.27450980392156865
0.29411764705882354
0.27450980392156865
0.3137254901960784
0.29411764705882354
0.27450980392156865
0.2941176470588235
0.29411764705882354
0.27450980392156865
0.3137254901960784
0.2549019607843137
0.2549019607843137
0.27450980392156865
0.2549019607843137
0.2549019607843137
0.2549019607843137
0.23529411764705882
0.23529411764705882
0.21568627450980388
0.196078431372549
0.23529411764705885
0.21568627450980396
0.23529411764705882
0.23529411764705882
0.27450980392156865
0.2549019607843137
0.27450980392156865
0.2549019607843137
0.27450980392156865
0.29411764705882354
0.2549019607843137
0.29411764705882354
0.27450980392156865
0.29411764705882354
0.2549019607843137
0.29411764705882354
0.2549019607843137
0.2549019607843137
0.2549019607843137
0.2549019607843137
0.27450980392156865
0.21568627450980388
0.21568627450980388
0.19607843137254902
0.1764705882352941
0.1568627450980392
0.19607843137254902
0.21568627450980396
0.19607843137254902
0.1764705882352941
0.1764705882352941
0.19607843137254902
0.1764705882352941
0.19607843137254902
0.21568627450980396
0.23529411764705882
0.21568627450980396
0.19607843137254902
0.2549019607843137
0.27450980392156865
0.3137254901960784
0.3529411764705883
0.4117647058823529
0.4313725490196079
0.41176470588235287
0.4117647058823529
0.4117647058823529
0.4117647058823529
0.3529411764705882
0.3333333333333333
0.3333333333333333
0.3137254901960784
0.3137254901960784
0.3137254901960784
0.3333333333333333
0.3529411764705882
0.3529411764705882
0.3529411764705882
0.37254901960784315
0.41176470588235287
0.37254901960784315
0.3529411764705882
0.3333333333333333
0.3333333333333333
0.7843137254901962
1.176470588235294
1.7843137254901953
2.3725490196078427
2.921568627450979
3.450980392156864
4.137254901960786
4.862745098039215
5.333333333333331
5.823529411764705
6.058823529411763
6.215686274509804
6.235294117647058
6.254901960784314
6.313725490196079
6.333333333333334
6.19607843137255
5.901960784313727
5.882352941176471
5.843137254901963
5.647058823529414
5.54901960784314
5.235294117647059
5.11764705882353
4.882352941176471
4.647058823529411
4.568627450980391
4.450980392156861
4.392156862745097
4.313725490196077
4.176470588235294
4.039215686274511
4.117647058823531
3.980392156862745
4.0
4.058823529411765
4.039215686274511
4.03921568627451
4.0
3.8431372549019613
3.8235294117647056
3.647058823529412
3.4901960784313735
3.4509803921568634
3.3921568627450975
3.215686274509804
3.098039215686274
3.0784313725490193
2.92156862745098
2.88235294117647
2.8235294117647047
2.901960784313724
2.9607843137254894
2.901960784313724
2.84313725490196
2.803921568627451
2.6470588235294112
2.588235294117647
2.7450980392156863
2.7254901960784315
2.705882352941176
2.764705882352941
2.686274509803922
2.666666666666667
2.686274509803921
2.7254901960784306
2.705882352941176
2.803921568627451
2.627450980392157
2.6470588235294117
2.6862745098039214
2.529411764705882
2.568627450980392
2.5882352941176467
2.490196078431372
2.5294117647058822
2.549019607843137
2.4705882352941173
2.5294117647058822
2.509803921568627
2.4901960784313717
2.4901960784313717
2.411764705882353
2.411764705882353
2.411764705882353
2.352941176470588
2.3333333333333335
2.313725490196078
2.235294117647059
2.1960784313725483
2.1176470588235285
2.078431372549019
2.0588235294117645
1.96078431372549
1.9215686274509793
1.8235294117647058
1.8039215686274503
1.7450980392156867
1.6470588235294117
1.607843137254902
1.450980392156863
1.4705882352941178
1.3921568627450978
1.3137254901960782
1.2352941176470587
1.196078431372549
1.1176470588235294
1.03921568627451
1.0196078431372548
0.9999999999999999
1.0392156862745097
0.9803921568627451
0.9999999999999999
1.0392156862745097
0.9607843137254901
0.9215686274509804
0.9607843137254902
0.8823529411764707
0.8823529411764703
0.8235294117647057
0.7647058823529412
0.7450980392156864
0.7254901960784315
0.7058823529411766
0.7647058823529412
0.7843137254901961
0.7254901960784315
0.7647058823529412
0.7254901960784315
0.6862745098039216
0.7450980392156861
0.7058823529411764
0.6862745098039216
0.6862745098039216
0.7058823529411764
0.7647058823529412
0.7450980392156863
0.7058823529411766
0.7058823529411764
0.7058823529411764
0.6666666666666667
0.6862745098039216
0.6666666666666667
0.5686274509803922
0.5882352941176471
0.4901960784313726
0.5294117647058825
0.4901960784313726
0.4901960784313726
0.5294117647058825
0.5294117647058825
0.5098039215686274
0.4901960784313725
0.5294117647058825
0.4117647058823529
0.4117647058823529
0.39215686274509803
0.4117647058823529
0.45098039215686275
0.45098039215686275
0.41176470588235287
0.41176470588235287
0.41176470588235287
0.392156862745098
0.4509803921568628
0.4117647058823529
0.37254901960784315
0.4117647058823529
0.41176470588235287
0.41176470588235287
0.4509803921568628
0.4509803921568628
0.43137254901960775
0.4509803921568628
0.45098039215686286
0.4705882352941177
0.49019607843137253
0.5098039215686274
0.45098039215686275
0.41176470588235287
0.39215686274509803
0.3529411764705883
0.37254901960784315
0.37254901960784315
0.3137254901960784
0.3137254901960785
0.3137254901960785
0.27450980392156865
0.3137254901960784
0.37254901960784315
0.39215686274509803
0.39215686274509803
0.37254901960784315
0.3137254901960784
0.33333333333333337
0.3137254901960784
0.29411764705882354
0.2745098039215687
0.23529411764705882
0.19607843137254904
0.1568627450980392
0.1764705882352941
0.1568627450980392
0.1764705882352941
0.196078431372549
0.196078431372549
0.1764705882352941
0.1568627450980392
0.13725490196078433
0.11764705882352941
0.13725490196078433
0.11764705882352941
0.1568627450980392
0.19607843137254902
0.196078431372549
0.2549019607843138
0.27450980392156865
0.3137254901960784
0.3529411764705883
0.37254901960784315
0.39215686274509803
0.4117647058823529
0.4117647058823529
0.3725490196078432
0.3529411764705883
0.29411764705882354
0.29411764705882354
0.27450980392156865
0.2549019607843137
0.21568627450980388
0.1764705882352941
0.21568627450980396
0.19607843137254902
0.1764705882352941
0.1764705882352941
0.19607843137254902
0.19607843137254902
0.17647058823529416
0.23529411764705882
0.23529411764705882
0.2549019607843137
0.23529411764705882
0.2549019607843137
0.27450980392156865
0.27450980392156865
0.2549019607843137
0.27450980392156865
0.27450980392156865
0.21568627450980396
0.23529411764705882
0.19607843137254902
0.1568627450980392
0.1764705882352941
0.1568627450980392
0.13725490196078433
0.1568627450980392
0.13725490196078433
0.1568627450980392
0.1568627450980392
0.1764705882352941
0.1764705882352941
0.19607843137254902
0.1568627450980392
0.1764705882352941
0.19607843137254902
0.1764705882352941
0.1764705882352941
0.1568627450980392
0.1568627450980392
0.11764705882352941
0.11764705882352941
0.11764705882352941
0.13725490196078433
0.1568627450980392
0.13725490196078433
0.1764705882352941
0.1568627450980392
0.1764705882352941
0.17647058823529416
0.17647058823529416
0.19607843137254902
0.19607843137254902
0.1568627450980392
0.11764705882352941
0.11764705882352941
0.0784313725490196
0.09803921568627451
0.0784313725490196
0.0784313725490196
0.0784313725490196
0.058823529411764705
0.0392156862745098
0.0392156862745098
0.0392156862745098
0.0784313725490196
0.09803921568627451
0.09803921568627451
0.11764705882352942
0.09803921568627451
0.11764705882352941
0.11764705882352941
0.11764705882352941
0.11764705882352941
0.11764705882352941
0.0784313725490196
0.05882352941176471
0.05882352941176471
0.0784313725490196
0.0784313725490196
0.0784313725490196
0.0784313725490196
0.09803921568627451
0.09803921568627451
0.09803921568627451
0.09803921568627451
0.11764705882352941
0.11764705882352941
0.09803921568627451
0.11764705882352942
0.13725490196078433
0.1568627450980392
0.13725490196078433
0.196078431372549
0.27450980392156865
0.29411764705882354
0.3137254901960784
0.3333333333333333
0.3529411764705882
0.37254901960784315
0.3529411764705882
0.3529411764705882
0.37254901960784315
0.33333333333333337
0.2549019607843137
0.2549019607843137
0.23529411764705882
0.23529411764705882
0.19607843137254902
0.1764705882352941
0.1568627450980392
0.13725490196078433
0.11764705882352942
0.11764705882352942
0.11764705882352942
0.09803921568627451
0.13725490196078433
0.13725490196078433
0.1568627450980392
0.1764705882352941
0.1764705882352941
0.21568627450980388
0.23529411764705882
0.2549019607843137
0.27450980392156865
0.29411764705882354
0.29411764705882354
0.27450980392156865
0.29411764705882354
0.2549019607843137
0.29411764705882354
0.29411764705882354
0.29411764705882354
0.2549019607843137
0.23529411764705882
0.21568627450980388
0.1568627450980392
0.13725490196078433
0.11764705882352942
0.13725490196078433
0.11764705882352941
0.09803921568627451
0.0784313725490196
0.0784313725490196
0.0784313725490196
0.13725490196078433
0.19607843137254902
0.23529411764705882
0.23529411764705882
0.23529411764705885
0.21568627450980396
0.19607843137254902
0.19607843137254902
0.19607843137254902
0.19607843137254902
0.13725490196078433
0.0784313725490196
0.05882352941176471
0.0392156862745098
0.0196078431372549
0.0196078431372549
0.0392156862745098
0.0392156862745098
0.05882352941176471
0.0784313725490196
0.09803921568627451
0.11764705882352942
0.13725490196078433
0.1568627450980392
0.1568627450980392
0.1568627450980392
0.1568627450980392
0.19607843137254902
0.19607843137254902
0.21568627450980396
0.21568627450980388
0.19607843137254902
0.19607843137254902
0.23529411764705885
0.2549019607843138
0.2745098039215687
0.27450980392156865
0.23529411764705885
0.23529411764705882
0.196078431372549
0.196078431372549
0.196078431372549
0.1568627450980392
0.09803921568627451
0.0784313725490196
0.05882352941176471
0.0392156862745098
0.0392156862745098
0.0196078431372549
0.0196078431372549
0.0
0.0
0.0
0.0196078431372549
0.0196078431372549
0.0196078431372549
0.0196078431372549
0.0196078431372549
0.0392156862745098
0.05882352941176471
0.05882352941176471
0.05882352941176471
0.05882352941176471
0.0392156862745098
0.05882352941176471
0.05882352941176471
0.05882352941176471
0.05882352941176471
0.0392156862745098
0.0196078431372549
0.0196078431372549
0.0196078431372549
0.0196078431372549
0.0392156862745098
0.0196078431372549
0.05882352941176471
0.05882352941176471
0.09803921568627451
0.11764705882352942
0.13725490196078433
0.1568627450980392
0.1764705882352941
0.21568627450980388
0.23529411764705885
0.27450980392156865
0.27450980392156865
0.27450980392156865
0.2745098039215687
0.27450980392156865
0.2745098039215687
0.2549019607843138
0.2549019607843138
0.21568627450980396
0.19607843137254902
0.17647058823529416
0.13725490196078433
0.19607843137254902
0.1764705882352941
0.19607843137254902
0.23529411764705885
0.27450980392156865
0.27450980392156865
0.3137254901960784
0.29411764705882354
0.3137254901960784
0.3137254901960784
0.2549019607843137
0.23529411764705882
0.21568627450980396
0.1568627450980392
0.1568627450980392
0.1764705882352941
0.1568627450980392
0.21568627450980396
0.1764705882352941
0.19607843137254902
0.21568627450980396
0.23529411764705882
0.21568627450980396
0.27450980392156865
0.2549019607843137
0.23529411764705882
0.23529411764705882
0.1764705882352941
0.1764705882352941
