# Supplementary material for: Obesity dysregulates feeding-evoked response dynamics in hypothalamic satiety neurons
Source: Sci Rep. 2025 Oct 14;15:35837. doi: 10.1038/s41598-025-19800-2 (PMC12521569; doi:10.1038/s41598-025-19800-2)
Supplement: Supplementary file 2 — Supplementary Material 2. [file 41598_2025_19800_MOESM2_ESM.zip › Fig 1/Fig 1ef NCD and HFD/mean_licking_MPK122_18.csv]

0.0
0.0
0.0
0.0
0.0
0.0
0.0
0.02551020408163265
0.022675736961451247
0.020408163265306124
0.020408163265306124
0.020408163265306124
0.020408163265306124
0.020408163265306124
0.020408163265306124
0.020408163265306124
0.020408163265306124
0.0
0.0
0.0
0.0
0.0
0.0
0.0
0.0
0.0
0.0
0.020408163265306124
0.020408163265306124
0.020408163265306124
0.020408163265306124
0.020408163265306124
0.020408163265306124
0.020408163265306124
0.020408163265306124
0.020408163265306124
0.020408163265306124
0.0
0.0
0.0
0.020408163265306124
0.020408163265306124
0.04081632653061225
0.04081632653061225
0.04081632653061225
0.04081632653061225
0.04081632653061225
0.04081632653061225
0.04081632653061225
0.06122448979591837
0.04081632653061225
0.06122448979591837
0.06122448979591837
0.1020408163265306
0.1020408163265306
0.12244897959183675
0.14285714285714285
0.163265306122449
0.163265306122449
0.163265306122449
0.18367346938775508
0.163265306122449
0.14285714285714285
0.1020408163265306
0.1020408163265306
0.0816326530612245
0.061224489795918366
0.04081632653061225
0.06122448979591837
0.0816326530612245
0.06122448979591837
0.06122448979591837
0.0816326530612245
0.1020408163265306
0.1020408163265306
0.1020408163265306
0.1020408163265306
0.1020408163265306
0.0816326530612245
0.04081632653061225
0.04081632653061225
0.06122448979591837
0.04081632653061225
0.020408163265306124
0.020408163265306124
0.020408163265306124
0.020408163265306124
0.020408163265306124
0.020408163265306124
0.020408163265306124
0.020408163265306124
0.020408163265306124
0.04081632653061225
0.06122448979591837
0.06122448979591837
0.06122448979591837
0.06122448979591837
0.06122448979591837
0.06122448979591837
0.0816326530612245
0.1020408163265306
0.1020408163265306
0.16326530612244897
0.6734693877551023
1.2653061224489792
1.8571428571428563
2.3673469387755093
2.979591836734694
3.6734693877551026
4.2857142857142865
4.877551020408163
5.428571428571427
5.9387755102040805
6.183673469387757
6.204081632653063
6.163265306122448
6.142857142857144
6.040816326530614
5.9183673469387745
5.857142857142858
5.6734693877551035
5.571428571428573
5.346938775510205
4.959183673469388
4.8775510204081645
4.693877551020406
4.448979591836732
4.408163265306121
4.224489795918367
4.040816326530612
4.0
3.918367346938776
3.8163265306122445
3.8571428571428585
3.612244897959185
3.530612244897961
3.571428571428572
3.367346938775511
3.3469387755102042
3.367346938775512
3.2244897959183696
3.1836734693877555
3.183673469387756
3.0816326530612246
3.1020408163265305
3.061224489795919
3.0
3.0408163265306114
2.8979591836734686
2.7551020408163263
2.73469387755102
2.693877551020407
2.816326530612245
2.7142857142857135
2.836734693877551
2.9591836734693873
3.0204081632653064
2.999999999999999
3.061224489795916
3.122448979591836
3.1836734693877555
3.244897959183673
3.1836734693877555
3.244897959183673
3.183673469387754
3.122448979591837
3.204081632653061
3.3061224489795924
3.3877551020408165
3.428571428571429
3.4489795918367343
3.3877551020408165
3.4897959183673475
3.4489795918367347
3.5306122448979598
3.6530612244897975
3.530612244897961
3.387755102040815
3.346938775510204
3.183673469387755
3.244897959183674
3.244897959183673
3.0612244897959178
3.1632653061224483
3.020408163265305
2.9387755102040813
3.0408163265306114
3.040816326530612
2.9183673469387745
2.8775510204081636
2.63265306122449
2.510204081632654
2.367346938775511
2.1632653061224487
1.9795918367346936
1.714285714285714
1.5306122448979589
1.408163265306122
1.2653061224489792
1.204081632653061
1.1836734693877553
1.1020408163265307
1.0816326530612244
1.0612244897959184
1.0408163265306123
1.0204081632653061
0.9387755102040816
0.8571428571428572
0.8775510204081634
0.8367346938775511
0.7959183673469388
0.7346938775510203
0.6734693877551021
0.5918367346938777
0.5306122448979592
0.5102040816326531
0.489795918367347
0.489795918367347
0.44897959183673475
0.4081632653061224
0.4489795918367348
0.4285714285714287
0.40816326530612257
0.3673469387755102
0.34693877551020424
0.30612244897959195
0.2653061224489796
0.22448979591836737
0.2040816326530612
0.2040816326530612
0.12244897959183673
0.12244897959183673
0.14285714285714288
0.1836734693877551
0.2040816326530612
0.2040816326530612
0.18367346938775508
0.2040816326530612
0.2040816326530612
0.18367346938775508
0.1836734693877551
0.1836734693877551
0.1836734693877551
0.1836734693877551
0.163265306122449
0.1836734693877551
0.2040816326530612
0.1836734693877551
0.18367346938775508
0.22448979591836737
0.2448979591836735
0.24489795918367346
0.26530612244897966
0.2448979591836735
0.22448979591836737
0.2448979591836735
0.22448979591836737
0.22448979591836737
0.20408163265306128
0.2244897959183674
0.22448979591836732
0.22448979591836732
0.20408163265306128
0.22448979591836732
0.2857142857142857
0.2653061224489796
0.2653061224489796
0.30612244897959184
0.3469387755102041
0.30612244897959195
0.28571428571428575
0.30612244897959184
0.28571428571428575
0.24489795918367346
0.18367346938775508
0.1836734693877551
0.20408163265306128
0.16326530612244897
0.14285714285714285
0.12244897959183675
0.12244897959183675
0.12244897959183673
0.14285714285714288
0.16326530612244897
0.16326530612244897
0.14285714285714288
0.163265306122449
0.163265306122449
0.163265306122449
0.2040816326530612
0.18367346938775508
0.14285714285714285
0.12244897959183675
0.14285714285714285
0.163265306122449
0.163265306122449
0.16326530612244897
0.16326530612244897
0.1836734693877551
0.14285714285714285
0.163265306122449
0.18367346938775508
0.18367346938775508
0.14285714285714288
0.12244897959183673
0.12244897959183673
0.0816326530612245
0.0816326530612245
0.04081632653061225
0.04081632653061225
0.020408163265306124
0.0
0.0
0.0
0.0
0.0
0.0
0.0
0.0
0.0
0.0
0.0
0.0
0.0
0.020408163265306124
0.020408163265306124
0.020408163265306124
0.020408163265306124
0.020408163265306124
0.020408163265306124
0.04081632653061225
0.04081632653061225
0.04081632653061225
0.04081632653061225
0.020408163265306124
0.020408163265306124
0.020408163265306124
0.020408163265306124
0.020408163265306124
0.020408163265306124
0.0
0.0
0.0
0.0
0.0
0.0
0.0
0.020408163265306124
0.020408163265306124
0.020408163265306124
0.020408163265306124
0.020408163265306124
0.020408163265306124
0.020408163265306124
0.020408163265306124
0.04081632653061225
0.06122448979591837
0.04081632653061225
0.04081632653061225
0.06122448979591837
0.0816326530612245
0.0816326530612245
0.0816326530612245
0.0816326530612245
0.0816326530612245
0.06122448979591837
0.04081632653061225
0.04081632653061225
0.04081632653061225
0.04081632653061225
0.04081632653061225
0.04081632653061225
0.04081632653061225
0.04081632653061225
0.04081632653061225
0.04081632653061225
0.06122448979591837
0.0816326530612245
0.0816326530612245
0.0816326530612245
0.06122448979591837
0.0816326530612245
0.1020408163265306
0.1020408163265306
0.1020408163265306
0.1020408163265306
0.0816326530612245
0.061224489795918366
0.061224489795918366
0.06122448979591837
0.06122448979591837
0.06122448979591837
0.04081632653061225
0.04081632653061225
0.04081632653061225
0.04081632653061225
0.04081632653061225
0.04081632653061225
0.04081632653061225
0.020408163265306124
0.020408163265306124
0.0
0.0
0.0
0.0
0.0
0.0
0.0
0.0
0.020408163265306124
0.020408163265306124
0.020408163265306124
0.020408163265306124
0.020408163265306124
0.020408163265306124
0.020408163265306124
0.020408163265306124
0.020408163265306124
0.020408163265306124
0.0
0.0
0.0
0.0
0.0
0.0
0.020408163265306124
0.020408163265306124
0.04081632653061225
0.04081632653061225
0.04081632653061225
0.04081632653061225
0.04081632653061225
0.04081632653061225
0.04081632653061225
0.06122448979591837
0.04081632653061225
0.04081632653061225
0.04081632653061225
0.04081632653061225
0.04081632653061225
0.0816326530612245
0.0816326530612245
0.1020408163265306
0.1020408163265306
0.1020408163265306
0.12244897959183673
0.12244897959183673
0.12244897959183675
0.12244897959183675
0.12244897959183675
0.0816326530612245
0.0816326530612245
0.06122448979591837
0.06122448979591837
0.04081632653061225
0.020408163265306124
0.020408163265306124
0.0
0.020408163265306124
0.020408163265306124
0.020408163265306124
0.020408163265306124
0.04081632653061225
0.06122448979591837
0.06122448979591837
0.06122448979591837
0.06122448979591837
0.06122448979591837
0.04081632653061225
0.04081632653061225
0.04081632653061225
0.04081632653061225
0.020408163265306124
0.0
0.0
0.0
0.020408163265306124
0.020408163265306124
0.020408163265306124
0.020408163265306124
0.020408163265306124
0.020408163265306124
0.020408163265306124
0.020408163265306124
0.020408163265306124
0.020408163265306124
0.0
0.0
0.0
0.0
0.0
0.0
0.0
0.0
0.0
0.0
0.0
0.0
0.0
0.0
0.0
0.0
0.0
0.0
0.0
0.0
0.0
0.020408163265306124
0.04081632653061225
0.04081632653061225
0.04081632653061225
0.04081632653061225
0.06122448979591837
0.06122448979591837
0.0816326530612245
0.0816326530612245
0.0816326530612245
0.0816326530612245
0.0816326530612245
0.1020408163265306
0.1020408163265306
0.1020408163265306
0.1020408163265306
0.12244897959183673
0.1020408163265306
0.12244897959183673
0.12244897959183673
0.12244897959183675
0.12244897959183675
0.12244897959183675
0.12244897959183675
0.163265306122449
0.14285714285714285
0.14285714285714288
0.16326530612244897
0.16326530612244897
0.16326530612244897
0.16326530612244897
0.16326530612244897
0.14285714285714285
0.14285714285714285
0.1020408163265306
0.1020408163265306
0.0816326530612245
0.061224489795918366
0.06122448979591837
0.06122448979591837
0.06122448979591837
0.04081632653061225
0.04081632653061225
0.04081632653061225
0.04081632653061225
0.04081632653061225
0.04081632653061225
0.04081632653061225
0.020408163265306124
0.04081632653061225
0.020408163265306124
0.04081632653061225
0.06122448979591837
0.1020408163265306
0.1020408163265306
0.14285714285714285
0.1836734693877551
0.22448979591836737
0.24489795918367346
0.24489795918367346
0.2857142857142857
0.2653061224489796
0.2857142857142857
0.28571428571428575
0.30612244897959184
0.2857142857142857
0.2857142857142857
0.26530612244897955
0.24489795918367346
0.24489795918367346
0.22448979591836737
0.22448979591836737
0.18367346938775508
0.14285714285714285
0.12244897959183675
0.1020408163265306
0.0816326530612245
0.0816326530612245
0.0816326530612245
0.06122448979591837
0.04081632653061225
0.04081632653061225
0.06122448979591837
0.0816326530612245
0.0816326530612245
0.1020408163265306
0.0816326530612245
0.0816326530612245
0.1020408163265306
0.1020408163265306
0.1020408163265306
0.1020408163265306
0.0816326530612245
0.061224489795918366
