# Supplementary material for: Obesity dysregulates feeding-evoked response dynamics in hypothalamic satiety neurons
Source: Sci Rep. 2025 Oct 14;15:35837. doi: 10.1038/s41598-025-19800-2 (PMC12521569; doi:10.1038/s41598-025-19800-2)
Supplement: Supplementary file 2 — Supplementary Material 2. [file 41598_2025_19800_MOESM2_ESM.zip › Fig 1/Fig 1ef NCD and HFD/mean_licking_MPK122_19.csv]

0.0
0.08620689655172414
0.11494252873563218
0.08620689655172414
0.10344827586206896
0.08620689655172414
0.09852216748768473
0.08620689655172414
0.09578544061302682
0.10344827586206898
0.12068965517241378
0.18965517241379307
0.18965517241379315
0.2241379310344828
0.22413793103448276
0.29310344827586204
0.3103448275862069
0.3448275862068966
0.3448275862068966
0.32758620689655177
0.3275862068965517
0.2758620689655172
0.29310344827586204
0.2758620689655173
0.2758620689655172
0.2241379310344827
0.22413793103448276
0.20689655172413793
0.20689655172413796
0.22413793103448276
0.29310344827586204
0.2758620689655172
0.2758620689655173
0.2758620689655173
0.2758620689655173
0.25862068965517243
0.24137931034482757
0.24137931034482757
0.2241379310344827
0.2241379310344827
0.18965517241379315
0.18965517241379315
0.15517241379310345
0.1724137931034483
0.15517241379310345
0.1724137931034483
0.18965517241379315
0.18965517241379315
0.22413793103448276
0.20689655172413793
0.15517241379310345
0.15517241379310345
0.15517241379310345
0.1379310344827586
0.1379310344827586
0.12068965517241378
0.08620689655172414
0.06896551724137932
0.05172413793103449
0.06896551724137932
0.06896551724137932
0.06896551724137932
0.08620689655172414
0.10344827586206898
0.10344827586206898
0.10344827586206898
0.12068965517241378
0.15517241379310343
0.13793103448275865
0.1379310344827586
0.1379310344827586
0.12068965517241378
0.10344827586206896
0.06896551724137932
0.10344827586206898
0.10344827586206898
0.10344827586206898
0.06896551724137932
0.06896551724137932
0.12068965517241378
0.15517241379310345
0.18965517241379315
0.18965517241379315
0.20689655172413796
0.1724137931034483
0.1724137931034483
0.15517241379310343
0.1724137931034483
0.18965517241379315
0.1724137931034483
0.15517241379310343
0.12068965517241381
0.15517241379310343
0.15517241379310345
0.15517241379310345
0.1724137931034483
0.18965517241379315
0.1724137931034483
0.20689655172413796
0.18965517241379307
0.1724137931034483
0.20689655172413796
0.4137931034482759
0.8965517241379307
1.4137931034482751
1.8275862068965507
2.2931034482758617
2.896551724137932
3.4137931034482754
3.931034482758622
4.551724137931034
5.068965517241377
5.362068965517242
5.344827586206896
5.241379310344826
5.3103448275862055
5.241379310344827
5.034482758620689
4.931034482758621
4.724137931034484
4.396551724137931
4.344827586206898
4.293103448275862
4.172413793103449
4.13793103448276
3.9999999999999996
3.931034482758622
3.9655172413793123
3.8793103448275867
3.8275862068965525
3.775862068965518
3.586206896551726
3.5000000000000027
3.4310344827586237
3.362068965517244
3.2586206896551735
3.155172413793103
3.1034482758620694
3.034482758620691
3.000000000000001
3.2068965517241392
3.2586206896551735
3.1034482758620703
3.034482758620689
2.9482758620689657
2.9827586206896544
2.948275862068966
2.9310344827586206
2.844827586206896
2.9137931034482762
2.741379310344827
2.7586206896551717
2.96551724137931
2.9655172413793105
3.0862068965517238
3.2586206896551744
3.396551724137931
3.3793103448275854
3.603448275862069
3.6896551724137954
3.724137931034484
3.7931034482758634
3.7586206896551735
3.844827586206898
4.051724137931034
3.999999999999999
4.03448275862069
4.2413793103448265
4.224137931034482
4.172413793103448
4.36206896551724
4.275862068965518
4.241379310344827
4.36206896551724
4.293103448275862
4.2413793103448265
4.258620689655171
4.0172413793103425
3.9655172413793105
3.93103448275862
3.7241379310344813
3.6896551724137927
3.5517241379310334
3.3793103448275863
3.1379310344827593
2.9137931034482762
2.620689655172414
2.482758620689656
2.1896551724137927
2.017241379310344
1.8965517241379304
1.637931034482758
1.534482758620689
1.3620689655172415
1.2241379310344827
1.1551724137931032
1.120689655172414
0.9827586206896552
0.9310344827586208
0.793103448275862
0.6724137931034484
0.6206896551724138
0.5172413793103449
0.46551724137931044
0.39655172413793116
0.3793103448275863
0.3103448275862069
0.3103448275862069
0.3103448275862069
0.32758620689655177
0.3103448275862069
0.32758620689655177
0.32758620689655177
0.3275862068965517
0.3448275862068966
0.29310344827586204
0.29310344827586204
0.25862068965517243
0.24137931034482757
0.2241379310344828
0.18965517241379307
0.18965517241379307
0.20689655172413793
0.20689655172413793
0.1724137931034483
0.18965517241379315
0.2241379310344828
0.24137931034482765
0.310344827586207
0.29310344827586216
0.29310344827586216
0.29310344827586216
0.2758620689655173
0.25862068965517243
0.2758620689655173
0.2931034482758621
0.25862068965517243
0.2758620689655173
0.22413793103448276
0.22413793103448276
0.24137931034482757
0.20689655172413796
0.1724137931034483
0.1724137931034483
0.15517241379310343
0.12068965517241378
0.12068965517241378
0.08620689655172414
0.06896551724137932
0.06896551724137932
0.06896551724137932
0.06896551724137932
0.06896551724137932
0.06896551724137932
0.05172413793103449
0.05172413793103449
0.05172413793103449
0.06896551724137932
0.05172413793103449
0.06896551724137932
0.05172413793103449
0.06896551724137932
0.06896551724137932
0.05172413793103449
0.12068965517241378
0.12068965517241378
0.13793103448275865
0.13793103448275865
0.15517241379310345
0.15517241379310345
0.15517241379310345
0.13793103448275865
0.15517241379310345
0.1724137931034483
0.10344827586206896
0.12068965517241381
0.10344827586206896
0.08620689655172414
0.06896551724137932
0.05172413793103449
0.05172413793103449
0.05172413793103449
0.03448275862068966
0.01724137931034483
0.01724137931034483
0.0
0.01724137931034483
0.03448275862068966
0.03448275862068966
0.05172413793103449
0.08620689655172414
0.10344827586206898
0.13793103448275865
0.1724137931034483
0.22413793103448276
0.24137931034482757
0.2241379310344827
0.20689655172413793
0.20689655172413793
0.18965517241379307
0.15517241379310343
0.13793103448275865
0.10344827586206896
0.06896551724137932
0.01724137931034483
0.01724137931034483
0.01724137931034483
0.03448275862068966
0.03448275862068966
0.03448275862068966
0.03448275862068966
0.03448275862068966
0.03448275862068966
0.03448275862068966
0.05172413793103449
0.03448275862068966
0.05172413793103449
0.03448275862068966
0.05172413793103449
0.05172413793103449
0.06896551724137932
0.06896551724137932
0.06896551724137932
0.06896551724137932
0.06896551724137932
0.06896551724137932
0.05172413793103449
0.06896551724137932
0.05172413793103449
0.06896551724137932
0.06896551724137932
0.06896551724137932
0.06896551724137932
0.06896551724137932
0.06896551724137932
0.06896551724137932
0.06896551724137932
0.05172413793103449
0.05172413793103449
0.05172413793103449
0.03448275862068966
0.05172413793103449
0.05172413793103449
0.06896551724137932
0.06896551724137932
0.06896551724137932
0.08620689655172414
0.08620689655172414
0.10344827586206896
0.10344827586206898
0.10344827586206898
0.08620689655172414
0.08620689655172414
0.06896551724137932
0.06896551724137932
0.06896551724137932
0.05172413793103448
0.06896551724137932
0.05172413793103449
0.03448275862068966
0.03448275862068966
0.03448275862068966
0.05172413793103449
0.06896551724137932
0.05172413793103449
0.06896551724137932
0.08620689655172414
0.06896551724137932
0.08620689655172414
0.08620689655172414
0.08620689655172414
0.08620689655172414
0.08620689655172414
0.06896551724137932
0.10344827586206896
0.08620689655172414
0.08620689655172414
0.08620689655172414
0.08620689655172414
0.08620689655172414
0.10344827586206898
0.12068965517241378
0.10344827586206896
0.12068965517241378
0.12068965517241378
0.12068965517241378
0.12068965517241378
0.12068965517241378
0.1379310344827586
0.15517241379310343
0.15517241379310343
0.13793103448275865
0.15517241379310345
0.1379310344827586
0.10344827586206896
0.10344827586206896
0.08620689655172414
0.10344827586206896
0.06896551724137932
0.06896551724137932
0.06896551724137932
0.06896551724137932
0.05172413793103449
0.05172413793103449
0.05172413793103449
0.06896551724137932
0.06896551724137932
0.05172413793103449
0.06896551724137932
0.05172413793103449
0.03448275862068966
0.03448275862068966
0.03448275862068966
0.03448275862068966
0.05172413793103449
0.06896551724137932
0.08620689655172414
0.10344827586206896
0.08620689655172414
0.08620689655172414
0.08620689655172414
0.08620689655172414
0.10344827586206896
0.12068965517241381
0.12068965517241381
0.10344827586206898
0.08620689655172414
0.10344827586206896
0.15517241379310345
0.1724137931034483
0.20689655172413793
0.24137931034482757
0.24137931034482757
0.24137931034482762
0.24137931034482757
0.2586206896551724
0.2758620689655172
0.25862068965517243
0.24137931034482762
0.25862068965517243
0.2241379310344828
0.18965517241379315
0.18965517241379315
0.1724137931034483
0.1724137931034483
0.15517241379310343
0.15517241379310345
0.15517241379310345
0.1379310344827586
0.15517241379310343
0.1724137931034483
0.18965517241379307
0.18965517241379307
0.18965517241379307
0.18965517241379318
0.18965517241379315
0.1724137931034483
0.18965517241379307
0.1724137931034483
0.12068965517241378
0.10344827586206898
0.08620689655172414
0.06896551724137932
0.06896551724137932
0.05172413793103449
0.06896551724137932
0.12068965517241378
0.10344827586206898
0.12068965517241378
0.13793103448275865
0.15517241379310343
0.18965517241379307
0.18965517241379307
0.20689655172413793
0.2241379310344827
0.22413793103448276
0.18965517241379307
0.1724137931034483
0.1724137931034483
0.1724137931034483
0.1724137931034483
0.15517241379310343
0.15517241379310343
0.15517241379310343
0.1724137931034483
0.1379310344827586
0.13793103448275865
0.13793103448275865
0.12068965517241378
0.12068965517241378
0.13793103448275865
0.15517241379310345
0.18965517241379315
0.18965517241379315
0.1724137931034483
0.18965517241379315
0.1724137931034483
0.18965517241379315
0.20689655172413793
0.18965517241379315
0.15517241379310345
0.1379310344827586
0.13793103448275865
0.13793103448275865
0.12068965517241378
0.12068965517241378
0.12068965517241378
0.12068965517241378
0.10344827586206896
0.12068965517241378
0.1379310344827586
0.1379310344827586
0.10344827586206896
0.10344827586206896
0.12068965517241378
0.10344827586206896
0.12068965517241378
0.12068965517241378
0.12068965517241378
0.1379310344827586
0.12068965517241378
0.13793103448275865
0.15517241379310343
0.13793103448275865
0.15517241379310345
0.1724137931034483
0.15517241379310345
0.15517241379310345
0.1724137931034483
0.1724137931034483
0.18965517241379315
0.15517241379310345
0.15517241379310343
0.1724137931034483
0.13793103448275865
0.15517241379310345
0.18965517241379315
0.22413793103448276
0.24137931034482762
0.22413793103448276
0.22413793103448276
0.25862068965517243
0.24137931034482762
0.22413793103448276
0.25862068965517243
0.22413793103448276
0.22413793103448276
0.1724137931034483
0.15517241379310343
0.1724137931034483
0.15517241379310343
0.1379310344827586
0.1379310344827586
0.15517241379310343
0.1379310344827586
0.15517241379310345
0.15517241379310343
0.20689655172413793
0.18965517241379307
0.18965517241379307
0.18965517241379307
0.18965517241379307
0.18965517241379307
0.18965517241379307
0.18965517241379307
0.1724137931034483
0.1379310344827586
0.08620689655172414
0.12068965517241378
0.08620689655172414
0.10344827586206898
0.12068965517241381
0.1379310344827586
0.15517241379310345
0.18965517241379315
0.2241379310344828
0.2241379310344828
0.25862068965517243
0.2241379310344828
0.24137931034482762
0.24137931034482762
0.20689655172413796
0.20689655172413793
0.18965517241379307
0.15517241379310345
0.15517241379310343
0.1724137931034483
0.15517241379310343
0.18965517241379307
0.18965517241379307
0.1724137931034483
0.18965517241379307
0.18965517241379315
0.1724137931034483
0.1724137931034483
0.1724137931034483
0.1724137931034483
0.15517241379310345
0.13793103448275865
0.13793103448275865
0.13793103448275865
