# Supplementary material for: Obesity dysregulates feeding-evoked response dynamics in hypothalamic satiety neurons
Source: Sci Rep. 2025 Oct 14;15:35837. doi: 10.1038/s41598-025-19800-2 (PMC12521569; doi:10.1038/s41598-025-19800-2)
Supplement: Supplementary file 2 — Supplementary Material 2. [file 41598_2025_19800_MOESM2_ESM.zip › Fig 1/Fig 1ef NCD and HFD/mean_licking_MPK122_20.csv]

0.0
0.0
0.0
0.0
0.0
0.030303030303030304
0.05194805194805195
0.045454545454545456
0.06060606060606061
0.07272727272727272
0.09090909090909091
0.09090909090909091
0.09090909090909091
0.09090909090909091
0.09090909090909091
0.07272727272727272
0.05454545454545455
0.05454545454545455
0.05454545454545455
0.07272727272727272
0.05454545454545455
0.05454545454545455
0.05454545454545455
0.05454545454545455
0.07272727272727272
0.07272727272727272
0.07272727272727272
0.07272727272727272
0.05454545454545455
0.01818181818181818
0.01818181818181818
0.01818181818181818
0.03636363636363636
0.03636363636363636
0.01818181818181818
0.01818181818181818
0.01818181818181818
0.01818181818181818
0.01818181818181818
0.01818181818181818
0.01818181818181818
0.01818181818181818
0.01818181818181818
0.03636363636363636
0.05454545454545455
0.07272727272727272
0.07272727272727272
0.07272727272727272
0.09090909090909091
0.10909090909090909
0.10909090909090909
0.12727272727272726
0.12727272727272726
0.10909090909090909
0.10909090909090909
0.09090909090909091
0.09090909090909091
0.09090909090909091
0.07272727272727272
0.05454545454545454
0.07272727272727272
0.07272727272727272
0.05454545454545455
0.05454545454545455
0.03636363636363636
0.03636363636363636
0.03636363636363636
0.03636363636363636
0.03636363636363636
0.07272727272727272
0.05454545454545455
0.03636363636363636
0.03636363636363636
0.03636363636363636
0.03636363636363636
0.03636363636363636
0.03636363636363636
0.03636363636363636
0.03636363636363636
0.0
0.0
0.0
0.0
0.0
0.0
0.0
0.0
0.0
0.01818181818181818
0.01818181818181818
0.01818181818181818
0.01818181818181818
0.01818181818181818
0.01818181818181818
0.01818181818181818
0.01818181818181818
0.01818181818181818
0.01818181818181818
0.0
0.0
0.0
0.0
0.2545454545454546
0.4909090909090911
0.9999999999999998
1.4909090909090903
1.9999999999999991
2.5999999999999996
3.218181818181818
3.818181818181818
4.527272727272727
5.054545454545454
5.4
5.872727272727271
5.909090909090909
6.018181818181819
6.109090909090909
6.018181818181817
6.036363636363636
5.963636363636363
5.745454545454546
5.636363636363636
5.5090909090909115
5.054545454545455
4.945454545454546
4.8181818181818175
4.545454545454545
4.509090909090909
4.181818181818182
3.9818181818181806
3.909090909090909
3.8181818181818183
3.836363636363636
3.8909090909090907
3.8545454545454545
3.690909090909091
3.690909090909091
3.636363636363637
3.70909090909091
3.7636363636363646
3.781818181818184
3.781818181818183
3.654545454545457
3.654545454545457
3.563636363636366
3.490909090909093
3.4727272727272744
3.3818181818181827
3.3818181818181836
3.236363636363638
3.0909090909090917
3.0545454545454556
3.1454545454545464
3.163636363636365
3.2
3.290909090909091
3.345454545454547
3.3818181818181827
3.30909090909091
3.490909090909091
3.6545454545454548
3.8363636363636373
3.7636363636363654
3.9818181818181815
4.036363636363635
4.072727272727273
4.218181818181816
4.309090909090909
4.363636363636362
4.345454545454545
4.345454545454545
4.290909090909089
4.436363636363635
4.381818181818181
4.381818181818183
4.545454545454543
4.454545454545455
4.345454545454545
4.545454545454544
4.618181818181818
4.527272727272726
4.636363636363637
4.4727272727272736
4.327272727272725
4.381818181818181
4.109090909090909
4.072727272727274
4.127272727272727
3.7999999999999985
3.709090909090907
3.5454545454545454
3.2727272727272725
3.218181818181818
3.0545454545454547
2.763636363636364
2.7090909090909094
2.5090909090909097
2.181818181818182
2.0
1.7454545454545451
1.6727272727272728
1.4909090909090912
1.2363636363636366
1.1272727272727268
1.0363636363636362
0.8727272727272727
0.7454545454545457
0.7272727272727274
0.690909090909091
0.6000000000000001
0.5090909090909091
0.45454545454545464
0.4363636363636364
0.38181818181818183
0.32727272727272727
0.3090909090909092
0.25454545454545463
0.19999999999999996
0.18181818181818182
0.16363636363636364
0.14545454545454545
0.12727272727272726
0.10909090909090909
0.09090909090909091
0.09090909090909091
0.09090909090909091
0.09090909090909091
0.12727272727272726
0.14545454545454545
0.1636363636363636
0.14545454545454545
0.16363636363636364
0.14545454545454545
0.14545454545454545
0.12727272727272726
0.12727272727272726
0.16363636363636364
0.18181818181818182
0.21818181818181817
0.21818181818181817
0.21818181818181817
0.21818181818181817
0.21818181818181817
0.23636363636363636
0.23636363636363636
0.23636363636363633
0.2
0.14545454545454545
0.10909090909090909
0.07272727272727272
0.09090909090909091
0.07272727272727272
0.09090909090909091
0.09090909090909091
0.10909090909090909
0.10909090909090909
0.10909090909090909
0.12727272727272726
0.12727272727272726
0.12727272727272726
0.14545454545454545
0.16363636363636364
0.18181818181818182
0.2
0.18181818181818182
0.16363636363636364
0.18181818181818182
0.16363636363636364
0.16363636363636364
0.16363636363636364
0.12727272727272726
0.1090909090909091
0.07272727272727272
0.03636363636363636
0.03636363636363636
0.03636363636363636
0.01818181818181818
0.01818181818181818
0.01818181818181818
0.03636363636363636
0.05454545454545455
0.05454545454545455
0.07272727272727272
0.09090909090909091
0.09090909090909091
0.09090909090909091
0.09090909090909091
0.09090909090909091
0.07272727272727272
0.05454545454545454
0.03636363636363636
0.03636363636363636
0.01818181818181818
0.0
0.0
0.0
0.0
0.0
0.01818181818181818
0.01818181818181818
0.01818181818181818
0.01818181818181818
0.01818181818181818
0.01818181818181818
0.01818181818181818
0.01818181818181818
0.01818181818181818
0.01818181818181818
0.0
0.0
0.0
0.01818181818181818
0.03636363636363636
0.03636363636363636
0.03636363636363636
0.03636363636363636
0.03636363636363636
0.03636363636363636
0.03636363636363636
0.03636363636363636
0.03636363636363636
0.01818181818181818
0.01818181818181818
0.01818181818181818
0.05454545454545455
0.05454545454545455
0.05454545454545455
0.05454545454545455
0.05454545454545455
0.05454545454545455
0.05454545454545455
0.05454545454545455
0.03636363636363636
0.03636363636363636
0.0
0.0
0.0
0.0
0.0
0.0
0.0
0.0
0.01818181818181818
0.03636363636363636
0.03636363636363636
0.03636363636363636
0.05454545454545455
0.05454545454545455
0.05454545454545455
0.05454545454545455
0.05454545454545455
0.05454545454545455
0.03636363636363636
0.01818181818181818
0.01818181818181818
0.01818181818181818
0.0
0.0
0.0
0.0
0.0
0.0
0.0
0.0
0.01818181818181818
0.01818181818181818
0.01818181818181818
0.01818181818181818
0.01818181818181818
0.01818181818181818
0.01818181818181818
0.01818181818181818
0.03636363636363636
0.03636363636363636
0.01818181818181818
0.01818181818181818
0.01818181818181818
0.01818181818181818
0.01818181818181818
0.01818181818181818
0.01818181818181818
0.01818181818181818
0.0
0.0
0.0
0.0
0.0
0.0
0.0
0.01818181818181818
0.03636363636363636
0.03636363636363636
0.05454545454545454
0.05454545454545454
0.05454545454545454
0.05454545454545454
0.07272727272727272
0.07272727272727272
0.07272727272727272
0.05454545454545455
0.03636363636363636
0.05454545454545455
0.03636363636363636
0.03636363636363636
0.03636363636363636
0.03636363636363636
0.01818181818181818
0.01818181818181818
0.01818181818181818
0.01818181818181818
0.01818181818181818
0.0
0.0
0.0
0.0
0.0
0.0
0.0
0.0
0.0
0.0
0.0
0.0
0.0
0.0
0.0
0.01818181818181818
0.01818181818181818
0.03636363636363636
0.03636363636363636
0.03636363636363636
0.03636363636363636
0.03636363636363636
0.03636363636363636
0.03636363636363636
0.03636363636363636
0.01818181818181818
0.01818181818181818
0.0
0.0
0.0
0.0
0.0
0.0
0.0
0.0
0.0
0.0
0.0
0.0
0.01818181818181818
0.03636363636363636
0.05454545454545455
0.05454545454545455
0.05454545454545455
0.07272727272727272
0.07272727272727272
0.07272727272727272
0.07272727272727272
0.07272727272727272
0.05454545454545455
0.03636363636363636
0.01818181818181818
0.01818181818181818
0.01818181818181818
0.0
0.0
0.0
0.0
0.0
0.0
0.0
0.01818181818181818
0.01818181818181818
0.01818181818181818
0.01818181818181818
0.01818181818181818
0.01818181818181818
0.01818181818181818
0.01818181818181818
0.01818181818181818
0.01818181818181818
0.01818181818181818
0.01818181818181818
0.01818181818181818
0.01818181818181818
0.01818181818181818
0.01818181818181818
0.01818181818181818
0.01818181818181818
0.01818181818181818
0.03636363636363636
0.01818181818181818
0.01818181818181818
0.01818181818181818
0.01818181818181818
0.01818181818181818
0.01818181818181818
0.01818181818181818
0.01818181818181818
0.01818181818181818
0.0
0.0
0.0
0.0
0.0
0.0
0.0
0.0
0.0
0.01818181818181818
0.01818181818181818
0.01818181818181818
0.01818181818181818
0.01818181818181818
0.01818181818181818
0.01818181818181818
0.01818181818181818
0.01818181818181818
0.01818181818181818
0.0
0.0
0.0
0.0
0.0
0.0
0.0
0.0
0.01818181818181818
0.03636363636363636
0.05454545454545455
0.05454545454545455
0.07272727272727272
0.09090909090909091
0.09090909090909091
0.10909090909090909
0.10909090909090909
0.12727272727272726
0.10909090909090909
0.09090909090909091
0.07272727272727272
0.07272727272727272
0.05454545454545454
0.03636363636363636
0.05454545454545454
0.03636363636363636
0.07272727272727272
0.05454545454545455
0.05454545454545455
0.07272727272727272
0.07272727272727272
0.07272727272727272
0.07272727272727272
0.07272727272727272
0.05454545454545455
0.05454545454545455
0.01818181818181818
0.01818181818181818
0.03636363636363636
0.01818181818181818
0.03636363636363636
0.05454545454545455
0.05454545454545455
0.07272727272727272
0.07272727272727272
0.09090909090909091
0.09090909090909091
0.09090909090909091
0.09090909090909091
0.09090909090909091
0.09090909090909091
0.07272727272727272
0.10909090909090909
0.10909090909090909
0.10909090909090909
0.09090909090909091
0.10909090909090909
0.12727272727272726
0.10909090909090909
0.12727272727272726
0.12727272727272726
0.12727272727272726
0.09090909090909091
0.07272727272727272
0.09090909090909091
0.09090909090909091
0.09090909090909091
0.07272727272727272
0.07272727272727272
0.05454545454545455
0.03636363636363636
0.03636363636363636
0.05454545454545455
0.05454545454545455
0.09090909090909091
0.09090909090909091
0.09090909090909091
0.09090909090909091
0.09090909090909091
0.09090909090909091
0.09090909090909091
