# Supplementary material for: Obesity dysregulates feeding-evoked response dynamics in hypothalamic satiety neurons
Source: Sci Rep. 2025 Oct 14;15:35837. doi: 10.1038/s41598-025-19800-2 (PMC12521569; doi:10.1038/s41598-025-19800-2)
Supplement: Supplementary file 2 — Supplementary Material 2. [file 41598_2025_19800_MOESM2_ESM.zip › Fig 1/Fig 1ef NCD and HFD/mean_licking_MPK122_21.csv]

0.0
0.0
0.0
0.0
0.0
0.0
0.0
0.0
0.0
0.0
0.0
0.0
0.0
0.0
0.0
0.0
0.0
0.0
0.01818181818181818
0.01818181818181818
0.01818181818181818
0.01818181818181818
0.01818181818181818
0.01818181818181818
0.01818181818181818
0.01818181818181818
0.01818181818181818
0.01818181818181818
0.0
0.0
0.0
0.0
0.0
0.0
0.01818181818181818
0.01818181818181818
0.03636363636363636
0.03636363636363636
0.03636363636363636
0.03636363636363636
0.03636363636363636
0.03636363636363636
0.03636363636363636
0.03636363636363636
0.03636363636363636
0.03636363636363636
0.01818181818181818
0.01818181818181818
0.01818181818181818
0.03636363636363636
0.03636363636363636
0.03636363636363636
0.05454545454545455
0.05454545454545455
0.05454545454545454
0.05454545454545454
0.05454545454545454
0.07272727272727272
0.09090909090909091
0.07272727272727272
0.09090909090909091
0.10909090909090909
0.09090909090909091
0.10909090909090909
0.09090909090909091
0.1090909090909091
0.1090909090909091
0.09090909090909091
0.09090909090909091
0.1090909090909091
0.09090909090909091
0.09090909090909091
0.1090909090909091
0.09090909090909091
0.09090909090909091
0.09090909090909091
0.10909090909090909
0.10909090909090909
0.10909090909090909
0.09090909090909091
0.09090909090909091
0.09090909090909091
0.09090909090909091
0.10909090909090909
0.1272727272727273
0.10909090909090909
0.10909090909090909
0.14545454545454545
0.14545454545454545
0.1636363636363636
0.18181818181818182
0.1636363636363636
0.18181818181818182
0.2181818181818182
0.2181818181818182
0.2181818181818182
0.2181818181818182
0.18181818181818182
0.18181818181818182
0.18181818181818182
0.16363636363636364
0.18181818181818182
0.21818181818181817
0.4545454545454547
0.8
1.2727272727272725
1.9090909090909083
2.436363636363636
3.127272727272726
3.7454545454545447
4.381818181818183
5.072727272727272
5.72727272727273
6.018181818181819
6.363636363636366
6.6909090909090905
6.781818181818182
6.836363636363634
6.781818181818181
6.799999999999999
6.836363636363638
6.872727272727275
6.709090909090911
6.690909090909091
6.4727272727272736
6.3090909090909095
6.145454545454544
6.2
6.036363636363635
5.90909090909091
5.709090909090908
5.618181818181819
5.618181818181817
5.672727272727274
5.818181818181818
5.709090909090909
5.527272727272727
5.472727272727273
5.581818181818182
5.599999999999998
5.6
5.527272727272727
5.5272727272727264
5.254545454545454
5.054545454545454
5.0181818181818185
5.127272727272727
5.000000000000001
4.854545454545454
4.7272727272727275
4.690909090909092
4.509090909090909
4.345454545454545
4.363636363636363
4.327272727272725
4.2
4.109090909090909
4.036363636363636
4.018181818181818
4.127272727272727
4.109090909090908
4.181818181818181
4.272727272727273
4.236363636363636
4.30909090909091
4.345454545454545
4.290909090909091
4.345454545454545
4.290909090909092
4.127272727272729
4.090909090909092
4.0
3.963636363636363
4.018181818181819
3.9272727272727277
3.927272727272728
3.872727272727272
3.8545454545454567
3.800000000000001
3.854545454545455
3.818181818181818
3.818181818181819
3.654545454545456
3.7454545454545447
3.690909090909089
3.563636363636362
3.454545454545454
3.3818181818181814
3.30909090909091
3.2181818181818187
3.1272727272727288
2.89090909090909
2.7454545454545447
2.4545454545454537
2.3454545454545443
2.218181818181818
2.1636363636363636
1.9636363636363632
1.7454545454545451
1.4909090909090907
1.2727272727272723
1.2363636363636357
1.1636363636363631
1.0909090909090904
0.9272727272727276
0.8181818181818183
0.7090909090909092
0.6000000000000001
0.6181818181818183
0.5636363636363638
0.6181818181818183
0.5272727272727273
0.5272727272727274
0.4363636363636364
0.4363636363636364
0.4181818181818182
0.4
0.4
0.3636363636363637
0.40000000000000013
0.3090909090909092
0.290909090909091
0.23636363636363647
0.21818181818181825
0.2
0.2
0.2
0.16363636363636364
0.14545454545454545
0.09090909090909091
0.12727272727272726
0.12727272727272726
0.12727272727272726
0.14545454545454545
0.14545454545454545
0.12727272727272726
0.19999999999999996
0.2545454545454546
0.290909090909091
0.38181818181818183
0.36363636363636365
0.3818181818181818
0.43636363636363634
0.43636363636363634
0.4363636363636364
0.5090909090909091
0.4545454545454546
0.4363636363636364
0.4363636363636364
0.3636363636363637
0.38181818181818195
0.4181818181818182
0.36363636363636365
0.36363636363636365
0.3636363636363637
0.30909090909090914
0.2909090909090909
0.2727272727272727
0.23636363636363644
0.2545454545454546
0.23636363636363644
0.18181818181818182
0.18181818181818182
0.16363636363636364
0.1272727272727273
0.10909090909090909
0.1090909090909091
0.09090909090909091
0.09090909090909091
0.05454545454545455
0.03636363636363636
0.03636363636363636
0.03636363636363636
0.03636363636363636
0.03636363636363636
0.05454545454545455
0.03636363636363636
0.03636363636363636
0.05454545454545455
0.05454545454545455
0.05454545454545455
0.05454545454545455
0.03636363636363636
0.03636363636363636
0.03636363636363636
0.03636363636363636
0.03636363636363636
0.03636363636363636
0.01818181818181818
0.01818181818181818
0.01818181818181818
0.01818181818181818
0.01818181818181818
0.03636363636363636
0.03636363636363636
0.01818181818181818
0.01818181818181818
0.03636363636363636
0.03636363636363636
0.03636363636363636
0.03636363636363636
0.03636363636363636
0.03636363636363636
0.01818181818181818
0.01818181818181818
0.01818181818181818
0.01818181818181818
0.0
0.0
0.0
0.0
0.01818181818181818
0.01818181818181818
0.03636363636363636
0.05454545454545454
0.05454545454545454
0.05454545454545454
0.05454545454545454
0.05454545454545454
0.05454545454545454
0.07272727272727272
0.05454545454545455
0.05454545454545455
0.03636363636363636
0.01818181818181818
0.01818181818181818
0.01818181818181818
0.01818181818181818
0.03636363636363636
0.03636363636363636
0.01818181818181818
0.01818181818181818
0.01818181818181818
0.01818181818181818
0.01818181818181818
0.01818181818181818
0.01818181818181818
0.01818181818181818
0.0
0.0
0.0
0.0
0.0
0.0
0.0
0.0
0.0
0.0
0.0
0.0
0.0
0.0
0.0
0.0
0.0
0.0
0.0
0.0
0.0
0.0
0.0
0.0
0.01818181818181818
0.03636363636363636
0.05454545454545455
0.05454545454545455
0.07272727272727272
0.09090909090909091
0.09090909090909091
0.09090909090909091
0.09090909090909091
0.09090909090909091
0.07272727272727272
0.05454545454545455
0.03636363636363636
0.03636363636363636
0.01818181818181818
0.0
0.0
0.0
0.0
0.0
0.0
0.0
0.0
0.0
0.0
0.0
0.0
0.0
0.0
0.0
0.0
0.0
0.0
0.0
0.01818181818181818
0.01818181818181818
0.01818181818181818
0.01818181818181818
0.01818181818181818
0.01818181818181818
0.01818181818181818
0.01818181818181818
0.01818181818181818
0.01818181818181818
0.0
0.0
0.0
0.0
0.0
0.01818181818181818
0.01818181818181818
0.01818181818181818
0.01818181818181818
0.03636363636363636
0.03636363636363636
0.03636363636363636
0.03636363636363636
0.05454545454545455
0.09090909090909091
0.07272727272727272
0.09090909090909091
0.09090909090909091
0.1090909090909091
0.1090909090909091
0.14545454545454545
0.14545454545454545
0.14545454545454545
0.1272727272727273
0.09090909090909091
0.09090909090909091
0.07272727272727272
0.07272727272727272
0.05454545454545455
0.03636363636363636
0.0
0.0
0.0
0.0
0.0
0.0
0.0
0.0
0.0
0.0
0.0
0.0
0.0
0.0
0.0
0.0
0.0
0.0
0.0
0.0
0.0
0.0
0.0
0.0
0.0
0.0
0.0
0.0
0.01818181818181818
0.01818181818181818
0.03636363636363636
0.03636363636363636
0.09090909090909091
0.09090909090909091
0.1090909090909091
0.1090909090909091
0.1090909090909091
0.1090909090909091
0.1090909090909091
0.1090909090909091
0.1090909090909091
0.1090909090909091
0.05454545454545455
0.07272727272727272
0.05454545454545455
0.05454545454545455
0.05454545454545455
0.05454545454545455
0.03636363636363636
0.03636363636363636
0.01818181818181818
0.01818181818181818
0.01818181818181818
0.0
0.0
0.0
0.0
0.0
0.01818181818181818
0.01818181818181818
0.01818181818181818
0.03636363636363636
0.05454545454545455
0.05454545454545455
0.09090909090909091
0.10909090909090909
0.12727272727272726
0.14545454545454545
0.14545454545454545
0.14545454545454545
0.14545454545454545
0.14545454545454545
0.12727272727272726
0.12727272727272726
0.09090909090909091
0.07272727272727272
0.05454545454545455
0.03636363636363636
0.03636363636363636
0.03636363636363636
0.03636363636363636
0.01818181818181818
0.01818181818181818
0.01818181818181818
0.01818181818181818
0.01818181818181818
0.01818181818181818
0.03636363636363636
0.03636363636363636
0.05454545454545455
0.09090909090909091
0.09090909090909091
0.09090909090909091
0.09090909090909091
0.09090909090909091
0.09090909090909091
0.09090909090909091
0.07272727272727272
0.05454545454545455
0.03636363636363636
0.0
0.01818181818181818
0.03636363636363636
0.03636363636363636
0.07272727272727272
0.07272727272727272
0.07272727272727272
0.07272727272727272
0.07272727272727272
0.07272727272727272
0.07272727272727272
0.05454545454545455
0.05454545454545455
0.07272727272727272
0.03636363636363636
0.03636363636363636
0.03636363636363636
0.03636363636363636
0.03636363636363636
0.03636363636363636
0.03636363636363636
0.05454545454545455
0.05454545454545455
0.03636363636363636
0.03636363636363636
0.03636363636363636
0.03636363636363636
0.03636363636363636
0.03636363636363636
0.03636363636363636
0.03636363636363636
0.01818181818181818
0.0
0.0
0.0
0.0
0.0
0.0
0.0
0.0
0.0
0.0
0.0
0.0
0.0
0.0
0.0
0.0
0.0
0.0
0.0
0.0
0.0
0.0
0.0
0.0
0.0
0.0
0.0
0.0
0.0
0.0
0.0
0.0
0.0
