# Supplementary material for: Obesity dysregulates feeding-evoked response dynamics in hypothalamic satiety neurons
Source: Sci Rep. 2025 Oct 14;15:35837. doi: 10.1038/s41598-025-19800-2 (PMC12521569; doi:10.1038/s41598-025-19800-2)
Supplement: Supplementary file 2 — Supplementary Material 2. [file 41598_2025_19800_MOESM2_ESM.zip › Fig 1/Fig 1ef NCD and HFD/mean_licking_MPK133_22.csv]

0.0
0.0
0.0
0.0
0.0
0.047619047619047616
0.08163265306122448
0.07142857142857142
0.09523809523809523
0.11428571428571428
0.11428571428571428
0.14285714285714285
0.17142857142857143
0.17142857142857143
0.17142857142857143
0.14285714285714285
0.11428571428571428
0.14285714285714285
0.11428571428571428
0.08571428571428572
0.08571428571428572
0.08571428571428572
0.05714285714285714
0.05714285714285714
0.08571428571428572
0.08571428571428572
0.11428571428571428
0.11428571428571428
0.14285714285714285
0.17142857142857143
0.2
0.17142857142857143
0.22857142857142856
0.22857142857142856
0.22857142857142856
0.22857142857142856
0.2571428571428571
0.22857142857142854
0.22857142857142856
0.22857142857142856
0.2
0.2
0.17142857142857143
0.17142857142857143
0.17142857142857143
0.2
0.14285714285714285
0.14285714285714285
0.11428571428571428
0.08571428571428572
0.11428571428571428
0.17142857142857143
0.14285714285714285
0.2
0.17142857142857143
0.17142857142857143
0.17142857142857143
0.2
0.22857142857142856
0.2571428571428571
0.2571428571428571
0.22857142857142854
0.2571428571428571
0.2
0.2
0.17142857142857143
0.17142857142857143
0.14285714285714285
0.14285714285714285
0.11428571428571428
0.08571428571428572
0.05714285714285714
0.05714285714285714
0.08571428571428572
0.11428571428571428
0.11428571428571428
0.14285714285714285
0.17142857142857143
0.14285714285714285
0.17142857142857143
0.17142857142857143
0.22857142857142856
0.22857142857142856
0.22857142857142856
0.2571428571428572
0.2857142857142857
0.3142857142857143
0.2857142857142857
0.3142857142857143
0.2857142857142857
0.2857142857142857
0.22857142857142856
0.2571428571428571
0.2571428571428572
0.2857142857142857
0.3142857142857143
0.3142857142857143
0.34285714285714286
0.4
0.45714285714285713
0.48571428571428577
0.5142857142857142
0.5428571428571428
0.7142857142857144
1.0000000000000004
1.5428571428571431
1.971428571428571
2.4285714285714284
2.9428571428571444
3.4857142857142858
3.885714285714286
4.314285714285715
4.742857142857142
5.171428571428571
5.400000000000002
5.371428571428573
5.428571428571428
5.342857142857142
5.17142857142857
4.7714285714285705
4.7714285714285705
4.742857142857142
4.685714285714285
4.371428571428572
4.142857142857144
3.9142857142857155
3.771428571428573
3.7714285714285727
3.714285714285716
3.7714285714285727
3.8000000000000007
3.8285714285714296
3.7714285714285714
3.8571428571428577
3.914285714285715
3.914285714285715
4.028571428571429
4.057142857142858
4.171428571428571
4.371428571428571
4.371428571428572
4.371428571428572
4.542857142857142
4.57142857142857
4.542857142857143
4.657142857142857
4.628571428571428
4.628571428571428
4.657142857142858
4.485714285714286
4.6571428571428575
4.685714285714287
4.3428571428571425
4.285714285714286
4.400000000000001
4.342857142857144
4.342857142857143
4.342857142857144
4.2857142857142865
4.342857142857144
4.114285714285716
4.114285714285716
4.2285714285714295
4.2857142857142865
4.257142857142858
4.257142857142858
4.2285714285714295
4.142857142857143
4.2285714285714295
4.314285714285715
4.257142857142857
4.114285714285714
4.2
4.171428571428572
4.142857142857143
4.085714285714285
4.114285714285714
4.142857142857143
3.914285714285715
3.828571428571429
3.828571428571429
3.714285714285715
3.4285714285714293
3.4571428571428573
3.2857142857142856
3.1714285714285713
2.971428571428572
3.000000000000001
2.9142857142857146
2.771428571428571
2.685714285714285
2.628571428571428
2.6857142857142846
2.3999999999999995
2.228571428571428
2.114285714285714
1.8857142857142857
1.6285714285714283
1.5428571428571427
1.5142857142857142
1.2857142857142856
1.342857142857143
1.3428571428571425
1.257142857142857
1.2857142857142856
1.257142857142857
1.2857142857142856
1.257142857142857
1.3142857142857143
1.2000000000000002
1.342857142857143
1.3142857142857143
1.2000000000000004
1.342857142857143
1.2571428571428571
1.2285714285714286
1.3142857142857145
1.3714285714285714
1.3142857142857143
1.3714285714285714
1.2857142857142856
1.2857142857142858
1.3142857142857145
1.2857142857142858
1.4
1.457142857142857
1.4285714285714284
1.4000000000000001
1.4
1.4
1.3714285714285714
1.3142857142857143
1.3142857142857143
1.2285714285714286
1.1714285714285713
1.114285714285714
1.1428571428571428
1.0571428571428572
1.0
1.0
1.0571428571428574
0.9714285714285714
0.9142857142857143
0.9142857142857141
0.8857142857142858
0.8857142857142858
0.8285714285714285
0.9142857142857143
0.8571428571428572
0.7714285714285714
0.7714285714285714
0.7428571428571428
0.7428571428571429
0.6571428571428573
0.6571428571428571
0.6571428571428571
0.6285714285714286
0.5428571428571428
0.5142857142857142
0.5714285714285714
0.5714285714285714
0.6000000000000002
0.6571428571428573
0.7714285714285716
0.7428571428571429
0.7714285714285716
0.7714285714285714
0.8
0.9428571428571428
0.8857142857142857
0.8
0.8
0.7142857142857144
0.6857142857142857
0.7142857142857142
0.6285714285714286
0.6000000000000001
0.5714285714285714
0.4857142857142857
0.5142857142857142
0.5142857142857143
0.45714285714285713
0.48571428571428577
0.4
0.3142857142857143
0.34285714285714286
0.2857142857142857
0.2571428571428571
0.22857142857142854
0.2
0.22857142857142854
0.2571428571428571
0.2
0.2
0.2571428571428571
0.2571428571428571
0.2571428571428571
0.2857142857142857
0.3142857142857143
0.2857142857142857
0.2571428571428572
0.2571428571428571
0.2571428571428571
0.2857142857142857
0.22857142857142856
0.22857142857142854
0.2571428571428571
0.22857142857142856
0.17142857142857143
0.17142857142857143
0.17142857142857143
0.17142857142857143
0.17142857142857143
0.2
0.2
0.17142857142857143
0.2
0.2
0.2571428571428572
0.34285714285714286
0.3142857142857143
0.3714285714285714
0.4
0.4
0.4285714285714286
0.5142857142857142
0.5142857142857143
0.5428571428571428
0.5714285714285714
0.5999999999999999
0.5999999999999999
0.5428571428571428
0.6000000000000001
0.5714285714285714
0.6285714285714286
0.5714285714285714
0.6000000000000001
0.5714285714285714
0.5428571428571429
0.5428571428571429
0.6000000000000001
0.6857142857142857
0.6571428571428573
0.7142857142857142
0.7714285714285716
0.8
0.7428571428571429
0.7428571428571428
0.7142857142857141
0.6571428571428573
0.6000000000000001
0.5428571428571428
0.5428571428571429
0.5142857142857142
0.4285714285714286
0.4
0.4285714285714286
0.4571428571428571
0.4857142857142857
0.45714285714285713
0.5142857142857142
0.4857142857142857
0.4285714285714286
0.4285714285714286
0.4
0.4
0.3714285714285714
0.3714285714285714
0.34285714285714286
0.34285714285714286
0.2857142857142857
0.2857142857142857
0.3142857142857143
0.2857142857142857
0.2857142857142857
0.34285714285714286
0.34285714285714286
0.3142857142857143
0.34285714285714286
0.34285714285714286
0.4
0.4
0.4
0.4
0.37142857142857144
0.37142857142857144
0.37142857142857144
0.37142857142857144
0.4
0.37142857142857144
0.3714285714285714
0.4
0.37142857142857144
0.34285714285714286
0.34285714285714286
0.2857142857142857
0.2571428571428572
0.2571428571428571
0.17142857142857143
0.22857142857142856
0.17142857142857143
0.11428571428571428
0.11428571428571428
0.11428571428571428
0.14285714285714285
0.11428571428571428
0.11428571428571428
0.08571428571428572
0.08571428571428572
0.05714285714285714
0.05714285714285714
0.05714285714285714
0.05714285714285714
0.08571428571428572
0.08571428571428572
0.11428571428571428
0.14285714285714285
0.17142857142857143
0.22857142857142854
0.2
0.22857142857142856
0.2571428571428571
0.2857142857142857
0.2571428571428571
0.2571428571428571
0.2857142857142857
0.2857142857142857
0.2571428571428571
0.2
0.2
0.17142857142857143
0.14285714285714285
0.11428571428571428
0.11428571428571428
0.11428571428571428
0.05714285714285714
0.05714285714285714
0.08571428571428572
0.08571428571428572
0.11428571428571428
0.14285714285714285
0.17142857142857143
0.2
0.2
0.2
0.2571428571428571
0.2571428571428571
0.2857142857142857
0.34285714285714286
0.34285714285714286
0.3142857142857143
0.34285714285714286
0.4
0.4285714285714286
0.4285714285714286
0.4285714285714285
0.45714285714285713
0.45714285714285713
0.45714285714285713
0.45714285714285713
0.48571428571428565
0.45714285714285713
0.37142857142857144
0.4
0.4
0.3714285714285714
0.3142857142857143
0.2857142857142857
0.2571428571428571
0.22857142857142856
0.22857142857142854
0.22857142857142854
0.22857142857142854
0.2
0.2
0.17142857142857143
0.2
0.17142857142857143
0.14285714285714285
0.14285714285714285
0.17142857142857143
0.14285714285714285
0.2
0.17142857142857143
0.17142857142857143
0.17142857142857143
0.17142857142857143
0.17142857142857143
0.2
0.22857142857142856
0.2
0.22857142857142854
0.17142857142857143
0.17142857142857143
0.17142857142857143
0.17142857142857143
0.17142857142857143
0.2
0.17142857142857143
0.22857142857142856
0.2571428571428571
0.2571428571428571
0.2571428571428571
0.2857142857142857
0.3142857142857143
0.37142857142857144
0.4
0.3714285714285714
0.4285714285714286
0.34285714285714286
0.3142857142857143
0.3142857142857143
0.34285714285714286
0.3142857142857143
0.2571428571428571
0.2
0.14285714285714285
0.14285714285714285
0.08571428571428572
0.08571428571428572
0.05714285714285714
0.02857142857142857
0.02857142857142857
0.02857142857142857
0.05714285714285714
0.05714285714285714
0.05714285714285714
0.05714285714285714
0.05714285714285714
0.05714285714285714
0.05714285714285714
0.05714285714285714
0.02857142857142857
0.02857142857142857
0.0
0.0
0.0
0.0
0.02857142857142857
0.05714285714285714
0.05714285714285714
0.05714285714285714
0.05714285714285714
0.05714285714285714
0.05714285714285714
0.05714285714285714
0.05714285714285714
0.05714285714285714
0.02857142857142857
0.0
0.0
0.0
0.0
0.0
0.0
0.0
0.0
0.02857142857142857
0.05714285714285714
0.11428571428571428
0.11428571428571428
0.11428571428571428
0.11428571428571428
0.11428571428571428
0.11428571428571428
0.11428571428571428
0.11428571428571428
0.11428571428571428
0.08571428571428572
0.05714285714285714
0.08571428571428572
0.08571428571428572
0.08571428571428572
0.08571428571428572
0.08571428571428572
0.08571428571428572
0.08571428571428572
0.08571428571428572
0.08571428571428572
0.08571428571428572
0.08571428571428572
0.08571428571428572
0.11428571428571428
0.14285714285714285
0.14285714285714285
0.14285714285714285
0.14285714285714285
0.11428571428571428
0.11428571428571428
0.08571428571428572
0.05714285714285714
0.05714285714285714
0.02857142857142857
0.0
0.0
0.0
0.0
0.0
0.0
0.0
0.0
