# Supplementary material for: Obesity dysregulates feeding-evoked response dynamics in hypothalamic satiety neurons
Source: Sci Rep. 2025 Oct 14;15:35837. doi: 10.1038/s41598-025-19800-2 (PMC12521569; doi:10.1038/s41598-025-19800-2)
Supplement: Supplementary file 2 — Supplementary Material 2. [file 41598_2025_19800_MOESM2_ESM.zip › Fig 1/Fig 1ef NCD and HFD/mean_licking_MPK133_23.csv]

0.2040816326530612
0.30612244897959184
0.27210884353741494
0.25510204081632654
0.32653061224489793
0.30612244897959184
0.32069970845481044
0.28061224489795916
0.272108843537415
0.24489795918367346
0.24489795918367346
0.22448979591836737
0.24489795918367346
0.24489795918367346
0.22448979591836737
0.24489795918367346
0.2040816326530612
0.2448979591836735
0.2448979591836735
0.28571428571428575
0.28571428571428575
0.3469387755102041
0.30612244897959184
0.30612244897959184
0.34693877551020413
0.3877551020408163
0.44897959183673475
0.44897959183673475
0.48979591836734715
0.489795918367347
0.4693877551020409
0.4081632653061224
0.4285714285714286
0.44897959183673475
0.3673469387755102
0.28571428571428575
0.26530612244897966
0.22448979591836737
0.1836734693877551
0.16326530612244897
0.1836734693877551
0.18367346938775508
0.16326530612244897
0.14285714285714285
0.18367346938775508
0.18367346938775508
0.14285714285714285
0.16326530612244897
0.18367346938775508
0.2040816326530612
0.24489795918367346
0.28571428571428575
0.326530612244898
0.36734693877551017
0.3469387755102041
0.4081632653061224
0.44897959183673475
0.4693877551020408
0.4693877551020408
0.489795918367347
0.5306122448979592
0.5102040816326532
0.5102040816326532
0.489795918367347
0.5306122448979592
0.4897959183673469
0.5102040816326531
0.5102040816326531
0.5510204081632654
0.5306122448979592
0.5102040816326531
0.5306122448979592
0.5306122448979592
0.4897959183673469
0.4693877551020408
0.4897959183673468
0.4693877551020408
0.4693877551020408
0.44897959183673475
0.44897959183673475
0.4081632653061224
0.3673469387755102
0.34693877551020413
0.3673469387755102
0.3673469387755103
0.3673469387755102
0.4081632653061224
0.3877551020408165
0.34693877551020413
0.3673469387755102
0.3877551020408163
0.3877551020408163
0.4285714285714286
0.4897959183673469
0.5306122448979592
0.5714285714285714
0.5918367346938777
0.6122448979591838
0.6122448979591837
0.6326530612244897
0.5918367346938777
0.5714285714285715
0.5102040816326532
0.4693877551020409
0.4285714285714287
0.5510204081632655
0.7755102040816331
1.204081632653061
1.6326530612244894
2.204081632653061
2.8367346938775513
3.367346938775512
3.979591836734696
4.387755102040816
4.795918367346938
5.183673469387758
5.20408163265306
5.040816326530609
5.061224489795917
4.693877551020408
4.2653061224489806
4.122448979591838
3.816326530612246
3.755102040816327
3.5918367346938784
3.346938775510205
3.265306122448981
3.3265306122448997
3.16326530612245
3.122448979591838
3.285714285714287
3.3265306122448997
3.244897959183675
3.183673469387756
3.204081632653062
3.2653061224489806
3.2653061224489806
3.1632653061224496
3.204081632653063
3.3061224489795937
3.2857142857142874
3.2448979591836746
3.3877551020408188
3.3877551020408196
3.4285714285714306
3.244897959183675
3.3877551020408174
3.3673469387755124
3.3061224489795937
3.3061224489795937
3.265306122448981
3.244897959183675
3.183673469387757
3.081632653061226
3.1020408163265327
3.183673469387757
3.1020408163265323
3.2244897959183687
3.3265306122448997
3.346938775510206
3.4285714285714306
3.3265306122449
3.4897959183673493
3.6326530612244925
3.69387755102041
3.734693877551021
3.775510204081634
3.959183673469389
4.061224489795919
4.0816326530612255
4.224489795918368
4.448979591836735
4.5510204081632635
4.612244897959182
4.673469387755103
4.816326530612247
4.999999999999999
4.938775510204081
4.979591836734695
5.081632653061225
4.999999999999998
5.0816326530612255
4.959183673469388
5.000000000000001
4.979591836734696
4.897959183673468
4.8571428571428585
4.79591836734694
4.6938775510204085
4.7142857142857135
4.6938775510204085
4.448979591836732
4.57142857142857
4.448979591836735
4.346938775510203
4.346938775510205
4.244897959183674
4.244897959183675
4.1224489795918355
4.081632653061223
3.8979591836734695
3.8979591836734695
3.6530612244897975
3.5918367346938798
3.5510204081632657
3.4489795918367343
3.448979591836733
3.204081632653061
3.265306122448979
2.938775510204082
3.040816326530613
3.020408163265307
2.9183673469387754
2.8775510204081622
2.8163265306122436
2.653061224489796
2.4693877551020407
2.4897959183673475
2.3265306122448983
2.3469387755102047
2.26530612244898
2.183673469387755
2.183673469387755
2.1632653061224487
2.0612244897959178
2.061224489795918
2.0204081632653064
1.9387755102040813
1.8775510204081631
1.9183673469387752
1.795918367346938
1.693877551020408
1.673469387755102
1.6122448979591832
1.5918367346938775
1.6326530612244896
1.510204081632653
1.5510204081632653
1.489795918367347
1.4489795918367345
1.3469387755102038
1.326530612244898
1.2653061224489794
1.1836734693877549
1.1632653061224487
1.061224489795918
1.0612244897959184
1.061224489795918
1.0816326530612244
0.9795918367346939
1.0000000000000002
1.0
0.9591836734693877
0.9387755102040816
0.9387755102040818
0.9387755102040818
1.0000000000000002
0.9183673469387756
0.9183673469387755
0.9387755102040813
0.9591836734693876
0.9591836734693877
0.8775510204081634
0.8163265306122448
0.7551020408163265
0.6938775510204082
0.6122448979591838
0.5714285714285715
0.489795918367347
0.4693877551020409
0.40816326530612257
0.326530612244898
0.3673469387755102
0.3877551020408163
0.4285714285714286
0.4285714285714286
0.44897959183673475
0.5306122448979592
0.5306122448979592
0.5510204081632654
0.5918367346938774
0.5714285714285713
0.5918367346938775
0.653061224489796
0.6326530612244897
0.6734693877551021
0.6734693877551021
0.6326530612244897
0.6326530612244897
0.6122448979591838
0.5510204081632655
0.653061224489796
0.6326530612244898
0.5714285714285715
0.5306122448979592
0.5306122448979591
0.489795918367347
0.4285714285714285
0.4081632653061224
0.3877551020408164
0.3877551020408164
0.326530612244898
0.26530612244897966
0.26530612244897966
0.24489795918367346
0.2040816326530612
0.2448979591836735
0.2653061224489796
0.28571428571428575
0.2653061224489796
0.2857142857142857
0.2857142857142857
0.30612244897959184
0.3673469387755102
0.3877551020408163
0.4285714285714285
0.4285714285714285
0.4285714285714286
0.4285714285714286
0.4285714285714286
0.4081632653061224
0.4081632653061224
0.4285714285714286
0.4081632653061224
0.3877551020408163
0.34693877551020413
0.28571428571428575
0.2653061224489796
0.24489795918367346
0.26530612244897955
0.26530612244897955
0.28571428571428575
0.28571428571428575
0.326530612244898
0.34693877551020413
0.3877551020408163
0.4897959183673469
0.4897959183673469
0.5918367346938777
0.6122448979591838
0.6122448979591838
0.5918367346938775
0.5918367346938775
0.5510204081632654
0.5306122448979592
0.5510204081632654
0.4897959183673469
0.5102040816326531
0.44897959183673475
0.44897959183673475
0.4897959183673469
0.4897959183673469
0.44897959183673464
0.4285714285714286
0.44897959183673475
0.3877551020408163
0.3673469387755102
0.3877551020408164
0.3877551020408163
0.3877551020408163
0.3469387755102041
0.30612244897959184
0.326530612244898
0.3061224489795919
0.2857142857142857
0.3061224489795918
0.326530612244898
0.28571428571428575
0.24489795918367346
0.2040816326530612
0.18367346938775508
0.18367346938775508
0.2040816326530612
0.22448979591836737
0.2040816326530612
0.18367346938775508
0.1836734693877551
0.163265306122449
0.2040816326530612
0.2040816326530612
0.22448979591836737
0.2448979591836735
0.2040816326530612
0.2040816326530612
0.22448979591836737
0.24489795918367346
0.24489795918367346
0.2653061224489796
0.2448979591836735
0.2448979591836735
0.2653061224489796
0.24489795918367346
0.2653061224489796
0.24489795918367346
0.24489795918367346
0.22448979591836737
0.2040816326530612
0.2448979591836735
0.22448979591836737
0.22448979591836737
0.2040816326530612
0.2040816326530612
0.22448979591836737
0.2448979591836735
0.2448979591836735
0.28571428571428575
0.26530612244897966
0.24489795918367346
0.24489795918367346
0.24489795918367346
0.24489795918367346
0.3061224489795919
0.3061224489795919
0.30612244897959184
0.34693877551020413
0.2857142857142857
0.36734693877551017
0.4081632653061224
0.44897959183673464
0.4897959183673469
0.5102040816326531
0.4693877551020408
0.44897959183673464
0.44897959183673464
0.4081632653061224
0.4081632653061224
0.3469387755102041
0.30612244897959184
0.2653061224489796
0.24489795918367357
0.2653061224489796
0.2653061224489796
0.2653061224489796
0.22448979591836737
0.22448979591836732
0.22448979591836732
0.2040816326530612
0.16326530612244897
0.16326530612244897
0.12244897959183673
0.1020408163265306
0.0816326530612245
0.06122448979591837
0.0816326530612245
0.06122448979591837
0.06122448979591837
0.06122448979591837
0.0816326530612245
0.1020408163265306
0.12244897959183673
0.0816326530612245
0.1020408163265306
0.14285714285714288
0.14285714285714288
0.14285714285714288
0.14285714285714288
0.163265306122449
0.163265306122449
0.163265306122449
0.16326530612244897
0.1836734693877551
0.2040816326530612
0.163265306122449
0.18367346938775508
0.18367346938775508
0.18367346938775508
0.2040816326530612
0.2040816326530612
0.1836734693877551
0.1836734693877551
0.18367346938775508
0.14285714285714285
0.163265306122449
0.14285714285714285
0.18367346938775508
0.2040816326530612
0.1836734693877551
0.16326530612244897
0.16326530612244897
0.18367346938775508
0.16326530612244897
0.16326530612244897
0.1836734693877551
0.163265306122449
0.14285714285714285
0.12244897959183675
0.14285714285714285
0.14285714285714285
0.14285714285714285
0.12244897959183673
0.12244897959183673
0.12244897959183673
0.1020408163265306
0.1020408163265306
0.1020408163265306
0.1020408163265306
0.06122448979591837
0.1020408163265306
0.12244897959183673
0.14285714285714285
0.163265306122449
0.24489795918367346
0.2653061224489796
0.2857142857142857
0.32653061224489793
0.3877551020408164
0.40816326530612257
0.3673469387755102
0.3673469387755102
0.326530612244898
0.34693877551020413
0.2653061224489796
0.30612244897959184
0.30612244897959184
0.24489795918367346
0.2040816326530612
0.2244897959183674
0.2448979591836735
0.24489795918367346
0.28571428571428575
0.2857142857142857
0.326530612244898
0.2653061224489796
0.2857142857142857
0.2857142857142857
0.2857142857142857
0.2653061224489796
0.28571428571428575
0.32653061224489793
0.326530612244898
0.346938775510204
0.34693877551020413
0.3877551020408164
0.4285714285714286
0.4285714285714286
0.4081632653061224
0.4081632653061224
0.36734693877551017
0.34693877551020413
0.3061224489795919
0.24489795918367346
0.2040816326530612
0.18367346938775508
0.1020408163265306
0.14285714285714285
0.16326530612244897
0.14285714285714285
0.16326530612244897
0.16326530612244897
0.16326530612244897
0.2040816326530612
0.2040816326530612
0.1836734693877551
0.1836734693877551
0.18367346938775508
0.163265306122449
0.163265306122449
0.16326530612244897
0.18367346938775508
0.2040816326530612
0.24489795918367346
0.2653061224489796
0.24489795918367346
0.2857142857142857
0.326530612244898
0.326530612244898
0.326530612244898
0.3673469387755102
0.326530612244898
0.326530612244898
0.2653061224489796
0.28571428571428575
0.3061224489795919
0.2857142857142857
0.22448979591836737
0.2653061224489796
0.30612244897959184
0.26530612244897966
0.2448979591836735
0.2448979591836735
0.2653061224489796
0.22448979591836737
0.2448979591836735
0.22448979591836737
0.22448979591836737
0.20408163265306128
0.16326530612244897
0.16326530612244897
0.1836734693877551
0.18367346938775508
0.163265306122449
0.22448979591836737
0.24489795918367346
0.24489795918367346
0.24489795918367346
0.2448979591836735
0.2857142857142857
0.3469387755102041
0.3469387755102041
0.32653061224489793
0.30612244897959184
