# Supplementary material for: Obesity dysregulates feeding-evoked response dynamics in hypothalamic satiety neurons
Source: Sci Rep. 2025 Oct 14;15:35837. doi: 10.1038/s41598-025-19800-2 (PMC12521569; doi:10.1038/s41598-025-19800-2)
Supplement: Supplementary file 2 — Supplementary Material 2. [file 41598_2025_19800_MOESM2_ESM.zip › Fig 1/Fig 1ef NCD and HFD/mean_licking_MPK133_24.csv]

0.0
0.0
0.09523809523809523
0.14285714285714285
0.11428571428571428
0.14285714285714285
0.16326530612244897
0.2142857142857143
0.2222222222222222
0.22857142857142856
0.22857142857142856
0.22857142857142856
0.2
0.17142857142857143
0.2
0.2
0.17142857142857143
0.14285714285714285
0.14285714285714285
0.17142857142857143
0.2
0.2571428571428571
0.2857142857142857
0.3142857142857143
0.34285714285714286
0.3142857142857142
0.4
0.37142857142857144
0.4
0.37142857142857144
0.4
0.4
0.4285714285714286
0.42857142857142866
0.45714285714285713
0.45714285714285713
0.4
0.4571428571428572
0.4285714285714286
0.4285714285714286
0.4285714285714286
0.3714285714285714
0.3142857142857142
0.2857142857142857
0.2
0.22857142857142856
0.2
0.14285714285714285
0.11428571428571428
0.11428571428571428
0.08571428571428572
0.08571428571428572
0.08571428571428572
0.08571428571428572
0.08571428571428572
0.05714285714285714
0.05714285714285714
0.05714285714285714
0.05714285714285714
0.02857142857142857
0.02857142857142857
0.08571428571428572
0.08571428571428572
0.11428571428571428
0.11428571428571428
0.11428571428571428
0.11428571428571428
0.11428571428571428
0.11428571428571428
0.11428571428571428
0.11428571428571428
0.05714285714285714
0.05714285714285714
0.02857142857142857
0.02857142857142857
0.05714285714285714
0.05714285714285714
0.05714285714285714
0.05714285714285714
0.05714285714285714
0.05714285714285714
0.08571428571428572
0.08571428571428572
0.08571428571428572
0.11428571428571428
0.08571428571428572
0.08571428571428572
0.11428571428571428
0.11428571428571428
0.17142857142857143
0.14285714285714285
0.11428571428571428
0.17142857142857143
0.2
0.22857142857142856
0.22857142857142856
0.22857142857142856
0.2
0.2
0.14285714285714285
0.14285714285714285
0.14285714285714285
0.08571428571428572
0.14285714285714285
0.2857142857142857
0.45714285714285713
0.7428571428571428
1.2285714285714284
1.8285714285714285
2.5999999999999996
3.171428571428571
3.8857142857142857
4.514285714285714
5.228571428571428
5.742857142857143
6.285714285714285
6.6
6.742857142857144
6.885714285714286
6.685714285714285
6.571428571428571
6.3428571428571425
6.37142857142857
5.9142857142857155
5.771428571428572
5.514285714285715
5.257142857142857
5.114285714285712
4.657142857142858
4.628571428571429
4.485714285714287
4.42857142857143
4.085714285714287
4.142857142857145
4.114285714285716
3.971428571428573
4.085714285714287
4.000000000000002
4.028571428571429
4.057142857142859
4.085714285714287
4.142857142857144
4.257142857142858
4.2857142857142865
4.285714285714287
4.485714285714287
4.314285714285716
4.371428571428573
4.571428571428572
4.514285714285717
4.485714285714287
4.571428571428572
4.685714285714287
4.799999999999999
4.800000000000001
4.714285714285715
4.914285714285714
4.885714285714286
4.828571428571429
4.857142857142857
5.0857142857142845
5.0
4.914285714285715
4.97142857142857
4.942857142857143
4.914285714285714
5.028571428571427
5.1999999999999975
5.17142857142857
5.228571428571427
5.028571428571426
5.142857142857142
5.285714285714285
5.114285714285714
5.142857142857142
5.285714285714285
5.2
5.057142857142857
5.085714285714285
4.97142857142857
5.114285714285712
5.057142857142855
4.771428571428572
4.771428571428571
4.7142857142857135
4.6
4.57142857142857
4.6
4.542857142857143
4.514285714285713
4.457142857142857
4.257142857142858
4.342857142857143
4.2857142857142865
3.942857142857143
3.9142857142857146
3.7428571428571433
3.571428571428571
3.5142857142857142
3.285714285714285
3.0857142857142863
3.057142857142858
2.8571428571428563
2.8571428571428563
2.914285714285714
2.742857142857143
2.714285714285714
2.628571428571428
2.514285714285714
2.3714285714285714
2.3428571428571425
2.114285714285714
2.0571428571428565
1.857142857142857
1.7999999999999996
1.7714285714285714
1.5999999999999996
1.5714285714285716
1.6
1.6
1.6
1.6285714285714286
1.6
1.457142857142857
1.4571428571428573
1.3142857142857145
1.2571428571428571
1.1714285714285713
0.9714285714285715
0.9428571428571431
0.8285714285714286
0.7714285714285716
0.7142857142857144
0.7714285714285717
0.742857142857143
0.8857142857142859
0.9714285714285715
0.9428571428571428
1.0857142857142856
1.1999999999999997
1.2285714285714284
1.3142857142857143
1.4285714285714284
1.4000000000000001
1.3428571428571432
1.2857142857142858
1.1714285714285713
1.1714285714285713
1.0571428571428572
0.9714285714285715
0.9142857142857144
0.8
0.7142857142857142
0.7714285714285716
0.8
0.7714285714285716
0.8571428571428573
0.9142857142857141
0.9428571428571428
0.942857142857143
1.0285714285714285
1.1142857142857143
1.142857142857143
1.0285714285714285
1.0285714285714285
0.9714285714285715
0.9142857142857143
0.8571428571428572
0.7714285714285716
0.7142857142857142
0.6000000000000001
0.5142857142857142
0.4
0.42857142857142866
0.34285714285714286
0.2857142857142857
0.2571428571428571
0.2
0.17142857142857143
0.2
0.17142857142857143
0.14285714285714285
0.14285714285714285
0.14285714285714285
0.2
0.2
0.22857142857142856
0.22857142857142856
0.2857142857142857
0.2571428571428571
0.34285714285714286
0.4285714285714286
0.48571428571428577
0.5714285714285714
0.5714285714285715
0.6857142857142857
0.7714285714285714
0.8285714285714284
0.8285714285714284
0.8857142857142857
0.8
0.7428571428571428
0.6857142857142857
0.5714285714285714
0.5428571428571429
0.4571428571428572
0.3142857142857142
0.22857142857142854
0.22857142857142854
0.2
0.2
0.17142857142857143
0.2
0.2
0.2
0.2
0.2
0.2
0.14285714285714285
0.11428571428571428
0.11428571428571428
0.14285714285714285
0.14285714285714285
0.14285714285714285
0.14285714285714285
0.11428571428571428
0.11428571428571428
0.11428571428571428
0.14285714285714285
0.14285714285714285
0.22857142857142856
0.3142857142857143
0.3142857142857143
0.34285714285714286
0.34285714285714286
0.37142857142857144
0.4
0.45714285714285713
0.48571428571428565
0.5142857142857142
0.45714285714285713
0.3714285714285714
0.4
0.4285714285714286
0.4285714285714286
0.4285714285714286
0.45714285714285713
0.4285714285714286
0.4
0.37142857142857144
0.4285714285714286
0.4285714285714286
0.45714285714285713
0.42857142857142866
0.5142857142857142
0.5428571428571428
0.5714285714285714
0.5428571428571428
0.5428571428571428
0.5428571428571429
0.45714285714285713
0.4285714285714286
0.34285714285714286
0.3142857142857143
0.22857142857142854
0.2
0.14285714285714285
0.17142857142857143
0.17142857142857143
0.14285714285714285
0.17142857142857143
0.17142857142857143
0.17142857142857143
0.2
0.2
0.17142857142857143
0.17142857142857143
0.14285714285714285
0.11428571428571428
0.14285714285714285
0.11428571428571428
0.14285714285714285
0.14285714285714285
0.14285714285714285
0.11428571428571428
0.11428571428571428
0.08571428571428572
0.08571428571428572
0.08571428571428572
0.05714285714285714
0.05714285714285714
0.02857142857142857
0.02857142857142857
0.0
0.0
0.0
0.0
0.0
0.02857142857142857
0.05714285714285714
0.05714285714285714
0.08571428571428572
0.11428571428571428
0.14285714285714285
0.2
0.22857142857142856
0.2571428571428571
0.3142857142857143
0.2857142857142857
0.2857142857142857
0.3142857142857143
0.2857142857142857
0.2857142857142857
0.2571428571428571
0.2
0.17142857142857143
0.14285714285714285
0.08571428571428572
0.08571428571428572
0.08571428571428572
0.05714285714285714
0.05714285714285714
0.02857142857142857
0.02857142857142857
0.02857142857142857
0.02857142857142857
0.02857142857142857
0.05714285714285714
0.08571428571428572
0.05714285714285714
0.05714285714285714
0.05714285714285714
0.08571428571428572
0.08571428571428572
0.08571428571428572
0.08571428571428572
0.08571428571428572
0.05714285714285714
0.02857142857142857
0.02857142857142857
0.05714285714285714
0.05714285714285714
0.02857142857142857
0.05714285714285714
0.05714285714285714
0.05714285714285714
0.08571428571428572
0.08571428571428572
0.14285714285714285
0.22857142857142856
0.2
0.2571428571428572
0.2857142857142857
0.2571428571428571
0.2571428571428571
0.2571428571428571
0.22857142857142854
0.22857142857142854
0.2
0.14285714285714285
0.14285714285714285
0.11428571428571428
0.14285714285714285
0.17142857142857143
0.2571428571428571
0.2857142857142857
0.3142857142857143
0.34285714285714286
0.34285714285714286
0.3142857142857143
0.3714285714285714
0.4
0.4
0.45714285714285713
0.45714285714285713
0.5142857142857142
0.5142857142857143
0.5142857142857143
0.5142857142857142
0.5428571428571429
0.5142857142857142
0.48571428571428565
0.48571428571428565
0.4
0.3142857142857143
0.22857142857142854
0.2
0.17142857142857143
0.17142857142857143
0.14285714285714285
0.11428571428571428
0.2
0.14285714285714285
0.14285714285714285
0.2
0.2571428571428571
0.3142857142857143
0.34285714285714286
0.34285714285714286
0.37142857142857144
0.4
0.3142857142857143
0.3142857142857143
0.37142857142857144
0.34285714285714286
0.3142857142857143
0.34285714285714286
0.3714285714285714
0.4
0.4
0.4
0.4571428571428571
0.4857142857142857
0.4857142857142857
0.4571428571428571
0.4285714285714285
0.4
0.4
0.37142857142857144
0.4
0.4
0.34285714285714286
0.37142857142857144
0.3142857142857142
0.37142857142857144
0.4
0.34285714285714286
0.34285714285714286
0.3142857142857143
0.2857142857142857
0.34285714285714286
0.34285714285714286
0.34285714285714286
0.34285714285714286
0.34285714285714286
0.3714285714285714
0.3714285714285714
0.37142857142857144
0.4
0.4
0.34285714285714286
0.37142857142857144
0.37142857142857144
0.4
0.34285714285714286
0.2857142857142857
0.3142857142857143
0.2857142857142857
0.2857142857142857
0.3142857142857143
0.3142857142857143
0.3142857142857142
0.34285714285714286
0.3142857142857143
0.4
0.45714285714285713
0.45714285714285713
0.4857142857142857
0.4857142857142857
0.45714285714285713
0.45714285714285713
0.42857142857142866
0.37142857142857144
0.4571428571428571
0.4
0.4285714285714286
0.45714285714285713
0.4857142857142857
0.45714285714285713
0.45714285714285713
0.48571428571428577
0.48571428571428577
0.5714285714285714
0.5428571428571429
0.6285714285714286
0.5714285714285714
0.5714285714285714
0.5428571428571428
0.6285714285714284
0.6285714285714284
0.6285714285714286
0.6857142857142857
0.6285714285714286
0.6285714285714286
0.6000000000000001
0.6571428571428571
0.6285714285714284
0.6285714285714284
0.6000000000000001
0.6285714285714284
0.5714285714285714
0.5714285714285714
0.5714285714285714
0.5428571428571429
0.45714285714285713
0.4
0.3714285714285714
0.34285714285714286
0.3142857142857142
0.2571428571428571
0.2571428571428571
