# Supplementary material for: Obesity dysregulates feeding-evoked response dynamics in hypothalamic satiety neurons
Source: Sci Rep. 2025 Oct 14;15:35837. doi: 10.1038/s41598-025-19800-2 (PMC12521569; doi:10.1038/s41598-025-19800-2)
Supplement: Supplementary file 2 — Supplementary Material 2. [file 41598_2025_19800_MOESM2_ESM.zip › Fig 1/Fig 1ef NCD and HFD/mean_licking_MPK133_25.csv]

0.19230769230769232
0.38461538461538464
0.3846153846153846
0.38461538461538464
0.42307692307692313
0.48076923076923067
0.49450549450549436
0.4807692307692308
0.4273504273504273
0.42307692307692313
0.40384615384615385
0.42307692307692313
0.42307692307692313
0.44230769230769235
0.44230769230769235
0.4423076923076923
0.40384615384615385
0.3846153846153846
0.44230769230769235
0.423076923076923
0.423076923076923
0.3846153846153846
0.3461538461538461
0.2884615384615385
0.2692307692307692
0.19230769230769235
0.17307692307692307
0.15384615384615383
0.11538461538461538
0.09615384615384616
0.11538461538461538
0.11538461538461538
0.15384615384615385
0.21153846153846156
0.23076923076923075
0.25
0.3269230769230769
0.38461538461538464
0.423076923076923
0.4807692307692308
0.5000000000000001
0.48076923076923084
0.4807692307692308
0.4615384615384616
0.4615384615384616
0.4807692307692308
0.44230769230769235
0.4615384615384615
0.4615384615384615
0.40384615384615385
0.40384615384615385
0.4038461538461538
0.38461538461538464
0.42307692307692313
0.38461538461538464
0.3653846153846153
0.38461538461538464
0.3269230769230769
0.3076923076923077
0.3461538461538461
0.34615384615384615
0.34615384615384615
0.34615384615384615
0.3076923076923077
0.34615384615384615
0.3653846153846154
0.3269230769230769
0.38461538461538464
0.3653846153846153
0.3461538461538461
0.3653846153846154
0.40384615384615385
0.4615384615384615
0.5
0.5
0.5192307692307693
0.5576923076923078
0.5576923076923078
0.5961538461538461
0.5961538461538463
0.5576923076923078
0.5576923076923078
0.5384615384615384
0.5
0.5
0.5
0.49999999999999994
0.49999999999999994
0.49999999999999994
0.49999999999999994
0.576923076923077
0.5576923076923078
0.5384615384615384
0.5576923076923076
0.5384615384615384
0.5192307692307692
0.49999999999999994
0.4423076923076923
0.40384615384615385
0.42307692307692313
0.3653846153846154
0.3269230769230769
0.2884615384615385
0.2307692307692308
0.30769230769230776
0.5192307692307694
0.9807692307692308
1.4038461538461544
1.9615384615384615
2.6923076923076934
3.346153846153846
3.980769230769231
4.692307692307694
5.442307692307693
5.884615384615385
6.365384615384617
6.326923076923077
6.480769230769231
6.557692307692308
6.2884615384615365
6.096153846153846
5.980769230769231
5.807692307692307
5.538461538461537
5.538461538461537
5.23076923076923
5.365384615384613
5.17307692307692
5.0192307692307665
4.9038461538461515
4.807692307692307
4.749999999999998
4.596153846153846
4.519230769230768
4.365384615384617
4.423076923076924
4.269230769230768
4.211538461538461
4.249999999999999
4.1730769230769225
4.153846153846154
4.096153846153845
4.134615384615384
4.1730769230769225
4.3846153846153815
4.326923076923075
4.307692307692305
4.499999999999999
4.326923076923076
4.46153846153846
4.499999999999998
4.499999999999999
4.519230769230767
4.5384615384615365
4.307692307692307
4.365384615384614
4.403846153846152
4.326923076923076
4.46153846153846
4.461538461538462
4.557692307692306
4.673076923076921
4.788461538461537
4.903846153846153
5.115384615384614
5.153846153846153
5.365384615384615
5.538461538461537
5.557692307692308
5.596153846153847
5.730769230769227
5.923076923076922
5.865384615384615
5.884615384615382
5.923076923076922
5.98076923076923
5.884615384615382
5.826923076923077
5.942307692307692
5.961538461538459
5.903846153846154
5.807692307692306
5.807692307692307
5.769230769230768
5.615384615384615
5.538461538461537
5.519230769230768
5.365384615384614
5.326923076923077
5.461538461538461
5.28846153846154
5.134615384615385
5.134615384615387
4.98076923076923
4.94230769230769
4.903846153846153
4.692307692307692
4.711538461538459
4.5769230769230775
4.307692307692308
4.211538461538461
4.096153846153844
4.019230769230767
3.9230769230769216
3.9038461538461524
3.7692307692307683
3.7115384615384612
3.5769230769230766
3.4423076923076907
3.4230769230769225
3.442307692307693
3.3461538461538454
3.192307692307692
3.1730769230769225
3.076923076923077
3.096153846153846
2.9807692307692295
2.9999999999999987
2.923076923076922
2.8461538461538454
2.7307692307692304
2.673076923076923
2.6538461538461537
2.5961538461538463
2.3846153846153846
2.307692307692307
2.3076923076923075
2.1923076923076916
2.1730769230769234
2.0769230769230766
2.0576923076923075
2.0769230769230766
2.019230769230769
1.9423076923076923
2.0576923076923075
1.9423076923076918
1.8846153846153844
1.8846153846153844
1.8269230769230769
1.846153846153846
1.75
1.6923076923076925
1.5961538461538463
1.5769230769230769
1.5
1.442307692307692
1.423076923076923
1.346153846153846
1.2884615384615383
1.2884615384615383
1.3076923076923075
1.2499999999999998
1.288461538461538
1.2307692307692306
1.2307692307692308
1.2692307692307692
1.2307692307692306
1.1730769230769231
1.1730769230769231
1.057692307692308
0.9615384615384613
0.923076923076923
0.8846153846153847
0.846153846153846
0.7884615384615384
0.7500000000000001
0.8076923076923076
0.7692307692307692
0.7692307692307692
0.7692307692307693
0.8461538461538464
0.9423076923076922
0.8846153846153846
0.9807692307692308
1.0192307692307694
0.9423076923076924
0.9038461538461539
0.923076923076923
0.8461538461538463
0.8269230769230771
0.8076923076923077
0.6923076923076923
0.673076923076923
0.5961538461538461
0.5192307692307693
0.5192307692307693
0.4807692307692308
0.4807692307692308
0.4615384615384615
0.423076923076923
0.38461538461538464
0.40384615384615385
0.40384615384615385
0.3653846153846154
0.3653846153846153
0.3653846153846153
0.3846153846153846
0.3653846153846153
0.3653846153846153
0.4038461538461538
0.40384615384615385
0.4038461538461538
0.4038461538461538
0.4423076923076923
0.4423076923076923
0.4615384615384615
0.4615384615384615
0.5192307692307692
0.5961538461538461
0.6538461538461539
0.6538461538461539
0.673076923076923
0.7307692307692306
0.7884615384615384
0.7884615384615384
0.8269230769230769
0.8653846153846152
0.8269230769230771
0.8269230769230771
0.846153846153846
0.846153846153846
0.8461538461538464
0.8076923076923076
0.7884615384615384
0.8076923076923079
0.7692307692307692
0.7692307692307689
0.7692307692307693
0.7115384615384615
0.673076923076923
0.6923076923076923
0.673076923076923
0.6923076923076923
0.6538461538461539
0.6346153846153847
0.6346153846153847
0.5961538461538463
0.5961538461538461
0.6153846153846155
0.5576923076923078
0.5384615384615384
0.5192307692307693
0.5384615384615385
0.5576923076923078
0.576923076923077
0.576923076923077
0.5384615384615384
0.5961538461538461
0.5576923076923077
0.576923076923077
0.5192307692307692
0.49999999999999994
0.4807692307692308
0.4615384615384615
0.38461538461538464
0.423076923076923
0.4807692307692308
0.4615384615384616
0.5
0.5192307692307693
0.5576923076923078
0.5961538461538463
0.576923076923077
0.5576923076923078
0.6346153846153846
0.6346153846153846
0.6346153846153846
0.5961538461538461
0.576923076923077
0.5192307692307693
0.5
0.4615384615384615
0.48076923076923067
0.4423076923076923
0.40384615384615385
0.34615384615384615
0.3269230769230769
0.3076923076923077
0.2692307692307692
0.3269230769230769
0.34615384615384615
0.3653846153846154
0.3653846153846154
0.44230769230769235
0.42307692307692313
0.4615384615384616
0.4807692307692308
0.4615384615384615
0.4807692307692308
0.42307692307692313
0.40384615384615385
0.3653846153846153
0.34615384615384615
0.2692307692307692
0.2692307692307692
0.25000000000000006
0.17307692307692307
0.17307692307692304
0.15384615384615383
0.1923076923076923
0.1923076923076923
0.25
0.23076923076923075
0.2692307692307693
0.326923076923077
0.3076923076923077
0.34615384615384615
0.40384615384615385
0.42307692307692313
0.42307692307692313
0.4423076923076923
0.40384615384615385
0.42307692307692313
0.40384615384615385
0.3653846153846153
0.38461538461538464
0.38461538461538464
0.3653846153846155
0.40384615384615385
0.42307692307692313
0.38461538461538464
0.4423076923076923
0.4615384615384616
0.49999999999999994
0.5
0.5192307692307692
0.5192307692307693
0.49999999999999994
0.5
0.4807692307692308
0.5
0.4423076923076923
0.3846153846153846
0.34615384615384615
0.3269230769230769
0.2884615384615385
0.25
0.2307692307692308
0.1923076923076923
0.15384615384615383
0.15384615384615385
0.15384615384615385
0.15384615384615385
0.15384615384615385
0.19230769230769232
0.1923076923076923
0.21153846153846156
0.2307692307692308
0.2115384615384615
0.21153846153846156
0.1923076923076923
0.17307692307692307
0.17307692307692307
0.15384615384615383
0.09615384615384616
0.07692307692307693
0.0576923076923077
0.019230769230769232
0.019230769230769232
0.019230769230769232
0.019230769230769232
0.0576923076923077
0.0576923076923077
0.0576923076923077
0.09615384615384616
0.11538461538461538
0.11538461538461538
0.15384615384615383
0.17307692307692304
0.15384615384615383
0.19230769230769232
0.21153846153846156
0.21153846153846156
0.25000000000000006
0.21153846153846156
0.21153846153846156
0.2307692307692308
0.19230769230769232
0.2115384615384615
0.23076923076923075
0.19230769230769232
0.1346153846153846
0.15384615384615383
0.11538461538461538
0.11538461538461538
0.11538461538461538
0.09615384615384616
0.11538461538461538
0.07692307692307693
0.05769230769230769
0.07692307692307693
0.09615384615384616
0.09615384615384616
0.09615384615384616
0.11538461538461538
0.11538461538461538
0.11538461538461538
0.11538461538461538
0.1346153846153846
0.15384615384615383
0.1346153846153846
0.1346153846153846
0.1346153846153846
0.1346153846153846
0.15384615384615383
0.15384615384615383
0.19230769230769232
0.1923076923076923
0.2307692307692308
0.2115384615384615
0.2307692307692308
0.2692307692307693
0.30769230769230776
0.3269230769230769
0.3269230769230769
0.38461538461538464
0.38461538461538464
0.38461538461538464
0.34615384615384615
0.40384615384615385
0.44230769230769235
0.4423076923076923
0.4423076923076923
0.5
0.5192307692307692
0.5
0.48076923076923084
0.48076923076923084
0.5
0.4807692307692308
0.44230769230769235
0.42307692307692313
0.4423076923076923
0.38461538461538464
0.38461538461538464
0.38461538461538464
0.38461538461538464
0.38461538461538464
0.38461538461538464
0.40384615384615385
0.40384615384615385
0.42307692307692313
0.34615384615384615
0.3653846153846153
0.34615384615384615
0.3076923076923077
0.30769230769230765
0.3076923076923077
0.3076923076923077
0.2692307692307692
0.25000000000000006
0.21153846153846156
0.2307692307692308
0.2307692307692308
0.23076923076923075
0.21153846153846156
0.23076923076923075
0.25
0.23076923076923075
0.25000000000000006
0.2884615384615385
0.2884615384615385
0.2884615384615385
0.2884615384615385
0.2884615384615385
0.3269230769230769
0.30769230769230765
0.3269230769230769
0.3076923076923077
0.2884615384615385
0.2692307692307692
0.2692307692307692
0.2692307692307693
0.2307692307692308
0.21153846153846156
0.17307692307692304
0.15384615384615385
0.09615384615384616
0.15384615384615383
0.1346153846153846
0.17307692307692307
0.19230769230769232
0.17307692307692307
0.19230769230769232
0.21153846153846156
0.2692307692307692
0.2692307692307692
0.3269230769230769
0.30769230769230776
0.3269230769230769
0.3269230769230769
0.3269230769230769
0.38461538461538464
0.40384615384615385
0.40384615384615397
0.40384615384615385
0.4807692307692308
0.44230769230769235
0.42307692307692313
0.44230769230769235
0.38461538461538464
