# Supplementary material for: Obesity dysregulates feeding-evoked response dynamics in hypothalamic satiety neurons
Source: Sci Rep. 2025 Oct 14;15:35837. doi: 10.1038/s41598-025-19800-2 (PMC12521569; doi:10.1038/s41598-025-19800-2)
Supplement: Supplementary file 2 — Supplementary Material 2. [file 41598_2025_19800_MOESM2_ESM.zip › Fig 1/Fig 1ef NCD and HFD/mean_licking_MPK133_26.csv]

0.47619047619047616
0.23809523809523808
0.15873015873015872
0.17857142857142855
0.1904761904761905
0.27777777777777773
0.23809523809523808
0.2976190476190476
0.291005291005291
0.33333333333333337
0.30952380952380953
0.38095238095238093
0.38095238095238093
0.4285714285714285
0.4285714285714285
0.40476190476190477
0.4523809523809524
0.4285714285714286
0.4285714285714286
0.3571428571428571
0.3571428571428571
0.2857142857142857
0.2857142857142857
0.2619047619047619
0.23809523809523808
0.21428571428571425
0.16666666666666666
0.14285714285714285
0.1904761904761905
0.2142857142857143
0.21428571428571425
0.23809523809523808
0.23809523809523808
0.1904761904761905
0.1904761904761905
0.1904761904761905
0.21428571428571425
0.21428571428571425
0.14285714285714285
0.11904761904761904
0.09523809523809525
0.09523809523809525
0.09523809523809525
0.09523809523809525
0.11904761904761904
0.09523809523809525
0.07142857142857144
0.07142857142857144
0.07142857142857144
0.09523809523809525
0.09523809523809525
0.14285714285714285
0.1904761904761905
0.1904761904761905
0.1904761904761905
0.21428571428571425
0.23809523809523808
0.23809523809523808
0.2619047619047619
0.28571428571428575
0.33333333333333337
0.2857142857142857
0.2619047619047619
0.3095238095238095
0.33333333333333337
0.380952380952381
0.4285714285714285
0.47619047619047616
0.47619047619047616
0.5
0.5
0.5238095238095238
0.6428571428571429
0.6428571428571429
0.7142857142857142
0.7380952380952379
0.761904761904762
0.8095238095238094
0.857142857142857
0.8333333333333333
0.9047619047619048
0.9523809523809523
0.9285714285714285
0.9523809523809523
0.9047619047619048
0.880952380952381
0.9047619047619048
0.8333333333333333
0.8571428571428573
0.880952380952381
0.8571428571428573
0.7857142857142858
0.7142857142857142
0.7857142857142857
0.7857142857142857
0.7380952380952379
0.761904761904762
0.8333333333333333
0.8333333333333333
0.8095238095238095
0.880952380952381
1.0238095238095237
1.0
0.9285714285714286
0.9999999999999998
1.2380952380952381
1.357142857142857
1.7619047619047619
2.2619047619047614
2.8571428571428568
3.4047619047619038
3.8571428571428568
4.476190476190477
5.023809523809524
5.404761904761905
5.833333333333332
6.142857142857143
6.190476190476191
6.357142857142858
6.190476190476191
5.928571428571429
6.000000000000001
5.9523809523809526
5.8571428571428585
5.904761904761903
5.595238095238093
5.642857142857144
5.690476190476189
5.476190476190476
5.476190476190476
5.547619047619049
5.499999999999999
5.523809523809524
5.571428571428571
5.619047619047619
5.880952380952381
5.976190476190474
6.023809523809522
6.166666666666667
6.404761904761903
6.452380952380952
6.4523809523809526
6.499999999999999
6.476190476190475
6.452380952380952
6.428571428571427
6.261904761904762
6.380952380952381
6.333333333333333
6.190476190476191
6.285714285714286
6.333333333333334
6.285714285714286
6.333333333333334
6.452380952380951
6.452380952380954
6.61904761904762
6.476190476190476
6.500000000000002
6.500000000000002
6.61904761904762
6.619047619047619
6.547619047619049
6.595238095238097
6.666666666666666
6.500000000000002
6.333333333333333
6.428571428571428
6.404761904761904
6.404761904761903
6.261904761904761
6.19047619047619
6.2857142857142865
6.333333333333334
6.190476190476191
6.404761904761905
6.5476190476190474
6.380952380952381
6.357142857142858
6.5
6.309523809523808
6.357142857142856
6.38095238095238
6.119047619047617
6.142857142857141
6.095238095238095
5.857142857142856
5.952380952380951
5.833333333333332
5.595238095238098
5.690476190476189
5.476190476190475
5.238095238095239
5.357142857142857
5.095238095238095
4.904761904761905
4.833333333333333
4.499999999999999
4.3809523809523805
4.214285714285714
4.0
3.9047619047619038
3.8571428571428568
3.6190476190476186
3.6190476190476177
3.4285714285714275
3.3333333333333326
3.309523809523809
3.214285714285714
3.1428571428571423
3.1190476190476177
3.095238095238094
2.9523809523809517
2.857142857142856
2.7380952380952377
2.6190476190476195
2.619047619047619
2.428571428571429
2.3333333333333335
2.238095238095238
2.1190476190476186
1.8571428571428568
1.7857142857142856
1.7380952380952375
1.5714285714285712
1.5952380952380953
1.4285714285714284
1.4285714285714284
1.3333333333333335
1.380952380952381
1.261904761904762
1.3095238095238095
1.3333333333333335
1.357142857142857
1.3333333333333335
1.3095238095238098
1.3095238095238095
1.2857142857142856
1.2619047619047619
1.1666666666666667
1.1666666666666667
1.1428571428571428
1.0714285714285712
0.9523809523809523
0.9523809523809526
0.9285714285714286
0.9047619047619048
0.880952380952381
0.9047619047619048
0.9523809523809523
0.9523809523809523
1.0
1.0476190476190477
1.0714285714285714
1.0952380952380951
1.0714285714285714
1.0476190476190477
1.0476190476190474
1.0
0.9047619047619049
0.9047619047619048
0.8333333333333335
0.7142857142857144
0.6904761904761907
0.6666666666666667
0.6666666666666666
0.7380952380952381
0.761904761904762
0.8095238095238095
0.857142857142857
0.9047619047619048
0.857142857142857
0.8809523809523809
0.8095238095238095
0.7380952380952382
0.6904761904761905
0.6190476190476192
0.6190476190476191
0.6190476190476191
0.5476190476190476
0.4523809523809524
0.47619047619047616
0.40476190476190477
0.47619047619047616
0.5
0.5476190476190476
0.47619047619047616
0.47619047619047616
0.45238095238095244
0.5
0.5238095238095238
0.5476190476190476
0.619047619047619
0.6190476190476191
0.619047619047619
0.5952380952380952
0.6190476190476191
0.5952380952380952
0.5476190476190477
0.5238095238095238
0.5238095238095238
0.5238095238095238
0.5476190476190477
0.5476190476190477
0.5952380952380953
0.7142857142857142
0.7380952380952379
0.7380952380952381
0.761904761904762
0.7857142857142858
0.8095238095238095
0.8095238095238094
0.7380952380952382
0.7857142857142858
0.8095238095238095
0.7142857142857142
0.7380952380952382
0.7380952380952382
0.7380952380952382
0.6904761904761905
0.6190476190476191
0.5714285714285715
0.5952380952380952
0.5
0.42857142857142866
0.380952380952381
0.3333333333333333
0.2857142857142857
0.2619047619047619
0.2619047619047619
0.30952380952380953
0.3333333333333333
0.3333333333333333
0.3571428571428571
0.3333333333333333
0.3333333333333333
0.30952380952380953
0.30952380952380953
0.28571428571428575
0.2619047619047619
0.2619047619047619
0.23809523809523808
0.19047619047619047
0.2142857142857143
0.26190476190476186
0.23809523809523808
0.2857142857142857
0.2857142857142857
0.3333333333333333
0.3333333333333333
0.33333333333333337
0.3571428571428572
0.3571428571428572
0.3571428571428571
0.33333333333333337
0.380952380952381
0.40476190476190477
0.4285714285714286
0.4523809523809524
0.5238095238095238
0.5476190476190477
0.5714285714285714
0.6190476190476191
0.6666666666666666
0.6666666666666666
0.6428571428571428
0.619047619047619
0.619047619047619
0.5952380952380952
0.5238095238095238
0.47619047619047616
0.4285714285714285
0.380952380952381
0.2857142857142857
0.23809523809523808
0.21428571428571425
0.19047619047619047
0.1904761904761905
0.14285714285714285
0.16666666666666666
0.1904761904761905
0.1904761904761905
0.1904761904761905
0.16666666666666666
0.16666666666666666
0.1904761904761905
0.16666666666666669
0.11904761904761904
0.11904761904761904
0.14285714285714288
0.09523809523809525
0.09523809523809525
0.11904761904761904
0.11904761904761904
0.11904761904761904
0.09523809523809525
0.09523809523809525
0.11904761904761904
0.11904761904761904
0.09523809523809525
0.11904761904761904
0.09523809523809525
0.09523809523809525
0.09523809523809525
0.11904761904761904
0.11904761904761904
0.11904761904761904
0.11904761904761904
0.14285714285714285
0.14285714285714285
0.19047619047619047
0.23809523809523814
0.23809523809523814
0.2619047619047619
0.23809523809523814
0.2857142857142857
0.2857142857142857
0.26190476190476186
0.23809523809523808
0.23809523809523808
0.21428571428571425
0.2142857142857143
0.1904761904761905
0.2619047619047619
0.3095238095238095
0.3095238095238095
0.3571428571428571
0.45238095238095244
0.47619047619047616
0.47619047619047616
0.4523809523809524
0.4523809523809524
0.47619047619047616
0.40476190476190477
0.40476190476190477
0.40476190476190477
0.40476190476190477
0.30952380952380953
0.40476190476190477
0.45238095238095244
0.4523809523809524
0.47619047619047616
0.5
0.5238095238095238
0.5238095238095238
0.5
0.47619047619047616
0.5238095238095238
0.40476190476190477
0.3571428571428571
0.380952380952381
0.3571428571428571
0.3571428571428571
0.3571428571428571
0.3333333333333333
0.3333333333333333
0.3571428571428571
0.3333333333333333
0.3571428571428571
0.3571428571428571
0.30952380952380953
0.3095238095238095
0.2857142857142857
0.2619047619047619
0.2619047619047619
0.2619047619047619
0.2142857142857143
0.1904761904761905
0.1904761904761905
0.16666666666666669
0.16666666666666669
0.11904761904761904
0.09523809523809525
0.07142857142857144
0.09523809523809525
0.07142857142857144
0.07142857142857144
0.09523809523809525
0.07142857142857144
0.09523809523809525
0.09523809523809525
0.11904761904761904
0.11904761904761904
0.11904761904761904
0.07142857142857142
0.09523809523809525
0.09523809523809525
0.09523809523809525
0.09523809523809525
0.07142857142857142
0.09523809523809525
0.07142857142857142
0.09523809523809525
0.11904761904761904
0.16666666666666666
0.14285714285714285
0.19047619047619047
0.2142857142857143
0.2619047619047619
0.2857142857142857
0.2857142857142857
0.3571428571428572
0.380952380952381
0.40476190476190477
0.40476190476190477
0.5
0.5476190476190477
0.5714285714285714
0.5714285714285714
0.5714285714285715
0.5714285714285715
0.5476190476190477
0.5
0.47619047619047616
0.4523809523809524
0.38095238095238093
0.30952380952380953
0.2857142857142857
0.2619047619047619
0.2619047619047619
0.3333333333333333
0.30952380952380953
0.3571428571428571
0.380952380952381
0.42857142857142866
0.42857142857142866
0.45238095238095244
0.4523809523809524
0.47619047619047616
0.4523809523809524
0.3571428571428572
0.33333333333333337
0.2857142857142857
0.23809523809523808
0.1904761904761905
0.16666666666666666
0.11904761904761904
0.09523809523809525
0.04761904761904762
0.07142857142857142
0.07142857142857142
0.07142857142857142
0.07142857142857142
0.07142857142857142
0.04761904761904762
0.04761904761904762
0.04761904761904762
0.02380952380952381
0.04761904761904762
0.02380952380952381
0.07142857142857144
0.07142857142857144
0.11904761904761904
0.11904761904761904
0.14285714285714288
0.16666666666666666
0.1904761904761905
0.1904761904761905
0.1904761904761905
0.1904761904761905
0.16666666666666666
0.1904761904761905
0.14285714285714285
0.14285714285714285
0.11904761904761904
0.11904761904761904
0.11904761904761904
0.11904761904761904
0.14285714285714285
0.16666666666666669
0.16666666666666666
0.14285714285714288
0.16666666666666666
0.16666666666666666
0.16666666666666666
0.14285714285714288
0.11904761904761904
0.16666666666666666
0.14285714285714285
0.14285714285714285
0.11904761904761904
0.16666666666666666
0.14285714285714288
0.16666666666666666
0.2142857142857143
0.2142857142857143
0.2619047619047619
0.2857142857142857
0.3095238095238095
0.3333333333333333
0.3571428571428571
0.3571428571428571
0.3571428571428571
0.40476190476190477
0.40476190476190477
0.47619047619047616
0.45238095238095244
0.40476190476190477
0.40476190476190477
0.38095238095238093
0.3571428571428571
