# Supplementary material for: Obesity dysregulates feeding-evoked response dynamics in hypothalamic satiety neurons
Source: Sci Rep. 2025 Oct 14;15:35837. doi: 10.1038/s41598-025-19800-2 (PMC12521569; doi:10.1038/s41598-025-19800-2)
Supplement: Supplementary file 2 — Supplementary Material 2. [file 41598_2025_19800_MOESM2_ESM.zip › Fig 1/Fig 1ef NCD and HFD/mean_licking_MPK133_27.csv]

0.22222222222222224
0.11111111111111112
0.14814814814814814
0.11111111111111112
0.13333333333333333
0.11111111111111112
0.12698412698412698
0.11111111111111112
0.1234567901234568
0.11111111111111112
0.08888888888888889
0.11111111111111112
0.08888888888888889
0.08888888888888889
0.06666666666666668
0.06666666666666668
0.06666666666666667
0.06666666666666667
0.044444444444444446
0.044444444444444446
0.044444444444444446
0.044444444444444446
0.044444444444444446
0.044444444444444446
0.044444444444444446
0.044444444444444446
0.044444444444444446
0.044444444444444446
0.06666666666666668
0.08888888888888889
0.08888888888888889
0.06666666666666668
0.06666666666666668
0.06666666666666668
0.08888888888888889
0.11111111111111112
0.08888888888888889
0.08888888888888889
0.08888888888888889
0.06666666666666667
0.06666666666666667
0.06666666666666667
0.06666666666666667
0.06666666666666667
0.06666666666666668
0.044444444444444446
0.044444444444444446
0.044444444444444446
0.022222222222222223
0.022222222222222223
0.022222222222222223
0.022222222222222223
0.022222222222222223
0.022222222222222223
0.0
0.0
0.0
0.0
0.0
0.0
0.0
0.0
0.0
0.0
0.0
0.022222222222222223
0.044444444444444446
0.06666666666666668
0.08888888888888889
0.08888888888888889
0.08888888888888889
0.08888888888888889
0.08888888888888889
0.13333333333333333
0.15555555555555556
0.15555555555555556
0.15555555555555556
0.15555555555555556
0.15555555555555556
0.15555555555555556
0.15555555555555556
0.15555555555555556
0.15555555555555556
0.11111111111111112
0.08888888888888889
0.06666666666666668
0.044444444444444446
0.044444444444444446
0.044444444444444446
0.044444444444444446
0.06666666666666668
0.06666666666666668
0.08888888888888889
0.08888888888888889
0.08888888888888889
0.08888888888888889
0.08888888888888889
0.08888888888888889
0.06666666666666668
0.06666666666666668
0.06666666666666668
0.06666666666666668
0.044444444444444446
0.044444444444444446
0.06666666666666668
0.11111111111111112
0.44444444444444453
0.7777777777777782
1.2666666666666666
1.9555555555555553
2.488888888888889
3.0888888888888895
3.733333333333335
4.333333333333334
4.888888888888888
5.488888888888889
5.888888888888889
6.133333333333334
6.155555555555555
6.111111111111112
6.1999999999999975
6.222222222222223
6.088888888888889
6.0
6.044444444444443
6.133333333333334
6.044444444444446
5.999999999999998
5.999999999999998
5.844444444444444
5.755555555555556
5.5777777777777775
5.5777777777777775
5.688888888888888
5.51111111111111
5.244444444444444
5.044444444444444
4.911111111111111
4.799999999999999
4.799999999999999
4.7333333333333325
4.711111111111111
4.7333333333333325
4.533333333333333
4.644444444444445
4.577777777777779
4.4
4.511111111111111
4.4222222222222225
4.311111111111112
4.444444444444444
4.355555555555556
4.333333333333334
4.422222222222222
4.355555555555555
4.466666666666666
4.7111111111111095
4.800000000000001
4.999999999999998
5.088888888888887
4.955555555555555
5.022222222222221
5.155555555555554
5.177777777777777
5.066666666666665
5.088888888888887
5.066666666666666
4.977777777777775
5.044444444444444
5.022222222222221
4.977777777777778
5.177777777777778
5.022222222222221
4.911111111111111
5.022222222222222
4.866666666666667
4.822222222222222
4.644444444444444
4.444444444444443
4.377777777777777
4.28888888888889
3.999999999999999
3.7999999999999994
3.644444444444444
3.4444444444444438
3.355555555555555
3.155555555555555
3.0888888888888872
2.866666666666666
2.688888888888888
2.488888888888888
2.4444444444444438
2.3333333333333326
2.2222222222222205
2.11111111111111
2.044444444444444
1.9777777777777772
1.8888888888888888
1.8666666666666665
1.7555555555555555
1.7777777777777777
1.6444444444444442
1.5111111111111115
1.4888888888888887
1.4
1.2444444444444445
1.1333333333333333
1.0
0.9555555555555555
0.9555555555555555
0.8666666666666667
0.8000000000000002
0.8666666666666667
0.888888888888889
0.9333333333333333
1.0222222222222224
1.0444444444444445
1.088888888888889
1.1111111111111112
1.1111111111111112
1.1333333333333333
1.1333333333333333
1.088888888888889
1.0222222222222224
0.9777777777777779
0.8444444444444444
0.8222222222222221
0.7111111111111111
0.6222222222222222
0.5333333333333334
0.48888888888888893
0.4444444444444445
0.4
0.3333333333333333
0.26666666666666666
0.2888888888888889
0.2666666666666667
0.3111111111111111
0.3111111111111111
0.35555555555555557
0.3333333333333333
0.3333333333333333
0.37777777777777777
0.3777777777777779
0.4444444444444445
0.4444444444444445
0.44444444444444453
0.48888888888888893
0.4666666666666667
0.48888888888888893
0.48888888888888893
0.48888888888888893
0.48888888888888893
0.5333333333333334
0.4666666666666667
0.4444444444444445
0.4222222222222223
0.3777777777777779
0.4000000000000001
0.3333333333333333
0.3333333333333333
0.35555555555555557
0.28888888888888886
0.2666666666666667
0.2666666666666667
0.28888888888888886
0.2888888888888889
0.2666666666666667
0.2666666666666667
0.2666666666666667
0.2666666666666667
0.24444444444444446
0.26666666666666666
0.2444444444444444
0.26666666666666666
0.2222222222222222
0.22222222222222224
0.20000000000000004
0.17777777777777778
0.17777777777777778
0.13333333333333333
0.11111111111111112
0.08888888888888889
0.06666666666666668
0.022222222222222223
0.022222222222222223
0.0
0.022222222222222223
0.044444444444444446
0.06666666666666668
0.08888888888888889
0.11111111111111112
0.11111111111111112
0.11111111111111112
0.13333333333333333
0.2
0.2
0.22222222222222224
0.22222222222222224
0.24444444444444446
0.24444444444444446
0.2666666666666667
0.2666666666666667
0.3111111111111111
0.3111111111111111
0.24444444444444446
0.26666666666666666
0.22222222222222224
0.22222222222222224
0.19999999999999996
0.17777777777777778
0.15555555555555556
0.15555555555555556
0.17777777777777778
0.2
0.2666666666666667
0.3111111111111111
0.3333333333333333
0.3333333333333333
0.35555555555555557
0.3777777777777779
0.3777777777777779
0.4222222222222222
0.4000000000000001
0.35555555555555557
0.3333333333333333
0.26666666666666666
0.26666666666666666
0.24444444444444446
0.22222222222222224
0.22222222222222224
0.19999999999999996
0.15555555555555556
0.11111111111111112
0.11111111111111112
0.06666666666666667
0.06666666666666667
0.044444444444444446
0.06666666666666668
0.044444444444444446
0.022222222222222223
0.022222222222222223
0.044444444444444446
0.06666666666666668
0.08888888888888889
0.08888888888888889
0.11111111111111112
0.13333333333333333
0.13333333333333336
0.15555555555555556
0.17777777777777778
0.2
0.2
0.2
0.17777777777777778
0.17777777777777778
0.17777777777777778
0.17777777777777778
0.17777777777777778
0.17777777777777778
0.17777777777777778
0.17777777777777778
0.15555555555555556
0.13333333333333336
0.15555555555555556
0.2
0.22222222222222224
0.22222222222222224
0.22222222222222224
0.20000000000000004
0.17777777777777778
0.15555555555555556
0.22222222222222224
0.24444444444444446
0.22222222222222224
0.20000000000000004
0.17777777777777778
0.15555555555555556
0.15555555555555556
0.15555555555555556
0.2
0.2
0.13333333333333336
0.13333333333333336
0.17777777777777778
0.17777777777777778
0.17777777777777778
0.19999999999999996
0.22222222222222224
0.2444444444444444
0.2222222222222222
0.26666666666666666
0.2888888888888889
0.3111111111111111
0.3333333333333333
0.3111111111111111
0.3333333333333333
0.37777777777777777
0.35555555555555557
0.4000000000000001
0.3777777777777779
0.3777777777777779
0.35555555555555557
0.33333333333333337
0.3111111111111111
0.3111111111111111
0.33333333333333337
0.2888888888888889
0.2666666666666667
0.20000000000000004
0.22222222222222224
0.22222222222222224
0.2888888888888889
0.26666666666666666
0.28888888888888886
0.35555555555555557
0.3111111111111111
0.3333333333333333
0.35555555555555557
0.37777777777777777
0.35555555555555557
0.3333333333333333
0.2888888888888889
0.2888888888888889
0.22222222222222224
0.15555555555555556
0.17777777777777778
0.17777777777777778
0.19999999999999996
0.22222222222222224
0.26666666666666666
0.2444444444444444
0.2888888888888889
0.3333333333333333
0.35555555555555557
0.37777777777777777
0.3333333333333333
0.3111111111111111
0.3111111111111111
0.2888888888888889
0.2888888888888889
0.2888888888888889
0.26666666666666666
0.3111111111111111
0.3111111111111111
0.3777777777777779
0.4444444444444445
0.4666666666666666
0.4444444444444445
0.4888888888888888
0.48888888888888893
0.5777777777777777
0.5555555555555556
0.48888888888888893
0.48888888888888893
0.4222222222222222
0.37777777777777777
0.35555555555555557
0.35555555555555557
0.3333333333333333
0.3111111111111111
0.2222222222222222
0.2222222222222222
0.19999999999999996
0.17777777777777778
0.20000000000000004
0.17777777777777778
0.2
0.17777777777777778
0.17777777777777778
0.15555555555555556
0.19999999999999996
0.22222222222222224
0.2888888888888889
0.35555555555555557
0.3111111111111111
0.33333333333333337
0.3111111111111111
0.35555555555555557
0.3111111111111111
0.35555555555555557
0.3333333333333333
0.2888888888888889
0.26666666666666666
0.19999999999999996
0.2444444444444444
0.2444444444444444
0.22222222222222224
0.19999999999999996
0.22222222222222224
0.22222222222222224
0.2
0.24444444444444446
0.22222222222222224
0.24444444444444446
0.22222222222222224
0.24444444444444446
0.26666666666666666
0.24444444444444446
0.24444444444444446
0.2
0.2
0.17777777777777778
0.20000000000000004
0.17777777777777778
0.2
0.17777777777777778
0.2
0.22222222222222224
0.22222222222222224
0.22222222222222224
0.26666666666666666
0.24444444444444446
0.2
0.22222222222222224
0.19999999999999996
0.22222222222222224
0.17777777777777778
0.2
0.19999999999999996
0.26666666666666666
0.2444444444444444
0.3111111111111111
0.3777777777777779
0.4
0.4666666666666666
0.4666666666666667
0.4888888888888888
0.5111111111111111
0.5111111111111111
0.4444444444444445
0.4666666666666667
0.4444444444444445
0.37777777777777777
0.37777777777777777
0.3111111111111111
0.3111111111111112
0.288888888888889
0.2666666666666667
0.24444444444444446
0.24444444444444446
0.22222222222222224
0.17777777777777778
0.20000000000000004
0.15555555555555556
0.15555555555555556
0.11111111111111112
0.11111111111111112
0.08888888888888889
0.08888888888888889
0.11111111111111112
0.08888888888888889
0.13333333333333333
0.11111111111111112
0.13333333333333333
0.11111111111111112
0.13333333333333336
0.17777777777777778
0.17777777777777778
0.17777777777777778
0.17777777777777778
0.17777777777777778
0.15555555555555556
0.19999999999999996
0.19999999999999996
0.19999999999999996
0.19999999999999996
0.19999999999999996
0.17777777777777778
0.22222222222222224
0.24444444444444446
0.2888888888888889
0.28888888888888886
0.24444444444444446
0.26666666666666666
0.3111111111111111
0.2888888888888889
0.26666666666666666
0.3111111111111111
0.288888888888889
0.2666666666666667
0.24444444444444446
0.26666666666666666
0.26666666666666666
0.24444444444444446
0.24444444444444446
0.2666666666666667
0.26666666666666666
0.24444444444444446
0.24444444444444446
0.26666666666666666
0.24444444444444446
0.24444444444444446
0.26666666666666666
0.2666666666666667
0.24444444444444446
0.22222222222222224
0.20000000000000004
0.22222222222222224
0.22222222222222224
0.17777777777777778
