# Supplementary material for: Obesity dysregulates feeding-evoked response dynamics in hypothalamic satiety neurons
Source: Sci Rep. 2025 Oct 14;15:35837. doi: 10.1038/s41598-025-19800-2 (PMC12521569; doi:10.1038/s41598-025-19800-2)
Supplement: Supplementary file 2 — Supplementary Material 2. [file 41598_2025_19800_MOESM2_ESM.zip › Fig 1/Fig 1ef NCD and HFD/mean_licking_MPK133_28.csv]

0.37037037037037035
0.4629629629629629
0.37037037037037035
0.37037037037037035
0.40740740740740744
0.37037037037037035
0.3703703703703703
0.37037037037037035
0.3909465020576131
0.38888888888888884
0.38888888888888884
0.4074074074074075
0.425925925925926
0.4444444444444445
0.425925925925926
0.4444444444444445
0.44444444444444453
0.44444444444444453
0.42592592592592593
0.425925925925926
0.4444444444444445
0.40740740740740744
0.425925925925926
0.42592592592592593
0.425925925925926
0.40740740740740744
0.425925925925926
0.425925925925926
0.48148148148148157
0.5
0.44444444444444453
0.4444444444444445
0.42592592592592593
0.3888888888888889
0.37037037037037035
0.40740740740740744
0.3518518518518518
0.3333333333333333
0.24074074074074078
0.18518518518518517
0.2592592592592593
0.24074074074074078
0.22222222222222227
0.2592592592592593
0.2962962962962963
0.2962962962962964
0.3888888888888889
0.40740740740740744
0.4629629629629631
0.5740740740740742
0.5740740740740742
0.6481481481481481
0.722222222222222
0.7222222222222221
0.7222222222222221
0.7222222222222223
0.6666666666666667
0.6666666666666666
0.6481481481481481
0.5740740740740741
0.5185185185185186
0.4814814814814815
0.4444444444444445
0.4629629629629629
0.4629629629629631
0.4814814814814815
0.5370370370370371
0.5555555555555557
0.6111111111111112
0.6296296296296298
0.6851851851851852
0.7037037037037037
0.6666666666666666
0.6851851851851852
0.6851851851851852
0.6666666666666667
0.6851851851851852
0.6851851851851852
0.611111111111111
0.6481481481481481
0.6296296296296298
0.5740740740740741
0.6851851851851852
0.6851851851851852
0.6851851851851852
0.7037037037037036
0.6851851851851852
0.6666666666666667
0.7037037037037037
0.6851851851851852
0.6666666666666666
0.6851851851851852
0.6296296296296299
0.6111111111111112
0.6666666666666666
0.5925925925925926
0.5740740740740742
0.5925925925925926
0.5925925925925926
0.5925925925925926
0.5925925925925926
0.5925925925925926
0.5740740740740741
0.5370370370370371
0.4814814814814815
0.5555555555555557
0.7777777777777779
1.2592592592592582
1.759259259259258
2.2592592592592573
2.9814814814814805
3.648148148148149
4.296296296296297
4.981481481481481
5.592592592592593
6.314814814814815
6.6296296296296315
6.722222222222227
6.888888888888891
6.962962962962966
6.722222222222223
6.740740740740742
6.629629629629633
6.66666666666667
6.574074074074076
6.444444444444445
6.314814814814815
6.314814814814815
6.16666666666667
5.962962962962962
6.018518518518519
5.74074074074074
5.537037037037036
5.222222222222222
5.037037037037036
4.648148148148146
4.666666666666666
4.425925925925925
4.259259259259259
4.351851851851849
4.148148148148147
4.166666666666665
4.296296296296295
4.185185185185186
4.259259259259257
4.462962962962963
4.3888888888888875
4.333333333333333
4.518518518518518
4.444444444444443
4.592592592592592
4.629629629629629
4.703703703703703
5.0
5.185185185185185
5.240740740740741
5.537037037037037
5.88888888888889
5.7962962962962985
6.000000000000002
6.166666666666667
6.314814814814817
6.3148148148148175
6.462962962962965
6.351851851851854
6.40740740740741
6.370370370370373
6.240740740740741
6.370370370370372
6.388888888888892
6.203703703703703
6.16666666666667
6.240740740740742
5.962962962962965
5.981481481481483
5.981481481481482
5.7962962962962985
5.7962962962962985
5.61111111111111
5.500000000000002
5.4259259259259265
5.296296296296297
5.129629629629631
5.074074074074073
4.907407407407408
4.685185185185186
4.555555555555555
4.240740740740741
4.111111111111112
3.851851851851851
3.6296296296296293
3.4444444444444433
3.1296296296296293
2.9629629629629624
2.814814814814814
2.6666666666666656
2.6666666666666665
2.629629629629629
2.555555555555555
2.481481481481481
2.462962962962963
2.3888888888888884
2.3518518518518516
2.2407407407407405
2.2222222222222214
2.1666666666666665
1.9999999999999993
1.9074074074074066
1.7962962962962956
1.666666666666666
1.611111111111111
1.518518518518518
1.555555555555555
1.518518518518518
1.4629629629629628
1.3888888888888888
1.3888888888888888
1.4259259259259256
1.4259259259259258
1.4444444444444446
1.4814814814814812
1.4999999999999996
1.4814814814814814
1.4629629629629632
1.4259259259259258
1.4629629629629626
1.3333333333333333
1.259259259259259
1.2037037037037037
1.1666666666666667
1.1666666666666663
1.0740740740740737
1.0185185185185184
0.9814814814814816
0.9444444444444446
0.888888888888889
0.851851851851852
0.851851851851852
0.8333333333333333
0.7962962962962965
0.7037037037037037
0.6851851851851852
0.6111111111111112
0.6111111111111112
0.5740740740740742
0.5555555555555557
0.5740740740740742
0.5370370370370371
0.5555555555555556
0.5370370370370371
0.5185185185185186
0.5185185185185185
0.5185185185185185
0.4814814814814815
0.4444444444444445
0.4629629629629631
0.425925925925926
0.48148148148148157
0.5
0.48148148148148157
0.4814814814814817
0.5185185185185186
0.5370370370370371
0.5740740740740742
0.6296296296296295
0.6481481481481483
0.7037037037037037
0.6851851851851852
0.6481481481481483
0.6666666666666667
0.6296296296296298
0.6111111111111113
0.5925925925925927
0.5555555555555557
0.5555555555555557
0.5000000000000001
0.4629629629629631
0.4629629629629631
0.4444444444444445
0.4629629629629629
0.5185185185185185
0.5740740740740742
0.5925925925925926
0.6666666666666666
0.6666666666666666
0.6851851851851852
0.7222222222222221
0.7037037037037036
0.7037037037037036
0.7222222222222221
0.6666666666666666
0.5740740740740741
0.5555555555555556
0.5185185185185186
0.4444444444444445
0.4629629629629629
0.4629629629629629
0.4444444444444445
0.4629629629629629
0.4629629629629629
0.49999999999999994
0.5185185185185185
0.5370370370370371
0.49999999999999994
0.5370370370370371
0.49999999999999994
0.4629629629629629
0.4629629629629629
0.4629629629629629
0.40740740740740744
0.40740740740740744
0.40740740740740744
0.38888888888888884
0.3888888888888889
0.37037037037037035
0.3888888888888889
0.3888888888888889
0.3518518518518518
0.3333333333333333
0.3333333333333333
0.2777777777777778
0.3148148148148149
0.2962962962962963
0.2962962962962963
0.3148148148148149
0.2962962962962963
0.2962962962962963
0.33333333333333337
0.33333333333333337
0.3148148148148149
0.37037037037037035
0.33333333333333337
0.37037037037037035
0.40740740740740744
0.40740740740740744
0.38888888888888895
0.3888888888888889
0.37037037037037035
0.3888888888888889
0.40740740740740744
0.3888888888888889
0.40740740740740744
0.35185185185185197
0.2777777777777778
0.2592592592592593
0.27777777777777785
0.2592592592592593
0.24074074074074076
0.22222222222222227
0.2592592592592593
0.22222222222222224
0.2037037037037037
0.2037037037037037
0.24074074074074076
0.24074074074074076
0.24074074074074076
0.22222222222222224
0.2777777777777778
0.2592592592592593
0.22222222222222227
0.22222222222222227
0.20370370370370372
0.24074074074074076
0.2407407407407407
0.25925925925925924
0.2777777777777778
0.3148148148148149
0.2962962962962963
0.2962962962962963
0.2962962962962963
0.33333333333333337
0.37037037037037035
0.3888888888888889
0.37037037037037035
0.37037037037037035
0.3333333333333333
0.3333333333333333
0.3333333333333333
0.37037037037037035
0.35185185185185186
0.35185185185185186
0.31481481481481477
0.2592592592592593
0.2592592592592593
0.24074074074074076
0.22222222222222224
0.18518518518518517
0.14814814814814814
0.14814814814814814
0.16666666666666666
0.16666666666666666
0.18518518518518517
0.18518518518518517
0.16666666666666666
0.14814814814814814
0.16666666666666666
0.18518518518518517
0.22222222222222224
0.16666666666666666
0.18518518518518517
0.16666666666666666
0.18518518518518517
0.22222222222222224
0.2407407407407407
0.2407407407407407
0.25925925925925924
0.2407407407407407
0.22222222222222224
0.22222222222222224
0.22222222222222224
0.2407407407407407
0.18518518518518517
0.16666666666666666
0.14814814814814814
0.18518518518518517
0.18518518518518517
0.22222222222222224
0.2407407407407407
0.25925925925925924
0.24074074074074076
0.22222222222222224
0.22222222222222224
0.25925925925925924
0.25925925925925924
0.25925925925925924
0.22222222222222227
0.20370370370370372
0.20370370370370372
0.20370370370370372
0.22222222222222227
0.22222222222222227
0.22222222222222227
0.20370370370370372
0.24074074074074076
0.20370370370370372
0.22222222222222227
0.24074074074074076
0.22222222222222224
0.25925925925925924
0.22222222222222224
0.24074074074074076
0.2592592592592593
0.24074074074074078
0.22222222222222227
0.24074074074074078
0.24074074074074078
0.24074074074074076
0.24074074074074078
0.20370370370370372
0.24074074074074076
0.24074074074074076
0.24074074074074078
0.24074074074074078
0.22222222222222227
0.22222222222222227
0.2407407407407407
0.22222222222222224
0.20370370370370372
0.20370370370370372
0.16666666666666666
0.16666666666666666
0.16666666666666666
0.16666666666666666
0.18518518518518517
0.18518518518518517
0.18518518518518517
0.18518518518518517
0.25925925925925924
0.2777777777777778
0.31481481481481477
0.2962962962962963
0.3333333333333333
0.3518518518518518
0.40740740740740744
0.42592592592592593
0.425925925925926
0.425925925925926
0.4629629629629631
0.44444444444444453
0.4629629629629631
0.4814814814814815
0.4629629629629629
0.4814814814814815
0.4629629629629631
0.5
0.5370370370370371
0.5925925925925927
0.5185185185185186
0.5370370370370371
0.5185185185185186
0.5185185185185185
0.5370370370370371
0.5185185185185185
0.5370370370370371
0.4814814814814815
0.425925925925926
0.35185185185185186
0.3333333333333333
0.31481481481481477
0.31481481481481477
0.2777777777777778
0.2592592592592593
0.22222222222222224
0.18518518518518517
0.18518518518518517
0.20370370370370372
0.2407407407407407
0.25925925925925924
0.2962962962962963
0.25925925925925924
0.2777777777777778
0.31481481481481477
0.3518518518518518
0.3148148148148149
0.31481481481481477
0.31481481481481477
0.31481481481481477
0.2777777777777778
0.22222222222222224
0.25925925925925924
0.25925925925925924
0.20370370370370372
0.18518518518518517
0.22222222222222224
0.20370370370370372
0.22222222222222227
0.20370370370370372
0.24074074074074076
0.2592592592592593
0.2777777777777778
0.2962962962962963
0.2962962962962963
0.2777777777777778
0.24074074074074076
0.27777777777777785
0.24074074074074076
0.25925925925925924
0.2777777777777778
0.2962962962962963
0.2592592592592593
0.2777777777777778
0.27777777777777785
0.2962962962962963
0.3888888888888889
0.38888888888888884
0.4444444444444443
0.4629629629629629
0.4444444444444445
0.40740740740740744
0.425925925925926
0.40740740740740744
0.425925925925926
0.425925925925926
0.35185185185185197
0.35185185185185197
0.2777777777777778
0.2777777777777778
0.2592592592592593
0.2962962962962963
0.2962962962962963
0.2962962962962963
0.2962962962962963
0.3888888888888889
0.4629629629629629
0.5370370370370371
0.6111111111111112
0.611111111111111
0.7037037037037036
0.6666666666666666
0.7222222222222221
0.7592592592592593
0.7592592592592594
0.6851851851851852
0.6851851851851852
0.5925925925925926
0.5740740740740741
0.611111111111111
0.5370370370370371
0.6111111111111112
0.6111111111111112
0.5740740740740741
0.6296296296296295
0.6666666666666667
0.6296296296296295
0.6481481481481481
0.6296296296296295
0.5925925925925926
0.611111111111111
0.574074074074074
0.5555555555555556
0.5740740740740742
0.5
0.4629629629629629
0.425925925925926
0.425925925925926
0.425925925925926
0.44444444444444453
0.40740740740740744
0.42592592592592593
0.3518518518518518
0.2962962962962963
