# Supplementary material for: Obesity dysregulates feeding-evoked response dynamics in hypothalamic satiety neurons
Source: Sci Rep. 2025 Oct 14;15:35837. doi: 10.1038/s41598-025-19800-2 (PMC12521569; doi:10.1038/s41598-025-19800-2)
Supplement: Supplementary file 2 — Supplementary Material 2. [file 41598_2025_19800_MOESM2_ESM.zip › Fig 1/Fig 1ef NCD and HFD/mean_licking_MPK134_29.csv]

0.0
0.0
0.0
0.0
0.0
0.0
0.0
0.0
0.0
0.0
0.0
0.0
0.0
0.0
0.0
0.0
0.0
0.0
0.0
0.0
0.0
0.0
0.02777777777777778
0.02777777777777778
0.05555555555555556
0.05555555555555556
0.08333333333333333
0.08333333333333333
0.08333333333333333
0.11111111111111112
0.11111111111111112
0.1388888888888889
0.11111111111111112
0.16666666666666666
0.16666666666666669
0.16666666666666669
0.16666666666666666
0.16666666666666666
0.19444444444444445
0.16666666666666669
0.19444444444444445
0.16666666666666666
0.16666666666666666
0.11111111111111112
0.08333333333333333
0.08333333333333333
0.05555555555555556
0.05555555555555556
0.02777777777777778
0.02777777777777778
0.0
0.0
0.0
0.0
0.0
0.0
0.0
0.0
0.0
0.0
0.02777777777777778
0.02777777777777778
0.05555555555555556
0.05555555555555556
0.08333333333333333
0.11111111111111112
0.11111111111111112
0.1388888888888889
0.16666666666666666
0.16666666666666666
0.16666666666666666
0.19444444444444445
0.16666666666666666
0.19444444444444445
0.16666666666666666
0.16666666666666666
0.16666666666666666
0.16666666666666666
0.1388888888888889
0.19444444444444445
0.16666666666666666
0.19444444444444445
0.19444444444444445
0.19444444444444445
0.19444444444444445
0.16666666666666666
0.19444444444444445
0.19444444444444445
0.25
0.22222222222222224
0.2777777777777778
0.2777777777777778
0.3055555555555555
0.3333333333333333
0.3333333333333333
0.36111111111111116
0.3333333333333333
0.33333333333333337
0.3055555555555555
0.2777777777777778
0.25
0.19444444444444445
0.19444444444444445
0.24999999999999997
0.5555555555555557
1.055555555555556
1.5555555555555554
1.9999999999999998
2.4722222222222214
3.055555555555556
3.666666666666667
4.277777777777778
4.86111111111111
5.166666666666665
5.3055555555555545
5.361111111111109
5.444444444444443
5.194444444444444
5.2222222222222205
5.055555555555555
4.8055555555555545
4.638888888888891
4.416666666666668
4.333333333333334
4.416666666666668
4.000000000000002
3.805555555555557
3.9722222222222223
3.6111111111111116
3.416666666666668
3.361111111111112
3.1666666666666665
2.9722222222222223
3.055555555555556
2.75
2.9166666666666674
2.7222222222222214
2.6666666666666665
2.7222222222222223
2.7499999999999996
2.5277777777777772
2.499999999999999
2.472222222222222
2.2222222222222223
2.166666666666667
1.9166666666666665
1.8611111111111103
1.7499999999999996
1.6944444444444442
1.6666666666666665
1.694444444444444
1.7499999999999993
1.833333333333333
1.8611111111111107
1.8611111111111112
2.027777777777778
2.0833333333333335
2.055555555555556
2.111111111111111
2.1666666666666665
2.2499999999999996
2.2222222222222223
2.25
2.2777777777777777
2.25
2.3888888888888884
2.4444444444444438
2.4999999999999996
2.5277777777777772
2.694444444444444
2.638888888888889
2.7222222222222223
2.6666666666666665
2.805555555555555
2.9444444444444446
2.8888888888888884
2.8888888888888893
2.8888888888888893
3.027777777777778
2.8611111111111116
3.027777777777778
3.027777777777778
3.138888888888889
3.222222222222222
3.2499999999999996
3.222222222222222
3.4444444444444438
3.5833333333333335
3.6388888888888897
3.6944444444444464
3.833333333333334
3.777777777777778
3.805555555555556
3.7222222222222223
3.7777777777777777
3.8611111111111107
3.7222222222222223
3.8055555555555554
3.7499999999999982
3.888888888888888
3.75
3.9166666666666665
3.888888888888889
4.0
4.000000000000001
4.055555555555556
4.138888888888889
4.027777777777779
4.027777777777778
3.8611111111111116
3.972222222222222
3.916666666666668
3.9722222222222223
4.000000000000001
3.88888888888889
3.9444444444444455
3.805555555555556
3.833333333333334
3.6111111111111116
3.6388888888888897
3.38888888888889
3.3611111111111107
3.1666666666666665
3.027777777777778
3.111111111111111
2.8611111111111116
2.833333333333334
2.7499999999999996
2.805555555555555
2.6388888888888884
2.611111111111111
2.388888888888889
2.388888888888889
2.083333333333334
1.9444444444444444
1.7777777777777777
1.5555555555555556
1.3888888888888893
1.3333333333333333
1.2222222222222223
1.1944444444444444
1.1944444444444444
1.1111111111111112
1.1666666666666667
1.0833333333333335
1.1388888888888888
1.1944444444444444
1.222222222222222
1.1388888888888888
1.1944444444444444
1.138888888888889
1.0833333333333335
1.0555555555555556
1.0555555555555558
0.9722222222222223
0.9166666666666667
0.8333333333333335
0.7777777777777778
0.6944444444444444
0.6666666666666666
0.6111111111111112
0.5833333333333334
0.5277777777777779
0.5
0.4722222222222222
0.4444444444444445
0.49999999999999994
0.41666666666666663
0.4444444444444445
0.41666666666666663
0.41666666666666663
0.3888888888888889
0.3888888888888889
0.3055555555555556
0.3055555555555556
0.24999999999999997
0.19444444444444445
0.16666666666666669
0.1388888888888889
0.08333333333333334
0.05555555555555556
0.02777777777777778
0.0
0.0
0.0
0.0
0.0
0.0
0.0
0.0
0.0
0.0
0.0
0.0
0.0
0.0
0.0
0.0
0.0
0.0
0.0
0.0
0.0
0.0
0.02777777777777778
0.02777777777777778
0.02777777777777778
0.05555555555555556
0.05555555555555556
0.05555555555555556
0.08333333333333334
0.11111111111111112
0.11111111111111112
0.1388888888888889
0.11111111111111112
0.1388888888888889
0.1388888888888889
0.11111111111111112
0.1388888888888889
0.1388888888888889
0.11111111111111112
0.08333333333333334
0.08333333333333334
0.05555555555555556
0.05555555555555556
0.02777777777777778
0.02777777777777778
0.08333333333333334
0.05555555555555556
0.08333333333333334
0.08333333333333334
0.08333333333333334
0.11111111111111112
0.1388888888888889
0.1388888888888889
0.19444444444444445
0.24999999999999997
0.19444444444444445
0.24999999999999997
0.22222222222222224
0.24999999999999997
0.24999999999999997
0.25
0.2222222222222222
0.2777777777777778
0.25
0.19444444444444445
0.2222222222222222
0.16666666666666666
0.2222222222222222
0.19444444444444445
0.2222222222222222
0.19444444444444445
0.2222222222222222
0.16666666666666666
0.1388888888888889
0.1388888888888889
0.11111111111111112
0.1388888888888889
0.08333333333333333
0.11111111111111112
0.11111111111111112
0.1388888888888889
0.11111111111111112
0.11111111111111112
0.11111111111111112
0.11111111111111112
0.11111111111111112
0.08333333333333334
0.08333333333333334
0.05555555555555556
0.02777777777777778
0.0
0.0
0.0
0.0
0.0
0.0
0.02777777777777778
0.02777777777777778
0.05555555555555556
0.05555555555555556
0.08333333333333333
0.08333333333333333
0.08333333333333333
0.08333333333333333
0.08333333333333333
0.11111111111111112
0.08333333333333334
0.1388888888888889
0.1388888888888889
0.1388888888888889
0.1388888888888889
0.16666666666666669
0.16666666666666669
0.19444444444444445
0.22222222222222224
0.19444444444444445
0.2222222222222222
0.16666666666666666
0.16666666666666666
0.19444444444444445
0.16666666666666666
0.16666666666666666
0.19444444444444445
0.16666666666666666
0.16666666666666666
0.16666666666666666
0.16666666666666666
0.16666666666666666
0.16666666666666666
0.1388888888888889
0.16666666666666666
0.1388888888888889
0.11111111111111112
0.11111111111111112
0.08333333333333333
0.08333333333333333
0.05555555555555556
0.05555555555555556
0.02777777777777778
0.02777777777777778
0.0
0.0
0.0
0.0
0.0
0.0
0.0
0.0
0.0
0.0
0.0
0.0
0.0
0.0
0.0
0.0
0.02777777777777778
0.05555555555555556
0.05555555555555556
0.08333333333333333
0.11111111111111112
0.11111111111111112
0.1388888888888889
0.1388888888888889
0.16666666666666666
0.19444444444444445
0.16666666666666666
0.1388888888888889
0.1388888888888889
0.11111111111111112
0.08333333333333333
0.08333333333333333
0.05555555555555556
0.08333333333333334
0.05555555555555556
0.05555555555555556
0.05555555555555556
0.05555555555555556
0.05555555555555556
0.05555555555555556
0.05555555555555556
0.08333333333333334
0.11111111111111112
0.08333333333333334
0.11111111111111112
0.08333333333333333
0.08333333333333333
0.08333333333333333
0.08333333333333333
0.08333333333333333
0.08333333333333333
0.05555555555555556
0.02777777777777778
0.02777777777777778
0.0
0.0
0.0
0.0
0.0
0.0
0.0
0.0
0.0
0.0
0.0
0.0
0.0
0.0
0.0
0.0
0.0
0.0
0.0
0.0
0.0
0.0
0.0
0.0
0.0
0.0
0.0
0.0
0.0
0.0
0.0
0.0
0.0
0.0
0.0
0.0
0.0
0.0
0.0
0.0
0.0
0.0
0.0
0.0
0.0
0.0
0.0
0.02777777777777778
0.02777777777777778
0.05555555555555556
0.08333333333333333
0.08333333333333333
0.11111111111111112
0.1388888888888889
0.16666666666666666
0.16666666666666666
0.16666666666666666
0.1388888888888889
0.1388888888888889
0.11111111111111112
0.08333333333333334
0.08333333333333334
0.05555555555555556
0.02777777777777778
0.0
0.0
0.0
0.0
0.0
0.0
0.0
0.0
0.0
0.0
0.0
0.0
0.0
0.0
0.0
0.02777777777777778
0.02777777777777778
0.02777777777777778
0.02777777777777778
0.02777777777777778
0.02777777777777778
0.02777777777777778
0.02777777777777778
0.02777777777777778
0.02777777777777778
0.0
0.0
0.0
0.0
0.0
0.0
0.0
0.0
0.0
0.0
0.0
0.0
0.0
0.0
0.0
0.02777777777777778
0.05555555555555556
0.05555555555555556
0.08333333333333333
0.11111111111111112
0.11111111111111112
0.1388888888888889
0.1388888888888889
0.16666666666666666
0.16666666666666666
0.16666666666666669
0.1388888888888889
0.19444444444444445
0.16666666666666666
0.1388888888888889
0.1388888888888889
0.11111111111111112
0.11111111111111112
0.08333333333333334
0.08333333333333334
0.05555555555555556
