# Supplementary material for: Obesity dysregulates feeding-evoked response dynamics in hypothalamic satiety neurons
Source: Sci Rep. 2025 Oct 14;15:35837. doi: 10.1038/s41598-025-19800-2 (PMC12521569; doi:10.1038/s41598-025-19800-2)
Supplement: Supplementary file 2 — Supplementary Material 2. [file 41598_2025_19800_MOESM2_ESM.zip › Fig 1/Fig 1ef NCD and HFD/mean_licking_MPK134_30.csv]

0.0
0.0
0.0
0.04464285714285714
0.07142857142857144
0.05952380952380952
0.0510204081632653
0.08928571428571427
0.09920634920634921
0.10714285714285716
0.12499999999999999
0.12499999999999999
0.1607142857142857
0.14285714285714285
0.14285714285714288
0.14285714285714288
0.1607142857142857
0.125
0.10714285714285715
0.10714285714285715
0.10714285714285715
0.12499999999999999
0.10714285714285716
0.10714285714285716
0.12499999999999999
0.14285714285714288
0.12499999999999999
0.12499999999999999
0.12499999999999999
0.10714285714285716
0.08928571428571427
0.08928571428571427
0.08928571428571427
0.08928571428571427
0.07142857142857144
0.053571428571428575
0.07142857142857144
0.07142857142857144
0.07142857142857144
0.07142857142857144
0.07142857142857144
0.053571428571428575
0.03571428571428572
0.03571428571428572
0.01785714285714286
0.01785714285714286
0.0
0.0
0.0
0.0
0.0
0.0
0.0
0.0
0.0
0.0
0.0
0.0
0.0
0.0
0.0
0.0
0.0
0.0
0.0
0.0
0.0
0.0
0.0
0.0
0.0
0.0
0.0
0.0
0.0
0.0
0.01785714285714286
0.03571428571428572
0.03571428571428572
0.03571428571428572
0.03571428571428572
0.03571428571428572
0.03571428571428572
0.03571428571428572
0.03571428571428572
0.03571428571428572
0.01785714285714286
0.0
0.01785714285714286
0.01785714285714286
0.01785714285714286
0.01785714285714286
0.05357142857142858
0.05357142857142858
0.07142857142857144
0.07142857142857144
0.07142857142857144
0.07142857142857144
0.07142857142857144
0.07142857142857144
0.08928571428571427
0.10714285714285715
0.12499999999999999
0.6071428571428575
1.0178571428571423
1.5892857142857133
2.3214285714285707
3.017857142857144
3.714285714285715
4.32142857142857
4.9821428571428585
5.571428571428573
6.124999999999999
6.339285714285713
6.482142857142853
6.678571428571426
6.6607142857142865
6.607142857142858
6.446428571428572
6.23214285714286
6.1071428571428585
6.017857142857145
5.839285714285714
5.678571428571431
5.589285714285714
5.249999999999999
4.9107142857142865
4.767857142857142
4.607142857142856
4.749999999999998
4.535714285714282
4.464285714285712
4.5178571428571415
4.285714285714284
4.178571428571429
4.053571428571429
4.017857142857142
3.9285714285714297
3.8571428571428577
3.6785714285714293
3.6607142857142874
3.517857142857146
3.250000000000002
3.3214285714285734
3.2321428571428585
3.2321428571428594
3.2142857142857166
3.000000000000002
2.946428571428573
2.875000000000001
2.8571428571428585
2.8214285714285725
2.946428571428573
2.750000000000001
2.7678571428571437
2.8571428571428577
2.696428571428571
2.8571428571428577
2.9107142857142874
2.892857142857145
2.9285714285714306
2.9642857142857153
3.1071428571428577
3.2500000000000013
3.285714285714287
3.303571428571429
3.5000000000000004
3.571428571428572
3.6428571428571432
3.7321428571428577
3.7499999999999996
3.928571428571429
3.8214285714285716
3.9642857142857144
4.053571428571428
3.9642857142857135
4.0892857142857135
4.249999999999997
4.232142857142857
4.357142857142856
4.499999999999999
4.446428571428569
4.607142857142857
4.696428571428571
4.69642857142857
4.821428571428569
4.910714285714286
4.803571428571428
4.928571428571428
4.982142857142858
4.999999999999999
5.053571428571429
4.982142857142858
5.035714285714286
5.017857142857144
5.160714285714285
5.05357142857143
5.05357142857143
5.142857142857142
5.071428571428572
5.0178571428571415
5.160714285714285
5.2142857142857135
5.125
5.267857142857143
5.178571428571429
5.249999999999999
5.392857142857141
5.303571428571427
5.339285714285714
5.428571428571428
5.374999999999998
5.321428571428571
5.428571428571429
5.375
5.357142857142857
5.410714285714286
5.196428571428571
5.25
5.178571428571429
5.125000000000001
5.035714285714285
5.071428571428572
4.910714285714285
4.839285714285714
4.839285714285716
4.67857142857143
4.696428571428572
4.607142857142858
4.482142857142856
4.357142857142857
4.2321428571428585
3.964285714285714
3.8928571428571423
3.6607142857142856
3.499999999999999
3.357142857142855
3.124999999999999
2.892857142857142
2.767857142857142
2.642857142857142
2.410714285714285
2.392857142857142
2.1428571428571423
2.089285714285714
1.9464285714285714
1.8214285714285714
1.7857142857142856
1.7321428571428568
1.6964285714285712
1.5357142857142851
1.589285714285714
1.5178571428571428
1.5178571428571428
1.4821428571428568
1.3749999999999998
1.3214285714285714
1.2857142857142856
1.1607142857142858
1.125
1.0535714285714286
0.9107142857142857
0.8392857142857145
0.7321428571428572
0.6785714285714285
0.6607142857142857
0.5892857142857143
0.4821428571428571
0.4464285714285715
0.4107142857142858
0.4464285714285715
0.4464285714285715
0.42857142857142866
0.4285714285714286
0.4642857142857143
0.44642857142857145
0.4464285714285715
0.42857142857142866
0.4642857142857143
0.4285714285714286
0.48214285714285715
0.5
0.48214285714285715
0.5714285714285714
0.49999999999999994
0.5357142857142856
0.5535714285714285
0.5892857142857143
0.6071428571428571
0.5892857142857142
0.5357142857142858
0.5714285714285715
0.6249999999999999
0.5535714285714287
0.6964285714285716
0.6607142857142858
0.6964285714285714
0.8035714285714286
0.8214285714285714
0.8928571428571429
0.8571428571428572
0.8214285714285716
0.8035714285714286
0.7678571428571428
0.6607142857142858
0.6785714285714286
0.6250000000000001
0.5357142857142856
0.5
0.4107142857142858
0.42857142857142866
0.3928571428571429
0.3392857142857143
0.3392857142857143
0.28571428571428575
0.23214285714285718
0.2142857142857143
0.1607142857142857
0.10714285714285716
0.1607142857142857
0.14285714285714288
0.16071428571428573
0.1607142857142857
0.16071428571428573
0.16071428571428573
0.17857142857142855
0.16071428571428573
0.16071428571428573
0.21428571428571433
0.17857142857142855
0.16071428571428573
0.125
0.12499999999999999
0.14285714285714288
0.14285714285714288
0.12499999999999999
0.17857142857142855
0.17857142857142855
0.14285714285714288
0.16071428571428573
0.16071428571428573
0.19642857142857145
0.2142857142857143
0.2142857142857143
0.2678571428571429
0.2678571428571429
0.23214285714285715
0.28571428571428575
0.26785714285714285
0.26785714285714285
0.26785714285714285
0.24999999999999997
0.24999999999999997
0.26785714285714285
0.26785714285714285
0.28571428571428575
0.32142857142857145
0.3035714285714286
0.3035714285714286
0.30357142857142855
0.32142857142857145
0.32142857142857145
0.32142857142857145
0.26785714285714285
0.25
0.25
0.21428571428571433
0.1785714285714286
0.21428571428571433
0.19642857142857145
0.19642857142857145
0.19642857142857145
0.17857142857142855
0.17857142857142855
0.16071428571428573
0.16071428571428573
0.1607142857142857
0.17857142857142855
0.1607142857142857
0.14285714285714285
0.14285714285714288
0.14285714285714288
0.16071428571428573
0.17857142857142855
0.19642857142857145
0.21428571428571433
0.23214285714285715
0.24999999999999997
0.26785714285714285
0.26785714285714285
0.26785714285714285
0.28571428571428575
0.26785714285714285
0.26785714285714285
0.28571428571428575
0.26785714285714285
0.26785714285714285
0.28571428571428575
0.26785714285714285
0.26785714285714285
0.28571428571428575
0.28571428571428575
0.26785714285714285
0.28571428571428575
0.24999999999999997
0.26785714285714285
0.24999999999999997
0.2142857142857143
0.2142857142857143
0.23214285714285715
0.23214285714285715
0.21428571428571433
0.25
0.24999999999999997
0.25000000000000006
0.25
0.23214285714285715
0.24999999999999997
0.25
0.24999999999999997
0.21428571428571433
0.21428571428571433
0.19642857142857145
0.16071428571428573
0.17857142857142855
0.17857142857142855
0.19642857142857145
0.17857142857142855
0.17857142857142855
0.16071428571428573
0.16071428571428573
0.14285714285714288
0.14285714285714288
0.14285714285714288
0.125
0.12499999999999999
0.10714285714285716
0.08928571428571427
0.07142857142857144
0.07142857142857144
0.07142857142857144
0.07142857142857144
0.05357142857142858
0.05357142857142858
0.03571428571428572
0.0
0.0
0.0
0.0
0.0
0.0
0.0
0.0
0.0
0.0
0.0
0.0
0.0
0.01785714285714286
0.05357142857142858
0.07142857142857144
0.07142857142857144
0.08928571428571427
0.12499999999999999
0.14285714285714288
0.1607142857142857
0.17857142857142855
0.2142857142857143
0.19642857142857145
0.16071428571428573
0.16071428571428573
0.17857142857142855
0.17857142857142855
0.17857142857142855
0.19642857142857145
0.1785714285714286
0.17857142857142855
0.16071428571428573
0.17857142857142855
0.19642857142857145
0.2142857142857143
0.21428571428571433
0.2142857142857143
0.17857142857142855
0.17857142857142855
0.1964285714285714
0.23214285714285715
0.25
0.26785714285714285
0.2857142857142857
0.2678571428571429
0.28571428571428575
0.3035714285714286
0.3035714285714286
0.30357142857142855
0.30357142857142855
0.24999999999999997
0.24999999999999997
0.23214285714285712
0.2142857142857143
0.2142857142857143
0.19642857142857145
0.17857142857142855
0.17857142857142855
0.14285714285714288
0.12499999999999999
0.14285714285714285
0.10714285714285715
0.10714285714285716
0.10714285714285716
0.08928571428571427
0.08928571428571427
0.08928571428571427
0.10714285714285715
0.10714285714285715
0.12499999999999999
0.12499999999999999
0.12499999999999999
0.12499999999999999
0.10714285714285715
0.12499999999999999
0.12499999999999999
0.10714285714285715
0.12499999999999999
0.12499999999999999
0.14285714285714288
0.14285714285714288
0.14285714285714288
0.17857142857142855
0.19642857142857145
0.21428571428571433
0.23214285714285715
0.24999999999999997
0.24999999999999997
0.28571428571428575
0.28571428571428575
0.26785714285714285
0.26785714285714285
0.23214285714285715
0.23214285714285715
0.19642857142857145
0.17857142857142855
0.16071428571428573
0.14285714285714285
0.10714285714285715
0.08928571428571427
0.08928571428571427
0.10714285714285715
0.08928571428571427
0.07142857142857144
0.07142857142857144
0.07142857142857144
0.07142857142857144
0.05357142857142858
0.05357142857142858
0.05357142857142858
0.08928571428571427
0.08928571428571427
0.08928571428571427
0.14285714285714288
0.17857142857142855
0.19642857142857145
0.25
0.28571428571428575
0.3035714285714286
0.30357142857142855
0.30357142857142855
0.2857142857142857
0.32142857142857145
0.2857142857142857
0.28571428571428575
0.26785714285714285
0.24999999999999997
0.23214285714285718
0.23214285714285715
0.23214285714285715
0.2142857142857143
0.2142857142857143
0.19642857142857145
0.19642857142857145
0.1607142857142857
0.1607142857142857
0.14285714285714288
0.12499999999999999
0.125
0.12499999999999999
0.10714285714285715
0.12499999999999999
0.10714285714285715
0.10714285714285715
0.10714285714285715
0.08928571428571427
0.07142857142857144
0.07142857142857144
0.053571428571428575
0.03571428571428572
0.03571428571428572
0.01785714285714286
0.01785714285714286
0.0
0.0
