# Supplementary material for: Obesity dysregulates feeding-evoked response dynamics in hypothalamic satiety neurons
Source: Sci Rep. 2025 Oct 14;15:35837. doi: 10.1038/s41598-025-19800-2 (PMC12521569; doi:10.1038/s41598-025-19800-2)
Supplement: Supplementary file 2 — Supplementary Material 2. [file 41598_2025_19800_MOESM2_ESM.zip › Fig 1/Fig 1ef NCD and HFD/mean_licking_MPK134_31.csv]

0.1724137931034483
0.08620689655172414
0.11494252873563218
0.12931034482758622
0.10344827586206896
0.11494252873563218
0.12315270935960591
0.10775862068965518
0.11494252873563218
0.1379310344827586
0.1379310344827586
0.15517241379310343
0.18965517241379307
0.18965517241379315
0.2241379310344827
0.22413793103448276
0.20689655172413793
0.2241379310344827
0.22413793103448276
0.18965517241379315
0.18965517241379315
0.1724137931034483
0.12068965517241378
0.10344827586206896
0.06896551724137932
0.05172413793103448
0.06896551724137932
0.05172413793103449
0.03448275862068966
0.03448275862068966
0.01724137931034483
0.03448275862068966
0.03448275862068966
0.05172413793103449
0.05172413793103449
0.05172413793103449
0.05172413793103448
0.05172413793103448
0.06896551724137932
0.08620689655172414
0.10344827586206896
0.10344827586206896
0.10344827586206896
0.10344827586206896
0.10344827586206896
0.12068965517241378
0.13793103448275865
0.13793103448275865
0.15517241379310343
0.13793103448275865
0.13793103448275865
0.15517241379310345
0.15517241379310345
0.15517241379310345
0.1724137931034483
0.18965517241379315
0.15517241379310345
0.1724137931034483
0.15517241379310345
0.1724137931034483
0.15517241379310345
0.13793103448275865
0.13793103448275865
0.13793103448275865
0.13793103448275865
0.10344827586206896
0.12068965517241378
0.10344827586206896
0.10344827586206896
0.08620689655172414
0.10344827586206896
0.08620689655172414
0.10344827586206896
0.08620689655172414
0.08620689655172414
0.08620689655172414
0.06896551724137932
0.06896551724137932
0.05172413793103448
0.05172413793103448
0.03448275862068966
0.03448275862068966
0.01724137931034483
0.03448275862068966
0.01724137931034483
0.01724137931034483
0.01724137931034483
0.01724137931034483
0.01724137931034483
0.01724137931034483
0.01724137931034483
0.01724137931034483
0.03448275862068966
0.01724137931034483
0.01724137931034483
0.01724137931034483
0.01724137931034483
0.01724137931034483
0.01724137931034483
0.01724137931034483
0.03448275862068966
0.03448275862068966
0.03448275862068966
0.4655172413793105
1.0344827586206897
1.6206896551724133
2.224137931034483
2.7413793103448287
3.4310344827586214
4.000000000000002
4.741379310344828
5.310344827586208
5.827586206896553
6.172413793103449
6.086206896551726
6.206896551724139
6.2586206896551735
6.379310344827587
6.396551724137933
6.3448275862068995
6.051724137931034
6.0
6.120689655172416
6.051724137931036
6.17241379310345
6.068965517241381
5.879310344827585
6.000000000000001
5.706896551724137
5.741379310344828
5.775862068965516
5.844827586206897
5.620689655172413
5.275862068965517
5.1724137931034475
4.999999999999998
4.89655172413793
4.551724137931032
4.534482758620689
4.379310344827586
4.189655172413794
3.982758620689655
3.982758620689655
3.827586206896551
3.724137931034484
3.6034482758620694
3.6551724137931045
3.6379310344827593
3.6896551724137927
3.5344827586206904
3.6034482758620676
3.6379310344827593
3.568965517241379
3.7931034482758603
3.8103448275862064
3.931034482758619
3.8275862068965507
3.8965517241379284
3.8620689655172407
4.051724137931033
4.086206896551722
4.103448275862068
4.189655172413792
4.206896551724137
4.275862068965516
4.275862068965516
4.482758620689654
4.482758620689654
4.603448275862068
4.706896551724137
4.810344827586207
4.844827586206897
4.948275862068966
4.982758620689657
5.068965517241381
5.086206896551725
5.137931034482759
5.206896551724137
5.20689655172414
5.206896551724141
5.362068965517242
5.362068965517245
5.500000000000003
5.431034482758623
5.448275862068969
5.637931034482761
5.500000000000003
5.551724137931035
5.53448275862069
5.482758620689657
5.431034482758623
5.413793103448277
5.344827586206899
5.534482758620692
5.379310344827587
5.396551724137932
5.448275862068965
5.431034482758623
5.517241379310346
5.448275862068968
5.5
5.655172413793103
5.465517241379313
5.5
5.4827586206896575
5.327586206896554
5.413793103448278
5.258620689655174
5.189655172413794
5.20689655172414
5.017241379310345
4.913793103448276
4.896551724137931
4.620689655172415
4.637931034482758
4.500000000000001
4.293103448275862
4.189655172413794
3.9827586206896544
3.793103448275861
3.655172413793103
3.310344827586207
3.1551724137931036
2.96551724137931
2.7241379310344827
2.4999999999999996
2.379310344827586
2.1724137931034484
1.9827586206896552
1.8448275862068964
1.586206896551724
1.5172413793103443
1.3275862068965518
1.2241379310344829
1.086206896551724
0.9999999999999999
0.8275862068965518
0.7931034482758621
0.7068965517241379
0.7068965517241379
0.6896551724137931
0.6896551724137931
0.7241379310344829
0.7586206896551726
0.7586206896551726
0.7758620689655172
0.7586206896551723
0.7413793103448275
0.7241379310344827
0.6896551724137931
0.6896551724137931
0.6379310344827587
0.5862068965517242
0.49999999999999994
0.5
0.49999999999999994
0.4482758620689655
0.4137931034482758
0.41379310344827586
0.34482758620689663
0.3103448275862069
0.31034482758620685
0.2758620689655173
0.2758620689655173
0.2241379310344827
0.18965517241379315
0.18965517241379315
0.18965517241379315
0.15517241379310343
0.1724137931034483
0.15517241379310343
0.12068965517241378
0.12068965517241378
0.10344827586206896
0.12068965517241378
0.08620689655172414
0.08620689655172414
0.06896551724137932
0.06896551724137932
0.06896551724137932
0.06896551724137932
0.08620689655172414
0.08620689655172414
0.12068965517241378
0.10344827586206898
0.12068965517241378
0.12068965517241378
0.12068965517241378
0.12068965517241378
0.10344827586206898
0.08620689655172414
0.08620689655172414
0.06896551724137932
0.03448275862068966
0.03448275862068966
0.01724137931034483
0.01724137931034483
0.03448275862068966
0.03448275862068966
0.05172413793103449
0.05172413793103449
0.03448275862068966
0.03448275862068966
0.03448275862068966
0.03448275862068966
0.03448275862068966
0.03448275862068966
0.01724137931034483
0.01724137931034483
0.0
0.0
0.0
0.0
0.0
0.0
0.0
0.0
0.0
0.0
0.0
0.0
0.0
0.0
0.0
0.0
0.0
0.0
0.0
0.0
0.0
0.0
0.0
0.0
0.0
0.0
0.0
0.0
0.01724137931034483
0.03448275862068966
0.03448275862068966
0.05172413793103449
0.05172413793103449
0.06896551724137932
0.10344827586206898
0.10344827586206898
0.10344827586206898
0.12068965517241378
0.12068965517241378
0.10344827586206896
0.12068965517241378
0.12068965517241378
0.12068965517241378
0.10344827586206896
0.06896551724137932
0.06896551724137932
0.06896551724137932
0.05172413793103448
0.03448275862068966
0.03448275862068966
0.01724137931034483
0.0
0.0
0.0
0.0
0.0
0.0
0.0
0.0
0.0
0.0
0.0
0.0
0.0
0.0
0.0
0.0
0.0
0.0
0.0
0.0
0.0
0.0
0.0
0.0
0.0
0.0
0.0
0.0
0.0
0.0
0.0
0.0
0.0
0.0
0.0
0.0
0.0
0.0
0.0
0.0
0.0
0.0
0.0
0.0
0.0
0.0
0.0
0.0
0.0
0.0
0.0
0.0
0.0
0.0
0.0
0.0
0.0
0.0
0.0
0.0
0.0
0.0
0.0
0.0
0.0
0.0
0.01724137931034483
0.05172413793103449
0.06896551724137932
0.12068965517241378
0.13793103448275865
0.18965517241379315
0.24137931034482757
0.2758620689655173
0.3103448275862069
0.3620689655172413
0.3620689655172413
0.3620689655172413
0.4137931034482758
0.36206896551724144
0.396551724137931
0.37931034482758613
0.396551724137931
0.396551724137931
0.4137931034482759
0.396551724137931
0.43103448275862055
0.41379310344827586
0.36206896551724144
0.37931034482758613
0.36206896551724144
0.3448275862068966
0.3275862068965517
0.3275862068965517
0.2758620689655172
0.2931034482758621
0.25862068965517243
0.25862068965517243
0.29310344827586204
0.2758620689655173
0.25862068965517243
0.25862068965517243
0.22413793103448276
0.20689655172413793
0.24137931034482757
0.18965517241379315
0.20689655172413796
0.20689655172413796
0.1724137931034483
0.18965517241379315
0.20689655172413793
0.20689655172413793
0.20689655172413793
0.20689655172413793
0.18965517241379315
0.22413793103448276
0.20689655172413796
0.20689655172413796
0.20689655172413796
0.18965517241379315
0.1724137931034483
0.18965517241379307
0.1724137931034483
0.20689655172413793
0.20689655172413793
0.20689655172413793
0.2241379310344827
0.2241379310344827
0.22413793103448276
0.2758620689655173
0.2931034482758621
0.2758620689655173
0.3275862068965517
0.2931034482758621
0.31034482758620685
0.2931034482758621
0.29310344827586204
0.2931034482758621
0.3275862068965517
0.2931034482758621
0.2758620689655173
0.3103448275862069
0.2758620689655173
0.29310344827586204
0.2758620689655173
0.2758620689655173
0.25862068965517243
0.24137931034482762
0.20689655172413793
0.18965517241379315
0.18965517241379315
0.13793103448275865
0.12068965517241381
0.08620689655172414
0.06896551724137932
0.06896551724137932
0.05172413793103449
0.05172413793103449
0.03448275862068966
0.03448275862068966
0.03448275862068966
0.03448275862068966
0.05172413793103449
0.05172413793103449
0.05172413793103449
0.03448275862068966
0.03448275862068966
0.03448275862068966
0.03448275862068966
0.03448275862068966
0.01724137931034483
0.01724137931034483
0.0
0.0
0.0
0.01724137931034483
0.03448275862068966
0.03448275862068966
0.03448275862068966
0.05172413793103448
0.06896551724137932
0.08620689655172414
0.08620689655172414
0.10344827586206896
0.10344827586206896
0.10344827586206896
0.08620689655172414
0.10344827586206898
0.10344827586206898
0.10344827586206896
0.08620689655172414
0.08620689655172414
0.08620689655172414
0.08620689655172414
0.08620689655172414
0.06896551724137932
0.06896551724137932
0.05172413793103449
0.05172413793103449
0.03448275862068966
0.03448275862068966
0.01724137931034483
0.01724137931034483
0.01724137931034483
0.01724137931034483
0.03448275862068966
0.03448275862068966
0.05172413793103448
0.05172413793103448
0.06896551724137932
0.06896551724137932
0.08620689655172414
0.08620689655172414
0.08620689655172414
0.10344827586206896
0.10344827586206896
0.13793103448275865
0.12068965517241378
0.15517241379310343
0.15517241379310345
0.1724137931034483
0.18965517241379315
0.20689655172413793
0.20689655172413793
0.18965517241379315
0.18965517241379315
0.1724137931034483
0.20689655172413793
0.1724137931034483
0.1724137931034483
0.15517241379310343
0.13793103448275865
0.12068965517241378
0.12068965517241378
0.12068965517241378
0.12068965517241378
0.10344827586206896
0.06896551724137932
0.06896551724137932
0.05172413793103448
0.05172413793103448
