# Supplementary material for: Obesity dysregulates feeding-evoked response dynamics in hypothalamic satiety neurons
Source: Sci Rep. 2025 Oct 14;15:35837. doi: 10.1038/s41598-025-19800-2 (PMC12521569; doi:10.1038/s41598-025-19800-2)
Supplement: Supplementary file 2 — Supplementary Material 2. [file 41598_2025_19800_MOESM2_ESM.zip › Fig 1/Fig 1ef NCD and HFD/mean_licking_MPK134_32.csv]

0.0
0.12195121951219512
0.08130081300813008
0.06097560975609756
0.04878048780487805
0.08130081300813008
0.06968641114982578
0.06097560975609756
0.05420054200542006
0.04878048780487805
0.04878048780487805
0.024390243902439025
0.024390243902439025
0.024390243902439025
0.024390243902439025
0.0
0.0
0.0
0.0
0.0
0.0
0.0
0.0
0.0
0.0
0.0
0.0
0.0
0.0
0.0
0.0
0.0
0.0
0.0
0.0
0.0
0.0
0.0
0.0
0.0
0.0
0.0
0.0
0.0
0.0
0.0
0.0
0.0
0.0
0.0
0.0
0.0
0.0
0.0
0.0
0.0
0.0
0.0
0.0
0.0
0.0
0.0
0.0
0.0
0.0
0.0
0.0
0.0
0.0
0.0
0.0
0.0
0.0
0.0
0.0
0.0
0.0
0.0
0.0
0.024390243902439025
0.024390243902439025
0.04878048780487805
0.0975609756097561
0.0975609756097561
0.14634146341463414
0.14634146341463414
0.1951219512195122
0.1951219512195122
0.21951219512195125
0.1951219512195122
0.2195121951219512
0.24390243902439024
0.1951219512195122
0.2195121951219512
0.17073170731707316
0.1951219512195122
0.14634146341463414
0.17073170731707316
0.14634146341463414
0.17073170731707316
0.14634146341463414
0.12195121951219512
0.14634146341463414
0.14634146341463414
0.1951219512195122
0.3414634146341463
0.6829268292682927
1.024390243902439
1.4390243902439024
1.9999999999999998
2.4146341463414625
2.9268292682926833
3.26829268292683
3.9024390243902447
4.365853658536585
4.6341463414634125
4.951219512195121
5.121951219512195
5.195121951219513
5.195121951219511
5.219512195121951
5.195121951219513
5.390243902439025
5.097560975609756
5.0
5.121951219512195
4.926829268292682
4.731707317073172
4.634146341463413
4.487804878048781
4.439024390243903
4.317073170731708
4.097560975609757
4.073170731707318
4.097560975609758
3.8536585365853684
3.8048780487804903
3.7804878048780504
3.7317073170731723
3.634146341463417
3.512195121951221
3.4146341463414664
3.3902439024390265
3.170731707317075
3.121951219512197
3.073170731707319
2.8536585365853666
2.9024390243902443
2.9268292682926838
2.8048780487804894
2.9268292682926846
2.951219512195123
2.8292682926829276
3.121951219512197
3.146341463414635
3.3658536585365875
3.5121951219512217
3.512195121951222
3.682926829268295
3.7560975609756113
3.9024390243902456
4.000000000000003
4.170731707317075
4.292682926829269
4.29268292682927
4.243902439024392
4.390243902439026
4.536585365853659
4.439024390243903
4.707317073170732
4.585365853658537
4.682926829268293
4.902439024390245
4.75609756097561
4.829268292682928
4.829268292682928
4.951219512195122
4.902439024390245
5.000000000000001
4.853658536585366
4.975609756097562
4.975609756097562
4.902439024390243
5.097560975609756
5.097560975609756
5.048780487804879
4.999999999999999
5.0
4.97560975609756
5.121951219512196
5.146341463414634
5.048780487804878
5.073170731707316
4.902439024390245
5.000000000000001
4.975609756097562
4.878048780487805
4.902439024390243
4.853658536585366
4.731707317073171
4.585365853658537
4.560975609756096
4.439024390243903
4.51219512195122
4.317073170731708
4.341463414634146
4.2195121951219505
4.170731707317073
3.975609756097561
3.926829268292683
3.78048780487805
3.6341463414634143
3.463414634146342
3.26829268292683
3.0975609756097566
2.926829268292683
2.7804878048780477
2.48780487804878
2.390243902439024
2.1219512195121952
1.9268292682926829
1.8536585365853657
1.6585365853658538
1.4634146341463414
1.3414634146341464
1.2195121951219514
1.0975609756097562
1.0731707317073171
0.9268292682926829
0.9268292682926829
0.8780487804878048
0.7804878048780488
0.7804878048780488
0.7560975609756098
0.7073170731707317
0.6829268292682927
0.6585365853658537
0.5853658536585366
0.6341463414634146
0.5609756097560975
0.5365853658536586
0.4878048780487805
0.5121951219512195
0.4390243902439025
0.4390243902439025
0.36585365853658536
0.3170731707317074
0.2926829268292683
0.21951219512195125
0.1951219512195122
0.1951219512195122
0.1951219512195122
0.12195121951219512
0.14634146341463414
0.0975609756097561
0.12195121951219512
0.12195121951219512
0.0975609756097561
0.12195121951219512
0.0975609756097561
0.0975609756097561
0.07317073170731707
0.07317073170731707
0.07317073170731707
0.07317073170731707
0.07317073170731707
0.07317073170731707
0.0975609756097561
0.07317073170731707
0.0975609756097561
0.0975609756097561
0.12195121951219512
0.12195121951219512
0.0975609756097561
0.12195121951219512
0.0975609756097561
0.0975609756097561
0.07317073170731707
0.07317073170731707
0.04878048780487805
0.04878048780487805
0.024390243902439025
0.024390243902439025
0.024390243902439025
0.0
0.0
0.0
0.0
0.0
0.0
0.0
0.0
0.0
0.0
0.0
0.0
0.0
0.0
0.0
0.0
0.0
0.0
0.0
0.0
0.0
0.0
0.0
0.0
0.0
0.0
0.0
0.0
0.0
0.0
0.0
0.0
0.0
0.0
0.0
0.024390243902439025
0.024390243902439025
0.04878048780487805
0.04878048780487805
0.07317073170731707
0.0975609756097561
0.0975609756097561
0.12195121951219512
0.12195121951219512
0.12195121951219512
0.0975609756097561
0.0975609756097561
0.0975609756097561
0.12195121951219512
0.0975609756097561
0.07317073170731707
0.07317073170731707
0.04878048780487805
0.04878048780487805
0.04878048780487805
0.04878048780487805
0.04878048780487805
0.024390243902439025
0.0
0.0
0.0
0.0
0.0
0.0
0.0
0.0
0.0
0.0
0.0
0.0
0.0
0.0
0.0
0.0
0.0
0.0
0.0
0.0
0.0
0.0
0.0
0.0
0.0
0.024390243902439025
0.024390243902439025
0.024390243902439025
0.024390243902439025
0.024390243902439025
0.024390243902439025
0.024390243902439025
0.024390243902439025
0.024390243902439025
0.024390243902439025
0.0
0.0
0.0
0.0
0.0
0.0
0.0
0.0
0.0
0.0
0.0
0.0
0.0
0.0
0.0
0.0
0.0
0.0
0.0
0.0
0.0
0.0
0.0
0.0
0.0
0.0
0.0
0.0
0.0
0.0
0.0
0.0
0.0
0.0
0.0
0.0
0.0
0.0
0.0
0.0
0.0
0.0
0.0
0.024390243902439025
0.04878048780487805
0.07317073170731708
0.07317073170731708
0.07317073170731708
0.0975609756097561
0.14634146341463417
0.14634146341463417
0.17073170731707316
0.17073170731707316
0.17073170731707316
0.14634146341463414
0.12195121951219512
0.17073170731707316
0.17073170731707316
0.14634146341463417
0.0975609756097561
0.0975609756097561
0.07317073170731708
0.07317073170731708
0.04878048780487805
0.04878048780487805
0.04878048780487805
0.0
0.0
0.0
0.0
0.0
0.0
0.0
0.0
0.0
0.0
0.0
0.0
0.0
0.0
0.0
0.0
0.0
0.0
0.0
0.0
0.0
0.0
0.0
0.0
0.0
0.0
0.0
0.0
0.0
0.0
0.0
0.0
0.0
0.0
0.0
0.0
0.0
0.0
0.0
0.0
0.0
0.0
0.0
0.024390243902439025
0.024390243902439025
0.04878048780487805
0.04878048780487805
0.04878048780487805
0.07317073170731707
0.07317073170731707
0.07317073170731707
0.0975609756097561
0.0975609756097561
0.0975609756097561
0.0975609756097561
0.07317073170731708
0.07317073170731708
0.07317073170731708
0.04878048780487805
0.04878048780487805
0.04878048780487805
0.024390243902439025
0.024390243902439025
0.0
0.0
0.0
0.0
0.0
0.0
0.024390243902439025
0.024390243902439025
0.04878048780487805
0.04878048780487805
0.07317073170731707
0.07317073170731707
0.0975609756097561
0.0975609756097561
0.12195121951219512
0.12195121951219512
0.0975609756097561
0.14634146341463417
0.14634146341463417
0.17073170731707316
0.14634146341463414
0.14634146341463414
0.14634146341463417
0.17073170731707316
0.14634146341463417
0.14634146341463417
0.17073170731707316
0.12195121951219512
0.0975609756097561
0.07317073170731707
0.07317073170731707
0.07317073170731707
0.07317073170731708
0.04878048780487805
0.04878048780487805
0.07317073170731708
0.04878048780487805
0.04878048780487805
0.07317073170731707
0.07317073170731707
0.0975609756097561
0.0975609756097561
0.0975609756097561
0.12195121951219512
0.12195121951219512
0.12195121951219512
0.12195121951219512
0.14634146341463414
0.12195121951219512
0.14634146341463414
0.12195121951219512
0.12195121951219512
0.0975609756097561
0.07317073170731707
0.07317073170731707
0.04878048780487805
0.04878048780487805
0.024390243902439025
0.024390243902439025
0.0
0.0
0.0
0.0
0.0
0.0
0.0
0.0
0.0
0.0
0.0
0.0
0.0
0.0
0.0
0.0
0.0
0.0
0.0
0.0
0.0
0.0
0.0
0.0
0.0
0.0
0.0
0.0
0.0
0.0
0.0
0.0
0.0
0.0
0.0
0.0
