# Supplementary material for: Obesity dysregulates feeding-evoked response dynamics in hypothalamic satiety neurons
Source: Sci Rep. 2025 Oct 14;15:35837. doi: 10.1038/s41598-025-19800-2 (PMC12521569; doi:10.1038/s41598-025-19800-2)
Supplement: Supplementary file 2 — Supplementary Material 2. [file 41598_2025_19800_MOESM2_ESM.zip › Fig 1/Fig 1ef NCD and HFD/mean_licking_MPK143_1.csv]

0.0
0.2702702702702703
0.2702702702702703
0.2702702702702703
0.2702702702702703
0.27027027027027023
0.3088803088803089
0.2702702702702703
0.27027027027027023
0.27027027027027023
0.29729729729729726
0.24324324324324323
0.24324324324324323
0.24324324324324323
0.21621621621621623
0.18918918918918917
0.13513513513513514
0.16216216216216217
0.13513513513513514
0.16216216216216217
0.16216216216216217
0.16216216216216217
0.13513513513513514
0.10810810810810811
0.10810810810810811
0.10810810810810811
0.10810810810810811
0.10810810810810811
0.10810810810810811
0.08108108108108109
0.05405405405405406
0.08108108108108109
0.13513513513513514
0.16216216216216217
0.18918918918918917
0.21621621621621623
0.2972972972972973
0.2972972972972973
0.2972972972972973
0.2702702702702703
0.2702702702702703
0.32432432432432434
0.2972972972972973
0.32432432432432434
0.4054054054054055
0.4054054054054055
0.32432432432432434
0.29729729729729737
0.32432432432432434
0.3783783783783784
0.4054054054054055
0.32432432432432434
0.2972972972972973
0.24324324324324326
0.16216216216216217
0.16216216216216217
0.18918918918918917
0.18918918918918917
0.16216216216216217
0.10810810810810811
0.10810810810810811
0.18918918918918917
0.27027027027027023
0.2972972972972973
0.32432432432432434
0.35135135135135137
0.35135135135135137
0.3783783783783784
0.40540540540540543
0.40540540540540543
0.3783783783783784
0.3513513513513513
0.27027027027027023
0.24324324324324323
0.24324324324324323
0.2162162162162162
0.2162162162162162
0.18918918918918917
0.18918918918918917
0.24324324324324323
0.2702702702702703
0.2702702702702703
0.2702702702702703
0.2702702702702703
0.24324324324324323
0.24324324324324323
0.21621621621621623
0.24324324324324323
0.21621621621621623
0.2162162162162162
0.18918918918918917
0.13513513513513514
0.13513513513513514
0.13513513513513514
0.13513513513513514
0.13513513513513514
0.21621621621621623
0.21621621621621623
0.2702702702702703
0.2702702702702703
0.32432432432432434
0.4864864864864866
0.7567567567567569
1.2972972972972974
1.6486486486486482
1.8378378378378373
2.135135135135134
2.162162162162162
2.3783783783783776
2.5675675675675667
2.702702702702702
2.6756756756756754
2.6486486486486482
2.297297297297297
2.162162162162162
2.2162162162162162
2.135135135135135
2.4324324324324325
2.432432432432432
2.3513513513513513
2.5675675675675667
2.6756756756756745
2.594594594594594
2.8108108108108096
2.7837837837837833
2.5945945945945943
2.486486486486486
2.351351351351351
2.243243243243243
2.2702702702702697
2.0270270270270268
1.918918918918919
1.945945945945946
1.7027027027027022
1.6486486486486482
1.7027027027027022
1.6486486486486482
1.5135135135135132
1.5135135135135132
1.4054054054054053
1.2702702702702697
1.297297297297297
1.2432432432432434
1.162162162162162
1.0810810810810811
1.027027027027027
0.9189189189189189
0.9459459459459458
0.8378378378378379
0.8648648648648649
0.8918918918918919
0.8378378378378379
0.7567567567567568
0.7297297297297299
0.7567567567567568
0.7837837837837838
0.8648648648648649
0.864864864864865
0.8918918918918918
0.8918918918918918
0.945945945945946
0.8378378378378379
0.8648648648648648
0.8918918918918919
0.8108108108108109
0.7837837837837838
0.7027027027027027
0.6216216216216217
0.6216216216216217
0.5945945945945946
0.5405405405405406
0.6216216216216217
0.5945945945945946
0.5945945945945946
0.5945945945945946
0.5675675675675675
0.5405405405405406
0.5945945945945947
0.5675675675675675
0.5405405405405406
0.5135135135135136
0.4594594594594595
0.48648648648648657
0.4594594594594595
0.4864864864864865
0.4864864864864865
0.5405405405405406
0.5135135135135136
0.5675675675675675
0.5405405405405406
0.5405405405405406
0.5945945945945946
0.5405405405405407
0.5405405405405407
0.48648648648648657
0.4594594594594595
0.4324324324324325
0.4594594594594595
0.4594594594594595
0.43243243243243246
0.40540540540540543
0.3513513513513514
0.32432432432432434
0.2972972972972973
0.32432432432432434
0.32432432432432434
0.2972972972972973
0.21621621621621623
0.10810810810810811
0.10810810810810811
0.10810810810810811
0.08108108108108109
0.13513513513513514
0.10810810810810811
0.10810810810810811
0.08108108108108109
0.10810810810810811
0.13513513513513514
0.13513513513513514
0.16216216216216217
0.21621621621621623
0.21621621621621623
0.16216216216216217
0.16216216216216217
0.16216216216216217
0.16216216216216217
0.16216216216216217
0.2162162162162162
0.2162162162162162
0.21621621621621623
0.18918918918918917
0.21621621621621623
0.21621621621621623
0.24324324324324323
0.24324324324324326
0.24324324324324326
0.2162162162162162
0.16216216216216217
0.18918918918918917
0.16216216216216217
0.13513513513513514
0.10810810810810811
0.10810810810810811
0.10810810810810811
0.08108108108108109
0.10810810810810811
0.13513513513513514
0.13513513513513514
0.13513513513513514
0.2162162162162162
0.2162162162162162
0.2162162162162162
0.2162162162162162
0.1891891891891892
0.1891891891891892
0.18918918918918917
0.18918918918918917
0.16216216216216217
0.16216216216216217
0.08108108108108109
0.08108108108108109
0.08108108108108109
0.08108108108108109
0.08108108108108109
0.08108108108108109
0.10810810810810811
0.10810810810810811
0.13513513513513514
0.21621621621621623
0.2702702702702703
0.32432432432432434
0.3513513513513514
0.37837837837837834
0.40540540540540543
0.48648648648648657
0.43243243243243246
0.43243243243243246
0.40540540540540543
0.35135135135135137
0.32432432432432434
0.29729729729729726
0.2972972972972973
0.32432432432432434
0.3513513513513513
0.32432432432432434
0.35135135135135137
0.32432432432432434
0.35135135135135137
0.32432432432432434
0.35135135135135137
0.32432432432432434
0.3513513513513514
0.2972972972972973
0.24324324324324326
0.21621621621621623
0.24324324324324323
0.2972972972972973
0.3513513513513513
0.3513513513513513
0.32432432432432434
0.32432432432432434
0.2702702702702703
0.32432432432432434
0.32432432432432434
0.35135135135135137
0.29729729729729726
0.24324324324324326
0.16216216216216217
0.16216216216216217
0.13513513513513514
0.13513513513513514
0.13513513513513514
0.08108108108108109
0.08108108108108109
0.05405405405405406
0.05405405405405406
0.05405405405405406
0.08108108108108109
0.05405405405405406
0.05405405405405406
0.08108108108108109
0.08108108108108109
0.08108108108108109
0.10810810810810811
0.08108108108108109
0.13513513513513514
0.1891891891891892
0.1891891891891892
0.24324324324324326
0.2972972972972973
0.2972972972972973
0.35135135135135137
0.35135135135135137
0.35135135135135137
0.40540540540540543
0.35135135135135137
0.32432432432432434
0.29729729729729726
0.2702702702702703
0.21621621621621623
0.21621621621621623
0.16216216216216217
0.1891891891891892
0.21621621621621623
0.18918918918918917
0.24324324324324326
0.2162162162162162
0.2162162162162162
0.24324324324324326
0.24324324324324326
0.24324324324324323
0.27027027027027023
0.27027027027027023
0.27027027027027023
0.2702702702702703
0.24324324324324323
0.24324324324324323
0.2972972972972973
0.29729729729729726
0.32432432432432434
0.35135135135135137
0.35135135135135137
0.3783783783783784
0.35135135135135137
0.32432432432432434
0.3513513513513513
0.37837837837837834
0.32432432432432434
0.2972972972972973
0.32432432432432434
0.2972972972972973
0.32432432432432434
0.32432432432432434
0.32432432432432434
0.3783783783783784
0.3513513513513513
0.32432432432432434
0.35135135135135137
0.35135135135135137
0.32432432432432434
0.32432432432432434
0.32432432432432434
0.35135135135135137
0.3783783783783784
0.3783783783783784
0.40540540540540543
0.48648648648648646
0.5405405405405406
0.5405405405405406
0.5135135135135135
0.5675675675675675
0.5135135135135135
0.4864864864864865
0.45945945945945943
0.45945945945945943
0.4324324324324324
0.37837837837837845
0.3513513513513514
0.4054054054054055
0.4324324324324325
0.40540540540540543
0.45945945945945943
0.43243243243243246
0.43243243243243246
0.45945945945945943
0.45945945945945943
0.4864864864864865
0.4324324324324325
0.37837837837837834
0.35135135135135137
0.35135135135135137
0.2972972972972973
0.2972972972972973
0.27027027027027034
0.2162162162162162
0.2162162162162162
0.2162162162162162
0.24324324324324326
0.21621621621621623
0.24324324324324323
0.2162162162162162
0.27027027027027023
0.2702702702702703
0.2702702702702703
0.2972972972972973
0.32432432432432434
0.27027027027027023
0.27027027027027023
0.29729729729729726
0.2702702702702703
0.24324324324324323
0.18918918918918917
0.16216216216216217
0.1891891891891892
0.13513513513513514
0.10810810810810811
0.10810810810810811
0.10810810810810811
0.08108108108108109
0.10810810810810811
0.13513513513513514
0.21621621621621623
0.21621621621621623
0.21621621621621623
0.2702702702702703
0.2702702702702703
0.32432432432432434
0.29729729729729726
0.29729729729729726
0.2972972972972973
0.2702702702702703
0.18918918918918917
0.18918918918918917
0.16216216216216217
0.10810810810810811
0.13513513513513514
0.08108108108108109
0.08108108108108109
0.13513513513513514
0.10810810810810811
0.10810810810810811
0.10810810810810811
0.18918918918918917
0.2702702702702703
0.2702702702702703
0.2702702702702703
0.2702702702702703
0.29729729729729726
0.24324324324324326
0.24324324324324326
0.27027027027027034
0.27027027027027034
0.18918918918918917
0.13513513513513514
0.27027027027027023
0.2702702702702703
0.29729729729729726
0.27027027027027023
0.29729729729729726
0.32432432432432434
0.2972972972972973
0.3513513513513514
0.4054054054054055
0.43243243243243246
0.35135135135135137
0.2972972972972973
0.29729729729729726
0.32432432432432434
0.2972972972972973
0.2702702702702703
0.2702702702702703
0.21621621621621623
0.1891891891891892
0.13513513513513514
0.10810810810810811
0.10810810810810811
0.10810810810810811
0.10810810810810811
0.10810810810810811
0.10810810810810811
0.10810810810810811
0.10810810810810811
0.08108108108108109
0.08108108108108109
0.08108108108108109
0.08108108108108109
0.05405405405405406
0.02702702702702703
0.05405405405405406
0.08108108108108109
0.08108108108108109
0.08108108108108109
0.08108108108108109
0.08108108108108109
0.05405405405405406
0.05405405405405406
0.08108108108108109
0.08108108108108109
0.08108108108108109
0.05405405405405406
0.08108108108108109
0.10810810810810811
0.16216216216216217
0.2162162162162162
0.24324324324324326
0.2702702702702703
0.32432432432432434
0.35135135135135137
0.3513513513513513
0.37837837837837834
0.3513513513513513
0.32432432432432434
0.2702702702702703
0.24324324324324326
0.24324324324324326
0.24324324324324326
0.16216216216216217
0.24324324324324326
0.27027027027027034
0.29729729729729726
0.32432432432432434
0.35135135135135137
0.35135135135135137
0.32432432432432434
0.2972972972972973
0.2702702702702703
0.2972972972972973
0.18918918918918917
0.16216216216216217
0.13513513513513514
0.13513513513513514
0.13513513513513514
0.16216216216216217
0.21621621621621623
0.21621621621621623
0.2702702702702703
0.2702702702702703
0.2702702702702703
0.24324324324324326
0.2162162162162162
0.18918918918918917
0.16216216216216217
0.13513513513513514
0.08108108108108109
0.10810810810810811
0.05405405405405406
0.02702702702702703
0.05405405405405406
0.08108108108108109
0.08108108108108109
0.08108108108108109
0.10810810810810811
0.13513513513513514
0.13513513513513514
0.13513513513513514
0.16216216216216217
0.16216216216216217
0.13513513513513514
0.1891891891891892
0.24324324324324326
0.3513513513513514
0.32432432432432434
0.35135135135135137
0.4054054054054055
0.3783783783783784
0.40540540540540543
0.4594594594594595
0.4594594594594595
0.4054054054054055
0.40540540540540543
0.35135135135135137
0.43243243243243246
0.43243243243243246
0.37837837837837834
0.37837837837837834
0.32432432432432434
0.2972972972972973
0.32432432432432434
0.32432432432432434
0.2702702702702703
0.24324324324324326
