# Supplementary material for: Obesity dysregulates feeding-evoked response dynamics in hypothalamic satiety neurons
Source: Sci Rep. 2025 Oct 14;15:35837. doi: 10.1038/s41598-025-19800-2 (PMC12521569; doi:10.1038/s41598-025-19800-2)
Supplement: Supplementary file 2 — Supplementary Material 2. [file 41598_2025_19800_MOESM2_ESM.zip › Fig 1/Fig 1ef NCD and HFD/mean_licking_MPK143_2.csv]

0.5714285714285714
0.5714285714285714
0.47619047619047616
0.3571428571428571
0.2857142857142857
0.23809523809523808
0.2040816326530612
0.17857142857142855
0.15873015873015872
0.14285714285714285
0.08571428571428572
0.02857142857142857
0.0
0.0
0.0
0.0
0.0
0.02857142857142857
0.02857142857142857
0.05714285714285714
0.08571428571428572
0.08571428571428572
0.08571428571428572
0.08571428571428572
0.08571428571428572
0.11428571428571428
0.11428571428571428
0.08571428571428572
0.08571428571428572
0.05714285714285714
0.05714285714285714
0.05714285714285714
0.08571428571428572
0.14285714285714285
0.17142857142857143
0.2
0.2
0.2
0.2
0.2
0.2571428571428571
0.28571428571428575
0.2857142857142857
0.2571428571428572
0.2571428571428572
0.2
0.2
0.2
0.2
0.2
0.11428571428571428
0.08571428571428572
0.05714285714285714
0.02857142857142857
0.0
0.02857142857142857
0.02857142857142857
0.05714285714285714
0.05714285714285714
0.05714285714285714
0.05714285714285714
0.05714285714285714
0.05714285714285714
0.08571428571428572
0.08571428571428572
0.05714285714285714
0.05714285714285714
0.02857142857142857
0.02857142857142857
0.02857142857142857
0.02857142857142857
0.02857142857142857
0.02857142857142857
0.0
0.02857142857142857
0.02857142857142857
0.05714285714285714
0.05714285714285714
0.08571428571428572
0.08571428571428572
0.11428571428571428
0.14285714285714285
0.17142857142857143
0.2
0.2
0.2571428571428571
0.2857142857142857
0.34285714285714286
0.4
0.4285714285714286
0.45714285714285713
0.4857142857142857
0.4571428571428571
0.4285714285714286
0.4285714285714286
0.4285714285714286
0.3714285714285714
0.34285714285714286
0.2571428571428571
0.22857142857142856
0.2
0.14285714285714285
0.4571428571428572
0.6857142857142859
1.142857142857143
1.4000000000000001
1.714285714285714
2.028571428571428
2.4285714285714275
2.7714285714285714
3.142857142857143
3.571428571428572
3.685714285714286
3.8285714285714283
3.8285714285714283
3.9428571428571413
4.0857142857142845
4.228571428571428
4.3428571428571425
4.428571428571428
4.542857142857141
4.57142857142857
4.685714285714284
4.771428571428571
4.885714285714285
4.9714285714285715
5.142857142857142
5.2
5.314285714285713
5.371428571428572
5.514285714285714
5.657142857142857
5.6571428571428575
5.800000000000002
5.62857142857143
5.685714285714285
5.771428571428572
5.742857142857144
5.685714285714285
5.714285714285715
5.685714285714285
5.542857142857144
5.514285714285715
5.4
5.714285714285713
5.685714285714286
5.628571428571431
5.7428571428571455
5.657142857142858
5.628571428571428
5.657142857142857
5.8571428571428585
5.828571428571428
5.857142857142859
5.742857142857143
5.685714285714286
5.6000000000000005
5.342857142857142
5.37142857142857
5.257142857142856
4.885714285714286
4.599999999999999
4.457142857142857
4.114285714285713
3.7428571428571416
3.5428571428571414
3.2857142857142847
3.0857142857142854
2.8571428571428568
2.6571428571428566
2.5428571428571423
2.371428571428571
2.2285714285714286
2.142857142857143
1.9428571428571426
1.7999999999999998
1.6
1.6
1.457142857142857
1.4285714285714282
1.3999999999999995
1.3714285714285712
1.3142857142857143
1.3142857142857143
1.4
1.3142857142857143
1.2571428571428571
1.1714285714285717
1.0571428571428572
0.9142857142857143
0.8
0.6571428571428573
0.5142857142857142
0.5142857142857142
0.4000000000000001
0.3714285714285715
0.3714285714285715
0.4
0.3714285714285715
0.4
0.4285714285714286
0.4285714285714286
0.45714285714285713
0.4571428571428572
0.5142857142857142
0.5142857142857142
0.4571428571428571
0.34285714285714286
0.34285714285714286
0.34285714285714286
0.2857142857142857
0.2571428571428571
0.2571428571428571
0.2
0.22857142857142856
0.22857142857142856
0.3142857142857143
0.37142857142857144
0.48571428571428577
0.48571428571428577
0.5428571428571429
0.5428571428571429
0.5142857142857143
0.5714285714285714
0.4857142857142857
0.4857142857142857
0.42857142857142866
0.4
0.3142857142857143
0.2857142857142857
0.2571428571428571
0.28571428571428575
0.28571428571428575
0.2
0.2
0.17142857142857143
0.14285714285714285
0.17142857142857143
0.14285714285714285
0.14285714285714285
0.11428571428571428
0.08571428571428572
0.08571428571428572
0.08571428571428572
0.05714285714285714
0.05714285714285714
0.08571428571428572
0.02857142857142857
0.08571428571428572
0.14285714285714285
0.22857142857142854
0.2571428571428571
0.3142857142857143
0.42857142857142866
0.4857142857142857
0.5428571428571429
0.6000000000000001
0.7142857142857142
0.6857142857142857
0.6857142857142857
0.6571428571428573
0.6857142857142857
0.7142857142857142
0.6571428571428573
0.6285714285714286
0.5999999999999999
0.5714285714285715
0.45714285714285713
0.45714285714285713
0.42857142857142866
0.37142857142857144
0.3714285714285715
0.3714285714285715
0.37142857142857144
0.4
0.4285714285714286
0.4
0.45714285714285713
0.48571428571428577
0.48571428571428577
0.5142857142857142
0.48571428571428577
0.4
0.37142857142857144
0.4
0.4
0.42857142857142866
0.4
0.34285714285714286
0.3142857142857142
0.3142857142857143
0.3142857142857142
0.37142857142857144
0.34285714285714286
0.3142857142857143
0.2571428571428571
0.2
0.17142857142857143
0.17142857142857143
0.2
0.17142857142857143
0.14285714285714285
0.08571428571428572
0.11428571428571428
0.08571428571428572
0.11428571428571428
0.11428571428571428
0.11428571428571428
0.17142857142857143
0.22857142857142856
0.3142857142857143
0.37142857142857144
0.37142857142857144
0.3714285714285714
0.34285714285714286
0.37142857142857144
0.4285714285714286
0.4857142857142857
0.4571428571428571
0.42857142857142866
0.34285714285714286
0.3142857142857143
0.34285714285714286
0.3142857142857143
0.34285714285714286
0.2857142857142857
0.22857142857142854
0.2
0.17142857142857143
0.17142857142857143
0.17142857142857143
0.17142857142857143
0.14285714285714285
0.14285714285714285
0.11428571428571428
0.11428571428571428
0.14285714285714285
0.14285714285714285
0.14285714285714285
0.11428571428571428
0.14285714285714285
0.11428571428571428
0.2
0.22857142857142854
0.2571428571428571
0.2571428571428571
0.2571428571428571
0.2857142857142857
0.3142857142857142
0.3142857142857143
0.34285714285714286
0.3714285714285714
0.34285714285714286
0.4
0.4
0.4
0.4285714285714286
0.4
0.4
0.37142857142857144
0.34285714285714286
0.34285714285714286
0.2857142857142857
0.2
0.17142857142857143
0.2
0.14285714285714285
0.14285714285714285
0.11428571428571428
0.14285714285714285
0.11428571428571428
0.11428571428571428
0.14285714285714285
0.2
0.22857142857142856
0.2
0.2
0.17142857142857143
0.17142857142857143
0.17142857142857143
0.17142857142857143
0.14285714285714285
0.11428571428571428
0.05714285714285714
0.02857142857142857
0.02857142857142857
0.02857142857142857
0.02857142857142857
0.02857142857142857
0.0
0.0
0.0
0.0
0.0
0.02857142857142857
0.05714285714285714
0.14285714285714285
0.14285714285714285
0.14285714285714285
0.2
0.22857142857142856
0.22857142857142856
0.22857142857142856
0.22857142857142856
0.2
0.17142857142857143
0.08571428571428572
0.11428571428571428
0.14285714285714285
0.08571428571428572
0.05714285714285714
0.05714285714285714
0.08571428571428572
0.08571428571428572
0.08571428571428572
0.08571428571428572
0.08571428571428572
0.05714285714285714
0.05714285714285714
0.11428571428571428
0.11428571428571428
0.14285714285714285
0.14285714285714285
0.14285714285714285
0.2
0.22857142857142854
0.22857142857142854
0.2857142857142857
0.3142857142857142
0.2571428571428571
0.2571428571428571
0.22857142857142854
0.22857142857142854
0.22857142857142854
0.2
0.2
0.2
0.14285714285714285
0.08571428571428572
0.11428571428571428
0.11428571428571428
0.11428571428571428
0.08571428571428572
0.08571428571428572
0.05714285714285714
0.02857142857142857
0.02857142857142857
0.02857142857142857
0.05714285714285714
0.02857142857142857
0.02857142857142857
0.02857142857142857
0.02857142857142857
0.02857142857142857
0.05714285714285714
0.08571428571428572
0.08571428571428572
0.11428571428571428
0.08571428571428572
0.08571428571428572
0.08571428571428572
0.11428571428571428
0.11428571428571428
0.11428571428571428
0.08571428571428572
0.05714285714285714
0.05714285714285714
0.05714285714285714
0.08571428571428572
0.14285714285714285
0.17142857142857143
0.17142857142857143
0.17142857142857143
0.17142857142857143
0.2
0.2571428571428571
0.2857142857142857
0.3142857142857142
0.37142857142857144
0.34285714285714286
0.34285714285714286
0.3142857142857143
0.3142857142857143
0.34285714285714286
0.34285714285714286
0.28571428571428575
0.2857142857142857
0.22857142857142856
0.17142857142857143
0.17142857142857143
0.17142857142857143
0.2
0.22857142857142854
0.2
0.2
0.2
0.17142857142857143
0.22857142857142854
0.22857142857142856
0.2857142857142857
0.2857142857142857
0.3142857142857143
0.3142857142857143
0.34285714285714286
0.34285714285714286
0.34285714285714286
0.37142857142857144
0.3142857142857142
0.3142857142857143
0.22857142857142854
0.2
0.17142857142857143
0.14285714285714285
0.14285714285714285
0.11428571428571428
0.11428571428571428
0.11428571428571428
0.11428571428571428
0.08571428571428572
0.08571428571428572
0.08571428571428572
0.05714285714285714
0.05714285714285714
0.02857142857142857
0.05714285714285714
0.11428571428571428
0.08571428571428572
0.14285714285714285
0.17142857142857143
0.17142857142857143
0.2571428571428571
0.3142857142857143
0.34285714285714286
0.4
0.37142857142857144
0.37142857142857144
0.4
0.37142857142857144
0.4
0.4285714285714285
0.37142857142857144
0.3142857142857143
0.3142857142857143
0.2857142857142857
0.34285714285714286
0.4000000000000001
0.4000000000000001
0.4000000000000001
0.3714285714285715
0.37142857142857144
0.3714285714285715
0.4285714285714286
0.4
0.4
0.37142857142857144
0.2857142857142857
0.2571428571428571
0.22857142857142856
0.2
0.2
0.2
0.14285714285714285
0.14285714285714285
0.11428571428571428
0.08571428571428572
0.08571428571428572
0.08571428571428572
0.08571428571428572
0.11428571428571428
0.11428571428571428
0.11428571428571428
0.11428571428571428
0.11428571428571428
0.14285714285714285
0.14285714285714285
0.11428571428571428
0.14285714285714285
0.22857142857142854
0.22857142857142856
0.2857142857142857
0.2857142857142857
0.3142857142857143
0.37142857142857144
0.4
0.42857142857142866
0.45714285714285713
0.48571428571428577
0.4
0.37142857142857144
0.2857142857142857
0.2571428571428571
0.2857142857142857
0.2571428571428571
0.22857142857142856
0.2857142857142857
0.3142857142857143
0.2857142857142857
0.37142857142857144
0.4285714285714286
0.5142857142857142
0.5142857142857142
