# Supplementary material for: Obesity dysregulates feeding-evoked response dynamics in hypothalamic satiety neurons
Source: Sci Rep. 2025 Oct 14;15:35837. doi: 10.1038/s41598-025-19800-2 (PMC12521569; doi:10.1038/s41598-025-19800-2)
Supplement: Supplementary file 2 — Supplementary Material 2. [file 41598_2025_19800_MOESM2_ESM.zip › Fig 1/Fig 1ef NCD and HFD/mean_licking_MPK143_3.csv]

0.0
0.0
0.0
0.0
0.06666666666666667
0.16666666666666666
0.14285714285714285
0.20833333333333331
0.2592592592592593
0.26666666666666666
0.26666666666666666
0.26666666666666666
0.29999999999999993
0.3333333333333333
0.4000000000000001
0.3666666666666667
0.43333333333333335
0.4
0.43333333333333335
0.4333333333333333
0.5333333333333333
0.5666666666666667
0.5666666666666667
0.5333333333333333
0.4333333333333333
0.4000000000000001
0.3333333333333333
0.30000000000000004
0.20000000000000004
0.20000000000000004
0.13333333333333333
0.10000000000000002
0.1
0.1
0.1
0.1
0.1
0.16666666666666666
0.16666666666666666
0.13333333333333333
0.10000000000000002
0.10000000000000002
0.10000000000000002
0.13333333333333333
0.13333333333333333
0.16666666666666666
0.2
0.16666666666666666
0.16666666666666666
0.2333333333333333
0.29999999999999993
0.29999999999999993
0.29999999999999993
0.29999999999999993
0.3333333333333333
0.29999999999999993
0.26666666666666666
0.26666666666666666
0.29999999999999993
0.29999999999999993
0.26666666666666666
0.29999999999999993
0.26666666666666666
0.2333333333333333
0.2333333333333333
0.26666666666666666
0.30000000000000004
0.30000000000000004
0.30000000000000004
0.2333333333333333
0.20000000000000004
0.16666666666666666
0.16666666666666666
0.20000000000000004
0.20000000000000004
0.16666666666666666
0.16666666666666666
0.13333333333333333
0.1
0.13333333333333333
0.13333333333333333
0.20000000000000004
0.2333333333333333
0.2333333333333333
0.2333333333333333
0.3333333333333333
0.3666666666666666
0.4000000000000001
0.4333333333333334
0.4666666666666668
0.5666666666666667
0.6000000000000001
0.6333333333333334
0.7000000000000002
0.7333333333333334
0.7000000000000001
0.7333333333333334
0.7333333333333334
0.8000000000000002
0.8000000000000002
0.7666666666666667
0.7666666666666667
1.166666666666667
1.6999999999999993
2.166666666666666
2.333333333333333
2.666666666666666
2.999999999999999
3.199999999999999
3.3999999999999986
3.7333333333333316
3.9999999999999987
3.9333333333333327
3.5666666666666655
3.3333333333333326
3.4666666666666663
3.3666666666666654
3.299999999999999
3.299999999999999
3.3666666666666663
3.566666666666665
3.433333333333333
3.3000000000000003
3.3000000000000003
3.266666666666667
3.2333333333333334
3.166666666666667
3.0999999999999996
3.133333333333334
3.166666666666667
2.7333333333333334
2.6999999999999997
2.6333333333333324
2.499999999999999
2.4333333333333327
2.2333333333333325
2.0666666666666664
1.8999999999999997
1.8000000000000003
1.5666666666666669
1.5000000000000002
1.3
1.2333333333333334
1.1
0.9666666666666668
0.8666666666666667
0.8666666666666669
1.0000000000000002
0.9333333333333332
0.9000000000000002
1.0333333333333334
1.0666666666666667
1.1
1.3333333333333333
1.3666666666666667
1.5666666666666669
1.6
1.4999999999999996
1.5
1.5666666666666669
1.4666666666666663
1.5666666666666669
1.6666666666666665
1.5666666666666669
1.5333333333333332
1.433333333333333
1.4999999999999993
1.533333333333333
1.4999999999999996
1.4333333333333333
1.4333333333333333
1.4666666666666663
1.3
1.3
1.3333333333333333
1.3333333333333333
1.3
1.3333333333333333
1.3333333333333333
1.433333333333333
1.433333333333333
1.3666666666666667
1.3333333333333333
1.2999999999999998
1.2666666666666666
1.2666666666666666
1.1333333333333333
1.0333333333333334
0.9666666666666667
0.7666666666666666
0.7000000000000001
0.6333333333333334
0.6666666666666667
0.6000000000000001
0.6333333333333334
0.5666666666666667
0.6333333333333334
0.6000000000000001
0.5999999999999999
0.6666666666666666
0.7000000000000001
0.6666666666666666
0.5666666666666667
0.6000000000000001
0.5666666666666668
0.5333333333333334
0.4666666666666667
0.43333333333333335
0.36666666666666675
0.3333333333333333
0.2333333333333333
0.26666666666666666
0.29999999999999993
0.26666666666666666
0.2
0.16666666666666666
0.16666666666666666
0.2
0.2
0.16666666666666666
0.2
0.2
0.2
0.23333333333333334
0.30000000000000004
0.3333333333333333
0.3666666666666667
0.3666666666666667
0.3666666666666667
0.4000000000000001
0.3666666666666667
0.3666666666666667
0.3666666666666667
0.30000000000000004
0.26666666666666666
0.23333333333333334
0.2333333333333333
0.2333333333333333
0.2333333333333333
0.2333333333333333
0.3333333333333333
0.3333333333333333
0.29999999999999993
0.3333333333333333
0.3666666666666666
0.3666666666666666
0.30000000000000004
0.30000000000000004
0.3666666666666666
0.3666666666666666
0.26666666666666666
0.2333333333333333
0.26666666666666666
0.2333333333333333
0.2
0.2
0.2333333333333333
0.2
0.16666666666666666
0.13333333333333333
0.13333333333333333
0.16666666666666666
0.16666666666666666
0.16666666666666666
0.13333333333333333
0.16666666666666666
0.16666666666666666
0.16666666666666666
0.16666666666666666
0.16666666666666666
0.16666666666666666
0.13333333333333333
0.10000000000000002
0.10000000000000002
0.10000000000000002
0.10000000000000002
0.13333333333333333
0.16666666666666666
0.13333333333333333
0.13333333333333333
0.13333333333333333
0.13333333333333333
0.13333333333333333
0.13333333333333333
0.13333333333333333
0.13333333333333333
0.10000000000000002
0.06666666666666667
0.06666666666666667
0.06666666666666667
0.06666666666666667
0.06666666666666667
0.06666666666666667
0.06666666666666667
0.06666666666666667
0.03333333333333333
0.0
0.0
0.0
0.0
0.0
0.0
0.03333333333333333
0.06666666666666667
0.10000000000000002
0.13333333333333333
0.16666666666666666
0.16666666666666666
0.16666666666666666
0.16666666666666666
0.16666666666666666
0.16666666666666666
0.13333333333333333
0.10000000000000002
0.06666666666666667
0.06666666666666667
0.06666666666666667
0.06666666666666667
0.10000000000000002
0.13333333333333333
0.16666666666666666
0.2
0.2
0.2
0.2
0.16666666666666666
0.13333333333333333
0.13333333333333333
0.1
0.06666666666666667
0.03333333333333333
0.03333333333333333
0.03333333333333333
0.03333333333333333
0.03333333333333333
0.03333333333333333
0.06666666666666667
0.06666666666666667
0.06666666666666667
0.06666666666666667
0.06666666666666667
0.03333333333333333
0.10000000000000002
0.10000000000000002
0.10000000000000002
0.13333333333333333
0.13333333333333333
0.13333333333333333
0.13333333333333333
0.13333333333333333
0.13333333333333333
0.13333333333333333
0.06666666666666667
0.06666666666666667
0.10000000000000002
0.06666666666666667
0.06666666666666667
0.06666666666666667
0.06666666666666667
0.06666666666666667
0.06666666666666667
0.06666666666666667
0.06666666666666667
0.06666666666666667
0.03333333333333333
0.03333333333333333
0.0
0.0
0.0
0.0
0.0
0.0
0.0
0.03333333333333333
0.03333333333333333
0.06666666666666667
0.06666666666666667
0.06666666666666667
0.10000000000000002
0.10000000000000002
0.13333333333333333
0.2
0.2333333333333333
0.2
0.2
0.2
0.2
0.2
0.16666666666666666
0.16666666666666666
0.16666666666666666
0.13333333333333333
0.13333333333333333
0.13333333333333333
0.13333333333333333
0.1
0.1
0.1
0.1
0.1
0.06666666666666667
0.03333333333333333
0.03333333333333333
0.06666666666666667
0.1
0.1
0.13333333333333333
0.13333333333333333
0.13333333333333333
0.13333333333333333
0.16666666666666666
0.16666666666666666
0.16666666666666666
0.13333333333333333
0.10000000000000002
0.10000000000000002
0.06666666666666667
0.06666666666666667
0.13333333333333333
0.13333333333333333
0.10000000000000002
0.10000000000000002
0.10000000000000002
0.13333333333333333
0.16666666666666666
0.16666666666666666
0.16666666666666666
0.16666666666666666
0.1
0.1
0.13333333333333333
0.16666666666666666
0.16666666666666666
0.13333333333333333
0.16666666666666666
0.16666666666666666
0.2333333333333333
0.26666666666666666
0.29999999999999993
0.3333333333333333
0.29999999999999993
0.29999999999999993
0.26666666666666666
0.29999999999999993
0.2333333333333333
0.26666666666666666
0.2333333333333333
0.2
0.2
0.16666666666666666
0.2
0.2
0.2
0.2333333333333333
0.26666666666666666
0.23333333333333334
0.2
0.2
0.2333333333333333
0.26666666666666666
0.26666666666666666
0.26666666666666666
0.26666666666666666
0.23333333333333334
0.20000000000000004
0.20000000000000004
0.2333333333333333
0.26666666666666666
0.2
0.2
0.16666666666666666
0.13333333333333333
0.13333333333333333
0.1
0.13333333333333333
0.16666666666666666
0.16666666666666666
0.13333333333333333
0.16666666666666666
0.16666666666666666
0.16666666666666666
0.16666666666666666
0.16666666666666666
0.2
0.16666666666666666
0.13333333333333333
0.13333333333333333
0.16666666666666666
0.16666666666666666
0.16666666666666666
0.16666666666666666
0.16666666666666666
0.16666666666666666
0.13333333333333333
0.16666666666666666
0.16666666666666666
0.2
0.16666666666666666
0.16666666666666666
0.13333333333333333
0.16666666666666666
0.20000000000000004
0.30000000000000004
0.3333333333333333
0.4
0.4666666666666666
0.4333333333333333
0.5333333333333333
0.5333333333333333
0.5666666666666667
0.5333333333333333
0.5333333333333333
0.5
0.5333333333333333
0.4666666666666666
0.43333333333333335
0.5
0.4666666666666666
0.5
0.5
0.5333333333333333
0.5666666666666667
0.5333333333333333
0.5
0.5
0.4666666666666666
0.3666666666666666
0.29999999999999993
0.26666666666666666
0.2333333333333333
0.2
0.13333333333333333
0.13333333333333333
0.1
0.13333333333333333
0.13333333333333333
0.13333333333333333
0.16666666666666666
0.13333333333333333
0.13333333333333333
0.13333333333333333
0.20000000000000004
0.2333333333333333
0.26666666666666666
0.20000000000000004
0.20000000000000004
0.20000000000000004
0.16666666666666666
0.16666666666666666
0.16666666666666666
0.16666666666666666
0.10000000000000002
0.03333333333333333
0.0
0.0
0.0
0.0
0.0
0.03333333333333333
0.06666666666666667
0.06666666666666667
0.06666666666666667
0.06666666666666667
0.06666666666666667
0.06666666666666667
0.06666666666666667
0.06666666666666667
0.06666666666666667
0.03333333333333333
0.0
0.06666666666666667
0.10000000000000002
0.10000000000000002
0.10000000000000002
0.10000000000000002
0.10000000000000002
0.10000000000000002
0.10000000000000002
0.10000000000000002
0.13333333333333333
0.06666666666666667
0.10000000000000002
0.10000000000000002
0.10000000000000002
0.10000000000000002
0.10000000000000002
0.10000000000000002
0.10000000000000002
0.10000000000000002
0.06666666666666667
0.06666666666666667
0.0
0.0
0.0
0.03333333333333333
0.06666666666666667
0.10000000000000002
0.10000000000000002
0.10000000000000002
0.10000000000000002
0.10000000000000002
