# Supplementary material for: Obesity dysregulates feeding-evoked response dynamics in hypothalamic satiety neurons
Source: Sci Rep. 2025 Oct 14;15:35837. doi: 10.1038/s41598-025-19800-2 (PMC12521569; doi:10.1038/s41598-025-19800-2)
Supplement: Supplementary file 2 — Supplementary Material 2. [file 41598_2025_19800_MOESM2_ESM.zip › Fig 1/Fig 1ef NCD and HFD/mean_licking_MPK143_4.csv]

0.47619047619047616
0.47619047619047616
0.31746031746031744
0.23809523809523808
0.1904761904761905
0.15873015873015872
0.17006802721088432
0.23809523809523808
0.21164021164021163
0.2142857142857143
0.19047619047619047
0.14285714285714285
0.14285714285714285
0.16666666666666666
0.1904761904761905
0.1904761904761905
0.1904761904761905
0.11904761904761904
0.16666666666666669
0.16666666666666666
0.16666666666666666
0.16666666666666666
0.1904761904761905
0.16666666666666666
0.14285714285714285
0.16666666666666666
0.16666666666666666
0.16666666666666666
0.16666666666666666
0.21428571428571433
0.23809523809523808
0.30952380952380953
0.2857142857142857
0.3571428571428572
0.40476190476190477
0.42857142857142866
0.45238095238095244
0.5238095238095238
0.5952380952380953
0.5476190476190478
0.5476190476190476
0.5952380952380951
0.6904761904761905
0.6666666666666666
0.6904761904761905
0.6904761904761905
0.6428571428571428
0.5952380952380952
0.47619047619047616
0.45238095238095244
0.4523809523809524
0.38095238095238104
0.2857142857142857
0.2619047619047619
0.23809523809523808
0.23809523809523808
0.2619047619047619
0.2619047619047619
0.2619047619047619
0.30952380952380953
0.28571428571428575
0.28571428571428575
0.3571428571428571
0.3571428571428571
0.3333333333333333
0.3571428571428571
0.3571428571428571
0.38095238095238093
0.40476190476190477
0.380952380952381
0.3571428571428571
0.3095238095238095
0.2619047619047619
0.2857142857142857
0.30952380952380953
0.2619047619047619
0.28571428571428575
0.2619047619047619
0.2857142857142857
0.28571428571428575
0.30952380952380953
0.3333333333333333
0.3333333333333333
0.3571428571428571
0.30952380952380953
0.28571428571428575
0.23809523809523814
0.2619047619047619
0.23809523809523814
0.2142857142857143
0.21428571428571425
0.21428571428571425
0.21428571428571425
0.16666666666666666
0.21428571428571425
0.21428571428571425
0.23809523809523808
0.1904761904761905
0.16666666666666666
0.16666666666666666
0.19047619047619047
0.1904761904761905
0.4285714285714287
0.8571428571428575
1.2619047619047614
1.7380952380952384
2.1904761904761902
2.571428571428571
3.000000000000001
3.4523809523809534
3.8809523809523823
4.261904761904764
4.500000000000003
4.523809523809525
4.642857142857143
4.666666666666667
4.690476190476191
4.809523809523809
4.976190476190475
4.952380952380952
4.857142857142856
4.904761904761903
4.785714285714286
4.690476190476191
4.476190476190477
4.42857142857143
4.166666666666668
3.904761904761905
3.571428571428571
3.3571428571428585
3.261904761904762
3.095238095238094
2.9761904761904754
2.88095238095238
2.761904761904761
2.4761904761904763
2.452380952380952
2.4523809523809517
2.4047619047619038
2.3571428571428568
2.2619047619047614
2.119047619047619
1.9523809523809519
1.7619047619047619
1.6190476190476188
1.595238095238095
1.5238095238095233
1.380952380952381
1.3095238095238098
1.2380952380952381
1.1666666666666665
1.1428571428571428
1.2380952380952381
1.2857142857142856
1.2619047619047619
1.214285714285714
1.1904761904761902
1.2142857142857142
1.238095238095238
1.2142857142857144
1.1904761904761905
1.142857142857143
1.0476190476190474
1.0238095238095237
1.0238095238095237
1.0238095238095237
0.976190476190476
0.9999999999999998
0.976190476190476
0.976190476190476
1.0476190476190474
1.0714285714285714
1.0476190476190477
1.0238095238095237
1.0714285714285712
1.0238095238095237
1.0238095238095237
0.9523809523809523
0.8333333333333333
0.8333333333333335
0.7857142857142858
0.761904761904762
0.7142857142857142
0.6904761904761907
0.6190476190476192
0.5714285714285715
0.5
0.45238095238095244
0.5
0.47619047619047616
0.40476190476190477
0.33333333333333337
0.38095238095238104
0.3571428571428571
0.38095238095238093
0.40476190476190477
0.5
0.5238095238095238
0.5
0.5000000000000001
0.45238095238095244
0.45238095238095244
0.4047619047619049
0.35714285714285726
0.30952380952380953
0.3095238095238095
0.2142857142857143
0.23809523809523808
0.21428571428571433
0.1904761904761905
0.26190476190476186
0.33333333333333337
0.38095238095238093
0.40476190476190477
0.40476190476190477
0.4047619047619047
0.4047619047619047
0.3571428571428571
0.40476190476190477
0.40476190476190477
0.33333333333333337
0.30952380952380953
0.23809523809523808
0.2619047619047619
0.23809523809523808
0.23809523809523808
0.2619047619047619
0.26190476190476186
0.2142857142857143
0.19047619047619047
0.2142857142857143
0.19047619047619047
0.2142857142857143
0.19047619047619047
0.2142857142857143
0.23809523809523808
0.23809523809523814
0.2619047619047619
0.23809523809523808
0.23809523809523808
0.23809523809523808
0.21428571428571433
0.23809523809523808
0.2619047619047619
0.23809523809523808
0.1904761904761905
0.21428571428571425
0.16666666666666666
0.21428571428571425
0.2857142857142858
0.30952380952380965
0.35714285714285726
0.3571428571428572
0.380952380952381
0.40476190476190477
0.4285714285714286
0.4285714285714286
0.4523809523809524
0.40476190476190477
0.3571428571428571
0.30952380952380953
0.2619047619047619
0.2142857142857143
0.16666666666666666
0.16666666666666666
0.1904761904761905
0.16666666666666666
0.19047619047619047
0.21428571428571425
0.26190476190476186
0.30952380952380953
0.38095238095238093
0.4285714285714286
0.4761904761904763
0.5238095238095238
0.5238095238095238
0.5476190476190476
0.5476190476190477
0.5952380952380952
0.5714285714285715
0.5476190476190477
0.47619047619047616
0.4523809523809524
0.42857142857142866
0.38095238095238104
0.3571428571428572
0.33333333333333337
0.33333333333333337
0.2619047619047619
0.28571428571428575
0.30952380952380953
0.33333333333333337
0.38095238095238104
0.33333333333333337
0.33333333333333337
0.3095238095238096
0.28571428571428575
0.23809523809523808
0.2619047619047619
0.2619047619047619
0.2619047619047619
0.3095238095238096
0.23809523809523808
0.26190476190476186
0.2619047619047619
0.2619047619047619
0.30952380952380953
0.33333333333333337
0.3333333333333333
0.28571428571428575
0.2619047619047619
0.23809523809523808
0.23809523809523808
0.2619047619047619
0.2619047619047619
0.28571428571428575
0.2857142857142857
0.2619047619047619
0.2857142857142857
0.2857142857142857
0.2857142857142857
0.2619047619047619
0.28571428571428575
0.23809523809523808
0.2142857142857143
0.21428571428571433
0.1904761904761905
0.1904761904761905
0.1904761904761905
0.19047619047619047
0.19047619047619047
0.16666666666666666
0.14285714285714285
0.14285714285714285
0.14285714285714285
0.11904761904761904
0.09523809523809525
0.09523809523809525
0.09523809523809525
0.09523809523809525
0.09523809523809525
0.09523809523809525
0.14285714285714285
0.16666666666666669
0.1904761904761905
0.2619047619047619
0.2619047619047619
0.3333333333333333
0.30952380952380953
0.3095238095238095
0.3333333333333333
0.3571428571428572
0.3333333333333333
0.3333333333333333
0.3571428571428572
0.3571428571428571
0.380952380952381
0.3333333333333333
0.38095238095238104
0.38095238095238104
0.40476190476190477
0.38095238095238104
0.40476190476190477
0.4285714285714286
0.4285714285714286
0.4047619047619049
0.4047619047619049
0.4047619047619049
0.35714285714285726
0.4047619047619049
0.40476190476190477
0.4523809523809524
0.40476190476190477
0.40476190476190477
0.380952380952381
0.3571428571428571
0.380952380952381
0.380952380952381
0.3571428571428571
0.3333333333333333
0.2857142857142857
0.23809523809523808
0.2857142857142857
0.26190476190476186
0.30952380952380953
0.33333333333333337
0.28571428571428575
0.2857142857142857
0.30952380952380953
0.2619047619047619
0.2619047619047619
0.2619047619047619
0.2619047619047619
0.2619047619047619
0.23809523809523808
0.2142857142857143
0.23809523809523808
0.2142857142857143
0.1904761904761905
0.2142857142857143
0.1904761904761905
0.2142857142857143
0.1904761904761905
0.2142857142857143
0.21428571428571425
0.23809523809523808
0.2857142857142857
0.380952380952381
0.4523809523809524
0.47619047619047616
0.5476190476190476
0.5238095238095237
0.5476190476190476
0.5238095238095238
0.5
0.5
0.47619047619047616
0.4047619047619047
0.3571428571428571
0.3571428571428571
0.3333333333333333
0.3571428571428571
0.3571428571428572
0.40476190476190477
0.38095238095238104
0.33333333333333337
0.28571428571428575
0.2619047619047619
0.2619047619047619
0.21428571428571425
0.16666666666666666
0.16666666666666666
0.14285714285714288
0.09523809523809525
0.14285714285714285
0.14285714285714285
0.14285714285714285
0.14285714285714285
0.11904761904761904
0.11904761904761904
0.14285714285714285
0.11904761904761904
0.11904761904761904
0.11904761904761904
0.09523809523809525
0.11904761904761904
0.14285714285714285
0.16666666666666669
0.2142857142857143
0.2619047619047619
0.2619047619047619
0.3095238095238096
0.28571428571428575
0.3095238095238096
0.3095238095238096
0.3333333333333333
0.3333333333333333
0.3571428571428572
0.38095238095238104
0.3571428571428572
0.33333333333333337
0.30952380952380953
0.33333333333333337
0.3571428571428572
0.40476190476190477
0.4047619047619049
0.42857142857142866
0.38095238095238104
0.3571428571428572
0.38095238095238104
0.4761904761904763
0.4523809523809525
0.45238095238095244
0.5000000000000001
0.5000000000000001
0.45238095238095244
0.45238095238095244
0.47619047619047616
0.4285714285714286
0.45238095238095244
0.40476190476190477
0.4285714285714286
0.4523809523809524
0.38095238095238104
0.3095238095238096
0.33333333333333337
0.33333333333333337
0.33333333333333337
0.4047619047619049
0.380952380952381
0.4285714285714287
0.42857142857142866
0.40476190476190477
0.40476190476190477
0.40476190476190477
0.40476190476190477
0.38095238095238104
0.380952380952381
0.35714285714285726
0.35714285714285726
0.2619047619047619
0.23809523809523808
0.2619047619047619
0.2142857142857143
0.23809523809523808
0.21428571428571425
0.23809523809523808
0.23809523809523808
0.2142857142857143
0.1904761904761905
0.21428571428571425
0.23809523809523808
0.23809523809523808
0.2857142857142857
0.26190476190476186
0.2857142857142857
0.28571428571428575
0.2619047619047619
0.28571428571428575
0.28571428571428575
0.33333333333333337
0.380952380952381
0.38095238095238104
0.40476190476190477
0.40476190476190477
0.42857142857142866
0.42857142857142866
0.45238095238095244
0.40476190476190477
0.40476190476190477
0.3571428571428572
0.33333333333333337
0.30952380952380953
0.26190476190476186
0.26190476190476186
0.2619047619047619
0.21428571428571425
0.23809523809523808
0.23809523809523808
0.23809523809523808
0.2142857142857143
0.19047619047619047
0.19047619047619047
0.2142857142857143
0.30952380952380953
0.30952380952380953
0.33333333333333337
0.3095238095238096
0.380952380952381
0.380952380952381
0.47619047619047616
0.47619047619047616
0.47619047619047616
0.42857142857142866
0.3571428571428571
0.30952380952380953
0.28571428571428575
0.2619047619047619
0.2142857142857143
0.21428571428571425
0.11904761904761904
0.11904761904761904
0.09523809523809525
0.09523809523809525
0.07142857142857144
0.07142857142857144
0.07142857142857144
0.07142857142857144
0.04761904761904762
0.02380952380952381
0.02380952380952381
0.0
0.02380952380952381
0.02380952380952381
0.04761904761904762
0.07142857142857144
0.14285714285714285
0.14285714285714285
0.14285714285714285
0.14285714285714285
0.14285714285714285
0.14285714285714285
0.11904761904761904
0.14285714285714285
0.14285714285714285
0.19047619047619047
0.14285714285714285
0.16666666666666666
0.1904761904761905
0.2142857142857143
0.2142857142857143
0.23809523809523808
0.2619047619047619
0.23809523809523808
0.21428571428571425
0.16666666666666666
0.14285714285714285
0.11904761904761904
0.14285714285714285
0.11904761904761904
0.14285714285714285
