# Supplementary material for: Obesity dysregulates feeding-evoked response dynamics in hypothalamic satiety neurons
Source: Sci Rep. 2025 Oct 14;15:35837. doi: 10.1038/s41598-025-19800-2 (PMC12521569; doi:10.1038/s41598-025-19800-2)
Supplement: Supplementary file 2 — Supplementary Material 2. [file 41598_2025_19800_MOESM2_ESM.zip › Fig 1/Fig 1ef NCD and HFD/mean_licking_MPK143_5.csv]

0.5555555555555556
0.2777777777777778
0.37037037037037035
0.2777777777777778
0.3333333333333333
0.37037037037037035
0.3571428571428571
0.3819444444444445
0.4629629629629631
0.44444444444444453
0.44444444444444453
0.5277777777777779
0.5555555555555556
0.5833333333333334
0.5833333333333334
0.5555555555555556
0.5833333333333335
0.5555555555555557
0.5277777777777779
0.5277777777777779
0.5555555555555557
0.5833333333333334
0.5555555555555556
0.5277777777777779
0.5277777777777779
0.5555555555555556
0.5555555555555556
0.5833333333333334
0.5833333333333334
0.5833333333333334
0.5277777777777779
0.4444444444444445
0.3888888888888889
0.41666666666666663
0.3888888888888889
0.3888888888888889
0.36111111111111116
0.33333333333333337
0.2777777777777778
0.33333333333333337
0.36111111111111116
0.4444444444444445
0.5277777777777779
0.6111111111111112
0.638888888888889
0.6666666666666666
0.6666666666666666
0.6944444444444444
0.7222222222222223
0.7222222222222223
0.8055555555555556
0.7777777777777778
0.7500000000000001
0.6944444444444446
0.6666666666666666
0.6111111111111112
0.6944444444444446
0.7222222222222224
0.7222222222222224
0.6944444444444446
0.5833333333333334
0.5555555555555556
0.5
0.5000000000000001
0.47222222222222227
0.4722222222222222
0.3888888888888889
0.3888888888888889
0.3888888888888889
0.36111111111111116
0.36111111111111116
0.36111111111111116
0.36111111111111116
0.33333333333333337
0.3888888888888889
0.3888888888888889
0.41666666666666663
0.36111111111111105
0.36111111111111116
0.36111111111111116
0.36111111111111116
0.36111111111111116
0.4722222222222222
0.5277777777777778
0.5555555555555557
0.5833333333333334
0.5555555555555557
0.6111111111111112
0.638888888888889
0.6944444444444444
0.7500000000000001
0.7222222222222223
0.6666666666666667
0.6111111111111112
0.5833333333333334
0.6111111111111112
0.6944444444444444
0.7222222222222224
0.7222222222222224
0.7222222222222221
0.7500000000000001
0.7222222222222223
1.2777777777777775
1.8333333333333324
2.3611111111111107
2.666666666666665
3.083333333333333
3.3333333333333326
3.6388888888888884
3.916666666666666
4.138888888888888
4.444444444444444
4.3888888888888875
4.111111111111111
4.138888888888888
4.277777777777777
4.027777777777776
4.111111111111111
4.083333333333331
4.083333333333332
4.138888888888887
4.1388888888888875
3.8333333333333313
3.888888888888888
3.61111111111111
3.388888888888888
3.36111111111111
3.083333333333332
2.999999999999999
2.9444444444444433
2.694444444444444
2.5833333333333326
2.4444444444444438
2.3055555555555545
2.0555555555555554
1.9444444444444444
1.777777777777777
1.8333333333333324
1.7222222222222214
1.4444444444444438
1.3888888888888882
1.2777777777777772
1.2222222222222219
1.0000000000000002
1.0000000000000002
0.888888888888889
0.8888888888888891
0.7222222222222224
0.5833333333333333
0.638888888888889
0.6111111111111112
0.5833333333333334
0.5833333333333334
0.611111111111111
0.5833333333333333
0.6111111111111112
0.5555555555555556
0.6111111111111112
0.6944444444444446
0.638888888888889
0.6666666666666667
0.6944444444444446
0.7500000000000001
0.7500000000000001
0.7777777777777779
0.7500000000000001
0.8333333333333335
0.7500000000000001
0.7500000000000001
0.8888888888888891
0.9166666666666667
0.9722222222222223
0.9444444444444445
1.0000000000000002
1.0277777777777777
1.0833333333333335
1.1111111111111114
1.1944444444444442
1.1666666666666665
1.0833333333333335
1.1111111111111112
1.0555555555555558
1.027777777777778
1.1388888888888888
1.1944444444444444
1.1388888888888888
1.1388888888888888
1.1666666666666665
1.1666666666666667
1.25
1.222222222222222
1.2222222222222219
1.3055555555555551
1.2777777777777777
1.25
1.3055555555555551
1.222222222222222
1.1944444444444442
1.1944444444444442
1.138888888888889
1.0833333333333337
1.1111111111111114
1.0555555555555558
0.9166666666666669
0.8055555555555558
0.6666666666666667
0.6666666666666667
0.638888888888889
0.6111111111111113
0.5833333333333335
0.666666666666667
0.5833333333333336
0.5833333333333335
0.6111111111111113
0.6388888888888888
0.6666666666666667
0.6111111111111112
0.5833333333333334
0.6111111111111112
0.5833333333333335
0.5000000000000001
0.5277777777777779
0.4722222222222223
0.5000000000000002
0.5000000000000002
0.4722222222222223
0.5277777777777779
0.5277777777777779
0.5555555555555557
0.5555555555555557
0.5277777777777779
0.5277777777777779
0.5555555555555557
0.5277777777777779
0.5555555555555558
0.6388888888888893
0.6388888888888891
0.5833333333333335
0.5000000000000001
0.4722222222222223
0.47222222222222227
0.47222222222222227
0.5277777777777779
0.5000000000000001
0.4722222222222222
0.4722222222222222
0.5000000000000001
0.5277777777777779
0.5555555555555556
0.5555555555555556
0.5833333333333334
0.638888888888889
0.5833333333333334
0.5833333333333335
0.6111111111111112
0.6111111111111113
0.5833333333333335
0.6111111111111112
0.5833333333333334
0.5833333333333334
0.6111111111111112
0.5000000000000001
0.47222222222222227
0.5000000000000001
0.44444444444444453
0.44444444444444453
0.38888888888888895
0.36111111111111116
0.38888888888888895
0.4444444444444445
0.3888888888888889
0.5
0.5277777777777779
0.47222222222222227
0.4722222222222223
0.3888888888888889
0.3888888888888889
0.36111111111111116
0.3055555555555556
0.2222222222222222
0.19444444444444445
0.08333333333333334
0.02777777777777778
0.05555555555555556
0.02777777777777778
0.05555555555555556
0.05555555555555556
0.11111111111111112
0.1388888888888889
0.16666666666666666
0.19444444444444445
0.19444444444444445
0.22222222222222224
0.25
0.2777777777777778
0.25
0.2777777777777778
0.25
0.22222222222222224
0.19444444444444445
0.16666666666666669
0.16666666666666669
0.1388888888888889
0.08333333333333334
0.11111111111111112
0.11111111111111112
0.11111111111111112
0.11111111111111112
0.1388888888888889
0.19444444444444445
0.22222222222222224
0.24999999999999997
0.2777777777777778
0.3055555555555555
0.24999999999999997
0.3055555555555555
0.3055555555555556
0.33333333333333337
0.36111111111111116
0.3333333333333333
0.36111111111111116
0.36111111111111116
0.36111111111111116
0.3333333333333333
0.36111111111111116
0.36111111111111116
0.3333333333333333
0.3055555555555556
0.33333333333333337
0.3055555555555556
0.25
0.2222222222222222
0.19444444444444445
0.2222222222222222
0.2222222222222222
0.19444444444444445
0.22222222222222224
0.22222222222222224
0.16666666666666669
0.19444444444444445
0.22222222222222224
0.25000000000000006
0.25000000000000006
0.24999999999999997
0.2777777777777778
0.2777777777777778
0.2777777777777778
0.25
0.25
0.2777777777777778
0.3055555555555556
0.36111111111111116
0.41666666666666663
0.4444444444444444
0.4444444444444445
0.41666666666666674
0.44444444444444453
0.5000000000000001
0.5277777777777779
0.47222222222222227
0.47222222222222227
0.4444444444444445
0.3888888888888889
0.36111111111111116
0.3333333333333333
0.3333333333333333
0.3055555555555555
0.24999999999999997
0.2222222222222222
0.3055555555555556
0.2777777777777778
0.2777777777777778
0.3333333333333333
0.33333333333333337
0.3888888888888889
0.41666666666666663
0.41666666666666663
0.4444444444444445
0.5277777777777779
0.5
0.49999999999999994
0.4722222222222222
0.4444444444444445
0.4444444444444445
0.41666666666666663
0.41666666666666663
0.47222222222222227
0.5
0.4444444444444445
0.4444444444444445
0.4444444444444445
0.5000000000000001
0.5
0.47222222222222227
0.5277777777777779
0.5833333333333334
0.5833333333333334
0.5833333333333334
0.6111111111111112
0.5555555555555556
0.5833333333333334
0.5277777777777779
0.5277777777777779
0.5833333333333334
0.5555555555555556
0.5277777777777779
0.5833333333333335
0.6111111111111112
0.6111111111111112
0.6666666666666667
0.6666666666666667
0.7500000000000001
0.7500000000000001
0.7500000000000001
0.7500000000000001
0.7777777777777778
0.6944444444444444
0.6666666666666666
0.5833333333333333
0.6111111111111112
0.6111111111111112
0.5555555555555556
0.6111111111111112
0.5833333333333334
0.5555555555555556
0.4722222222222223
0.41666666666666674
0.36111111111111105
0.41666666666666674
0.3611111111111112
0.3333333333333333
0.2777777777777778
0.24999999999999997
0.3055555555555556
0.2777777777777778
0.3055555555555556
0.41666666666666663
0.5
0.5000000000000001
0.5277777777777779
0.5277777777777779
0.5833333333333334
0.5555555555555556
0.5277777777777779
0.5000000000000001
0.5000000000000001
0.4166666666666668
0.38888888888888895
0.3333333333333333
0.3055555555555555
0.2777777777777778
0.25
0.25
0.19444444444444445
0.22222222222222224
0.2222222222222222
0.19444444444444445
0.1388888888888889
0.1388888888888889
0.11111111111111112
0.11111111111111112
0.11111111111111112
0.1388888888888889
0.1388888888888889
0.1388888888888889
0.11111111111111112
0.11111111111111112
0.1388888888888889
0.16666666666666666
0.19444444444444445
0.22222222222222224
0.22222222222222224
0.19444444444444445
0.2222222222222222
0.19444444444444445
0.19444444444444445
0.19444444444444445
0.19444444444444445
0.16666666666666666
0.16666666666666666
0.1388888888888889
0.11111111111111112
0.08333333333333333
0.05555555555555556
0.05555555555555556
0.05555555555555556
0.05555555555555556
0.02777777777777778
0.05555555555555556
0.05555555555555556
0.08333333333333333
0.11111111111111112
0.1388888888888889
0.19444444444444445
0.2777777777777778
0.3055555555555555
0.36111111111111116
0.41666666666666674
0.41666666666666663
0.4444444444444444
0.4444444444444445
0.4444444444444445
0.4722222222222222
0.4444444444444445
0.41666666666666663
0.4444444444444444
0.3888888888888889
0.3888888888888889
0.41666666666666663
0.38888888888888895
0.3888888888888889
0.3611111111111112
0.38888888888888895
0.3611111111111112
0.3888888888888889
0.38888888888888895
0.44444444444444453
0.47222222222222227
0.4166666666666668
0.4444444444444445
0.41666666666666674
0.47222222222222227
0.3888888888888889
0.3888888888888889
0.3055555555555556
0.3055555555555556
0.2777777777777778
0.19444444444444445
0.19444444444444445
0.16666666666666666
0.19444444444444445
0.16666666666666666
0.24999999999999997
0.24999999999999997
0.3055555555555555
0.3055555555555556
0.36111111111111116
0.4444444444444444
0.49999999999999994
0.49999999999999994
0.5833333333333333
0.6666666666666666
0.611111111111111
0.6944444444444444
0.7777777777777777
0.75
0.6944444444444443
0.611111111111111
0.5833333333333334
0.5555555555555556
0.47222222222222227
0.4444444444444445
0.4444444444444444
0.3888888888888889
0.2777777777777778
0.2777777777777778
0.2777777777777778
0.3333333333333333
0.36111111111111116
0.3888888888888889
0.41666666666666663
0.36111111111111116
0.3333333333333333
0.3333333333333333
0.3055555555555556
0.3055555555555556
0.3055555555555556
0.2777777777777778
0.2222222222222222
0.19444444444444445
0.22222222222222224
0.25
0.3055555555555556
0.36111111111111116
0.41666666666666674
0.3888888888888889
0.36111111111111116
0.3333333333333333
0.3333333333333333
0.3333333333333333
0.2777777777777778
0.2222222222222222
0.16666666666666666
0.08333333333333334
0.05555555555555556
0.08333333333333334
0.11111111111111112
0.1388888888888889
0.1388888888888889
0.16666666666666666
0.16666666666666666
0.16666666666666666
0.19444444444444445
0.19444444444444445
0.16666666666666669
0.16666666666666666
0.19444444444444445
0.19444444444444445
0.24999999999999997
0.24999999999999997
0.2777777777777778
