# Supplementary material for: Obesity dysregulates feeding-evoked response dynamics in hypothalamic satiety neurons
Source: Sci Rep. 2025 Oct 14;15:35837. doi: 10.1038/s41598-025-19800-2 (PMC12521569; doi:10.1038/s41598-025-19800-2)
Supplement: Supplementary file 2 — Supplementary Material 2. [file 41598_2025_19800_MOESM2_ESM.zip › Fig 1/Fig 1ef NCD and HFD/mean_licking_MPK143_6.csv]

0.2857142857142857
0.4285714285714286
0.38095238095238093
0.4285714285714286
0.4
0.3333333333333333
0.32653061224489793
0.39285714285714285
0.4126984126984128
0.42857142857142866
0.4
0.4000000000000001
0.42857142857142866
0.4
0.3714285714285715
0.4
0.4571428571428572
0.3714285714285715
0.34285714285714286
0.28571428571428575
0.28571428571428575
0.22857142857142854
0.17142857142857143
0.14285714285714285
0.14285714285714285
0.11428571428571428
0.05714285714285714
0.05714285714285714
0.05714285714285714
0.05714285714285714
0.08571428571428572
0.11428571428571428
0.11428571428571428
0.14285714285714285
0.14285714285714285
0.14285714285714285
0.11428571428571428
0.11428571428571428
0.08571428571428572
0.08571428571428572
0.08571428571428572
0.05714285714285714
0.11428571428571428
0.17142857142857143
0.2
0.22857142857142856
0.2571428571428571
0.2857142857142857
0.2857142857142857
0.3142857142857143
0.3142857142857143
0.3142857142857143
0.2571428571428571
0.17142857142857143
0.14285714285714285
0.11428571428571428
0.08571428571428572
0.05714285714285714
0.05714285714285714
0.05714285714285714
0.02857142857142857
0.05714285714285714
0.05714285714285714
0.05714285714285714
0.05714285714285714
0.08571428571428572
0.08571428571428572
0.08571428571428572
0.11428571428571428
0.08571428571428572
0.08571428571428572
0.05714285714285714
0.05714285714285714
0.05714285714285714
0.08571428571428572
0.08571428571428572
0.08571428571428572
0.08571428571428572
0.08571428571428572
0.14285714285714285
0.2
0.2857142857142857
0.3142857142857142
0.4
0.37142857142857144
0.34285714285714286
0.34285714285714286
0.34285714285714286
0.34285714285714286
0.3142857142857142
0.2571428571428571
0.17142857142857143
0.14285714285714285
0.05714285714285714
0.05714285714285714
0.08571428571428572
0.08571428571428572
0.11428571428571428
0.08571428571428572
0.08571428571428572
0.11428571428571428
0.17142857142857143
0.7428571428571433
1.342857142857143
1.8571428571428568
2.285714285714285
2.6857142857142846
3.0285714285714276
3.485714285714285
3.828571428571428
4.257142857142855
4.399999999999999
4.142857142857142
4.057142857142856
3.7714285714285705
3.685714285714286
3.5714285714285716
3.4571428571428573
3.2
3.028571428571429
2.8571428571428568
2.9142857142857146
2.942857142857144
2.685714285714285
2.5142857142857133
2.4857142857142858
2.4285714285714275
2.3428571428571425
2.285714285714285
2.342857142857142
2.171428571428571
2.1142857142857134
1.8857142857142848
1.742857142857142
1.8285714285714278
1.7142857142857135
1.6285714285714277
1.5428571428571423
1.428571428571428
1.2571428571428571
1.2285714285714284
1.142857142857143
1.0571428571428574
0.9714285714285718
0.8857142857142859
0.6571428571428573
0.5714285714285714
0.48571428571428577
0.4857142857142859
0.42857142857142866
0.4
0.37142857142857144
0.4
0.45714285714285713
0.48571428571428577
0.5428571428571428
0.6285714285714286
0.6571428571428573
0.7142857142857144
0.7714285714285716
0.8857142857142859
0.8
0.9142857142857143
0.9714285714285718
0.942857142857143
0.9142857142857143
0.9428571428571431
0.9714285714285718
1.0000000000000002
0.9428571428571431
0.8571428571428573
0.9428571428571431
0.8000000000000002
0.7714285714285718
0.7714285714285716
0.8
0.7428571428571429
0.8
0.8285714285714287
0.9142857142857146
0.8285714285714287
0.8285714285714287
0.8571428571428574
0.7714285714285718
0.8000000000000002
0.8
0.7428571428571429
0.6571428571428573
0.6285714285714286
0.5142857142857142
0.5714285714285714
0.5428571428571429
0.5142857142857142
0.5714285714285715
0.6285714285714286
0.6000000000000002
0.6000000000000002
0.6000000000000002
0.5142857142857142
0.5714285714285715
0.5428571428571429
0.5142857142857142
0.5142857142857142
0.42857142857142866
0.3142857142857142
0.3142857142857144
0.2571428571428571
0.22857142857142854
0.2571428571428571
0.22857142857142854
0.22857142857142854
0.2571428571428571
0.22857142857142856
0.2571428571428572
0.2857142857142857
0.2571428571428571
0.2857142857142857
0.2857142857142857
0.2571428571428571
0.2571428571428571
0.22857142857142856
0.17142857142857143
0.17142857142857143
0.2
0.2
0.2571428571428572
0.22857142857142856
0.3142857142857142
0.3142857142857143
0.3142857142857143
0.34285714285714286
0.34285714285714286
0.4
0.37142857142857144
0.34285714285714286
0.3142857142857143
0.34285714285714286
0.2857142857142857
0.2857142857142857
0.2571428571428571
0.22857142857142856
0.22857142857142856
0.17142857142857143
0.17142857142857143
0.14285714285714285
0.14285714285714285
0.14285714285714285
0.14285714285714285
0.11428571428571428
0.11428571428571428
0.14285714285714285
0.14285714285714285
0.17142857142857143
0.17142857142857143
0.2
0.2
0.17142857142857143
0.14285714285714285
0.14285714285714285
0.17142857142857143
0.14285714285714285
0.17142857142857143
0.14285714285714285
0.11428571428571428
0.08571428571428572
0.05714285714285714
0.08571428571428572
0.08571428571428572
0.08571428571428572
0.05714285714285714
0.05714285714285714
0.02857142857142857
0.02857142857142857
0.02857142857142857
0.02857142857142857
0.02857142857142857
0.05714285714285714
0.05714285714285714
0.05714285714285714
0.08571428571428572
0.08571428571428572
0.11428571428571428
0.11428571428571428
0.11428571428571428
0.11428571428571428
0.11428571428571428
0.05714285714285714
0.05714285714285714
0.08571428571428572
0.05714285714285714
0.05714285714285714
0.05714285714285714
0.08571428571428572
0.11428571428571428
0.2
0.2857142857142857
0.3142857142857143
0.3714285714285715
0.37142857142857144
0.37142857142857144
0.4
0.37142857142857144
0.3714285714285714
0.34285714285714286
0.2571428571428571
0.17142857142857143
0.17142857142857143
0.11428571428571428
0.08571428571428572
0.08571428571428572
0.05714285714285714
0.05714285714285714
0.02857142857142857
0.02857142857142857
0.02857142857142857
0.02857142857142857
0.0
0.0
0.0
0.0
0.0
0.0
0.0
0.0
0.02857142857142857
0.02857142857142857
0.05714285714285714
0.08571428571428572
0.11428571428571428
0.17142857142857143
0.22857142857142856
0.2571428571428571
0.2571428571428571
0.2857142857142857
0.2571428571428571
0.2857142857142857
0.2857142857142857
0.2571428571428571
0.2571428571428571
0.2
0.14285714285714285
0.11428571428571428
0.11428571428571428
0.08571428571428572
0.08571428571428572
0.05714285714285714
0.02857142857142857
0.05714285714285714
0.02857142857142857
0.02857142857142857
0.02857142857142857
0.02857142857142857
0.02857142857142857
0.02857142857142857
0.02857142857142857
0.05714285714285714
0.05714285714285714
0.02857142857142857
0.02857142857142857
0.02857142857142857
0.02857142857142857
0.02857142857142857
0.02857142857142857
0.02857142857142857
0.02857142857142857
0.02857142857142857
0.02857142857142857
0.02857142857142857
0.05714285714285714
0.05714285714285714
0.11428571428571428
0.14285714285714285
0.17142857142857143
0.2
0.22857142857142854
0.2
0.2857142857142857
0.3142857142857143
0.2857142857142857
0.3142857142857143
0.2571428571428571
0.2571428571428571
0.2857142857142857
0.2857142857142857
0.3142857142857143
0.3142857142857143
0.2857142857142857
0.2857142857142857
0.34285714285714286
0.3142857142857143
0.3142857142857143
0.2857142857142857
0.2571428571428571
0.22857142857142856
0.17142857142857143
0.17142857142857143
0.11428571428571428
0.08571428571428572
0.05714285714285714
0.05714285714285714
0.08571428571428572
0.11428571428571428
0.14285714285714285
0.17142857142857143
0.17142857142857143
0.17142857142857143
0.17142857142857143
0.17142857142857143
0.14285714285714285
0.14285714285714285
0.11428571428571428
0.08571428571428572
0.02857142857142857
0.0
0.0
0.0
0.0
0.0
0.05714285714285714
0.08571428571428572
0.08571428571428572
0.11428571428571428
0.11428571428571428
0.17142857142857143
0.17142857142857143
0.2
0.2
0.2
0.14285714285714285
0.11428571428571428
0.11428571428571428
0.08571428571428572
0.08571428571428572
0.02857142857142857
0.05714285714285714
0.02857142857142857
0.02857142857142857
0.02857142857142857
0.02857142857142857
0.02857142857142857
0.02857142857142857
0.05714285714285714
0.05714285714285714
0.05714285714285714
0.02857142857142857
0.05714285714285714
0.11428571428571428
0.11428571428571428
0.14285714285714285
0.17142857142857143
0.2
0.17142857142857143
0.2
0.22857142857142856
0.2571428571428571
0.2571428571428571
0.22857142857142856
0.22857142857142856
0.2571428571428571
0.2857142857142857
0.2857142857142857
0.2857142857142857
0.2571428571428571
0.22857142857142856
0.2
0.17142857142857143
0.14285714285714285
0.14285714285714285
0.08571428571428572
0.02857142857142857
0.0
0.0
0.0
0.02857142857142857
0.02857142857142857
0.02857142857142857
0.02857142857142857
0.05714285714285714
0.05714285714285714
0.08571428571428572
0.08571428571428572
0.08571428571428572
0.08571428571428572
0.05714285714285714
0.05714285714285714
0.05714285714285714
0.05714285714285714
0.05714285714285714
0.05714285714285714
0.05714285714285714
0.05714285714285714
0.05714285714285714
0.05714285714285714
0.05714285714285714
0.08571428571428572
0.08571428571428572
0.08571428571428572
0.08571428571428572
0.11428571428571428
0.11428571428571428
0.14285714285714285
0.14285714285714285
0.17142857142857143
0.2
0.2
0.22857142857142856
0.2571428571428571
0.3142857142857143
0.3142857142857143
0.3142857142857143
0.3142857142857143
0.3142857142857143
0.2857142857142857
0.2571428571428571
0.22857142857142854
0.22857142857142856
0.2
0.14285714285714285
0.11428571428571428
0.08571428571428572
0.08571428571428572
0.08571428571428572
0.08571428571428572
0.08571428571428572
0.08571428571428572
0.05714285714285714
0.05714285714285714
0.02857142857142857
0.02857142857142857
0.05714285714285714
0.02857142857142857
0.02857142857142857
0.02857142857142857
0.02857142857142857
0.05714285714285714
0.05714285714285714
0.05714285714285714
0.05714285714285714
0.08571428571428572
0.08571428571428572
0.08571428571428572
0.08571428571428572
0.11428571428571428
0.14285714285714285
0.17142857142857143
0.17142857142857143
0.2
0.22857142857142854
0.2
0.17142857142857143
0.17142857142857143
0.2
0.2
0.17142857142857143
0.14285714285714285
0.14285714285714285
0.11428571428571428
0.08571428571428572
0.08571428571428572
0.08571428571428572
0.08571428571428572
0.05714285714285714
0.02857142857142857
0.02857142857142857
0.0
0.0
0.02857142857142857
0.02857142857142857
0.05714285714285714
0.08571428571428572
0.14285714285714285
0.2
0.2
0.22857142857142856
0.2857142857142857
0.3142857142857143
0.3142857142857143
0.34285714285714286
0.3142857142857143
0.3142857142857143
0.2571428571428571
0.2
0.2
0.2
0.14285714285714285
0.14285714285714285
0.11428571428571428
0.08571428571428572
0.08571428571428572
0.05714285714285714
0.05714285714285714
0.08571428571428572
0.08571428571428572
0.08571428571428572
0.14285714285714285
0.2
0.22857142857142854
0.3142857142857143
0.34285714285714286
0.3714285714285715
0.4
