# Supplementary material for: Obesity dysregulates feeding-evoked response dynamics in hypothalamic satiety neurons
Source: Sci Rep. 2025 Oct 14;15:35837. doi: 10.1038/s41598-025-19800-2 (PMC12521569; doi:10.1038/s41598-025-19800-2)
Supplement: Supplementary file 2 — Supplementary Material 2. [file 41598_2025_19800_MOESM2_ESM.zip › Fig 1/Fig 1ef NCD and HFD/mean_licking_MPK143_7.csv]

0.4878048780487805
0.4878048780487805
0.4065040650406504
0.36585365853658536
0.4390243902439025
0.44715447154471544
0.3832752613240417
0.426829268292683
0.37940379403794033
0.3902439024390244
0.36585365853658536
0.3658536585365854
0.34146341463414637
0.3170731707317073
0.2682926829268293
0.24390243902439024
0.24390243902439024
0.1951219512195122
0.1951219512195122
0.17073170731707316
0.1951219512195122
0.17073170731707318
0.1951219512195122
0.1951219512195122
0.17073170731707318
0.17073170731707316
0.21951219512195125
0.2195121951219512
0.2926829268292683
0.34146341463414637
0.34146341463414637
0.3902439024390244
0.3902439024390244
0.41463414634146345
0.46341463414634154
0.5121951219512195
0.4878048780487806
0.4878048780487805
0.4878048780487805
0.4390243902439025
0.3902439024390244
0.34146341463414637
0.3414634146341464
0.3658536585365854
0.3414634146341464
0.3170731707317074
0.3170731707317073
0.3170731707317074
0.2926829268292683
0.26829268292682923
0.3170731707317073
0.34146341463414637
0.34146341463414637
0.3170731707317073
0.3414634146341463
0.2926829268292683
0.3170731707317073
0.2926829268292683
0.2926829268292683
0.3414634146341463
0.2926829268292683
0.2682926829268293
0.2926829268292683
0.3170731707317073
0.3170731707317073
0.36585365853658536
0.36585365853658536
0.41463414634146345
0.41463414634146345
0.41463414634146345
0.46341463414634154
0.46341463414634154
0.46341463414634154
0.46341463414634154
0.4878048780487806
0.4878048780487805
0.5365853658536586
0.5365853658536586
0.5121951219512195
0.5609756097560975
0.5365853658536586
0.6097560975609757
0.6341463414634146
0.6341463414634146
0.6585365853658537
0.7073170731707317
0.6829268292682927
0.6829268292682927
0.7073170731707318
0.7073170731707318
0.7560975609756099
0.8048780487804879
0.8048780487804879
0.853658536585366
0.8292682926829269
0.8048780487804879
0.8292682926829269
0.8292682926829269
0.853658536585366
0.853658536585366
0.853658536585366
0.8048780487804879
1.170731707317073
1.6829268292682922
2.2439024390243896
2.7073170731707314
2.975609756097561
3.487804878048781
3.8536585365853653
4.268292682926828
4.682926829268292
4.95121951219512
5.024390243902439
5.024390243902438
4.926829268292682
4.902439024390245
5.195121951219513
5.073170731707318
5.2926829268292686
5.414634146341464
5.487804878048781
5.75609756097561
5.975609756097562
5.951219512195123
6.097560975609756
6.146341463414635
6.097560975609754
6.317073170731708
6.29268292682927
6.243902439024389
6.292682926829269
6.317073170731708
6.317073170731708
6.3902439024390265
6.2682926829268295
6.219512195121951
6.26829268292683
6.195121951219513
6.2439024390243905
6.2439024390243905
6.219512195121953
6.073170731707317
5.926829268292683
5.804878048780485
5.853658536585366
5.8780487804878065
5.707317073170732
5.609756097560976
5.536585365853659
5.268292682926829
5.073170731707316
4.878048780487805
4.536585365853658
4.146341463414634
3.73170731707317
3.3414634146341466
3.024390243902439
2.682926829268291
2.121951219512194
1.9024390243902431
1.560975609756097
1.292682926829268
1.1219512195121952
1.0487804878048783
0.9512195121951222
0.9512195121951221
0.902439024390244
0.853658536585366
0.9756097560975612
1.024390243902439
1.048780487804878
1.0975609756097564
1.1219512195121952
1.0975609756097562
1.1219512195121952
1.048780487804878
0.975609756097561
0.902439024390244
0.8048780487804879
0.7073170731707318
0.6585365853658538
0.5853658536585368
0.5365853658536587
0.5365853658536587
0.46341463414634154
0.3902439024390244
0.36585365853658536
0.5121951219512196
0.4634146341463416
0.46341463414634154
0.4878048780487805
0.5121951219512196
0.5121951219512196
0.4878048780487804
0.4390243902439025
0.4878048780487805
0.4878048780487805
0.3414634146341464
0.3170731707317073
0.26829268292682923
0.2682926829268293
0.24390243902439024
0.2439024390243902
0.24390243902439024
0.2926829268292683
0.2439024390243902
0.2439024390243902
0.24390243902439024
0.24390243902439024
0.2682926829268293
0.21951219512195125
0.24390243902439024
0.1951219512195122
0.17073170731707316
0.12195121951219512
0.12195121951219512
0.12195121951219512
0.12195121951219512
0.17073170731707318
0.21951219512195125
0.24390243902439024
0.24390243902439024
0.2926829268292683
0.31707317073170727
0.36585365853658536
0.3902439024390244
0.3902439024390244
0.3902439024390244
0.34146341463414637
0.3170731707317074
0.3414634146341463
0.31707317073170727
0.3170731707317074
0.3170731707317074
0.29268292682926833
0.31707317073170727
0.34146341463414637
0.41463414634146345
0.4878048780487805
0.5121951219512195
0.5365853658536586
0.5121951219512195
0.5121951219512195
0.5609756097560975
0.5609756097560976
0.5365853658536586
0.5365853658536586
0.46341463414634154
0.41463414634146345
0.3902439024390244
0.3414634146341463
0.3414634146341463
0.3170731707317073
0.2682926829268293
0.26829268292682923
0.24390243902439024
0.1951219512195122
0.1951219512195122
0.2195121951219512
0.1951219512195122
0.17073170731707318
0.2195121951219512
0.2682926829268293
0.3414634146341463
0.3414634146341463
0.3902439024390244
0.4390243902439025
0.4878048780487805
0.4878048780487805
0.5121951219512195
0.5365853658536586
0.5609756097560975
0.4878048780487804
0.41463414634146345
0.4878048780487805
0.4390243902439025
0.3902439024390244
0.3414634146341463
0.3414634146341463
0.3170731707317073
0.31707317073170727
0.2682926829268293
0.2926829268292683
0.3170731707317073
0.24390243902439024
0.2682926829268293
0.3170731707317074
0.29268292682926833
0.2926829268292683
0.29268292682926833
0.3170731707317074
0.3170731707317073
0.3170731707317073
0.29268292682926833
0.36585365853658536
0.39024390243902446
0.36585365853658536
0.4390243902439025
0.4390243902439025
0.4390243902439025
0.4390243902439025
0.4390243902439024
0.4390243902439024
0.4878048780487805
0.4390243902439025
0.41463414634146345
0.46341463414634143
0.3902439024390244
0.41463414634146345
0.41463414634146345
0.36585365853658536
0.3414634146341463
0.3170731707317073
0.24390243902439024
0.24390243902439024
0.2682926829268293
0.21951219512195125
0.36585365853658536
0.31707317073170727
0.3902439024390244
0.41463414634146345
0.4390243902439025
0.4390243902439025
0.4390243902439025
0.4390243902439025
0.41463414634146345
0.4146341463414635
0.3414634146341464
0.3414634146341464
0.2682926829268293
0.3414634146341464
0.3414634146341464
0.3902439024390244
0.4390243902439025
0.3902439024390244
0.41463414634146345
0.4390243902439025
0.36585365853658536
0.34146341463414637
0.3658536585365854
0.2682926829268293
0.26829268292682923
0.2439024390243902
0.21951219512195125
0.21951219512195125
0.2439024390243902
0.2682926829268293
0.3170731707317073
0.34146341463414637
0.34146341463414637
0.36585365853658536
0.3902439024390244
0.3658536585365854
0.3902439024390244
0.41463414634146345
0.34146341463414637
0.2926829268292684
0.2682926829268293
0.2926829268292683
0.2682926829268293
0.2682926829268293
0.2682926829268293
0.3414634146341463
0.3414634146341463
0.36585365853658536
0.3902439024390244
0.36585365853658536
0.36585365853658536
0.31707317073170727
0.2926829268292683
0.2926829268292683
0.26829268292682923
0.2195121951219512
0.1951219512195122
0.17073170731707316
0.17073170731707316
0.2195121951219512
0.24390243902439024
0.24390243902439024
0.26829268292682923
0.26829268292682923
0.26829268292682923
0.24390243902439024
0.2195121951219512
0.1951219512195122
0.1951219512195122
0.14634146341463414
0.12195121951219512
0.12195121951219512
0.12195121951219512
0.14634146341463414
0.17073170731707318
0.1951219512195122
0.1951219512195122
0.24390243902439024
0.24390243902439024
0.3170731707317073
0.3170731707317073
0.36585365853658536
0.41463414634146345
0.41463414634146345
0.41463414634146345
0.46341463414634154
0.5121951219512195
0.5609756097560975
0.6097560975609757
0.5853658536585366
0.6097560975609757
0.6585365853658537
0.6585365853658538
0.6585365853658537
0.6585365853658537
0.5853658536585367
0.6097560975609757
0.5365853658536586
0.46341463414634143
0.46341463414634143
0.4390243902439025
0.3658536585365854
0.3170731707317073
0.2926829268292683
0.24390243902439024
0.2682926829268293
0.1951219512195122
0.2195121951219512
0.24390243902439024
0.2195121951219512
0.2195121951219512
0.2195121951219512
0.2195121951219512
0.24390243902439024
0.2926829268292683
0.26829268292682923
0.31707317073170727
0.2682926829268293
0.2682926829268293
0.2682926829268293
0.2439024390243902
0.2195121951219512
0.1951219512195122
0.14634146341463414
0.0975609756097561
0.12195121951219512
0.12195121951219512
0.17073170731707316
0.1951219512195122
0.21951219512195125
0.2682926829268293
0.29268292682926833
0.3170731707317074
0.3170731707317074
0.34146341463414637
0.34146341463414637
0.29268292682926833
0.29268292682926833
0.3170731707317074
0.34146341463414637
0.3170731707317073
0.36585365853658536
0.4390243902439024
0.46341463414634143
0.46341463414634143
0.4878048780487805
0.5365853658536586
0.5121951219512195
0.4878048780487805
0.4390243902439025
0.46341463414634154
0.3902439024390244
0.36585365853658536
0.34146341463414637
0.3414634146341463
0.34146341463414637
0.3170731707317073
0.29268292682926833
0.29268292682926833
0.29268292682926833
0.29268292682926833
0.3170731707317074
0.24390243902439024
0.24390243902439024
0.2195121951219512
0.17073170731707316
0.14634146341463414
0.14634146341463414
0.12195121951219512
0.0975609756097561
0.04878048780487805
0.024390243902439025
0.024390243902439025
0.024390243902439025
0.04878048780487805
0.07317073170731708
0.0975609756097561
0.12195121951219512
0.0975609756097561
0.0975609756097561
0.0975609756097561
0.0975609756097561
0.0975609756097561
0.0975609756097561
0.12195121951219512
0.0975609756097561
0.07317073170731708
0.04878048780487805
0.04878048780487805
0.04878048780487805
0.04878048780487805
0.04878048780487805
0.07317073170731708
0.07317073170731708
0.04878048780487805
0.04878048780487805
0.04878048780487805
0.04878048780487805
0.07317073170731707
0.07317073170731707
0.0975609756097561
0.12195121951219512
0.0975609756097561
0.14634146341463414
0.1951219512195122
0.1951219512195122
0.2682926829268293
0.2926829268292683
0.2682926829268293
0.2682926829268293
0.2439024390243902
0.21951219512195125
0.21951219512195125
0.1951219512195122
0.12195121951219512
0.14634146341463414
0.07317073170731708
0.07317073170731708
0.07317073170731708
0.0975609756097561
0.12195121951219512
0.12195121951219512
0.12195121951219512
0.0975609756097561
0.0975609756097561
0.07317073170731708
0.0975609756097561
0.0975609756097561
0.0975609756097561
0.07317073170731708
0.04878048780487805
0.04878048780487805
0.04878048780487805
0.07317073170731708
0.07317073170731708
0.07317073170731708
0.04878048780487805
0.024390243902439025
0.04878048780487805
0.04878048780487805
0.04878048780487805
0.04878048780487805
0.04878048780487805
0.024390243902439025
0.04878048780487805
0.04878048780487805
0.07317073170731708
0.0975609756097561
0.07317073170731708
0.12195121951219512
0.17073170731707316
0.1951219512195122
0.2195121951219512
0.24390243902439024
0.2195121951219512
0.24390243902439024
0.24390243902439024
0.2926829268292683
0.2926829268292683
0.3170731707317073
0.34146341463414637
0.3902439024390244
0.3902439024390244
0.41463414634146345
0.5121951219512196
0.5609756097560976
0.6097560975609756
0.5609756097560976
0.6097560975609756
0.5853658536585366
0.5365853658536586
0.4878048780487805
0.5121951219512195
0.46341463414634154
0.39024390243902446
0.3170731707317074
0.2682926829268293
0.24390243902439024
0.2439024390243902
0.1951219512195122
0.1951219512195122
0.2195121951219512
0.24390243902439024
0.24390243902439024
