# Supplementary material for: Obesity dysregulates feeding-evoked response dynamics in hypothalamic satiety neurons
Source: Sci Rep. 2025 Oct 14;15:35837. doi: 10.1038/s41598-025-19800-2 (PMC12521569; doi:10.1038/s41598-025-19800-2)
Supplement: Supplementary file 2 — Supplementary Material 2. [file 41598_2025_19800_MOESM2_ESM.zip › Fig 1/Fig 1ef NCD and HFD/mean_licking_MPK144_10.csv]

0.2777777777777778
0.2777777777777778
0.18518518518518517
0.1388888888888889
0.11111111111111112
0.09259259259259259
0.11904761904761904
0.10416666666666666
0.12345679012345678
0.11111111111111112
0.08333333333333334
0.08333333333333333
0.11111111111111112
0.1388888888888889
0.16666666666666666
0.16666666666666666
0.16666666666666666
0.16666666666666666
0.19444444444444445
0.2222222222222222
0.24999999999999997
0.2222222222222222
0.2222222222222222
0.22222222222222224
0.22222222222222224
0.3055555555555556
0.3333333333333333
0.36111111111111116
0.36111111111111116
0.36111111111111116
0.3333333333333333
0.36111111111111116
0.3333333333333333
0.33333333333333337
0.33333333333333337
0.24999999999999997
0.22222222222222224
0.19444444444444445
0.1388888888888889
0.11111111111111112
0.16666666666666666
0.19444444444444445
0.19444444444444445
0.19444444444444445
0.2222222222222222
0.2222222222222222
0.22222222222222224
0.25
0.25
0.25
0.22222222222222224
0.19444444444444445
0.22222222222222224
0.19444444444444445
0.19444444444444445
0.24999999999999997
0.2777777777777778
0.3055555555555555
0.36111111111111105
0.41666666666666663
0.41666666666666663
0.4444444444444444
0.4444444444444445
0.5555555555555557
0.5277777777777779
0.5277777777777779
0.5555555555555556
0.5555555555555556
0.5555555555555556
0.5555555555555556
0.5277777777777779
0.5555555555555557
0.6111111111111112
0.49999999999999994
0.5
0.5277777777777779
0.5277777777777779
0.5833333333333335
0.5833333333333335
0.5833333333333334
0.6111111111111112
0.5833333333333334
0.5555555555555556
0.6111111111111112
0.6388888888888888
0.5833333333333334
0.6111111111111112
0.5277777777777779
0.5000000000000001
0.4444444444444445
0.5277777777777779
0.47222222222222227
0.47222222222222227
0.47222222222222227
0.47222222222222227
0.44444444444444453
0.36111111111111116
0.33333333333333337
0.36111111111111116
0.3888888888888889
0.2777777777777778
0.3611111111111112
0.7777777777777779
1.1388888888888893
1.4166666666666663
1.8055555555555547
2.1944444444444438
2.4999999999999996
2.8055555555555545
3.166666666666665
3.527777777777776
3.9444444444444433
3.86111111111111
3.8333333333333326
4.055555555555555
4.166666666666666
4.083333333333332
4.222222222222221
4.222222222222221
4.194444444444445
4.194444444444445
4.0
3.9999999999999996
3.9166666666666665
3.722222222222222
3.5833333333333317
3.5833333333333317
3.2777777777777772
3.3611111111111103
3.2222222222222214
3.1388888888888875
3.1944444444444424
3.027777777777776
2.8888888888888866
2.7499999999999982
2.61111111111111
2.4444444444444438
2.499999999999999
2.1944444444444438
2.138888888888888
1.9722222222222219
1.7777777777777777
1.6111111111111103
1.583333333333333
1.4166666666666663
1.3055555555555554
1.3888888888888886
1.3055555555555556
1.2777777777777777
1.222222222222222
1.2777777777777777
1.25
1.3055555555555554
1.3055555555555556
1.361111111111111
1.416666666666667
1.3055555555555551
1.4166666666666665
1.3888888888888888
1.4444444444444442
1.4999999999999996
1.4722222222222219
1.4722222222222219
1.3888888888888886
1.4166666666666665
1.3055555555555554
1.2499999999999998
1.0277777777777781
1.0000000000000002
0.9166666666666667
0.7500000000000001
0.7222222222222223
0.7222222222222224
0.7222222222222224
0.6388888888888891
0.6111111111111113
0.5555555555555556
0.5833333333333334
0.5555555555555556
0.5000000000000002
0.5277777777777779
0.5
0.4722222222222222
0.44444444444444453
0.4722222222222223
0.5000000000000001
0.4722222222222223
0.44444444444444453
0.41666666666666674
0.41666666666666674
0.36111111111111105
0.36111111111111116
0.3055555555555556
0.2777777777777778
0.19444444444444445
0.16666666666666669
0.19444444444444445
0.19444444444444445
0.19444444444444445
0.19444444444444445
0.2222222222222222
0.16666666666666666
0.16666666666666666
0.2222222222222222
0.2222222222222222
0.19444444444444445
0.19444444444444445
0.2222222222222222
0.2222222222222222
0.19444444444444445
0.1388888888888889
0.16666666666666666
0.1388888888888889
0.11111111111111112
0.16666666666666666
0.16666666666666666
0.22222222222222224
0.2222222222222222
0.2777777777777778
0.36111111111111116
0.3888888888888889
0.3888888888888889
0.44444444444444453
0.47222222222222227
0.5000000000000001
0.5000000000000001
0.4444444444444445
0.41666666666666674
0.3888888888888889
0.3055555555555556
0.3333333333333333
0.3333333333333333
0.3055555555555556
0.33333333333333337
0.2777777777777778
0.3055555555555556
0.3055555555555555
0.36111111111111116
0.3333333333333333
0.41666666666666663
0.41666666666666674
0.41666666666666674
0.3888888888888889
0.3888888888888889
0.3888888888888889
0.41666666666666663
0.4722222222222222
0.44444444444444453
0.5
0.44444444444444453
0.44444444444444453
0.41666666666666674
0.44444444444444453
0.41666666666666674
0.3888888888888889
0.36111111111111116
0.3333333333333333
0.36111111111111105
0.3333333333333333
0.3611111111111112
0.3611111111111112
0.41666666666666674
0.41666666666666663
0.3888888888888889
0.41666666666666663
0.41666666666666663
0.4444444444444445
0.41666666666666674
0.3888888888888889
0.3611111111111112
0.3055555555555556
0.25
0.22222222222222224
0.24999999999999997
0.24999999999999997
0.2222222222222222
0.1388888888888889
0.11111111111111112
0.11111111111111112
0.11111111111111112
0.16666666666666669
0.19444444444444445
0.19444444444444445
0.1388888888888889
0.16666666666666666
0.19444444444444445
0.2222222222222222
0.3055555555555555
0.3888888888888889
0.36111111111111116
0.36111111111111116
0.41666666666666663
0.4444444444444445
0.47222222222222227
0.5
0.5
0.5
0.5
0.4722222222222222
0.5555555555555556
0.5277777777777779
0.47222222222222227
0.5277777777777778
0.5
0.4444444444444445
0.41666666666666663
0.3888888888888889
0.3333333333333333
0.2777777777777778
0.19444444444444445
0.19444444444444445
0.22222222222222224
0.19444444444444445
0.22222222222222224
0.19444444444444445
0.24999999999999997
0.24999999999999997
0.22222222222222224
0.22222222222222224
0.22222222222222224
0.19444444444444445
0.16666666666666669
0.1388888888888889
0.16666666666666666
0.16666666666666666
0.1388888888888889
0.16666666666666666
0.22222222222222224
0.22222222222222224
0.24999999999999997
0.2777777777777778
0.24999999999999997
0.24999999999999997
0.19444444444444445
0.22222222222222224
0.19444444444444445
0.16666666666666669
0.11111111111111112
0.1388888888888889
0.1388888888888889
0.1388888888888889
0.1388888888888889
0.16666666666666669
0.25000000000000006
0.25000000000000006
0.25000000000000006
0.3055555555555556
0.3333333333333333
0.3055555555555555
0.3333333333333333
0.3333333333333333
0.36111111111111105
0.3055555555555555
0.22222222222222224
0.2222222222222222
0.2222222222222222
0.16666666666666666
0.1388888888888889
0.1388888888888889
0.08333333333333334
0.05555555555555556
0.02777777777777778
0.02777777777777778
0.02777777777777778
0.05555555555555556
0.08333333333333334
0.11111111111111112
0.1388888888888889
0.16666666666666666
0.2222222222222222
0.24999999999999997
0.2777777777777778
0.33333333333333337
0.33333333333333337
0.3055555555555556
0.3055555555555556
0.2777777777777778
0.2777777777777778
0.3055555555555556
0.2777777777777778
0.3611111111111112
0.3888888888888889
0.3888888888888889
0.44444444444444453
0.4444444444444445
0.5277777777777778
0.5833333333333334
0.6111111111111113
0.5555555555555556
0.5833333333333335
0.5000000000000001
0.4722222222222222
0.4722222222222222
0.4444444444444445
0.4722222222222222
0.3888888888888889
0.41666666666666663
0.3888888888888889
0.4444444444444445
0.4444444444444445
0.4722222222222222
0.5
0.5
0.5833333333333334
0.5277777777777779
0.5555555555555556
0.5000000000000001
0.5277777777777779
0.5
0.4722222222222222
0.41666666666666663
0.3888888888888889
0.3888888888888889
0.2777777777777778
0.2777777777777778
0.2777777777777778
0.2777777777777778
0.22222222222222224
0.2222222222222222
0.25
0.2777777777777778
0.33333333333333337
0.36111111111111116
0.41666666666666674
0.41666666666666674
0.3888888888888889
0.36111111111111116
0.3888888888888889
0.36111111111111105
0.3055555555555556
0.3055555555555555
0.25000000000000006
0.19444444444444445
0.16666666666666669
0.19444444444444445
0.16666666666666666
0.19444444444444445
0.16666666666666666
0.16666666666666666
0.16666666666666666
0.1388888888888889
0.11111111111111112
0.08333333333333334
0.05555555555555556
0.02777777777777778
0.02777777777777778
0.0
0.02777777777777778
0.02777777777777778
0.05555555555555556
0.08333333333333334
0.11111111111111112
0.16666666666666666
0.16666666666666666
0.2222222222222222
0.2222222222222222
0.24999999999999997
0.25
0.3055555555555556
0.27777777777777785
0.2777777777777778
0.25
0.2222222222222222
0.3055555555555556
0.2777777777777778
0.3055555555555556
0.3055555555555556
0.3333333333333333
0.36111111111111116
0.3888888888888889
0.4444444444444445
0.4444444444444445
0.4444444444444445
0.4444444444444445
0.4444444444444445
0.47222222222222227
0.4444444444444445
0.41666666666666663
0.3888888888888889
0.3888888888888889
0.3055555555555556
0.3611111111111112
0.3611111111111112
0.3055555555555556
0.3055555555555556
0.25
0.3055555555555556
0.3055555555555556
0.27777777777777785
0.2777777777777778
0.2777777777777778
0.25
0.25
0.2222222222222222
0.2222222222222222
0.25
0.22222222222222224
0.25000000000000006
0.22222222222222224
0.2222222222222222
0.25
0.25
0.25
0.3055555555555556
0.36111111111111116
0.33333333333333337
0.36111111111111116
0.36111111111111116
0.36111111111111116
0.36111111111111105
0.3333333333333333
0.3055555555555555
0.2777777777777778
0.24999999999999997
0.19444444444444445
0.19444444444444445
0.16666666666666666
0.1388888888888889
0.19444444444444445
0.2222222222222222
0.27777777777777785
0.3055555555555556
0.41666666666666663
0.4444444444444445
0.4444444444444445
0.5277777777777779
0.5277777777777779
0.6111111111111112
0.5833333333333334
0.5833333333333334
0.5555555555555557
0.5277777777777779
0.4444444444444445
0.41666666666666663
0.4166666666666666
0.3333333333333333
0.3055555555555556
0.19444444444444445
0.16666666666666666
0.11111111111111112
0.11111111111111112
0.11111111111111112
0.11111111111111112
0.1388888888888889
0.1388888888888889
0.22222222222222224
0.25
0.2777777777777778
0.3055555555555556
0.3055555555555556
0.3055555555555556
0.3055555555555556
0.3055555555555556
0.2777777777777778
0.3333333333333333
0.3055555555555556
0.2777777777777778
0.2777777777777778
0.3055555555555556
0.3055555555555556
0.2777777777777778
0.3055555555555556
0.3055555555555556
0.27777777777777785
0.22222222222222224
0.16666666666666669
0.19444444444444445
0.16666666666666669
0.16666666666666666
0.2222222222222222
0.3055555555555556
0.33333333333333337
0.36111111111111116
0.41666666666666663
0.3888888888888889
0.4444444444444445
0.47222222222222227
0.5277777777777778
0.47222222222222227
0.5
0.47222222222222227
0.5000000000000001
0.5277777777777779
0.5833333333333334
0.7222222222222221
0.7222222222222221
0.7222222222222221
0.6944444444444443
0.75
0.7222222222222223
0.8055555555555555
0.8055555555555555
0.7777777777777778
0.6944444444444444
0.5833333333333334
0.5833333333333334
0.5555555555555557
0.6111111111111112
0.6111111111111112
0.6111111111111112
0.5
