# Supplementary material for: Obesity dysregulates feeding-evoked response dynamics in hypothalamic satiety neurons
Source: Sci Rep. 2025 Oct 14;15:35837. doi: 10.1038/s41598-025-19800-2 (PMC12521569; doi:10.1038/s41598-025-19800-2)
Supplement: Supplementary file 2 — Supplementary Material 2. [file 41598_2025_19800_MOESM2_ESM.zip › Fig 1/Fig 1ef NCD and HFD/mean_licking_MPK144_11.csv]

0.7894736842105263
0.5263157894736842
0.3508771929824561
0.3289473684210526
0.2631578947368421
0.2631578947368421
0.2631578947368421
0.23026315789473684
0.23391812865497075
0.21052631578947367
0.18421052631578946
0.21052631578947367
0.23684210526315785
0.23684210526315785
0.28947368421052627
0.28947368421052627
0.28947368421052627
0.3157894736842105
0.3157894736842105
0.3684210526315789
0.34210526315789475
0.28947368421052627
0.2894736842105263
0.2631578947368421
0.2631578947368421
0.2894736842105263
0.3421052631578948
0.3157894736842106
0.34210526315789475
0.34210526315789475
0.3421052631578948
0.36842105263157904
0.44736842105263164
0.47368421052631593
0.42105263157894746
0.42105263157894746
0.3947368421052632
0.44736842105263164
0.42105263157894746
0.36842105263157904
0.3421052631578948
0.3157894736842106
0.21052631578947367
0.18421052631578946
0.18421052631578946
0.18421052631578946
0.18421052631578946
0.18421052631578946
0.18421052631578946
0.21052631578947367
0.23684210526315794
0.2894736842105263
0.2894736842105263
0.3684210526315789
0.39473684210526305
0.34210526315789475
0.3421052631578947
0.2894736842105263
0.2631578947368421
0.2631578947368421
0.2894736842105263
0.2631578947368421
0.3157894736842106
0.28947368421052627
0.34210526315789475
0.39473684210526316
0.368421052631579
0.368421052631579
0.368421052631579
0.42105263157894735
0.36842105263157904
0.36842105263157904
0.3157894736842106
0.3157894736842106
0.2631578947368421
0.23684210526315794
0.21052631578947367
0.21052631578947367
0.2631578947368421
0.21052631578947367
0.21052631578947367
0.18421052631578946
0.23684210526315785
0.21052631578947367
0.23684210526315785
0.23684210526315785
0.2631578947368421
0.3947368421052632
0.42105263157894746
0.3947368421052632
0.4473684210526316
0.5
0.5
0.5263157894736842
0.4736842105263158
0.5263157894736842
0.5526315789473685
0.4473684210526315
0.42105263157894735
0.4473684210526316
0.42105263157894735
0.44736842105263164
0.6842105263157895
1.0789473684210529
1.6842105263157894
1.973684210526316
2.210526315789474
2.6315789473684204
2.947368421052631
3.2368421052631575
3.526315789473684
3.842105263157895
3.973684210526316
4.0
3.68421052631579
3.6578947368421053
3.8684210526315783
3.6315789473684204
3.6842105263157894
3.7105263157894735
3.6315789473684204
3.605263157894736
3.447368421052631
3.131578947368419
3.0263157894736823
2.94736842105263
2.63157894736842
2.6315789473684204
2.342105263157894
2.1842105263157894
2.1315789473684204
1.842105263157894
1.6578947368421049
1.6315789473684206
1.4999999999999996
1.3684210526315783
1.2631578947368416
1.105263157894737
1.157894736842105
1.0263157894736843
0.868421052631579
0.8157894736842107
0.7368421052631581
0.6315789473684212
0.6578947368421053
0.5789473684210528
0.5263157894736843
0.5000000000000001
0.36842105263157904
0.3421052631578948
0.3421052631578948
0.3157894736842105
0.36842105263157904
0.368421052631579
0.368421052631579
0.3684210526315789
0.42105263157894735
0.42105263157894735
0.3947368421052632
0.42105263157894735
0.42105263157894735
0.44736842105263164
0.42105263157894746
0.4736842105263159
0.44736842105263164
0.42105263157894735
0.34210526315789475
0.368421052631579
0.368421052631579
0.3421052631578948
0.3421052631578948
0.3157894736842106
0.3421052631578948
0.2631578947368421
0.21052631578947367
0.21052631578947367
0.23684210526315785
0.21052631578947367
0.21052631578947367
0.18421052631578946
0.15789473684210525
0.15789473684210525
0.15789473684210525
0.15789473684210525
0.18421052631578946
0.15789473684210525
0.13157894736842105
0.13157894736842105
0.10526315789473684
0.10526315789473684
0.18421052631578946
0.21052631578947367
0.18421052631578946
0.18421052631578946
0.15789473684210525
0.15789473684210525
0.15789473684210525
0.13157894736842105
0.13157894736842105
0.13157894736842105
0.05263157894736842
0.05263157894736842
0.05263157894736842
0.05263157894736842
0.05263157894736842
0.07894736842105265
0.10526315789473684
0.10526315789473684
0.10526315789473684
0.10526315789473684
0.10526315789473684
0.07894736842105265
0.05263157894736842
0.13157894736842105
0.13157894736842105
0.18421052631578946
0.15789473684210525
0.21052631578947367
0.23684210526315785
0.23684210526315785
0.2894736842105263
0.3157894736842106
0.3157894736842106
0.23684210526315785
0.23684210526315785
0.15789473684210525
0.15789473684210525
0.13157894736842105
0.10526315789473684
0.13157894736842105
0.07894736842105265
0.07894736842105265
0.07894736842105265
0.10526315789473684
0.13157894736842105
0.13157894736842105
0.15789473684210525
0.13157894736842105
0.13157894736842105
0.15789473684210525
0.23684210526315785
0.21052631578947367
0.2631578947368421
0.23684210526315794
0.21052631578947367
0.2631578947368421
0.2631578947368421
0.2894736842105263
0.3157894736842105
0.2894736842105263
0.2631578947368421
0.3157894736842105
0.28947368421052627
0.3157894736842105
0.3421052631578947
0.3157894736842105
0.28947368421052627
0.28947368421052627
0.2631578947368421
0.23684210526315785
0.21052631578947367
0.18421052631578946
0.15789473684210525
0.15789473684210525
0.15789473684210525
0.15789473684210525
0.15789473684210525
0.15789473684210525
0.18421052631578946
0.2368421052631579
0.23684210526315794
0.23684210526315785
0.23684210526315785
0.21052631578947367
0.18421052631578946
0.1578947368421053
0.18421052631578946
0.1578947368421053
0.13157894736842105
0.10526315789473684
0.10526315789473684
0.07894736842105265
0.07894736842105265
0.07894736842105265
0.10526315789473684
0.10526315789473684
0.07894736842105265
0.07894736842105265
0.07894736842105265
0.07894736842105265
0.13157894736842105
0.15789473684210525
0.18421052631578946
0.21052631578947367
0.18421052631578946
0.21052631578947367
0.23684210526315785
0.2631578947368421
0.3157894736842105
0.2894736842105263
0.2631578947368421
0.2631578947368421
0.2631578947368421
0.2368421052631579
0.2368421052631579
0.21052631578947367
0.1842105263157895
0.1578947368421053
0.10526315789473684
0.13157894736842105
0.10526315789473684
0.10526315789473684
0.07894736842105265
0.13157894736842105
0.13157894736842105
0.13157894736842105
0.1578947368421053
0.21052631578947367
0.21052631578947367
0.21052631578947367
0.1842105263157895
0.18421052631578946
0.21052631578947367
0.18421052631578946
0.21052631578947367
0.21052631578947367
0.2368421052631579
0.2631578947368421
0.34210526315789475
0.39473684210526316
0.42105263157894735
0.42105263157894735
0.4736842105263159
0.5
0.5263157894736842
0.5526315789473685
0.5789473684210527
0.5263157894736842
0.5000000000000001
0.42105263157894746
0.42105263157894746
0.39473684210526316
0.368421052631579
0.34210526315789475
0.2894736842105263
0.2631578947368421
0.23684210526315785
0.21052631578947367
0.21052631578947367
0.21052631578947367
0.21052631578947367
0.21052631578947367
0.18421052631578946
0.2368421052631579
0.2894736842105263
0.3421052631578948
0.28947368421052627
0.3157894736842106
0.28947368421052627
0.3157894736842106
0.368421052631579
0.368421052631579
0.3684210526315789
0.3421052631578947
0.28947368421052627
0.23684210526315785
0.2631578947368421
0.2631578947368421
0.2631578947368421
0.2368421052631579
0.18421052631578946
0.21052631578947367
0.21052631578947367
0.15789473684210525
0.18421052631578946
0.21052631578947367
0.21052631578947367
0.2368421052631579
0.21052631578947367
0.2368421052631579
0.2631578947368421
0.2631578947368421
0.3157894736842105
0.3684210526315789
0.39473684210526316
0.3684210526315789
0.3684210526315789
0.34210526315789475
0.3684210526315789
0.39473684210526316
0.3421052631578948
0.3157894736842106
0.23684210526315785
0.18421052631578946
0.1578947368421053
0.18421052631578946
0.18421052631578946
0.21052631578947367
0.18421052631578946
0.15789473684210525
0.21052631578947367
0.21052631578947367
0.23684210526315785
0.2631578947368421
0.2368421052631579
0.23684210526315785
0.21052631578947367
0.15789473684210525
0.15789473684210525
0.1578947368421053
0.13157894736842105
0.1578947368421053
0.1578947368421053
0.1578947368421053
0.1578947368421053
0.15789473684210525
0.15789473684210525
0.18421052631578946
0.18421052631578946
0.18421052631578946
0.15789473684210525
0.13157894736842105
0.10526315789473684
0.07894736842105265
0.07894736842105265
0.05263157894736842
0.07894736842105265
0.10526315789473684
0.13157894736842105
0.13157894736842105
0.18421052631578946
0.2368421052631579
0.28947368421052627
0.3157894736842106
0.34210526315789475
0.34210526315789475
0.3421052631578948
0.3157894736842106
0.3157894736842106
0.3157894736842106
0.2631578947368421
0.23684210526315785
0.18421052631578946
0.15789473684210525
0.13157894736842105
0.15789473684210525
0.13157894736842105
0.1578947368421053
0.13157894736842105
0.10526315789473684
0.13157894736842105
0.10526315789473684
0.10526315789473684
0.10526315789473684
0.10526315789473684
0.10526315789473684
0.18421052631578946
0.15789473684210525
0.1842105263157895
0.21052631578947367
0.18421052631578946
0.23684210526315785
0.2631578947368421
0.28947368421052627
0.34210526315789475
0.3157894736842105
0.2894736842105263
0.2894736842105263
0.3157894736842105
0.3157894736842105
0.3157894736842105
0.3157894736842105
0.3157894736842105
0.34210526315789475
0.34210526315789475
0.3684210526315789
0.3157894736842105
0.34210526315789475
0.3157894736842105
0.3157894736842105
0.3157894736842105
0.2894736842105263
0.2631578947368421
0.2631578947368421
0.2631578947368421
0.2631578947368421
0.3157894736842106
0.3157894736842106
0.3157894736842106
0.3421052631578948
0.3421052631578948
0.3421052631578948
0.3684210526315789
0.368421052631579
0.3157894736842106
0.3157894736842106
0.2631578947368421
0.2368421052631579
0.21052631578947367
0.18421052631578946
0.21052631578947367
0.23684210526315785
0.21052631578947367
0.18421052631578946
0.21052631578947367
0.18421052631578946
0.21052631578947367
0.18421052631578946
0.18421052631578946
0.18421052631578946
0.18421052631578946
0.18421052631578946
0.21052631578947367
0.2368421052631579
0.2368421052631579
0.2631578947368421
0.2631578947368421
0.2894736842105263
0.2894736842105263
0.2894736842105263
0.2631578947368421
0.21052631578947367
0.18421052631578946
0.13157894736842105
0.13157894736842105
0.10526315789473684
0.07894736842105265
0.05263157894736842
0.13157894736842105
0.13157894736842105
0.1578947368421053
0.21052631578947367
0.23684210526315785
0.23684210526315785
0.2631578947368421
0.3157894736842105
0.3157894736842105
0.3684210526315789
0.3421052631578947
0.42105263157894735
0.42105263157894735
0.4473684210526316
0.4736842105263157
0.5526315789473686
0.5789473684210527
0.5789473684210527
0.6315789473684212
0.605263157894737
0.605263157894737
0.5
0.5
0.42105263157894735
0.368421052631579
0.3421052631578948
0.2631578947368421
0.2894736842105264
0.3157894736842105
0.3157894736842105
0.2631578947368421
0.2894736842105263
0.3421052631578947
0.39473684210526316
0.42105263157894735
0.42105263157894735
0.4736842105263158
0.42105263157894735
0.3684210526315789
0.34210526315789475
0.368421052631579
0.3947368421052632
0.34210526315789475
0.3157894736842106
0.3157894736842106
0.3157894736842105
0.3157894736842105
0.3157894736842105
0.3157894736842105
0.34210526315789475
0.34210526315789475
0.2894736842105263
0.2894736842105263
0.2631578947368421
0.2631578947368421
0.21052631578947367
0.1578947368421053
0.18421052631578946
0.18421052631578946
0.21052631578947367
0.21052631578947367
0.23684210526315785
0.2631578947368421
0.2894736842105263
0.2894736842105263
0.3157894736842106
0.3421052631578948
0.3157894736842105
0.368421052631579
0.3157894736842105
0.34210526315789475
0.34210526315789475
0.2894736842105263
