# Supplementary material for: Obesity dysregulates feeding-evoked response dynamics in hypothalamic satiety neurons
Source: Sci Rep. 2025 Oct 14;15:35837. doi: 10.1038/s41598-025-19800-2 (PMC12521569; doi:10.1038/s41598-025-19800-2)
Supplement: Supplementary file 2 — Supplementary Material 2. [file 41598_2025_19800_MOESM2_ESM.zip › Fig 1/Fig 1ef NCD and HFD/mean_licking_MPK144_12.csv]

0.8333333333333333
0.5208333333333334
0.4861111111111111
0.46875
0.5000000000000001
0.4513888888888889
0.4166666666666666
0.390625
0.3472222222222223
0.3125
0.25000000000000006
0.25000000000000006
0.24999999999999997
0.22916666666666666
0.16666666666666666
0.20833333333333331
0.1875
0.16666666666666666
0.16666666666666666
0.20833333333333331
0.20833333333333331
0.1875
0.1875
0.1875
0.25000000000000006
0.24999999999999997
0.2708333333333333
0.29166666666666663
0.3333333333333333
0.35416666666666663
0.35416666666666663
0.35416666666666663
0.375
0.375
0.3333333333333333
0.27083333333333337
0.24999999999999997
0.22916666666666669
0.20833333333333331
0.14583333333333334
0.12499999999999999
0.12499999999999999
0.06250000000000001
0.10416666666666666
0.10416666666666666
0.16666666666666666
0.1875
0.20833333333333331
0.1875
0.2083333333333334
0.2291666666666667
0.29166666666666663
0.35416666666666674
0.35416666666666674
0.375
0.3333333333333333
0.3541666666666666
0.375
0.39583333333333337
0.3958333333333333
0.43750000000000006
0.4166666666666668
0.4375000000000001
0.4375000000000001
0.39583333333333337
0.37500000000000006
0.33333333333333337
0.33333333333333337
0.3750000000000001
0.3958333333333335
0.35416666666666674
0.3541666666666668
0.31250000000000006
0.29166666666666674
0.31250000000000006
0.33333333333333337
0.35416666666666674
0.33333333333333337
0.29166666666666674
0.24999999999999997
0.22916666666666669
0.20833333333333331
0.1875
0.14583333333333331
0.14583333333333331
0.12499999999999999
0.12499999999999999
0.14583333333333331
0.16666666666666666
0.22916666666666669
0.29166666666666674
0.3125
0.3125
0.375
0.3958333333333333
0.43750000000000006
0.43750000000000006
0.3958333333333333
0.375
0.375
0.35416666666666663
0.4375000000000001
0.9583333333333333
1.4166666666666663
1.8333333333333326
2.3124999999999996
2.749999999999999
3.187499999999999
3.645833333333335
4.04166666666667
4.458333333333334
4.708333333333334
4.625000000000001
4.437500000000001
4.395833333333334
4.208333333333332
4.104166666666667
4.041666666666667
3.958333333333333
3.8541666666666674
3.7083333333333335
3.687500000000001
3.5624999999999996
3.520833333333333
3.3541666666666665
3.3541666666666665
3.25
3.2916666666666656
3.104166666666666
3.0416666666666665
3.020833333333333
2.8958333333333335
2.874999999999999
2.791666666666666
2.645833333333332
2.541666666666665
2.4791666666666647
2.208333333333332
2.2916666666666656
2.187499999999999
2.0416666666666656
2.020833333333332
1.7708333333333324
1.6041666666666663
1.666666666666666
1.5624999999999996
1.4791666666666656
1.3749999999999991
1.2083333333333324
1.104166666666666
1.0624999999999996
1.0416666666666663
1.0624999999999998
1.166666666666666
1.0833333333333326
1.0416666666666665
1.083333333333333
1.1041666666666665
1.0625
1.0416666666666667
1.0625
0.9375000000000001
0.9375000000000001
0.8125000000000003
0.7708333333333337
0.6875000000000003
0.5625000000000002
0.5208333333333335
0.47916666666666685
0.47916666666666685
0.3750000000000001
0.3333333333333335
0.27083333333333337
0.31250000000000006
0.29166666666666674
0.31250000000000006
0.33333333333333337
0.31250000000000006
0.29166666666666674
0.27083333333333337
0.27083333333333337
0.2916666666666667
0.31250000000000006
0.27083333333333337
0.27083333333333337
0.31250000000000006
0.29166666666666674
0.33333333333333337
0.3750000000000001
0.3541666666666668
0.3750000000000001
0.375
0.3750000000000001
0.3750000000000001
0.3541666666666668
0.33333333333333337
0.33333333333333337
0.33333333333333337
0.31250000000000006
0.2916666666666667
0.27083333333333337
0.25000000000000006
0.20833333333333331
0.1875
0.25000000000000006
0.24999999999999997
0.27083333333333337
0.24999999999999997
0.22916666666666669
0.3333333333333333
0.3333333333333335
0.3750000000000001
0.39583333333333354
0.5208333333333335
0.5208333333333335
0.5208333333333335
0.5000000000000002
0.5000000000000002
0.5000000000000001
0.4375000000000001
0.4375000000000001
0.4166666666666668
0.39583333333333337
0.33333333333333337
0.2916666666666667
0.25000000000000006
0.27083333333333337
0.31250000000000006
0.33333333333333337
0.31250000000000006
0.3750000000000001
0.3541666666666668
0.3750000000000001
0.3333333333333335
0.3750000000000002
0.4583333333333334
0.4583333333333334
0.4166666666666668
0.41666666666666685
0.4791666666666669
0.4166666666666668
0.4375000000000001
0.4375000000000001
0.47916666666666685
0.4375000000000001
0.3750000000000001
0.35416666666666674
0.35416666666666674
0.35416666666666674
0.29166666666666674
0.29166666666666674
0.24999999999999997
0.24999999999999997
0.24999999999999997
0.24999999999999997
0.27083333333333337
0.2916666666666667
0.29166666666666663
0.2708333333333333
0.2708333333333333
0.31250000000000006
0.3333333333333333
0.35416666666666674
0.29166666666666663
0.27083333333333337
0.24999999999999997
0.20833333333333331
0.24999999999999997
0.27083333333333337
0.27083333333333337
0.25000000000000006
0.25000000000000006
0.27083333333333337
0.2916666666666667
0.3125
0.29166666666666663
0.29166666666666663
0.29166666666666663
0.24999999999999997
0.24999999999999997
0.24999999999999997
0.29166666666666663
0.25000000000000006
0.24999999999999997
0.24999999999999997
0.29166666666666663
0.3125
0.24999999999999997
0.29166666666666663
0.29166666666666663
0.24999999999999997
0.24999999999999997
0.27083333333333337
0.31250000000000006
0.35416666666666663
0.33333333333333337
0.35416666666666674
0.3750000000000001
0.33333333333333337
0.35416666666666674
0.4166666666666668
0.35416666666666674
0.35416666666666663
0.3333333333333333
0.27083333333333337
0.27083333333333337
0.29166666666666663
0.3125
0.35416666666666663
0.3125
0.27083333333333337
0.2916666666666667
0.2916666666666667
0.3125
0.375
0.4166666666666668
0.3750000000000001
0.4166666666666668
0.3750000000000001
0.39583333333333337
0.41666666666666663
0.4791666666666667
0.45833333333333337
0.3958333333333335
0.35416666666666674
0.35416666666666674
0.35416666666666674
0.3125
0.375
0.3958333333333333
0.39583333333333337
0.3125
0.3333333333333333
0.375
0.375
0.35416666666666674
0.37500000000000006
0.35416666666666674
0.3333333333333333
0.35416666666666674
0.35416666666666674
0.37500000000000006
0.35416666666666674
0.37500000000000006
0.39583333333333337
0.39583333333333337
0.375
0.41666666666666663
0.43750000000000006
0.4166666666666668
0.4166666666666668
0.4583333333333334
0.45833333333333337
0.41666666666666663
0.39583333333333337
0.39583333333333337
0.4375000000000001
0.4166666666666668
0.35416666666666674
0.3333333333333333
0.31250000000000006
0.24999999999999997
0.22916666666666666
0.24999999999999997
0.27083333333333337
0.27083333333333337
0.22916666666666666
0.20833333333333331
0.25000000000000006
0.2708333333333334
0.27083333333333337
0.3541666666666668
0.39583333333333337
0.39583333333333354
0.4166666666666668
0.39583333333333354
0.3958333333333335
0.4166666666666668
0.3750000000000001
0.3750000000000001
0.3750000000000001
0.31250000000000006
0.29166666666666674
0.29166666666666674
0.29166666666666663
0.2916666666666667
0.29166666666666663
0.2916666666666667
0.2916666666666667
0.25000000000000006
0.22916666666666666
0.20833333333333331
0.22916666666666666
0.22916666666666666
0.24999999999999997
0.22916666666666669
0.25000000000000006
0.24999999999999997
0.27083333333333337
0.33333333333333337
0.37500000000000006
0.3958333333333335
0.37500000000000006
0.3541666666666668
0.2916666666666667
0.31250000000000006
0.31250000000000006
0.29166666666666674
0.27083333333333337
0.24999999999999997
0.27083333333333337
0.27083333333333337
0.29166666666666674
0.35416666666666674
0.37500000000000006
0.39583333333333337
0.375
0.4375000000000001
0.4583333333333334
0.5208333333333335
0.5000000000000002
0.5000000000000002
0.5000000000000002
0.43750000000000006
0.41666666666666663
0.375
0.375
0.2916666666666667
0.2916666666666667
0.27083333333333337
0.24999999999999997
0.22916666666666669
0.20833333333333331
0.20833333333333331
0.20833333333333331
0.20833333333333331
0.1875
0.1875
0.16666666666666666
0.10416666666666666
0.14583333333333331
0.16666666666666666
0.14583333333333331
0.16666666666666666
0.20833333333333331
0.20833333333333331
0.27083333333333337
0.33333333333333337
0.3958333333333335
0.4166666666666668
0.3750000000000001
0.37500000000000006
0.4166666666666668
0.4166666666666668
0.39583333333333337
0.4166666666666668
0.45833333333333337
0.4166666666666668
0.39583333333333337
0.375
0.375
0.375
0.375
0.375
0.3333333333333333
0.35416666666666674
0.2916666666666667
0.3125
0.29166666666666674
0.3333333333333333
0.35416666666666674
0.37500000000000006
0.3333333333333333
0.3333333333333333
0.35416666666666674
0.31250000000000006
0.33333333333333337
0.3333333333333333
0.37500000000000006
0.31250000000000006
0.29166666666666674
0.2916666666666667
0.3333333333333333
0.31250000000000006
0.29166666666666674
0.3333333333333333
0.27083333333333337
0.22916666666666669
0.16666666666666666
0.22916666666666669
0.22916666666666669
0.2083333333333334
0.20833333333333331
0.20833333333333331
0.20833333333333331
0.1875
0.20833333333333331
0.22916666666666666
0.3333333333333333
0.3125
0.3333333333333333
0.35416666666666674
0.31249999999999994
0.3125
0.3125
0.3125
0.35416666666666663
0.35416666666666663
0.25000000000000006
0.2083333333333334
0.16666666666666666
0.12499999999999999
0.16666666666666666
0.16666666666666666
0.16666666666666666
0.16666666666666666
0.10416666666666666
0.08333333333333333
0.08333333333333333
0.10416666666666666
0.10416666666666666
0.12499999999999999
0.10416666666666666
0.08333333333333333
0.08333333333333333
0.08333333333333333
0.12499999999999999
0.14583333333333334
0.16666666666666666
0.20833333333333331
0.20833333333333331
0.2083333333333334
0.20833333333333331
0.20833333333333331
0.22916666666666669
0.22916666666666669
0.1875
0.20833333333333331
0.20833333333333331
0.14583333333333331
0.14583333333333331
0.16666666666666666
0.1875
0.20833333333333331
0.1875
0.1875
0.20833333333333331
0.1875
0.20833333333333331
0.20833333333333331
0.24999999999999997
0.24999999999999997
0.25000000000000006
0.22916666666666669
0.25000000000000006
0.2916666666666667
0.3125
0.29166666666666663
0.24999999999999997
0.27083333333333337
0.22916666666666666
0.1875
0.1875
0.22916666666666669
0.25000000000000006
0.22916666666666669
0.22916666666666669
0.24999999999999997
0.31250000000000006
0.31250000000000006
0.33333333333333337
0.35416666666666674
0.3750000000000001
0.3750000000000001
0.3750000000000001
0.3541666666666668
0.3541666666666668
0.3541666666666668
0.3333333333333335
0.3333333333333335
0.3750000000000001
0.3750000000000001
0.35416666666666674
0.3958333333333333
0.35416666666666663
0.375
0.375
0.41666666666666663
0.375
0.35416666666666674
0.3333333333333333
0.35416666666666674
0.3333333333333333
0.2916666666666667
0.2916666666666667
0.2916666666666667
0.27083333333333337
0.22916666666666669
0.25000000000000006
0.29166666666666674
0.27083333333333337
