# Supplementary material for: Obesity dysregulates feeding-evoked response dynamics in hypothalamic satiety neurons
Source: Sci Rep. 2025 Oct 14;15:35837. doi: 10.1038/s41598-025-19800-2 (PMC12521569; doi:10.1038/s41598-025-19800-2)
Supplement: Supplementary file 2 — Supplementary Material 2. [file 41598_2025_19800_MOESM2_ESM.zip › Fig 1/Fig 1ef NCD and HFD/mean_licking_MPK144_13.csv]

0.36363636363636365
0.5454545454545454
0.606060606060606
0.6818181818181818
0.6181818181818182
0.606060606060606
0.5194805194805194
0.5
0.5252525252525252
0.5090909090909091
0.5272727272727273
0.5636363636363637
0.490909090909091
0.4545454545454546
0.49090909090909096
0.4545454545454546
0.4727272727272729
0.4545454545454546
0.41818181818181815
0.4181818181818182
0.43636363636363634
0.38181818181818183
0.4545454545454546
0.4545454545454546
0.4545454545454546
0.5272727272727272
0.5818181818181818
0.6363636363636366
0.6727272727272728
0.690909090909091
0.6545454545454545
0.6181818181818182
0.5454545454545454
0.5090909090909091
0.5090909090909093
0.4181818181818182
0.38181818181818183
0.32727272727272727
0.27272727272727276
0.27272727272727276
0.2909090909090909
0.3090909090909092
0.34545454545454546
0.34545454545454546
0.3090909090909091
0.38181818181818183
0.38181818181818183
0.3818181818181818
0.4545454545454546
0.4181818181818182
0.38181818181818183
0.4
0.38181818181818183
0.38181818181818183
0.38181818181818183
0.34545454545454546
0.36363636363636365
0.40000000000000013
0.38181818181818195
0.45454545454545464
0.49090909090909096
0.4727272727272727
0.4545454545454546
0.5454545454545455
0.6
0.6727272727272727
0.7090909090909092
0.7272727272727273
0.7454545454545454
0.6909090909090909
0.7090909090909091
0.6909090909090909
0.7454545454545454
0.6727272727272727
0.6727272727272727
0.6181818181818183
0.6000000000000001
0.6000000000000001
0.5818181818181818
0.5818181818181818
0.5636363636363637
0.5818181818181818
0.5454545454545455
0.5454545454545455
0.49090909090909096
0.47272727272727266
0.4545454545454546
0.4
0.36363636363636365
0.36363636363636365
0.38181818181818183
0.36363636363636365
0.41818181818181815
0.3999999999999999
0.3818181818181818
0.38181818181818183
0.34545454545454546
0.36363636363636365
0.32727272727272727
0.32727272727272727
0.290909090909091
0.36363636363636365
0.8727272727272726
1.345454545454545
1.799999999999999
2.2181818181818174
2.6363636363636362
3.0545454545454556
3.50909090909091
3.836363636363636
4.2
4.563636363636364
4.581818181818181
4.563636363636363
4.436363636363635
4.454545454545454
4.4727272727272736
4.4363636363636365
4.527272727272726
4.509090909090908
4.672727272727273
4.672727272727274
4.600000000000001
4.672727272727272
4.945454545454544
5.09090909090909
5.163636363636364
5.199999999999999
5.181818181818182
5.400000000000001
5.381818181818182
5.472727272727273
5.581818181818182
5.545454545454545
5.490909090909089
5.545454545454546
5.6000000000000005
5.709090909090909
5.800000000000001
5.890909090909091
5.872727272727274
5.872727272727275
5.836363636363639
5.890909090909092
6.018181818181818
5.854545454545455
5.909090909090909
5.981818181818184
5.981818181818182
5.909090909090909
5.945454545454545
5.836363636363639
5.818181818181818
5.763636363636363
5.581818181818184
5.727272727272728
5.581818181818182
5.454545454545457
5.418181818181819
5.290909090909092
5.272727272727274
5.381818181818182
5.272727272727273
5.236363636363636
5.018181818181819
4.690909090909091
4.581818181818184
4.400000000000002
4.109090909090909
3.9636363636363643
3.7454545454545456
3.3999999999999995
3.0363636363636375
2.709090909090909
2.672727272727272
2.5272727272727264
2.2545454545454535
2.0363636363636357
1.9454545454545444
1.7636363636363637
1.5818181818181816
1.436363636363636
1.3818181818181816
1.254545454545454
1.0909090909090904
0.9454545454545451
0.854545454545454
0.7818181818181815
0.6000000000000001
0.5454545454545455
0.4181818181818182
0.4181818181818182
0.4363636363636364
0.49090909090909085
0.4545454545454546
0.4363636363636364
0.4363636363636364
0.45454545454545464
0.4727272727272729
0.4181818181818182
0.4363636363636364
0.4181818181818182
0.38181818181818183
0.34545454545454546
0.309090909090909
0.36363636363636365
0.38181818181818183
0.4363636363636364
0.490909090909091
0.5636363636363637
0.5636363636363637
0.6000000000000001
0.6000000000000001
0.5818181818181818
0.6181818181818183
0.5636363636363637
0.5636363636363637
0.45454545454545464
0.4
0.36363636363636365
0.38181818181818183
0.34545454545454546
0.34545454545454546
0.34545454545454546
0.36363636363636365
0.38181818181818183
0.38181818181818183
0.4181818181818183
0.4181818181818183
0.4
0.4
0.43636363636363634
0.4363636363636364
0.45454545454545464
0.4
0.4
0.40000000000000013
0.45454545454545464
0.4727272727272729
0.490909090909091
0.4909090909090911
0.4727272727272729
0.4727272727272729
0.4727272727272727
0.4727272727272727
0.45454545454545464
0.4181818181818182
0.36363636363636365
0.34545454545454546
0.2909090909090909
0.27272727272727276
0.2545454545454546
0.2545454545454546
0.2909090909090909
0.3454545454545455
0.43636363636363634
0.5636363636363637
0.6000000000000001
0.6727272727272727
0.7818181818181815
0.818181818181818
0.8727272727272726
0.8909090909090907
0.8727272727272724
0.8909090909090907
0.8363636363636362
0.7818181818181815
0.7454545454545454
0.7454545454545454
0.6545454545454545
0.6545454545454545
0.5818181818181818
0.5636363636363637
0.5636363636363637
0.5636363636363637
0.5818181818181818
0.581818181818182
0.6181818181818184
0.581818181818182
0.6545454545454548
0.6000000000000001
0.6363636363636366
0.6545454545454548
0.6545454545454548
0.6181818181818184
0.6000000000000001
0.581818181818182
0.5818181818181818
0.5636363636363637
0.5636363636363637
0.5818181818181818
0.5636363636363637
0.5818181818181818
0.5272727272727272
0.5454545454545455
0.5636363636363637
0.5636363636363637
0.5090909090909093
0.5272727272727274
0.490909090909091
0.5272727272727273
0.5272727272727274
0.5090909090909093
0.5636363636363637
0.5090909090909091
0.5090909090909091
0.5090909090909091
0.49090909090909096
0.5090909090909091
0.5636363636363636
0.5636363636363636
0.6181818181818183
0.6
0.6
0.6545454545454545
0.618181818181818
0.6000000000000001
0.6727272727272727
0.6363636363636362
0.5818181818181818
0.5818181818181818
0.6000000000000001
0.6363636363636365
0.6909090909090909
0.6363636363636362
0.6363636363636362
0.6545454545454545
0.6909090909090909
0.6909090909090909
0.6727272727272728
0.6727272727272727
0.6181818181818183
0.6000000000000001
0.6
0.6
0.6363636363636362
0.6181818181818183
0.5272727272727273
0.49090909090909096
0.490909090909091
0.4363636363636364
0.4363636363636364
0.4181818181818182
0.34545454545454546
0.34545454545454546
0.32727272727272727
0.30909090909090914
0.32727272727272727
0.34545454545454546
0.38181818181818183
0.4
0.38181818181818195
0.38181818181818195
0.40000000000000013
0.4363636363636364
0.4727272727272729
0.5454545454545455
0.581818181818182
0.5636363636363638
0.5272727272727273
0.5090909090909091
0.5454545454545456
0.5636363636363638
0.581818181818182
0.581818181818182
0.5454545454545456
0.4727272727272727
0.4181818181818182
0.4363636363636364
0.4181818181818182
0.4363636363636364
0.43636363636363634
0.4727272727272729
0.43636363636363634
0.4363636363636364
0.45454545454545464
0.4363636363636364
0.4545454545454546
0.4727272727272729
0.47272727272727294
0.4727272727272729
0.43636363636363634
0.4
0.4
0.4181818181818182
0.3636363636363637
0.4
0.4
0.36363636363636365
0.4
0.4181818181818182
0.4363636363636365
0.4727272727272729
0.4727272727272729
0.4181818181818182
0.4363636363636365
0.4727272727272729
0.4727272727272727
0.5636363636363637
0.581818181818182
0.5636363636363637
0.5818181818181818
0.6
0.6545454545454545
0.690909090909091
0.7090909090909092
0.7636363636363637
0.7454545454545456
0.7090909090909093
0.690909090909091
0.6909090909090909
0.6909090909090909
0.6363636363636365
0.5636363636363637
0.5636363636363637
0.5636363636363637
0.5272727272727273
0.581818181818182
0.6000000000000001
0.6545454545454545
0.7090909090909092
0.7272727272727273
0.7090909090909091
0.7272727272727273
0.7454545454545454
0.7454545454545454
0.7090909090909091
0.6727272727272727
0.6363636363636365
0.5636363636363637
0.49090909090909096
0.4181818181818182
0.4363636363636365
0.4181818181818182
0.34545454545454546
0.38181818181818195
0.3636363636363637
0.3454545454545455
0.34545454545454546
0.38181818181818195
0.45454545454545464
0.5090909090909093
0.5090909090909091
0.5636363636363637
0.6363636363636365
0.6181818181818183
0.6909090909090909
0.7636363636363637
0.7818181818181817
0.7454545454545456
0.7272727272727273
0.6909090909090909
0.6727272727272727
0.6545454545454545
0.6181818181818182
0.581818181818182
0.5090909090909093
0.45454545454545464
0.4
0.4363636363636364
0.4181818181818183
0.4181818181818182
0.4363636363636364
0.4181818181818182
0.45454545454545464
0.4727272727272729
0.45454545454545464
0.45454545454545464
0.4727272727272729
0.45454545454545464
0.4181818181818183
0.4363636363636364
0.38181818181818183
0.38181818181818183
0.34545454545454546
0.32727272727272727
0.32727272727272727
0.36363636363636365
0.4
0.36363636363636365
0.38181818181818183
0.36363636363636365
0.4363636363636364
0.4363636363636364
0.4545454545454546
0.4727272727272727
0.4727272727272727
0.4545454545454546
0.43636363636363634
0.4727272727272727
0.5272727272727272
0.5454545454545455
0.5090909090909091
0.5090909090909093
0.5272727272727273
0.5454545454545456
0.581818181818182
0.581818181818182
0.6000000000000001
0.6545454545454548
0.6000000000000002
0.6727272727272728
0.6727272727272727
0.781818181818182
0.7636363636363637
0.7454545454545454
0.7636363636363636
0.7272727272727274
0.7636363636363637
0.7272727272727273
0.7454545454545456
0.6909090909090909
0.7636363636363637
0.7636363636363637
0.781818181818182
0.8363636363636363
0.8545454545454546
0.9272727272727272
0.8545454545454544
0.8363636363636363
0.8181818181818181
0.8363636363636363
0.8363636363636364
0.7272727272727273
0.8
0.7636363636363637
0.7272727272727273
0.7272727272727273
0.7818181818181817
0.8181818181818181
0.909090909090909
0.8909090909090909
0.8181818181818181
0.8727272727272727
0.8363636363636362
0.7818181818181817
0.7454545454545456
0.7090909090909091
0.7272727272727273
0.7636363636363637
0.7090909090909091
0.7454545454545453
0.818181818181818
0.7999999999999998
0.7999999999999998
0.8363636363636363
0.9090909090909092
0.9818181818181817
0.927272727272727
0.8727272727272727
0.8363636363636363
0.7818181818181817
0.8
0.8
0.8545454545454547
0.8909090909090911
0.8727272727272727
0.781818181818182
0.781818181818182
0.8
0.8181818181818181
0.8
0.7272727272727273
0.7454545454545454
0.7272727272727273
0.7272727272727273
0.7636363636363636
0.9090909090909087
0.9999999999999997
1.0727272727272728
1.109090909090909
1.2
1.3454545454545452
1.3272727272727272
1.3272727272727276
1.4181818181818182
1.436363636363636
1.3636363636363633
1.3454545454545452
1.2545454545454546
1.2363636363636366
1.2000000000000002
1.072727272727273
1.0545454545454547
1.0545454545454545
0.9272727272727272
0.9090909090909092
0.8363636363636362
0.7999999999999998
0.7999999999999998
0.8363636363636363
0.8
0.7818181818181817
0.8181818181818181
0.6727272727272728
0.6545454545454545
0.6181818181818182
0.6181818181818184
0.6
0.5636363636363637
0.45454545454545464
