# Supplementary material for: Obesity dysregulates feeding-evoked response dynamics in hypothalamic satiety neurons
Source: Sci Rep. 2025 Oct 14;15:35837. doi: 10.1038/s41598-025-19800-2 (PMC12521569; doi:10.1038/s41598-025-19800-2)
Supplement: Supplementary file 2 — Supplementary Material 2. [file 41598_2025_19800_MOESM2_ESM.zip › Fig 1/Fig 1ef NCD and HFD/mean_licking_MPK144_14.csv]

0.19230769230769232
0.19230769230769232
0.4487179487179487
0.4326923076923077
0.5
0.5128205128205129
0.5494505494505494
0.5528846153846154
0.5341880341880343
0.5384615384615385
0.5576923076923078
0.6153846153846154
0.5576923076923077
0.576923076923077
0.576923076923077
0.5192307692307693
0.48076923076923084
0.4807692307692308
0.4615384615384615
0.5192307692307693
0.5961538461538461
0.5961538461538463
0.6153846153846155
0.576923076923077
0.5384615384615387
0.5769230769230772
0.5769230769230771
0.5384615384615387
0.5576923076923078
0.44230769230769246
0.3653846153846155
0.30769230769230776
0.26923076923076933
0.2884615384615385
0.2884615384615385
0.25
0.25
0.2884615384615385
0.32692307692307687
0.34615384615384615
0.3653846153846154
0.38461538461538464
0.42307692307692313
0.4423076923076923
0.42307692307692313
0.4807692307692308
0.4423076923076923
0.42307692307692313
0.34615384615384615
0.34615384615384615
0.3076923076923077
0.2692307692307692
0.24999999999999997
0.2307692307692308
0.2307692307692308
0.2307692307692308
0.3076923076923077
0.2884615384615385
0.34615384615384615
0.3653846153846155
0.42307692307692313
0.4615384615384616
0.42307692307692313
0.44230769230769235
0.4615384615384616
0.4615384615384616
0.40384615384615397
0.40384615384615397
0.40384615384615385
0.4230769230769232
0.40384615384615385
0.4230769230769232
0.4615384615384616
0.4615384615384617
0.48076923076923084
0.4615384615384616
0.5192307692307693
0.5192307692307693
0.5192307692307693
0.5384615384615385
0.5961538461538461
0.576923076923077
0.5961538461538461
0.6153846153846153
0.6730769230769231
0.6346153846153847
0.5961538461538461
0.6346153846153847
0.6346153846153847
0.6346153846153847
0.5961538461538463
0.5961538461538463
0.6346153846153847
0.6346153846153847
0.576923076923077
0.6153846153846154
0.6346153846153847
0.653846153846154
0.6923076923076923
0.6923076923076923
0.673076923076923
0.7692307692307694
1.0576923076923075
1.5192307692307685
1.8653846153846136
2.2499999999999982
2.5961538461538454
2.999999999999999
3.307692307692309
3.6730769230769234
4.134615384615386
4.500000000000002
4.538461538461539
4.442307692307691
4.615384615384616
4.596153846153846
4.615384615384616
4.6730769230769225
4.769230769230769
4.807692307692308
4.730769230769233
4.769230769230769
4.826923076923079
4.769230769230771
4.692307692307696
4.7307692307692335
4.730769230769233
4.576923076923078
4.500000000000002
4.53846153846154
4.5961538461538485
4.480769230769232
4.23076923076923
4.230769230769233
4.01923076923077
3.9038461538461555
3.865384615384615
3.7692307692307696
3.5961538461538463
3.2884615384615397
3.1346153846153864
2.961538461538461
2.9423076923076916
2.807692307692307
2.7884615384615383
2.7115384615384612
2.5000000000000004
2.5192307692307687
2.480769230769231
2.4807692307692304
2.3846153846153837
2.3653846153846145
2.4038461538461533
2.4615384615384612
2.365384615384615
2.3653846153846145
2.5192307692307687
2.4230769230769225
2.423076923076923
2.442307692307693
2.5000000000000004
2.4999999999999996
2.576923076923076
2.557692307692307
2.576923076923076
2.576923076923076
2.4999999999999987
2.4999999999999987
2.6346153846153837
2.6346153846153837
2.538461538461538
2.5192307692307687
2.442307692307691
2.403846153846153
2.4615384615384612
2.5192307692307687
2.3846153846153837
2.423076923076922
2.249999999999999
2.115384615384615
2.0769230769230758
1.9999999999999991
1.8846153846153835
1.711538461538461
1.5192307692307687
1.2884615384615385
1.2499999999999998
1.2115384615384615
1.1346153846153844
1.1538461538461535
1.0769230769230766
1.0384615384615379
0.9807692307692302
1.0192307692307692
1.0769230769230766
1.0576923076923075
0.9999999999999997
0.8461538461538463
0.8076923076923077
0.7692307692307694
0.730769230769231
0.6923076923076925
0.7115384615384618
0.6346153846153848
0.5384615384615387
0.576923076923077
0.5769230769230771
0.5769230769230771
0.5192307692307694
0.48076923076923084
0.44230769230769235
0.4230769230769232
0.3461538461538463
0.4230769230769232
0.44230769230769246
0.38461538461538464
0.4230769230769232
0.40384615384615397
0.5000000000000001
0.48076923076923084
0.5
0.4807692307692308
0.5192307692307694
0.48076923076923084
0.5192307692307695
0.5769230769230771
0.5576923076923078
0.5384615384615387
0.5000000000000002
0.5000000000000002
0.5000000000000002
0.5384615384615387
0.5192307692307695
0.5000000000000002
0.4615384615384616
0.40384615384615397
0.3653846153846154
0.40384615384615385
0.40384615384615397
0.40384615384615397
0.44230769230769235
0.48076923076923084
0.48076923076923084
0.44230769230769246
0.48076923076923095
0.44230769230769246
0.4615384615384617
0.4615384615384617
0.44230769230769246
0.4615384615384617
0.40384615384615397
0.3653846153846155
0.3653846153846155
0.38461538461538464
0.34615384615384615
0.38461538461538464
0.40384615384615385
0.4230769230769232
0.40384615384615397
0.42307692307692313
0.42307692307692313
0.4615384615384616
0.5000000000000001
0.5000000000000001
0.5384615384615387
0.5576923076923078
0.6153846153846154
0.6346153846153847
0.6923076923076923
0.6923076923076923
0.7692307692307693
0.7500000000000001
0.7692307692307693
0.8461538461538459
0.8653846153846152
0.8653846153846152
0.7692307692307693
0.7692307692307693
0.7884615384615385
0.7500000000000001
0.730769230769231
0.7115384615384617
0.6346153846153848
0.5769230769230771
0.5384615384615387
0.5192307692307695
0.5576923076923078
0.5000000000000002
0.42307692307692313
0.44230769230769235
0.42307692307692313
0.44230769230769246
0.5000000000000001
0.5000000000000001
0.48076923076923084
0.5000000000000001
0.48076923076923084
0.5192307692307693
0.5576923076923078
0.5961538461538463
0.576923076923077
0.576923076923077
0.576923076923077
0.6153846153846155
0.673076923076923
0.6923076923076923
0.7500000000000001
0.7884615384615385
0.8269230769230769
0.8076923076923079
0.7692307692307694
0.7500000000000001
0.7500000000000001
0.6923076923076923
0.6153846153846154
0.576923076923077
0.5384615384615387
0.4615384615384616
0.44230769230769235
0.42307692307692313
0.44230769230769235
0.42307692307692313
0.40384615384615385
0.423076923076923
0.44230769230769235
0.4615384615384615
0.4807692307692308
0.5000000000000001
0.44230769230769235
0.48076923076923084
0.5000000000000002
0.5192307692307695
0.5000000000000001
0.4615384615384616
0.48076923076923095
0.5384615384615387
0.48076923076923095
0.5000000000000002
0.5576923076923078
0.5000000000000001
0.48076923076923084
0.44230769230769235
0.42307692307692313
0.42307692307692313
0.4230769230769232
0.3076923076923077
0.34615384615384615
0.3269230769230769
0.3076923076923077
0.34615384615384615
0.38461538461538464
0.38461538461538464
0.40384615384615385
0.4615384615384616
0.4615384615384616
0.5192307692307694
0.5192307692307694
0.5000000000000001
0.5
0.44230769230769235
0.44230769230769246
0.5
0.5192307692307693
0.5192307692307693
0.5192307692307693
0.5576923076923078
0.5769230769230771
0.6153846153846155
0.576923076923077
0.6153846153846155
0.5576923076923078
0.5576923076923078
0.5576923076923078
0.5384615384615385
0.5000000000000001
0.4615384615384616
0.44230769230769246
0.40384615384615397
0.42307692307692313
0.44230769230769235
0.5000000000000001
0.5384615384615385
0.5384615384615385
0.5000000000000001
0.5576923076923078
0.5000000000000001
0.5384615384615384
0.576923076923077
0.5384615384615385
0.576923076923077
0.6153846153846155
0.576923076923077
0.5961538461538463
0.6538461538461539
0.6538461538461539
0.75
0.7692307692307694
0.8076923076923077
0.9038461538461539
0.846153846153846
0.8461538461538463
0.8269230769230769
0.8076923076923077
0.7692307692307692
0.7500000000000001
0.7115384615384615
0.7115384615384615
0.6346153846153847
0.6153846153846154
0.6346153846153847
0.6153846153846154
0.5961538461538463
0.6153846153846155
0.6153846153846155
0.6153846153846155
0.6346153846153847
0.5961538461538463
0.576923076923077
0.5576923076923077
0.5384615384615385
0.4807692307692308
0.48076923076923067
0.42307692307692313
0.40384615384615385
0.3653846153846154
0.28846153846153855
0.2692307692307692
0.2692307692307693
0.2115384615384616
0.21153846153846156
0.2307692307692308
0.2307692307692308
0.30769230769230776
0.3653846153846155
0.40384615384615397
0.5
0.5576923076923078
0.5961538461538461
0.6730769230769231
0.6923076923076923
0.730769230769231
0.8269230769230771
0.8076923076923079
0.8461538461538463
0.8846153846153846
0.8846153846153846
0.9038461538461539
0.923076923076923
0.9423076923076924
0.9807692307692305
0.9423076923076922
0.8846153846153846
0.8653846153846154
0.7884615384615384
0.7884615384615384
0.7692307692307693
0.730769230769231
0.7500000000000001
0.6730769230769231
0.6153846153846154
0.6153846153846154
0.5961538461538463
0.6346153846153847
0.7115384615384615
0.673076923076923
0.6538461538461539
0.673076923076923
0.5961538461538461
0.6538461538461539
0.673076923076923
0.6923076923076923
0.6923076923076923
0.6730769230769231
0.5769230769230771
0.5961538461538461
0.5961538461538461
0.5384615384615384
0.5769230769230771
0.5576923076923077
0.5576923076923077
0.576923076923077
0.5961538461538461
0.5576923076923078
0.6346153846153847
0.5769230769230772
0.5769230769230771
0.5961538461538464
0.5961538461538464
0.6153846153846155
0.6538461538461539
0.5961538461538463
0.6153846153846155
0.6538461538461539
0.6538461538461539
0.6538461538461539
0.6346153846153847
0.6538461538461539
0.653846153846154
0.6538461538461539
0.5961538461538463
0.6730769230769231
0.6730769230769231
0.6538461538461539
0.6153846153846155
0.6923076923076923
0.6923076923076923
0.6346153846153846
0.673076923076923
0.6730769230769231
0.7115384615384615
0.653846153846154
0.653846153846154
0.6730769230769231
0.6153846153846155
0.5961538461538463
0.5961538461538463
0.6730769230769231
0.6730769230769231
0.7115384615384618
0.7115384615384618
0.7884615384615384
0.8076923076923076
0.7500000000000001
0.7884615384615384
0.7884615384615384
0.7884615384615384
0.7500000000000002
0.7307692307692308
0.6538461538461539
0.6346153846153847
0.576923076923077
0.5384615384615385
0.5576923076923078
0.6346153846153847
0.6153846153846155
0.6346153846153847
0.6538461538461539
0.6153846153846154
0.6346153846153846
0.5961538461538461
0.576923076923077
0.5576923076923077
0.5961538461538461
0.4807692307692308
0.5384615384615384
0.5384615384615385
0.5384615384615385
0.5961538461538461
0.576923076923077
0.653846153846154
0.6730769230769231
0.6346153846153847
0.6153846153846155
0.653846153846154
0.5384615384615385
0.576923076923077
0.5576923076923078
0.5000000000000001
0.5192307692307693
0.44230769230769235
0.4807692307692308
0.5192307692307694
0.5384615384615387
0.5384615384615387
0.5769230769230771
0.5769230769230771
0.576923076923077
0.5769230769230771
0.5961538461538464
0.653846153846154
0.6346153846153847
0.5961538461538463
0.5576923076923078
0.5384615384615385
0.5384615384615385
0.5
0.5000000000000001
0.5192307692307694
0.5192307692307694
0.5000000000000001
0.5
0.576923076923077
0.5576923076923078
0.6153846153846154
0.6346153846153847
0.6538461538461539
0.6923076923076923
0.6730769230769231
0.6730769230769231
0.7115384615384618
0.6923076923076925
0.7115384615384618
0.7115384615384618
0.7692307692307694
0.7692307692307693
0.7115384615384615
0.6346153846153847
0.6346153846153847
0.6153846153846155
0.576923076923077
0.5192307692307694
