# Supplementary material for: Obesity dysregulates feeding-evoked response dynamics in hypothalamic satiety neurons
Source: Sci Rep. 2025 Oct 14;15:35837. doi: 10.1038/s41598-025-19800-2 (PMC12521569; doi:10.1038/s41598-025-19800-2)
Supplement: Supplementary file 2 — Supplementary Material 2. [file 41598_2025_19800_MOESM2_ESM.zip › Fig 1/Fig 1ef NCD and HFD/mean_licking_MPK144_8.csv]

0.75
0.75
0.5833333333333333
0.6875
0.65
0.625
0.5714285714285714
0.5625
0.5555555555555555
0.5750000000000001
0.5500000000000002
0.6000000000000001
0.65
0.7000000000000001
0.7250000000000002
0.7000000000000002
0.7500000000000001
0.7500000000000002
0.7250000000000002
0.6750000000000002
0.6250000000000002
0.5
0.4750000000000001
0.37500000000000006
0.325
0.375
0.4
0.4250000000000001
0.45000000000000007
0.45000000000000007
0.475
0.525
0.5
0.49999999999999994
0.525
0.44999999999999996
0.3750000000000001
0.3500000000000001
0.32500000000000007
0.42500000000000004
0.42499999999999993
0.3999999999999999
0.42499999999999993
0.42500000000000004
0.45000000000000007
0.5250000000000001
0.5750000000000001
0.6000000000000002
0.6750000000000002
0.65
0.6500000000000004
0.7000000000000002
0.7000000000000002
0.6750000000000002
0.6500000000000001
0.6000000000000001
0.55
0.5750000000000002
0.5000000000000001
0.44999999999999996
0.5250000000000001
0.45000000000000007
0.45000000000000007
0.5000000000000001
0.475
0.5000000000000001
0.5
0.475
0.5000000000000001
0.5000000000000001
0.45000000000000007
0.55
0.5
0.475
0.44999999999999996
0.4
0.42500000000000004
0.4250000000000001
0.40000000000000013
0.42499999999999993
0.42500000000000004
0.35000000000000003
0.42500000000000004
0.45000000000000007
0.45000000000000007
0.45000000000000007
0.4250000000000001
0.37500000000000006
0.3500000000000001
0.3750000000000001
0.4
0.4
0.375
0.32499999999999996
0.42500000000000004
0.4750000000000001
0.55
0.6000000000000001
0.7000000000000001
0.6000000000000001
0.575
0.675
1.2250000000000003
1.6750000000000003
2.0
2.1749999999999994
2.3999999999999995
2.624999999999999
2.9
3.1749999999999994
3.274999999999999
3.3499999999999996
3.025
2.8
2.5999999999999996
2.6999999999999993
2.549999999999999
2.6249999999999982
2.5749999999999993
2.5749999999999993
2.7249999999999996
2.7499999999999996
2.675
2.774999999999999
2.8249999999999984
2.749999999999999
2.749999999999999
2.6999999999999993
2.449999999999999
2.3749999999999996
2.1999999999999993
2.025
2.0249999999999995
1.8249999999999993
1.6749999999999994
1.5749999999999995
1.524999999999999
1.3249999999999997
1.3749999999999998
1.4249999999999998
1.375
1.4249999999999998
1.3999999999999995
1.3499999999999996
1.2249999999999996
1.1999999999999997
1.2249999999999999
1.1749999999999998
1.0999999999999999
0.9750000000000003
1.05
0.9750000000000003
0.9500000000000003
0.9750000000000003
1.1500000000000001
1.1249999999999998
1.075
1.05
1.0750000000000002
0.9750000000000004
0.9250000000000005
1.0000000000000004
1.0000000000000002
0.9500000000000002
0.8250000000000004
0.8500000000000003
0.8750000000000002
0.9750000000000004
0.9500000000000003
0.9500000000000004
1.0000000000000002
1.0250000000000001
1.0000000000000004
1.0250000000000001
1.125
1.075
1.0000000000000002
0.9500000000000003
0.9500000000000004
1.0250000000000004
0.9750000000000003
0.9500000000000004
0.9000000000000004
0.8500000000000002
0.7750000000000002
0.8000000000000002
0.8500000000000002
0.8500000000000001
0.8000000000000003
0.7750000000000001
0.7250000000000001
0.6750000000000002
0.6500000000000001
0.7000000000000002
0.6250000000000001
0.5750000000000002
0.5500000000000002
0.5000000000000001
0.5750000000000001
0.55
0.6
0.6
0.625
0.5500000000000002
0.6250000000000001
0.6000000000000001
0.6250000000000001
0.6750000000000003
0.6000000000000002
0.6000000000000001
0.55
0.55
0.5750000000000001
0.6250000000000002
0.5750000000000001
0.55
0.5250000000000001
0.42500000000000004
0.45000000000000007
0.5000000000000001
0.5500000000000002
0.5750000000000002
0.5000000000000002
0.5250000000000001
0.5000000000000001
0.5750000000000002
0.6500000000000004
0.6750000000000003
0.7250000000000003
0.7500000000000004
0.6500000000000004
0.6500000000000004
0.6500000000000004
0.6000000000000002
0.6250000000000002
0.6000000000000002
0.5
0.5
0.4750000000000001
0.375
0.375
0.30000000000000004
0.4
0.475
0.44999999999999996
0.475
0.42500000000000004
0.47500000000000014
0.47500000000000014
0.5250000000000001
0.5500000000000002
0.6250000000000001
0.5750000000000002
0.4500000000000001
0.4500000000000001
0.45000000000000007
0.5000000000000001
0.45000000000000007
0.4750000000000001
0.42500000000000016
0.40000000000000013
0.3750000000000001
0.30000000000000004
0.32500000000000007
0.42500000000000016
0.37500000000000006
0.35000000000000003
0.35000000000000003
0.3
0.27499999999999997
0.3
0.3
0.35
0.4
0.325
0.37500000000000006
0.4500000000000001
0.4500000000000001
0.4750000000000001
0.5250000000000001
0.6000000000000002
0.6500000000000001
0.7500000000000002
0.7250000000000002
0.7250000000000002
0.7250000000000002
0.6750000000000002
0.7250000000000001
0.7250000000000001
0.75
0.7000000000000001
0.6000000000000002
0.5000000000000001
0.47500000000000014
0.5250000000000001
0.55
0.55
0.525
0.5250000000000001
0.5250000000000001
0.5
0.525
0.5
0.525
0.4750000000000001
0.4250000000000001
0.42500000000000004
0.37500000000000006
0.325
0.3
0.27499999999999997
0.30000000000000004
0.35000000000000003
0.3
0.3
0.35000000000000003
0.35
0.42500000000000004
0.55
0.6000000000000001
0.6500000000000001
0.7000000000000001
0.6750000000000002
0.7000000000000002
0.7500000000000002
0.6750000000000002
0.7000000000000001
0.725
0.7000000000000001
0.7000000000000002
0.7000000000000001
0.6750000000000002
0.65
0.65
0.5750000000000001
0.6
0.55
0.5
0.44999999999999996
0.37500000000000006
0.42500000000000004
0.4000000000000001
0.4250000000000001
0.4500000000000001
0.5000000000000002
0.5750000000000001
0.6000000000000001
0.55
0.5250000000000001
0.5750000000000001
0.5000000000000001
0.5000000000000001
0.47500000000000014
0.5000000000000002
0.5000000000000001
0.4
0.35
0.375
0.4500000000000001
0.45000000000000007
0.4750000000000001
0.4750000000000001
0.5250000000000001
0.4750000000000001
0.475
0.475
0.5
0.6000000000000001
0.6250000000000001
0.6250000000000001
0.6250000000000001
0.6750000000000002
0.7000000000000001
0.7000000000000001
0.7000000000000002
0.7000000000000002
0.7500000000000001
0.6250000000000001
0.525
0.475
0.475
0.42500000000000004
0.325
0.375
0.4
0.4000000000000001
0.4
0.42500000000000004
0.5
0.5
0.4750000000000001
0.42500000000000004
0.44999999999999996
0.42499999999999993
0.35
0.375
0.35000000000000003
0.35000000000000003
0.30000000000000004
0.30000000000000004
0.3500000000000001
0.3500000000000001
0.4000000000000001
0.3750000000000001
0.4250000000000001
0.4000000000000001
0.4000000000000001
0.37500000000000006
0.3750000000000001
0.3750000000000001
0.325
0.37500000000000006
0.5000000000000001
0.5750000000000001
0.5750000000000001
0.5750000000000001
0.5750000000000002
0.6500000000000004
0.6250000000000001
0.675
0.6750000000000002
0.6500000000000001
0.525
0.5
0.5000000000000001
0.5750000000000001
0.55
0.6
0.6250000000000001
0.5750000000000001
0.6000000000000001
0.6499999999999999
0.6750000000000002
0.6500000000000001
0.6000000000000001
0.5499999999999999
0.525
0.42499999999999993
0.4
0.37500000000000006
0.42500000000000004
0.3750000000000001
0.27499999999999997
0.2750000000000001
0.35000000000000003
0.4000000000000001
0.45000000000000007
0.47500000000000014
0.5
0.5
0.42499999999999993
0.45000000000000007
0.475
0.55
0.475
0.4000000000000001
0.42500000000000004
0.4
0.35
0.4
0.375
0.325
0.3
0.175
0.175
0.2
0.125
0.125
0.175
0.175
0.19999999999999996
0.22499999999999998
0.24999999999999997
0.325
0.3500000000000001
0.3500000000000001
0.37500000000000006
0.35000000000000003
0.30000000000000004
0.3500000000000002
0.3250000000000002
0.35000000000000003
0.3500000000000001
0.3
0.32500000000000007
0.3
0.325
0.325
0.37500000000000006
0.35000000000000003
0.42500000000000004
0.37500000000000006
0.35000000000000003
0.35000000000000003
0.35000000000000003
0.375
0.4250000000000001
0.5000000000000001
0.4750000000000001
0.42500000000000004
0.4000000000000001
0.4250000000000001
0.4250000000000001
0.42500000000000004
0.4000000000000001
0.4000000000000001
0.3500000000000001
0.3
0.325
0.35000000000000003
0.325
0.35000000000000003
0.5000000000000001
0.4750000000000001
0.4750000000000001
0.5500000000000002
0.5500000000000002
0.6250000000000001
0.6
0.6
0.65
0.6250000000000001
0.5250000000000001
0.5750000000000002
0.5750000000000001
0.475
0.45000000000000007
0.35000000000000003
0.35000000000000003
0.30000000000000004
0.2750000000000001
0.275
0.30000000000000004
0.30000000000000004
0.325
0.4
0.45000000000000007
0.5000000000000001
0.55
0.6000000000000001
0.5750000000000001
0.55
0.4750000000000001
0.45000000000000007
0.4500000000000001
0.4250000000000001
0.35000000000000003
0.35000000000000003
0.32500000000000007
0.30000000000000004
0.32500000000000007
0.35000000000000003
0.4000000000000001
0.4
0.45000000000000007
0.4750000000000001
0.5750000000000002
0.5750000000000001
0.5750000000000001
0.6000000000000001
0.625
0.6
0.6500000000000001
0.6500000000000001
0.5750000000000001
0.525
0.5750000000000001
0.5500000000000002
0.55
0.5
0.5
0.525
0.4750000000000001
0.475
0.475
0.5
0.3500000000000001
0.325
0.35000000000000003
0.375
0.35
0.4000000000000001
0.4250000000000001
0.475
0.5750000000000002
0.6000000000000001
0.6500000000000001
0.675
0.6250000000000001
0.6250000000000001
0.675
0.6250000000000001
0.55
0.5500000000000002
0.475
0.5000000000000001
0.6000000000000001
0.6500000000000001
0.7000000000000002
0.8250000000000001
0.7250000000000002
