# Supplementary material for: Obesity dysregulates feeding-evoked response dynamics in hypothalamic satiety neurons
Source: Sci Rep. 2025 Oct 14;15:35837. doi: 10.1038/s41598-025-19800-2 (PMC12521569; doi:10.1038/s41598-025-19800-2)
Supplement: Supplementary file 2 — Supplementary Material 2. [file 41598_2025_19800_MOESM2_ESM.zip › Fig 1/Fig 1ef NCD and HFD/mean_licking_MPK144_9.csv]

0.22222222222222224
0.4444444444444445
0.4444444444444444
0.5
0.5333333333333333
0.5555555555555556
0.5714285714285714
0.5555555555555556
0.5679012345679012
0.6000000000000001
0.6222222222222222
0.6000000000000001
0.6222222222222222
0.6666666666666667
0.6444444444444444
0.6666666666666666
0.6444444444444444
0.6444444444444444
0.6222222222222222
0.6222222222222222
0.5777777777777778
0.577777777777778
0.5333333333333334
0.4666666666666667
0.48888888888888893
0.4444444444444445
0.4444444444444445
0.48888888888888893
0.5111111111111112
0.5333333333333334
0.6000000000000001
0.6444444444444446
0.6666666666666666
0.6888888888888889
0.6666666666666667
0.7111111111111111
0.8
0.8000000000000002
0.8222222222222224
0.7555555555555555
0.7555555555555558
0.7555555555555558
0.8222222222222221
0.7555555555555558
0.8222222222222222
0.8222222222222221
0.8
0.7999999999999998
0.7555555555555555
0.7777777777777779
0.7555555555555558
0.7111111111111112
0.6444444444444446
0.7333333333333334
0.7111111111111111
0.688888888888889
0.6000000000000001
0.5333333333333334
0.5555555555555557
0.48888888888888893
0.5111111111111111
0.5111111111111112
0.5555555555555557
0.5333333333333334
0.48888888888888904
0.5333333333333334
0.5333333333333334
0.6666666666666667
0.6666666666666667
0.7333333333333334
0.7555555555555558
0.8444444444444444
0.8
0.8
0.8888888888888891
0.8666666666666667
0.9555555555555553
0.8666666666666667
0.8444444444444444
0.9111111111111113
0.8666666666666668
0.8444444444444446
0.9555555555555555
0.9555555555555555
0.888888888888889
0.8444444444444446
0.7777777777777778
0.7333333333333334
0.7111111111111111
0.6222222222222222
0.6444444444444444
0.5555555555555557
0.48888888888888904
0.4444444444444445
0.4444444444444445
0.4444444444444445
0.4666666666666667
0.48888888888888893
0.5111111111111112
0.5333333333333334
0.5555555555555556
0.688888888888889
1.022222222222222
1.4222222222222216
1.7999999999999998
2.1555555555555546
2.5111111111111093
2.8444444444444428
3.266666666666666
3.5777777777777766
3.8888888888888893
4.177777777777781
4.2666666666666675
4.311111111111112
4.4
4.377777777777779
4.48888888888889
4.533333333333333
4.6000000000000005
4.68888888888889
4.800000000000001
4.799999999999999
4.733333333333333
4.799999999999999
4.711111111111111
4.888888888888888
4.844444444444446
4.866666666666668
4.800000000000001
4.844444444444444
4.7777777777777795
4.644444444444446
4.533333333333335
4.4444444444444455
4.2444444444444445
4.044444444444445
3.822222222222222
3.755555555555556
3.6444444444444457
3.4444444444444446
3.2222222222222214
3.1999999999999993
3.155555555555555
2.9555555555555553
2.9777777777777774
2.888888888888888
2.7999999999999985
2.7555555555555538
2.6888888888888878
2.7555555555555546
2.6888888888888878
2.6888888888888878
2.6888888888888873
2.7555555555555546
2.7999999999999985
2.8888888888888875
2.9333333333333322
2.7999999999999985
2.777777777777776
2.733333333333332
2.822222222222221
2.844444444444443
2.844444444444444
2.9555555555555553
2.866666666666666
2.688888888888889
2.7333333333333325
2.844444444444444
2.777777777777777
2.6888888888888878
2.666666666666665
2.5555555555555545
2.4444444444444433
2.377777777777777
2.333333333333332
2.2888888888888883
2.2666666666666666
2.155555555555555
2.0666666666666655
1.9333333333333325
1.7777777777777772
1.6444444444444442
1.5111111111111106
1.3111111111111107
1.1777777777777776
1.1999999999999997
1.044444444444444
0.9555555555555555
0.9999999999999998
0.9111111111111113
0.9777777777777776
0.9999999999999998
1.022222222222222
0.9777777777777776
1.0666666666666664
0.9777777777777776
0.9777777777777776
0.9555555555555555
0.8444444444444448
0.9555555555555555
0.9333333333333333
0.8888888888888891
0.8666666666666669
0.9111111111111113
0.8444444444444448
0.8444444444444448
0.8222222222222225
0.7777777777777779
0.8222222222222225
0.7333333333333336
0.6888888888888891
0.7333333333333335
0.8000000000000003
0.7111111111111112
0.6666666666666667
0.6666666666666667
0.6666666666666667
0.6888888888888891
0.6444444444444447
0.6444444444444446
0.577777777777778
0.5111111111111113
0.4666666666666668
0.48888888888888893
0.5555555555555557
0.5555555555555557
0.5555555555555557
0.5555555555555557
0.5555555555555557
0.6444444444444446
0.7555555555555559
0.7555555555555559
0.8222222222222225
0.7333333333333336
0.6666666666666667
0.6222222222222225
0.5555555555555557
0.5333333333333335
0.5555555555555559
0.4222222222222224
0.3555555555555556
0.33333333333333337
0.2666666666666667
0.3111111111111112
0.3777777777777779
0.3777777777777779
0.4000000000000001
0.4222222222222223
0.44444444444444453
0.48888888888888893
0.48888888888888904
0.5555555555555557
0.5555555555555557
0.5555555555555557
0.5555555555555557
0.6222222222222225
0.7111111111111114
0.7555555555555558
0.7333333333333334
0.7111111111111112
0.6888888888888889
0.6444444444444446
0.6000000000000001
0.6222222222222225
0.5333333333333334
0.48888888888888893
0.4222222222222222
0.3111111111111111
0.26666666666666666
0.3111111111111111
0.3111111111111111
0.3777777777777779
0.4444444444444445
0.44444444444444453
0.5555555555555557
0.5555555555555557
0.5555555555555557
0.6222222222222222
0.7111111111111112
0.7111111111111112
0.7111111111111112
0.688888888888889
0.6666666666666667
0.6666666666666667
0.6000000000000001
0.5555555555555557
0.5555555555555557
0.5333333333333335
0.48888888888888893
0.4666666666666668
0.5555555555555556
0.5555555555555556
0.5333333333333334
0.5555555555555556
0.6000000000000001
0.7111111111111111
0.7777777777777778
0.8222222222222224
0.7777777777777778
0.7777777777777778
0.8000000000000002
0.7333333333333335
0.7333333333333335
0.7111111111111112
0.688888888888889
0.6666666666666667
0.6666666666666667
0.6666666666666667
0.7555555555555559
0.7777777777777779
0.7333333333333334
0.8
0.8444444444444444
0.8444444444444444
0.888888888888889
0.8666666666666668
0.8222222222222222
0.8
0.8
0.8444444444444444
0.888888888888889
0.9111111111111113
0.9777777777777776
0.9999999999999998
0.9777777777777776
0.9333333333333332
0.8888888888888891
0.8666666666666668
0.8000000000000002
0.7777777777777779
0.6666666666666667
0.688888888888889
0.6000000000000001
0.6000000000000001
0.5333333333333334
0.5555555555555557
0.6222222222222225
0.6666666666666667
0.6666666666666667
0.6444444444444446
0.6888888888888891
0.6444444444444446
0.6222222222222225
0.6000000000000001
0.6666666666666666
0.7111111111111111
0.7111111111111111
0.6444444444444446
0.6666666666666667
0.688888888888889
0.6666666666666667
0.6000000000000001
0.577777777777778
0.577777777777778
0.5555555555555556
0.5333333333333333
0.48888888888888893
0.5777777777777778
0.5555555555555557
0.5111111111111112
0.5555555555555556
0.6000000000000001
0.6222222222222222
0.6000000000000001
0.6000000000000001
0.577777777777778
0.5333333333333334
0.5333333333333334
0.5555555555555557
0.6000000000000001
0.6000000000000001
0.5555555555555556
0.5777777777777778
0.5999999999999999
0.5555555555555556
0.6222222222222222
0.6222222222222222
0.5333333333333334
0.48888888888888893
0.4444444444444445
0.3777777777777779
0.4222222222222222
0.3777777777777779
0.33333333333333337
0.3777777777777779
0.2666666666666667
0.2888888888888889
0.2888888888888889
0.3111111111111111
0.3111111111111111
0.35555555555555557
0.3555555555555556
0.35555555555555557
0.3777777777777779
0.3555555555555556
0.4222222222222223
0.44444444444444453
0.4444444444444444
0.4444444444444445
0.4222222222222222
0.4
0.4666666666666667
0.4666666666666667
0.4666666666666667
0.48888888888888893
0.5111111111111113
0.4666666666666668
0.48888888888888893
0.5111111111111112
0.6222222222222222
0.6888888888888889
0.6000000000000001
0.6888888888888889
0.7111111111111111
0.6666666666666667
0.6222222222222222
0.6888888888888889
0.7111111111111111
0.7111111111111111
0.6444444444444446
0.6000000000000001
0.6666666666666667
0.6222222222222222
0.6666666666666667
0.7777777777777779
0.8000000000000002
0.8000000000000002
0.8444444444444444
0.8222222222222222
0.8000000000000002
0.7777777777777778
0.7555555555555555
0.7555555555555555
0.7111111111111111
0.6222222222222222
0.6666666666666667
0.7111111111111112
0.688888888888889
0.7111111111111111
0.7777777777777777
0.8222222222222221
0.911111111111111
0.9555555555555555
1.0222222222222224
1.1111111111111112
1.0666666666666667
1.0444444444444443
1.0444444444444443
1.0444444444444445
1.0444444444444445
1.0444444444444445
1.0666666666666667
1.0444444444444443
1.0666666666666669
1.0222222222222221
1.0666666666666669
1.0222222222222224
1.0444444444444445
1.0444444444444445
1.0666666666666667
1.0444444444444445
0.9999999999999998
1.0222222222222221
0.911111111111111
0.8666666666666668
0.8222222222222224
0.8666666666666668
0.8000000000000002
0.7555555555555558
0.6666666666666667
0.6666666666666666
0.6000000000000001
0.5333333333333333
0.5333333333333333
0.5555555555555556
0.5555555555555556
0.5333333333333334
0.5555555555555557
0.5777777777777778
0.5777777777777778
0.5555555555555556
0.5333333333333334
0.5777777777777778
0.6000000000000001
0.6666666666666666
0.7333333333333334
0.7333333333333334
0.8
0.7555555555555558
0.7333333333333334
0.8000000000000002
0.8000000000000002
0.7777777777777779
0.7333333333333334
0.6000000000000001
0.5111111111111112
0.5111111111111112
0.4222222222222222
0.4666666666666667
0.4666666666666667
0.4222222222222224
0.4000000000000001
0.4222222222222223
0.4444444444444445
0.48888888888888893
0.48888888888888893
0.4666666666666667
0.4666666666666667
0.4888888888888888
0.4888888888888888
0.4444444444444445
0.4444444444444445
0.4
0.4000000000000001
0.44444444444444453
0.4
0.4
0.4444444444444445
0.4222222222222222
0.4444444444444445
0.5111111111111112
0.5111111111111111
0.5333333333333333
0.5333333333333333
0.4666666666666668
0.5333333333333334
0.5333333333333333
0.4666666666666667
0.4444444444444444
0.4444444444444445
0.3999999999999999
0.4000000000000001
0.4000000000000001
0.37777777777777777
0.35555555555555557
0.35555555555555557
0.35555555555555557
0.3777777777777779
0.4444444444444445
0.44444444444444453
0.4222222222222222
0.4222222222222222
0.4222222222222222
0.4666666666666667
0.4888888888888888
0.4666666666666666
0.4666666666666667
0.48888888888888893
0.4444444444444445
0.4444444444444445
0.4444444444444445
0.4666666666666667
0.4666666666666667
0.5111111111111111
0.5111111111111111
0.5333333333333333
0.5111111111111112
0.4666666666666667
0.4888888888888888
0.5111111111111111
0.6222222222222222
0.6888888888888889
0.6666666666666667
0.6666666666666667
0.688888888888889
0.7111111111111112
0.7555555555555558
0.8000000000000002
0.7555555555555558
0.8000000000000003
0.688888888888889
0.6444444444444446
0.6888888888888889
0.6444444444444446
0.6666666666666667
0.688888888888889
0.7333333333333335
0.7555555555555558
0.7555555555555558
0.6666666666666667
0.6666666666666667
0.6000000000000001
0.5333333333333334
0.4666666666666668
0.4666666666666667
0.4222222222222222
0.33333333333333337
0.28888888888888903
0.33333333333333337
0.3111111111111112
0.33333333333333337
0.3777777777777779
0.3777777777777779
0.4000000000000001
0.3555555555555556
0.3111111111111111
0.33333333333333337
0.288888888888889
0.2666666666666668
0.3555555555555556
0.3111111111111111
