# Supplementary material for: Obesity dysregulates feeding-evoked response dynamics in hypothalamic satiety neurons
Source: Sci Rep. 2025 Oct 14;15:35837. doi: 10.1038/s41598-025-19800-2 (PMC12521569; doi:10.1038/s41598-025-19800-2)
Supplement: Supplementary file 2 — Supplementary Material 2. [file 41598_2025_19800_MOESM2_ESM.zip › Fig 1/Fig 1ef NCD and HFD/mean_licking_MPK145_15.csv]

1.0
0.5
0.4444444444444444
0.6666666666666666
0.5333333333333333
0.6111111111111112
0.619047619047619
0.5416666666666667
0.48148148148148157
0.4666666666666667
0.4000000000000001
0.43333333333333335
0.4
0.3333333333333333
0.3333333333333333
0.26666666666666666
0.2
0.2
0.2333333333333333
0.2333333333333333
0.2333333333333333
0.26666666666666666
0.26666666666666666
0.30000000000000004
0.30000000000000004
0.30000000000000004
0.3666666666666667
0.4000000000000001
0.3666666666666667
0.3333333333333333
0.3666666666666667
0.29999999999999993
0.3333333333333333
0.3333333333333333
0.3666666666666666
0.4666666666666667
0.5333333333333334
0.6000000000000002
0.6666666666666667
0.7333333333333334
0.8
0.8666666666666667
0.8666666666666667
0.8333333333333333
0.8
0.6666666666666666
0.6000000000000001
0.5
0.5
0.43333333333333335
0.3666666666666666
0.3333333333333333
0.3333333333333333
0.26666666666666666
0.3666666666666667
0.4
0.3333333333333333
0.3666666666666667
0.3666666666666667
0.4
0.43333333333333335
0.5
0.4666666666666667
0.5333333333333333
0.5
0.5666666666666667
0.6000000000000001
0.6666666666666667
0.6333333333333334
0.6000000000000001
0.5333333333333334
0.43333333333333335
0.5
0.4333333333333333
0.3666666666666666
0.26666666666666666
0.3333333333333333
0.3333333333333333
0.3666666666666667
0.4
0.4
0.43333333333333335
0.4666666666666667
0.5333333333333333
0.5666666666666667
0.6000000000000001
0.6000000000000001
0.6000000000000001
0.5333333333333333
0.5666666666666667
0.6333333333333335
0.6333333333333334
0.5666666666666667
0.5
0.5
0.5333333333333333
0.43333333333333335
0.3666666666666666
0.3666666666666666
0.29999999999999993
0.26666666666666666
0.4666666666666668
0.7333333333333335
1.0000000000000004
1.2333333333333336
1.3333333333333335
1.5333333333333332
1.7666666666666664
1.8999999999999995
2.1333333333333324
2.3333333333333326
2.233333333333333
2.266666666666666
2.1
1.9666666666666666
1.9333333333333336
2.0333333333333328
1.9333333333333336
1.9999999999999998
1.8333333333333337
1.7666666666666666
1.8333333333333326
1.5999999999999994
1.6666666666666656
1.699999999999999
1.699999999999999
1.5666666666666662
1.5666666666666662
1.4666666666666663
1.5666666666666662
1.5
1.4
1.4666666666666663
1.4000000000000001
1.3
1.2666666666666666
1.1666666666666667
1.0333333333333332
0.9666666666666667
0.8333333333333333
0.7000000000000001
0.6000000000000001
0.43333333333333335
0.3333333333333333
0.26666666666666666
0.16666666666666666
0.10000000000000002
0.06666666666666667
0.03333333333333333
0.0
0.0
0.0
0.0
0.0
0.0
0.0
0.0
0.0
0.0
0.0
0.0
0.03333333333333333
0.03333333333333333
0.06666666666666667
0.10000000000000002
0.13333333333333333
0.13333333333333333
0.2
0.2
0.2333333333333333
0.26666666666666666
0.26666666666666666
0.30000000000000004
0.3333333333333333
0.3333333333333333
0.3333333333333333
0.4000000000000001
0.3666666666666667
0.4333333333333333
0.4666666666666667
0.4666666666666667
0.43333333333333335
0.4666666666666667
0.4666666666666667
0.4666666666666666
0.4333333333333333
0.4666666666666667
0.43333333333333335
0.43333333333333335
0.5
0.5
0.5333333333333333
0.5666666666666667
0.5666666666666667
0.6000000000000001
0.6333333333333334
0.5666666666666667
0.6333333333333334
0.6333333333333334
0.5666666666666667
0.5666666666666667
0.6333333333333334
0.6000000000000001
0.5666666666666667
0.5333333333333333
0.5666666666666667
0.5333333333333333
0.5000000000000001
0.5333333333333333
0.5333333333333333
0.5333333333333333
0.5333333333333333
0.5
0.6000000000000001
0.6000000000000001
0.6000000000000001
0.7333333333333334
0.7333333333333334
0.7666666666666666
0.7666666666666666
0.8
0.7333333333333334
0.8000000000000002
0.6666666666666666
0.6666666666666666
0.6000000000000001
0.5
0.5333333333333333
0.4
0.3666666666666666
0.3666666666666667
0.3333333333333333
0.26666666666666666
0.30000000000000004
0.29999999999999993
0.3666666666666666
0.4
0.3666666666666667
0.4666666666666667
0.5
0.4666666666666666
0.5333333333333333
0.5333333333333333
0.5
0.5000000000000001
0.4666666666666667
0.4000000000000001
0.4000000000000001
0.30000000000000004
0.23333333333333334
0.2
0.13333333333333333
0.1
0.13333333333333333
0.13333333333333333
0.13333333333333333
0.13333333333333333
0.13333333333333333
0.16666666666666666
0.26666666666666666
0.3333333333333333
0.3333333333333333
0.3666666666666667
0.4000000000000001
0.3666666666666667
0.3666666666666667
0.4
0.4666666666666668
0.4666666666666667
0.4333333333333334
0.4
0.4333333333333334
0.4333333333333334
0.4000000000000001
0.4666666666666667
0.43333333333333335
0.4333333333333334
0.3333333333333333
0.3333333333333333
0.26666666666666666
0.23333333333333334
0.2333333333333333
0.2
0.16666666666666666
0.1
0.1
0.06666666666666667
0.06666666666666667
0.06666666666666667
0.06666666666666667
0.10000000000000002
0.06666666666666667
0.10000000000000002
0.10000000000000002
0.13333333333333333
0.13333333333333333
0.16666666666666666
0.2333333333333333
0.2
0.2
0.2
0.23333333333333334
0.23333333333333334
0.26666666666666666
0.29999999999999993
0.4
0.4333333333333333
0.4
0.5
0.6000000000000001
0.5666666666666667
0.5666666666666667
0.5666666666666667
0.5666666666666667
0.5333333333333333
0.4666666666666667
0.4000000000000001
0.4000000000000001
0.3333333333333333
0.26666666666666666
0.30000000000000004
0.4000000000000001
0.4
0.43333333333333335
0.4000000000000001
0.4000000000000001
0.4666666666666667
0.43333333333333335
0.4666666666666666
0.4666666666666667
0.4666666666666667
0.3333333333333333
0.29999999999999993
0.2333333333333333
0.2333333333333333
0.2
0.13333333333333333
0.2333333333333333
0.16666666666666666
0.23333333333333334
0.20000000000000004
0.29999999999999993
0.36666666666666675
0.4666666666666667
0.4666666666666667
0.5333333333333333
0.6000000000000001
0.5333333333333333
0.6666666666666666
0.6666666666666666
0.6666666666666666
0.6333333333333334
0.6333333333333334
0.5333333333333333
0.5666666666666667
0.5333333333333333
0.5
0.4666666666666667
0.4000000000000001
0.4
0.4333333333333333
0.4
0.3333333333333333
0.3666666666666667
0.3666666666666667
0.3333333333333333
0.30000000000000004
0.3333333333333333
0.26666666666666666
0.16666666666666666
0.13333333333333333
0.2
0.3333333333333333
0.30000000000000004
0.26666666666666666
0.26666666666666666
0.26666666666666666
0.29999999999999993
0.29999999999999993
0.29999999999999993
0.3333333333333333
0.26666666666666666
0.13333333333333333
0.13333333333333333
0.16666666666666666
0.2333333333333333
0.29999999999999993
0.26666666666666666
0.3333333333333333
0.4000000000000001
0.4333333333333334
0.40000000000000013
0.4666666666666667
0.4666666666666667
0.4666666666666668
0.4000000000000001
0.3333333333333333
0.3333333333333333
0.26666666666666666
0.2
0.16666666666666666
0.2
0.13333333333333333
0.13333333333333333
0.13333333333333333
0.16666666666666666
0.26666666666666666
0.2333333333333333
0.3333333333333333
0.3333333333333333
0.3666666666666666
0.3333333333333333
0.3666666666666667
0.3666666666666667
0.3333333333333333
0.3333333333333333
0.2333333333333333
0.26666666666666666
0.2
0.2
0.13333333333333333
0.16666666666666666
0.13333333333333333
0.16666666666666666
0.16666666666666666
0.16666666666666666
0.2
0.16666666666666666
0.13333333333333333
0.13333333333333333
0.2
0.2
0.23333333333333334
0.23333333333333334
0.26666666666666666
0.26666666666666666
0.30000000000000004
0.30000000000000004
0.3333333333333333
0.3666666666666667
0.29999999999999993
0.26666666666666666
0.2333333333333333
0.2333333333333333
0.2
0.16666666666666666
0.13333333333333333
0.16666666666666666
0.16666666666666666
0.16666666666666666
0.16666666666666666
0.23333333333333334
0.26666666666666666
0.23333333333333334
0.23333333333333334
0.26666666666666666
0.26666666666666666
0.2333333333333333
0.2333333333333333
0.2333333333333333
0.26666666666666666
0.2
0.16666666666666666
0.16666666666666666
0.16666666666666666
0.2
0.16666666666666666
0.16666666666666666
0.16666666666666666
0.20000000000000004
0.26666666666666666
0.30000000000000004
0.30000000000000004
0.3666666666666667
0.3666666666666667
0.3333333333333333
0.4
0.4666666666666666
0.43333333333333335
0.4
0.4333333333333333
0.4666666666666666
0.5666666666666667
0.5333333333333333
0.6000000000000001
0.6666666666666666
0.6000000000000001
0.6333333333333334
0.8333333333333336
0.8666666666666668
0.8000000000000003
0.7666666666666668
0.7666666666666667
0.8
0.8
0.8000000000000002
0.8333333333333335
0.8333333333333333
0.6666666666666666
0.7333333333333332
0.6666666666666666
0.6666666666666667
0.6333333333333334
0.6000000000000001
0.5666666666666667
0.5333333333333334
0.5000000000000001
0.43333333333333335
0.5
0.3666666666666666
0.4666666666666667
0.5000000000000001
0.43333333333333335
0.43333333333333335
0.43333333333333335
0.4333333333333334
0.5000000000000002
0.5333333333333334
0.5333333333333333
0.5666666666666667
0.5
0.5
0.5666666666666667
0.5666666666666667
0.6000000000000001
0.5666666666666667
0.5333333333333333
0.5
0.4333333333333334
0.4
0.4333333333333334
0.3666666666666667
0.3333333333333333
0.3333333333333333
0.26666666666666666
0.26666666666666666
0.26666666666666666
0.2333333333333333
0.20000000000000004
0.26666666666666666
0.29999999999999993
0.3333333333333333
0.29999999999999993
0.26666666666666666
0.3333333333333333
0.30000000000000004
0.30000000000000004
0.30000000000000004
0.3333333333333333
0.26666666666666666
0.20000000000000004
0.20000000000000004
0.23333333333333334
0.23333333333333334
0.2333333333333333
0.26666666666666666
0.29999999999999993
0.3333333333333333
0.29999999999999993
0.29999999999999993
0.29999999999999993
0.29999999999999993
0.4
0.4666666666666667
0.4333333333333334
0.4333333333333334
0.3666666666666667
0.4
0.4666666666666666
0.4666666666666666
0.5
0.5
0.3666666666666666
0.3333333333333333
0.29999999999999993
0.29999999999999993
0.29999999999999993
0.26666666666666666
0.2333333333333333
0.2333333333333333
0.16666666666666666
0.13333333333333333
0.2
0.26666666666666666
0.26666666666666666
0.3333333333333333
0.3666666666666666
0.4666666666666666
0.5
0.5
0.5
0.5666666666666667
0.5333333333333333
0.4666666666666666
0.5
0.5000000000000001
0.5000000000000001
0.40000000000000013
0.3333333333333333
0.36666666666666675
0.36666666666666675
