# Supplementary material for: Obesity dysregulates feeding-evoked response dynamics in hypothalamic satiety neurons
Source: Sci Rep. 2025 Oct 14;15:35837. doi: 10.1038/s41598-025-19800-2 (PMC12521569; doi:10.1038/s41598-025-19800-2)
Supplement: Supplementary file 2 — Supplementary Material 2. [file 41598_2025_19800_MOESM2_ESM.zip › Fig 1/Fig 1ef NCD and HFD/mean_licking_MPK145_16.csv]

0.3125
0.46875
0.3125
0.3125
0.375
0.41666666666666663
0.4464285714285714
0.4296875
0.4513888888888889
0.46875
0.43750000000000006
0.43750000000000006
0.46875
0.43750000000000006
0.40625
0.37500000000000006
0.3125
0.34375
0.31249999999999994
0.24999999999999997
0.28125
0.21875
0.21875
0.21875
0.21875
0.1875
0.21875
0.15625
0.125
0.15625
0.1875
0.21875
0.24999999999999997
0.24999999999999997
0.24999999999999997
0.24999999999999997
0.21875000000000003
0.28125
0.28125
0.28125
0.25
0.28125
0.28125
0.3125
0.3125
0.34374999999999994
0.375
0.34374999999999994
0.34374999999999994
0.3125
0.28125
0.28125
0.21875000000000003
0.1875
0.15625
0.125
0.125
0.09375000000000001
0.125
0.125
0.15625
0.125
0.15625
0.15625
0.15625
0.15625
0.15625
0.1875
0.15625
0.21875
0.21875
0.1875
0.18750000000000003
0.18750000000000003
0.18750000000000003
0.21875
0.18750000000000003
0.15625
0.15625
0.125
0.09375000000000001
0.125
0.09375000000000001
0.125
0.125
0.09375
0.09375
0.09375
0.09375
0.0625
0.0625
0.03125
0.0625
0.0625
0.0625
0.0625
0.0625
0.0625
0.0625
0.0625
0.0625
0.0625
0.46875000000000006
0.7187500000000002
1.0625000000000007
1.4062500000000002
1.6250000000000004
1.9062500000000004
2.3125
2.7499999999999996
3.0624999999999996
3.2812500000000004
3.2812500000000004
3.5625
3.750000000000001
3.8749999999999996
4.3125
4.562500000000002
4.625000000000002
4.9375
5.21875
5.499999999999999
5.78125
5.687499999999998
5.84375
6.1875
6.031249999999999
6.062499999999998
6.15625
5.999999999999998
6.0625
6.093749999999999
6.031249999999999
6.187499999999999
6.0
5.687500000000001
5.718749999999999
5.624999999999998
5.562500000000003
5.375000000000001
5.0625
4.90625
4.656249999999999
4.312499999999998
4.25
4.03125
3.906249999999999
3.906249999999999
3.75
3.625
3.7187499999999996
3.7499999999999996
3.75
3.8437499999999996
3.8437499999999996
3.84375
3.8124999999999987
3.593749999999999
3.46875
3.4375
3.312499999999999
3.1562500000000004
2.9374999999999996
2.8125
2.6249999999999996
2.5937499999999996
2.3437499999999996
2.21875
2.125
2.0000000000000004
1.78125
1.78125
1.71875
1.6874999999999998
1.6874999999999998
1.5937500000000002
1.65625
1.8125000000000002
1.8125000000000002
1.9374999999999998
2.0624999999999996
1.9687499999999996
1.875
1.8125000000000002
1.6875000000000004
1.7187499999999998
1.5937500000000002
1.4375
1.40625
1.1562500000000004
1.0312500000000004
0.8750000000000002
0.8437500000000002
0.7187500000000001
0.6562500000000002
0.53125
0.53125
0.4375
0.375
0.5312500000000001
0.53125
0.5937500000000001
0.6875000000000002
0.8125
0.84375
0.9062500000000001
0.90625
0.9375
0.9687500000000002
0.8750000000000001
0.8750000000000002
0.8437500000000002
0.8125000000000002
0.75
0.6875
0.65625
0.6875
0.65625
0.59375
0.59375
0.5625
0.5937500000000001
0.53125
0.5625000000000001
0.5937500000000001
0.53125
0.5
0.5625
0.5625
0.53125
0.46875
0.40625
0.43750000000000006
0.34375
0.28125
0.28125
0.24999999999999997
0.1875
0.21875
0.25
0.28125
0.28125
0.24999999999999997
0.21875
0.21875
0.1875
0.1875
0.1875
0.1875
0.1875
0.21875
0.21875
0.24999999999999997
0.28125
0.31249999999999994
0.31249999999999994
0.34374999999999994
0.34374999999999994
0.4062500000000001
0.43750000000000006
0.37500000000000006
0.46875
0.46875
0.53125
0.59375
0.6249999999999999
0.6249999999999999
0.625
0.5625
0.46875000000000006
0.5
0.40625
0.40625
0.34375
0.28125
0.31250000000000006
0.24999999999999997
0.25
0.25
0.25
0.25
0.25
0.25
0.25
0.21875000000000003
0.15625
0.18750000000000003
0.15625
0.125
0.125
0.09375000000000001
0.125
0.125
0.09375000000000001
0.125
0.125
0.15625
0.15625
0.1875
0.1875
0.1875
0.1875
0.15625
0.1875
0.1875
0.1875
0.15625
0.21875
0.1875
0.1875
0.1875
0.1875
0.21875
0.1875
0.15625
0.1875
0.15625
0.09375000000000001
0.15625
0.15625
0.1875
0.18750000000000003
0.15625
0.15625
0.18750000000000003
0.15625
0.15625
0.18750000000000003
0.125
0.125
0.09375000000000001
0.0625
0.0625
0.0625
0.03125
0.09375000000000001
0.09375000000000001
0.0625
0.0625
0.09375000000000001
0.09375000000000001
0.15625
0.15625
0.1875
0.21875
0.18750000000000003
0.21875
0.28125
0.34375
0.40624999999999994
0.40624999999999994
0.375
0.46875
0.46875
0.53125
0.6249999999999999
0.625
0.5625
0.5625
0.53125
0.5625
0.53125
0.46875
0.49999999999999994
0.40625
0.31250000000000006
0.28125
0.34375
0.3125
0.25
0.21875000000000003
0.24999999999999997
0.24999999999999997
0.21875
0.21875
0.18750000000000003
0.18750000000000003
0.125
0.125
0.125
0.125
0.09375000000000001
0.0625
0.03125
0.03125
0.03125
0.03125
0.03125
0.0
0.0
0.03125
0.03125
0.03125
0.0625
0.09375000000000001
0.09375000000000001
0.09375000000000001
0.125
0.125
0.125
0.09375000000000001
0.09375000000000001
0.09375000000000001
0.09375
0.09375000000000001
0.15625
0.21875
0.18750000000000003
0.25
0.28125
0.28125
0.3125
0.375
0.34375
0.37500000000000006
0.34375
0.3125
0.3125
0.25
0.21875
0.21875
0.1875
0.125
0.125
0.0625
0.09375000000000001
0.0625
0.09375000000000001
0.09375000000000001
0.09375000000000001
0.125
0.125
0.125
0.15625
0.15625
0.125
0.15625
0.125
0.125
0.15625
0.125
0.125
0.15625
0.125
0.1875
0.18750000000000003
0.1875
0.24999999999999997
0.24999999999999997
0.28125
0.28125
0.28125
0.24999999999999997
0.24999999999999997
0.21875000000000003
0.21875
0.1875
0.125
0.15625
0.09375000000000001
0.09375000000000001
0.09375000000000001
0.09375000000000001
0.09375000000000001
0.09375000000000001
0.125
0.125
0.15625
0.1875
0.21875
0.21875
0.21875
0.28125
0.28125
0.28125
0.21875
0.21875
0.28125
0.24999999999999997
0.28125
0.34375
0.34375
0.34375
0.34375
0.3125
0.34375
0.37500000000000006
0.34375
0.37500000000000006
0.3125
0.3125
0.34375
0.3125
0.34375
0.40625
0.37500000000000006
0.34375
0.31249999999999994
0.24999999999999997
0.28125
0.28125
0.24999999999999997
0.21875000000000003
0.1875
0.1875
0.21875000000000003
0.24999999999999997
0.25
0.25
0.24999999999999997
0.1875
0.1875
0.1875
0.1875
0.125
0.09375000000000001
0.09375000000000001
0.09375000000000001
0.125
0.09375
0.125
0.15625
0.15625
0.1875
0.21875
0.28125
0.25
0.21875
0.25
0.25
0.25
0.25
0.25
0.21875
0.21875
0.15625
0.15625
0.18750000000000003
0.125
0.15625
0.15625
0.125
0.15625
0.15625
0.15625
0.1875
0.21875
0.1875
0.21875
0.1875
0.21875000000000003
0.21875000000000003
0.24999999999999997
0.28125
0.24999999999999997
0.24999999999999997
0.24999999999999997
0.24999999999999997
0.24999999999999997
0.24999999999999997
0.21875
0.21875
0.15625
0.125
0.15625
0.125
0.09375000000000001
0.09375000000000001
0.09375000000000001
0.09375000000000001
0.125
0.15625
0.15625
0.1875
0.15625
0.1875
0.24999999999999997
0.3125
0.3125
0.375
0.3125
0.3125
0.375
0.375
0.375
0.46875000000000006
0.43750000000000006
0.4062500000000001
0.4062500000000001
0.40625
0.46875
0.46875
0.46875
0.46875
0.5
0.4375
0.4375
0.4375
0.4375
0.40624999999999994
0.375
