# Supplementary material for: Obesity dysregulates feeding-evoked response dynamics in hypothalamic satiety neurons
Source: Sci Rep. 2025 Oct 14;15:35837. doi: 10.1038/s41598-025-19800-2 (PMC12521569; doi:10.1038/s41598-025-19800-2)
Supplement: Supplementary file 2 — Supplementary Material 2. [file 41598_2025_19800_MOESM2_ESM.zip › Fig 1/Fig 1ef NCD and HFD/mean_licking_MPK145_17.csv]

0.5263157894736842
0.43859649122807015
0.4093567251461988
0.39473684210526316
0.38596491228070173
0.40935672514619886
0.4260651629072681
0.37280701754385964
0.37037037037037035
0.40350877192982465
0.368421052631579
0.43859649122807015
0.43859649122807015
0.49122807017543857
0.5087719298245614
0.5263157894736843
0.49122807017543874
0.5263157894736844
0.5087719298245615
0.5263157894736843
0.5438596491228072
0.47368421052631593
0.4561403508771932
0.38596491228070184
0.36842105263157904
0.3333333333333333
0.38596491228070184
0.36842105263157904
0.36842105263157904
0.3508771929824562
0.3508771929824562
0.3333333333333333
0.40350877192982465
0.42105263157894746
0.4385964912280702
0.47368421052631593
0.42105263157894746
0.4210526315789475
0.42105263157894746
0.368421052631579
0.3859649122807018
0.4035087719298245
0.3157894736842106
0.33333333333333337
0.3508771929824562
0.3333333333333335
0.35087719298245634
0.4035087719298247
0.4035087719298247
0.4736842105263159
0.4912280701754388
0.47368421052631593
0.5614035087719298
0.5263157894736843
0.5263157894736843
0.5438596491228072
0.5087719298245614
0.5263157894736844
0.5438596491228072
0.5263157894736844
0.4912280701754387
0.5438596491228072
0.5087719298245615
0.5263157894736844
0.49122807017543874
0.49122807017543874
0.5087719298245614
0.5263157894736843
0.5263157894736843
0.4912280701754387
0.4912280701754387
0.42105263157894746
0.43859649122807015
0.5087719298245614
0.5087719298245614
0.456140350877193
0.4912280701754387
0.42105263157894735
0.5087719298245614
0.5438596491228072
0.5789473684210528
0.6315789473684212
0.5964912280701755
0.5263157894736845
0.5087719298245617
0.5263157894736845
0.5438596491228072
0.6491228070175441
0.5964912280701756
0.56140350877193
0.56140350877193
0.5438596491228072
0.5263157894736844
0.5789473684210528
0.5789473684210528
0.6140350877192985
0.6140350877192985
0.5087719298245617
0.45614035087719307
0.45614035087719307
0.4385964912280702
0.4736842105263157
0.9649122807017542
1.3859649122807014
1.7543859649122797
2.1578947368421044
2.5263157894736836
2.964912280701755
3.3859649122807034
3.7368421052631593
4.070175438596493
4.438596491228069
4.298245614035087
4.210526315789476
4.228070175438598
4.210526315789474
4.228070175438598
4.157894736842104
4.052631578947368
4.1578947368421035
4.157894736842104
4.157894736842104
4.140350877192981
4.105263157894735
4.017543859649123
4.0175438596491215
3.842105263157895
3.719298245614036
3.631578947368422
3.4561403508771926
3.421052631578947
3.2456140350877187
3.1929824561403515
3.035087719298245
2.894736842105263
2.649122807017542
2.614035087719297
2.491228070175437
2.5614035087719285
2.4912280701754375
2.228070175438596
2.07017543859649
1.8947368421052622
1.7719298245614021
1.684210526315788
1.5964912280701746
1.4385964912280693
1.456140350877192
1.2105263157894728
1.0701754385964906
1.0526315789473677
1.035087719298245
0.9649122807017539
0.9298245614035084
0.964912280701754
0.9473684210526313
0.9473684210526314
0.8421052631578945
0.8771929824561403
0.8421052631578947
0.8596491228070176
0.8421052631578947
0.8596491228070173
0.8771929824561403
0.7719298245614036
0.7543859649122807
0.736842105263158
0.7719298245614036
0.6842105263157896
0.6491228070175441
0.6842105263157895
0.6315789473684212
0.6140350877192982
0.5964912280701754
0.6491228070175439
0.5789473684210527
0.5964912280701756
0.5438596491228073
0.5789473684210529
0.6140350877192985
0.5964912280701755
0.6315789473684212
0.6491228070175441
0.6491228070175441
0.5789473684210529
0.5964912280701756
0.5789473684210528
0.5438596491228072
0.5263157894736843
0.4736842105263158
0.4035087719298247
0.40350877192982465
0.3333333333333335
0.2631578947368422
0.3157894736842107
0.3333333333333335
0.3508771929824562
0.3859649122807018
0.368421052631579
0.3859649122807018
0.368421052631579
0.3508771929824561
0.40350877192982465
0.43859649122807015
0.42105263157894746
0.42105263157894746
0.3508771929824562
0.3508771929824562
0.36842105263157904
0.33333333333333337
0.38596491228070184
0.36842105263157904
0.3508771929824562
0.3157894736842106
0.38596491228070184
0.36842105263157904
0.4210526315789475
0.4035087719298247
0.38596491228070184
0.47368421052631593
0.45614035087719307
0.4912280701754388
0.5438596491228072
0.56140350877193
0.4912280701754387
0.4736842105263158
0.40350877192982465
0.42105263157894746
0.4912280701754387
0.5263157894736844
0.5438596491228072
0.56140350877193
0.49122807017543874
0.4912280701754387
0.4736842105263159
0.4736842105263159
0.49122807017543874
0.456140350877193
0.40350877192982465
0.2807017543859649
0.2280701754385965
0.21052631578947373
0.22807017543859653
0.24561403508771934
0.22807017543859653
0.21052631578947367
0.2280701754385965
0.21052631578947373
0.21052631578947367
0.2631578947368421
0.33333333333333337
0.28070175438596495
0.3157894736842105
0.3508771929824562
0.38596491228070184
0.5263157894736844
0.5789473684210528
0.6842105263157896
0.6842105263157896
0.7543859649122808
0.7192982456140353
0.7368421052631581
0.7543859649122808
0.736842105263158
0.7543859649122808
0.6315789473684212
0.5614035087719298
0.5087719298245615
0.4736842105263158
0.4210526315789475
0.4035087719298247
0.4385964912280704
0.36842105263157904
0.3333333333333335
0.29824561403508776
0.28070175438596495
0.28070175438596495
0.29824561403508776
0.29824561403508776
0.29824561403508776
0.26315789473684215
0.22807017543859653
0.26315789473684215
0.28070175438596495
0.2807017543859649
0.43859649122807015
0.49122807017543874
0.4561403508771932
0.5614035087719299
0.5263157894736842
0.5263157894736842
0.5263157894736842
0.5087719298245614
0.49122807017543857
0.5263157894736842
0.38596491228070173
0.3333333333333333
0.3333333333333333
0.29824561403508776
0.2631578947368421
0.3508771929824562
0.3508771929824562
0.456140350877193
0.4736842105263158
0.5087719298245614
0.543859649122807
0.5964912280701755
0.6315789473684212
0.5964912280701755
0.6140350877192984
0.5263157894736843
0.5087719298245614
0.42105263157894746
0.40350877192982465
0.36842105263157904
0.3508771929824561
0.368421052631579
0.33333333333333337
0.36842105263157904
0.3859649122807018
0.45614035087719307
0.5087719298245614
0.4912280701754387
0.5087719298245614
0.4736842105263159
0.5438596491228072
0.5087719298245614
0.5087719298245615
0.4736842105263159
0.4385964912280704
0.40350877192982465
0.3508771929824561
0.3859649122807018
0.3508771929824562
0.3508771929824562
0.26315789473684215
0.2631578947368421
0.22807017543859648
0.21052631578947367
0.24561403508771934
0.24561403508771934
0.2631578947368421
0.26315789473684215
0.3333333333333335
0.36842105263157904
0.42105263157894746
0.42105263157894746
0.456140350877193
0.4736842105263159
0.47368421052631593
0.5789473684210529
0.6140350877192985
0.6140350877192984
0.6140350877192986
0.6140350877192985
0.5964912280701755
0.5964912280701755
0.5614035087719299
0.5789473684210528
0.5614035087719299
0.45614035087719307
0.40350877192982465
0.38596491228070184
0.3508771929824562
0.3157894736842106
0.3157894736842106
0.3157894736842106
0.368421052631579
0.3508771929824562
0.3508771929824562
0.3508771929824562
0.36842105263157904
0.33333333333333337
0.3157894736842106
0.3333333333333333
0.29824561403508776
0.29824561403508776
0.24561403508771934
0.24561403508771934
0.2280701754385965
0.21052631578947367
0.22807017543859653
0.29824561403508776
0.3157894736842106
0.33333333333333337
0.3157894736842105
0.3157894736842106
0.3508771929824562
0.33333333333333337
0.38596491228070184
0.38596491228070184
0.4035087719298247
0.3157894736842106
0.29824561403508776
0.2631578947368421
0.2807017543859649
0.26315789473684215
0.2631578947368421
0.2807017543859649
0.24561403508771937
0.24561403508771937
0.21052631578947373
0.2280701754385965
0.2807017543859649
0.2807017543859649
0.3157894736842106
0.29824561403508776
0.26315789473684215
0.2280701754385965
0.28070175438596495
0.2807017543859649
0.3157894736842106
0.3157894736842106
0.28070175438596495
0.29824561403508776
0.26315789473684215
0.2807017543859649
0.3157894736842105
0.3859649122807018
0.368421052631579
0.42105263157894735
0.43859649122807015
0.45614035087719296
0.42105263157894735
0.4035087719298245
0.38596491228070173
0.38596491228070173
0.40350877192982465
0.3508771929824561
0.3157894736842105
0.24561403508771934
0.17543859649122806
0.1754385964912281
0.1929824561403509
0.21052631578947373
0.26315789473684215
0.24561403508771934
0.21052631578947373
0.26315789473684215
0.29824561403508776
0.33333333333333337
0.3508771929824561
0.38596491228070184
0.4035087719298247
0.4210526315789475
0.36842105263157904
0.4035087719298247
0.47368421052631593
0.4385964912280704
0.4035087719298247
0.40350877192982465
0.43859649122807015
0.3859649122807018
0.368421052631579
0.3508771929824561
0.368421052631579
0.3157894736842105
0.2807017543859649
0.24561403508771928
0.2631578947368421
0.24561403508771934
0.21052631578947373
0.21052631578947373
0.21052631578947367
0.19298245614035087
0.21052631578947367
0.280701754385965
0.24561403508771937
0.28070175438596495
0.28070175438596495
0.33333333333333337
0.368421052631579
0.40350877192982465
0.4561403508771932
0.4385964912280702
0.40350877192982465
0.3508771929824562
0.3333333333333333
0.3508771929824562
0.40350877192982465
0.3859649122807018
0.3333333333333333
0.2807017543859649
0.28070175438596495
0.3157894736842106
0.38596491228070184
0.4210526315789475
0.47368421052631593
0.4561403508771932
0.4035087719298247
0.38596491228070184
0.4035087719298247
0.47368421052631593
0.4210526315789475
0.4035087719298247
0.38596491228070184
0.36842105263157904
0.3508771929824562
0.3333333333333333
0.36842105263157904
0.36842105263157904
0.4035087719298247
0.4210526315789475
0.4385964912280704
0.4210526315789475
0.4035087719298247
0.4210526315789475
0.4210526315789475
0.5087719298245617
0.4736842105263159
0.4385964912280704
0.4736842105263159
0.38596491228070184
0.38596491228070184
0.4035087719298247
0.4035087719298247
0.4035087719298247
0.3859649122807018
0.36842105263157904
0.4210526315789475
0.4912280701754388
0.4385964912280704
0.5087719298245615
0.49122807017543874
0.5438596491228072
0.5438596491228072
0.5263157894736845
0.5789473684210529
0.5438596491228072
0.5438596491228072
0.5263157894736845
0.5438596491228073
0.5614035087719301
0.5789473684210529
0.5789473684210528
0.5789473684210528
0.5789473684210528
0.5087719298245617
0.5438596491228072
0.47368421052631593
0.5263157894736844
0.49122807017543874
0.4385964912280704
0.4385964912280702
0.4385964912280704
0.49122807017543874
0.5087719298245617
0.5789473684210528
0.5438596491228072
0.6140350877192984
0.543859649122807
0.543859649122807
0.5263157894736843
0.5087719298245614
0.4385964912280702
0.3859649122807018
0.3333333333333335
0.28070175438596495
0.26315789473684215
0.21052631578947373
0.24561403508771934
0.24561403508771934
0.2631578947368421
0.3157894736842105
0.3333333333333333
0.33333333333333337
0.36842105263157904
0.38596491228070184
0.40350877192982465
0.3859649122807018
0.3508771929824562
0.36842105263157904
0.38596491228070184
0.3157894736842106
0.3508771929824561
0.38596491228070184
0.38596491228070184
0.4210526315789475
0.38596491228070184
0.36842105263157904
0.38596491228070173
0.42105263157894746
0.42105263157894746
0.45614035087719307
0.42105263157894735
0.3508771929824561
0.3508771929824561
0.2807017543859649
0.26315789473684215
0.28070175438596495
0.22807017543859653
0.15789473684210523
0.14035087719298245
0.14035087719298245
0.14035087719298245
0.17543859649122806
0.14035087719298245
0.1929824561403509
0.24561403508771937
0.2631578947368422
0.2631578947368422
