# Supplementary material for: Obesity dysregulates feeding-evoked response dynamics in hypothalamic satiety neurons
Source: Sci Rep. 2025 Oct 14;15:35837. doi: 10.1038/s41598-025-19800-2 (PMC12521569; doi:10.1038/s41598-025-19800-2)
Supplement: Supplementary file 2 — Supplementary Material 2. [file 41598_2025_19800_MOESM2_ESM.zip › Fig 1/Fig 1ef NCD and HFD/mean_licking_MPK145_18.csv]

0.2631578947368421
0.13157894736842105
0.08771929824561403
0.06578947368421052
0.05263157894736842
0.043859649122807015
0.03759398496240601
0.03289473684210526
0.05847953216374269
0.10526315789473684
0.10526315789473684
0.13157894736842105
0.15789473684210525
0.15789473684210525
0.1842105263157895
0.2368421052631579
0.3157894736842106
0.3421052631578948
0.34210526315789475
0.34210526315789475
0.3157894736842105
0.28947368421052627
0.2631578947368421
0.2894736842105263
0.2631578947368421
0.2631578947368421
0.18421052631578946
0.15789473684210525
0.13157894736842105
0.10526315789473684
0.13157894736842105
0.13157894736842105
0.15789473684210525
0.15789473684210525
0.18421052631578946
0.21052631578947367
0.23684210526315785
0.2631578947368421
0.34210526315789475
0.34210526315789475
0.368421052631579
0.42105263157894735
0.42105263157894735
0.5
0.5000000000000001
0.5
0.5263157894736842
0.49999999999999994
0.5
0.5263157894736843
0.5
0.4736842105263159
0.4736842105263159
0.4473684210526316
0.42105263157894735
0.36842105263157904
0.34210526315789475
0.39473684210526316
0.3684210526315789
0.3421052631578947
0.3421052631578947
0.3421052631578947
0.42105263157894735
0.42105263157894735
0.42105263157894735
0.4473684210526316
0.4473684210526315
0.4473684210526316
0.4473684210526316
0.5
0.49999999999999994
0.605263157894737
0.5789473684210527
0.5789473684210527
0.605263157894737
0.6052631578947367
0.631578947368421
0.6052631578947367
0.6315789473684212
0.5526315789473686
0.605263157894737
0.5000000000000001
0.44736842105263164
0.36842105263157904
0.36842105263157904
0.3421052631578948
0.2894736842105263
0.2631578947368421
0.21052631578947367
0.21052631578947367
0.15789473684210525
0.15789473684210525
0.15789473684210525
0.23684210526315794
0.23684210526315794
0.2631578947368421
0.2894736842105263
0.2894736842105263
0.28947368421052627
0.34210526315789475
0.34210526315789475
0.4736842105263159
1.0526315789473686
1.3684210526315783
1.9210526315789473
2.2631578947368416
2.6578947368421044
3.1052631578947363
3.4210526315789465
3.815789473684209
4.105263157894735
4.31578947368421
4.236842105263157
4.2105263157894735
4.078947368421051
4.184210526315789
4.368421052631579
4.394736842105263
4.526315789473684
4.421052631578947
4.605263157894735
4.552631578947367
4.342105263157893
4.421052631578945
4.289473684210525
4.131578947368419
3.815789473684208
3.631578947368419
3.421052631578947
3.3684210526315788
3.0789473684210527
2.973684210526315
2.94736842105263
2.7894736842105257
2.657894736842104
2.5526315789473686
2.368421052631578
2.2894736842105257
2.2105263157894735
2.1052631578947367
2.026315789473684
1.8947368421052633
1.7368421052631575
1.5789473684210527
1.5526315789473688
1.3684210526315785
1.394736842105263
1.3157894736842104
1.289473684210526
1.2105263157894735
1.1578947368421053
1.1578947368421053
1.2105263157894735
1.2105263157894735
1.0789473684210524
1.105263157894737
1.0789473684210524
1.0789473684210524
0.9999999999999999
0.9736842105263157
1.026315789473684
1.0526315789473684
0.9473684210526314
0.894736842105263
1.0
1.0263157894736843
1.0263157894736843
1.0
1.0526315789473684
1.0526315789473684
0.9736842105263157
0.9736842105263157
0.9736842105263157
0.9473684210526314
0.9473684210526314
0.8684210526315789
0.8684210526315789
0.8684210526315788
0.7894736842105264
0.7894736842105264
0.7894736842105263
0.7368421052631579
0.7631578947368421
0.7631578947368421
0.6842105263157895
0.6842105263157895
0.6842105263157895
0.605263157894737
0.6052631578947367
0.5263157894736842
0.5263157894736842
0.5000000000000001
0.3947368421052632
0.368421052631579
0.3421052631578948
0.34210526315789475
0.23684210526315785
0.21052631578947367
0.2368421052631579
0.2368421052631579
0.21052631578947367
0.1842105263157895
0.21052631578947367
0.21052631578947367
0.1842105263157895
0.2631578947368421
0.2894736842105264
0.36842105263157904
0.3947368421052633
0.4736842105263159
0.47368421052631593
0.5263157894736842
0.5789473684210527
0.5526315789473685
0.5789473684210527
0.5000000000000001
0.4736842105263159
0.3947368421052633
0.28947368421052627
0.2894736842105263
0.28947368421052627
0.2631578947368421
0.2631578947368421
0.2631578947368421
0.2631578947368421
0.2631578947368421
0.2894736842105263
0.3157894736842105
0.3947368421052632
0.42105263157894746
0.42105263157894735
0.5000000000000001
0.49999999999999994
0.5263157894736842
0.5263157894736842
0.49999999999999994
0.5
0.5
0.4736842105263158
0.42105263157894746
0.44736842105263164
0.4736842105263158
0.4736842105263158
0.4736842105263159
0.4736842105263158
0.4736842105263158
0.5000000000000001
0.5263157894736843
0.5
0.5
0.4736842105263159
0.3947368421052633
0.39473684210526316
0.39473684210526316
0.42105263157894735
0.4736842105263158
0.4473684210526316
0.42105263157894735
0.3947368421052632
0.368421052631579
0.34210526315789475
0.3421052631578948
0.3684210526315789
0.3947368421052632
0.39473684210526316
0.39473684210526316
0.42105263157894735
0.42105263157894746
0.44736842105263164
0.44736842105263164
0.5000000000000001
0.4736842105263159
0.3684210526315789
0.3947368421052633
0.368421052631579
0.3421052631578948
0.34210526315789475
0.368421052631579
0.36842105263157904
0.3947368421052633
0.368421052631579
0.42105263157894746
0.44736842105263164
0.44736842105263164
0.4736842105263159
0.5263157894736842
0.5
0.5789473684210527
0.5789473684210527
0.5789473684210527
0.6578947368421053
0.605263157894737
0.6578947368421053
0.6315789473684212
0.6578947368421053
0.5789473684210528
0.5789473684210528
0.4736842105263159
0.5000000000000002
0.47368421052631593
0.368421052631579
0.368421052631579
0.28947368421052627
0.2631578947368421
0.21052631578947367
0.23684210526315785
0.21052631578947367
0.1842105263157895
0.13157894736842105
0.10526315789473684
0.15789473684210525
0.13157894736842105
0.15789473684210525
0.15789473684210525
0.1578947368421053
0.2894736842105263
0.36842105263157904
0.44736842105263164
0.5263157894736843
0.5263157894736843
0.4736842105263159
0.5
0.5263157894736843
0.5
0.5000000000000001
0.3421052631578948
0.2631578947368421
0.18421052631578946
0.15789473684210525
0.18421052631578946
0.18421052631578946
0.1842105263157895
0.15789473684210525
0.2368421052631579
0.21052631578947367
0.26315789473684215
0.2894736842105263
0.2894736842105263
0.34210526315789475
0.3684210526315789
0.49999999999999994
0.5789473684210527
0.605263157894737
0.5263157894736843
0.5789473684210527
0.5263157894736842
0.5526315789473685
0.6052631578947371
0.5526315789473685
0.5526315789473685
0.5263157894736842
0.44736842105263164
0.42105263157894735
0.4736842105263159
0.5
0.5789473684210527
0.5789473684210527
0.5789473684210527
0.5789473684210527
0.5526315789473685
0.4736842105263159
0.5000000000000001
0.5000000000000001
0.5000000000000001
0.44736842105263164
0.4210526315789475
0.42105263157894735
0.3684210526315789
0.42105263157894735
0.39473684210526316
0.42105263157894735
0.42105263157894735
0.39473684210526316
0.34210526315789475
0.3421052631578947
0.3684210526315789
0.3684210526315789
0.4736842105263158
0.42105263157894746
0.5000000000000002
0.5000000000000001
0.5263157894736842
0.6842105263157896
0.7368421052631581
0.7368421052631582
0.6842105263157896
0.7368421052631581
0.6578947368421053
0.6842105263157896
0.7105263157894737
0.736842105263158
0.7368421052631581
0.6315789473684212
0.6315789473684212
0.6842105263157895
0.6578947368421053
0.6578947368421052
0.7105263157894737
0.7105263157894737
0.6842105263157896
0.631578947368421
0.5789473684210527
0.6578947368421052
0.6578947368421052
0.6052631578947367
0.6578947368421052
0.5789473684210528
0.5263157894736843
0.5000000000000001
0.42105263157894735
0.42105263157894735
0.42105263157894735
0.28947368421052627
0.2631578947368421
0.23684210526315785
0.21052631578947367
0.21052631578947367
0.21052631578947367
0.23684210526315785
0.28947368421052627
0.3947368421052632
0.44736842105263164
0.44736842105263164
0.42105263157894746
0.42105263157894746
0.42105263157894746
0.3947368421052632
0.3947368421052632
0.3157894736842106
0.2631578947368421
0.15789473684210525
0.15789473684210525
0.21052631578947367
0.21052631578947367
0.2631578947368421
0.2894736842105263
0.3684210526315789
0.42105263157894735
0.49999999999999994
0.5789473684210527
0.6315789473684212
0.5789473684210527
0.605263157894737
0.6578947368421052
0.7105263157894737
0.6842105263157895
0.631578947368421
0.605263157894737
0.5789473684210527
0.5526315789473685
0.5789473684210527
0.5789473684210527
0.5789473684210527
0.5263157894736842
0.4736842105263158
0.5263157894736842
0.5263157894736842
0.5526315789473685
0.5526315789473685
0.5789473684210527
0.4736842105263159
0.5263157894736842
0.49999999999999994
0.605263157894737
0.5526315789473685
0.6052631578947367
0.6578947368421052
0.6578947368421052
0.6842105263157894
0.6842105263157895
0.736842105263158
0.736842105263158
0.7368421052631581
0.736842105263158
0.8684210526315789
0.7631578947368423
0.7631578947368423
0.8157894736842107
0.7894736842105264
0.7631578947368423
0.7631578947368423
0.7631578947368423
0.736842105263158
0.7368421052631579
0.6578947368421052
0.6842105263157895
0.6315789473684212
0.5789473684210527
0.631578947368421
0.6052631578947367
0.605263157894737
0.5526315789473686
0.5526315789473686
0.5
0.5263157894736843
0.5526315789473686
0.5526315789473685
0.5
0.42105263157894735
0.42105263157894735
0.42105263157894735
0.42105263157894735
0.4736842105263159
0.4736842105263158
0.42105263157894735
0.3684210526315789
0.39473684210526316
0.44736842105263164
0.4736842105263159
0.5
0.5
0.5
0.42105263157894735
0.39473684210526316
0.42105263157894735
0.42105263157894735
0.42105263157894746
0.3947368421052632
0.3947368421052632
0.39473684210526316
0.42105263157894746
0.42105263157894746
0.4736842105263158
0.4736842105263158
0.44736842105263164
0.42105263157894735
0.39473684210526316
0.3684210526315789
0.368421052631579
0.3684210526315789
0.3157894736842106
0.34210526315789475
0.28947368421052627
0.34210526315789475
0.39473684210526316
0.44736842105263164
0.5000000000000001
0.5263157894736842
0.5526315789473686
0.5526315789473686
0.5263157894736843
0.4736842105263159
0.4736842105263159
0.42105263157894746
0.34210526315789475
0.3157894736842105
0.23684210526315785
0.23684210526315785
0.23684210526315785
0.2631578947368421
0.3157894736842106
0.36842105263157904
0.3947368421052632
0.3947368421052632
0.3947368421052632
0.3947368421052632
0.3947368421052632
0.34210526315789475
0.3157894736842105
0.3157894736842105
0.2631578947368421
0.2631578947368421
0.28947368421052627
0.2631578947368421
0.28947368421052627
0.2631578947368421
0.3157894736842105
0.39473684210526316
0.39473684210526316
0.34210526315789475
0.4473684210526316
0.42105263157894735
0.36842105263157904
0.39473684210526316
0.42105263157894735
0.5000000000000001
0.5000000000000001
0.42105263157894735
0.4473684210526316
0.44736842105263164
0.368421052631579
0.3947368421052632
0.44736842105263164
0.44736842105263164
0.4736842105263159
0.47368421052631593
0.5000000000000001
0.5526315789473685
0.5
0.5263157894736843
0.5526315789473686
0.5526315789473686
0.5526315789473686
0.5789473684210528
0.5263157894736842
0.49999999999999994
0.42105263157894735
0.3684210526315789
0.34210526315789475
0.2894736842105263
0.26315789473684215
