# Supplementary material for: Obesity dysregulates feeding-evoked response dynamics in hypothalamic satiety neurons
Source: Sci Rep. 2025 Oct 14;15:35837. doi: 10.1038/s41598-025-19800-2 (PMC12521569; doi:10.1038/s41598-025-19800-2)
Supplement: Supplementary file 2 — Supplementary Material 2. [file 41598_2025_19800_MOESM2_ESM.zip › Fig 1/Fig 1ef NCD and HFD/mean_licking_MPK145_19.csv]

0.0
0.0
0.06666666666666667
0.05
0.04
0.03333333333333333
0.02857142857142857
0.025
0.022222222222222223
0.06000000000000001
0.1
0.1
0.1
0.13999999999999999
0.16
0.16
0.20000000000000004
0.24
0.28
0.24
0.22000000000000003
0.26
0.24
0.22000000000000003
0.22000000000000003
0.24
0.24000000000000005
0.2
0.16
0.16
0.2
0.18
0.2
0.18
0.16
0.13999999999999999
0.1
0.1
0.1
0.1
0.04
0.04
0.04
0.04
0.04
0.04
0.08
0.08
0.08
0.1
0.1
0.08
0.06000000000000001
0.08
0.08
0.08
0.06000000000000001
0.06000000000000001
0.06000000000000001
0.04
0.04
0.04
0.06000000000000001
0.06000000000000001
0.06000000000000001
0.08
0.06000000000000001
0.06000000000000001
0.08
0.08
0.12
0.12
0.12
0.1
0.1
0.08
0.08
0.08
0.06000000000000001
0.08
0.04
0.1
0.08
0.1
0.12000000000000002
0.14
0.16
0.18000000000000002
0.18000000000000002
0.18000000000000002
0.2
0.16
0.16
0.16
0.14
0.14
0.16
0.13999999999999999
0.13999999999999999
0.13999999999999999
0.16
0.18
0.6200000000000002
0.98
1.2799999999999998
1.6199999999999994
1.8399999999999992
2.2599999999999993
2.56
2.8400000000000003
3.1200000000000006
3.500000000000001
3.479999999999998
3.440000000000001
3.5600000000000005
3.6400000000000006
3.5600000000000014
3.559999999999999
3.600000000000001
3.5400000000000005
3.5800000000000005
3.480000000000001
3.3400000000000007
3.34
3.3000000000000007
3.2199999999999998
3.379999999999999
3.3000000000000003
3.3800000000000003
3.6599999999999993
3.6799999999999997
3.7400000000000007
3.839999999999999
3.919999999999999
3.979999999999999
4.0200000000000005
4.079999999999999
4.139999999999998
4.219999999999999
4.199999999999999
4.28
4.300000000000001
4.34
4.260000000000001
4.3
4.300000000000001
4.180000000000001
4.1
3.8799999999999994
3.7799999999999994
3.7200000000000006
3.6600000000000015
3.580000000000001
3.5800000000000005
3.3200000000000003
3.1599999999999993
3.079999999999999
3.0199999999999996
2.9399999999999995
2.6799999999999984
2.4999999999999996
2.2399999999999993
2.0399999999999996
1.8199999999999998
1.7199999999999995
1.5799999999999994
1.5399999999999991
1.44
1.38
1.36
1.26
1.2600000000000002
1.2199999999999998
1.16
1.1200000000000003
1.1
0.96
0.8400000000000002
0.7400000000000001
0.68
0.6199999999999999
0.62
0.5399999999999999
0.5199999999999999
0.48
0.41999999999999993
0.43999999999999995
0.45999999999999996
0.42000000000000004
0.4600000000000001
0.4200000000000001
0.38000000000000006
0.42000000000000004
0.4
0.4
0.4
0.4
0.4000000000000001
0.5000000000000001
0.42000000000000004
0.44000000000000006
0.44000000000000006
0.42000000000000004
0.42000000000000004
0.4000000000000001
0.38000000000000006
0.3800000000000001
0.34
0.24000000000000005
0.27999999999999997
0.24
0.24000000000000005
0.21999999999999997
0.24
0.24
0.25999999999999995
0.24000000000000005
0.24000000000000005
0.26
0.2
0.2
0.16
0.13999999999999999
0.12
0.1
0.08
0.08
0.08
0.08
0.12
0.13999999999999999
0.16
0.2
0.2
0.2
0.22000000000000006
0.2
0.18
0.16
0.12
0.1
0.12
0.08
0.08
0.1
0.08
0.08
0.1
0.1
0.12
0.13999999999999999
0.12
0.14
0.16
0.18000000000000002
0.18000000000000002
0.2
0.2
0.22000000000000003
0.26000000000000006
0.26000000000000006
0.26000000000000006
0.24000000000000005
0.2
0.18000000000000002
0.19999999999999996
0.18000000000000002
0.2
0.2
0.13999999999999999
0.12000000000000002
0.12000000000000002
0.12000000000000002
0.12000000000000002
0.12000000000000002
0.12000000000000002
0.12000000000000002
0.1
0.12
0.13999999999999999
0.13999999999999999
0.16
0.18
0.2
0.21999999999999997
0.2
0.24
0.24
0.24
0.21999999999999997
0.24
0.2
0.18
0.2
0.16
0.16
0.13999999999999999
0.13999999999999999
0.1
0.1
0.08
0.1
0.1
0.06000000000000001
0.06000000000000001
0.08
0.08
0.06000000000000001
0.06000000000000001
0.06000000000000001
0.06000000000000001
0.04
0.04
0.06000000000000001
0.12000000000000002
0.13999999999999999
0.13999999999999999
0.16
0.18000000000000002
0.18000000000000002
0.18000000000000002
0.22000000000000003
0.24000000000000005
0.22000000000000003
0.16
0.12000000000000002
0.1
0.08
0.06000000000000001
0.06000000000000001
0.08
0.04
0.02
0.02
0.02
0.02
0.02
0.02
0.02
0.04
0.02
0.02
0.04
0.06000000000000001
0.08
0.12000000000000002
0.12000000000000002
0.13999999999999999
0.18
0.18
0.2
0.2
0.18000000000000002
0.2
0.18
0.14
0.16
0.14
0.1
0.1
0.1
0.12
0.12
0.12
0.14
0.16
0.16
0.18
0.18
0.2
0.2
0.2
0.2
0.16
0.16
0.13999999999999999
0.13999999999999999
0.12000000000000002
0.12000000000000002
0.08
0.06000000000000001
0.04
0.04
0.04
0.02
0.02
0.02
0.02
0.02
0.02
0.02
0.02
0.02
0.02
0.02
0.04
0.02
0.02
0.04
0.04
0.04
0.04
0.04
0.06000000000000001
0.06000000000000001
0.04
0.04
0.04
0.02
0.02
0.02
0.02
0.02
0.02
0.02
0.04
0.04
0.04
0.04
0.04
0.04
0.04
0.04
0.02
0.02
0.0
0.0
0.0
0.0
0.0
0.0
0.0
0.02
0.04
0.04
0.04
0.04
0.04
0.06000000000000001
0.06000000000000001
0.06000000000000001
0.06000000000000001
0.08
0.06000000000000001
0.06000000000000001
0.06000000000000001
0.06000000000000001
0.06000000000000001
0.04
0.04
0.04
0.04
0.0
0.0
0.02
0.02
0.02
0.02
0.02
0.02
0.02
0.02
0.04
0.04
0.02
0.02
0.02
0.02
0.02
0.02
0.02
0.02
0.0
0.0
0.0
0.0
0.0
0.0
0.0
0.0
0.0
0.0
0.0
0.0
0.0
0.02
0.02
0.04
0.04
0.04
0.08
0.08
0.12
0.13999999999999999
0.13999999999999999
0.13999999999999999
0.16
0.16
0.18
0.2
0.16
0.16
0.12000000000000002
0.1
0.13999999999999999
0.12000000000000002
0.1
0.1
0.1
0.1
0.1
0.12000000000000002
0.13999999999999999
0.16
0.13999999999999999
0.16
0.18
0.16
0.16
0.16
0.18000000000000002
0.18000000000000002
0.16
0.18000000000000002
0.16
0.16
0.13999999999999999
0.13999999999999999
0.12
0.1
0.08
0.06000000000000001
0.08
0.06000000000000001
0.08
0.08
0.08
0.08
0.08
0.08
0.08
0.08
0.06000000000000001
0.08
0.06000000000000001
0.04
0.04
0.04
0.04
0.04
0.04
0.04
0.04
0.0
0.0
0.02
0.02
0.02
0.02
0.02
0.02
0.02
0.04
0.04
0.06000000000000001
0.04
0.06000000000000001
0.08
0.1
0.16
0.18000000000000002
0.2
0.18000000000000002
0.22000000000000003
0.24
0.24
0.24
0.22000000000000003
0.2
0.13999999999999999
0.12000000000000002
0.12
0.13999999999999999
0.1
0.06000000000000001
0.06000000000000001
0.04
0.04
0.04
0.04
0.04
0.02
0.0
0.0
0.0
0.0
0.0
0.0
0.0
0.0
0.0
