# Supplementary material for: Obesity dysregulates feeding-evoked response dynamics in hypothalamic satiety neurons
Source: Sci Rep. 2025 Oct 14;15:35837. doi: 10.1038/s41598-025-19800-2 (PMC12521569; doi:10.1038/s41598-025-19800-2)
Supplement: Supplementary file 2 — Supplementary Material 2. [file 41598_2025_19800_MOESM2_ESM.zip › Fig 1/Fig 1ef NCD and HFD/mean_licking_MPK145_20.csv]

0.19230769230769232
0.19230769230769232
0.3846153846153846
0.38461538461538464
0.42307692307692313
0.41666666666666663
0.3846153846153846
0.38461538461538464
0.405982905982906
0.40384615384615397
0.40384615384615397
0.40384615384615397
0.3269230769230769
0.30769230769230776
0.2692307692307693
0.26923076923076933
0.2692307692307693
0.2884615384615385
0.2692307692307693
0.2692307692307693
0.2884615384615385
0.3269230769230769
0.34615384615384615
0.3269230769230769
0.3653846153846154
0.34615384615384615
0.326923076923077
0.34615384615384615
0.326923076923077
0.30769230769230776
0.3846153846153847
0.3846153846153847
0.3846153846153847
0.48076923076923084
0.48076923076923084
0.48076923076923084
0.5192307692307694
0.5000000000000001
0.5192307692307694
0.5384615384615387
0.4615384615384617
0.4230769230769232
0.44230769230769246
0.3653846153846155
0.3076923076923077
0.3076923076923077
0.3076923076923077
0.2692307692307693
0.25
0.25000000000000006
0.2307692307692308
0.28846153846153855
0.28846153846153855
0.326923076923077
0.3846153846153847
0.4230769230769232
0.44230769230769246
0.44230769230769246
0.44230769230769246
0.40384615384615397
0.48076923076923095
0.40384615384615397
0.4615384615384617
0.44230769230769235
0.44230769230769235
0.40384615384615397
0.42307692307692313
0.40384615384615397
0.4230769230769232
0.48076923076923084
0.44230769230769246
0.5000000000000001
0.44230769230769246
0.42307692307692313
0.4615384615384616
0.4615384615384616
0.4615384615384616
0.5192307692307693
0.5000000000000001
0.4615384615384617
0.44230769230769235
0.48076923076923084
0.4615384615384617
0.5192307692307694
0.48076923076923095
0.5000000000000002
0.5384615384615385
0.5192307692307693
0.5769230769230771
0.6153846153846155
0.653846153846154
0.6153846153846155
0.653846153846154
0.653846153846154
0.653846153846154
0.6730769230769231
0.6346153846153847
0.7115384615384618
0.7115384615384618
0.730769230769231
0.730769230769231
0.9038461538461539
1.5192307692307685
1.8461538461538454
2.346153846153845
2.6923076923076925
3.0961538461538476
3.4807692307692317
3.788461538461539
4.096153846153847
4.692307692307693
4.884615384615384
4.634615384615385
4.615384615384614
4.461538461538463
4.538461538461539
4.692307692307693
4.730769230769231
4.846153846153848
4.942307692307692
4.692307692307694
4.75
4.71153846153846
4.73076923076923
4.826923076923077
4.673076923076921
4.326923076923077
4.134615384615385
3.865384615384617
3.7307692307692326
3.480769230769232
3.26923076923077
3.096153846153845
2.9615384615384603
2.7115384615384612
2.6346153846153837
2.5576923076923066
2.4038461538461524
2.346153846153845
2.2500000000000004
2.230769230769231
2.173076923076923
2.115384615384616
1.9423076923076923
1.8653846153846152
1.75
1.6346153846153844
1.5769230769230769
1.6153846153846152
1.5
1.480769230769231
1.3846153846153844
1.423076923076923
1.4999999999999996
1.461538461538461
1.461538461538461
1.557692307692307
1.5384615384615379
1.4038461538461535
1.3846153846153841
1.3846153846153841
1.3461538461538456
1.269230769230769
1.173076923076923
1.173076923076923
1.1346153846153848
1.0192307692307692
1.0192307692307692
1.0192307692307692
0.923076923076923
0.8653846153846152
0.8269230769230769
0.7692307692307694
0.730769230769231
0.7307692307692311
0.6923076923076925
0.6923076923076923
0.6346153846153847
0.6153846153846154
0.6153846153846154
0.5384615384615385
0.5384615384615385
0.5192307692307693
0.5
0.4038461538461538
0.3653846153846153
0.326923076923077
0.30769230769230776
0.2884615384615385
0.3269230769230769
0.3846153846153847
0.34615384615384615
0.34615384615384615
0.3269230769230769
0.2884615384615385
0.3076923076923077
0.30769230769230776
0.30769230769230776
0.3076923076923077
0.25000000000000006
0.25000000000000006
0.3269230769230769
0.3269230769230769
0.3846153846153847
0.44230769230769246
0.44230769230769235
0.4615384615384615
0.44230769230769235
0.48076923076923084
0.5576923076923077
0.5
0.4615384615384615
0.48076923076923067
0.4615384615384615
0.4423076923076923
0.44230769230769235
0.38461538461538464
0.38461538461538464
0.3269230769230769
0.24999999999999997
0.2884615384615385
0.2884615384615385
0.26923076923076933
0.2884615384615385
0.26923076923076933
0.2307692307692308
0.26923076923076933
0.2692307692307693
0.2692307692307693
0.30769230769230776
0.2692307692307693
0.2307692307692308
0.21153846153846156
0.17307692307692304
0.15384615384615385
0.17307692307692304
0.15384615384615385
0.15384615384615383
0.17307692307692304
0.1346153846153846
0.1923076923076923
0.21153846153846156
0.25000000000000006
0.25000000000000006
0.26923076923076933
0.2692307692307693
0.25
0.25
0.25000000000000006
0.2692307692307693
0.2115384615384615
0.2307692307692308
0.21153846153846156
0.19230769230769232
0.2115384615384615
0.19230769230769232
0.2307692307692308
0.2692307692307693
0.2307692307692308
0.21153846153846156
0.26923076923076933
0.25
0.24999999999999997
0.24999999999999997
0.2692307692307692
0.2884615384615385
0.2692307692307693
0.23076923076923075
0.23076923076923075
0.25
0.23076923076923075
0.23076923076923075
0.21153846153846156
0.25
0.23076923076923075
0.24999999999999997
0.25
0.25
0.3269230769230769
0.3653846153846153
0.40384615384615397
0.40384615384615397
0.44230769230769246
0.42307692307692313
0.42307692307692313
0.42307692307692313
0.44230769230769235
0.4615384615384617
0.3846153846153847
0.3653846153846154
0.34615384615384615
0.3269230769230769
0.2692307692307693
0.2692307692307692
0.3076923076923077
0.2692307692307692
0.25
0.23076923076923075
0.23076923076923075
0.19230769230769232
0.15384615384615383
0.15384615384615383
0.1923076923076923
0.1923076923076923
0.1346153846153846
0.17307692307692304
0.15384615384615385
0.1346153846153846
0.15384615384615383
0.17307692307692304
0.19230769230769232
0.25000000000000006
0.2115384615384615
0.21153846153846156
0.2307692307692308
0.21153846153846156
0.2692307692307693
0.3076923076923077
0.3269230769230769
0.34615384615384615
0.326923076923077
0.26923076923076933
0.26923076923076933
0.3269230769230769
0.2884615384615385
0.2884615384615385
0.2884615384615385
0.30769230769230765
0.2884615384615385
0.2884615384615385
0.2884615384615385
0.2884615384615385
0.3076923076923077
0.2692307692307693
0.2884615384615385
0.3653846153846153
0.4423076923076923
0.44230769230769235
0.5
0.5576923076923077
0.5384615384615384
0.576923076923077
0.576923076923077
0.5384615384615385
0.5192307692307694
0.4230769230769232
0.3076923076923077
0.2692307692307693
0.2307692307692308
0.1346153846153846
0.17307692307692304
0.15384615384615385
0.1346153846153846
0.17307692307692304
0.19230769230769232
0.19230769230769232
0.17307692307692307
0.17307692307692307
0.1346153846153846
0.15384615384615383
0.1346153846153846
0.1153846153846154
0.1346153846153846
0.09615384615384616
0.09615384615384616
0.1153846153846154
0.1153846153846154
0.1346153846153846
0.1346153846153846
0.15384615384615383
0.15384615384615383
0.15384615384615383
0.1346153846153846
0.1346153846153846
0.13461538461538464
0.1153846153846154
0.1153846153846154
0.09615384615384616
0.11538461538461538
0.07692307692307693
0.09615384615384616
0.1346153846153846
0.2307692307692308
0.2307692307692308
0.2692307692307693
0.2884615384615385
0.30769230769230776
0.30769230769230776
0.3269230769230769
0.38461538461538464
0.3846153846153847
0.34615384615384615
0.34615384615384615
0.40384615384615385
0.38461538461538464
0.38461538461538464
0.3846153846153847
0.3653846153846155
0.326923076923077
0.2692307692307692
0.25
0.2692307692307693
0.17307692307692304
0.1346153846153846
0.09615384615384616
0.09615384615384616
0.07692307692307693
0.11538461538461538
0.13461538461538464
0.13461538461538464
0.11538461538461538
0.09615384615384616
0.09615384615384616
0.09615384615384616
0.11538461538461538
0.09615384615384616
0.1346153846153846
0.15384615384615385
0.1346153846153846
0.21153846153846156
0.2692307692307692
0.2884615384615385
0.2884615384615385
0.28846153846153844
0.30769230769230765
0.3269230769230769
0.3076923076923077
0.2884615384615385
0.3269230769230769
0.2692307692307692
0.2307692307692308
0.25000000000000006
0.26923076923076933
0.25000000000000006
0.25
0.23076923076923075
0.23076923076923075
0.2115384615384615
0.17307692307692304
0.17307692307692304
0.15384615384615385
0.15384615384615385
0.15384615384615385
0.17307692307692304
0.17307692307692307
0.19230769230769232
0.21153846153846156
0.2307692307692308
0.25000000000000006
0.26923076923076933
0.3076923076923077
0.2884615384615385
0.3269230769230769
0.3653846153846155
0.40384615384615385
0.40384615384615397
0.40384615384615397
0.40384615384615397
0.40384615384615397
0.4230769230769232
0.5192307692307694
0.5576923076923078
0.5384615384615387
0.576923076923077
0.576923076923077
0.5961538461538461
0.653846153846154
0.6923076923076923
0.7307692307692306
0.7307692307692306
0.673076923076923
0.7307692307692306
0.7500000000000001
0.7115384615384615
0.7307692307692306
0.7500000000000001
0.7115384615384615
0.6538461538461539
0.6346153846153847
0.673076923076923
0.6346153846153847
0.576923076923077
0.6153846153846153
0.6153846153846153
0.5576923076923077
0.5576923076923077
0.576923076923077
0.5576923076923078
0.576923076923077
0.5384615384615387
0.5384615384615385
0.5192307692307693
0.48076923076923084
0.42307692307692313
0.40384615384615385
0.38461538461538464
0.3269230769230769
0.3653846153846154
0.34615384615384626
0.326923076923077
0.30769230769230776
0.326923076923077
0.3846153846153847
0.40384615384615385
0.5192307692307694
0.5000000000000001
0.48076923076923095
0.4615384615384616
0.44230769230769235
0.44230769230769246
0.4615384615384617
0.4230769230769232
0.326923076923077
0.3653846153846155
0.30769230769230776
0.30769230769230776
0.34615384615384615
0.40384615384615385
0.42307692307692313
0.40384615384615385
0.42307692307692313
0.42307692307692313
0.4807692307692308
0.5192307692307694
0.5000000000000001
0.5576923076923078
0.5769230769230771
0.5576923076923078
0.5769230769230771
0.6346153846153847
0.6153846153846155
0.6346153846153847
0.6153846153846155
0.5192307692307694
0.5192307692307694
0.5000000000000002
0.5000000000000002
0.5000000000000001
0.48076923076923084
0.48076923076923084
0.48076923076923084
0.4615384615384616
0.4615384615384616
0.5384615384615384
0.5576923076923078
0.576923076923077
0.5384615384615387
0.5576923076923078
0.5384615384615385
0.4615384615384616
0.44230769230769235
0.44230769230769235
0.4423076923076923
0.40384615384615385
0.34615384615384626
0.34615384615384615
0.4230769230769232
0.40384615384615397
0.3846153846153847
0.44230769230769235
0.4615384615384616
0.4615384615384616
0.42307692307692313
0.42307692307692313
0.48076923076923084
0.4230769230769232
0.42307692307692313
0.4615384615384616
0.48076923076923084
0.48076923076923084
0.5384615384615385
0.5384615384615385
0.6346153846153846
0.673076923076923
0.6538461538461539
0.7115384615384615
0.6923076923076922
0.6538461538461539
0.673076923076923
0.6923076923076923
0.6346153846153847
0.673076923076923
0.6153846153846153
0.5384615384615384
0.5384615384615385
0.5192307692307693
0.5
0.5192307692307693
0.5576923076923078
0.5192307692307693
0.5384615384615385
0.5576923076923078
0.5192307692307694
0.576923076923077
0.5192307692307694
0.5384615384615387
0.5192307692307694
0.5
0.4423076923076923
0.40384615384615385
0.3461538461538461
