# Supplementary material for: Obesity dysregulates feeding-evoked response dynamics in hypothalamic satiety neurons
Source: Sci Rep. 2025 Oct 14;15:35837. doi: 10.1038/s41598-025-19800-2 (PMC12521569; doi:10.1038/s41598-025-19800-2)
Supplement: Supplementary file 2 — Supplementary Material 2. [file 41598_2025_19800_MOESM2_ESM.zip › Fig 1/Fig 1ef NCD and HFD/mean_licking_MPK147_21.csv]

0.4444444444444445
0.5555555555555556
0.5185185185185186
0.4444444444444445
0.3999999999999999
0.4444444444444444
0.47619047619047616
0.5
0.5185185185185186
0.4888888888888888
0.5111111111111111
0.4444444444444445
0.4444444444444445
0.4444444444444445
0.48888888888888893
0.4666666666666666
0.4222222222222222
0.4222222222222222
0.4222222222222222
0.4444444444444445
0.4222222222222223
0.4222222222222223
0.4222222222222223
0.4222222222222223
0.3555555555555556
0.3555555555555556
0.35555555555555557
0.288888888888889
0.24444444444444446
0.2
0.15555555555555556
0.17777777777777778
0.17777777777777778
0.2
0.2
0.19999999999999996
0.19999999999999996
0.19999999999999996
0.22222222222222224
0.2888888888888889
0.33333333333333337
0.4000000000000001
0.4222222222222222
0.4000000000000001
0.4222222222222223
0.4000000000000001
0.4222222222222222
0.4444444444444445
0.4222222222222222
0.35555555555555557
0.35555555555555557
0.3111111111111111
0.26666666666666666
0.3111111111111111
0.35555555555555557
0.4222222222222222
0.4222222222222222
0.4444444444444445
0.44444444444444453
0.5333333333333334
0.5111111111111111
0.5555555555555557
0.6222222222222225
0.6444444444444446
0.6666666666666666
0.6444444444444444
0.6444444444444444
0.6666666666666666
0.7111111111111111
0.6888888888888889
0.7111111111111111
0.6222222222222222
0.6000000000000001
0.5555555555555556
0.5333333333333332
0.6000000000000001
0.6222222222222222
0.5555555555555557
0.5555555555555556
0.5111111111111112
0.48888888888888893
0.48888888888888893
0.4666666666666667
0.4666666666666667
0.4444444444444445
0.3333333333333333
0.28888888888888886
0.3111111111111111
0.2666666666666667
0.35555555555555557
0.4000000000000001
0.5111111111111112
0.5555555555555557
0.6444444444444446
0.6444444444444446
0.7111111111111111
0.7555555555555555
0.7555555555555554
0.8222222222222221
0.7555555555555555
0.7555555555555558
0.7333333333333334
1.1111111111111112
1.5777777777777775
1.9999999999999996
2.444444444444443
2.955555555555555
3.311111111111109
3.666666666666666
3.999999999999999
4.377777777777777
4.644444444444445
4.488888888888888
4.244444444444445
4.2
4.222222222222221
4.155555555555556
4.28888888888889
4.311111111111112
4.4222222222222225
4.333333333333332
4.444444444444445
4.466666666666667
4.488888888888889
4.466666666666665
4.355555555555556
4.155555555555557
4.022222222222223
3.9333333333333345
3.755555555555557
3.7111111111111117
3.5777777777777784
3.4666666666666677
3.355555555555556
3.2
3.022222222222223
2.8888888888888893
2.777777777777777
2.644444444444443
2.6222222222222213
2.4444444444444433
2.2888888888888874
2.333333333333332
2.377777777777777
2.3555555555555543
2.3111111111111104
2.3333333333333335
2.1999999999999997
2.222222222222222
2.133333333333333
2.177777777777777
2.2888888888888883
2.2222222222222223
2.155555555555555
2.244444444444444
2.155555555555555
2.2222222222222214
2.3555555555555547
2.2888888888888874
2.3333333333333326
2.466666666666666
2.5111111111111093
2.5555555555555545
2.5777777777777766
2.5333333333333323
2.666666666666665
2.5999999999999988
2.4666666666666663
2.533333333333333
2.5999999999999983
2.488888888888888
2.4444444444444433
2.5333333333333323
2.5999999999999988
2.4666666666666655
2.3777777777777764
2.399999999999999
2.422222222222221
2.377777777777777
2.31111111111111
2.4222222222222216
2.2888888888888888
2.2222222222222223
2.088888888888889
2.0888888888888886
2.0888888888888886
2.0222222222222217
1.9333333333333325
1.7777777777777772
1.599999999999999
1.4222222222222214
1.3999999999999992
1.2222222222222217
1.0666666666666664
1.0222222222222221
0.8666666666666668
0.8666666666666667
0.9777777777777776
1.0888888888888888
1.1333333333333333
1.1333333333333333
1.0888888888888888
1.0444444444444443
1.1999999999999997
1.2222222222222219
1.2888888888888885
1.3555555555555554
1.333333333333333
1.333333333333333
1.3555555555555554
1.3555555555555552
1.3777777777777775
1.444444444444444
1.3111111111111107
1.2666666666666666
1.2666666666666666
1.1111111111111107
1.0666666666666662
0.9333333333333333
0.8444444444444446
0.7777777777777779
0.8000000000000002
0.7333333333333334
0.7555555555555558
0.7111111111111112
0.7333333333333334
0.7555555555555559
0.666666666666667
0.7333333333333336
0.7555555555555559
0.7111111111111112
0.6222222222222225
0.6000000000000001
0.6444444444444446
0.6666666666666667
0.6666666666666667
0.6000000000000001
0.6222222222222225
0.5555555555555557
0.5333333333333334
0.5111111111111112
0.5111111111111113
0.5333333333333334
0.4222222222222222
0.4222222222222222
0.3333333333333333
0.3111111111111111
0.2888888888888889
0.26666666666666666
0.2444444444444444
0.2444444444444444
0.2222222222222222
0.17777777777777778
0.17777777777777778
0.15555555555555556
0.17777777777777778
0.24444444444444446
0.3111111111111112
0.3777777777777779
0.4222222222222223
0.4222222222222223
0.48888888888888893
0.5333333333333334
0.5333333333333334
0.5777777777777778
0.5555555555555557
0.5333333333333334
0.5111111111111112
0.48888888888888893
0.4666666666666667
0.5333333333333334
0.5333333333333335
0.5555555555555557
0.6000000000000001
0.6444444444444446
0.6666666666666667
0.7111111111111114
0.7111111111111114
0.7333333333333336
0.7333333333333335
0.8222222222222225
0.8000000000000002
0.7777777777777779
0.7333333333333334
0.7111111111111111
0.7333333333333334
0.7333333333333334
0.7333333333333334
0.7111111111111112
0.7333333333333334
0.6222222222222222
0.577777777777778
0.5555555555555557
0.577777777777778
0.5111111111111112
0.48888888888888893
0.4222222222222222
0.4000000000000001
0.4
0.33333333333333337
0.3333333333333333
0.35555555555555557
0.4
0.4000000000000001
0.4666666666666667
0.4666666666666667
0.48888888888888893
0.4444444444444445
0.4222222222222222
0.48888888888888893
0.48888888888888893
0.5111111111111112
0.48888888888888893
0.4666666666666668
0.4222222222222223
0.4666666666666667
0.4222222222222223
0.4222222222222223
0.4222222222222223
0.3777777777777779
0.3555555555555556
0.33333333333333337
0.35555555555555557
0.35555555555555557
0.3333333333333333
0.2444444444444444
0.2444444444444444
0.2888888888888889
0.2444444444444444
0.2444444444444444
0.2444444444444444
0.24444444444444446
0.17777777777777778
0.2
0.2222222222222222
0.2444444444444444
0.2444444444444444
0.2
0.24444444444444446
0.2222222222222222
0.2
0.17777777777777778
0.20000000000000004
0.2
0.2
0.2666666666666667
0.288888888888889
0.33333333333333337
0.33333333333333337
0.3555555555555556
0.4444444444444445
0.4444444444444445
0.4444444444444445
0.4222222222222222
0.4000000000000001
0.35555555555555557
0.35555555555555557
0.3777777777777779
0.35555555555555557
0.35555555555555557
0.4000000000000001
0.4222222222222222
0.48888888888888904
0.5555555555555557
0.5555555555555557
0.5777777777777778
0.6666666666666666
0.6666666666666667
0.7111111111111111
0.7111111111111111
0.6444444444444446
0.6444444444444446
0.6000000000000001
0.5555555555555557
0.577777777777778
0.5777777777777778
0.5111111111111112
0.48888888888888893
0.5111111111111112
0.5555555555555556
0.5555555555555556
0.5555555555555557
0.5111111111111112
0.5555555555555557
0.577777777777778
0.577777777777778
0.6222222222222225
0.6666666666666667
0.6000000000000001
0.6000000000000001
0.6444444444444446
0.6666666666666667
0.7333333333333335
0.7333333333333334
0.6888888888888889
0.688888888888889
0.6666666666666667
0.6666666666666667
0.6666666666666667
0.6666666666666667
0.6444444444444446
0.6666666666666665
0.6444444444444444
0.6444444444444446
0.6888888888888889
0.6888888888888889
0.7111111111111111
0.6444444444444446
0.6666666666666667
0.6444444444444446
0.6222222222222222
0.5555555555555555
0.5555555555555556
0.48888888888888893
0.4444444444444445
0.3777777777777777
0.3111111111111111
0.3333333333333333
0.3111111111111111
0.2888888888888889
0.24444444444444446
0.22222222222222224
0.17777777777777778
0.15555555555555556
0.13333333333333333
0.13333333333333333
0.11111111111111112
0.08888888888888889
0.08888888888888889
0.06666666666666668
0.06666666666666668
0.06666666666666668
0.08888888888888889
0.11111111111111112
0.13333333333333333
0.15555555555555556
0.17777777777777778
0.15555555555555556
0.17777777777777778
0.2
0.2
0.2444444444444444
0.2222222222222222
0.24444444444444446
0.288888888888889
0.3111111111111112
0.35555555555555557
0.4
0.37777777777777777
0.37777777777777777
0.4000000000000001
0.4222222222222223
0.48888888888888904
0.4666666666666667
0.4444444444444445
0.4222222222222222
0.3777777777777779
0.33333333333333337
0.4000000000000001
0.4222222222222222
0.4222222222222222
0.35555555555555557
0.3111111111111111
0.3111111111111111
0.2888888888888889
0.288888888888889
0.2888888888888889
0.33333333333333337
0.24444444444444446
0.2222222222222222
0.2
0.2
0.2
0.17777777777777778
0.2
0.2
0.24444444444444446
0.2
0.2
0.2
0.22222222222222224
0.22222222222222224
0.2
0.2
0.15555555555555556
0.15555555555555556
0.08888888888888889
0.13333333333333333
0.17777777777777778
0.17777777777777778
0.19999999999999996
0.24444444444444446
0.2888888888888889
0.35555555555555557
0.37777777777777777
0.4000000000000001
0.4444444444444445
0.4444444444444445
0.48888888888888893
0.5333333333333333
0.5111111111111112
0.5111111111111112
0.48888888888888893
0.4222222222222222
0.44444444444444453
0.4222222222222222
0.4444444444444445
0.4000000000000001
0.35555555555555557
0.3111111111111112
0.2888888888888889
0.2444444444444444
0.2666666666666667
0.288888888888889
0.3111111111111111
0.3777777777777779
0.3777777777777779
0.4
0.4
0.4444444444444445
0.48888888888888893
0.5555555555555556
0.5333333333333333
0.5777777777777777
0.5555555555555555
0.5111111111111112
0.4666666666666666
0.48888888888888893
0.577777777777778
0.6000000000000001
0.6222222222222222
0.622222222222222
0.7111111111111111
0.7555555555555558
0.7999999999999998
0.7777777777777778
0.8222222222222222
0.8
0.7555555555555558
0.7777777777777778
0.7333333333333334
0.7333333333333334
0.6444444444444446
0.5555555555555556
0.5111111111111112
0.5333333333333334
0.5333333333333334
0.6222222222222222
0.6222222222222222
0.5333333333333333
0.5555555555555556
0.5333333333333334
0.5555555555555556
0.5999999999999999
0.6000000000000001
0.5999999999999999
0.5777777777777778
0.48888888888888893
0.48888888888888893
0.48888888888888893
0.48888888888888893
0.5111111111111112
0.5333333333333334
0.5111111111111111
0.5333333333333333
0.5111111111111111
0.5555555555555556
0.6000000000000001
0.5999999999999999
0.6222222222222222
0.577777777777778
0.5333333333333334
0.48888888888888893
0.4666666666666667
0.4222222222222222
0.4666666666666667
0.37777777777777777
0.35555555555555557
0.2666666666666667
0.2666666666666667
0.2666666666666667
0.2666666666666667
0.24444444444444446
0.2666666666666667
0.2888888888888889
0.22222222222222224
0.22222222222222224
0.24444444444444446
0.2888888888888889
0.26666666666666666
0.26666666666666666
0.26666666666666666
0.2888888888888889
0.28888888888888886
0.26666666666666666
0.26666666666666666
0.3111111111111111
0.28888888888888886
0.2666666666666667
0.26666666666666666
0.24444444444444446
