# Supplementary material for: Obesity dysregulates feeding-evoked response dynamics in hypothalamic satiety neurons
Source: Sci Rep. 2025 Oct 14;15:35837. doi: 10.1038/s41598-025-19800-2 (PMC12521569; doi:10.1038/s41598-025-19800-2)
Supplement: Supplementary file 2 — Supplementary Material 2. [file 41598_2025_19800_MOESM2_ESM.zip › Fig 1/Fig 1ef NCD and HFD/mean_licking_MPK147_22.csv]

0.9090909090909092
0.6818181818181818
0.4545454545454545
0.4545454545454546
0.590909090909091
0.6439393939393938
0.5844155844155843
0.6534090909090908
0.7070707070707072
0.6590909090909091
0.6136363636363635
0.6818181818181818
0.7727272727272728
0.7500000000000001
0.7272727272727274
0.7045454545454546
0.75
0.6818181818181821
0.6818181818181819
0.7045454545454545
0.7727272727272727
0.7272727272727274
0.7272727272727274
0.8181818181818181
0.7954545454545457
0.7954545454545456
0.8636363636363636
0.8863636363636364
0.8636363636363636
0.8863636363636364
0.9090909090909092
0.9318181818181817
0.9318181818181817
0.8863636363636364
0.8863636363636364
0.8863636363636364
0.8409090909090909
0.7954545454545454
0.7954545454545456
0.7727272727272728
0.7272727272727274
0.6363636363636362
0.5909090909090909
0.5909090909090908
0.5454545454545454
0.5227272727272727
0.5227272727272727
0.5681818181818183
0.5454545454545455
0.5909090909090909
0.5681818181818181
0.6136363636363638
0.5909090909090908
0.6136363636363635
0.6590909090909092
0.6818181818181819
0.6363636363636365
0.6363636363636365
0.6363636363636365
0.5909090909090909
0.5454545454545454
0.5454545454545454
0.5909090909090909
0.5454545454545455
0.6136363636363638
0.590909090909091
0.7045454545454545
0.7272727272727273
0.7727272727272726
0.8409090909090909
0.9090909090909092
1.0227272727272727
1.0909090909090908
1.2045454545454546
1.2045454545454541
1.2954545454545454
1.2954545454545454
1.4318181818181819
1.4090909090909087
1.477272727272727
1.4999999999999996
1.5454545454545454
1.568181818181818
1.5227272727272723
1.568181818181818
1.5454545454545456
1.5454545454545452
1.477272727272727
1.4545454545454546
1.3863636363636358
1.4545454545454546
1.3636363636363635
1.272727272727273
1.3181818181818181
1.2272727272727275
1.2045454545454546
1.1590909090909092
1.0454545454545454
1.0681818181818183
1.0454545454545454
0.9545454545454546
0.9772727272727272
1.3863636363636362
1.6818181818181817
2.09090909090909
2.522727272727272
2.9545454545454546
3.5000000000000004
3.9090909090909114
4.272727272727275
4.704545454545456
5.06818181818182
5.15909090909091
5.250000000000002
5.31818181818182
5.5227272727272725
5.590909090909088
5.545454545454546
5.590909090909091
5.636363636363636
5.704545454545457
5.704545454545454
5.68181818181818
5.5681818181818175
5.522727272727275
5.227272727272726
4.977272727272728
4.931818181818183
4.795454545454545
4.681818181818183
4.454545454545454
4.477272727272728
4.272727272727272
4.15909090909091
4.15909090909091
4.136363636363637
4.15909090909091
4.068181818181818
4.113636363636363
4.136363636363637
4.090909090909091
4.0227272727272725
4.09090909090909
4.204545454545453
3.954545454545455
3.8636363636363633
3.8636363636363633
3.931818181818183
3.840909090909092
3.8636363636363646
3.9318181818181817
3.795454545454545
3.7499999999999996
3.6363636363636367
3.6136363636363638
3.7045454545454537
3.772727272727272
3.6818181818181817
3.7045454545454537
3.7272727272727266
3.7954545454545445
3.931818181818181
3.9999999999999987
4.136363636363635
4.3636363636363615
4.477272727272727
4.522727272727273
4.568181818181818
4.6136363636363615
4.659090909090908
4.659090909090909
4.545454545454545
4.590909090909092
4.681818181818183
4.590909090909092
4.431818181818182
4.340909090909092
4.340909090909092
4.2272727272727275
4.136363636363637
4.045454545454545
4.045454545454545
3.9090909090909087
3.7045454545454537
3.613636363636363
3.5227272727272716
3.4545454545454546
3.272727272727272
3.136363636363636
2.9090909090909096
2.772727272727273
2.5909090909090904
2.409090909090909
2.2272727272727266
2.136363636363636
2.0227272727272725
1.8181818181818177
1.704545454545454
1.6136363636363635
1.568181818181818
1.4545454545454546
1.409090909090909
1.3863636363636362
1.3636363636363633
1.2727272727272723
1.2045454545454541
1.227272727272727
1.2727272727272725
1.2499999999999998
1.2499999999999998
1.227272727272727
1.2045454545454546
1.25
1.1363636363636362
1.1590909090909092
1.1363636363636367
1.0454545454545454
0.931818181818182
0.931818181818182
0.8636363636363638
0.8863636363636365
0.840909090909091
0.7272727272727274
0.7954545454545456
0.7727272727272728
0.7727272727272728
0.7727272727272728
0.7727272727272728
0.7045454545454546
0.7272727272727274
0.7045454545454548
0.7045454545454548
0.7272727272727274
0.7272727272727274
0.6363636363636365
0.6818181818181819
0.6818181818181821
0.7272727272727274
0.7727272727272728
0.7954545454545456
0.7727272727272728
0.8181818181818185
0.7954545454545456
0.7954545454545454
0.8636363636363636
0.7954545454545454
0.7954545454545453
0.7272727272727274
0.7727272727272728
0.7045454545454545
0.7045454545454545
0.7045454545454545
0.7045454545454545
0.7272727272727274
0.7727272727272728
0.8181818181818181
0.863636363636364
1.0227272727272727
1.0454545454545454
1.1590909090909092
1.1590909090909092
1.272727272727273
1.2954545454545454
1.3181818181818183
1.227272727272727
1.227272727272727
1.2954545454545452
1.1818181818181817
1.1818181818181819
1.1363636363636362
1.2045454545454541
1.1363636363636362
1.1363636363636362
1.1363636363636362
1.1818181818181819
1.2272727272727275
1.1818181818181817
1.25
1.227272727272727
1.2727272727272725
1.3181818181818181
1.409090909090909
1.477272727272727
1.4999999999999996
1.5454545454545452
1.5681818181818177
1.6136363636363635
1.5454545454545452
1.636363636363636
1.5681818181818177
1.568181818181818
1.5227272727272723
1.4772727272727268
1.4545454545454541
1.4318181818181817
1.4318181818181819
1.4318181818181819
1.4318181818181819
1.4090909090909087
1.4318181818181817
1.3636363636363635
1.2499999999999998
1.227272727272727
1.2045454545454546
1.227272727272727
1.1590909090909092
1.0909090909090904
1.068181818181818
0.9772727272727272
0.9090909090909093
0.8409090909090909
0.8636363636363636
0.8636363636363638
0.7954545454545456
0.6818181818181818
0.6818181818181821
0.6363636363636365
0.6590909090909092
0.7045454545454546
0.7727272727272728
0.8181818181818183
0.9318181818181817
0.8636363636363636
0.9772727272727272
1.0454545454545454
1.0454545454545454
1.0909090909090908
1.1136363636363638
1.0909090909090908
1.068181818181818
1.1136363636363638
0.9772727272727275
1.0227272727272727
0.9545454545454546
1.0227272727272727
0.9545454545454546
0.9545454545454545
0.8636363636363636
0.8863636363636365
0.8863636363636364
0.8181818181818183
0.8409090909090909
0.8636363636363636
0.8636363636363636
0.7500000000000001
0.8636363636363636
0.7727272727272727
0.8863636363636364
0.8636363636363638
0.8181818181818185
0.8863636363636367
0.863636363636364
0.8636363636363636
0.9090909090909092
0.9772727272727275
0.931818181818182
1.0454545454545454
1.022727272727273
1.068181818181818
1.1136363636363638
1.1363636363636367
1.1590909090909092
1.1136363636363635
1.0909090909090908
1.0681818181818183
1.0681818181818183
0.9999999999999999
0.9772727272727272
0.9318181818181817
0.8636363636363636
0.7954545454545456
0.75
0.75
0.7272727272727274
0.6590909090909091
0.6590909090909091
0.6818181818181818
0.6363636363636365
0.6363636363636362
0.6590909090909092
0.6136363636363638
0.6136363636363638
0.7045454545454546
0.7045454545454545
0.7727272727272728
0.7727272727272728
0.75
0.7727272727272728
0.7045454545454546
0.6818181818181819
0.7045454545454546
0.7272727272727273
0.6136363636363638
0.5454545454545454
0.4545454545454546
0.3636363636363637
0.3409090909090909
0.29545454545454547
0.29545454545454547
0.31818181818181823
0.2727272727272728
0.25
0.29545454545454547
0.2954545454545455
0.3636363636363637
0.40909090909090906
0.40909090909090906
0.5227272727272727
0.5454545454545454
0.5909090909090909
0.6363636363636362
0.6136363636363638
0.5909090909090909
0.6136363636363635
0.5454545454545454
0.5454545454545454
0.5227272727272727
0.47727272727272724
0.5
0.4545454545454546
0.4545454545454546
0.4772727272727273
0.4772727272727273
0.4772727272727273
0.5909090909090908
0.5909090909090908
0.6590909090909092
0.6363636363636362
0.6136363636363638
0.6363636363636362
0.5909090909090909
0.6363636363636362
0.6136363636363638
0.6136363636363635
0.5681818181818183
0.5681818181818183
0.5454545454545454
0.5227272727272727
0.5
0.5227272727272727
0.6363636363636365
0.6136363636363638
0.7045454545454544
0.7272727272727273
0.7954545454545456
0.8409090909090909
0.8636363636363636
0.9090909090909093
1.0
0.9999999999999999
0.9545454545454546
0.9772727272727272
0.9545454545454546
0.9772727272727272
0.8863636363636364
0.7954545454545457
0.8181818181818183
0.7954545454545456
0.75
0.7954545454545457
0.8181818181818183
0.7727272727272728
0.7727272727272728
0.75
0.75
0.8181818181818181
0.7954545454545454
0.7954545454545456
0.7727272727272728
0.7045454545454545
0.7045454545454545
0.8181818181818181
0.7272727272727274
0.7954545454545454
0.8409090909090909
0.8863636363636364
0.8409090909090908
0.8636363636363635
0.8636363636363635
0.8409090909090908
0.75
0.6818181818181819
0.7500000000000001
0.7045454545454546
0.7272727272727273
0.7045454545454545
0.75
0.7045454545454545
0.75
0.7954545454545454
0.818181818181818
0.8409090909090909
0.8636363636363636
0.8863636363636364
0.8863636363636364
0.9090909090909092
0.9090909090909092
0.9090909090909092
0.8863636363636364
0.8636363636363636
0.931818181818182
0.8863636363636364
0.8636363636363636
0.7727272727272727
0.7045454545454545
0.6590909090909092
0.6136363636363638
0.6136363636363638
0.6136363636363638
0.6136363636363638
0.5454545454545455
0.5681818181818181
0.5909090909090909
0.6818181818181818
0.7045454545454545
0.7272727272727273
0.7500000000000001
0.7272727272727274
0.7727272727272728
0.7727272727272727
0.8181818181818181
0.8409090909090909
0.8409090909090909
0.7499999999999998
0.7727272727272727
0.7272727272727273
0.7500000000000001
0.7954545454545454
0.7272727272727274
0.7954545454545456
0.7727272727272727
0.75
0.7045454545454545
0.7954545454545454
0.7727272727272728
0.7954545454545457
0.7727272727272728
0.7954545454545454
0.8636363636363638
0.7954545454545457
0.9545454545454546
1.0227272727272727
1.1136363636363638
1.1136363636363638
1.2045454545454546
1.2500000000000002
1.4545454545454548
1.4545454545454546
1.5227272727272732
1.6590909090909092
1.568181818181818
1.522727272727273
1.5
1.4545454545454548
1.409090909090909
1.3863636363636365
1.2954545454545454
1.409090909090909
1.409090909090909
1.3863636363636365
1.4318181818181819
1.4545454545454548
1.522727272727273
1.522727272727273
1.477272727272727
1.522727272727273
1.4318181818181817
1.3636363636363635
1.2954545454545454
1.1818181818181819
1.0681818181818183
1.0227272727272727
0.9545454545454546
1.0454545454545452
1.0227272727272725
1.0
0.9999999999999999
1.0227272727272727
1.0454545454545454
1.0909090909090908
1.1590909090909092
1.1818181818181817
1.1590909090909092
1.090909090909091
1.090909090909091
1.0681818181818183
1.090909090909091
1.0227272727272727
0.9772727272727275
0.9772727272727271
0.9090909090909092
0.8409090909090909
0.8409090909090909
0.7727272727272728
0.7954545454545454
0.7954545454545454
0.7727272727272727
0.840909090909091
0.8181818181818181
0.7045454545454545
0.6590909090909091
