# Supplementary material for: Obesity dysregulates feeding-evoked response dynamics in hypothalamic satiety neurons
Source: Sci Rep. 2025 Oct 14;15:35837. doi: 10.1038/s41598-025-19800-2 (PMC12521569; doi:10.1038/s41598-025-19800-2)
Supplement: Supplementary file 2 — Supplementary Material 2. [file 41598_2025_19800_MOESM2_ESM.zip › Fig 1/Fig 1ef NCD and HFD/mean_licking_MPK147_23.csv]

0.8108108108108109
0.6756756756756757
0.6306306306306306
0.7432432432432433
0.7027027027027029
0.7657657657657656
0.6563706563706562
0.7094594594594594
0.7207207207207207
0.6756756756756757
0.6486486486486487
0.6756756756756757
0.6486486486486487
0.5945945945945946
0.6216216216216217
0.5405405405405406
0.5675675675675675
0.5135135135135136
0.4594594594594595
0.4594594594594595
0.40540540540540543
0.3513513513513514
0.32432432432432434
0.2702702702702703
0.21621621621621623
0.21621621621621623
0.18918918918918917
0.13513513513513514
0.13513513513513514
0.10810810810810811
0.16216216216216217
0.13513513513513514
0.13513513513513514
0.16216216216216217
0.16216216216216217
0.16216216216216217
0.18918918918918917
0.21621621621621623
0.24324324324324326
0.27027027027027023
0.2702702702702703
0.2702702702702703
0.32432432432432434
0.35135135135135137
0.35135135135135137
0.3783783783783784
0.35135135135135137
0.37837837837837834
0.3783783783783784
0.40540540540540543
0.4864864864864865
0.5135135135135136
0.5135135135135135
0.48648648648648646
0.5135135135135135
0.5675675675675675
0.5945945945945946
0.6216216216216217
0.6486486486486487
0.6486486486486487
0.6216216216216217
0.6756756756756759
0.6486486486486487
0.7027027027027027
0.7837837837837838
0.7297297297297296
0.8108108108108109
0.8378378378378379
0.8378378378378379
0.918918918918919
0.945945945945946
0.945945945945946
1.0810810810810811
1.1351351351351349
1.1621621621621618
1.189189189189189
1.2162162162162162
1.2432432432432432
1.2702702702702704
1.2162162162162162
1.216216216216216
1.2702702702702704
1.162162162162162
1.135135135135135
1.054054054054054
1.054054054054054
0.9999999999999999
0.9189189189189189
0.918918918918919
0.864864864864865
0.8378378378378379
0.7297297297297298
0.7567567567567568
0.7567567567567569
0.7837837837837838
0.810810810810811
0.7837837837837838
0.8918918918918919
0.8918918918918919
1.0
1.0
1.054054054054054
1.2432432432432432
1.5675675675675669
1.7837837837837833
2.243243243243243
2.8378378378378373
3.135135135135135
3.45945945945946
3.9189189189189184
4.297297297297296
4.621621621621621
5.027027027027026
5.108108108108109
5.162162162162161
5.27027027027027
5.243243243243244
5.405405405405404
5.567567567567568
5.540540540540542
5.72972972972973
5.918918918918918
5.621621621621621
5.621621621621619
5.6756756756756745
5.459459459459458
5.324324324324325
5.135135135135133
5.027027027027025
4.918918918918919
4.675675675675678
4.540540540540542
4.594594594594596
4.540540540540542
4.405405405405405
4.378378378378378
4.27027027027027
4.243243243243243
4.162162162162162
4.054054054054054
3.9459459459459456
3.81081081081081
3.7027027027027026
3.513513513513514
3.6216216216216224
3.513513513513514
3.4324324324324325
3.378378378378377
3.3243243243243246
3.216216216216216
3.216216216216216
3.2702702702702697
3.2432432432432434
3.3783783783783776
3.378378378378378
3.432432432432433
3.4864864864864864
3.486486486486486
3.5135135135135127
3.7297297297297294
3.756756756756756
3.81081081081081
3.9189189189189184
3.864864864864865
3.8918918918918917
3.864864864864865
3.972972972972973
3.9729729729729724
4.0540540540540535
3.9729729729729724
4.027027027027026
4.027027027027027
3.9459459459459456
3.9729729729729724
4.027027027027026
4.027027027027027
3.999999999999999
4.081081081081081
4.027027027027025
3.999999999999999
3.9999999999999996
3.9459459459459456
3.972972972972972
3.972972972972973
3.9189189189189175
3.9459459459459447
3.810810810810809
3.7027027027027017
3.6216216216216197
3.6486486486486474
3.5405405405405395
3.5135135135135127
3.5675675675675667
3.4324324324324307
3.297297297297297
3.0810810810810807
3.0810810810810803
2.9189189189189175
2.7837837837837833
2.6216216216216197
2.486486486486485
2.3243243243243237
2.108108108108108
1.9729729729729724
1.8108108108108105
1.7567567567567568
1.6216216216216217
1.5135135135135134
1.4594594594594597
1.4054054054054053
1.4054054054054048
1.378378378378378
1.2432432432432432
1.2162162162162162
1.189189189189189
1.1081081081081081
1.0270270270270272
1.0810810810810814
1.0000000000000002
0.8918918918918919
0.810810810810811
0.6756756756756757
0.7567567567567568
0.7027027027027027
0.5945945945945945
0.6216216216216216
0.5405405405405406
0.5135135135135135
0.5945945945945946
0.5945945945945946
0.5675675675675678
0.6216216216216218
0.5945945945945946
0.6756756756756759
0.7567567567567568
0.7567567567567568
0.810810810810811
0.7837837837837838
0.7297297297297298
0.7567567567567568
0.7297297297297298
0.7027027027027027
0.6216216216216217
0.5405405405405407
0.5135135135135136
0.5135135135135136
0.5135135135135136
0.4864864864864866
0.4594594594594595
0.43243243243243246
0.4864864864864865
0.48648648648648657
0.48648648648648657
0.45945945945945943
0.43243243243243246
0.4054054054054055
0.40540540540540543
0.40540540540540543
0.40540540540540543
0.40540540540540543
0.32432432432432434
0.35135135135135137
0.40540540540540543
0.40540540540540543
0.40540540540540543
0.4594594594594595
0.45945945945945954
0.5135135135135136
0.5675675675675675
0.5405405405405406
0.5945945945945946
0.5135135135135136
0.45945945945945943
0.4864864864864865
0.4864864864864865
0.43243243243243246
0.40540540540540543
0.35135135135135137
0.2702702702702703
0.24324324324324323
0.21621621621621623
0.24324324324324326
0.24324324324324326
0.24324324324324326
0.21621621621621623
0.1891891891891892
0.16216216216216217
0.13513513513513514
0.10810810810810811
0.10810810810810811
0.08108108108108109
0.08108108108108109
0.05405405405405406
0.02702702702702703
0.05405405405405406
0.05405405405405406
0.05405405405405406
0.05405405405405406
0.05405405405405406
0.05405405405405406
0.08108108108108109
0.05405405405405406
0.05405405405405406
0.10810810810810811
0.10810810810810811
0.10810810810810811
0.13513513513513514
0.18918918918918917
0.21621621621621623
0.2702702702702703
0.2972972972972973
0.32432432432432434
0.3783783783783784
0.4324324324324324
0.48648648648648646
0.5135135135135135
0.5405405405405406
0.5945945945945946
0.6216216216216216
0.6216216216216216
0.6756756756756757
0.6756756756756757
0.6756756756756757
0.5675675675675675
0.5405405405405406
0.5675675675675675
0.5945945945945946
0.5405405405405406
0.5405405405405406
0.5405405405405406
0.5405405405405405
0.6216216216216217
0.5675675675675675
0.6216216216216217
0.5675675675675678
0.5135135135135136
0.5405405405405406
0.5675675675675675
0.5675675675675675
0.5675675675675675
0.5675675675675675
0.5405405405405407
0.6486486486486487
0.6756756756756757
0.7027027027027026
0.7837837837837838
0.8108108108108109
0.7837837837837838
0.8108108108108107
0.8108108108108109
0.7837837837837838
0.7297297297297298
0.7567567567567568
0.7297297297297298
0.7837837837837838
0.7567567567567568
0.7027027027027027
0.7297297297297296
0.7297297297297298
0.7567567567567568
0.7567567567567568
0.7567567567567568
0.7027027027027029
0.7027027027027029
0.6756756756756759
0.6756756756756759
0.6486486486486487
0.6486486486486487
0.6216216216216217
0.5675675675675675
0.5675675675675675
0.5675675675675675
0.5675675675675675
0.5405405405405406
0.5135135135135136
0.5405405405405406
0.5405405405405406
0.5135135135135135
0.45945945945945943
0.4864864864864865
0.4594594594594595
0.5135135135135136
0.5135135135135136
0.5405405405405406
0.5675675675675675
0.5405405405405406
0.5405405405405406
0.5135135135135135
0.5675675675675675
0.5135135135135136
0.5135135135135136
0.4594594594594595
0.3783783783783784
0.3783783783783784
0.32432432432432434
0.32432432432432434
0.2972972972972973
0.27027027027027023
0.27027027027027034
0.27027027027027034
0.2702702702702703
0.24324324324324326
0.2702702702702703
0.24324324324324323
0.24324324324324323
0.21621621621621623
0.21621621621621623
0.24324324324324323
0.2162162162162162
0.2162162162162162
0.18918918918918917
0.18918918918918917
0.18918918918918917
0.1891891891891892
0.1891891891891892
0.18918918918918917
0.18918918918918917
0.16216216216216217
0.16216216216216217
0.18918918918918917
0.18918918918918917
0.2162162162162162
0.21621621621621623
0.18918918918918917
0.21621621621621623
0.24324324324324326
0.2162162162162162
0.24324324324324326
0.2702702702702703
0.2972972972972973
0.32432432432432434
0.32432432432432434
0.40540540540540543
0.4324324324324324
0.4324324324324324
0.37837837837837834
0.40540540540540543
0.4324324324324324
0.37837837837837834
0.37837837837837834
0.3783783783783784
0.4054054054054055
0.3783783783783784
0.3783783783783784
0.4054054054054055
0.43243243243243246
0.45945945945945943
0.43243243243243246
0.4864864864864865
0.45945945945945943
0.4054054054054055
0.4054054054054055
0.35135135135135137
0.35135135135135137
0.2972972972972973
0.2702702702702703
0.24324324324324326
0.21621621621621623
0.1891891891891892
0.1891891891891892
0.1891891891891892
0.16216216216216217
0.13513513513513514
0.13513513513513514
0.13513513513513514
0.16216216216216217
0.16216216216216217
0.18918918918918917
0.24324324324324326
0.24324324324324326
0.2972972972972973
0.32432432432432434
0.40540540540540543
0.3783783783783784
0.43243243243243246
0.45945945945945943
0.4864864864864865
0.4594594594594595
0.45945945945945943
0.5135135135135136
0.5135135135135136
0.5405405405405405
0.5405405405405405
0.5675675675675675
0.5945945945945946
0.5945945945945946
0.5945945945945946
0.6216216216216217
0.6216216216216217
0.5675675675675675
0.5945945945945946
0.6216216216216217
0.5945945945945946
0.6486486486486487
0.6216216216216217
0.5675675675675675
0.5945945945945946
0.5675675675675674
0.5675675675675675
0.5945945945945946
0.5945945945945946
0.5405405405405406
0.5675675675675675
0.5945945945945946
0.6216216216216217
0.6756756756756759
0.6756756756756757
0.7027027027027027
0.7027027027027027
0.6756756756756757
0.6486486486486487
0.6756756756756757
0.6756756756756757
0.6216216216216216
0.5675675675675674
0.5405405405405406
0.5135135135135136
0.5405405405405406
0.48648648648648657
0.48648648648648646
0.5135135135135136
0.45945945945945943
0.43243243243243246
0.43243243243243246
0.4054054054054055
0.4864864864864865
0.45945945945945943
0.45945945945945943
0.45945945945945943
0.4594594594594595
0.40540540540540543
0.43243243243243246
0.4054054054054055
0.3513513513513514
0.3783783783783784
0.2972972972972973
0.27027027027027023
0.24324324324324323
0.2162162162162162
0.2162162162162162
0.2162162162162162
0.2162162162162162
0.2162162162162162
0.24324324324324326
0.24324324324324326
0.2702702702702703
0.3513513513513513
0.35135135135135137
0.40540540540540543
0.45945945945945943
0.4594594594594595
0.5135135135135135
0.5945945945945945
0.6216216216216216
0.7297297297297299
0.7297297297297299
0.7567567567567567
0.7837837837837838
0.8378378378378377
0.8108108108108109
0.8918918918918919
0.8648648648648648
0.8378378378378379
0.8648648648648647
0.8108108108108109
0.8108108108108109
0.7837837837837838
0.7567567567567567
0.7027027027027027
0.7027027027027027
0.6756756756756757
0.6486486486486487
0.6486486486486487
0.6486486486486487
0.6486486486486487
0.6486486486486487
0.6486486486486487
0.6756756756756757
0.6756756756756757
0.7027027027027027
0.6756756756756757
0.7297297297297296
0.7027027027027026
0.7297297297297298
0.7027027027027027
0.8108108108108109
0.7567567567567568
0.8108108108108109
0.8648648648648648
0.8378378378378377
0.8648648648648648
0.8918918918918919
0.8378378378378379
0.864864864864865
0.8918918918918919
0.7837837837837838
0.9189189189189189
0.9189189189189189
0.918918918918919
0.8648648648648649
0.783783783783784
