# Supplementary material for: Obesity dysregulates feeding-evoked response dynamics in hypothalamic satiety neurons
Source: Sci Rep. 2025 Oct 14;15:35837. doi: 10.1038/s41598-025-19800-2 (PMC12521569; doi:10.1038/s41598-025-19800-2)
Supplement: Supplementary file 2 — Supplementary Material 2. [file 41598_2025_19800_MOESM2_ESM.zip › Fig 1/Fig 1ef NCD and HFD/mean_licking_MPK147_24.csv]

0.975609756097561
0.853658536585366
0.8130081300813008
0.6707317073170732
0.6341463414634146
0.5691056910569104
0.5226480836236934
0.5792682926829269
0.7046070460704608
0.8048780487804881
0.7804878048780489
0.8048780487804879
0.8292682926829269
0.8292682926829269
0.878048780487805
0.9268292682926831
0.9268292682926831
0.902439024390244
0.7560975609756099
0.6097560975609757
0.5609756097560976
0.5365853658536586
0.4878048780487805
0.5365853658536586
0.46341463414634154
0.4878048780487805
0.5365853658536586
0.46341463414634143
0.4878048780487805
0.5121951219512195
0.5121951219512195
0.4878048780487806
0.4878048780487805
0.41463414634146345
0.4390243902439025
0.3902439024390244
0.3902439024390244
0.41463414634146345
0.41463414634146345
0.41463414634146345
0.3902439024390244
0.3658536585365854
0.36585365853658536
0.41463414634146345
0.36585365853658536
0.3170731707317073
0.2682926829268293
0.2439024390243903
0.1951219512195122
0.14634146341463414
0.1951219512195122
0.2439024390243902
0.2439024390243902
0.2439024390243902
0.2682926829268293
0.3414634146341463
0.3902439024390244
0.41463414634146345
0.4878048780487805
0.5365853658536585
0.5853658536585366
0.5365853658536586
0.5609756097560976
0.5609756097560976
0.5609756097560976
0.5121951219512195
0.5121951219512195
0.5121951219512195
0.4390243902439025
0.4390243902439025
0.3902439024390244
0.3902439024390244
0.36585365853658536
0.3414634146341463
0.3902439024390244
0.41463414634146345
0.3902439024390244
0.4390243902439025
0.5121951219512195
0.5121951219512195
0.5121951219512195
0.5365853658536586
0.6097560975609756
0.5853658536585367
0.5609756097560976
0.5365853658536586
0.5365853658536585
0.5121951219512195
0.46341463414634143
0.41463414634146345
0.36585365853658536
0.3170731707317073
0.2195121951219512
0.26829268292682923
0.24390243902439024
0.26829268292682923
0.2195121951219512
0.17073170731707316
0.14634146341463417
0.17073170731707316
0.1951219512195122
0.21951219512195125
0.5853658536585368
1.0487804878048785
1.5853658536585367
1.9999999999999993
2.536585365853658
3.0975609756097566
3.5853658536585375
4.121951219512195
4.7317073170731705
5.26829268292683
5.536585365853658
5.487804878048781
5.512195121951219
5.609756097560976
5.512195121951219
5.414634146341464
5.463414634146341
5.365853658536586
5.2682926829268295
4.97560975609756
4.7804878048780495
4.634146341463415
4.317073170731708
4.048780487804878
3.951219512195123
3.8780487804878043
3.7073170731707314
3.512195121951219
3.2439024390243896
3.268292682926828
3.170731707317072
3.0731707317073162
2.9756097560975596
2.878048780487804
2.6585365853658525
2.536585365853658
2.390243902439024
2.2682926829268286
2.1463414634146334
1.9999999999999993
1.8048780487804872
1.7317073170731705
1.7317073170731712
1.6585365853658534
1.6829268292682922
1.536585365853658
1.4390243902439017
1.4146341463414627
1.536585365853658
1.5121951219512189
1.512195121951219
1.560975609756097
1.536585365853658
1.536585365853658
1.5365853658536581
1.5609756097560972
1.6341463414634143
1.7073170731707314
1.6097560975609753
1.6585365853658531
1.6829268292682922
1.7317073170731703
1.7317073170731703
1.8292682926829265
1.8536585365853653
1.9268292682926826
1.9756097560975607
1.9756097560975607
1.9756097560975607
1.9756097560975605
1.9999999999999993
1.9024390243902436
1.9268292682926826
1.8292682926829265
1.8048780487804876
1.7317073170731703
1.6585365853658531
1.609756097560975
1.6097560975609753
1.5853658536585367
1.5365853658536581
1.5609756097560972
1.585365853658536
1.512195121951219
1.4878048780487798
1.4634146341463408
1.3658536585365852
1.3170731707317072
1.1707317073170729
1.0975609756097557
0.9756097560975612
0.9268292682926832
0.75609756097561
0.75609756097561
0.6829268292682928
0.6097560975609757
0.5853658536585367
0.5365853658536587
0.5853658536585367
0.5853658536585367
0.5853658536585368
0.5609756097560977
0.6097560975609757
0.6341463414634148
0.6829268292682927
0.7073170731707318
0.7073170731707318
0.7073170731707318
0.6829268292682927
0.6829268292682927
0.7073170731707318
0.6585365853658538
0.6341463414634148
0.5853658536585367
0.5365853658536586
0.5121951219512195
0.4878048780487805
0.5365853658536586
0.5365853658536586
0.5365853658536586
0.5121951219512195
0.5365853658536587
0.6097560975609757
0.6097560975609757
0.6341463414634148
0.6341463414634146
0.6341463414634146
0.5365853658536586
0.5121951219512195
0.4878048780487806
0.4878048780487806
0.46341463414634154
0.3902439024390244
0.46341463414634154
0.46341463414634154
0.46341463414634154
0.4878048780487805
0.5609756097560976
0.5853658536585367
0.5609756097560976
0.5365853658536586
0.5121951219512195
0.46341463414634154
0.41463414634146345
0.3902439024390244
0.3658536585365854
0.3902439024390244
0.34146341463414637
0.34146341463414637
0.36585365853658536
0.41463414634146345
0.46341463414634154
0.46341463414634154
0.4878048780487806
0.5121951219512195
0.5121951219512195
0.5121951219512196
0.5121951219512196
0.5121951219512195
0.4878048780487806
0.4390243902439025
0.36585365853658536
0.3902439024390244
0.3414634146341463
0.31707317073170727
0.2926829268292683
0.24390243902439024
0.21951219512195125
0.17073170731707316
0.17073170731707316
0.17073170731707316
0.17073170731707316
0.14634146341463417
0.12195121951219512
0.12195121951219512
0.12195121951219512
0.12195121951219512
0.17073170731707316
0.17073170731707316
0.14634146341463414
0.12195121951219512
0.12195121951219512
0.14634146341463414
0.14634146341463414
0.12195121951219512
0.12195121951219512
0.14634146341463414
0.0975609756097561
0.0975609756097561
0.14634146341463414
0.17073170731707316
0.21951219512195125
0.34146341463414637
0.41463414634146345
0.41463414634146345
0.46341463414634154
0.4390243902439025
0.5121951219512195
0.5609756097560976
0.5365853658536586
0.5609756097560976
0.5853658536585367
0.5121951219512195
0.4390243902439025
0.46341463414634154
0.46341463414634154
0.4878048780487805
0.46341463414634154
0.4390243902439025
0.4390243902439025
0.39024390243902446
0.3658536585365854
0.2926829268292683
0.2926829268292683
0.26829268292682934
0.24390243902439024
0.1951219512195122
0.14634146341463417
0.12195121951219512
0.0975609756097561
0.0975609756097561
0.07317073170731708
0.07317073170731708
0.12195121951219512
0.17073170731707316
0.14634146341463414
0.17073170731707316
0.1951219512195122
0.2195121951219512
0.2195121951219512
0.24390243902439024
0.24390243902439024
0.26829268292682923
0.2926829268292683
0.3170731707317074
0.39024390243902446
0.4390243902439025
0.4878048780487806
0.5853658536585367
0.6341463414634148
0.7073170731707317
0.6829268292682927
0.7073170731707317
0.6829268292682927
0.5853658536585366
0.5365853658536585
0.5121951219512194
0.5121951219512195
0.41463414634146345
0.41463414634146345
0.3658536585365854
0.39024390243902446
0.3658536585365854
0.3658536585365854
0.4146341463414635
0.4390243902439025
0.41463414634146345
0.41463414634146345
0.4390243902439025
0.4390243902439025
0.4390243902439025
0.46341463414634154
0.5121951219512194
0.4878048780487805
0.4878048780487805
0.4390243902439024
0.46341463414634143
0.41463414634146345
0.41463414634146345
0.3902439024390244
0.36585365853658536
0.3414634146341463
0.3414634146341463
0.3414634146341463
0.31707317073170727
0.3414634146341463
0.2926829268292683
0.2926829268292683
0.24390243902439024
0.21951219512195125
0.21951219512195125
0.24390243902439024
0.1951219512195122
0.24390243902439024
0.21951219512195125
0.21951219512195125
0.2439024390243902
0.2682926829268293
0.2926829268292683
0.3170731707317073
0.2926829268292683
0.26829268292682923
0.2682926829268293
0.24390243902439024
0.24390243902439024
0.2439024390243902
0.26829268292682923
0.24390243902439024
0.2682926829268293
0.2682926829268293
0.34146341463414637
0.34146341463414637
0.36585365853658536
0.3902439024390244
0.3902439024390244
0.4390243902439025
0.41463414634146345
0.4390243902439025
0.41463414634146345
0.4390243902439025
0.3658536585365854
0.41463414634146345
0.3902439024390244
0.36585365853658536
0.41463414634146345
0.3658536585365854
0.3658536585365854
0.3170731707317073
0.3170731707317073
0.2682926829268293
0.2926829268292683
0.2682926829268293
0.2682926829268293
0.2195121951219512
0.17073170731707316
0.14634146341463414
0.17073170731707316
0.1951219512195122
0.1951219512195122
0.24390243902439024
0.2195121951219512
0.1951219512195122
0.1951219512195122
0.1951219512195122
0.2195121951219512
0.2439024390243902
0.2195121951219512
0.1951219512195122
0.1951219512195122
0.17073170731707316
0.2195121951219512
0.2195121951219512
0.24390243902439024
0.2682926829268293
0.24390243902439024
0.24390243902439024
0.21951219512195125
0.21951219512195125
0.1951219512195122
0.17073170731707316
0.12195121951219512
0.0975609756097561
0.04878048780487805
0.024390243902439025
0.024390243902439025
0.0
0.024390243902439025
0.024390243902439025
0.04878048780487805
0.04878048780487805
0.0975609756097561
0.14634146341463417
0.14634146341463417
0.1951219512195122
0.24390243902439024
0.3414634146341463
0.3902439024390244
0.46341463414634143
0.4878048780487805
0.5609756097560976
0.5365853658536586
0.5365853658536587
0.6097560975609757
0.5853658536585367
0.6097560975609757
0.5365853658536586
0.5121951219512195
0.5365853658536587
0.4878048780487806
0.4878048780487805
0.5609756097560976
0.5853658536585368
0.5609756097560976
0.6341463414634146
0.6585365853658537
0.6829268292682927
0.6829268292682927
0.6341463414634146
0.6829268292682926
0.7073170731707317
0.6585365853658537
0.6585365853658537
0.6829268292682927
0.6585365853658538
0.6829268292682926
0.7073170731707317
0.7317073170731707
0.7560975609756098
0.8048780487804879
0.7317073170731707
0.7804878048780488
0.7804878048780488
0.7317073170731707
0.7317073170731708
0.7073170731707318
0.6341463414634146
0.6097560975609757
0.5853658536585367
0.5121951219512195
0.5365853658536586
0.4878048780487805
0.4878048780487805
0.5121951219512196
0.5121951219512196
0.5121951219512195
0.5609756097560975
0.5609756097560975
0.5609756097560976
0.5853658536585367
0.5853658536585367
0.6097560975609756
0.5853658536585367
0.6097560975609757
0.6585365853658537
0.5609756097560976
0.5365853658536586
0.5609756097560976
0.5365853658536586
0.5609756097560976
0.5365853658536586
0.5121951219512195
0.5609756097560976
0.5609756097560976
0.4878048780487806
0.5365853658536586
0.5853658536585367
0.5365853658536586
0.5853658536585367
0.5365853658536587
0.5853658536585367
0.5853658536585367
0.5121951219512195
0.5121951219512195
0.5365853658536586
0.5853658536585366
0.5365853658536586
0.5609756097560975
0.5365853658536586
0.5365853658536586
0.5121951219512195
0.4878048780487805
0.4878048780487805
0.4390243902439025
0.41463414634146334
0.34146341463414637
0.3902439024390244
0.3902439024390244
0.3902439024390244
0.41463414634146345
0.41463414634146345
0.5121951219512195
0.5121951219512195
0.5121951219512195
0.5365853658536586
0.6097560975609756
0.6097560975609756
0.6341463414634146
0.6341463414634146
0.6585365853658537
0.6585365853658537
0.6097560975609756
0.6341463414634148
0.7073170731707318
0.7073170731707318
0.7073170731707317
0.7073170731707318
0.6829268292682927
0.7073170731707319
0.7317073170731708
0.7560975609756099
0.7317073170731709
0.7560975609756099
0.7073170731707319
0.7073170731707318
0.6341463414634148
0.6097560975609757
0.6585365853658537
0.6585365853658538
0.6097560975609757
0.6829268292682927
0.7317073170731708
0.6829268292682927
0.7804878048780488
0.7560975609756098
0.8292682926829269
0.8536585365853657
0.8536585365853657
0.9024390243902438
0.8536585365853657
