# Supplementary material for: Obesity dysregulates feeding-evoked response dynamics in hypothalamic satiety neurons
Source: Sci Rep. 2025 Oct 14;15:35837. doi: 10.1038/s41598-025-19800-2 (PMC12521569; doi:10.1038/s41598-025-19800-2)
Supplement: Supplementary file 2 — Supplementary Material 2. [file 41598_2025_19800_MOESM2_ESM.zip › Fig 1/Fig 1ef NCD and HFD/mean_licking_MPK147_25.csv]

0.0
0.0
0.0
0.07142857142857142
0.11428571428571428
0.14285714285714285
0.12244897959183673
0.14285714285714285
0.15873015873015872
0.17142857142857143
0.22857142857142856
0.3142857142857143
0.34285714285714286
0.34285714285714286
0.4
0.45714285714285713
0.5142857142857143
0.5142857142857143
0.5142857142857143
0.5428571428571429
0.5428571428571429
0.48571428571428577
0.48571428571428577
0.5142857142857142
0.4857142857142857
0.4
0.37142857142857144
0.3714285714285715
0.34285714285714286
0.3142857142857142
0.2571428571428571
0.2571428571428571
0.2857142857142857
0.2571428571428571
0.22857142857142856
0.22857142857142856
0.22857142857142856
0.22857142857142856
0.2571428571428571
0.2571428571428571
0.2857142857142857
0.2857142857142857
0.2571428571428572
0.2571428571428571
0.2571428571428571
0.3142857142857143
0.3142857142857143
0.2857142857142857
0.2857142857142857
0.2571428571428571
0.22857142857142856
0.22857142857142854
0.2571428571428571
0.2571428571428571
0.2571428571428571
0.2571428571428571
0.22857142857142856
0.2571428571428571
0.2571428571428572
0.2857142857142857
0.3142857142857143
0.3142857142857143
0.2857142857142857
0.2857142857142857
0.2571428571428571
0.22857142857142856
0.22857142857142856
0.22857142857142856
0.2
0.22857142857142856
0.22857142857142856
0.2857142857142857
0.2857142857142857
0.3142857142857143
0.34285714285714286
0.4
0.48571428571428577
0.48571428571428577
0.5142857142857142
0.4857142857142857
0.48571428571428577
0.42857142857142866
0.4
0.4
0.4000000000000001
0.37142857142857144
0.34285714285714286
0.37142857142857144
0.4285714285714287
0.4857142857142859
0.5428571428571429
0.5999999999999999
0.6571428571428571
0.6000000000000001
0.6571428571428571
0.6571428571428574
0.6571428571428573
0.6285714285714286
0.5714285714285714
0.5714285714285715
0.5142857142857143
0.6285714285714286
0.9714285714285718
1.4857142857142858
1.9714285714285709
2.457142857142856
2.771428571428571
3.2571428571428567
3.6285714285714277
4.0857142857142845
4.457142857142856
4.742857142857141
4.771428571428571
4.771428571428571
4.542857142857142
4.457142857142856
4.457142857142856
4.285714285714285
4.0857142857142845
3.828571428571428
3.7428571428571416
3.5428571428571414
3.257142857142856
2.9999999999999987
2.799999999999999
2.4571428571428555
2.3428571428571416
2.1428571428571415
2.1714285714285704
2.0571428571428565
1.885714285714285
1.7428571428571424
1.6571428571428566
1.5142857142857138
1.3999999999999992
1.3428571428571423
1.2000000000000002
1.1428571428571428
1.0285714285714287
0.8857142857142859
0.8571428571428572
0.7714285714285717
0.8000000000000002
0.7714285714285716
0.7428571428571429
0.7714285714285716
0.7428571428571429
0.6857142857142857
0.6857142857142857
0.8
0.8285714285714285
0.8571428571428572
0.942857142857143
1.0
1.1142857142857143
1.1142857142857143
1.1428571428571428
1.2857142857142856
1.2857142857142856
1.1999999999999997
1.1714285714285717
1.2857142857142856
1.2285714285714282
1.1142857142857143
1.1428571428571428
1.1714285714285713
1.1714285714285713
1.0571428571428572
1.0285714285714287
1.1142857142857145
1.0571428571428574
0.942857142857143
0.857142857142857
0.8857142857142858
0.8
0.7714285714285716
0.7142857142857142
0.6857142857142857
0.6857142857142857
0.6285714285714284
0.6571428571428573
0.5714285714285714
0.5714285714285714
0.5428571428571429
0.5142857142857142
0.4571428571428571
0.4285714285714286
0.4
0.34285714285714286
0.2857142857142857
0.22857142857142856
0.2571428571428571
0.2571428571428571
0.22857142857142856
0.22857142857142856
0.22857142857142856
0.2
0.2
0.2
0.2
0.2
0.17142857142857143
0.17142857142857143
0.17142857142857143
0.17142857142857143
0.17142857142857143
0.17142857142857143
0.17142857142857143
0.17142857142857143
0.17142857142857143
0.14285714285714285
0.14285714285714285
0.11428571428571428
0.11428571428571428
0.08571428571428572
0.05714285714285714
0.05714285714285714
0.05714285714285714
0.02857142857142857
0.0
0.0
0.0
0.02857142857142857
0.02857142857142857
0.05714285714285714
0.05714285714285714
0.08571428571428572
0.08571428571428572
0.08571428571428572
0.08571428571428572
0.08571428571428572
0.08571428571428572
0.05714285714285714
0.05714285714285714
0.02857142857142857
0.02857142857142857
0.02857142857142857
0.02857142857142857
0.05714285714285714
0.08571428571428572
0.08571428571428572
0.11428571428571428
0.11428571428571428
0.14285714285714285
0.17142857142857143
0.2
0.17142857142857143
0.22857142857142854
0.2
0.17142857142857143
0.17142857142857143
0.14285714285714285
0.14285714285714285
0.11428571428571428
0.08571428571428572
0.08571428571428572
0.08571428571428572
0.05714285714285714
0.08571428571428572
0.11428571428571428
0.14285714285714285
0.14285714285714285
0.14285714285714285
0.14285714285714285
0.14285714285714285
0.11428571428571428
0.11428571428571428
0.11428571428571428
0.08571428571428572
0.05714285714285714
0.02857142857142857
0.02857142857142857
0.02857142857142857
0.05714285714285714
0.08571428571428572
0.08571428571428572
0.11428571428571428
0.08571428571428572
0.08571428571428572
0.11428571428571428
0.11428571428571428
0.14285714285714285
0.14285714285714285
0.14285714285714285
0.11428571428571428
0.14285714285714285
0.14285714285714285
0.14285714285714285
0.17142857142857143
0.14285714285714285
0.14285714285714285
0.11428571428571428
0.11428571428571428
0.08571428571428572
0.08571428571428572
0.05714285714285714
0.02857142857142857
0.02857142857142857
0.0
0.0
0.0
0.05714285714285714
0.08571428571428572
0.08571428571428572
0.08571428571428572
0.08571428571428572
0.08571428571428572
0.08571428571428572
0.08571428571428572
0.08571428571428572
0.08571428571428572
0.02857142857142857
0.0
0.0
0.02857142857142857
0.05714285714285714
0.05714285714285714
0.05714285714285714
0.05714285714285714
0.05714285714285714
0.05714285714285714
0.05714285714285714
0.05714285714285714
0.05714285714285714
0.02857142857142857
0.0
0.0
0.0
0.0
0.0
0.0
0.0
0.0
0.02857142857142857
0.02857142857142857
0.05714285714285714
0.05714285714285714
0.05714285714285714
0.05714285714285714
0.05714285714285714
0.05714285714285714
0.05714285714285714
0.05714285714285714
0.02857142857142857
0.02857142857142857
0.0
0.02857142857142857
0.02857142857142857
0.02857142857142857
0.02857142857142857
0.02857142857142857
0.02857142857142857
0.02857142857142857
0.02857142857142857
0.02857142857142857
0.02857142857142857
0.0
0.0
0.0
0.02857142857142857
0.02857142857142857
0.02857142857142857
0.02857142857142857
0.05714285714285714
0.05714285714285714
0.08571428571428572
0.11428571428571428
0.11428571428571428
0.11428571428571428
0.08571428571428572
0.11428571428571428
0.14285714285714285
0.14285714285714285
0.14285714285714285
0.17142857142857143
0.17142857142857143
0.17142857142857143
0.2
0.2
0.22857142857142854
0.2
0.17142857142857143
0.17142857142857143
0.14285714285714285
0.11428571428571428
0.08571428571428572
0.05714285714285714
0.02857142857142857
0.02857142857142857
0.0
0.0
0.02857142857142857
0.02857142857142857
0.02857142857142857
0.02857142857142857
0.02857142857142857
0.02857142857142857
0.02857142857142857
0.02857142857142857
0.02857142857142857
0.02857142857142857
0.0
0.02857142857142857
0.05714285714285714
0.05714285714285714
0.11428571428571428
0.17142857142857143
0.22857142857142856
0.2571428571428571
0.3142857142857143
0.34285714285714286
0.4
0.4
0.4
0.4
0.3714285714285714
0.34285714285714286
0.3142857142857143
0.2857142857142857
0.22857142857142856
0.2
0.17142857142857143
0.14285714285714285
0.11428571428571428
0.11428571428571428
0.08571428571428572
0.05714285714285714
0.02857142857142857
0.02857142857142857
0.05714285714285714
0.08571428571428572
0.05714285714285714
0.05714285714285714
0.08571428571428572
0.11428571428571428
0.14285714285714285
0.17142857142857143
0.17142857142857143
0.2
0.2
0.17142857142857143
0.2
0.2
0.2
0.17142857142857143
0.17142857142857143
0.17142857142857143
0.17142857142857143
0.14285714285714285
0.14285714285714285
0.14285714285714285
0.11428571428571428
0.14285714285714285
0.14285714285714285
0.14285714285714285
0.14285714285714285
0.11428571428571428
0.11428571428571428
0.11428571428571428
0.11428571428571428
0.14285714285714285
0.2
0.17142857142857143
0.14285714285714285
0.17142857142857143
0.14285714285714285
0.14285714285714285
0.14285714285714285
0.14285714285714285
0.11428571428571428
0.08571428571428572
0.05714285714285714
0.05714285714285714
0.08571428571428572
0.11428571428571428
0.11428571428571428
0.14285714285714285
0.14285714285714285
0.17142857142857143
0.17142857142857143
0.2
0.2
0.2
0.2
0.14285714285714285
0.17142857142857143
0.14285714285714285
0.2
0.17142857142857143
0.17142857142857143
0.14285714285714285
0.11428571428571428
0.11428571428571428
0.08571428571428572
0.08571428571428572
0.08571428571428572
0.08571428571428572
0.02857142857142857
0.05714285714285714
0.05714285714285714
0.05714285714285714
0.05714285714285714
0.05714285714285714
0.08571428571428572
0.11428571428571428
0.08571428571428572
0.08571428571428572
0.08571428571428572
0.05714285714285714
0.08571428571428572
0.11428571428571428
0.11428571428571428
0.11428571428571428
0.08571428571428572
0.08571428571428572
0.08571428571428572
0.08571428571428572
0.08571428571428572
0.11428571428571428
0.08571428571428572
0.08571428571428572
0.11428571428571428
0.11428571428571428
0.11428571428571428
0.11428571428571428
0.11428571428571428
0.17142857142857143
0.2
0.22857142857142856
0.2857142857142857
0.2857142857142857
0.2857142857142857
0.34285714285714286
0.37142857142857144
0.34285714285714286
0.4
0.3714285714285714
0.3714285714285714
0.3142857142857143
0.2857142857142857
0.3142857142857143
0.2857142857142857
0.2571428571428571
0.2571428571428571
0.3142857142857143
0.34285714285714286
0.34285714285714286
0.34285714285714286
0.4
0.3714285714285714
0.3714285714285714
0.4
0.4285714285714286
0.4285714285714286
0.3714285714285714
0.3142857142857143
0.3142857142857143
0.3142857142857143
0.2857142857142857
0.34285714285714286
0.3142857142857143
0.34285714285714286
0.34285714285714286
0.4
0.4857142857142857
0.4857142857142857
0.4857142857142857
0.5142857142857142
0.5428571428571428
0.5428571428571429
0.5714285714285714
0.5714285714285714
0.5428571428571429
0.5142857142857143
0.4285714285714286
0.4857142857142857
0.5142857142857142
0.5142857142857142
0.5142857142857142
0.5142857142857142
0.45714285714285713
0.4857142857142857
0.5142857142857142
0.5142857142857142
0.5428571428571429
0.4571428571428571
0.4285714285714286
0.3714285714285714
0.3142857142857143
0.2571428571428571
0.2571428571428571
0.17142857142857143
0.11428571428571428
0.05714285714285714
0.02857142857142857
0.02857142857142857
0.0
0.0
0.0
0.0
0.0
