# Supplementary material for: Obesity dysregulates feeding-evoked response dynamics in hypothalamic satiety neurons
Source: Sci Rep. 2025 Oct 14;15:35837. doi: 10.1038/s41598-025-19800-2 (PMC12521569; doi:10.1038/s41598-025-19800-2)
Supplement: Supplementary file 2 — Supplementary Material 2. [file 41598_2025_19800_MOESM2_ESM.zip › Fig 1/Fig 1ef NCD and HFD/mean_licking_MPK147_26.csv]

1.5217391304347827
1.4130434782608694
1.3768115942028984
1.1956521739130435
1.2608695652173916
1.304347826086956
1.3043478260869565
1.2228260869565217
1.2077294685990336
1.1956521739130432
1.217391304347826
1.1956521739130432
1.108695652173913
1.2391304347826089
1.152173913043478
1.108695652173913
1.1304347826086956
1.152173913043478
1.152173913043478
1.1956521739130432
1.0869565217391304
1.108695652173913
1.2391304347826089
1.1521739130434783
1.1304347826086956
1.1304347826086956
1.1304347826086956
1.1956521739130435
1.217391304347826
1.1739130434782608
1.2391304347826084
1.2391304347826084
1.1521739130434785
1.173913043478261
1.2391304347826089
1.2608695652173911
1.2608695652173916
1.2391304347826084
1.2391304347826084
1.3478260869565215
1.3043478260869565
1.2826086956521738
1.3043478260869568
1.282608695652174
1.2826086956521738
1.3043478260869565
1.2608695652173911
1.326086956521739
1.304347826086956
1.1739130434782605
1.2826086956521738
1.3478260869565215
1.3478260869565217
1.3695652173913042
1.391304347826087
1.3695652173913042
1.4347826086956523
1.3478260869565215
1.3695652173913042
1.4130434782608694
1.2826086956521738
1.2608695652173911
1.304347826086956
1.2826086956521738
1.2608695652173911
1.2391304347826089
1.1086956521739126
1.217391304347826
1.1739130434782608
1.1956521739130435
1.2608695652173911
1.282608695652174
1.2608695652173911
1.2391304347826089
1.2608695652173911
1.2608695652173911
1.3260869565217392
1.2391304347826089
1.304347826086956
1.3478260869565215
1.326086956521739
1.304347826086956
1.326086956521739
1.3695652173913042
1.3695652173913042
1.4782608695652175
1.5217391304347825
1.5869565217391302
1.5869565217391304
1.5217391304347825
1.5217391304347823
1.5
1.4565217391304344
1.4999999999999996
1.5
1.391304347826087
1.3695652173913042
1.2391304347826084
1.1956521739130435
1.1521739130434783
1.2608695652173911
1.2391304347826084
1.6739130434782608
2.130434782608694
2.499999999999999
2.9999999999999982
3.3695652173913038
3.978260869565217
4.521739130434782
4.891304347826086
5.282608695652174
5.891304347826089
5.869565217391306
5.804347826086957
5.91304347826087
5.826086956521738
5.956521739130435
5.847826086956522
5.673913043478262
5.782608695652176
5.73913043478261
5.543478260869565
5.478260869565217
5.391304347826086
5.434782608695653
5.391304347826087
5.3478260869565215
5.195652173913042
5.239130434782608
5.1521739130434785
5.152173913043477
5.021739130434782
5.108695652173912
5.0217391304347805
4.913043478260867
4.739130434782607
4.695652173913042
4.760869565217389
4.652173913043477
4.565217391304349
4.3478260869565215
4.326086956521738
4.108695652173914
4.086956521739131
3.84782608695652
3.8695652173913038
3.7391304347826098
3.521739130434783
3.5217391304347823
3.5
3.5434782608695663
3.630434782608697
3.7391304347826098
3.8913043478260883
4.1521739130434785
4.282608695652176
4.413043478260871
4.760869565217393
4.869565217391304
5.108695652173914
5.3478260869565215
5.543478260869565
5.739130434782609
5.869565217391305
5.869565217391306
6.130434782608698
6.108695652173914
6.065217391304349
6.195652173913046
6.15217391304348
6.021739130434783
5.978260869565219
5.956521739130435
5.782608695652173
5.869565217391305
5.673913043478262
5.586956521739132
5.478260869565218
5.195652173913043
5.043478260869566
4.91304347826087
4.630434782608697
4.32608695652174
4.152173913043479
3.6304347826086945
3.4347826086956514
3.2391304347826075
2.8695652173913033
2.7391304347826084
2.3478260869565215
2.1956521739130435
2.043478260869565
1.8695652173913038
1.6956521739130428
1.739130434782608
1.5434782608695652
1.3478260869565215
1.3913043478260867
1.260869565217391
1.326086956521739
1.1739130434782605
1.1086956521739126
1.0217391304347823
0.9782608695652174
0.9347826086956519
0.9130434782608694
0.9347826086956519
0.9347826086956518
0.9130434782608696
0.8913043478260871
0.8695652173913043
0.8043478260869565
0.8260869565217392
0.8478260869565217
0.8695652173913043
0.782608695652174
0.8043478260869565
0.782608695652174
0.7826086956521741
0.7391304347826089
0.782608695652174
0.8260869565217392
0.8695652173913043
0.8043478260869565
0.673913043478261
0.6956521739130437
0.6956521739130437
0.6521739130434784
0.6521739130434783
0.6739130434782609
0.7173913043478263
0.7173913043478262
0.6739130434782608
0.7173913043478262
0.7608695652173914
0.782608695652174
0.782608695652174
0.7826086956521737
0.7391304347826088
0.782608695652174
0.6739130434782612
0.6304347826086958
0.5869565217391305
0.5869565217391306
0.565217391304348
0.5217391304347827
0.43478260869565233
0.4565217391304349
0.4565217391304349
0.39130434782608714
0.4565217391304348
0.4130434782608696
0.4565217391304349
0.391304347826087
0.3695652173913044
0.4130434782608696
0.43478260869565216
0.4130434782608696
0.4130434782608696
0.391304347826087
0.3043478260869566
0.3043478260869566
0.23913043478260868
0.21739130434782608
0.21739130434782605
0.15217391304347824
0.17391304347826086
0.10869565217391304
0.06521739130434784
0.13043478260869568
0.17391304347826086
0.1956521739130435
0.1956521739130435
0.21739130434782608
0.1956521739130435
0.21739130434782608
0.2391304347826087
0.2608695652173913
0.2826086956521739
0.2608695652173913
0.2391304347826087
0.21739130434782608
0.23913043478260868
0.2391304347826087
0.2826086956521739
0.34782608695652184
0.34782608695652184
0.3695652173913044
0.4130434782608696
0.391304347826087
0.43478260869565233
0.5
0.5434782608695653
0.565217391304348
0.5869565217391306
0.608695652173913
0.608695652173913
0.5869565217391305
0.5869565217391305
0.6086956521739131
0.5434782608695652
0.5434782608695652
0.6086956521739131
0.5869565217391304
0.5652173913043478
0.4782608695652174
0.4347826086956521
0.43478260869565216
0.391304347826087
0.391304347826087
0.4782608695652174
0.4565217391304348
0.391304347826087
0.4130434782608696
0.4130434782608696
0.4565217391304348
0.4782608695652174
0.5434782608695653
0.6086956521739131
0.6304347826086958
0.5652173913043478
0.6086956521739131
0.5869565217391306
0.6304347826086955
0.673913043478261
0.6956521739130435
0.7391304347826088
0.7173913043478262
0.6956521739130435
0.6521739130434783
0.7391304347826088
0.782608695652174
0.7608695652173912
0.7391304347826088
0.6521739130434783
0.6521739130434783
0.6521739130434783
0.6304347826086958
0.6304347826086956
0.6956521739130435
0.6304347826086956
0.5652173913043478
0.5869565217391304
0.5434782608695652
0.608695652173913
0.5869565217391305
0.5217391304347826
0.5652173913043478
0.565217391304348
0.5
0.5434782608695653
0.5217391304347827
0.5217391304347827
0.5434782608695653
0.5434782608695653
0.5217391304347827
0.5652173913043478
0.5652173913043478
0.5869565217391305
0.6304347826086958
0.6086956521739131
0.6956521739130435
0.7391304347826088
0.8043478260869564
0.8260869565217392
0.8695652173913047
0.8913043478260873
0.8695652173913047
0.9347826086956524
0.9565217391304348
0.9347826086956524
0.8913043478260871
0.9130434782608698
0.8913043478260873
0.9347826086956523
0.9347826086956523
0.9347826086956523
0.9347826086956523
0.8260869565217392
0.8043478260869565
0.8043478260869565
0.8043478260869565
0.7826086956521738
0.826086956521739
0.7391304347826088
0.7391304347826088
0.7608695652173915
0.8260869565217392
0.8913043478260871
0.847826086956522
0.8478260869565218
0.8043478260869565
0.7608695652173914
0.6956521739130435
0.7608695652173914
0.739130434782609
0.782608695652174
0.7391304347826088
0.6304347826086958
0.6956521739130437
0.7391304347826088
0.7391304347826088
0.8043478260869565
0.8260869565217392
0.7608695652173915
0.782608695652174
0.7391304347826089
0.6956521739130437
0.7608695652173916
0.6956521739130435
0.6304347826086958
0.6304347826086958
0.6086956521739132
0.5434782608695653
0.5869565217391306
0.5000000000000002
0.43478260869565216
0.43478260869565216
0.4130434782608695
0.4782608695652175
0.565217391304348
0.5869565217391306
0.5434782608695653
0.6086956521739132
0.5869565217391305
0.673913043478261
0.7173913043478262
0.7391304347826089
0.7608695652173915
0.8043478260869568
0.7608695652173914
0.7608695652173915
0.8260869565217394
0.7608695652173915
0.7608695652173915
0.8043478260869568
0.7608695652173915
0.8695652173913047
0.8260869565217394
0.7391304347826088
0.7391304347826089
0.7608695652173915
0.7173913043478263
0.7173913043478262
0.6956521739130437
0.6086956521739131
0.6956521739130435
0.5652173913043478
0.5869565217391305
0.565217391304348
0.5869565217391306
0.5869565217391306
0.565217391304348
0.6086956521739132
0.6086956521739132
0.6304347826086958
0.5217391304347827
0.5869565217391305
0.5652173913043478
0.6086956521739131
0.6086956521739131
0.5652173913043478
0.5217391304347826
0.4782608695652174
0.47826086956521735
0.4565217391304348
0.4565217391304348
0.43478260869565233
0.43478260869565233
0.43478260869565233
0.4130434782608696
0.4130434782608696
0.5434782608695652
0.5434782608695652
0.5869565217391305
0.6086956521739131
0.6956521739130435
0.7391304347826088
0.782608695652174
0.8478260869565217
0.8695652173913047
0.8913043478260869
0.8695652173913043
1.0217391304347825
0.9999999999999999
1.0869565217391304
1.0652173913043477
1.0434782608695652
1.0869565217391304
1.0869565217391304
1.0217391304347825
1.0217391304347823
1.0217391304347825
0.8478260869565217
0.9347826086956522
0.8043478260869565
0.8478260869565218
0.8695652173913043
0.8260869565217392
0.8260869565217392
0.8695652173913043
0.9130434782608694
0.8695652173913043
0.9782608695652172
0.9130434782608696
0.9999999999999998
0.9782608695652172
0.9782608695652174
0.9565217391304347
0.9347826086956522
0.9130434782608696
0.9347826086956522
0.9565217391304347
0.8913043478260871
0.9130434782608698
0.9347826086956523
0.8695652173913047
0.847826086956522
0.9347826086956523
0.9782608695652174
1.0652173913043474
1.043478260869565
1.0652173913043477
1.152173913043478
1.1086956521739126
1.108695652173913
1.1956521739130432
1.2608695652173916
1.2173913043478262
1.173913043478261
1.1956521739130437
1.1521739130434783
1.2608695652173911
1.2391304347826084
1.3478260869565215
1.326086956521739
1.3478260869565217
1.2391304347826084
1.391304347826087
1.391304347826087
1.391304347826087
1.4565217391304346
1.2826086956521738
1.304347826086956
1.2608695652173911
1.260869565217391
1.2391304347826084
1.3478260869565217
1.217391304347826
1.282608695652174
1.1956521739130435
1.1739130434782608
1.304347826086956
1.3695652173913042
1.391304347826087
1.391304347826087
1.4347826086956523
1.3695652173913042
1.4347826086956523
1.3695652173913042
1.5
1.5217391304347827
1.4782608695652175
1.4347826086956519
1.4565217391304346
1.391304347826087
1.391304347826087
1.4347826086956523
1.4565217391304346
1.5
1.4347826086956523
1.391304347826087
1.3913043478260867
1.3043478260869565
1.2608695652173911
1.3478260869565217
1.2608695652173911
1.217391304347826
1.2391304347826084
1.1521739130434783
1.152173913043478
1.1521739130434783
1.1304347826086956
1.1304347826086956
1.1304347826086956
1.0869565217391304
1.0869565217391306
1.065217391304348
0.9565217391304348
0.9347826086956523
0.9782608695652175
0.8913043478260871
0.9130434782608694
0.9565217391304347
0.8913043478260869
0.8913043478260869
0.8913043478260869
0.9130434782608696
0.9347826086956523
1.0217391304347827
0.8478260869565217
