# Supplementary material for: Obesity dysregulates feeding-evoked response dynamics in hypothalamic satiety neurons
Source: Sci Rep. 2025 Oct 14;15:35837. doi: 10.1038/s41598-025-19800-2 (PMC12521569; doi:10.1038/s41598-025-19800-2)
Supplement: Supplementary file 2 — Supplementary Material 2. [file 41598_2025_19800_MOESM2_ESM.zip › Fig 1/Fig 1ef NCD and HFD/mean_licking_MPK147_27.csv]

0.5
0.5
0.5833333333333333
0.5625
0.49999999999999994
0.45833333333333337
0.5357142857142857
0.5
0.5
0.5750000000000001
0.6
0.625
0.6
0.625
0.675
0.6749999999999999
0.675
0.7000000000000001
0.6999999999999997
0.6249999999999999
0.6
0.6
0.625
0.575
0.5499999999999999
0.525
0.475
0.44999999999999996
0.42500000000000004
0.4
0.45000000000000007
0.42500000000000004
0.4
0.3999999999999999
0.375
0.375
0.325
0.35
0.32499999999999996
0.3
0.2
0.175
0.15
0.125
0.125
0.2
0.25
0.25000000000000006
0.275
0.375
0.4
0.44999999999999996
0.5
0.525
0.5250000000000001
0.5250000000000001
0.55
0.5750000000000001
0.6
0.55
0.6000000000000001
0.5750000000000001
0.525
0.5750000000000002
0.6000000000000001
0.5750000000000001
0.525
0.5499999999999999
0.55
0.5
0.44999999999999996
0.475
0.5
0.475
0.44999999999999996
0.4000000000000001
0.4
0.37500000000000006
0.325
0.37500000000000006
0.4000000000000001
0.325
0.325
0.325
0.35
0.375
0.375
0.3
0.32499999999999996
0.275
0.25
0.275
0.25
0.2
0.15000000000000002
0.125
0.1
0.125
0.125
0.17500000000000002
0.15
0.175
0.5500000000000002
0.8500000000000003
1.3749999999999993
1.9249999999999992
2.3499999999999983
2.8499999999999988
3.4249999999999985
3.7499999999999982
4.224999999999999
4.750000000000001
4.775000000000002
4.950000000000001
4.9250000000000025
4.750000000000002
4.750000000000002
4.575000000000002
4.425
4.424999999999998
4.299999999999998
3.9999999999999987
3.8499999999999983
3.7249999999999983
3.5749999999999993
3.45
3.3249999999999997
3.15
3.0749999999999993
2.924999999999999
2.8249999999999993
2.7749999999999995
2.6999999999999997
2.5249999999999995
2.324999999999999
2.4499999999999984
2.2249999999999996
2.3249999999999993
2.1999999999999993
2.149999999999999
2.1249999999999996
2.0249999999999995
1.9749999999999996
1.9999999999999996
2.05
1.7999999999999998
1.8749999999999998
1.8749999999999996
1.7499999999999993
1.85
1.8249999999999997
1.9249999999999994
2.05
2.0500000000000003
2.125
2.225
2.3000000000000003
2.2750000000000004
2.3500000000000005
2.35
2.4750000000000005
2.5
2.5250000000000004
2.5999999999999996
2.6500000000000004
2.725
2.8
2.9
2.9749999999999996
3.0249999999999995
3.0499999999999994
3.0999999999999996
3.0999999999999996
3.1749999999999994
3.125
3.075
3.2249999999999996
3.1749999999999994
3.1999999999999993
3.2249999999999988
3.1999999999999993
3.274999999999999
3.2499999999999982
3.1499999999999995
3.3
3.425
3.3249999999999993
3.3249999999999993
3.3499999999999996
3.3
3.124999999999999
2.9749999999999996
3.0249999999999995
2.8249999999999997
2.5999999999999996
2.3999999999999995
2.125
1.9999999999999998
1.7749999999999997
1.5999999999999996
1.5999999999999996
1.4249999999999998
1.15
1.1999999999999997
1.075
0.9999999999999999
1.0000000000000002
0.8250000000000001
0.7500000000000001
0.65
0.5
0.4750000000000001
0.45000000000000007
0.45000000000000007
0.4
0.3
0.24999999999999997
0.275
0.30000000000000004
0.275
0.3
0.325
0.30000000000000004
0.22499999999999998
0.19999999999999996
0.19999999999999996
0.2
0.22499999999999998
0.2
0.25
0.22499999999999998
0.24999999999999997
0.32500000000000007
0.3
0.3
0.3
0.3
0.30000000000000004
0.3
0.27499999999999997
0.27499999999999997
0.24999999999999997
0.24999999999999997
0.275
0.32500000000000007
0.3500000000000001
0.32500000000000007
0.27499999999999997
0.27499999999999997
0.25
0.25
0.2
0.15
0.15
0.125
0.125
0.175
0.19999999999999996
0.22499999999999998
0.24999999999999997
0.3
0.32500000000000007
0.37500000000000006
0.42500000000000004
0.4000000000000001
0.44999999999999996
0.42499999999999993
0.4
0.4
0.4000000000000001
0.4
0.42500000000000004
0.4
0.37500000000000006
0.42500000000000004
0.42500000000000004
0.4500000000000001
0.5000000000000001
0.5
0.525
0.5
0.5
0.55
0.6
0.675
0.6499999999999999
0.675
0.6999999999999997
0.65
0.625
0.65
0.6
0.55
0.475
0.4
0.4
0.375
0.35000000000000003
0.4
0.4
0.37500000000000006
0.4250000000000001
0.4000000000000001
0.45000000000000007
0.44999999999999996
0.44999999999999996
0.475
0.44999999999999996
0.475
0.5
0.5
0.55
0.55
0.5250000000000001
0.5250000000000001
0.5
0.44999999999999996
0.5
0.475
0.45000000000000007
0.4750000000000001
0.45000000000000007
0.44999999999999996
0.44999999999999996
0.475
0.5
0.6000000000000001
0.55
0.5750000000000001
0.55
0.55
0.47500000000000014
0.4750000000000001
0.4500000000000001
0.37500000000000006
0.3500000000000001
0.22499999999999998
0.22499999999999998
0.17500000000000002
0.22499999999999998
0.22499999999999998
0.24999999999999997
0.35000000000000003
0.375
0.42500000000000004
0.42500000000000004
0.42500000000000004
0.42500000000000004
0.4
0.375
0.35000000000000003
0.325
0.19999999999999996
0.175
0.15000000000000002
0.125
0.125
0.1
0.1
0.1
0.07500000000000001
0.1
0.15
0.125
0.15000000000000002
0.175
0.2
0.25
0.275
0.275
0.275
0.275
0.22499999999999998
0.22499999999999998
0.17500000000000002
0.15
0.15
0.125
0.1
0.1
0.125
0.125
0.15
0.175
0.22499999999999998
0.25
0.275
0.3
0.3500000000000001
0.4000000000000001
0.4000000000000001
0.42500000000000004
0.4
0.4
0.4
0.4
0.37500000000000006
0.45000000000000007
0.475
0.42499999999999993
0.44999999999999996
0.44999999999999996
0.49999999999999994
0.49999999999999994
0.475
0.5
0.475
0.35
0.30000000000000004
0.275
0.22499999999999998
0.175
0.125
0.1
0.1
0.05
0.07500000000000001
0.07500000000000001
0.1
0.125
0.125
0.175
0.22499999999999998
0.24999999999999997
0.275
0.32500000000000007
0.37500000000000006
0.4
0.4500000000000001
0.4750000000000001
0.5
0.475
0.42500000000000004
0.42500000000000004
0.375
0.35000000000000003
0.3000000000000001
0.35000000000000003
0.25
0.25000000000000006
0.22499999999999998
0.24999999999999997
0.24999999999999997
0.275
0.30000000000000004
0.32500000000000007
0.30000000000000004
0.275
0.325
0.35000000000000003
0.3999999999999999
0.42499999999999993
0.44999999999999996
0.475
0.5
0.475
0.5499999999999999
0.5249999999999999
0.475
0.42500000000000004
0.4
0.32500000000000007
0.325
0.27499999999999997
0.22499999999999998
0.22499999999999998
0.175
0.175
0.175
0.15
0.125
0.125
0.1
0.07500000000000001
0.1
0.07500000000000001
0.07500000000000001
0.075
0.075
0.125
0.125
0.125
0.125
0.125
0.1
0.125
0.1
0.07500000000000001
0.07500000000000001
0.025
0.025
0.025
0.05
0.05
0.05
0.07500000000000001
0.07500000000000001
0.07500000000000001
0.1
0.1
0.125
0.15
0.15
0.175
0.22499999999999998
0.2
0.22500000000000003
0.25
0.27499999999999997
0.32500000000000007
0.32500000000000007
0.30000000000000004
0.30000000000000004
0.325
0.275
0.275
0.30000000000000004
0.325
0.3
0.275
0.25
0.275
0.275
0.275
0.30000000000000004
0.3
0.25
0.2
0.2
0.175
0.22500000000000003
0.22499999999999998
0.2
0.2
0.2
0.2
0.22499999999999998
0.25
0.25
0.25
0.22499999999999998
0.22499999999999998
0.22499999999999998
0.25
0.25
0.25
0.22500000000000003
0.22499999999999998
0.22499999999999998
0.22499999999999998
0.22499999999999998
0.19999999999999996
0.22499999999999998
0.19999999999999996
0.19999999999999996
0.17500000000000002
0.17500000000000002
0.17500000000000002
0.17500000000000002
0.19999999999999996
0.17500000000000002
0.17500000000000002
0.15
0.125
0.125
0.2
0.22499999999999998
0.25000000000000006
0.275
0.275
0.35000000000000003
0.375
0.42500000000000004
0.5
0.525
0.5250000000000001
0.6
0.6
0.65
0.65
0.6500000000000001
0.675
0.6750000000000002
0.6500000000000001
0.6500000000000001
0.7000000000000001
0.65
0.7000000000000002
0.7000000000000001
0.7500000000000001
0.8
0.8250000000000001
0.8500000000000001
0.8499999999999999
0.875
0.8250000000000001
0.8499999999999999
0.7999999999999998
0.8499999999999999
0.7999999999999998
0.7249999999999999
