# Supplementary material for: Obesity dysregulates feeding-evoked response dynamics in hypothalamic satiety neurons
Source: Sci Rep. 2025 Oct 14;15:35837. doi: 10.1038/s41598-025-19800-2 (PMC12521569; doi:10.1038/s41598-025-19800-2)
Supplement: Supplementary file 2 — Supplementary Material 2. [file 41598_2025_19800_MOESM2_ESM.zip › Fig 1/Fig 1ef NCD and HFD/mean_licking_MPK148_28.csv]

1.0810810810810811
0.945945945945946
0.9009009009009008
0.8783783783783784
0.7567567567567567
0.6756756756756757
0.6563706563706564
0.6081081081081081
0.5705705705705705
0.5405405405405406
0.4594594594594595
0.43243243243243246
0.43243243243243246
0.37837837837837834
0.37837837837837834
0.40540540540540543
0.37837837837837834
0.37837837837837834
0.37837837837837834
0.3513513513513513
0.37837837837837834
0.35135135135135137
0.32432432432432434
0.3513513513513513
0.37837837837837834
0.35135135135135137
0.43243243243243246
0.43243243243243246
0.48648648648648657
0.5675675675675675
0.5945945945945946
0.5945945945945946
0.5675675675675675
0.5945945945945945
0.5405405405405405
0.5405405405405406
0.45945945945945943
0.4324324324324324
0.3783783783783784
0.2972972972972973
0.21621621621621623
0.21621621621621623
0.1891891891891892
0.10810810810810811
0.10810810810810811
0.08108108108108109
0.08108108108108109
0.08108108108108109
0.05405405405405406
0.08108108108108109
0.08108108108108109
0.13513513513513514
0.16216216216216217
0.21621621621621623
0.24324324324324323
0.24324324324324323
0.24324324324324323
0.2702702702702703
0.2702702702702703
0.24324324324324328
0.24324324324324328
0.16216216216216217
0.13513513513513514
0.10810810810810811
0.10810810810810811
0.10810810810810811
0.10810810810810811
0.10810810810810811
0.10810810810810811
0.13513513513513514
0.16216216216216217
0.16216216216216217
0.1891891891891892
0.1891891891891892
0.16216216216216217
0.1891891891891892
0.21621621621621623
0.21621621621621623
0.24324324324324326
0.24324324324324326
0.2972972972972973
0.2972972972972973
0.2702702702702703
0.32432432432432434
0.32432432432432434
0.2972972972972973
0.32432432432432434
0.32432432432432434
0.35135135135135137
0.35135135135135137
0.2702702702702703
0.2702702702702703
0.32432432432432434
0.35135135135135137
0.35135135135135137
0.3783783783783784
0.35135135135135137
0.32432432432432434
0.32432432432432434
0.3783783783783784
0.3783783783783784
0.48648648648648657
0.7027027027027029
0.8648648648648651
1.324324324324324
1.6216216216216206
2.027027027027026
2.513513513513513
2.864864864864863
3.2162162162162162
3.6756756756756754
3.9729729729729737
4.135135135135134
4.405405405405405
4.35135135135135
4.45945945945946
4.486486486486487
4.567567567567567
4.783783783783784
4.810810810810811
4.918918918918918
4.999999999999998
5.054054054054054
5.027027027027028
5.054054054054053
5.135135135135133
5.108108108108106
5.081081081081081
4.945945945945944
5.0270270270270245
4.89189189189189
4.918918918918917
4.864864864864864
4.837837837837837
4.837837837837836
4.783783783783782
4.783783783783784
4.62162162162162
4.594594594594594
4.594594594594594
4.486486486486486
4.405405405405405
4.405405405405405
4.351351351351352
4.4324324324324325
4.405405405405405
4.378378378378378
4.567567567567567
4.621621621621622
4.621621621621622
4.864864864864865
4.945945945945947
4.756756756756756
4.729729729729729
4.459459459459458
4.243243243243243
4.081081081081081
3.702702702702703
3.4594594594594597
3.2432432432432434
2.9459459459459456
2.72972972972973
2.8378378378378377
2.540540540540541
2.5405405405405403
2.432432432432432
2.2972972972972974
2.243243243243243
2.1891891891891886
1.945945945945946
1.7837837837837838
1.6216216216216217
1.3243243243243243
1.3513513513513518
1.135135135135135
1.0540540540540542
1.0
0.918918918918919
0.7297297297297298
0.7567567567567568
0.7297297297297298
0.6756756756756757
0.6216216216216217
0.5675675675675675
0.5945945945945946
0.6486486486486487
0.6216216216216217
0.6756756756756759
0.6486486486486487
0.5945945945945946
0.5405405405405405
0.5135135135135136
0.5405405405405406
0.5135135135135135
0.4864864864864865
0.43243243243243246
0.40540540540540543
0.32432432432432434
0.40540540540540543
0.4054054054054055
0.4054054054054055
0.4054054054054055
0.4054054054054055
0.40540540540540543
0.43243243243243246
0.4324324324324325
0.40540540540540543
0.4324324324324325
0.3783783783783784
0.32432432432432434
0.32432432432432434
0.2702702702702703
0.24324324324324328
0.18918918918918917
0.16216216216216217
0.13513513513513514
0.13513513513513514
0.08108108108108109
0.05405405405405406
0.05405405405405406
0.02702702702702703
0.02702702702702703
0.05405405405405406
0.05405405405405406
0.02702702702702703
0.05405405405405406
0.08108108108108109
0.08108108108108109
0.08108108108108109
0.08108108108108109
0.10810810810810811
0.13513513513513514
0.10810810810810811
0.10810810810810811
0.10810810810810811
0.10810810810810811
0.08108108108108109
0.08108108108108109
0.08108108108108109
0.08108108108108109
0.08108108108108109
0.08108108108108109
0.08108108108108109
0.08108108108108109
0.08108108108108109
0.05405405405405406
0.05405405405405406
0.05405405405405406
0.05405405405405406
0.05405405405405406
0.05405405405405406
0.05405405405405406
0.10810810810810811
0.10810810810810811
0.13513513513513514
0.21621621621621623
0.24324324324324323
0.2972972972972973
0.3513513513513513
0.37837837837837834
0.40540540540540543
0.40540540540540543
0.37837837837837834
0.45945945945945943
0.5135135135135136
0.48648648648648657
0.4594594594594595
0.43243243243243246
0.40540540540540543
0.40540540540540543
0.35135135135135137
0.35135135135135137
0.37837837837837834
0.29729729729729726
0.27027027027027023
0.24324324324324323
0.24324324324324323
0.21621621621621623
0.21621621621621623
0.21621621621621623
0.24324324324324326
0.21621621621621623
0.16216216216216217
0.16216216216216217
0.10810810810810811
0.10810810810810811
0.10810810810810811
0.16216216216216217
0.16216216216216217
0.13513513513513514
0.10810810810810811
0.13513513513513514
0.13513513513513514
0.13513513513513514
0.13513513513513514
0.10810810810810811
0.10810810810810811
0.05405405405405406
0.02702702702702703
0.02702702702702703
0.02702702702702703
0.0
0.02702702702702703
0.02702702702702703
0.02702702702702703
0.02702702702702703
0.02702702702702703
0.02702702702702703
0.02702702702702703
0.02702702702702703
0.02702702702702703
0.05405405405405406
0.02702702702702703
0.02702702702702703
0.02702702702702703
0.02702702702702703
0.02702702702702703
0.02702702702702703
0.02702702702702703
0.02702702702702703
0.02702702702702703
0.0
0.02702702702702703
0.02702702702702703
0.05405405405405406
0.05405405405405406
0.05405405405405406
0.08108108108108109
0.08108108108108109
0.08108108108108109
0.10810810810810811
0.10810810810810811
0.08108108108108109
0.08108108108108109
0.08108108108108109
0.08108108108108109
0.10810810810810811
0.08108108108108109
0.08108108108108109
0.08108108108108109
0.08108108108108109
0.08108108108108109
0.08108108108108109
0.10810810810810811
0.08108108108108109
0.08108108108108109
0.08108108108108109
0.08108108108108109
0.08108108108108109
0.10810810810810811
0.08108108108108109
0.10810810810810811
0.10810810810810811
0.08108108108108109
0.10810810810810811
0.10810810810810811
0.08108108108108109
0.08108108108108109
0.10810810810810811
0.08108108108108109
0.08108108108108109
0.05405405405405406
0.05405405405405406
0.05405405405405406
0.02702702702702703
0.02702702702702703
0.02702702702702703
0.02702702702702703
0.0
0.0
0.0
0.0
0.0
0.0
0.0
0.0
0.0
0.0
0.0
0.02702702702702703
0.02702702702702703
0.02702702702702703
0.05405405405405406
0.05405405405405406
0.08108108108108109
0.08108108108108109
0.13513513513513514
0.13513513513513514
0.16216216216216217
0.18918918918918917
0.18918918918918917
0.21621621621621623
0.21621621621621623
0.21621621621621623
0.21621621621621623
0.24324324324324323
0.24324324324324323
0.2702702702702703
0.32432432432432434
0.32432432432432434
0.4054054054054055
0.43243243243243246
0.40540540540540543
0.48648648648648657
0.5135135135135136
0.48648648648648657
0.4864864864864865
0.5135135135135135
0.48648648648648646
0.4594594594594595
0.40540540540540543
0.35135135135135137
0.37837837837837834
0.32432432432432434
0.27027027027027023
0.2972972972972973
0.2972972972972973
0.24324324324324326
0.21621621621621623
0.18918918918918917
0.18918918918918917
0.24324324324324323
0.2162162162162162
0.2162162162162162
0.24324324324324323
0.21621621621621623
0.18918918918918917
0.24324324324324326
0.24324324324324326
0.24324324324324326
0.27027027027027023
0.2702702702702703
0.32432432432432434
0.2972972972972973
0.2702702702702703
0.32432432432432434
0.2972972972972973
0.2702702702702703
0.2702702702702703
0.2702702702702703
0.21621621621621623
0.16216216216216217
0.10810810810810811
0.10810810810810811
0.10810810810810811
0.05405405405405406
0.05405405405405406
0.02702702702702703
0.0
0.0
0.0
0.0
0.0
0.0
0.0
0.0
0.0
0.0
0.0
0.02702702702702703
0.05405405405405406
0.05405405405405406
0.10810810810810811
0.10810810810810811
0.10810810810810811
0.13513513513513514
0.13513513513513514
0.13513513513513514
0.13513513513513514
0.13513513513513514
0.13513513513513514
0.16216216216216217
0.13513513513513514
0.13513513513513514
0.16216216216216217
0.16216216216216217
0.18918918918918917
0.2162162162162162
0.24324324324324326
0.2162162162162162
0.21621621621621623
0.21621621621621623
0.18918918918918917
0.21621621621621623
0.21621621621621623
0.18918918918918917
0.18918918918918917
0.18918918918918917
0.18918918918918917
0.21621621621621623
0.18918918918918917
0.18918918918918917
0.21621621621621623
0.18918918918918917
0.2162162162162162
0.2162162162162162
0.21621621621621623
0.21621621621621623
0.21621621621621623
0.21621621621621623
0.24324324324324323
0.21621621621621623
0.18918918918918917
0.18918918918918917
0.13513513513513514
0.13513513513513514
0.10810810810810811
0.08108108108108109
0.05405405405405406
0.02702702702702703
0.0
0.0
0.0
0.0
0.0
0.0
0.0
0.0
0.02702702702702703
0.05405405405405406
0.05405405405405406
0.05405405405405406
0.05405405405405406
0.05405405405405406
0.05405405405405406
0.05405405405405406
0.05405405405405406
0.05405405405405406
0.02702702702702703
0.0
0.0
0.0
0.0
0.0
0.02702702702702703
0.05405405405405406
0.08108108108108109
0.08108108108108109
0.08108108108108109
0.10810810810810811
0.10810810810810811
0.13513513513513514
0.13513513513513514
0.16216216216216217
0.13513513513513514
0.13513513513513514
0.13513513513513514
0.13513513513513514
0.16216216216216217
0.16216216216216217
0.16216216216216217
0.13513513513513514
0.16216216216216217
0.13513513513513514
0.13513513513513514
0.10810810810810811
0.10810810810810811
0.18918918918918917
0.21621621621621623
0.24324324324324323
0.2972972972972973
0.3513513513513513
0.37837837837837834
0.40540540540540543
0.40540540540540543
0.48648648648648646
0.5405405405405405
0.48648648648648646
0.48648648648648646
0.45945945945945943
0.45945945945945943
0.45945945945945943
0.45945945945945943
0.4324324324324324
0.5135135135135136
0.4864864864864865
0.40540540540540543
0.40540540540540543
0.3513513513513513
0.32432432432432434
0.32432432432432434
0.2972972972972973
0.2972972972972973
0.32432432432432434
0.2702702702702703
0.2972972972972973
0.3513513513513513
0.37837837837837834
0.4864864864864865
0.5135135135135135
0.5135135135135135
0.5405405405405406
0.5945945945945945
0.5675675675675675
0.6486486486486487
0.6486486486486487
0.6486486486486487
0.6756756756756757
0.6216216216216217
0.6216216216216217
0.6486486486486487
