# Supplementary material for: Obesity dysregulates feeding-evoked response dynamics in hypothalamic satiety neurons
Source: Sci Rep. 2025 Oct 14;15:35837. doi: 10.1038/s41598-025-19800-2 (PMC12521569; doi:10.1038/s41598-025-19800-2)
Supplement: Supplementary file 2 — Supplementary Material 2. [file 41598_2025_19800_MOESM2_ESM.zip › Fig 1/Fig 1ef NCD and HFD/mean_licking_MPK148_29.csv]

0.0
0.0
0.101010101010101
0.07575757575757576
0.12121212121212122
0.101010101010101
0.17316017316017315
0.2272727272727273
0.202020202020202
0.24242424242424243
0.27272727272727276
0.3333333333333333
0.30303030303030304
0.393939393939394
0.4242424242424242
0.4242424242424242
0.36363636363636365
0.30303030303030304
0.30303030303030304
0.24242424242424243
0.2121212121212121
0.15151515151515152
0.15151515151515152
0.06060606060606061
0.030303030303030304
0.030303030303030304
0.06060606060606061
0.06060606060606061
0.06060606060606061
0.09090909090909093
0.09090909090909093
0.09090909090909093
0.09090909090909093
0.12121212121212122
0.09090909090909093
0.09090909090909093
0.06060606060606061
0.09090909090909093
0.09090909090909093
0.06060606060606061
0.09090909090909091
0.12121212121212122
0.12121212121212122
0.09090909090909091
0.12121212121212122
0.18181818181818185
0.18181818181818185
0.18181818181818185
0.18181818181818185
0.2121212121212121
0.24242424242424243
0.24242424242424243
0.24242424242424243
0.30303030303030304
0.3333333333333333
0.30303030303030304
0.3333333333333333
0.33333333333333326
0.36363636363636365
0.33333333333333326
0.2727272727272727
0.24242424242424243
0.2727272727272727
0.2121212121212121
0.18181818181818182
0.15151515151515152
0.15151515151515152
0.15151515151515152
0.15151515151515152
0.15151515151515152
0.18181818181818182
0.18181818181818182
0.18181818181818182
0.18181818181818182
0.15151515151515152
0.18181818181818182
0.15151515151515152
0.15151515151515152
0.15151515151515152
0.18181818181818182
0.18181818181818182
0.2121212121212121
0.2121212121212121
0.2121212121212121
0.2121212121212121
0.2121212121212121
0.2121212121212121
0.2121212121212121
0.18181818181818182
0.15151515151515152
0.12121212121212122
0.09090909090909093
0.06060606060606061
0.06060606060606061
0.06060606060606061
0.030303030303030304
0.06060606060606061
0.030303030303030304
0.06060606060606061
0.06060606060606061
0.06060606060606061
0.09090909090909093
0.303030303030303
0.7272727272727275
1.151515151515152
1.5151515151515151
1.7878787878787876
2.212121212121212
2.666666666666666
2.969696969696971
3.333333333333334
3.757575757575758
3.909090909090909
4.0606060606060606
4.030303030303031
4.151515151515151
4.333333333333334
4.545454545454545
4.454545454545455
4.666666666666667
4.848484848484848
4.96969696969697
5.212121212121214
5.272727272727272
5.484848484848484
5.636363636363639
5.575757575757576
5.5151515151515165
5.787878787878789
5.878787878787879
5.878787878787878
5.818181818181817
5.787878787878787
5.818181818181816
5.787878787878787
5.6969696969696955
5.848484848484849
5.9393939393939394
5.818181818181818
5.787878787878786
5.757575757575757
5.878787878787878
5.787878787878789
5.636363636363636
5.6060606060606055
5.636363636363637
5.666666666666666
5.484848484848486
5.484848484848484
5.545454545454546
5.575757575757574
5.393939393939393
5.3939393939393945
5.363636363636363
5.242424242424243
5.151515151515151
4.818181818181817
4.515151515151515
4.12121212121212
3.5757575757575752
3.1515151515151505
2.8787878787878785
2.6666666666666665
2.3030303030303028
1.9090909090909092
1.4848484848484846
1.3636363636363635
1.2121212121212124
1.1212121212121213
1.1212121212121213
1.0909090909090913
0.9393939393939397
0.7272727272727274
0.6969696969696969
0.6969696969696969
0.6969696969696969
0.6363636363636365
0.6060606060606061
0.6060606060606061
0.5454545454545454
0.606060606060606
0.6060606060606061
0.6363636363636362
0.5757575757575757
0.6060606060606061
0.5757575757575758
0.5757575757575757
0.606060606060606
0.5757575757575758
0.5454545454545455
0.4242424242424242
0.4242424242424242
0.3333333333333333
0.3636363636363637
0.36363636363636365
0.36363636363636365
0.2727272727272727
0.30303030303030304
0.3636363636363637
0.4242424242424242
0.45454545454545464
0.48484848484848486
0.5757575757575759
0.6060606060606062
0.6060606060606061
0.6666666666666666
0.7575757575757578
0.7272727272727273
0.6363636363636365
0.6666666666666665
0.6363636363636365
0.5757575757575758
0.48484848484848486
0.393939393939394
0.3333333333333333
0.24242424242424243
0.15151515151515152
0.12121212121212122
0.12121212121212122
0.030303030303030304
0.0
0.0
0.06060606060606061
0.09090909090909093
0.09090909090909093
0.09090909090909093
0.09090909090909093
0.12121212121212122
0.12121212121212122
0.15151515151515152
0.15151515151515152
0.18181818181818182
0.12121212121212122
0.12121212121212122
0.12121212121212122
0.12121212121212122
0.15151515151515152
0.12121212121212122
0.15151515151515152
0.12121212121212122
0.15151515151515152
0.15151515151515152
0.18181818181818185
0.21212121212121213
0.24242424242424243
0.30303030303030304
0.30303030303030304
0.33333333333333326
0.3636363636363637
0.39393939393939403
0.3636363636363637
0.39393939393939403
0.39393939393939403
0.36363636363636365
0.3636363636363637
0.3333333333333333
0.303030303030303
0.303030303030303
0.2727272727272727
0.303030303030303
0.33333333333333326
0.303030303030303
0.30303030303030304
0.33333333333333326
0.3333333333333333
0.3333333333333333
0.3636363636363637
0.33333333333333326
0.36363636363636365
0.33333333333333326
0.33333333333333326
0.303030303030303
0.30303030303030304
0.27272727272727276
0.27272727272727276
0.27272727272727276
0.24242424242424238
0.303030303030303
0.24242424242424243
0.2121212121212121
0.18181818181818182
0.2121212121212121
0.18181818181818182
0.18181818181818182
0.18181818181818182
0.15151515151515152
0.15151515151515152
0.09090909090909093
0.12121212121212122
0.12121212121212122
0.12121212121212122
0.09090909090909093
0.09090909090909093
0.09090909090909093
0.06060606060606061
0.09090909090909093
0.09090909090909093
0.18181818181818182
0.18181818181818182
0.24242424242424238
0.36363636363636365
0.36363636363636365
0.48484848484848486
0.48484848484848486
0.48484848484848486
0.5151515151515152
0.5454545454545455
0.45454545454545464
0.45454545454545464
0.4242424242424243
0.3030303030303031
0.3030303030303031
0.24242424242424243
0.2121212121212121
0.27272727272727276
0.24242424242424243
0.27272727272727276
0.27272727272727276
0.27272727272727276
0.2727272727272727
0.303030303030303
0.303030303030303
0.2727272727272727
0.2727272727272727
0.24242424242424238
0.2121212121212121
0.18181818181818182
0.2121212121212121
0.2121212121212121
0.2121212121212121
0.18181818181818182
0.2121212121212121
0.2121212121212121
0.2121212121212121
0.18181818181818182
0.18181818181818182
0.15151515151515152
0.12121212121212122
0.09090909090909091
0.06060606060606061
0.06060606060606061
0.030303030303030304
0.0
0.0
0.0
0.030303030303030304
0.030303030303030304
0.06060606060606061
0.09090909090909091
0.12121212121212122
0.15151515151515152
0.18181818181818182
0.18181818181818182
0.2121212121212121
0.24242424242424243
0.24242424242424238
0.24242424242424238
0.24242424242424238
0.2727272727272727
0.303030303030303
0.3636363636363637
0.3333333333333333
0.393939393939394
0.42424242424242425
0.4545454545454546
0.4545454545454546
0.4545454545454546
0.48484848484848475
0.48484848484848475
0.48484848484848486
0.3939393939393939
0.4545454545454546
0.42424242424242425
0.4242424242424242
0.393939393939394
0.4242424242424242
0.48484848484848486
0.4242424242424242
0.3939393939393939
0.393939393939394
0.4545454545454546
0.4242424242424242
0.4242424242424242
0.4242424242424242
0.4545454545454546
0.4545454545454546
0.4242424242424242
0.4545454545454546
0.4545454545454546
0.4242424242424242
0.4242424242424242
0.3939393939393939
0.3939393939393939
0.36363636363636365
0.30303030303030304
0.27272727272727276
0.2727272727272727
0.24242424242424243
0.2121212121212121
0.21212121212121213
0.18181818181818185
0.2121212121212121
0.24242424242424243
0.24242424242424243
0.24242424242424243
0.2121212121212121
0.2121212121212121
0.24242424242424238
0.27272727272727276
0.2727272727272727
0.2727272727272727
0.30303030303030304
0.2727272727272727
0.2727272727272727
0.2727272727272727
0.3333333333333333
0.30303030303030304
0.30303030303030304
0.2727272727272727
0.2727272727272727
0.24242424242424243
0.18181818181818182
0.18181818181818182
0.15151515151515152
0.15151515151515152
0.09090909090909091
0.09090909090909091
0.09090909090909093
0.09090909090909093
0.09090909090909093
0.12121212121212122
0.15151515151515152
0.15151515151515152
0.18181818181818185
0.2121212121212121
0.2121212121212121
0.27272727272727276
0.24242424242424243
0.27272727272727276
0.30303030303030304
0.27272727272727276
0.30303030303030304
0.30303030303030304
0.30303030303030304
0.30303030303030304
0.30303030303030304
0.24242424242424243
0.27272727272727276
0.24242424242424243
0.2121212121212121
0.2121212121212121
0.15151515151515152
0.12121212121212122
0.09090909090909091
0.06060606060606061
0.06060606060606061
0.06060606060606061
0.030303030303030304
0.030303030303030304
0.0
0.0
0.0
0.0
0.0
0.0
0.0
0.0
0.0
0.0
0.0
0.0
0.0
0.0
0.0
0.0
0.0
0.0
0.0
0.0
0.0
0.0
0.0
0.0
0.0
0.0
0.030303030303030304
0.06060606060606061
0.06060606060606061
0.06060606060606061
0.06060606060606061
0.06060606060606061
0.06060606060606061
0.06060606060606061
0.06060606060606061
0.06060606060606061
0.030303030303030304
0.0
0.0
0.0
0.0
0.0
0.0
0.0
0.0
0.0
0.0
0.0
0.0
0.0
0.0
0.0
0.0
0.0
0.0
0.0
0.030303030303030304
0.030303030303030304
0.06060606060606061
0.12121212121212122
0.12121212121212122
0.12121212121212122
0.12121212121212122
0.12121212121212122
0.12121212121212122
0.12121212121212122
0.09090909090909093
0.09090909090909093
0.09090909090909093
0.030303030303030304
0.06060606060606061
0.09090909090909091
0.09090909090909091
0.12121212121212122
0.15151515151515152
0.18181818181818182
0.18181818181818182
0.2121212121212121
0.18181818181818182
0.2121212121212121
0.2121212121212121
0.18181818181818182
0.18181818181818182
0.18181818181818185
0.15151515151515152
0.12121212121212122
0.15151515151515152
0.15151515151515152
0.18181818181818185
0.15151515151515152
0.12121212121212122
0.12121212121212122
0.12121212121212122
0.09090909090909091
0.12121212121212122
0.12121212121212122
0.15151515151515152
0.12121212121212122
0.12121212121212122
0.12121212121212122
0.12121212121212122
0.18181818181818185
0.18181818181818185
0.2121212121212121
0.18181818181818185
0.24242424242424243
0.2121212121212121
0.2121212121212121
0.18181818181818185
0.24242424242424243
0.24242424242424243
0.24242424242424238
0.30303030303030304
0.30303030303030304
0.3333333333333333
0.30303030303030304
0.30303030303030304
0.3333333333333333
0.36363636363636365
0.3333333333333333
0.3636363636363637
0.3333333333333333
0.30303030303030304
0.3636363636363637
0.36363636363636365
0.3333333333333333
0.30303030303030304
0.3333333333333333
0.3939393939393939
0.3939393939393939
0.3939393939393939
0.3636363636363637
0.3636363636363637
0.27272727272727276
0.27272727272727276
0.27272727272727276
0.27272727272727276
0.24242424242424243
0.15151515151515152
0.12121212121212122
0.12121212121212122
0.12121212121212122
