# Supplementary material for: Obesity dysregulates feeding-evoked response dynamics in hypothalamic satiety neurons
Source: Sci Rep. 2025 Oct 14;15:35837. doi: 10.1038/s41598-025-19800-2 (PMC12521569; doi:10.1038/s41598-025-19800-2)
Supplement: Supplementary file 2 — Supplementary Material 2. [file 41598_2025_19800_MOESM2_ESM.zip › Fig 1/Fig 1ef NCD and HFD/mean_licking_MPK148_30.csv]

0.18518518518518517
0.2777777777777778
0.24691358024691357
0.18518518518518517
0.22222222222222224
0.21604938271604937
0.21164021164021163
0.20833333333333331
0.205761316872428
0.24074074074074076
0.25925925925925924
0.24074074074074076
0.22222222222222224
0.22222222222222224
0.24074074074074076
0.24074074074074076
0.25925925925925924
0.25925925925925924
0.2592592592592593
0.20370370370370372
0.20370370370370372
0.2037037037037037
0.25925925925925924
0.2777777777777778
0.2592592592592593
0.2777777777777778
0.25925925925925924
0.2592592592592593
0.2962962962962963
0.3148148148148149
0.29629629629629634
0.3148148148148149
0.2592592592592593
0.2777777777777778
0.2777777777777778
0.24074074074074076
0.25925925925925924
0.2407407407407407
0.20370370370370372
0.20370370370370372
0.18518518518518517
0.14814814814814814
0.14814814814814814
0.11111111111111112
0.12962962962962962
0.16666666666666669
0.18518518518518517
0.20370370370370372
0.22222222222222227
0.24074074074074076
0.3148148148148149
0.3333333333333333
0.3518518518518518
0.37037037037037035
0.3333333333333333
0.33333333333333337
0.2962962962962963
0.37037037037037035
0.3888888888888889
0.40740740740740744
0.40740740740740744
0.42592592592592593
0.4814814814814814
0.4629629629629629
0.4814814814814815
0.4629629629629629
0.5185185185185185
0.4629629629629629
0.4629629629629629
0.46296296296296285
0.4444444444444445
0.4444444444444445
0.44444444444444453
0.4814814814814815
0.4629629629629629
0.4814814814814815
0.42592592592592593
0.42592592592592593
0.37037037037037035
0.35185185185185186
0.3148148148148149
0.2962962962962963
0.29629629629629634
0.2777777777777778
0.2962962962962963
0.27777777777777785
0.29629629629629634
0.27777777777777785
0.31481481481481477
0.2962962962962963
0.3148148148148149
0.33333333333333337
0.31481481481481494
0.3148148148148149
0.33333333333333337
0.35185185185185197
0.3703703703703704
0.3888888888888889
0.3888888888888889
0.40740740740740744
0.3888888888888889
0.40740740740740744
0.42592592592592593
0.6111111111111112
0.9259259259259255
1.3148148148148142
1.6111111111111107
2.1111111111111107
2.685185185185185
3.2407407407407405
3.7407407407407414
4.240740740740741
4.777777777777778
5.148148148148149
5.333333333333334
5.444444444444446
5.574074074074074
5.555555555555557
5.592592592592594
5.518518518518518
5.592592592592593
5.61111111111111
5.574074074074074
5.5555555555555545
5.629629629629629
5.703703703703704
5.777777777777777
5.9074074074074066
5.962962962962961
6.037037037037037
6.148148148148147
6.222222222222222
6.27777777777778
6.314814814814815
6.462962962962963
6.555555555555558
6.740740740740742
6.685185185185185
6.629629629629629
6.703703703703702
6.7592592592592595
6.777777777777773
6.666666666666666
6.796296296296297
6.722222222222223
6.7777777777777795
6.64814814814815
6.685185185185184
6.759259259259258
6.703703703703705
6.611111111111113
6.537037037037038
6.5925925925925934
6.518518518518519
6.333333333333336
6.333333333333336
6.296296296296298
6.166666666666667
5.962962962962964
5.870370370370371
5.7407407407407405
5.666666666666666
5.592592592592593
5.425925925925926
5.333333333333334
4.962962962962964
4.722222222222221
4.537037037037035
4.259259259259259
4.0
3.6666666666666665
3.3333333333333326
2.9444444444444446
2.5925925925925912
2.259259259259259
1.962962962962963
1.7592592592592584
1.5370370370370368
1.3518518518518519
1.1851851851851851
1.0370370370370372
0.9074074074074074
0.8333333333333333
0.7037037037037039
0.6296296296296299
0.5555555555555557
0.425925925925926
0.35185185185185197
0.29629629629629634
0.20370370370370372
0.14814814814814814
0.09259259259259259
0.05555555555555556
0.05555555555555556
0.037037037037037035
0.037037037037037035
0.05555555555555556
0.037037037037037035
0.07407407407407407
0.09259259259259259
0.12962962962962962
0.16666666666666666
0.18518518518518517
0.18518518518518517
0.20370370370370372
0.22222222222222224
0.2407407407407407
0.25925925925925924
0.24074074074074078
0.27777777777777785
0.2592592592592593
0.22222222222222227
0.22222222222222227
0.2592592592592593
0.24074074074074076
0.2037037037037037
0.16666666666666666
0.14814814814814814
0.12962962962962962
0.07407407407407407
0.055555555555555566
0.055555555555555566
0.055555555555555566
0.018518518518518517
0.037037037037037035
0.05555555555555556
0.05555555555555556
0.07407407407407407
0.07407407407407407
0.09259259259259259
0.11111111111111112
0.11111111111111112
0.11111111111111112
0.12962962962962965
0.11111111111111112
0.11111111111111112
0.12962962962962962
0.11111111111111112
0.12962962962962962
0.12962962962962962
0.11111111111111112
0.11111111111111112
0.09259259259259259
0.07407407407407407
0.07407407407407407
0.05555555555555556
0.037037037037037035
0.037037037037037035
0.018518518518518517
0.0
0.0
0.0
0.0
0.0
0.0
0.0
0.0
0.0
0.0
0.0
0.0
0.0
0.0
0.018518518518518517
0.037037037037037035
0.037037037037037035
0.05555555555555556
0.07407407407407407
0.07407407407407407
0.09259259259259259
0.12962962962962962
0.14814814814814814
0.14814814814814814
0.14814814814814814
0.14814814814814814
0.16666666666666666
0.14814814814814814
0.14814814814814814
0.14814814814814814
0.12962962962962962
0.11111111111111112
0.09259259259259259
0.09259259259259259
0.07407407407407407
0.07407407407407407
0.07407407407407407
0.09259259259259259
0.09259259259259259
0.09259259259259259
0.11111111111111112
0.11111111111111112
0.12962962962962962
0.12962962962962962
0.12962962962962962
0.12962962962962962
0.14814814814814814
0.16666666666666666
0.16666666666666666
0.20370370370370372
0.20370370370370372
0.22222222222222227
0.24074074074074076
0.24074074074074076
0.2777777777777778
0.2962962962962963
0.25925925925925924
0.2777777777777778
0.2777777777777778
0.2777777777777778
0.31481481481481477
0.3148148148148149
0.2777777777777778
0.3333333333333333
0.33333333333333337
0.31481481481481477
0.35185185185185186
0.3333333333333333
0.3888888888888889
0.3703703703703704
0.35185185185185186
0.35185185185185186
0.38888888888888884
0.35185185185185186
0.3333333333333333
0.3518518518518518
0.3333333333333333
0.2962962962962963
0.24074074074074076
0.24074074074074076
0.20370370370370372
0.18518518518518517
0.18518518518518517
0.2037037037037037
0.22222222222222224
0.2037037037037037
0.2037037037037037
0.24074074074074076
0.22222222222222224
0.24074074074074076
0.27777777777777785
0.2777777777777778
0.24074074074074076
0.22222222222222227
0.18518518518518517
0.16666666666666666
0.14814814814814814
0.11111111111111113
0.12962962962962962
0.09259259259259259
0.09259259259259259
0.07407407407407407
0.09259259259259259
0.09259259259259259
0.11111111111111113
0.12962962962962962
0.14814814814814814
0.18518518518518517
0.16666666666666666
0.18518518518518517
0.20370370370370372
0.22222222222222227
0.24074074074074076
0.22222222222222224
0.22222222222222224
0.20370370370370372
0.2037037037037037
0.20370370370370372
0.20370370370370372
0.22222222222222224
0.16666666666666666
0.20370370370370372
0.20370370370370372
0.24074074074074076
0.24074074074074078
0.2592592592592593
0.27777777777777785
0.2592592592592593
0.2777777777777778
0.2592592592592593
0.27777777777777785
0.2777777777777778
0.25925925925925924
0.2407407407407407
0.25925925925925924
0.25925925925925924
0.24074074074074076
0.22222222222222227
0.24074074074074076
0.22222222222222224
0.2037037037037037
0.16666666666666666
0.16666666666666666
0.14814814814814814
0.12962962962962962
0.12962962962962965
0.12962962962962962
0.14814814814814814
0.16666666666666669
0.20370370370370372
0.24074074074074076
0.24074074074074076
0.24074074074074076
0.2777777777777778
0.2962962962962963
0.2962962962962963
0.31481481481481477
0.2962962962962963
0.27777777777777785
0.2962962962962963
0.2962962962962963
0.27777777777777785
0.2962962962962963
0.2592592592592593
0.22222222222222224
0.24074074074074076
0.22222222222222224
0.2962962962962963
0.2962962962962963
0.2592592592592593
0.24074074074074076
0.2592592592592593
0.24074074074074076
0.27777777777777785
0.2962962962962963
0.27777777777777785
0.2962962962962963
0.2592592592592593
0.2962962962962963
0.31481481481481477
0.3518518518518518
0.3888888888888889
0.42592592592592593
0.4444444444444445
0.4629629629629629
0.49999999999999994
0.49999999999999994
0.5185185185185185
0.48148148148148157
0.4629629629629629
0.44444444444444453
0.425925925925926
0.40740740740740744
0.40740740740740744
0.44444444444444453
0.4814814814814815
0.5185185185185186
0.5185185185185185
0.5370370370370371
0.5555555555555556
0.574074074074074
0.611111111111111
0.5925925925925926
0.5925925925925926
0.5555555555555556
0.5185185185185185
0.5
0.5370370370370371
0.5
0.5185185185185186
0.5370370370370371
0.5370370370370371
0.5555555555555556
0.5555555555555557
0.5555555555555556
0.5555555555555556
0.5555555555555557
0.5
0.5185185185185185
0.48148148148148157
0.425925925925926
0.37037037037037035
0.3888888888888889
0.3888888888888889
0.37037037037037035
0.33333333333333337
0.3333333333333333
0.3148148148148149
0.2962962962962963
0.2777777777777778
0.2777777777777778
0.25925925925925924
0.22222222222222224
0.20370370370370372
0.20370370370370372
0.20370370370370372
0.16666666666666666
0.16666666666666666
0.18518518518518517
0.18518518518518517
0.16666666666666666
0.18518518518518517
0.18518518518518517
0.16666666666666666
0.16666666666666666
0.16666666666666666
0.16666666666666666
0.18518518518518517
0.16666666666666666
0.22222222222222227
0.24074074074074076
0.22222222222222224
0.22222222222222224
0.22222222222222227
0.22222222222222224
0.24074074074074076
0.24074074074074078
0.22222222222222224
0.20370370370370372
0.16666666666666666
0.16666666666666666
0.20370370370370372
0.20370370370370372
0.20370370370370372
0.20370370370370372
0.18518518518518517
0.18518518518518517
0.16666666666666666
0.20370370370370372
0.22222222222222227
0.22222222222222224
0.22222222222222224
0.2037037037037037
0.22222222222222224
0.22222222222222224
0.25925925925925924
0.2407407407407407
0.2777777777777778
0.2777777777777778
0.3148148148148149
0.3333333333333333
0.3333333333333333
0.3888888888888889
0.38888888888888884
0.3888888888888889
0.37037037037037035
0.40740740740740744
0.425925925925926
0.425925925925926
0.35185185185185186
0.35185185185185186
0.3518518518518518
0.31481481481481477
0.31481481481481477
0.3333333333333333
0.3333333333333333
0.31481481481481477
0.27777777777777773
0.2962962962962963
0.2962962962962963
0.2777777777777778
0.24074074074074076
0.22222222222222224
0.22222222222222224
0.20370370370370372
0.18518518518518517
0.16666666666666666
0.14814814814814814
0.09259259259259259
0.11111111111111112
0.09259259259259259
0.11111111111111112
0.12962962962962962
0.11111111111111112
0.09259259259259259
0.07407407407407407
0.09259259259259259
0.09259259259259259
0.09259259259259259
0.09259259259259259
0.11111111111111112
0.11111111111111112
0.09259259259259259
0.11111111111111113
0.12962962962962962
0.14814814814814814
0.16666666666666666
0.20370370370370372
0.25925925925925924
0.2962962962962963
0.3333333333333333
0.3518518518518518
0.3518518518518518
0.3888888888888889
0.425925925925926
0.4814814814814815
0.5185185185185185
0.5555555555555555
0.5555555555555555
0.5185185185185185
0.5555555555555556
0.5740740740740741
0.6666666666666666
0.6666666666666666
0.6666666666666666
0.6296296296296295
0.6481481481481483
0.6111111111111112
0.6296296296296298
0.611111111111111
0.5740740740740741
0.5185185185185186
