# Supplementary material for: Obesity dysregulates feeding-evoked response dynamics in hypothalamic satiety neurons
Source: Sci Rep. 2025 Oct 14;15:35837. doi: 10.1038/s41598-025-19800-2 (PMC12521569; doi:10.1038/s41598-025-19800-2)
Supplement: Supplementary file 2 — Supplementary Material 2. [file 41598_2025_19800_MOESM2_ESM.zip › Fig 1/Fig 1ef NCD and HFD/mean_licking_MPK148_31.csv]

0.0
0.0
0.0
0.0
0.0
0.0
0.0
0.0
0.0
0.0
0.0
0.0
0.02380952380952381
0.02380952380952381
0.02380952380952381
0.02380952380952381
0.04761904761904762
0.04761904761904762
0.04761904761904762
0.04761904761904762
0.07142857142857142
0.07142857142857142
0.04761904761904762
0.07142857142857142
0.07142857142857142
0.07142857142857142
0.04761904761904762
0.04761904761904762
0.04761904761904762
0.04761904761904762
0.02380952380952381
0.04761904761904762
0.04761904761904762
0.04761904761904762
0.04761904761904762
0.07142857142857142
0.07142857142857142
0.09523809523809525
0.09523809523809525
0.09523809523809525
0.09523809523809525
0.07142857142857142
0.09523809523809525
0.07142857142857142
0.09523809523809525
0.09523809523809525
0.11904761904761904
0.09523809523809525
0.09523809523809525
0.09523809523809525
0.09523809523809525
0.09523809523809525
0.07142857142857142
0.07142857142857142
0.04761904761904762
0.02380952380952381
0.0
0.0
0.0
0.0
0.0
0.0
0.02380952380952381
0.02380952380952381
0.07142857142857144
0.09523809523809525
0.09523809523809525
0.09523809523809525
0.11904761904761904
0.11904761904761904
0.11904761904761904
0.14285714285714285
0.14285714285714285
0.16666666666666666
0.11904761904761904
0.09523809523809525
0.09523809523809525
0.09523809523809525
0.07142857142857144
0.09523809523809525
0.09523809523809525
0.09523809523809525
0.07142857142857144
0.04761904761904762
0.04761904761904762
0.07142857142857144
0.07142857142857144
0.07142857142857144
0.07142857142857144
0.04761904761904762
0.04761904761904762
0.02380952380952381
0.02380952380952381
0.02380952380952381
0.02380952380952381
0.0
0.0
0.0
0.0
0.0
0.0
0.02380952380952381
0.02380952380952381
0.16666666666666666
0.45238095238095244
0.8809523809523812
1.3095238095238095
1.8333333333333335
2.5238095238095237
3.071428571428572
3.7619047619047636
4.333333333333334
5.023809523809524
5.5
5.809523809523812
6.000000000000001
6.142857142857144
6.142857142857144
5.928571428571429
5.928571428571429
5.666666666666666
5.642857142857144
5.4523809523809526
5.333333333333332
5.19047619047619
5.095238095238093
4.999999999999999
4.857142857142855
4.904761904761904
4.738095238095237
4.785714285714285
4.666666666666665
4.714285714285713
4.666666666666666
4.595238095238095
4.666666666666667
4.666666666666666
4.666666666666667
4.666666666666666
4.785714285714286
4.761904761904762
4.809523809523809
4.714285714285714
4.642857142857143
4.714285714285715
4.476190476190478
4.404761904761906
4.404761904761906
4.333333333333334
4.23809523809524
4.190476190476192
4.142857142857145
4.142857142857144
4.095238095238097
4.095238095238096
4.261904761904763
4.261904761904762
4.333333333333334
4.380952380952381
4.404761904761903
4.571428571428571
4.69047619047619
4.809523809523809
4.952380952380953
4.999999999999999
5.0
5.1190476190476195
5.119047619047618
4.9761904761904745
5.047619047619047
4.9761904761904745
4.714285714285713
4.45238095238095
4.238095238095237
3.8095238095238093
3.500000000000001
3.1428571428571432
2.7380952380952395
2.523809523809524
2.0952380952380953
1.6428571428571428
1.4047619047619047
1.0952380952380951
0.8333333333333333
0.7857142857142858
0.6190476190476193
0.45238095238095244
0.42857142857142866
0.30952380952380953
0.23809523809523808
0.1904761904761905
0.11904761904761904
0.14285714285714285
0.14285714285714285
0.11904761904761904
0.09523809523809525
0.09523809523809525
0.07142857142857144
0.04761904761904762
0.04761904761904762
0.04761904761904762
0.04761904761904762
0.02380952380952381
0.02380952380952381
0.02380952380952381
0.0
0.0
0.0
0.0
0.0
0.0
0.0
0.0
0.0
0.0
0.0
0.0
0.0
0.02380952380952381
0.02380952380952381
0.02380952380952381
0.02380952380952381
0.02380952380952381
0.04761904761904762
0.04761904761904762
0.07142857142857142
0.09523809523809525
0.09523809523809525
0.09523809523809525
0.11904761904761904
0.11904761904761904
0.14285714285714285
0.14285714285714285
0.14285714285714288
0.14285714285714288
0.11904761904761904
0.09523809523809525
0.09523809523809525
0.07142857142857144
0.04761904761904762
0.04761904761904762
0.02380952380952381
0.02380952380952381
0.0
0.0
0.0
0.0
0.0
0.0
0.0
0.0
0.0
0.0
0.0
0.0
0.0
0.0
0.0
0.0
0.0
0.0
0.0
0.0
0.0
0.02380952380952381
0.02380952380952381
0.02380952380952381
0.02380952380952381
0.02380952380952381
0.02380952380952381
0.02380952380952381
0.02380952380952381
0.02380952380952381
0.02380952380952381
0.0
0.0
0.0
0.0
0.0
0.0
0.0
0.0
0.0
0.0
0.0
0.02380952380952381
0.02380952380952381
0.02380952380952381
0.02380952380952381
0.02380952380952381
0.02380952380952381
0.02380952380952381
0.02380952380952381
0.02380952380952381
0.02380952380952381
0.0
0.0
0.0
0.0
0.0
0.0
0.0
0.0
0.0
0.0
0.0
0.0
0.0
0.0
0.0
0.0
0.0
0.0
0.0
0.0
0.0
0.0
0.0
0.0
0.0
0.0
0.0
0.0
0.0
0.0
0.0
0.0
0.0
0.0
0.0
0.0
0.0
0.0
0.0
0.0
0.0
0.0
0.0
0.0
0.0
0.0
0.0
0.0
0.0
0.0
0.0
0.0
0.0
0.0
0.0
0.0
0.0
0.0
0.0
0.0
0.0
0.0
0.0
0.0
0.0
0.0
0.0
0.0
0.0
0.0
0.0
0.0
0.0
0.0
0.0
0.0
0.0
0.0
0.0
0.0
0.0
0.0
0.0
0.0
0.0
0.0
0.0
0.0
0.0
0.0
0.0
0.0
0.0
0.0
0.0
0.0
0.0
0.0
0.0
0.0
0.0
0.0
0.0
0.0
0.0
0.0
0.0
0.0
0.0
0.0
0.0
0.0
0.0
0.0
0.0
0.0
0.0
0.0
0.0
0.0
0.0
0.0
0.0
0.0
0.0
0.0
0.0
0.0
0.0
0.0
0.0
0.0
0.0
0.0
0.0
0.0
0.0
0.0
0.0
0.0
0.0
0.0
0.0
0.0
0.0
0.0
0.0
0.0
0.0
0.0
0.0
0.0
0.0
0.0
0.0
0.0
0.0
0.0
0.0
0.0
0.0
0.0
0.0
0.0
0.0
0.0
0.0
0.0
0.0
0.0
0.02380952380952381
0.02380952380952381
0.02380952380952381
0.04761904761904762
0.04761904761904762
0.04761904761904762
0.04761904761904762
0.04761904761904762
0.04761904761904762
0.04761904761904762
0.02380952380952381
0.02380952380952381
0.02380952380952381
0.0
0.0
0.0
0.0
0.0
0.0
0.0
0.0
0.0
0.0
0.0
0.0
0.0
0.0
0.0
0.0
0.0
0.0
0.0
0.0
0.0
0.0
0.0
0.0
0.0
0.0
0.0
0.0
0.0
0.0
0.0
0.0
0.0
0.0
0.0
0.0
0.0
0.0
0.0
0.0
0.02380952380952381
0.02380952380952381
0.02380952380952381
0.02380952380952381
0.04761904761904762
0.07142857142857142
0.07142857142857142
0.09523809523809525
0.11904761904761904
0.14285714285714285
0.14285714285714285
0.14285714285714285
0.16666666666666666
0.1904761904761905
0.1904761904761905
0.16666666666666666
0.2142857142857143
0.2142857142857143
0.2142857142857143
0.19047619047619047
0.16666666666666666
0.19047619047619047
0.19047619047619047
0.16666666666666666
0.16666666666666666
0.19047619047619047
0.14285714285714285
0.14285714285714285
0.14285714285714285
0.16666666666666666
0.16666666666666666
0.14285714285714285
0.11904761904761904
0.11904761904761904
0.11904761904761904
0.11904761904761904
0.11904761904761904
0.09523809523809525
0.09523809523809525
0.07142857142857142
0.07142857142857142
0.07142857142857142
0.07142857142857142
0.07142857142857142
0.04761904761904762
0.02380952380952381
0.02380952380952381
0.02380952380952381
0.0
0.02380952380952381
0.02380952380952381
0.04761904761904762
0.04761904761904762
0.07142857142857144
0.09523809523809525
0.09523809523809525
0.09523809523809525
0.11904761904761904
0.11904761904761904
0.11904761904761904
0.11904761904761904
0.11904761904761904
0.14285714285714285
0.14285714285714285
0.16666666666666666
0.16666666666666666
0.2142857142857143
0.23809523809523808
0.23809523809523808
0.2142857142857143
0.2857142857142857
0.2857142857142857
0.28571428571428575
0.2619047619047619
0.23809523809523808
0.23809523809523808
0.19047619047619047
0.14285714285714285
0.14285714285714285
0.14285714285714285
0.07142857142857142
0.04761904761904762
0.02380952380952381
