# Supplementary material for: Obesity dysregulates feeding-evoked response dynamics in hypothalamic satiety neurons
Source: Sci Rep. 2025 Oct 14;15:35837. doi: 10.1038/s41598-025-19800-2 (PMC12521569; doi:10.1038/s41598-025-19800-2)
Supplement: Supplementary file 2 — Supplementary Material 2. [file 41598_2025_19800_MOESM2_ESM.zip › Fig 1/Fig 1ef NCD and HFD/mean_licking_MPK148_32.csv]

0.0
0.0
0.0
0.0
0.0
0.0
0.0
0.0
0.0
0.0
0.0
0.0
0.0
0.0
0.0
0.0
0.0
0.0
0.0
0.0
0.0
0.0
0.0
0.0
0.0
0.0
0.0
0.0
0.0
0.0
0.0
0.0
0.0
0.0
0.0
0.0
0.0
0.0
0.0
0.0
0.0
0.0
0.0
0.0
0.0
0.0
0.0
0.0
0.0
0.0
0.0
0.0
0.0
0.0
0.0
0.0
0.0
0.0
0.0
0.0
0.0
0.0
0.0
0.0
0.0
0.0
0.0
0.0
0.0
0.0
0.0
0.0
0.0
0.0
0.0
0.0
0.0
0.0
0.0
0.0
0.0
0.0
0.0
0.0
0.0
0.0
0.0
0.0
0.0
0.0
0.0
0.0
0.0
0.0
0.0
0.03333333333333333
0.06666666666666667
0.1
0.1
0.13333333333333333
0.13333333333333333
0.16666666666666666
0.2
0.4333333333333333
0.6666666666666666
1.0000000000000004
1.5000000000000002
2.033333333333333
2.6999999999999997
3.233333333333333
3.9000000000000004
4.566666666666666
5.333333333333333
5.766666666666664
6.1999999999999975
6.5
6.833333333333334
6.800000000000001
6.733333333333334
6.666666666666666
6.366666666666666
6.266666666666666
5.933333333333334
5.733333333333332
5.733333333333333
5.599999999999998
5.333333333333333
5.333333333333333
5.133333333333333
5.033333333333334
5.133333333333332
5.166666666666666
5.1
5.066666666666666
5.033333333333333
5.000000000000001
4.933333333333334
4.833333333333334
4.966666666666668
5.299999999999999
5.333333333333333
5.166666666666667
5.400000000000001
5.333333333333333
5.299999999999998
5.366666666666666
5.299999999999999
5.499999999999997
5.433333333333332
5.199999999999999
5.366666666666666
5.2333333333333325
5.233333333333333
5.699999999999999
5.566666666666665
5.633333333333331
5.933333333333332
5.833333333333332
6.0
6.099999999999999
6.0666666666666655
6.499999999999998
6.533333333333332
6.2666666666666675
6.433333333333332
6.566666666666666
6.33333333333333
6.466666666666665
6.533333333333334
6.566666666666664
6.633333333333335
6.499999999999999
6.366666666666666
6.433333333333334
6.4
6.0666666666666655
6.033333333333333
5.833333333333334
5.433333333333332
5.300000000000001
5.033333333333333
4.866666666666665
4.666666666666666
4.366666666666665
4.199999999999998
4.1
3.833333333333332
3.633333333333333
3.5999999999999996
3.333333333333333
3.2
2.9666666666666663
2.8000000000000007
2.6333333333333337
2.3
2.0666666666666664
1.9666666666666666
1.8333333333333333
1.6666666666666665
1.5333333333333332
1.3333333333333333
1.2000000000000002
1.1000000000000003
1.0666666666666664
1.0333333333333332
1.0333333333333332
1.0
0.9000000000000001
0.9000000000000001
0.9333333333333332
0.8666666666666666
0.8333333333333333
0.9000000000000001
0.8
0.8
0.8
0.7000000000000001
0.7666666666666666
0.7
0.6666666666666666
0.7000000000000001
0.6666666666666666
0.5999999999999999
0.6666666666666666
0.6333333333333333
0.5666666666666667
0.6666666666666666
0.6333333333333333
0.6333333333333333
0.6333333333333333
0.5999999999999999
0.6000000000000001
0.6333333333333333
0.5999999999999999
0.6666666666666666
0.6666666666666666
0.6333333333333333
0.5999999999999999
0.5999999999999999
0.5666666666666667
0.6333333333333333
0.6666666666666666
0.5666666666666665
0.5999999999999999
0.5666666666666665
0.5666666666666665
0.5999999999999999
0.6333333333333333
0.6333333333333333
0.6333333333333333
0.5999999999999999
0.5666666666666665
0.6333333333333333
0.6333333333333333
0.6666666666666666
0.6666666666666666
0.6333333333333333
0.6666666666666666
0.7
0.6666666666666666
0.6666666666666666
0.6666666666666666
0.7000000000000001
0.6333333333333334
0.5999999999999999
0.6666666666666666
0.6333333333333333
0.5999999999999999
0.5999999999999999
0.6666666666666666
0.6333333333333333
0.7
0.6666666666666666
0.7333333333333334
0.6666666666666666
0.6666666666666666
0.7000000000000001
0.6666666666666666
0.7
0.6666666666666666
0.6666666666666666
0.6333333333333333
0.6333333333333333
0.5999999999999999
0.7000000000000001
0.5999999999999999
0.6333333333333333
0.6666666666666666
0.5666666666666667
0.5999999999999999
0.6333333333333333
0.5999999999999999
0.5999999999999999
0.5999999999999999
0.5
0.5666666666666665
0.5333333333333333
0.4666666666666666
0.5333333333333333
0.5
0.5
0.4666666666666666
0.4666666666666666
0.4333333333333333
0.4666666666666666
0.4666666666666666
0.4333333333333333
0.5
0.4666666666666666
0.4333333333333333
0.4333333333333333
0.4666666666666666
0.4333333333333333
0.4666666666666666
0.4333333333333333
0.4333333333333333
0.4333333333333333
0.4
0.4
0.4
0.3666666666666667
0.4
0.4
0.4000000000000001
0.43333333333333335
0.4000000000000001
0.3666666666666667
0.3333333333333333
0.3333333333333333
0.30000000000000004
0.3333333333333333
0.26666666666666666
0.2333333333333333
0.16666666666666666
0.13333333333333333
0.13333333333333333
0.13333333333333333
0.13333333333333333
0.10000000000000002
0.10000000000000002
0.06666666666666667
0.06666666666666667
0.10000000000000002
0.10000000000000002
0.10000000000000002
0.06666666666666667
0.06666666666666667
0.06666666666666667
0.06666666666666667
0.06666666666666667
0.03333333333333333
0.06666666666666667
0.03333333333333333
0.03333333333333333
0.03333333333333333
0.06666666666666667
0.06666666666666667
0.10000000000000002
0.13333333333333333
0.16666666666666666
0.16666666666666666
0.13333333333333333
0.16666666666666666
0.16666666666666666
0.16666666666666666
0.13333333333333333
0.13333333333333333
0.1
0.06666666666666667
0.03333333333333333
0.03333333333333333
0.03333333333333333
0.0
0.0
0.0
0.0
0.0
0.03333333333333333
0.03333333333333333
0.03333333333333333
0.03333333333333333
0.03333333333333333
0.03333333333333333
0.03333333333333333
0.03333333333333333
0.03333333333333333
0.03333333333333333
0.0
0.0
0.0
0.0
0.0
0.0
0.0
0.0
0.0
0.0
0.0
0.0
0.0
0.0
0.0
0.0
0.0
0.0
0.0
0.0
0.0
0.0
0.0
0.0
0.0
0.0
0.0
0.0
0.0
0.0
0.0
0.0
0.03333333333333333
0.03333333333333333
0.03333333333333333
0.03333333333333333
0.03333333333333333
0.03333333333333333
0.03333333333333333
0.03333333333333333
0.03333333333333333
0.03333333333333333
0.0
0.0
0.0
0.0
0.0
0.0
0.0
0.0
0.0
0.0
0.0
0.0
0.0
0.0
0.0
0.0
0.0
0.0
0.0
0.0
0.0
0.0
0.0
0.0
0.0
0.0
0.0
0.0
0.0
0.0
0.0
0.0
0.0
0.0
0.0
0.0
0.0
0.0
0.0
0.0
0.0
0.0
0.0
0.0
0.0
0.0
0.0
0.0
0.0
0.0
0.0
0.0
0.0
0.0
0.0
0.0
0.0
0.0
0.0
0.0
0.0
0.0
0.0
0.0
0.0
0.0
0.0
0.0
0.0
0.0
0.0
0.0
0.0
0.0
0.0
0.0
0.0
0.0
0.0
0.0
0.0
0.0
0.0
0.0
0.0
0.0
0.0
0.0
0.0
0.0
0.0
0.0
0.0
0.0
0.0
0.0
0.0
0.0
0.0
0.0
0.0
0.0
0.0
0.0
0.0
0.0
0.0
0.0
0.0
0.0
0.0
0.0
0.0
0.03333333333333333
0.03333333333333333
0.06666666666666667
0.06666666666666667
0.06666666666666667
0.06666666666666667
0.06666666666666667
0.06666666666666667
0.06666666666666667
0.06666666666666667
0.03333333333333333
0.03333333333333333
0.0
0.0
0.0
0.0
0.0
0.0
0.0
0.0
0.0
0.0
0.0
0.03333333333333333
0.03333333333333333
0.03333333333333333
0.03333333333333333
0.03333333333333333
0.03333333333333333
0.03333333333333333
0.03333333333333333
0.03333333333333333
0.03333333333333333
0.0
0.0
0.0
0.0
0.0
0.0
0.0
0.0
0.0
0.0
0.0
0.0
0.0
0.0
0.0
0.0
0.0
0.0
0.0
0.0
0.0
0.0
0.0
0.0
0.0
0.0
