# Supplementary material for: Obesity dysregulates feeding-evoked response dynamics in hypothalamic satiety neurons
Source: Sci Rep. 2025 Oct 14;15:35837. doi: 10.1038/s41598-025-19800-2 (PMC12521569; doi:10.1038/s41598-025-19800-2)
Supplement: Supplementary file 2 — Supplementary Material 2. [file 41598_2025_19800_MOESM2_ESM.zip › Fig 1/Fig 1ef NCD and HFD/mean_licking_MPK148_33.csv]

0.0
0.20833333333333331
0.2777777777777778
0.2604166666666667
0.29166666666666663
0.2777777777777778
0.3571428571428571
0.390625
0.41666666666666663
0.41666666666666663
0.5000000000000001
0.5000000000000001
0.5208333333333334
0.5833333333333333
0.5625
0.6041666666666667
0.5416666666666667
0.5416666666666667
0.5208333333333334
0.49999999999999994
0.4374999999999999
0.43750000000000006
0.37500000000000006
0.3333333333333333
0.35416666666666674
0.3125
0.29166666666666663
0.2708333333333333
0.22916666666666669
0.24999999999999997
0.24999999999999997
0.22916666666666669
0.29166666666666663
0.27083333333333337
0.27083333333333337
0.24999999999999997
0.27083333333333337
0.24999999999999997
0.24999999999999997
0.22916666666666666
0.20833333333333331
0.20833333333333331
0.20833333333333331
0.1875
0.1875
0.22916666666666669
0.22916666666666669
0.27083333333333337
0.3125
0.3125
0.3333333333333333
0.375
0.3333333333333333
0.375
0.375
0.3333333333333333
0.3125
0.27083333333333337
0.22916666666666669
0.22916666666666669
0.20833333333333331
0.14583333333333334
0.12499999999999999
0.10416666666666666
0.06250000000000001
0.06250000000000001
0.08333333333333333
0.10416666666666666
0.14583333333333331
0.16666666666666666
0.22916666666666669
0.29166666666666663
0.3333333333333333
0.375
0.41666666666666663
0.45833333333333337
0.45833333333333337
0.4374999999999999
0.41666666666666663
0.39583333333333337
0.35416666666666674
0.35416666666666674
0.35416666666666663
0.29166666666666663
0.3333333333333333
0.3333333333333333
0.3333333333333333
0.3333333333333333
0.3125
0.3333333333333333
0.3333333333333333
0.2916666666666667
0.2916666666666667
0.3125
0.2708333333333333
0.22916666666666669
0.22916666666666666
0.22916666666666666
0.27083333333333337
0.24999999999999997
0.24999999999999997
0.27083333333333337
0.24999999999999997
0.35416666666666674
0.6041666666666669
1.0833333333333335
1.5208333333333333
1.9791666666666665
2.520833333333334
3.083333333333333
3.6666666666666674
4.3125
4.937500000000001
5.458333333333333
5.708333333333334
5.875
6.020833333333336
6.062500000000001
5.937500000000001
6.062500000000001
5.979166666666665
5.979166666666668
5.895833333333332
5.6875
5.666666666666666
5.625000000000001
5.541666666666666
5.5
5.541666666666666
5.1875
5.187500000000002
4.895833333333332
4.729166666666666
4.770833333333334
4.8125
4.604166666666668
4.645833333333334
4.645833333333334
4.729166666666667
4.958333333333333
4.916666666666668
5.145833333333332
5.145833333333333
5.187499999999999
4.937499999999998
4.958333333333334
4.833333333333335
4.833333333333333
4.791666666666666
4.645833333333334
4.770833333333333
4.4375
4.625
4.708333333333333
5.000000000000001
5.208333333333332
5.25
5.3125
5.229166666666667
5.208333333333332
4.854166666666668
4.875
4.687500000000002
4.416666666666666
4.020833333333334
3.5416666666666674
3.249999999999999
2.874999999999999
2.541666666666666
2.2083333333333335
2.0000000000000004
1.729166666666667
1.3749999999999998
1.0833333333333333
0.8958333333333335
0.7708333333333335
0.6041666666666669
0.4375000000000001
0.31250000000000006
0.22916666666666669
0.1875
0.14583333333333334
0.10416666666666666
0.06250000000000001
0.041666666666666664
0.020833333333333332
0.0
0.0
0.0
0.0
0.0
0.0
0.0
0.0
0.0
0.0
0.0
0.0
0.0
0.0
0.0
0.0
0.0
0.0
0.0
0.0
0.0
0.0
0.0
0.0
0.0
0.0
0.0
0.0
0.020833333333333332
0.020833333333333332
0.041666666666666664
0.041666666666666664
0.041666666666666664
0.041666666666666664
0.041666666666666664
0.041666666666666664
0.041666666666666664
0.041666666666666664
0.020833333333333332
0.020833333333333332
0.0
0.0
0.0
0.0
0.0
0.0
0.020833333333333332
0.020833333333333332
0.020833333333333332
0.041666666666666664
0.041666666666666664
0.06249999999999999
0.08333333333333333
0.10416666666666666
0.10416666666666666
0.10416666666666666
0.08333333333333333
0.08333333333333333
0.08333333333333333
0.06249999999999999
0.06249999999999999
0.041666666666666664
0.020833333333333332
0.0
0.0
0.0
0.0
0.0
0.0
0.0
0.0
0.0
0.020833333333333332
0.020833333333333332
0.041666666666666664
0.041666666666666664
0.041666666666666664
0.041666666666666664
0.041666666666666664
0.041666666666666664
0.08333333333333333
0.10416666666666666
0.10416666666666666
0.10416666666666666
0.08333333333333333
0.10416666666666666
0.12500000000000003
0.12500000000000003
0.14583333333333331
0.16666666666666666
0.12499999999999999
0.10416666666666666
0.08333333333333333
0.08333333333333333
0.08333333333333333
0.06249999999999999
0.041666666666666664
0.041666666666666664
0.020833333333333332
0.0
0.0
0.0
0.0
0.0
0.0
0.0
0.0
0.0
0.0
0.0
0.0
0.0
0.0
0.0
0.0
0.0
0.0
0.0
0.020833333333333332
0.020833333333333332
0.020833333333333332
0.041666666666666664
0.041666666666666664
0.041666666666666664
0.041666666666666664
0.041666666666666664
0.06249999999999999
0.06249999999999999
0.041666666666666664
0.041666666666666664
0.041666666666666664
0.020833333333333332
0.020833333333333332
0.020833333333333332
0.041666666666666664
0.041666666666666664
0.041666666666666664
0.041666666666666664
0.041666666666666664
0.06249999999999999
0.06249999999999999
0.08333333333333333
0.08333333333333333
0.08333333333333333
0.06250000000000001
0.06250000000000001
0.06250000000000001
0.06250000000000001
0.08333333333333333
0.08333333333333333
0.08333333333333333
0.06250000000000001
0.06250000000000001
0.06250000000000001
0.06250000000000001
0.06250000000000001
0.041666666666666664
0.041666666666666664
0.020833333333333332
0.0
0.0
0.0
0.0
0.0
0.0
0.0
0.0
0.0
0.0
0.0
0.0
0.0
0.0
0.0
0.0
0.0
0.0
0.0
0.0
0.0
0.0
0.0
0.0
0.0
0.0
0.020833333333333332
0.041666666666666664
0.08333333333333333
0.10416666666666666
0.10416666666666666
0.12499999999999999
0.14583333333333331
0.16666666666666666
0.1875
0.1875
0.16666666666666666
0.16666666666666666
0.14583333333333331
0.14583333333333331
0.16666666666666666
0.16666666666666666
0.14583333333333331
0.12499999999999999
0.12499999999999999
0.12499999999999999
0.12499999999999999
0.10416666666666666
0.08333333333333333
0.06249999999999999
0.041666666666666664
0.020833333333333332
0.020833333333333332
0.020833333333333332
0.0
0.0
0.0
0.0
0.0
0.0
0.0
0.0
0.0
0.0
0.0
0.0
0.0
0.0
0.0
0.0
0.0
0.0
0.0
0.0
0.0
0.0
0.0
0.020833333333333332
0.041666666666666664
0.041666666666666664
0.06249999999999999
0.08333333333333333
0.10416666666666666
0.12499999999999999
0.14583333333333331
0.14583333333333331
0.16666666666666666
0.16666666666666666
0.14583333333333331
0.16666666666666666
0.16666666666666666
0.16666666666666666
0.16666666666666666
0.14583333333333331
0.14583333333333331
0.16666666666666666
0.16666666666666666
0.14583333333333331
0.1875
0.16666666666666666
0.1875
0.1875
0.16666666666666666
0.1875
0.22916666666666669
0.22916666666666669
0.24999999999999997
0.27083333333333337
0.24999999999999997
0.27083333333333337
0.24999999999999997
0.24999999999999997
0.27083333333333337
0.27083333333333337
0.22916666666666666
0.22916666666666669
0.1875
0.1875
0.16666666666666666
0.16666666666666666
0.16666666666666666
0.14583333333333331
0.12500000000000003
0.12499999999999999
0.12500000000000003
0.10416666666666666
0.10416666666666666
0.08333333333333333
0.10416666666666666
0.10416666666666666
0.10416666666666666
0.10416666666666666
0.12500000000000003
0.10416666666666666
0.10416666666666666
0.10416666666666666
0.10416666666666666
0.10416666666666666
0.10416666666666666
0.10416666666666666
0.10416666666666666
0.12499999999999999
0.10416666666666666
0.10416666666666666
0.10416666666666666
0.10416666666666666
0.12499999999999999
0.14583333333333331
0.14583333333333331
0.14583333333333331
0.14583333333333331
0.12499999999999999
0.16666666666666666
0.1875
0.20833333333333331
0.22916666666666669
0.24999999999999997
0.2708333333333333
0.24999999999999997
0.27083333333333337
0.27083333333333337
0.2916666666666667
0.29166666666666663
0.29166666666666663
0.3125
0.3541666666666666
0.3125
0.3333333333333333
0.37500000000000006
0.37500000000000006
0.375
0.41666666666666663
0.39583333333333337
0.37500000000000006
0.31250000000000006
0.24999999999999997
0.27083333333333337
0.20833333333333331
0.1875
0.14583333333333331
0.14583333333333331
0.10416666666666666
0.10416666666666666
0.12499999999999999
0.12499999999999999
0.16666666666666666
0.16666666666666666
0.16666666666666666
0.16666666666666666
0.1875
0.1875
0.1875
0.16666666666666666
0.16666666666666666
0.1875
0.16666666666666666
0.14583333333333331
0.14583333333333331
0.14583333333333331
0.14583333333333331
0.14583333333333331
0.12500000000000003
0.1875
0.22916666666666669
0.24999999999999997
0.27083333333333337
0.3125
0.3125
0.3125
0.2916666666666667
0.27083333333333337
0.2916666666666667
0.24999999999999997
0.20833333333333331
0.16666666666666666
0.14583333333333331
0.12500000000000003
0.14583333333333331
0.14583333333333334
0.16666666666666666
0.1875
0.16666666666666666
0.14583333333333331
0.12500000000000003
0.14583333333333331
0.12500000000000003
0.10416666666666666
0.08333333333333333
0.06250000000000001
0.06250000000000001
0.041666666666666664
0.041666666666666664
0.06250000000000001
0.08333333333333333
0.06250000000000001
0.06250000000000001
0.12499999999999999
0.1875
0.24999999999999997
0.22916666666666669
0.22916666666666669
0.27083333333333337
0.27083333333333337
0.27083333333333337
0.2916666666666667
0.3125
0.2708333333333333
0.22916666666666669
0.16666666666666666
0.20833333333333331
0.25000000000000006
0.25000000000000006
0.25000000000000006
0.27083333333333337
0.25000000000000006
0.22916666666666669
