# Supplementary material for: Obesity dysregulates feeding-evoked response dynamics in hypothalamic satiety neurons
Source: Sci Rep. 2025 Oct 14;15:35837. doi: 10.1038/s41598-025-19800-2 (PMC12521569; doi:10.1038/s41598-025-19800-2)
Supplement: Supplementary file 2 — Supplementary Material 2. [file 41598_2025_19800_MOESM2_ESM.zip › Fig 1/Fig 1ef NCD and HFD/mean_running_MPK118_33.csv]

1.27399222255
1.210754198
1.1653551314000004
1.1868732499999999
1.2034303730000002
1.1409699475
1.1439408250000003
1.110070688
1.02125618
0.9360117249999999
0.9616669099999999
0.9548315
0.9754492260000001
0.93639623115
0.9117094700000001
0.92065630695
0.8878329530499999
0.8522049865
0.8839192835
0.8927906950000001
0.8675944795500001
0.8952852819499999
0.8640725994499997
0.8535318044499999
0.9130864974499999
0.9478375753999998
0.95426872705
0.997084705
1.0226092154999997
1.064228027
1.09254252945
1.1016231740000004
1.1239855831
1.0920774625000003
0.998848901
0.9691406255
0.9380409936499999
0.8962791444999999
0.8921517980000001
0.8518710132999999
0.8102507433499999
0.8027797965500001
0.7980809085500001
0.8128912694999999
0.8578728099999999
0.8170165148
0.8138603285
0.7819533524499999
0.7281820270000001
0.7297108753000001
0.7419867250500001
0.7123876638500001
0.7276396110500001
0.7359896630000001
0.7166190625500002
0.74242687755
0.7391116519999998
0.76942086905
0.7708968431500002
0.76638705445
0.7425040464
0.75757351315
0.7116242035000001
0.68718262135
0.6670494595
0.6087688164499999
0.5934498731499999
0.54328884
0.5019558799999999
0.4641443129999998
0.43497218179999997
0.3967510281499999
0.37511755194999996
0.38596067614999996
0.34096450050000005
0.35852907224999997
0.3732111400000001
0.40019206800000007
0.386741205
0.37369851095
0.3929749229
0.40926991765
0.39289673105
0.3565878129500001
0.35379021315000003
0.3296663085
0.31647275705
0.30272301705000004
0.346091495
0.36349419055
0.35983559400000004
0.38899057094999995
0.46067594099999987
0.5112181416000002
0.57727390675
0.5962930161
0.6405400856499999
0.7463492359500001
0.9136089243500003
0.9961768416999996
1.0586892087
1.2205718395000003
1.2990527645000003
1.41016689565
1.55961303795
1.7329872817249996
1.7801265444999992
1.8284300949999999
1.7492133014999998
1.845554487
1.8886106997999996
1.88659170615
1.8650761944999996
1.7790514082000009
1.7216382944999995
1.68871775005
1.72162077055
1.6631627680500003
1.6436070484499996
1.5271671669999995
1.4085875545
1.2614108905000003
1.18305373365
1.1256634345
0.99563637405
0.8209339710500002
0.6113775061500001
0.5036246895
0.4050298915499999
0.33574329444999995
0.31918968935
0.25995261765
0.22525149010000006
0.22698828150000008
0.20717213644999996
0.23658877549999996
0.29082468245000004
0.32074682269999993
0.33449170414999996
0.36558794605
0.40431231594999995
0.42058513815000004
0.46889321505000003
0.4652766790499999
0.4742656751
0.4585462471
0.46964780555
0.47776183855000004
0.4860604606500001
0.46531648790000013
0.45305848565
0.41147258119999996
0.3675678056500001
0.33852553635000004
0.33377094325000006
0.3537712082499999
0.34609247950000005
0.32351153599999993
0.35820767760000005
0.3904266165
0.43010496005
0.5186826791499999
0.58511572285
0.6769010704999999
0.6867570325000002
0.6931782300000001
0.7850631145
0.8220562768499999
0.82572737265
0.8751498735500001
0.8899989430500002
0.89765534765
0.9611625929999998
0.9388182665500004
0.9536760275499999
1.0349435535
1.0698891622000002
1.17540711545
1.3344559460499998
1.40130808595
1.484764048
1.6048501434999998
1.7381351010999997
1.85063362305
2.053982835
2.18313135245
2.2823748925000005
2.3680242269000003
2.3879275955
2.48083475
2.5604382181499994
2.57706750165
2.5856345715
2.7262819095000013
2.7911841524999996
2.8412117434500006
2.86458592
2.842811114999999
2.837373922999999
2.9127574310499997
2.91604683905
2.9506828838500008
2.9755020850000014
2.9424789900000006
3.0159358039500006
3.08699254345
3.1444841388499993
3.251831296
3.2735077768500007
3.162948037000001
3.261714944949999
3.3067511660499997
3.2678850945500004
3.2150311700000005
3.0887538649999993
2.993298203000001
2.9108299136999998
2.8078005135
2.81635074515
2.8617599245499994
2.82672952445
2.8749372373999984
2.9415536379999994
3.062886362000001
3.0759533068499993
3.099692622
3.15707020255
3.2245540545000004
3.1874075066999996
3.1507524929999997
3.0703977938500007
3.024128242
2.9923214700000003
2.9647285770499994
2.9368928540499994
2.9071480105000003
2.9076988434999995
2.8702222626500005
2.9171402830000006
2.9046172094999996
2.8971808160000005
2.8297188359499996
2.7384163521500002
2.6561231315
2.6717993884999993
2.63258993015
2.539596348500001
2.5413868181500003
2.5172778405999994
2.4839055500000002
2.4783374004999996
2.42424704955
2.4795790544999994
2.458739137549999
2.3969181980000003
2.3484308912
2.382640504499999
2.3548884226499998
2.2765739399999996
2.2646593155000003
2.204755529
2.2280882760500003
2.1418899531499997
2.116783085
2.11853454815
2.0813205784999993
1.9572911014999996
1.8237785306999998
1.8362364784999994
1.8020472595
1.7984841950000003
1.78146762745
1.8192733454999999
1.785252845
1.7755129465000004
1.7878409999999996
1.8698428335
1.9911348655
2.0097604264999998
2.01381966635
2.03752832255
2.0223652255499998
1.9606668136499998
1.9471098310500001
1.9490307580499997
1.9807900754500003
1.9715737948499998
1.9070834685000002
1.8365536331500003
1.8368778899999998
1.7995763285500002
1.8280805166999996
1.8273635186850001
1.8493930905
1.8066295250000004
1.73534611465
1.7192234250000002
1.7421916044999999
1.7189894500999998
1.6651080695
1.6943759510000003
1.6264801079999998
1.6543120455499998
1.6311957980000003
1.6289621650000001
1.7024565500000004
1.70654838805
1.6503919590000002
1.68682097115
1.77628850005
1.7335229795
1.7401065569499998
1.7244004105
1.7246488710000005
1.7814536800000003
1.8204469200000002
1.8700946650000003
1.89820755615
1.9689301290499999
1.9750138968500004
2.0327851310000002
2.031131404
2.0317496400000006
2.0020260904500002
1.89253675745
1.804611805
1.7385783440999998
1.7161151968499997
1.6417293421499999
1.6184034475
1.6391908239000004
1.63049434695
1.60102148155
1.5832410856500003
1.6019069294499997
1.5894642519999997
1.59795906445
1.6515748659999996
1.6457514699999993
1.58156245
1.5099973050000004
1.4879124885
1.488701925
1.50289437635
1.47832914325
1.4823573975
1.4242107149999998
1.339703198115
1.34079853
1.3348698580000002
1.3588075350000002
1.3781835745500004
1.3410694019999998
1.3599878763000002
1.37763773105
1.3968628775999998
1.3971399195
1.4015331249999998
1.4045915049999997
1.42580287
1.4046706344999997
1.41277576795
1.443241583
1.5061676137
1.56345359595
1.6185016555499998
1.7609787979999996
1.825651665
1.8169893599999998
1.8806497744999997
1.9639697125499995
2.017965115
2.06134697695
2.0586636685
2.0040478176
1.9780247185
1.9057640365000004
1.788304185
1.7509778559999998
1.7093557515500002
1.6030296120000003
1.4960808705500002
1.415326421
1.3619649749999998
1.3546004815500001
1.2734848
1.1792546558499999
1.2158218115
1.173773225
1.1214723465
1.1175980968499997
1.1546314825500001
1.172258076895
1.13118989
1.0895433095
1.0971089260000002
1.14218266025
1.168059516
1.2205792535
1.2871957745
1.34365792905
1.36280055615
1.4003694618500002
1.4434829585000002
1.4950168099999999
1.51472297
1.5205228199999998
1.5451326705500001
1.4781695065
1.39990446185
1.2978216749999998
1.1827683995
1.0887636111000003
0.98040229865
0.9288939524999998
0.883220948
0.8378256125
0.7587171450000001
0.76850928715
0.7648479385000002
0.7650991825
0.7761439518500001
0.7592517403949999
0.7766970700499999
0.7330135794999999
0.7000653865500002
0.67959204955
0.6795946684999999
0.68310583145
0.6565700726000001
0.6553773259500001
0.6709971950000001
0.69885911815
0.7073937380499999
0.7357829020500002
0.7597062625500001
0.7792714780000001
0.758393848
0.7297390835500001
0.7232552
0.66958922405
0.6766510521500001
0.6920525295
0.729515559
0.7682579000000002
0.8269704000000001
0.821714025
0.8459674545
0.9140680725499999
0.9484415499999999
1.0198148249999999
1.0111287885
0.9745010774499999
0.8950461600000003
0.8406602594999999
0.7564935425500001
0.7120886066999998
0.71884734
0.68365346755
0.637221667
0.63281356755
0.641556598
0.6332206
0.6556482499999999
0.65598747255
0.6285547060000001
0.6354820655
0.6060674605499999
0.55755479
0.5632258695000001
0.530324865
0.50450158965
0.48584848970000005
0.48313302
0.45924705450000003
0.49162615499999995
0.49064641499999995
0.4797973529999999
0.4819617580999999
0.47123043834999995
0.4884959125
0.54408755685
0.60536171355
0.59435206355
0.6189802400000001
0.6383917400000001
0.6275312995
0.6312982485
0.69003042815
0.6921191400000001
0.6935951865
0.6683529684999999
0.7217173895
0.7908271840500001
0.8680115561499999
0.8484764181500001
0.8735631235
0.9236636495000002
0.88170547
0.91383695
0.9251686000000001
0.9157230500000001
0.8439060000000002
0.78243778315
0.7585213859500001
0.7813198285999999
0.8227949775500001
0.784086915
0.79670368
0.77403206255
0.78462304765
0.8123595220500001
0.82372347815
0.8802832225499999
0.8680625045000001
0.8426447355500001
0.791270353
0.7951132986999999
0.7541563759999999
0.7398122605500002
0.6884586850000001
0.6889432744499999
0.693569422
0.6381013118500001
0.634387511
0.64377948195
0.67306938715
0.695203686
0.78841608045
0.80290042315
0.8403429339999999
0.8180273115500001
0.8792830173499999
0.93131544695
0.9649613249999998
0.9987900490499999
0.9959140425500002
0.9971783474999999
0.9891237669999999
1.038620645
1.0245006174999998
1.040359058
0.9688522016500001
0.95654460678
0.9313097209500001
0.9224583725499998
0.9424658774500001
0.9482890423500001
0.931645871
0.9219556025000001
0.9531956149999999
0.960177145
1.01079361515
1.0285043244999998
1.0203694079499999
1.0099715978
0.9845071735000002
0.9580762393499999
0.96109639
0.9323126555499999
0.9243531473500001
0.9366909404999998
0.884860875
0.9077985432
0.9321100334999999
0.9576259659499999
0.9537701099500001
0.974858227
0.9796590225000003
1.0127164949999998
1.022489425
1.020865572
1.02864909605
0.9133487476
0.91161631475
0.927495997
0.93995563
0.95561764
0.9065292325000002
0.881825325
0.854796823
0.8392207925500001
0.8772210089499998
0.9711720705
1.018182092
1.01224801395
1.02640601
1.0346021301500001
1.08983382405
1.0970726395
1.0566438955000002
1.0267367195000001
1.00824127555
0.985331972
0.9174245426000003
0.9099168108500001
0.8883507844999998
0.86448152
0.878156
0.898609295
0.9377354999999999
