# Supplementary material for: Obesity dysregulates feeding-evoked response dynamics in hypothalamic satiety neurons
Source: Sci Rep. 2025 Oct 14;15:35837. doi: 10.1038/s41598-025-19800-2 (PMC12521569; doi:10.1038/s41598-025-19800-2)
Supplement: Supplementary file 2 — Supplementary Material 2. [file 41598_2025_19800_MOESM2_ESM.zip › Fig 1/Fig 1ef NCD and HFD/mean_running_MPK118_34.csv]

0.9069508163103447
0.915844077551724
0.965251521413793
0.9659221610344828
0.953319754586207
0.9416039314137931
0.9116554846551727
0.9239522641379309
0.8793681117241381
0.8248713183448276
0.8279219997586206
0.8201045280344827
0.7949995576206897
0.8204117820689656
0.8651930186206896
0.886519701896552
0.9354483847931035
0.9632061869310348
1.013546772482759
1.0414147211034483
1.0951052021724137
1.1361310707931036
1.1522949116206893
1.1738812354482757
1.1350834266896555
1.1362981855862073
1.1359591859655176
1.1357930024137932
1.1220109250689656
1.178752766172414
1.1773551075517241
1.1719698424482758
1.2173467368965518
1.2271015976896553
1.301936190103448
1.3418422319655174
1.3678717493103454
1.4074166728620694
1.4499686231379314
1.4730250228275863
1.54070080337931
1.5851134872758617
1.552257181862069
1.5815947999999997
1.586052502724138
1.6024372620689655
1.6434096089999997
1.632530618275862
1.6578557688275855
1.6374586175862065
1.6637542967931034
1.719646108310345
1.7615986014827585
1.8020028947586204
1.8578683644827587
1.8627795275862071
1.8711217482068965
1.9244435638965511
1.9307285259655174
1.9804643641379307
1.9852043630689655
1.9440209562413793
1.971741396586207
1.9511164082758623
1.9605559679310347
1.9595850301034488
1.9441999305517244
1.9411464172068964
1.8982169313103443
1.859015659
1.8632485586206897
1.8897061048275863
1.872202437896552
1.8644489154137938
1.7979593534482754
1.7891830472413799
1.825069989
1.8555981154482761
1.9454222466551723
2.0078883393793103
2.0785285886206895
2.1358039143793097
2.1942088099999997
2.2482571689655173
2.312165703827587
2.3499963470000003
2.3463052882758615
2.3588355288620693
2.376261034137931
2.389234583896552
2.333139613551725
2.3224984949310343
2.3560707935172416
2.3527629292758623
2.3790207483448276
2.413829044724138
2.4398960141724135
2.4684851252758615
2.5111374011034484
2.58068960137931
2.597636017965518
2.669286931724137
2.666216819724138
2.6972233000000005
2.778847365862069
2.774985192068965
2.7621938375862087
2.7786307965517234
2.71755725862069
2.557565389655172
2.495545441379311
2.3008927551724137
2.227906472413793
2.098769507241379
1.8974608534482758
1.7700303834482758
1.6843621296206897
1.4846835352758625
1.2799286838965518
1.1935073038965514
1.0172202488965518
0.8968838724137933
0.6761462404827586
0.5167307741724138
0.3734755646896553
0.2531243365862069
0.10716772079310341
0.03922811724137931
0.033373685586206896
-0.005576211655172451
0.023375920413793105
0.05455509258620692
0.09060155793103448
0.12265642620689654
0.14884673479310348
0.1769864700689655
0.19979183696551725
0.19630069024137928
0.18144150389655173
0.18645511613793106
0.17552105537931034
0.12723624631034483
0.1153490975172414
0.12409716055172415
0.10068819879310346
0.09210883768965518
0.10128536948275865
0.1246360224137931
0.13178861303448278
0.12445885058620693
0.12774910837931033
0.184118924724138
0.22192971610344833
0.20660143589655178
0.22508327751724136
0.24325590986206905
0.258472306724138
0.24434076875862074
0.2875325236896552
0.3135517026206897
0.3007820858275862
0.28161808462068966
0.2861864887586207
0.39209669420689663
0.48762040748275853
0.5094307241034483
0.5767110786206896
0.6159421917586209
0.6660191798965517
0.7665053680344824
0.8690812798965519
0.9673158945862069
1.0299609310689652
1.0866718624827585
1.156747674827586
1.26541849275862
1.3414936105862072
1.5016032155862076
1.5804617380689654
1.6804879759310343
1.7814905296896557
1.8902922006551728
1.9906776975862075
2.034381075862069
2.123320197586207
2.3225700303103447
2.3945377100000007
2.449079306896552
2.5590799022068973
2.5897805496551722
2.6239192399999998
2.723882765862069
2.8126428097586182
2.878358532034482
2.9738391037586207
2.901199683793103
2.949287237275863
3.0086587037931034
3.0424026793103454
3.0858584693103444
3.1468836737586203
3.1540734643448274
3.190681621724138
3.231631105172413
3.1406735920344837
3.094783101
3.0718576296551734
3.0139383365517243
2.903698959793102
2.7816335496551727
2.647015496206896
2.506237653724137
2.3544721266551725
2.2210869113793104
2.2549804279310353
2.227622207448276
2.172794031344828
2.132604310344827
2.121235047586207
2.1586834952068967
2.1732603870689653
2.1288936692758624
2.0925783383103442
2.0712342458275868
1.9257124432068957
1.841844329793103
1.788233980068965
1.6702226698620684
1.6033611078275858
1.523052839586207
1.4839135808965513
1.5075381888275863
1.4746840250689652
1.4378306610344835
1.4305482117241384
1.4058838629655168
1.2967085848275868
1.2842559237931035
1.230007399689655
1.1955577827931037
1.1348931544137932
1.0750506418965518
1.0942904068965518
1.0518380782758616
1.0000998464482758
0.9816162068965519
1.0412873118275865
1.0151319687931033
1.0153476898965517
1.0056417764482757
0.9911337302068965
0.9431155231724137
0.9004350124482757
0.891936413413793
0.8775612899999999
0.890631108758621
0.8382706930344829
0.823735689655173
0.7943142493793105
0.7162059420344826
0.6760347224482758
0.6501943368965516
0.5886096424137931
0.5786838951724139
0.5437996444827586
0.4667632861034483
0.4456233459655172
0.3997391749655172
0.3656202598620689
0.374954277275862
0.39396818068965517
0.40968708275862076
0.43844124627586195
0.4244149959310346
0.41707756634482773
0.43651915275862074
0.44449954272413794
0.4598603465517241
0.4523220462413792
0.4215089676896551
0.38598999724137945
0.3588243769310344
0.35860050106896546
0.35672568379310343
0.3535789726551724
0.34479877175862067
0.3306087568965517
0.30641324213793103
0.32703530493103455
0.3478381410344827
0.35767982482758626
0.36359532631034486
0.3288044699999999
0.2965065903793104
0.29786498313793097
0.271768074862069
0.2628907714482759
0.2958229274137931
0.2843922199310345
0.29308583548275874
0.2930102624137931
0.2914787587241379
0.28180858844827583
0.297203751275862
0.293396674137931
0.3063271245517242
0.32144885944827584
0.32730493413793094
0.3402680970000001
0.3524013842413794
0.3748779886206896
0.37629807013793104
0.3998185528620689
0.4295773495862071
0.44502606520689647
0.4615401945862068
0.4539621301034482
0.46469427141379305
0.4833878317241379
0.491264153862069
0.49620732065517237
0.5014951034827586
0.5139868790000001
0.4951936413103447
0.4784497998965517
0.4897266860689655
0.49347753510344833
0.48233763895862064
0.46561554720689674
0.4456011500344827
0.432443281862069
0.411778571724138
0.4123314962068966
0.4142809536551725
0.4438157900689655
0.4456853898965517
0.48763129789655174
0.5167008217586208
0.5235284303448275
0.5331362107241379
0.5324613214827586
0.5301627755172413
0.5033635559310345
0.5143847935862069
0.5175038678275863
0.5162436739310345
0.5049244728965518
0.4822606557413794
0.46423309313793104
0.4518356814827586
0.46564228489655174
0.47627516348275856
0.5383357427586205
0.5640565962413793
0.5382915360689654
0.555311528275862
0.5201513957931034
0.4809901813448276
0.4991063335517241
0.5153571638965517
0.4830901986551724
0.5114811456896551
0.4469811356206896
0.36442465927586204
0.3813408678965517
0.3306881895172413
0.3407401154827586
0.3988044173793103
0.42129561955172423
0.4225952862758622
0.42763986931034487
0.4027615935517242
0.41922034172413797
0.4693595849655173
0.46433899
0.48817430793103445
0.5169208201724138
0.5499946578965518
0.5416463951724139
0.5713157890689655
0.6243416928965516
0.645255952137931
0.6901138858620691
0.7233294168965516
0.7579655582758621
0.7936396682413793
0.7912254006551723
0.7723809786206897
0.8069066006896551
0.7916392581724139
0.7788969727931034
0.7778524647931035
0.7600128009310345
0.7573703637586207
0.7495612134827586
0.7308501494482759
0.7192893610344827
0.7095746569655172
0.6889690051724138
0.7092876431034484
0.7073623214137931
0.6996657714827587
0.6772229312068965
0.6460541205517242
0.6133300678965518
0.5978354065517242
0.6133852113793103
0.5850228429655173
0.5605729341379311
0.5578962462413793
0.5604490983103448
0.5995964634827586
0.6327492623448275
0.645962297689655
0.6545501075862069
0.6907543596551724
0.6699714461034483
0.6581489482758621
0.6690485990689655
0.6352077803103449
0.6052892830689653
0.5406406295172415
0.5020949323793104
0.4526598262413793
0.43249066975862077
0.3769924918275862
0.38567453613793107
0.3876524268965517
0.3758530496896552
0.40774811813793105
0.42367779968965513
0.43674055037931037
0.4387454268275862
0.4565643113793104
0.4781377803793104
0.481572380586207
0.45351005210344825
0.48384898758620687
0.4877120134137931
0.471659047
0.46141149520689645
0.47474532065517233
0.5104723424827586
0.5695952448275864
0.5755124944827587
0.6094030065517242
0.6538372449655171
0.6455638275862069
0.6553357844482758
0.6550519041724138
0.6687532075862068
0.674873622758621
0.6468694456206897
0.5822890684482759
0.5562411514137932
0.5164777034827586
0.4857272806551725
0.462476574724138
0.4441478961724138
0.4199417538275862
0.3918657586206897
0.37709180793103453
0.38453181924137936
0.39686445158620687
0.38780332562068964
0.4214679458965516
0.4162483555172414
0.40323554034482767
0.41108734679310344
0.39535191086206894
0.4057040989655173
0.42935327596551726
0.42957127803448275
0.4424661174827586
0.45165233762068974
0.4545874099999999
0.45898970344827594
0.4818315047931034
0.4857469983793104
0.5257524095517243
0.5389820834827587
0.5297139100344826
0.526733134137931
0.5246258257931034
0.5560493635862068
0.5627769862068965
0.5871853100000002
0.5917848506896551
0.5620105604482759
0.5318451093103448
0.5062043146896552
0.49042303689655176
0.4989991120689654
0.4956698358620689
0.49356252379310345
0.48201786482758624
0.4655294208275863
0.4515656508275862
0.4560863824137931
0.4700827264137931
0.497227294586207
0.5069217889655173
0.46984934289655167
0.44166512896551724
0.41931420131034497
0.4349016910344826
0.44306920348275863
0.4425935647931035
0.43104009344827593
0.4176935821724139
0.38088198137931034
0.38581993079310356
0.44072986106896556
0.4428105892758621
0.4534195461724138
0.44823510103448283
0.4555461155172414
0.5072733090689655
0.5208152620689654
0.5490497308275862
0.6412137769310343
0.6571700846896553
0.6631087423448275
0.7317147698965516
0.7619821998965517
0.7833216781724136
0.7574776214827585
0.737928993413793
0.7755281278965518
0.789599599586207
0.7192670206896554
0.735166248275862
0.6832074918275863
0.6402424965517242
0.6247320562413793
0.5976187534827586
0.6044666854827586
0.6039880179310344
0.6002566623793103
0.5665922068965517
0.5722038186206897
0.5365239323103448
0.537419997586207
0.5249143178275862
0.48088807275862067
0.4811217410344828
0.48701273244827586
0.505591017
0.5239801172413793
0.5509745568965517
0.5657261349655174
0.5709180717586206
0.6013922831034483
0.6392259154482758
0.6955393052413793
0.6924602787586205
0.6725325868965516
0.5988669698275861
0.5436245547931033
0.5050514932413793
0.46476262555172404
0.41844575958620683
0.4063846790689656
0.36968880379310337
0.34051404020689663
0.3253773570344828
0.35043411506896566
0.39896344013793095
0.38877842962068965
0.3931013314827586
0.41535017931034496
0.49294442593103455
0.5509041177241379
0.6155075214827586
0.6620265483793103
0.730864079137931
0.7953011437931035
0.8607214420689654
0.9674268806206897
1.0326683530344827
1.0936604279310342
1.1115554227931033
1.074007326310345
1.055715167586207
1.0254961268275864
0.9534283999999998
0.9003975055862069
0.8541871909310346
0.8246790392413791
0.8359455227586206
0.8233395749655172
0.7996781724137929
0.808800175862069
0.8165503451724139
0.837033379586207
0.9121380013448276
0.9318761220689653
0.9244326311034483
0.9468352669310345
0.9477305441724139
0.9140172413793107
