# Supplementary material for: Obesity dysregulates feeding-evoked response dynamics in hypothalamic satiety neurons
Source: Sci Rep. 2025 Oct 14;15:35837. doi: 10.1038/s41598-025-19800-2 (PMC12521569; doi:10.1038/s41598-025-19800-2)
Supplement: Supplementary file 2 — Supplementary Material 2. [file 41598_2025_19800_MOESM2_ESM.zip › Fig 1/Fig 1ef NCD and HFD/mean_running_MPK118_35.csv]

2.445750495254237
2.463360939559322
2.554242057288136
2.635286318983051
2.708573484033899
2.6981533635593222
2.6784110987457623
2.6834273566101694
2.710485871559322
2.7038974631525425
2.730326443050848
2.7692007891864407
2.7494676030508476
2.771130990271186
2.7980186191864402
2.839792972881356
2.8160571495254234
2.793753054915254
2.8462176477966112
2.914152331728814
2.9174827266440677
2.934809163728813
2.975208977322034
2.978653138305085
2.9535907723050854
2.967580793515254
3.0628382108474583
3.1596318351525428
3.161200204067797
3.164212556305084
3.226652298983051
3.264045521491526
3.210720318644068
3.1836849576271185
3.215218426779661
3.2119529942372878
3.1442651025084745
3.110099379559323
3.1122484099661016
3.0885690053898305
3.069473958644067
3.0448894349152535
3.0994774409152535
3.2118042634915254
3.2359162162711868
3.237110390847457
3.2884252866779655
3.3366957657966108
3.320686488542373
3.259136093898305
3.260039082372881
3.330778536372881
3.372669567457627
3.326488743762711
3.335840861016949
3.4091421305762712
3.4183344376271183
3.3366796368474576
3.311651977288136
3.376308044067797
3.386268296983051
3.3496016914915256
3.3200154413559315
3.31657349220339
3.315036546271186
3.2659211033898305
3.2566671958305085
3.3309398308474565
3.340739265627119
3.3171574068135596
3.2638355661016956
3.1755139993559327
3.1275271338644073
3.1050997210169493
2.9910841173220337
2.926859335593219
2.80517718383051
2.7383021508474576
2.72548198338983
2.690513416915254
2.637017297966101
2.64588890420339
2.6103889569830514
2.5684650075932205
2.6564620447118656
2.7138941911864416
2.754071674881356
2.757177024135594
2.7997290972881363
2.883592431661016
2.9432716559322034
2.9608174864406784
2.959930495559323
2.9443776820677967
2.8653297400000004
2.7664912093220337
2.7866377753559326
2.8306674905423725
2.8728452071186443
2.8361426143389825
2.8978582824067805
3.0752171202372884
3.230499840237287
3.391976689457629
3.5422813525762713
3.7599848576271193
4.0002879288135595
4.16238247457627
4.305715962711864
4.4211845762711866
4.373241210169492
4.2010798983050845
3.9770161355932214
3.738107355932204
3.4834303389830517
3.084159986440678
2.5524311830508477
2.0297968949152545
1.4707776193220332
1.0338396844067799
0.7152837830847458
0.452274993959322
0.24498001942372877
0.06036881742372883
-0.06951162596610166
-0.12328840610169489
-0.10709325362711865
-0.06287030335593219
-0.020355052067796624
0.005215655830508487
0.027646716135593222
0.017391761830508473
0.022760004135593228
0.03031011555932203
0.03064949118644068
0.08508927871186442
0.10828570010169491
0.10425966098305085
0.1253275938983051
0.13238343328813557
0.12625785281355936
0.10377243803389834
0.13190126884745765
0.14568601637288137
0.1640131999661017
0.15643141301694913
0.1711255825762712
0.22851316979661018
0.2592568685084746
0.31740681786440683
0.38210803294915263
0.471037273559322
0.5437228299661018
0.6136991281355934
0.6634851008135595
0.7114313007118644
0.7953132644067795
0.8362940478644068
0.9474609684745761
0.9920729609491526
1.029055145457627
1.0879394186440676
1.09238692579661
1.1070421803728814
1.1466904891864405
1.1785941808135596
1.155867951898305
1.1092266349152542
1.082423637661017
1.1026057007118648
1.1052948204745763
1.080220912983051
1.0770641155932201
1.053909165220339
1.022909226542373
1.003650572610169
1.0483003917288134
1.1026799040000004
1.070457745322034
1.0530407213559323
1.0623353305423728
1.1076197511525427
1.141513165423729
1.1740688620338984
1.2576716009152542
1.332402287864407
1.3222720813220337
1.3321063583728818
1.412682454033899
1.3927543437627121
1.477591125694916
1.462019877627119
1.508181430033898
1.6361396578305087
1.6604798057288133
1.6993077048813559
1.7598582843050847
1.8454242397288136
1.8410068345762716
1.9422701162711862
1.8966126986440681
1.9584276289152542
1.9593689993559316
1.9087271026779662
1.9447874898644073
1.9575263537966103
2.0138174856271185
2.0464662329152543
2.094075606067797
2.0806311723661017
2.1126976655254244
2.166842500677966
2.2289125152203386
2.251790238
2.193291063152542
2.18103918338983
2.147452343898305
2.1114836705084747
2.0255789935593222
2.034004575905085
2.021409905084746
1.9346867831864412
1.8867489182033894
1.878300435322034
1.8903754235254235
1.9004131079999997
1.8916092709491525
1.884731989898305
1.9189750210508472
1.9187737522033899
1.9165591978983048
1.9050435342711862
1.8790274079661016
1.8167645420338987
1.7838228302711863
1.7492340132542374
1.6883012613559318
1.668333821661017
1.6756271317288134
1.6410406515593219
1.6190690474915252
1.6086113430508473
1.5584884026779662
1.5854322513220336
1.6075835820338984
1.5780092657966103
1.578938784745763
1.5673795194915254
1.5513748430169494
1.5194447711864407
1.5105792765084745
1.469190831355932
1.4480984146101696
1.4120983587118643
1.387584080101695
1.391182828101695
1.3792564975254236
1.3443337077627118
1.2736286794576273
1.2788675990847456
1.2525607423728815
1.231486841084746
1.2370503108474575
1.2176270305423726
1.1856855203389833
1.1330760478305084
1.1037325962711864
1.0774208152881355
1.0946615410169491
1.055276059661017
1.0207698727796612
1.0284081013559323
1.015011013559322
0.9782917233898305
0.934471177661017
0.8859716305762713
0.8499819586440678
0.8044087857966101
0.7345503711864406
0.6800809461694916
0.6439007903050847
0.6020749545762711
0.5562014549152542
0.505268220338983
0.47001405891525416
0.47120998172881357
0.4400246274576271
0.40551991359322037
0.4021131175932203
0.41662011667796617
0.4247920029152541
0.39100336332203395
0.3835151366101695
0.37780247396610167
0.3874416797627118
0.3986381915254236
0.42388048511864396
0.46180207996610173
0.4931626051186441
0.4931112131186441
0.48432560586440687
0.534162369220339
0.5511289983050848
0.5752545230508476
0.5917700857627118
0.6143637245423731
0.629670520779661
0.6204105037627118
0.5909533158983051
0.5999802152203392
0.6187082396610168
0.5993618261355932
0.5962029002372882
0.5929996403389831
0.5735978393220338
0.546381824338983
0.5249259776949151
0.5186188891864406
0.5365192915254237
0.5508929240338983
0.5433171271186441
0.5369981672881355
0.5330139459322033
0.5274263616949153
0.5212335932542372
0.4710194653898305
0.4294488682711864
0.4137983908474577
0.3799777071525424
0.3359024288474577
0.3338497915254237
0.33530266342372883
0.3279505541694916
0.34500571593220336
0.35407109159322037
0.39379128352542375
0.4385158911864407
0.44637733335593216
0.44820038505084747
0.46082145233898314
0.43685372315254234
0.4282560264406779
0.4219387813898306
0.41044412203389824
0.39487904498305093
0.394876262
0.3895027186440678
0.3723400711864407
0.38130889803389834
0.380441439322034
0.36333792291525424
0.36921293118644066
0.39760125999999996
0.40022624308474575
0.4251136366101695
0.42716097159322036
0.41059325186440676
0.43092854742372877
0.4362329122033897
0.4274344403389831
0.4317414779322034
0.4279071430508474
0.40639092576271185
0.41095678003389835
0.3950461388813559
0.3910839637288135
0.3963882749152543
0.38170723728813555
0.3472594741355932
0.34373032949152543
0.35109385966101697
0.3563065482372882
0.34576026884745775
0.323557211220339
0.3190910677966101
0.3214621762711864
0.32459162711864403
0.3210931088135594
0.3474331305423729
0.3567318593559322
0.37583985725423735
0.35838047796610173
0.3710581627118644
0.4004053549152543
0.40578843254237296
0.40593868474576267
0.4037963068135593
0.4360848850847457
0.4582169456271186
0.46330882135593227
0.46694581698305077
0.4876711085084746
0.5101833027118644
0.4978997308813559
0.5243993231525423
0.5508271502711863
0.5776328121694915
0.5302621698305084
0.520798141118644
0.5435193006779662
0.5442751318644068
0.5256017884745764
0.5128919257627118
0.5123408364745762
0.48683354884745766
0.45677478033898306
0.42800039298305087
0.48208491152542376
0.47643379315254236
0.46877741637288134
0.491054139661017
0.5232293542711864
0.5061662416949152
0.5130327610169491
0.532074846101695
0.5585514356949152
0.590931974881356
0.5945542491864407
0.6281180172542373
0.6328807756271189
0.6501390576271187
0.6676864915254237
0.6781710291186439
0.6907962190169491
0.7122074239661016
0.7112214572542372
0.7406925614237286
0.7691290118644067
0.7773261264067797
0.8084854711864407
0.8034866070847457
0.8142041691525423
0.8341487033898304
0.8618598676271187
0.8562461031525427
0.8367766182033899
0.8213911362372881
0.7993556118644066
0.8219545682372883
0.7946864450847457
0.7768474831864407
0.7727429759661018
0.8235876670847457
0.8324857004406779
0.8556760095254237
0.89911643220339
0.9133759322033899
0.9369579896949152
0.9308421961694916
0.9479823525762712
0.9759583566101695
0.9904129901355931
0.9735394380338983
0.9913270054237289
0.9998769750169492
1.038443961322034
1.0590170572542372
1.064395838779661
1.0929011447796608
1.1003925118644065
1.0928161914237289
1.0817791166101696
1.0799439572881357
1.0610310437288133
1.043523787118644
1.0463260809830508
1.030085085762712
1.0654680291525422
1.0734636587457629
1.1038456654576272
1.1437900267118646
1.1704371064406782
1.214605380644068
1.2608461304745762
1.3124299763389833
1.3303786524745767
1.3690530844406779
1.368660106779661
1.3468473433559323
1.341162947016949
1.3056541427457624
1.282829654372881
1.2423891758983046
1.2001638467796605
1.194800582033898
1.1904666729152544
1.1444601250847457
1.1125994170508473
1.1270971248135588
1.1411283736610167
1.1265499234576273
1.128708954474577
1.1092097016949156
1.0962320462033899
1.1034180321694913
1.077777393898305
1.083570927457627
1.1056136177288136
1.0438664631186443
1.0207751630508475
1.0420876480677967
1.0934899826779663
1.1412305827796612
1.1632691869152543
1.1173731166440677
1.1260937196610172
1.1312441619661018
1.1072699884745762
1.1704476504067796
1.184040074237288
1.1917588760338984
1.119741694813559
1.1143109709152546
1.1061912626101695
1.1080082050508475
1.0933517396610168
1.0940174637627118
1.1180333946440675
1.1069040923728815
1.120886020576271
1.178123063084746
1.2434042670847456
1.2572753509152543
1.2785653508813561
1.3393779150169491
1.3588430169491523
1.382187076271186
1.3881432681355934
1.4179141175254237
1.4554286952881357
1.4653790946203389
1.4797011590169487
1.49946734
1.5378591581016952
1.5533437693898298
1.584411465152542
1.6091963109152538
1.6702197603389832
1.687684743050848
1.670634614745763
1.6532466673898303
1.6744294430847455
1.6914711672542373
1.6947180975932201
1.715097606474576
1.7362016470508477
1.7749667749152545
1.7525934749491523
1.7693032453220334
1.8003599129152539
1.8223729488474574
1.82738010620339
1.8275848579661016
1.8477861298305083
1.8276924541016955
1.8305308095254238
1.798686488779661
1.808044153969492
1.796699897627119
1.7614074551864412
1.7326490698305088
1.752789505118644
1.7581610311525422
1.7631418246779664
1.7497435731525417
1.7356642952542376
1.7557077142372879
1.782189763389831
1.783050334711864
1.808727745559322
1.8459461888474573
1.8085206844067796
1.782013476508475
1.755129179050848
1.7786706901016958
1.8357396409830515
1.8868393304067799
1.8645386163050857
1.889706798305085
1.909637120983051
1.9525044764745763
2.0128473963728815
2.0510587000338987
2.0577010955593225
2.070116561966102
2.0424486260677965
2.0283100515593224
2.0391462711864405
2.060480075254237
2.038367402135593
2.0224238447457625
2.0102236232542374
2.0267434704745764
2.0364327671525424
2.0357421051186444
2.073925015457627
2.137991205864407
2.181665369830508
2.1974256251186444
2.2721773707118644
2.305658644067797
