# Supplementary material for: Obesity dysregulates feeding-evoked response dynamics in hypothalamic satiety neurons
Source: Sci Rep. 2025 Oct 14;15:35837. doi: 10.1038/s41598-025-19800-2 (PMC12521569; doi:10.1038/s41598-025-19800-2)
Supplement: Supplementary file 2 — Supplementary Material 2. [file 41598_2025_19800_MOESM2_ESM.zip › Fig 1/Fig 1ef NCD and HFD/mean_running_MPK118_36.csv]

1.0549787959183672
1.0672278
1.1092022448979595
1.1488120816326532
1.1750625306122446
1.138226751020408
1.187096318
1.2199319629387757
1.250889364897959
1.2447274390612246
1.2487018098367346
1.2515802371836733
1.2108960560408162
1.1235577828979588
1.088316937877551
1.0888776608163266
1.0191843811020411
0.9657231626122448
0.9571039351428572
0.9382563121632652
0.8680531363265306
0.8182958154693878
0.819227723020408
0.8026168556734693
0.7808817853469391
0.754753010489796
0.7371360291428571
0.7758635061224491
0.7809415254163266
0.7908332481632654
0.8266852393469387
0.8241857587755101
0.8373280991836736
0.876136082122449
0.8923836833061225
0.8944494572244898
0.9190150350612244
0.9121344342857143
0.884951333265306
0.8682742908979592
0.8859495642448982
0.9130877846530611
0.9470627942489795
0.9627064562857143
0.9543535361224489
0.9982130364081633
0.9982212049387755
1.0153536734693875
1.0899568612244899
1.150824022857143
1.088873672244898
1.066182973959184
1.0605220106122448
1.0514396367346939
1.0764457753877552
1.0570390191428571
1.085260710244898
1.0580533878367346
1.0201131903265304
0.9580582040816328
0.9735452604081634
0.9854012346530614
0.9496030612244898
0.9405075395918369
0.9510006433061224
0.9226384834285716
0.866493321265306
0.8412725751020408
0.7884174599183674
0.7885986421224489
0.7982890434693878
0.8058201635102042
0.78441794
0.7323582498367347
0.7146491922448979
0.7044778246530613
0.7082275796326531
0.71162163722449
0.7127281020816327
0.7507024929387754
0.7653549037959185
0.7124784812244896
0.6757025617959185
0.6975403597142857
0.6398392457142857
0.645643506
0.6108407731836736
0.5953992277959186
0.5996910726938776
0.5568234886122448
0.5185057627755103
0.5138194956326531
0.5051220238367347
0.4703272632244898
0.4686870917142857
0.4446511040816325
0.4731570763673468
0.4477471796734693
0.45606041844897965
0.5538721485714286
0.6292775448571429
0.8103366930612244
1.0246602583673472
1.191339395387755
1.365315195510204
1.4814749902040818
1.5512887377142854
1.6824670252653062
1.723710925306122
1.6147892763265304
1.4938894767346944
1.2819184595918367
1.0400693205714289
0.8373377955510203
0.6374808065061226
0.49371229322448984
0.34717218775510195
0.15204348114285715
5.60869387755083e-05
-0.07218476453061223
-0.08597774689795919
-0.1087260823265306
-0.07596007628571429
-0.06669523061224492
-0.05016217302040814
-0.03898261959183676
-0.00039999734693875667
0.060286366489795906
0.12128287240816328
0.15511158024489796
0.17748055804081633
0.19748327379591837
0.1787545851836735
0.16290729795918368
0.13763937551020408
0.1328342327755102
0.11753078240816327
0.10052656244897958
0.08501436367346939
0.08434107632653061
0.07010496334693878
0.05771938240816327
0.06149099514285714
0.07908476212244898
0.08192908820408162
0.08214320004081632
0.09201666428571428
0.11412605395918368
0.13391109048979594
0.15844330408163265
0.18540636983673475
0.21206222857142853
0.2128500627346939
0.21643460791836738
0.2268573699591837
0.2239144315918367
0.25171024628571426
0.2584959838367347
0.2688607192244898
0.27431019685714286
0.2699766967755103
0.25634033110204085
0.2543074752244898
0.277377674
0.2841937610612245
0.2955511173061225
0.2703864787755102
0.27982200648979594
0.3189063735510204
0.33506411959183663
0.3379397512653061
0.3505504772244898
0.37309068946938784
0.37133096706122454
0.37346055510204085
0.37530315848979595
0.36821626085714293
0.31658674951020405
0.26658651567346947
0.2759334960816327
0.2918393563673469
0.3181972017142857
0.331057806122449
0.3400128166938775
0.3122892133061224
0.33082124053061224
0.3528230265714285
0.3886939548571429
0.3875355378775512
0.3409894942857141
0.3148534673877552
0.28239873963265305
0.2699586189795918
0.2807036794285714
0.3295001356734694
0.3247808991428571
0.3571858894285714
0.36883249477551017
0.3868242284897959
0.4009340428571428
0.45203474097959195
0.47822281877551026
0.4888732016326531
0.4692073044489795
0.4457621687755102
0.4327970318775511
0.38628519269387757
0.39474951955102044
0.39428675004081626
0.3877724591836736
0.39585879538775504
0.3932143188979592
0.4050687173061225
0.41761737640816327
0.4547868601632653
0.4965704885306122
0.5370124908979591
0.5427533213061224
0.5761678246530614
0.6077381122448979
0.5826449655918368
0.616097080367347
0.5898828782857143
0.591615372244898
0.5780515200816327
0.5906034310204081
0.5894918596734693
0.5907551910204082
0.564056947877551
0.5490587622040816
0.5155655148979591
0.45766849840816326
0.47926032081632647
0.4683988333061225
0.4529377406530612
0.39777617461224485
0.39535695591836745
0.392847180857143
0.3823423172244898
0.3609001587755102
0.355787304122449
0.34866035473469387
0.2946362412653062
0.26622574795918375
0.25648784
0.24680290016326525
0.18676393012244896
0.15867152187755101
0.12719374371428574
0.1180305428979592
0.1146130983265306
0.11344613506122449
0.11246745097959182
0.11692982159183676
0.1164348653877551
0.10968281836734695
0.11864137024489795
0.10163744624489794
0.1138281515510204
0.09921283510204082
0.08017188591836735
0.07644654648979592
0.08395896453061223
0.07148979395918367
0.060413255877551024
0.0600994372244898
0.05253416906122448
0.0680342966244898
0.08786295081632652
0.12371131538775508
0.14017216812244898
0.14283957526530613
0.1538687713877551
0.14755189269387753
0.14415030787755104
0.14032500326530614
0.17437460938775512
0.16587618693877546
0.15500744983673467
0.14715674081632654
0.14584314469387752
0.1532167987755102
0.15728065930612245
0.18952391877551023
0.20767921363265307
0.23414852853061222
0.2291614273469388
0.23599870191836733
0.25630830697959184
0.26164088616326536
0.2765987395102041
0.27932032620408165
0.2784733408571429
0.2632492869387756
0.24788769453061224
0.2330282314285714
0.2243279927755102
0.2253366313877551
0.2192886416326531
0.2182578955102041
0.22826892865306123
0.2283035975510204
0.23371951795918366
0.20681803020408165
0.22506163351020408
0.22750882534693875
0.23221840204081634
0.19517272457142856
0.15980056371428572
0.14906799224489797
0.13512243351020406
0.13787510371428574
0.11587750489795919
0.1444367787346939
0.12897881110204082
0.12487161918367348
0.09996213346938776
0.10742236885714286
0.11503659551020408
0.10813921416326532
0.09427636624489796
0.08179164424489797
0.09303611714285716
0.10928849424489796
0.12662671942857143
0.14113821310204083
0.1817415953469388
0.22273257020408163
0.26322041387755096
0.2835106905306123
0.3184598802857143
0.3517255532244898
0.3590978224489796
0.35132132657142856
0.3520687816326531
0.36141873836734695
0.34809803865306116
0.3293170842040816
0.29037621840816324
0.2662962972244898
0.24870174624489796
0.2258890045306122
0.2037792363265306
0.18421006448979596
0.16351368379591835
0.14064257559183674
0.13937423510204083
0.14176950702040816
0.14765262579591837
0.1465541302040816
0.1305046693877551
0.13032471836734696
0.15421756942857145
0.164372194
0.1887117869387755
0.2124175878367347
0.20541664648979593
0.2119612409387755
0.2063704024489796
0.21858029432653067
0.21422369346938777
0.2208628008571429
0.20354208163265308
0.21422088530612246
0.20841364775510202
0.22866597759183674
0.24883485346938777
0.23907697510204082
0.2839319621632653
0.2945564163265307
0.3297655102040816
0.3237745102040816
0.355029887755102
0.3579668118367347
0.37080879632653063
0.36205182951020404
0.3617856824081632
0.38849497963265306
0.3968646822857143
0.43597381889795916
0.46329105404081633
0.4868782840816326
0.5089533648979593
0.5455438351020409
0.5560691755102041
0.5500507280408163
0.5682309359591837
0.5711369959591838
0.5443097061224491
0.515578024489796
0.4783936040816327
0.47300170204081643
0.43604141730612245
0.42403714489795924
0.39632963836734686
0.37616132983673467
0.37299512861224493
0.3506788693877551
0.36411293677551027
0.3535371383265305
0.34913434979591834
0.32563519832653065
0.3358864563265305
0.3238020175510204
0.3580823636734694
0.39368242857142854
0.3917244482857143
0.4079282922040816
0.41238589632653067
0.4267968938775511
0.4838591442040816
0.5161171199999999
0.5296383086938775
0.5331180012244898
0.5291015484489796
0.5323391085714285
0.5343543020408164
0.5375626971836734
0.528777601510204
0.521274407755102
0.4615719375510205
0.43371457914285716
0.42705439510204074
0.42310171555102044
0.382141955877551
0.3613614935918368
0.3390184865714285
0.31708513102040814
0.293345749877551
0.2952752449387755
0.27828643526530616
0.2698838314285714
0.25356468122448983
0.22361224444897962
0.2244003583265306
0.19794819563265306
0.18252217428571424
0.1591209596326531
0.14381550575510202
0.11891627387755102
0.12930496824489798
0.1105721242040816
0.10234708
0.10889042742857143
0.1312407972244898
0.16682890657142857
0.1780369795918367
0.22211117142857145
0.22830815644897956
0.26396949881632653
0.2955290216734694
0.33600392028571424
0.35314935142857146
0.3447173856326531
0.3459473857142857
0.3353168953877551
0.33552506853061226
0.33976377632653054
0.3713725351020408
0.33799658326530607
0.3283209746938776
0.3264924767755102
0.33161050955102034
0.36387329714285715
0.34083516322448976
0.30837669428571435
0.31902588330612236
0.3160802031836735
0.2849001903265306
0.3029747678367347
0.2817388922857143
0.27599416444897956
0.28116903730612247
0.27635046408163266
0.29830037387755104
0.323758815877551
0.3212251689795918
0.31759916608163263
0.34091287648979596
0.3519985934693878
0.3926581791836736
0.38239989795918367
0.3795974106938776
0.4313501345714286
0.4709243782448981
0.5148129363265306
0.5573163959183673
0.5804088710204082
0.6081797829795919
0.6117532024489797
0.6217247037142857
0.6700926134693878
0.667620243387755
0.6146875939591836
0.5963040686122448
0.5536246693877551
0.5180871976734694
0.5152916660816326
0.497435024612245
0.49296994563265306
0.4769001857959185
0.45283632914285715
0.4673228648979592
0.4877347968979592
0.506883157142857
0.5234288754693877
0.5247711637959184
0.5605471694285715
0.568961164489796
0.5902478577142858
0.5718150997142856
0.5954482497551021
0.577986624489796
0.5752925045306122
0.5509177599999999
0.556015789755102
0.5704407836734693
0.5381817208571428
0.5588130431428572
0.5737491285714286
0.6122689065714286
0.591945386122449
0.5917845502040816
0.6079345093877551
0.6034128495918366
0.5897008566530613
0.5807573710612246
0.5638499714693878
0.5633059983673468
0.5295990314285713
0.5101816004489796
0.5360057448979593
0.591613092734694
0.6081469221183673
0.6227397448571428
0.6514202264081634
0.6845377934693877
0.6789088685714286
0.6545507783673471
0.6592860333469388
0.7105198942857143
0.7304637367346938
0.6841847931836734
0.6591035731428572
0.6969639734693877
0.7073201648571428
0.7279732258775511
0.8002177746530612
0.8782143983673469
0.9295258394693878
0.904042440285714
0.8853027575102042
0.9437885448163263
0.9849023224489797
1.0055182379999998
1.0203240482040814
0.9824758930204083
0.9507511139183672
0.929545713877551
0.9257516642448981
0.9253801338775512
0.9228238639183676
0.9035098999591837
0.9114941625306124
0.8643996915918368
0.8492528995918368
0.8466943863265308
0.8360061955510204
0.8063940469387755
0.784796410612245
0.7791462099183675
0.7883020686938776
0.7639989691020411
0.7209911419183672
0.7277190257142858
0.7252824098367346
0.7415936942857143
0.7410820702040819
0.7295597986530613
0.7360029010204081
0.7473422689795919
0.7314459031020409
0.7722125215918367
0.8101396421632654
0.8331483376734692
0.8777552771020407
0.9093452367755102
0.9629204844897957
0.9835927449387757
1.0083532632244898
1.0331330391836733
1.068999744857143
1.0460767783265308
1.0759415915102042
1.0771210355510203
1.0890576016734697
1.090034037591837
1.0540496660408163
1.069371606122449
1.067215231469388
1.092097142857143
