# Supplementary material for: Obesity dysregulates feeding-evoked response dynamics in hypothalamic satiety neurons
Source: Sci Rep. 2025 Oct 14;15:35837. doi: 10.1038/s41598-025-19800-2 (PMC12521569; doi:10.1038/s41598-025-19800-2)
Supplement: Supplementary file 2 — Supplementary Material 2. [file 41598_2025_19800_MOESM2_ESM.zip › Fig 1/Fig 1ef NCD and HFD/mean_running_MPK118_37.csv]

0.7131233688000003
0.6781875061599999
0.72151924228
0.7343997123599999
0.73527270516
0.73050404572
0.7543165299200001
0.7731507603600002
0.7743077872
0.7505236580399999
0.7190858564
0.7526182316400001
0.7689714068000001
0.76605558344
0.7371045472399997
0.7308040913600001
0.73838586564
0.7127452040000002
0.7108784913600001
0.7010335496800001
0.6951868900400001
0.6571601429200001
0.63411381476
0.5953169297600001
0.6154437120800001
0.6258332321599999
0.63153337812
0.6430197388400001
0.6552488097599997
0.676340776
0.6614330621200001
0.65924055272
0.6603048749599999
0.6592278198
0.6558314717600001
0.62884895764
0.6160989095599998
0.6238542907999999
0.60667254804
0.5976543640399999
0.6279084379200001
0.60012767016
0.5691448917199999
0.5968937824
0.5603273489600002
0.5388103040400002
0.54046524256
0.5296335252
0.5410918181200001
0.55105273164
0.55831728284
0.5561202192000001
0.5449253469600001
0.55649885236
0.5889352688400001
0.61469834348
0.60261993916
0.56409922444
0.5511734601200001
0.5148335669999999
0.4972356152799998
0.50383267524
0.49103265267999996
0.46258720604000003
0.46467438283999996
0.47470281176
0.47813216876000003
0.5168918624000001
0.5626188035999999
0.592997882
0.5799068108400001
0.6187609704
0.6983712038400001
0.7360972196000002
0.7525742635599998
0.7899209128000001
0.7987648551199998
0.76722421268
0.7113243694400001
0.7048849336399999
0.7509323104
0.7487940284
0.703306289004
0.6675530479999999
0.6337358155999999
0.5838854918799999
0.5725611836000001
0.5934108188
0.6211498973999999
0.6247202044400001
0.6004525732
0.568348954444
0.59365159164
0.59801991328
0.6040684356800001
0.5760349229599999
0.59117964832
0.6049493784800001
0.6819465601999997
0.84973042544
1.1336293072000003
1.4488533519999998
1.7475250793999997
2.00928538764
2.3726836720399986
2.6919583418000004
2.8494536100000003
3.0728960214799996
3.171897579119999
3.1674598304000003
3.0092704632000005
2.7703716139999988
2.48048389572
2.2034527487999993
1.8148736380800004
1.4693212978000003
1.23840044252
0.9350774639999999
0.6651550759999999
0.39955155512000007
0.18277073116
0.045847203159280016
-0.06807542688000007
-0.15158828468000002
-0.17267236767999997
-0.19065695379999997
-0.20113808640000005
-0.19070956172000006
-0.16229011644000008
-0.12685109452
-0.10571316304
-0.09963927368
-0.07744596036
-0.04155819084
-0.03264238404000001
-0.020151527800000003
-0.007755598560000001
0.006705643960000005
0.00982569868
0.010482177480000004
0.027411614520000002
0.037435243640000004
0.04001368796
0.040063513200000005
0.043958996400000006
0.05006068320000002
0.04260013003999999
0.0398692196
0.03596442492
0.030212265400000004
0.022509410480000002
0.02035957892
0.037517603680000004
0.05129383828
0.05647285924000002
0.07110704416000001
0.07413736123999999
0.09748501308000002
0.12619751408000002
0.14024384776
0.15477897376
0.1849164168
0.18296535012
0.18277054896000006
0.1787427818
0.15346631456
0.16941600784000002
0.16798421424
0.15504800628
0.16074689524
0.2091346276
0.20208210776000005
0.19324610196800002
0.19307535928000003
0.19970161136000006
0.25796688852000005
0.2817100892399999
0.2718314598800001
0.29586049767999995
0.32871235332000004
0.27873989320000003
0.2776721376
0.26509269084000003
0.26504791504
0.31120757748000005
0.27958377199999995
0.28043321444
0.248707616
0.22422811108
0.23546264996000002
0.26589747200000013
0.2583145981800001
0.25650151200000004
0.24927172316000004
0.16314967028000002
0.17152137427999992
0.10673243643999998
0.13526171972
0.10012892239999999
0.07675446607999999
0.047898993080000014
0.06746431947999999
0.06376878188
0.05179368848000001
0.06489951224
0.04532231927999999
0.10340538548000001
0.10677743464000004
0.14091715079999997
0.11407984560000002
0.09983438963999998
0.07629262472000002
0.09061461180000001
0.08894459240000004
0.10461193687999999
0.10763813176000003
0.10878034408
0.07266198708800001
0.08247095324
0.07304921172
0.10451481920000003
0.10515439660000002
0.13375734188
0.14669352487999998
0.14096401480000004
0.15111540735599996
0.10372624316
0.14726828143999998
0.13954018163999998
0.13173086756000002
0.09270960187999998
0.08705190840000002
0.05657278111999999
0.07158110268000001
0.07948750084
0.0729437092
0.09468784172
0.0747262196
0.07403188424000001
0.0889303048
0.11658392012000002
0.12177902152
0.15130183672
0.13459867080000001
0.15499438204000002
0.14345872964
0.15765145036
0.17424722216
0.16435437243999998
0.14600422604
0.12969274607999998
0.11136708164
0.09260888291999998
0.12197637160000001
0.10186143655999999
0.11056050643999998
0.12389124320000003
0.12426707132
0.14862734163999997
0.18507324919999998
0.19622766332000002
0.20881645808000002
0.20861202828000003
0.18945197172000003
0.21544818263999999
0.23598630848000002
0.2162893048
0.24256897964000004
0.26313618091999996
0.2676398732000001
0.28530948444000004
0.31001729352000007
0.31609382008000003
0.30391294488
0.28802605148
0.28122728564
0.28807827904
0.23865302844000008
0.19956859836000007
0.18424210644
0.14505049643999998
0.139402466
0.16668578199999998
0.19730307212000003
0.21425749155999999
0.19418147684000003
0.19806536812000006
0.235350357216
0.24625604096
0.26745615552
0.30882480512000005
0.30136994436000003
0.29824778008
0.30784882424
0.28329067691999993
0.30835961852
0.29893232844
0.285903958384
0.29658095400000006
0.31026988963999996
0.29049422428
0.27229884895999995
0.27732935039999995
0.251003464
0.25417169920000005
0.2299849528400001
0.23709375655999998
0.22460404828000002
0.18992841564
0.15165578667999996
0.12333670906000005
0.15404234128
0.13854322216
0.13270507684
0.14162073248
0.14548731599999998
0.15046670399999995
0.13288407116
0.14367069608
0.15462080444
0.16552257407999998
0.1444536844
0.11742792880000003
0.11817831348
0.08562707119999999
0.07834494563999998
0.03968834163999999
0.07224370399999999
0.08898635252000003
0.06919045519999997
0.08193366120000001
0.10187635864000001
0.12950849640000003
0.12857860027999998
0.14663675648
0.15854358884000003
0.18292853795999997
0.16199339680000002
0.15252187356
0.18324315803999996
0.1842658788
0.18757503395999994
0.15982165844000001
0.170261286
0.1692579402
0.16421609088
0.17376836804
0.19134862832000002
0.22792700879999997
0.22328493640000002
0.22194031764000002
0.18953322244000004
0.18908593560000003
0.17671419452000003
0.19412513943999993
0.19912805199999997
0.18617695200000003
0.17500991923999998
0.12701575015999997
0.11604807688000002
0.11328805196000001
0.11240249288000001
0.11808116920000002
0.12229070368
0.09654013599999998
0.09238179763999999
0.09179194319999999
0.07512986256000001
0.10330219187999999
0.09005330083999999
0.08660840312
0.0833324376
0.07940294884000001
0.07674777508000002
0.07533327724
0.07709733535999999
0.056814506400000006
0.06128321884000001
0.028137894960000007
0.026898698679999992
0.020266890439999997
0.048341610039999997
0.045968751440000004
0.0283654872
0.02384052556
0.00906020684
0.013038478840000003
0.017737972840000005
0.012658350520000004
-0.0011052204000000076
0.0031502300799999892
-0.016922059600000004
-0.009888201919999996
-0.0099983064
-0.010054289200000002
-0.01403336992
-0.019737507600000002
-0.027631861879999997
-0.022147359679999992
0.0017231360399999995
0.0030769225199999994
0.020733083988
0.028217147920000008
0.06270312696000001
0.09789104416000001
0.10520565671999998
0.14478114279999998
0.17617250696
0.21132673876000002
0.20204929756
0.20829704360000004
0.23835490408000004
0.23859795248000001
0.22088893564
0.20737330052000008
0.24503529068000002
0.24751179128000003
0.24433346619999996
0.22081675600000003
0.25171031563999996
0.25927087964000006
0.22809726660000007
0.24051147523999997
0.24490264200000003
0.24612318840000008
0.2173798368
0.19925354103999995
0.20082834240000003
0.2083633656
0.18170767768
0.17400834927999997
0.16414753151999995
0.15013972395999997
0.14636227612000005
0.1321328036
0.13223913916000002
0.15576602532
0.16208406239999995
0.17948216452000001
0.17413952759999998
0.159953578
0.15628519840000002
0.16719730276
0.19648838039999997
0.19375833684
0.16561240316
0.12676322212000002
0.11838904867999997
0.11853742208000001
0.15567904284
0.19915337495999996
0.2343416728
0.23595089852000004
0.22576429348000004
0.2504005336
0.30687482848000003
0.34149266156
0.34266811351999993
0.33942656936000004
0.3220564940400001
0.33822380720000006
0.3079873520400001
0.28887830644
0.284943932
0.28789792080000004
0.27962764279999996
0.27547392864
0.27982679488
0.2631050526
0.25486311396
0.22539609164000002
0.23614165844
0.24467708804000005
0.22130234356
0.19517203428
0.19579711156
0.1795628402
0.1678700272
0.19412521592
0.20390467559999997
0.1980838564
0.18281652399999998
0.18066863519999998
0.214845064
0.233840896
0.2164606664
0.21696034571999998
0.22565074156
0.23041124267999996
0.23632141332
0.22540486356
0.26904638448
0.28255223776
0.26129636728
0.25027320604
0.26040803112
0.28160669443999997
0.28641715292000003
0.26513906515999996
0.26892492548
0.30621414888
0.26565062344000007
0.24016732760000004
0.25245156896
0.26466958268
0.25354808844
0.25296282115999996
0.26770592439999996
0.26915611628
0.2604616924
0.23804673999999998
0.24292993244000002
0.27311418375999996
0.27540903231999997
0.2695977274
0.31456675691999997
0.32208943264000006
0.31178887832
0.34884460696
0.3611834624
0.36654680683999996
0.3823627104
0.3754726579999999
0.36034213200000004
0.37276056108000005
0.36114403628800007
0.32646663524
0.30589099816000004
0.27350673920000007
0.28218745
0.25712333752000005
0.23263881600000005
0.21213767996
0.24816083132
0.27667496867999997
0.27569335116
0.3137964831999999
0.32780752448000006
0.34716109124
0.34462485208
0.38563868288
0.42271808527999993
0.4770116246
0.4660263867600001
0.4387017
0.41259065127999994
0.37018048176
0.38747679484
0.36689107639999996
0.3459169636
0.3579596346
0.35469585604
0.30776477604
0.31766918252
0.33011909051999994
0.34416313767999995
0.38927422755999996
0.38289052196
0.4168044048399999
0.43591765208
0.3874379366399999
0.37721616047999995
0.41590766156000003
0.44201135480000003
0.47133558436
0.4912166974
0.47735978043999994
0.48626620128
0.5107468358
0.4994769448400001
0.5368162391200001
0.5539804087599999
0.5522953396000001
0.52657817968
0.49272247884
0.46899004856000004
0.44500559728000005
0.4141237116
0.350085764
0.37598323640000003
0.37373698391999993
0.37055105684000006
0.38333881444000006
0.3862063776400001
0.38807012388000006
0.4246661676800001
0.4500521955599999
0.5319184469599999
0.6088845060000001
0.6472887951600002
0.69197621808
0.7560675748000001
0.7305098791600002
0.7547500052800002
0.7839243353200003
0.8013733196000001
0.81187779724
0.7705899059199999
0.7230937341199999
0.7168098584399999
0.7101840000000001
