# Supplementary material for: Obesity dysregulates feeding-evoked response dynamics in hypothalamic satiety neurons
Source: Sci Rep. 2025 Oct 14;15:35837. doi: 10.1038/s41598-025-19800-2 (PMC12521569; doi:10.1038/s41598-025-19800-2)
Supplement: Supplementary file 2 — Supplementary Material 2. [file 41598_2025_19800_MOESM2_ESM.zip › Fig 1/Fig 1ef NCD and HFD/mean_running_MPK118_38.csv]

0.3811421766400001
0.37675414319999995
0.35168739043999986
0.4167392871999999
0.4372251590799999
0.39524022644000006
0.36737728315999996
0.40041801879999994
0.41954713796
0.4202672743199999
0.38994371972
0.39854733680000004
0.41930065852
0.3844186999600001
0.4134953204400001
0.45541127864
0.45781059764
0.4420559532000001
0.4445795692800001
0.4505417325599999
0.47108733376000006
0.5120270972
0.5098328596399999
0.5175235968799999
0.5050371304
0.52168765532
0.54007459044
0.5439942712800001
0.5352908060399999
0.5447437136400001
0.5437332888799999
0.4944785403600001
0.4933239179200001
0.47348044551999985
0.45629846543999997
0.4265311466399999
0.39803459708
0.37850662148
0.3837292735999999
0.39150662732
0.37283258408000003
0.3742489560400001
0.37675071412
0.4017490404400001
0.41724036735999986
0.4524183842000001
0.47685549404
0.5022409140399999
0.5306253056
0.54883647508
0.59281331876
0.61068793452
0.6281580538399999
0.58737086804
0.55533323016
0.5281841679599999
0.5119117812
0.5022096846
0.4574290448000001
0.4320473340800001
0.35314663871999996
0.33442703120000006
0.29568418479999997
0.30413193160000007
0.30556456688
0.27869663728
0.29246953368
0.31418592304
0.30177974848
0.2807804124
0.3273678305599999
0.3210711160399999
0.3369387107999999
0.32495645672
0.32739107992
0.35452183252
0.32597685504000007
0.30969866168
0.35287375020000006
0.403797692
0.43584743900000006
0.45529322323999993
0.46608558291999985
0.5258288014400001
0.58589615556
0.5511340441600001
0.58291730412
0.625090314
0.5914565210920001
0.5875678322399999
0.62094340076
0.6437787868000001
0.6377059230800002
0.6194906895600001
0.5798110177999998
0.6462437306400001
0.6705494004000001
0.6934584969200002
0.7816453457600001
0.9236483199599996
1.12665785696
1.3728841733600001
1.6550713056000002
1.904114128
2.1851999724
2.37370366476
2.5370009496
2.648530910679999
2.7625817911999992
2.76024461204
2.6669559000000005
2.447917244
2.1851166187199995
1.8695573971172004
1.5049360854399998
1.1642158388800001
0.8152789444000001
0.5173165071999999
0.22678391479999996
-0.08174018599999996
-0.40379363240000005
-0.5573129448400003
-0.6498957199999996
-0.6585464651999999
-0.6603094751599999
-0.6232699404
-0.5077032252
-0.42584756600000007
-0.3519234546000001
-0.25223866784000004
-0.13552968056
-0.05683335015999999
-0.006905186000000003
0.014322911520000007
0.05808815788000001
0.11547073128000002
0.13719557280000003
0.16956331468
0.20162044112000005
0.22855171204000002
0.2514843984
0.25909692104000004
0.25742641524000004
0.25615169524000003
0.25313701403999994
0.26676178603999995
0.2641062436
0.24745000292000005
0.22629189808000003
0.22210061260000002
0.20616399455999995
0.21002909984
0.20416832092
0.21623457044000002
0.21566638324000004
0.18901821096000002
0.179041305
0.17706554052
0.17329434288
0.18444217691999995
0.22069655527999998
0.23573453739999997
0.26488164867999997
0.32363921296000003
0.33776399256000006
0.3588313294
0.40583451296000006
0.4578769528
0.5112560652
0.54522641444
0.54344091244
0.5425389440799999
0.542751261
0.5131404464399999
0.51236625352
0.56066817644
0.53831491092
0.5097939000399999
0.4543786309200001
0.43558105424
0.42064320975999997
0.44301265932
0.4518379762
0.45091427003999995
0.48240936328000006
0.4835989407599999
0.46049741644000003
0.45536026824
0.45925835972000006
0.44782401600000005
0.39761219636000006
0.42374195179999996
0.4325546523600001
0.42574540348000023
0.43812235796000004
0.44697134360000007
0.48419044728000005
0.50043226164
0.5637098571199998
0.64725027728
0.75534840492
0.76256104836
0.77029208876
0.8387888924799998
0.8456803392800001
0.8328535089919998
0.8471044479200001
0.8720435103999999
0.8558489745599996
0.7831155257600001
0.76271242876
0.7415906432399999
0.7607850280800003
0.73711040804
0.7372626287599999
0.7266180967599998
0.75816334204
0.7516923912400002
0.7537033959999998
0.7491371878800002
0.7104288200000001
0.721381444
0.7257179260000001
0.7079242124000001
0.68232333668
0.68843709804
0.6637216244399999
0.6951242423999999
0.7227261460400001
0.7983502179999998
0.8446724648399999
0.8601465435199998
0.8557624260800002
0.85764305404
0.8613540157600003
0.83493630404
0.84381010584
0.8383783544000001
0.7983806372000001
0.73082368148
0.7169328794
0.66803707692
0.61045954172
0.6028394587999999
0.5983372916
0.57645744556
0.55858371652
0.5314173316
0.5397282192400001
0.48718929004000006
0.45290438236
0.44957985179999993
0.45441040712
0.3862552275200001
0.35935158084
0.369472782
0.34000173956000007
0.3199927416
0.28166617596000004
0.30591103903999994
0.31240294075600006
0.29416958276
0.29437091523999986
0.34356955891999985
0.36938310036000005
0.3750636438
0.37686637787999994
0.3707480756800001
0.39294765904
0.40439253632000005
0.3968793616
0.397032636
0.38691893160000007
0.34540801108
0.32251188307999995
0.2812597508
0.2399454886
0.19577536824
0.13913205163999998
0.08731452840000005
0.037724820080000006
0.021749663079999995
0.019753003960000008
0.03357822396000001
-0.007250144079999996
0.0017356480000000007
0.013855208079999999
0.020785758039999998
0.0288964788
0.046827834
0.0590060404
0.06425562679999999
0.04026452903999999
0.024661195200000003
0.0653850166
0.05519174084000001
0.04502070768
0.0383023736
0.061154392000000016
0.06564329628
0.06411550316
0.05213283195999999
0.05678131728
0.04511111239999999
0.00881829692
0.02161446275999999
0.05290346199999999
0.08289092772000001
0.07676220796
0.05985411748
0.10677161280000004
0.12215758728000002
0.11505216796
0.15274566675999995
0.18014171359999998
0.17544767835999997
0.14830881799999995
0.15215485320000002
0.14743014056
0.15488266160000003
0.1228112684
0.10771719968000003
0.12039372192
0.10759472584000002
0.08329781048000003
0.07999727639999998
0.07946764256
0.06790788067999999
0.06936901311999996
0.09001208563999999
0.09715403092000002
0.10835439544
0.14016919831999997
0.11938396363999995
0.12254642204000002
0.13197864155999994
0.16089184323999997
0.15028853688
0.14001108347999996
0.10996210268000002
0.1083028616
0.11087089012000001
0.10467393560000002
0.15237641359999998
0.16536223916
0.19361532359999997
0.21197057412
0.22884699156
0.24103627244000003
0.28406412036
0.28800347600000004
0.28613196112000006
0.2880704556
0.27372443640000005
0.28163338959999995
0.24533520803999997
0.22970534804000003
0.23669329280000004
0.22965126400000002
0.22536736727999998
0.22893199308000003
0.24856066279999997
0.22950617212000005
0.2444922084
0.2552351376
0.30555780595999993
0.301687215
0.31302691904
0.34685395528000007
0.32904861056
0.32866653824000003
0.31816586048
0.3376496768000001
0.32427080760000004
0.3268320412
0.29779498536000004
0.28206252956
0.27268091176
0.2619757409200001
0.26793653884
0.24080623884000002
0.20281394280000004
0.17658996744000002
0.1765895104
0.15077748804000002
0.13883903448
0.134362396
0.13303590320000003
0.12897550859999998
0.11326357595999999
0.13895532307999997
0.16031809279999998
0.13807692291999998
0.12624214964
0.12317374063999999
0.1176971258
0.13199630668
0.08294945479999999
0.05609592931999999
0.045745785239999996
0.034874736159999996
0.02477662432
0.04579329604
0.02313603104
0.0224932812
0.0090162936
-0.021918577520000003
-0.022107582880000004
-0.012623749439999998
0.004487076480000001
0.013224860840000002
-0.005346089600000001
-0.008071345520000002
0.012332562560000003
-0.009780221160000003
0.014194485959999998
0.047144822040000006
0.06231599412
0.05352553724
0.05861660844000001
0.03722960663999999
0.06556132320000001
0.07239254484
0.05986188832000001
0.07795358152000001
0.06531312019999999
0.037208719200000004
0.03683715452
0.03362611672
0.019234299
0.020028622080000003
0.026929333679999994
0.012704819559999999
0.012263049640000002
-0.02203539436
-0.04744396484
-0.03500813964
-0.01989759292
-0.01651848628
-0.020670686880000004
-0.026595356688
-0.041705814759999994
-0.04977024664000001
-0.04150919256
0.03178144284000001
0.0745258384
0.05767813667999998
0.04224916599999999
0.055235811360000005
0.07680780183999998
0.11309723576000003
0.10778619852000004
0.13224081975999996
0.1565908692
0.12885241668000003
0.15535722283999998
0.18820828576
0.20089113939999997
0.2544324069200001
0.2724002771199999
0.2649375738
0.3112330492
0.29997630212
0.27295122332
0.31249798456
0.28623708964
0.30730375396
0.3489561132399999
0.3072717588
0.29632783224000003
0.30039442764
0.2808562588
0.27693604800000005
0.2524687266400001
0.20687578115999997
0.2183372896
0.15480575144
0.11305173080000003
0.09459371919999998
0.06502965272000001
0.049197722840000006
0.047692287640000004
0.056575191680000005
0.07918359208000002
0.10094706519999999
0.10988310016000004
0.13697102448000004
0.16711756440000003
0.19147065920000003
0.21961690875999998
0.24962983047999998
0.23882620323999998
0.23744433040000001
0.26539802808000007
0.2529929404
0.23244992960000002
0.26213783004
0.24940390004000002
0.23603463168000002
0.22861385688000002
0.21981446636000002
0.26064683216
0.27126319320000003
0.25334033156
0.25046412084
0.2245628526
0.20919736104000003
0.18792526523999992
0.15196426224
0.13878004008
0.11933849080000002
0.08763713092000001
0.0790694244
0.053980312
0.07440531759999999
0.13572710752
0.13220568244
0.13393770192
0.13534321652000003
0.1501713836
0.16916265960000001
0.1464031488
0.16308890760000005
0.18668576288
0.16240884864000002
0.1103090784
0.11168796663999997
0.11684305616000001
0.15349747476000006
0.14880939395999998
0.11867007131200001
0.13016420613600002
0.11177771243999997
0.12861962547999997
0.16786156604
0.18385205036000002
0.17013520056000003
0.20406827279999992
0.19736999511999997
0.20395181680000005
0.20395912408
0.18479015346
0.18899006316
0.18062437088
0.15748232160000003
0.15630114604
0.15902806383999998
0.14694242655999998
0.16385127727999996
0.16658187855999998
0.16139643800000006
0.19613842135999998
0.22302743568000005
0.19472192284000006
0.18624361764
0.17554424391999998
0.18558186612000005
0.18829703760000002
0.17619868640000003
0.19561055868
0.21027602135999998
0.21553578259999998
0.19929084836000005
0.21993348995999995
0.2470685694
0.26740192208
0.27816235515999993
0.31691799560000006
0.3270861436
0.3325014586
0.35074180439999997
0.35252455803999994
0.3513655475999999
0.39582388123999995
0.4352339504399999
0.43898029560000007
0.47939579200000004
0.4676920284400001
0.5512016332
0.5808623260400002
0.602837896
0.6474348037200001
0.69017858912
0.70414378428
0.6888374821200002
0.6985005860400001
0.6734009779600001
0.6540390531599998
0.60517456004
0.5596564252799999
0.55726966728
0.5063601028
0.49687080132
0.45386361691999993
0.4337328422400002
0.45149495559999997
0.48490138140000005
0.47275106644000003
0.4453043952000001
0.45869009708
0.4701168
