# Supplementary material for: Obesity dysregulates feeding-evoked response dynamics in hypothalamic satiety neurons
Source: Sci Rep. 2025 Oct 14;15:35837. doi: 10.1038/s41598-025-19800-2 (PMC12521569; doi:10.1038/s41598-025-19800-2)
Supplement: Supplementary file 2 — Supplementary Material 2. [file 41598_2025_19800_MOESM2_ESM.zip › Fig 1/Fig 1ef NCD and HFD/mean_running_MPK118_39.csv]

1.420379811686068
1.4440026172148817
1.5028819580414239
1.5168304646355932
1.4890047429020343
1.585470913798983
1.6011422820681356
1.5903608575970167
1.605122980261356
1.6293729981587117
1.6309932340770164
1.6760931985545762
1.709055910675796
1.703409940178644
1.7188174750371865
1.8070510082780344
1.8694089163483045
1.9132027484053895
1.8692265961772883
1.8170975953172201
1.8203638433909488
1.8386229316267457
1.7778931618953218
1.7615390994128814
1.7622327076621016
1.783193865406881
1.766596184632881
1.729359020895017
1.6906775198770847
1.686084828199627
1.714853385371661
1.6638651985322033
1.5777195067152538
1.5458711271705083
1.5375545922266098
1.5915368535772882
1.633936691220339
1.6434306266000003
1.6686561051166102
1.6727581585627114
1.6865325909215594
1.6917296769050172
1.6635607081393227
1.7070430206722373
1.7497020435627118
1.7818370087213222
1.7074875070913553
1.6948804438441694
1.6981472452969149
1.7400625902184066
1.7771437979478302
1.7662393851772882
1.7656193184931526
1.7367857152362067
1.7665370174525423
1.772253586405288
1.7441356459579662
1.7578260062033897
1.7829975365111865
1.7938504009669825
1.810708326152882
1.8080550229905423
1.8574724941955596
1.9279550964393222
1.924768183351865
1.914464035320339
1.9059173992434206
1.8845635494455255
1.8934865621869488
1.8771806689861696
1.8817549147941357
1.8421086449481356
1.806987717254238
1.856056485924068
1.7971829993684743
1.790307182550169
1.7641481258999998
1.7362856473719321
1.6863966983794911
1.6546143732043732
1.589212290018271
1.6069652187865455
1.6033279750738303
1.567868504593051
1.534791836694881
1.530664476102712
1.5498735835253903
1.5392026989518306
1.5335679128120339
1.53593123857061
1.4947634889301014
1.4717820958657966
1.4035806428241355
1.4197085675166439
1.425686251493017
1.4239261018483726
1.4146246843554242
1.4160653876369826
1.3856784113155929
1.4085713315689155
1.3974709691671527
1.3573023583854236
1.3366087132558646
1.2797040122410164
1.2454394420906103
1.2319091150135597
1.1917420294847458
1.1852021135563393
1.1386589356186443
1.129498310442881
1.062449432928034
1.0022705056030508
1.0030631172135593
1.0080716575230508
0.9951552616949152
0.9787509892813558
0.9839998254651187
0.9787395991033896
0.9658633113623728
0.9772626072995255
0.968183133124339
0.9670410113894917
0.969076808686
0.9621128494823052
0.9393550966419998
0.9326812749766099
0.9243345175352542
0.9372026399288134
0.9400302071369491
0.972150451779322
1.0029405640128815
1.0472148494796272
1.041742659501695
1.1262095545389825
1.2239989805084746
1.3361733313220339
1.420535608461017
1.5121413778542372
1.6167614259586445
1.743521262672102
1.8642469749413557
1.9672873484074573
2.0815556492542373
2.172065310154881
2.2283990130273215
2.292833816264746
2.3169642008833558
2.3475897310953218
2.4380712242959324
2.4818038218377287
2.4487265153772872
2.3975735692010174
2.3373360815694917
2.3258620096328473
2.2828958090294913
2.1868119106286437
2.094427886361017
2.036409058949966
1.9577307547138985
1.885554057025322
1.7923786164779658
1.705937684968441
1.648268175774237
1.559495945133559
1.506876609437288
1.4160156624915257
1.3562041081864402
1.2651557605915253
1.220125804442712
1.1575723669854234
1.071875180572644
1.034745052860305
1.016149012466102
0.9789255115820336
0.9422736878722036
0.9568064318753902
0.9326409861113562
0.9853459249267459
1.0248900216026444
1.0415128951593222
1.1171328784064405
1.108535880892203
1.1316522374101696
1.1734245936006777
1.2094001741420337
1.2227868003365425
1.2566697766061015
1.2994562188302035
1.3257873370265763
1.3608236827633562
1.4235803205501354
1.4343454908591526
1.4382341712762714
1.4492920644642375
1.4044654291173222
1.350096941787017
1.3429165902830167
1.3109310962389829
1.2917135168457627
1.254808396885864
1.2968801108899657
1.298998567975966
1.3060987258529495
1.3084585454044064
1.3194077224950849
1.3200540054993222
1.309393922135593
1.3287160787465762
1.3426120597505082
1.2854334564454917
1.3034351573519662
1.2663070974030508
1.2741103936322038
1.1904707325576274
1.188207970523729
1.1604560822502714
1.1482485615501357
1.055273465844068
1.0294382062552545
0.9819984595993221
0.9341351136114574
0.9081323976748812
0.8504462576947798
0.8010586330430508
0.7261128421681357
0.7062882288949491
0.7734285594658306
0.753382544580678
0.7801628261379663
0.7797513964786437
0.7803100817030508
0.7752460962118645
0.7784358672328816
0.7744553052488136
0.7676562097413561
0.7492780207755255
0.7601426530150848
0.739643485256
0.7072687303948474
0.7199259123911863
0.7282232810682374
0.7447098111593221
0.7230987403274577
0.7533309692928812
0.7683127149257626
0.790182243299017
0.7808200177659322
0.779160090904983
0.7836165288440339
0.7607292238556951
0.7660534950196608
0.8084722864077629
0.8200734150774577
0.7795888267028814
0.7579355966069832
0.7681719474882713
0.7680166364332204
0.7628447456681018
0.7671665909528813
0.7467862008275593
0.6590486413108475
0.651784091280339
0.587243812535695
0.5761758168422034
0.5493809931931866
0.5271007378412543
0.5311420847147458
0.5084856238659957
0.4915385434206442
0.5246271083413558
0.5939024709494914
0.6734200306054239
0.7182739943631187
0.6986007805237288
0.707652281600644
0.758157970057627
0.8162307045796269
0.8836614439504406
0.9186867562406781
1.0072553731571525
1.0787322801780679
1.1724644654189829
1.2218507943772885
1.26533790841861
1.3585960571166105
1.418690776006102
1.4508399013396611
1.4971045192033896
1.508142492169492
1.5242017368000007
1.5984896899789833
1.6548818505613565
1.6627256651424742
1.702645823649661
1.6914973624558987
1.7394531270122031
1.7731897290440681
1.7696594833488137
1.7710706551361017
1.8045655885545422
1.8159062208955932
1.8310656783288135
1.856595524322441
1.8728382195715259
1.8255348019101698
1.8857336584589832
1.9116786434738982
1.906274924947457
1.9099475816013556
1.9209295369671187
1.9385241836301699
1.9689417600810166
1.9898777248749833
2.0074169878691532
2.056523023193187
2.122928609743186
2.120420520648813
2.142852312020339
2.1730274403562717
2.177733768481017
2.2006051942838307
2.2341818184719324
2.2325094236536946
2.269894994311525
2.3321667027256274
2.36265101518
2.378332933419322
2.374826617084745
2.3934018193559314
2.418944212247661
2.421187702494238
2.4012833041968142
2.441628616552542
2.5445381818430173
2.6381400601579665
2.7056647588610168
2.8084076029352545
2.9169418696201026
3.0401045260644066
3.107369241988915
3.1817643599030516
3.186531601186441
3.160001178440678
3.2063122572881353
3.2849103213559316
3.426397909842643
3.451529974794238
3.49726711663434
3.453474834454577
3.36693849266078
3.253685854104067
3.1630403185515257
3.068758684819051
2.9742407413698304
2.855860626026169
2.6794011142396617
2.6008417790877965
2.5150122942071196
2.5158066236748815
2.500570269352203
2.4365475510257624
2.3271226986779667
2.2047091995003387
2.143690565148474
2.108616462585762
2.112492758285424
2.1172071960837284
2.10226451643261
2.0838142696715596
2.0802883903468468
2.0326568706362704
2.012094409298305
2.0153507206325423
1.970779630352881
1.9598381040328472
1.9669553213681357
1.9844505968444752
1.9491569788983047
1.8937575395745765
1.8539185293379663
1.8556361515783044
1.8778198250315254
1.8896231360830509
1.8983717891844067
1.8799375092471184
1.8350407154630515
1.7861406411932204
1.8312918921508472
1.8549188739184739
1.8734534160668477
1.8789410430710511
1.828706190013559
1.8008676796097627
1.8298271690874577
1.8767882352745766
1.9482695884040677
2.0117700686440685
1.993083013113559
1.974060670410169
1.9757965514633897
1.99356816438322
2.0808236857291527
2.140957959483051
2.173442632799322
2.187855134037966
2.1809910700915256
2.1936069712884754
2.1978003059192877
2.2112118745163056
2.180804977143728
2.1518279419051867
2.1329717091301355
2.0998061292281696
2.1006856550559325
2.108307468850915
2.095258604371763
2.065357686793729
2.016851763688881
1.999087276795932
2.033135413233322
2.043851007015288
1.9988079268861014
1.9713120241585762
1.961088409847797
1.9496961276650848
1.940763358624407
1.9761346574515253
1.9872175621254233
1.9741775831444073
1.9496984536342377
1.9169040505708475
1.928227044237288
1.8915001651864405
1.8936374707457628
1.8536242350284746
1.8371977521464065
1.7786823901619664
1.806727039859661
1.8681315605617292
1.86497031355539
1.8525150687305083
1.8831959630711526
1.8935304191088098
1.8757528854779661
1.9067588212745763
1.9070722431525422
1.9306902403816946
1.9618117817667122
1.981977908863051
2.070502793332814
2.1089517059525424
2.128838768051865
2.1080629508186437
2.122874004833899
2.130431190399559
2.132106067184069
2.146469821282712
2.1972278161084753
2.190630347938984
2.2164696893616944
2.180436511814679
2.16259874779966
2.1610790675898306
2.1352400795289492
2.1149930651271185
2.088925703311831
2.050143228563051
2.095369338566101
2.101406180308441
2.0587694338952547
2.0501378726020345
1.9779350121525416
1.9417878226881353
1.9370491801115257
1.8860651047087116
1.8666455529183055
1.8352956806322034
1.8681871292406784
1.8604406779661016
1.8844172037288134
1.8913658385423728
1.8788330192542366
1.903758228813559
1.868584029565763
1.8256119456477966
1.8697254213147796
1.8807302035464408
1.8784081849677963
1.9050572457993218
1.9378230028752543
1.9280313951300683
1.9480187636067798
1.9513045871220336
1.9661077555146103
1.9766893524113902
1.9373031108959318
1.8715378276410168
1.815756918271187
1.851316877220339
1.8654102937391865
1.8667683271762714
1.809161732871186
1.7839875495529491
1.7494753015799667
1.7430764302407118
1.7476703368448472
1.763152446878983
1.735520031400339
1.7364267753255933
1.7477338825215594
1.6935162906811188
1.6831108472105085
1.7146107048885424
1.7902158506366106
1.841590323275864
1.790761388785763
1.7362244203996604
1.7606238217694916
1.8335346835921695
1.8767006193324067
1.8968559613074578
1.8911889228718985
1.8549565779915258
1.8511034311474577
1.8044303837607798
1.8084083155129487
1.765829391775593
1.7904236525597288
1.8209376840101694
1.8410961993220334
1.8376228990738648
1.8673603279055937
1.906819158732542
2.003328360487797
2.006399396532068
2.0145355531469833
2.099767365973525
2.2340396280881354
2.3329642155667454
2.4148350371722036
2.495508142679559
2.613541233142712
2.69824148559261
2.7958699878589495
2.8366070218529496
2.7852909392285423
2.8076700002745762
2.765148278799085
2.7621375440368814
2.744457493566169
2.684027545125051
2.62509558013051
2.547403644887762
2.395819678252542
2.2021349521051525
2.114094378314237
2.0583653770813557
1.9768175552355929
1.8605505442033898
1.756653391478305
1.6744201073300002
1.6311530691647453
1.6425647317638983
1.5684409941395256
1.4989458209216606
1.3836365980050847
1.2883855786942375
1.2640099677599999
1.2749996739879663
1.2532722057251187
1.2713072110985084
1.2801368516800005
1.204890099234305
1.1270732033491524
1.097206386274983
1.0864196492597624
1.108710699641017
1.0609395979898306
1.043033960641695
1.036062974197627
1.0569038833430509
1.0916636488942373
1.1456449787021012
1.1693356694114918
1.161904621397932
1.124549640896576
1.1270854939394914
1.1528179411119661
1.1393246347447457
1.2132913509732202
1.2485989325882714
1.2987068504325423
1.2890026103788474
1.3214597456806783
1.358284398222949
1.3384446837150508
1.3122182305891523
1.3151500716922038
1.3222000107362037
1.301856064958
1.2870293046542376
