# Supplementary material for: Obesity dysregulates feeding-evoked response dynamics in hypothalamic satiety neurons
Source: Sci Rep. 2025 Oct 14;15:35837. doi: 10.1038/s41598-025-19800-2 (PMC12521569; doi:10.1038/s41598-025-19800-2)
Supplement: Supplementary file 2 — Supplementary Material 2. [file 41598_2025_19800_MOESM2_ESM.zip › Fig 1/Fig 1ef NCD and HFD/mean_running_MPK119_1.csv]

11.264666456603775
11.209918213245283
11.073383871735848
10.942867412301883
10.861456728679244
10.81055973698113
10.699398646679244
10.582722974716983
10.562247923773581
10.540801702641513
10.53146299622642
10.511000629207544
10.525046304113209
10.609538041245287
10.66415705018868
10.806760577320754
10.95190119815094
11.027385169433957
11.053438426415092
11.120356171245282
11.159353105207545
11.147873803358491
11.093069464150943
11.040337065924529
11.062357057358492
11.000572033471702
11.041693849056605
11.035748341132072
10.999063386377358
10.974670384150945
10.967116222716982
11.074922958490564
11.262674587283021
11.384603660377357
11.393677283018869
11.38032230188679
11.252559547169811
11.257355932490565
11.284024342264154
11.308449456603771
11.301616305660376
11.34473420992453
11.335863146037736
11.291739724150943
11.292956981132077
11.369323805283019
11.46365090754717
11.513655961886794
11.551013505660379
11.610694285358488
11.713652782641514
11.697101944528303
11.722617492830194
11.81221707588679
11.801356543396228
11.77994195320755
11.802065341509431
11.837738851849057
11.861956385320749
11.812650737698112
11.74543146830189
11.74803522879245
11.73050412716981
11.65750060339623
11.65690209056604
11.647759166037737
11.588282479245285
11.542010186415094
11.512466256188679
11.552057735849054
11.552158490566038
11.525324153320756
11.502429032830191
11.562920557698114
11.557089432415093
11.533195403396224
11.497714996641506
11.42363829626415
11.36229713207547
11.351760460830185
11.41745050830189
11.45948067924528
11.516225721886792
11.482659264528301
11.550631116981133
11.60152812528302
11.69125313207547
11.777763056603773
11.85045045924528
11.855759482566038
11.83096031509434
11.835808314981136
11.721022775509432
11.6578816245283
11.634258258528304
11.602042029811319
11.309263594339622
10.884782622113208
10.35993689490566
9.751917207132074
9.295275446301888
9.058548657849055
8.98468304656604
8.915093016603773
8.785991077018869
8.680349947207548
8.759150953207547
8.89924416981132
9.121573825283022
9.290135799622643
9.087805547169813
8.49201803773585
7.699316924528303
6.770955026415095
5.811724785283021
4.816048555886791
3.817857862188679
2.8981134585283024
2.018072350150944
1.3022348135849053
0.7826961486792452
0.45452191562264155
0.22742942637735847
0.13363710686792457
0.09873610128301887
0.06855291479245282
0.09425448777358493
0.13656683132075473
0.16734731396226413
0.18503168516981128
0.2040934349433962
0.2040362056226415
0.2550305906037736
0.27270094603773587
0.23429772528301887
0.2534912679245283
0.25493709603773584
0.24630632716981132
0.23610703018867926
0.19483936913207547
0.17835877400000003
0.16843645562264148
0.14969380449056605
0.15272285588679244
0.18320878456603773
0.17736822841509434
0.18747605354716984
0.20777762909433967
0.2202277566037736
0.26135076018867925
0.282131000754717
0.31593595837735855
0.36505835528301883
0.38748936996226413
0.399648157735849
0.4246801088301886
0.4599508064150943
0.47855754015094343
0.49199073445283026
0.4894950726792453
0.535888973018868
0.5433228811698113
0.514974772981132
0.5135512409811321
0.5054172686415094
0.49407533569811324
0.49532558686792455
0.5143614333584906
0.5737167954339623
0.6514024531320755
0.7091903200377359
0.772241027962264
0.8553655669056605
0.9925143670566038
1.1556868149433963
1.3113275354339622
1.4802121119245284
1.6328812223396227
1.7675830201132072
1.90935496509434
2.053386155132075
2.2026931898490565
2.3361807390566036
2.4219661618490567
2.4868716228679246
2.5086085283018873
2.4891406282264157
2.4864303540000003
2.5162209670566034
2.5108182827924534
2.4444462361132078
2.329035162226415
2.256117566037736
2.1563816049433964
2.11624989864151
2.1531963018867923
2.1520271242641513
2.1332814427924527
2.0844644513584902
2.0548232486037734
2.0799022393207545
2.1851038528679245
2.2803087673584903
2.3891385632830193
2.4526980671698113
2.501514536498113
2.618756828867925
2.7000930437735846
2.80246907290566
2.9340210844905656
3.0125234150943387
3.0926564924528304
3.14640730935849
3.1929980256603785
3.2761268817358484
3.352903658415094
3.384806349886793
3.4523523667924523
3.587025758339622
3.652503586075472
3.780187071698113
3.8974501127924532
3.9970636608301886
4.103904360754717
4.1502682121509435
4.165850816981132
4.206488576867924
4.20962077554717
4.047102523509434
3.9185973687924536
3.7820966838113206
3.6667310447169807
3.548145938867923
3.4809709616603763
3.484231629018867
3.4805599629811312
3.5310243685660376
3.598259389433962
3.6605455841509427
3.7704240751320746
3.890885578150943
4.002086178452831
4.1510597308301875
4.232272061773584
4.28804243618868
4.291527621471698
4.236471929509434
4.199013567811321
4.368401968603773
4.500306624867925
4.565337310981132
4.64238107535849
4.665725636490566
4.739062304641509
4.796559640566038
4.9767167260377345
5.162459804905661
5.355663131773584
5.485500705547169
5.593180031011321
5.772210930981131
5.958428135207549
6.15540272226415
6.302595046792452
6.453652327584905
6.528897202264151
6.638386262641512
6.726300040792452
6.8151420906792435
6.914515252037738
6.935462475094338
6.864223351320753
6.803076324150943
6.710670793849058
6.606314801509433
6.6027798400754705
6.522193198867923
6.509720521132074
6.47348422037736
6.5200548490566
6.6783704377735855
6.871891187962267
7.07706405181132
7.3307432914716975
7.5242436010188705
7.617964894754717
7.706347660490565
7.75098472162264
7.775866229056602
7.757152226037735
7.641636276603775
7.544757958867924
7.529963441886792
7.555441372037735
7.564979294981132
7.5816077120754715
7.553731798603773
7.577118611584905
7.577965377735849
7.568857548679245
7.58584143211321
7.649540247547172
7.6362202037735845
7.5822784381509445
7.622146075811321
7.703578208679243
7.858653607056604
7.944998647924531
8.062599660000004
8.173381203773584
8.25055166679245
8.248270949094339
8.293838218075473
8.26074677509434
8.289799433962264
8.346830796226413
8.430003788679246
8.537225260377356
8.588919918490566
8.611134106075472
8.671171249056604
8.776207367924528
8.809767703811321
8.929299494000002
8.97708724501887
9.024968703773585
9.01927001098113
8.93105695396226
8.933393684830188
9.011213622981131
9.012925337358489
8.997654894301887
8.97782272909434
8.951381802415094
8.93212992607547
8.833151747132074
8.764869162264151
8.803603416943394
8.795682479622641
8.718331046792454
8.728075689773585
8.68889393592453
8.620990331320755
8.645059025283018
8.63320321369811
8.64957124528302
8.712163038867926
8.730191307547171
8.756340002528303
8.78048624528302
8.840270070830188
8.950283752867923
9.086823720377359
9.18188437581132
9.203833066000001
9.290041207547171
9.348846830188684
9.405261823773584
9.43265078792453
9.456774763886791
9.497667011584907
9.533757613811321
9.590174820037735
9.610737963735849
9.676734976943397
9.692760862264148
9.741335764113208
9.788374068339625
9.85932834528302
9.979952226075474
10.029278390566036
10.133932249018864
10.252787368264153
10.38246755261887
10.57827432418868
10.716808956981133
10.763994927886795
10.82295774566038
10.923704828679245
10.884095684188681
10.827954339207547
10.732575935849058
10.653416214716984
10.485293912566036
10.358553686377363
10.283350551320755
10.246011158528301
10.253528613849056
10.218680710566039
10.296186200377356
10.338009404226414
10.380426625773586
10.399665703735849
10.466721735849054
10.48903407018868
10.569531508641509
10.656001370188681
10.66792433101887
10.664255939283018
10.612594787547168
10.630965600754717
10.616613903433961
10.60880375471698
10.633247841622643
10.615599752075472
10.46127669437736
10.352117335849059
10.280205991698113
10.21666381509434
10.197612373584908
10.179514518490565
10.229156483018869
10.180937818867923
10.138717149030192
10.105114052452828
10.091098075471699
10.030139811320755
9.966234977358493
9.928197713207547
9.888143355811321
9.840976908301888
9.768829580377359
9.830576702981128
9.852121556603773
9.860560917358491
9.87839082264151
9.898622641509434
9.923739109433958
9.956458603773585
9.995724864150944
10.01380189245283
9.970923258452833
9.885619698113208
9.792490863018866
9.78187085471698
9.830476154301884
9.776823056226416
9.774875610188682
9.713490125471697
9.649642253962265
9.626660822264151
9.692017915132075
9.715596870943397
9.71847831811321
9.674532639735846
9.675979568679248
9.783773433584908
9.838044116981132
9.83169013962264
9.783753104264154
9.789420010188682
9.738374405320755
9.764974193584903
9.772572179283019
9.825876226415094
9.828325320754718
9.798629698113205
9.755779430188682
9.769904841509431
9.861758875471699
9.812282395811323
9.69534322264151
9.657346973584907
9.706442822641508
9.732497399622641
9.763093798150944
9.770338953584906
9.788166253962268
9.880646510830193
9.896622509433964
10.007858732490567
10.24093883445283
10.395848107660376
10.470349620377364
10.485199373622642
10.498683343018866
10.561153460377358
10.58083070981132
10.551929886415095
10.534637932490565
10.5086379
10.475895562264153
10.38447825090566
10.378368630905658
10.382114066792449
10.380823891358492
10.362648527207545
10.26044513464151
10.251904494867924
10.284501704867928
10.243308740452832
10.257224301547174
10.279494686415092
10.287034664150944
10.306171226150946
10.333238823999999
10.302119680339624
10.464432139622641
10.540834222226419
10.502004823773584
10.561734163849058
10.443967650943396
10.322117826037738
10.251087530943398
10.213866189924529
10.15628620845283
10.165794416264148
10.179760709433966
10.285969232452832
10.4909339494717
10.593386222226414
10.716612261018867
10.807198898377358
10.841409815471698
10.844508638075474
10.82171003773585
10.887437612181127
10.867403968792452
10.752181911698111
10.59724209483019
10.544906678490568
10.60213746426415
10.669119307169812
10.801410955849054
10.866278233132075
10.909317393849058
10.790997022641509
10.728556873547168
10.678669676226411
10.71157809098113
10.659961173207547
10.548122273622644
10.47649709283019
10.304047783396229
10.235528871320755
10.25150334381132
10.363180943396225
10.450916534000001
10.508127495849056
10.505458652830189
10.464913735849057
10.4955287245283
10.569784416603772
10.667485836867924
10.754737416603772
10.825637332037736
10.85588079245283
10.853147547169808
10.874834943396225
10.925567962264154
11.075689676301886
11.16325106339623
11.178161551924529
11.158672338113208
11.156039623018867
11.154149905660377
11.24316596226415
11.362207169811324
11.431199453245288
11.460362892830194
11.486253543245283
11.525201802641512
11.55673249811321
11.576147835094341
11.5697694645283
11.559610500754719
11.421577219283018
11.312118611735848
11.221426327396227
11.187138766037732
11.070211630566035
10.930186095056607
10.91664032139622
10.904114518377359
10.850311753584908
10.861616271320756
10.95877791056604
11.055554702754717
11.212924835471702
11.27283404720755
11.356041769320754
11.467799148716981
11.431544665660377
11.500489651433965
11.559170967169816
11.568911690943395
11.597029218603776
11.557540185169808
11.44408635962264
11.471281763396226
11.491673775962266
11.514896430188676
11.67037484716981
11.738647207547169
11.823033226792454
11.849674339622641
11.86058156377359
11.920824568415098
11.9463585045283
11.857902546792454
11.830571169811323
