# Supplementary material for: Obesity dysregulates feeding-evoked response dynamics in hypothalamic satiety neurons
Source: Sci Rep. 2025 Oct 14;15:35837. doi: 10.1038/s41598-025-19800-2 (PMC12521569; doi:10.1038/s41598-025-19800-2)
Supplement: Supplementary file 2 — Supplementary Material 2. [file 41598_2025_19800_MOESM2_ESM.zip › Fig 1/Fig 1ef NCD and HFD/mean_running_MPK119_2.csv]

14.387916732142855
14.312687860357142
14.316290441107142
14.28688923796429
14.289225614642858
14.253768063153569
14.223689338214289
14.166760503571425
14.100067357142859
13.986310462035714
13.900236170357145
13.799116792857147
13.747215621428575
13.713523154892858
13.699938458214291
13.742227662857143
13.781861222749999
13.83714048214286
13.961662699642858
14.086480936571428
14.182050198571433
14.251351133464283
14.309479985714288
14.377169801857146
14.488518118928571
14.538037115714289
14.664870241142856
14.769150869999999
14.767730225000003
14.790201676178572
14.85802394032143
14.981374534000006
15.020477300464282
15.012494324857144
14.994343354642853
15.080832171428572
15.156446900392854
15.185440019285718
15.350052
15.50365385214285
15.70381789325
15.778879364285714
15.800808027750007
15.886719833607144
15.901722191428574
15.869575378142859
15.824378093928573
15.877882994964283
15.796260311071425
15.656460372857142
15.49932395675
15.308563392857149
15.269317214285708
15.189679182142855
15.162528603571426
15.203295253464288
15.179483808214286
15.052925179285719
14.935139182535718
14.860807002142854
14.750301353571427
14.764352218214283
14.69162686892857
14.661879537035711
14.714166416428574
14.729985104892858
14.736453611785716
14.750308526785716
14.829559685714283
14.987167553571433
15.186607725000002
15.270286053214281
15.389634089642858
15.471741087357142
15.538273936107135
15.560073579642857
15.602049295357142
15.613702196428573
15.624952942857139
15.56868993532143
15.515018000357145
15.487975774642859
15.419772916785716
15.341835333214286
15.191973717857143
15.120905720357145
15.037910703571425
15.07910321678571
15.140328429321428
15.208050410714282
15.247225507142858
15.278879546428575
15.368030996535714
15.527320134642855
15.697608670678568
15.718403621428573
15.633841813892857
15.270719285821432
14.686175691178574
14.048089619392854
13.288881294428569
12.692165297499999
12.21639140107143
11.78548529285714
11.212496178571426
10.716724000000001
10.283371821428572
9.919265285714285
9.533215321428576
9.1256190125
8.70816714285714
8.035588857142859
7.0628370428571445
5.9960594508214315
5.031330674642858
3.998518522178572
3.0121791214642855
2.1741228321428574
1.4883113328571427
0.9358739270714286
0.4607859431428571
0.14740894321428571
0.008015062464285653
-0.11531019689285718
-0.1908378904642858
-0.18749282060714292
-0.1653453358928572
-0.15722743475000003
-0.09954766389285714
-0.1011696065
-0.06137511646428572
-0.04285352867857143
-0.04424202239285714
-0.024380759678571427
-0.011448503928571432
0.003756892214285704
0.010384546107142853
0.053987090607142865
0.09633758928571427
0.13216759285714288
0.18062167139285715
0.22344150075000005
0.25789666657142857
0.2761505337142857
0.30675371335714285
0.33166624714285714
0.3685134319285715
0.38422760725
0.3908077318571429
0.4238507229642857
0.4573497587857143
0.5262973018928572
0.5621807896428571
0.6199377251428572
0.6592731230357144
0.7072352796785716
0.7799897921428572
0.8439582843928571
0.9377767871071429
1.0156456830357146
1.0482779082500002
1.0717090371785716
1.0956305310714285
1.1445460243571428
1.2036280080714283
1.2876232065357143
1.2286047113571428
1.2065455872857143
1.147594839642857
1.1289998027142858
1.125959808107143
1.1158569034999999
1.141793455357143
1.131597364892857
1.1435995438571427
1.2047046158571428
1.3407070180000003
1.4581156276428573
1.6499443885714284
1.8112323426428572
2.008559789999999
2.1994759846785716
2.404850834285715
2.66467510325
2.8869498013214283
3.0659254063928576
3.270338881071428
3.506669909285712
3.6685568814285725
3.7838476563571426
3.9315813357142875
4.058866161071427
4.189887727035715
4.246384996999999
4.285776960285714
4.327642936039284
4.422361301071428
4.4980242875
4.604787752571428
4.770263209892858
4.925542145785715
5.11409632
5.255266598249999
5.346710222071429
5.470893107964286
5.633254721392857
5.726579061785716
5.827391216785715
5.922551291464286
6.0069638375357135
6.042114218250001
6.058328928964286
6.04524385357143
6.1047585048928585
6.114832305
6.030398173964287
6.047881903178573
5.977541402214286
5.9639357643214295
5.988060753249999
5.9851990821428585
5.994504905000001
6.123138380714286
6.201631551714284
6.287127069642857
6.425908082535712
6.411763014607142
6.407988412178571
6.359671660214284
6.250861999321428
6.1999329178571445
6.110099908928571
6.040060671892859
6.049416322499999
6.113933343892859
6.21302827
6.376385609642855
6.608934882250002
6.905980936428568
7.245783470810713
7.5652577307142845
7.962340755821428
8.25894632142857
8.387328071428573
8.500885535714284
8.456856260714286
8.472239332035713
8.446029198571427
8.341562729000001
8.30870831857143
8.288087010714289
8.288211817499997
8.301717391107143
8.353260686607143
8.455411288214288
8.676568645107142
8.836148160714286
9.02719736467857
9.21975778557143
9.297549951035716
9.33901344035714
9.331915479892857
9.314009617857144
9.40101986142857
9.409383818928571
9.395720421464286
9.337438637857144
9.197688467499999
9.082677021785717
9.050329105357145
9.0617445825
9.050446108892858
8.977084482499999
8.924664754285713
8.85531263460714
8.749713897500001
8.881773185714286
9.15940854
9.424496355821429
9.70608742139286
9.943422396785715
10.067395991928574
10.271885573428571
10.380187443535716
10.507479705285714
10.668624992500002
10.638351336071423
10.55201520107143
10.404548798571426
10.187125853964286
9.930839606785714
9.851129981785713
9.779266563571428
9.759622242178569
9.791234756892857
9.868897164964284
9.96896957925
10.072440476392856
10.227782364678575
10.33144374157143
10.480668686928576
10.562274958535719
10.608400623214285
10.691789398928568
10.735553299678571
10.697048882999995
10.702171681892855
10.567350953464286
10.448139870285713
10.470945713928574
10.555601105714285
10.647469013964285
10.756281074607143
10.8283040525
10.90855852607143
11.02960837275
11.150358164285718
11.416371490714285
11.620821670035713
11.751963667071427
11.892562161821427
12.008182560321426
12.174122044285719
12.3811827255
12.527468861071421
12.678945455714285
12.74542246917857
12.714717514285715
12.779835415714288
12.793849000107146
12.661357978571427
12.530686082500003
12.43520950714286
12.280604241392862
12.136090957464287
11.931810192857142
11.782666644285715
11.683042602107147
11.671177716428572
11.715913948571428
11.835771326785707
11.907020656178569
11.883142390714287
11.830696273428563
11.764285031785718
11.771563257535718
11.790058044999999
11.794823871821427
11.639115120357141
11.44029898710714
11.274807460714289
11.123797009642862
11.062319625000002
11.13902510539286
11.3017331275
11.4139955
11.543627877142857
11.684756968357146
11.829287833928575
11.961378127785713
12.149187545428566
12.444939588928571
12.72046835
12.898614217857142
13.081317035714287
13.256104485714284
13.385459099999997
13.460634841107138
13.5261427
13.635234437535718
13.683229084285712
13.604251899892857
13.45612529325
13.362540154964284
13.256621848928573
13.112665119642857
12.92378166360714
12.824047652857146
12.694329806071428
12.63498692010714
12.622049146428575
12.71292673085714
12.807456010357143
12.822615015357142
12.816232883964284
12.939932918214287
13.062466030321431
13.214771561071426
13.302631423285714
13.231573394678573
13.123571504999997
12.943073580714284
12.809644793678567
12.699077378571427
12.58896765175
12.508640602857147
12.584344425000003
12.593965421428575
12.640865602142862
12.672146026250005
12.733382754285714
12.762962972464283
12.783244922857145
12.849534915357145
12.929054267500002
12.914235559178568
12.847711321785711
12.784545331785713
12.744323780392856
12.777827332142854
12.717059982142857
12.78425872285714
12.880882124285714
12.94441445357143
13.044019953821424
13.145944897500002
13.21283310392857
13.275579041071428
13.318466850714284
13.415304909642854
13.595355217607146
13.641839188464289
13.59751342857143
13.543406896750001
13.458250972892857
13.30499168214286
13.140095042857142
13.01588314642857
12.969906185357146
12.90136749717857
12.744819121785714
12.615189316785715
12.529173087535712
12.403578160714286
12.368955231214287
12.481635821035713
12.509128135357141
12.587529578571425
12.642225144392857
12.678319148214289
12.733294928214288
12.814498813214284
12.844900672821433
12.967746835357143
12.969549052857142
12.884417905392857
12.862599752500003
12.719812382107145
12.576079061071425
12.422391553571432
12.371612249607145
12.466774182857142
12.65502284389286
12.797657416500002
12.893313124999995
13.030620574999997
13.176273955392857
13.416193638928572
13.673583511107143
13.876556018214284
13.945623783571431
13.949308831535713
13.83399000253571
13.768893222785717
13.840157446428572
13.80484066785714
13.789810587535714
13.77106225892857
13.740823660714288
13.721952071428579
13.760514142857144
13.712379215714288
13.73721537857143
13.713661885714286
13.645052597749995
13.667190415357144
13.631477924642853
13.624923497857145
13.565359826821432
13.597536716428577
13.668680553214287
13.7154780225
13.677203926321429
13.575263714285711
13.450527573678572
13.308845691785718
13.231731949035717
13.222497109642859
13.310973592500002
13.413533728571428
13.373424053928577
13.335476818535714
13.430467895464288
13.536170807142858
13.608076145357149
13.698394207142858
13.724703246428575
13.580566342857143
13.434954857500003
13.250516491071432
13.241743362428574
13.292451609285717
13.278309296428565
13.33520364642857
13.44237645
13.477265941785715
13.615094299999999
13.737438233964284
13.795479837857142
13.834565906749996
13.843094635714285
13.840556967500001
13.733611848249994
13.646431948250001
13.550813083928572
13.544380101107143
13.483886398678573
13.498679827107141
13.587064358214283
13.674799092857144
13.780732491428576
13.892218578964286
14.082939025000002
14.24225369064286
14.370958242500004
14.463928274607142
14.617124796428572
14.774842857142856
14.864121928571427
14.972255012964286
15.047187621428572
15.015365040678573
14.987269335714284
14.951091041071424
14.98899020525714
15.0521591675
14.987971346428568
14.992098949999999
14.982291182142857
14.983560014285715
14.986061373571435
15.060644373928572
15.19307480939286
15.352513344642855
15.427991689642852
15.42805427892857
15.44396168389286
15.32632508357143
15.265635409321431
15.17782707107143
15.049528309642858
14.935396984285715
14.81289682392857
14.662675983178575
14.624060654642857
14.595604049285711
14.517165170035714
14.475350304285708
14.530661845357145
14.54071939035714
14.464033766464283
14.433221174285714
14.403591528178577
14.422947768250001
14.401809742499994
14.425194028571434
14.465964392857147
14.373993642857142
14.234619985464281
14.22338924
14.293595231214287
14.335042809785717
14.392094643928573
14.489594474642857
14.498699356785712
14.519326248678576
14.630692594285716
14.895102842857144
15.025378937428574
15.065525533214284
15.156647256071432
15.266029215071425
15.345619306464286
15.276061739285712
15.26969446607143
15.239165075
15.12726408642857
15.010920065821438
14.970847806071435
14.959574447857145
14.867619076
14.819304285714283
14.695117964285714
14.617917285714288
14.456915075000003
14.294340117857145
14.193823698571427
14.142360339678572
14.095829999999998
14.03201661071429
14.01241892857143
