# Supplementary material for: Obesity dysregulates feeding-evoked response dynamics in hypothalamic satiety neurons
Source: Sci Rep. 2025 Oct 14;15:35837. doi: 10.1038/s41598-025-19800-2 (PMC12521569; doi:10.1038/s41598-025-19800-2)
Supplement: Supplementary file 2 — Supplementary Material 2. [file 41598_2025_19800_MOESM2_ESM.zip › Fig 1/Fig 1ef NCD and HFD/mean_running_MPK119_3.csv]

15.347567383333333
15.479973385185183
15.580300614814815
15.67180248148148
15.763302144444443
15.827901593962961
15.953087260370369
15.942876655925922
15.913325072592592
15.780674748555548
15.688697303703703
15.477647259259259
15.329953000000001
15.25104103703704
15.24507967777778
15.29245224074074
15.29302769259259
15.397533785925923
15.499592855185188
15.549299007037039
15.617257814814813
15.720482259259255
15.759998103370362
15.802291159666671
15.842187224444444
15.717773562962964
15.607784569259255
15.475845023333331
15.348334738407402
15.324169285185185
15.222321222222222
15.207712372592592
15.209383904814818
15.209295318518521
15.228191792592591
15.335879959259259
15.385491570370366
15.461921407407411
15.540367774074072
15.525514362962964
15.493343553333334
15.463249599259257
15.437444394814817
15.3508409962963
15.30505005374074
15.281327442592596
15.330538250740743
15.410935695518518
15.412769421481482
15.47521000625926
15.614560192481484
15.714202163370363
15.7845624
15.840022565555557
15.823988539888887
15.804759514407406
15.779169314074071
15.607664486740743
15.534714475185192
15.517303716296299
15.449285884814811
15.411815768925926
15.413602134444446
15.458448345814817
15.48561202714815
15.505571985185181
15.55036880137037
15.708206404814815
15.877446665444442
15.98796084074074
16.060069794481482
16.152196171111115
16.239297840740747
16.334687
16.486452067185187
16.597947565185184
16.673339545185183
16.659520655962964
16.64014352222222
16.673876384407407
16.661778421888894
16.589030691185183
16.488085612629632
16.416164403333337
16.30291051111112
16.225007340740746
16.16579018185185
16.06964949592593
15.894693396333334
15.685713942962957
15.57707809681482
15.520757233333336
15.607784705925928
15.59272471522222
15.657997074074077
15.666813436629631
15.509500699148147
15.119508012222221
14.522981800037037
13.754283895555554
13.069276712333338
12.591375617407406
12.230176354814814
12.00287067888889
11.707321768037037
11.412546190407411
11.226700242259263
11.179497594555558
11.28966253962963
11.330965430740738
11.086220009629631
10.508983481481485
9.551404414814815
8.366354987407409
7.12771023003704
5.868780925925925
4.620764440740741
3.5584907374814816
2.5836583449629633
1.8496403214814816
1.2774970389999998
0.8131406712592593
0.5084860275925925
0.3420849633333334
0.21259414577777777
0.14125325511111111
0.11311972029629629
0.07054133037037037
0.04355265166666667
0.0293208017037037
0.07198107381481483
0.12644359370370373
0.1769329145185185
0.22149997574074073
0.2887934909629629
0.3701536570370371
0.42518786388888896
0.488629259
0.5433041807407407
0.5567517189259259
0.5633000651481481
0.5708037833333333
0.5695097304814813
0.5914973021481481
0.5993517302592591
0.5912176081111111
0.6071014731851853
0.6056576492962963
0.5835363033333333
0.6291485547777778
0.6993766392592592
0.7690422929999999
0.8426875796296298
0.8701324596666667
0.8816119154814813
0.9132454558888888
0.9132981791481481
0.948217810074074
1.0111395418888889
1.0716144828888892
1.091137383814815
1.1362315416296296
1.216734684666667
1.3033135660370372
1.3809633982222222
1.4459536863703704
1.5186788144444447
1.5462541049259253
1.5461209081111111
1.5006441111851851
1.4806044141111112
1.4445854763333332
1.3818364316666665
1.361294353074074
1.3687807796666664
1.4481556206296293
1.6127659333703706
1.7735697648148148
1.8541862619999994
1.9309900477407413
1.9842057661851853
2.033923172592592
2.096839610629629
2.172169879962963
2.2629273350370367
2.269281324888889
2.2456064537777785
2.2197352490740747
2.271031352962962
2.368629608555556
2.5065140081481476
2.5889826081851846
2.6861998380740753
2.7889105941111114
2.9359413267777787
3.05868427974074
3.0956167770370375
3.1840302140000007
3.31341277337037
3.484652781592593
3.667531428444445
3.885701831851851
4.093837907777779
4.269496370740741
4.334179214444446
4.449896101407408
4.598911574925926
4.722097723814814
4.862660281481482
4.941663564777778
4.981764037407407
5.054225692592592
5.075125256925924
4.981607114851852
4.956817734777778
4.985443030481481
4.948579674444444
4.908209069148148
4.9277441691481485
4.975521874851851
5.004174157037036
4.940413424777778
4.896204337037038
5.036756131925926
5.183394520370371
5.310561648148148
5.563260910740741
5.7981768944814815
5.984422035555555
6.093522013
6.173276317037037
6.322968215592592
6.458503333333333
6.524714437037041
6.558880073296296
6.574283225555555
6.585418842185186
6.569516491000002
6.4743613974074075
6.413846887777778
6.411278892592592
6.3864774281481465
6.399979640370368
6.40904332996296
6.472071892185186
6.595356860777778
6.6904061792592575
6.794035600740739
6.896683144444443
7.022239576666664
7.16578612
7.278996023333332
7.449706268629631
7.626822288518517
7.651685551111111
7.672469137037036
7.688983981481482
7.7553799666666645
7.899644040740742
8.021872925925932
8.110889411111112
8.239927481481482
8.350927103703702
8.42234027037037
8.483907901111111
8.513746872222223
8.501734618518517
8.506436362962962
8.443287033333334
8.390484448148149
8.414595811111111
8.550010185185185
8.60845882962963
8.642812022962962
8.767405056296296
8.855699622222224
8.960307299629628
9.117031827814817
9.323073477037038
9.508267740740743
9.599982925925927
9.527997120740743
9.475907339962962
9.423114014074072
9.433182619
9.459499572592593
9.504176074074076
9.478429715555556
9.449813299629628
9.513127975962963
9.569545814814816
9.700059655555556
9.900391770370371
10.136777256925928
10.352064208518518
10.550242404074075
10.81078475555556
10.956240886666661
11.116200121814813
11.232961065296296
11.338418421481483
11.343382985925928
11.193161012481482
10.993501594925927
10.848700124814814
10.716986686629626
10.545004081851848
10.462158870370372
10.430012000000003
10.357145025925924
10.28869525851852
10.287722694074075
10.43130285651852
10.662788016185184
10.738607391481477
10.779604029481481
10.832600677777775
10.832703848148142
10.735308303703706
10.696529550740738
10.71437548948148
10.751244988888889
10.728780555555554
10.76661129862963
10.913674789259257
11.006405762592598
11.140210825925928
11.386250225925926
11.596226096296299
11.854177467407405
12.137567275962962
12.309527851851854
12.449439422222225
12.491926888518517
12.49217882851852
12.593503743074072
12.575130225925928
12.482740270370373
12.42220978
12.201287193000004
11.879780000000002
11.647102962962967
11.62598222222222
11.654138888888891
11.645639997666672
11.652638432962963
11.668348200370367
11.69148328148148
11.732210740740744
11.77751776296296
11.86635331037037
11.987907361481485
11.960409777407406
11.897374992962959
11.853161933333334
11.76251759259259
11.6645375962963
11.577048933333334
11.54533033333333
11.578509333333333
11.620885037037041
11.695863037037041
11.73196951851852
11.72031162962963
11.759053288888886
11.780174466666667
11.836994214814816
11.873779555555554
11.849837561074075
11.823570746296294
11.703741619259263
11.534170355555553
11.374774378444444
11.250314065692216
11.19506158851852
11.158803856296299
11.16566575185185
11.236307837037034
11.32652878407408
11.412623872185188
11.606745596296296
11.799932518518524
12.027017704111108
12.331942213703709
12.522035207777776
12.657624407407404
12.67245886703704
12.624107132962965
12.595484979888887
12.579784642629633
12.564938772185185
12.552569405074076
12.482009556666664
12.393938359629631
12.341170594074079
12.243294121444444
12.261820139629632
12.339820671740737
12.436042771444445
12.484500308888885
12.516396870370373
12.669366703703703
12.879630003703708
13.002972965185187
13.136721689222222
13.365578359259262
13.521660895555563
13.563201303703703
13.565956111111108
13.535347525925921
13.49323763962963
13.383558134444447
13.31419229396296
13.280787407407404
13.234094666666667
13.124995851851851
13.124894111111105
13.121121888888888
13.117417388888887
13.127322074444445
13.078887245555554
13.026932627296295
12.86243592592593
12.656037775444442
12.48916880111111
12.365993285962963
12.216011919259259
12.11314131111111
12.044704918518518
12.059107007777778
12.128531221851855
12.151448726296302
12.252434009740739
12.451622362592591
12.659403711518518
12.822999979592597
12.889080517777778
13.02404711111111
13.146604377777779
13.16504317037037
13.173558570740745
13.164270581111111
13.177007664333333
13.162401966666668
12.966854196296298
12.808553592592594
12.758559370370373
12.725740925925928
12.67940425925926
12.680108296296298
12.721803951851852
12.772820548148152
12.768765037037038
12.707464296296296
12.711771962962963
12.740321037037036
12.722513444444447
12.743027
12.793483185185188
12.895412631962964
12.988981020740741
13.033096505555557
13.03279458148148
13.073729651851847
13.142849354074077
13.233077481481484
13.29213171151852
13.277723162962964
13.186840648148147
13.111384384740742
13.010705330740743
12.947094835185183
12.871187622222223
12.758217981111114
12.755781529296293
12.753244652592594
12.816619994074074
12.842462862962961
12.863535337037035
12.85498462962963
12.805363407407409
12.761620559259256
12.820023037037041
12.86283612629629
12.83963082851852
12.847745546777778
12.889589088888886
12.9008979037037
12.983724433333336
13.04592170666667
13.159337559740742
13.243591935925926
13.175430521851856
13.20488279259259
13.240750062962961
13.236285222592592
13.174152283333333
13.20201621444445
13.185184465185191
13.10333960040741
13.020199983296301
12.970216940000002
13.044995115592588
13.042403040740739
13.055454406666671
13.05382445555556
13.028840544074077
12.964959785555559
12.954800995185186
13.08916440703704
13.224663286666667
13.326121649629625
13.379338351851853
13.483567114814813
13.517773009259262
13.569704242222222
13.626826312925925
13.741467222222221
13.75629771851852
13.657125962962962
13.673712222222223
13.708420481481484
13.69362337818519
13.560136201481479
13.454268144444452
13.426441545925925
13.46614568848148
13.422937155555555
13.40273941259259
13.489100409407401
13.454854985185184
13.430535459851855
13.489948529962962
13.61108197174074
13.713228666666666
13.674918903703702
13.586476627296296
13.574029532962966
13.51513198962963
13.409572711111108
13.317752196296293
13.241330005666669
13.141088453333328
13.043388437037038
13.023813773703703
13.122248490777777
13.2209414
13.207426367740743
13.229479605999988
13.304206944074078
13.41663448888889
13.568998262962964
13.801207062962957
13.965876155555556
14.007765657037039
14.01288443662963
14.065866777777774
14.151784442259256
14.247790739259264
14.315717359259262
14.342102423333335
14.3191471962963
14.199250316518514
14.120460407407402
14.179793002222222
14.233643371148148
14.260002518148152
14.360854044851854
14.467522607407407
14.439782903703705
14.436778644111117
14.488201444444442
14.571851076407407
14.654914515074076
14.728761577037039
14.74812113340741
14.757166733333335
14.690337509296295
14.630442916703702
14.66064471222222
14.743550492592593
14.776331188888891
14.786140325925931
14.821641537037042
14.86404225925926
14.924761407407406
14.965175237777775
14.983511959259257
14.961562999999996
14.910949051851848
14.856513433333337
14.812440946629625
14.79751536677778
14.801869311111112
14.687040286666665
14.610169063888888
14.51229271074074
14.569711466666668
14.695684234814816
14.908819304407409
14.994407777777777
