# Supplementary material for: Obesity dysregulates feeding-evoked response dynamics in hypothalamic satiety neurons
Source: Sci Rep. 2025 Oct 14;15:35837. doi: 10.1038/s41598-025-19800-2 (PMC12521569; doi:10.1038/s41598-025-19800-2)
Supplement: Supplementary file 2 — Supplementary Material 2. [file 41598_2025_19800_MOESM2_ESM.zip › Fig 1/Fig 1ef NCD and HFD/mean_running_MPK119_4.csv]

4.3719996997446815
4.452548467617022
4.574337143148935
4.551896229361701
4.617965851063831
4.693540557446809
4.7407944893617024
4.777704370212765
4.862530136170214
4.9809509548936175
5.034871178680851
5.108107555276596
5.183663242553193
5.328604331021277
5.343035812765958
5.351834131914893
5.293154212297873
5.193896170170212
5.117514276595745
5.072312002553191
5.014747200468085
5.010442768936169
4.9518587659574465
4.924330978723404
4.952467119148936
5.005112548936169
5.054526651063829
5.106616639148935
5.180090957914895
5.241898545531916
5.331501735702128
5.345304553191489
5.409056562170212
5.427812538723404
5.382561557446809
5.357198914893616
5.346991212765958
5.331999472765958
5.276080311106384
5.213250129787235
5.118351006893618
5.052788295702127
5.008937361702128
4.997089106382978
4.912674212765958
4.835927040468085
4.792278727234043
4.7571153617021285
4.7232931218723415
4.761006040042553
4.765948318723405
4.812460110638298
4.840580170212766
4.87905221544681
5.014791836595745
5.08188884893617
5.211934
5.330611374468085
5.3764089685106375
5.397817920851065
5.515477362595745
5.549622379361701
5.577400658297873
5.665885872340425
5.655099198425532
5.735301204553192
5.672133038680853
5.612709007234043
5.657900913319151
5.558288922978724
5.4843274663829815
5.516864467787233
5.500307839276593
5.420306374
5.40736254468085
5.318644127659574
5.332231626
5.420563513446809
5.413951382127658
5.55797649531915
5.641143240468084
5.614926293148935
5.597553729361701
5.605497876510639
5.516568821702125
5.531052425957448
5.566698736170212
5.517754094595744
5.592994846765959
5.625907156595745
5.614218455021277
5.725171820468085
5.809870319446811
5.759727468978724
5.851162237106383
5.894035461021276
5.891178947319148
5.78433745331915
5.625745305106384
5.700789945872342
5.934911382638299
6.19741768412766
6.671805557872339
7.279372889361703
7.816155885106385
8.160662257872339
8.474609149404255
8.961781170212765
9.333069636212766
9.269151833617023
9.00032155319149
8.39094976170213
7.493969744255319
6.531802356170214
5.4605813643829775
4.530690382978723
3.6442723314468086
2.7040580004255323
1.8614405063829789
1.2263004490212763
0.6381585898268085
0.3151583647659574
0.09745545799999998
-0.0654281221276596
-0.08333552919148937
-0.07559633404255318
-0.06924215668085107
-0.06641118285106384
-0.04349623425531914
-0.054702225191489366
-0.015433094510638295
-0.0005526361702127685
0.028619156723404246
0.053425681191489355
0.036823982936170216
0.021139649361702127
0.008659563404255317
-0.023761080851063827
-0.05394187234042553
-0.06065521957446809
-0.0640561114893617
-0.06292507063829787
-0.05667130217021276
-0.0651045649361702
-0.058074306765957436
-0.04304948246808511
-0.04516670170212766
-0.004325507034042552
0.01465906978723404
0.025879503361702125
0.0366203855319149
0.07478329191489362
0.13755330004255317
0.17472446463829786
0.21327530638297876
0.2472924527659574
0.2823640458723404
0.2934944655319149
0.29182794042553195
0.29605649787234045
0.27236560731914894
0.24465796217021277
0.1961292246808511
0.1796620319574468
0.20372606
0.1911255131914893
0.2145188447234043
0.21989756174468084
0.23525482553191487
0.2613617757446809
0.2951091889361702
0.2901042059574468
0.2945454230638298
0.29530128634042546
0.282352236212766
0.3023013214042553
0.2868818439148936
0.3076174143404256
0.32589641046808515
0.31476721153191495
0.3154565349787234
0.32658743161702125
0.32272911131914894
0.3169742336595745
0.31703021953191485
0.32331042382978725
0.3390834085957447
0.32168114170212764
0.3200110405531915
0.3601544854042553
0.37832202889361705
0.436332030893617
0.47848209787234053
0.532056830468085
0.557284660680851
0.5741952226382979
0.5886447084680851
0.6403495751914895
0.6945674565957448
0.7291125808510639
0.7353317422127661
0.7403533911489362
0.7445299770638297
0.723087633489362
0.753731663361702
0.7636531638723404
0.7779716899574468
0.7857897327234041
0.7495322442553191
0.6941085974042555
0.7175922454042553
0.7336309657021277
0.7515067453191491
0.8041779779148935
0.8430591621276595
0.9165361520851065
0.980667108468085
1.0186548671914895
1.1667959051489363
1.3285818488510637
1.414652339276596
1.5124020637446802
1.6196261477446807
1.6753819276595747
1.711307142127659
1.763301755361702
1.83311343187234
1.8902499015744678
1.8509206100425528
1.829086035361702
1.8600199331063827
1.8279243125106386
1.8352560566808505
1.8819587143787235
1.9619581703404252
1.9746072872765956
1.9760992764680851
2.036263591914893
2.0998696154468086
2.156157558595744
2.2002144493617024
2.281743625957447
2.3491443234042553
2.382290406472339
2.457049451021277
2.5115770080851068
2.5843895835319155
2.6262841497872333
2.692097684595745
2.780709121404255
2.809401666765957
2.864687486680852
2.8885501961702125
2.896504560978724
2.830309219148936
2.8662553777446798
2.8342712302553186
2.7802176410212756
2.771798254
2.698878794340426
2.7245968191489363
2.6938779622978726
2.6626527889361697
2.629817954468085
2.577649280468085
2.5258020974468085
2.489869677446808
2.510671728638297
2.45759792344681
2.391890905234043
2.327152877744681
2.31066522906383
2.3106257346382986
2.322300129531915
2.3157991309361705
2.2761125711063825
2.2532321876595742
2.1650793411914893
2.120887460851064
2.1079672676595744
2.0562017790638296
2.0247849931063837
2.038140425234044
1.9793849702127662
1.9947781727659575
1.9533740212340422
1.8994709111914898
1.8796993765957448
1.8714440093617026
1.8795506783404246
1.8929083753617024
1.8653565203829787
1.7826069978723398
1.8304323901702129
1.8186523498297875
1.844848345574468
1.891275127021276
1.8768440630212764
1.8189563021702126
1.7932626878297875
1.7408747276595742
1.755802159574468
1.7613034753191485
1.7676778750212765
1.7480180246808508
1.7268092871914886
1.7212407911914898
1.777955355361702
1.8501809310638295
1.8666979191489357
1.9386974425531918
1.9504798734893614
1.9525074311063833
1.9553852816595747
2.0148809346382976
2.0747368587659576
2.0975277774468086
2.1635343092340427
2.2034246283404255
2.242155824680851
2.232137648893617
2.16330251531915
2.104610307702128
1.9548430480851064
1.793375659574468
1.6967396855744679
1.6487296634042554
1.5762766979148937
1.5476407906808511
1.5032016979999998
1.5252975977021277
1.5990221672340428
1.6816773029361698
1.8488020280851065
1.9855696114893617
2.1201063710638297
2.191669507234042
2.2375872523404254
2.251651797744681
2.2540348050638297
2.2078110076170216
2.159441819999999
2.040526802042553
1.8789622121276597
1.757939520425532
1.6012445289787234
1.501868513617022
1.469759293148936
1.43471915987234
1.4321149969787232
1.453293439702127
1.4942103191063831
1.5622593800851061
1.651184576170213
1.7172091215319152
1.7356787496595742
1.7550849144680853
1.7416420506382981
1.7119430471489367
1.7337445801276596
1.683447641234043
1.604431457829787
1.6130852793744677
1.570403305489362
1.5338159434468084
1.5578644483829789
1.5535868413191491
1.5154760570212766
1.5253151300851067
1.5139357017446806
1.550265968851064
1.5898477639148938
1.5668297336170214
1.6163643004255321
1.6556382663829787
1.6899420153617026
1.7471310863829792
1.7982076
1.8158099723404253
1.7887866131914893
1.770757809106383
1.7835072846808513
1.845327446425532
1.8187717574468087
1.8184297254893622
1.7783637846808513
1.708356854851064
1.6492254455319153
1.6462944063829787
1.7159504480851064
1.757539275361702
1.7833902944680848
1.7981443731914892
1.8818138081276594
1.9239453951489356
1.961637381276596
2.041508531914894
2.108557025106383
2.0951174634893612
2.082068553191489
2.076182180425532
2.0786176995744676
2.0052071948936168
1.935220207404255
1.8959757371063823
1.8560714434042553
1.7929854975319148
1.765261333191489
1.8162243708510635
1.828635257191489
1.88615340893617
1.8986964646808506
1.9768283114893621
2.0307470700425534
2.1030842127659577
2.176399543404256
2.2896963459574464
2.36638626293617
2.4098227987234044
2.440201098340425
2.479911672382978
2.55359000212766
2.6372531760425537
2.7296561012765963
2.798020413106383
2.8713239239999995
2.882495658382978
2.901019289787233
2.839331303021276
2.845225879148936
2.7761308447234034
2.671145075787234
2.5050122064255325
2.4442871874042553
2.440758627999999
2.4312245196170212
2.414098212765958
2.383489969787234
2.4279099292340427
2.3839581391489357
2.3252625472765955
2.3400229059574467
2.447858398340425
2.456206256595745
2.4132691475319157
2.388939924297872
2.3788938527659576
2.369387310638298
2.3921593791914897
2.4129807855319148
2.4988057570212763
2.51254787106383
2.4783209125106382
2.463447563276596
2.4792903881702126
2.489799191914894
2.5464240578723403
2.599445604382979
2.7128576165957443
2.8244830371489362
2.8678731915744673
2.9261240370638295
2.977597647191489
3.0433021400425524
3.0288746987234045
3.0742785769787235
3.1304566000000005
3.161972673999999
3.064678466382979
3.061786686382979
3.0325094600425526
3.050849691914894
3.0841349162553198
3.07341015319149
3.101069365531915
3.10043096625532
3.046046908212766
2.9934081042978726
2.9905461544680856
2.9106546760851053
2.983781119659576
3.011279316212766
3.006427920851064
3.0329734997872335
3.08036669787234
3.0915860170638294
3.095094842553191
3.1273794034042557
3.1849639322127663
3.3259756012765966
3.3364796153191496
3.3958339221702127
3.466678704212765
3.4929165538723406
3.4909348029787237
3.4757303856170214
3.5012601058297874
3.5815985541702124
3.6136375363404256
3.5780912306382975
3.6063491331914883
3.6199883999148934
3.620535151914894
3.6026073872340434
3.5674389391489365
3.55191977106383
3.581903589404254
3.554664000425532
3.5888256659148934
3.6506440174468087
3.6327413511914886
3.6211424305531916
3.6348687022553197
3.637204176085106
3.6565702055744675
3.7369098110638306
3.7410826097872336
3.752054161702128
3.700303463829788
3.6425270548936166
3.6013241344680846
3.5751179171489365
3.5940077330212765
3.6785168344680845
3.7301545659574473
3.659671336170212
3.59374454974468
3.547657573744681
3.550238611531915
3.544413168425532
3.6545795417446807
3.6691832936170217
3.6348114685531923
3.5726228936170212
3.5053683254042554
3.593680659021276
3.7061319676595743
3.72824507961702
3.7712517454893626
3.792476600425531
3.8438249591489364
3.8999725457872336
4.0049515402978715
4.178562852765958
4.3420945499148935
4.427200952893617
4.547572824382978
4.683610515659574
4.741067011893617
4.85013207587234
4.8539796381702125
4.928244246808513
4.973369455787235
4.926485745148935
4.972583174468085
4.974561444680853
4.878512603829787
4.886302326468086
4.956633466425532
4.976227420425531
5.000865534595746
5.007769385106383
4.967180119148935
4.966477800382979
4.929130652765958
4.870176361702128
4.866529234042553
4.858353191489361
4.841961205957446
4.767292706765957
4.712354870255318
4.620274514468085
4.540475808510639
4.519716832085106
4.516119901702129
4.590249768085107
4.628211264297873
4.623372940425532
4.561558751914893
4.554552772680851
4.560096286255319
4.632119061702127
4.709526810638299
4.729782663829789
4.695771780425532
4.6449957545106395
4.614249032638297
4.568451145957447
4.545197953617022
4.476894491531914
4.416698050255319
4.301023510638297
4.204537217021277
4.13225624255319
4.15631086042553
4.144252935319148
4.165607218297873
4.245118506382978
4.2786386153191485
4.32668614293617
4.3308578723404265
