# Supplementary material for: Obesity dysregulates feeding-evoked response dynamics in hypothalamic satiety neurons
Source: Sci Rep. 2025 Oct 14;15:35837. doi: 10.1038/s41598-025-19800-2 (PMC12521569; doi:10.1038/s41598-025-19800-2)
Supplement: Supplementary file 2 — Supplementary Material 2. [file 41598_2025_19800_MOESM2_ESM.zip › Fig 1/Fig 1ef NCD and HFD/mean_running_MPK119_5.csv]

2.5605905450909083
2.514965894545454
2.455208090545455
2.425187146545454
2.4138614694909095
2.3891541472727273
2.4610298805090918
2.4905914865818177
2.433081081127272
2.4492950367636355
2.5115456728727272
2.51231119890909
2.5499390535636364
2.5846583774545446
2.6404507614909085
2.634986726545454
2.5894611308727273
2.6503966705818183
2.7461942803636363
2.7593875843999998
2.786755897309091
2.880518317054545
2.8837207450909084
2.8878054836363636
2.898414963636363
2.8697176466545455
2.8091461148727275
2.757462540690909
2.7287767036727266
2.715543669963637
2.670688271563636
2.656243564
2.62966518469091
2.643993728618182
2.648106116363636
2.6913789774909094
2.7826117869818177
2.7699183295272722
2.7651691349090903
2.8136876330909097
2.858497871381818
2.836782993090909
2.8405644647272736
2.8150678062181815
2.7978041643636367
2.780277370218182
2.7830222281454544
2.7540652068
2.7128216780727272
2.686378956799999
2.611305555418182
2.602392535018181
2.605212561527274
2.588650657418182
2.6320177942181813
2.6803872564
2.638261013927273
2.740205439272727
2.78784537890909
2.73594712
2.7401572661454545
2.7023743890909087
2.6931904352727267
2.712111012581819
2.6964656389054538
2.686920472236364
2.720733392690909
2.671255550872728
2.709008452072727
2.7815020865454554
2.8899309705454543
2.9558032237090908
3.0314842040000003
3.092002188290909
3.139150470298182
3.2253553464363636
3.2015018614545454
3.249462037818181
3.2945331360727277
3.299414832727274
3.300040258181819
3.3464423406181822
3.349782377090909
3.354145470254546
3.3291822521090912
3.2889113618181818
3.348005350654546
3.3520029207272724
3.3124397359636357
3.2470732637818185
3.2250882258545452
3.1907828702909087
3.1786142261090906
3.1405435597090907
3.0932893563636368
3.0572698694181817
3.0262855368363635
2.991719679309092
3.062998279672727
3.310875436218184
3.6638694439636366
4.298118199636363
4.988640109090906
5.691161345454547
6.206961054545454
6.613962036363636
7.065437454545456
7.4429228
7.628643563636364
7.663814199999998
7.389771398545455
6.728076218181816
5.856084207272724
4.957258359999999
4.242382611999999
3.5733303414545463
2.8689206520000003
2.1955601659272728
1.6220061534545451
1.0863455252
0.6878773818545454
0.40323856956363624
0.2544143738181818
0.1251831176
0.03597173589090907
-0.001586941018181818
-0.08903798861818182
-0.09207511487272728
-0.0988118809818182
-0.11613558410909094
-0.14146846519999998
-0.15843239356363642
-0.14354476843636366
-0.14494068759999998
-0.1348392008727273
-0.1532172601090909
-0.1152642474181818
-0.1179055288727273
-0.12432381461818182
-0.09714703781818182
-0.07003801781818184
-0.05077800323636363
-0.06862148530909092
-0.06294280603636362
-0.0543022704
-0.01830109709090909
-0.0205728428
0.0017300494181818216
0.010726048072727272
0.004019970181818184
0.005557926327272727
0.010577933090909087
0.02782276247272727
0.0380643412
0.059590958181818185
0.058847611018181825
0.049097687309090914
0.02777638621818182
0.05799588141818181
0.08805344261818183
0.0941540174909091
0.10196758985454546
0.12055357679999999
0.11063526770909089
0.10764389105454548
0.11203313174545458
0.13213388803636364
0.14246823065454545
0.1444063994909091
0.13296096225454543
0.13683115414545458
0.14887269385454543
0.1372160625090909
0.16987454
0.15623407752727275
0.18937051058181814
0.21899019785454543
0.25235221654545453
0.2770318775636364
0.3088492354181818
0.30750171610909094
0.32400969225454546
0.3580649858545455
0.3908954106545455
0.3770007033454546
0.34753801989090904
0.35964703570909096
0.31955304476363633
0.33386586556363645
0.3161864336727273
0.3593693222545455
0.3933854201454546
0.39907077578181815
0.38917613952727276
0.4601696092
0.488576585309091
0.4835160240363636
0.5736976437090908
0.5413002313454546
0.5719462242545453
0.54853318
0.5358031253818182
0.5563765511636363
0.5901901112363636
0.5979265319636365
0.6497832222545454
0.6822978588363637
0.6461237015636363
0.7097585665454546
0.7626672833454547
0.7828800037090908
0.8127920655272727
0.8449486897818184
0.809869131018182
0.8290005696363635
0.8261857189090908
0.7849727643636365
0.7702989821454542
0.7376396992727274
0.7133426800000001
0.7514873511636364
0.7866102811999999
0.8145999785818182
0.9015080410545456
0.9254148941818182
0.9710236129818179
1.0316621951636364
1.1011891623272725
1.1771169715272727
1.223157916
1.2374154915272728
1.2357653220363636
1.2254339418545457
1.2382415075272728
1.2588383135999999
1.2470930448363635
1.3087103178909094
1.3529453290909095
1.3983777803636361
1.421423690581818
1.4601063740727278
1.4947619063999997
1.5038994366545453
1.4724304941454545
1.513527040072727
1.5951262495636365
1.5887842738181819
1.594807165163636
1.5869472238545448
1.625197698181818
1.6418688076727272
1.6531669749090911
1.6728509199636366
1.7338750524363633
1.7172300274181822
1.647185743927273
1.6857255322545461
1.6949885746181825
1.7090252111636364
1.7073182956727269
1.7404632897818169
1.7487567066181813
1.8217841719999996
1.8770384433454546
1.9610088876363632
2.0404821007636365
2.0662895606545453
2.14008943890909
2.1643956678909086
2.2149268682545453
2.2498637240000003
2.2594878859636363
2.2678476991272736
2.222392495636364
2.1981025192363632
2.2292180377090913
2.2073586655272726
2.2030267669090913
2.1991395726545453
2.143359999163636
2.147402584290909
2.1894937329454542
2.1430920799272726
2.1105087261818176
2.025150075818182
1.9215465376727265
1.9097441171272729
1.7883748317090913
1.726337133854546
1.707955236981818
1.613210597927273
1.525342959672727
1.4571310255272723
1.5002178423272727
1.5191559636363634
1.5522693618545456
1.5555888194909093
1.6066785473454543
1.6221676835999994
1.6625347471272727
1.6881393533090912
1.6992575895636362
1.7894322094181814
1.7507733169454547
1.7685311797090906
1.7498014476727268
1.7076480246181815
1.6796620533818185
1.6865116384363634
1.6963001509818179
1.6807726654545454
1.685973098945455
1.6305406181090911
1.5919032339272727
1.573035623090909
1.5374545931636359
1.5100621564000003
1.4943372207272727
1.4672458237454544
1.4208106284
1.419747831745455
1.386270337090909
1.364386584254545
1.4454511483636363
1.5124317730909094
1.595944180363636
1.6350091351636369
1.6799801494909092
1.7378623738909091
1.7563532869454543
1.7503978396727276
1.8011133330909097
1.8828261962545454
1.8884843988727271
1.8684171625454546
1.8368987326909092
1.8602299501818178
1.9054999915272735
1.8374287197090906
1.7905651066545452
1.8575452083999997
1.8186070363636364
1.7643982739272728
1.7198098636363637
1.681579976363637
1.6574863099272727
1.665147373890909
1.6093862753818178
1.6519036753454548
1.676397581818181
1.5838333007636358
1.611530390145455
1.601022214872727
1.5811116006909092
1.5958950498181819
1.6400647651272728
1.628978499890909
1.6444164458181822
1.6304541219636361
1.6385426726181818
1.6793522848000002
1.6945176996727276
1.6906668643636367
1.7320876516000003
1.6917286382181815
1.634997419236364
1.6376863721818182
1.5960524749454543
1.590579555527273
1.586617650181818
1.5879708313090912
1.6060786472363635
1.6674664231272724
1.6836294469454547
1.7238794510909088
1.7846522119999997
1.754667439236364
1.775634984327273
1.7853701498545453
1.7706328211272724
1.764548872181818
1.727306340763636
1.6733507826545455
1.6537072904000005
1.6411832243636364
1.604036499527273
1.6140914403272724
1.6189139891636364
1.6421706523636364
1.6378724534545455
1.646611608327273
1.6253421047272727
1.6379080054909088
1.6075943716363632
1.579413712727273
1.6141980101818185
1.6331755331272724
1.644100148327273
1.5916240763272729
1.6102824724363636
1.6407019509454546
1.7047273280363635
1.6615997785090904
1.6639308112727274
1.6827256400363633
1.6155090822545455
1.5982487894909092
1.5432868827272723
1.5516082273090908
1.5117228592727279
1.4842126921090912
1.459116757236364
1.4886337676727275
1.4941253728
1.4991083726181818
1.5402656698181818
1.5424883749090912
1.581609984327273
1.6202849603636367
1.6818788509090912
1.6232154574545452
1.6308666909090908
1.6664766997818186
1.6575727213454545
1.6969596490909091
1.6867064541818182
1.6790342837818186
1.7039752959999996
1.6428170625454546
1.5834498227272726
1.649848488363636
1.6403364989090903
1.5718328542181814
1.6137340136727274
1.602510738290909
1.5788267338909088
1.5669177985818181
1.558245970909091
1.606486086909091
1.6746618673454545
1.6827394277454542
1.6743869209818179
1.7175586153454545
1.7152618149818186
1.747980275563636
1.7986293658181818
1.851912721781818
1.9135218476363636
1.9682528240000001
1.9449371593454545
1.9302406771636365
1.9634095265454545
2.045901634145455
2.1256020694545454
2.1434375700727273
2.1595074847272726
2.1992814069454543
2.199460757163636
2.2208555024363634
2.2879264803636365
2.396004033454545
2.4226457774909083
2.3996353202181817
2.3520209835999992
2.392490371745454
2.4368770801090913
2.4747008763636362
2.5061364512363644
2.485511508145455
2.501261639309091
2.484761805127272
2.568214793818182
2.627936509345454
2.617882120872727
2.5580183184
2.5149123021454542
2.4245363586545454
2.359482460836363
2.314546170509091
2.2246259206181818
2.123360872763637
1.972579679272727
1.846503975672727
1.8113052149454547
1.7543189716363634
1.6743653570909096
1.6063409823090906
1.5723163255272723
1.5762539014181822
1.5886618149454546
1.6365179934545455
1.6998382876363636
1.7600216679999998
1.7749430738545455
1.826414532163636
1.919608727672727
2.011664646290909
2.073259984690909
2.1086420523999996
2.160041143963636
2.1501562532
2.1335496044363635
2.144089740363636
2.103448618945454
2.0780641856363635
2.076384828836364
2.049526254290909
1.9825647232727273
1.951524797854545
1.8664498384727277
1.8387912352727274
1.8064725117818181
1.7347381367636359
1.7295554894545453
1.698284591345455
1.7052807570545456
1.751094429454545
1.7872087509090908
1.8119189833090905
1.8736243380000002
1.91365753090909
1.9733960308363634
2.030450288727273
2.128108458945454
2.1936949236727274
2.2083262599636364
2.249768760363637
2.2752881425454543
2.267251902872727
2.298381721381818
2.300598856036363
2.3026632781818184
2.3811417582181815
2.387533218254546
2.399764390945455
2.4167199835999993
2.3967927844
2.430071635636363
2.4905755450909086
2.5426580094909093
2.6061717410909093
2.603863590909091
2.5377635574181814
2.462508296727273
2.425141260509091
2.379083432036364
2.383319435636363
2.369575276363636
2.3426570876727277
2.3164213028363636
2.260852186727272
2.275445037781818
2.322791439309091
2.3682006109090907
2.3735948527636364
2.394389447272727
2.352290832690909
2.3539093734909096
2.379223236363636
2.3165273672727276
2.3218044512000002
2.3369954033818177
2.348300647636364
2.3502499683636358
2.4215020946909087
2.405068792
2.4092182657818184
2.4410927490181824
2.422526438290909
2.4580169861090915
2.4630361546909088
2.456187070945455
2.4702242915636368
2.468307082181818
2.4261046735272727
2.4985454192727268
2.5616971996363636
2.5194873526181816
2.5401919371272723
2.589270079272726
2.6181893535636367
2.606839603236363
2.6023601672727277
2.6477686333454544
2.7463713996363635
2.7469387407272725
2.7510424218181817
2.8269070419272726
2.81257875490909
2.793257136290909
2.851186335636364
2.8534885877090916
2.8501933284727277
2.8628211388363627
2.7604090582181824
2.734754032727273
2.6862162164000005
2.6168089487272734
2.6206910702909094
2.575836374909091
2.4733734545454538
