# Supplementary material for: Obesity dysregulates feeding-evoked response dynamics in hypothalamic satiety neurons
Source: Sci Rep. 2025 Oct 14;15:35837. doi: 10.1038/s41598-025-19800-2 (PMC12521569; doi:10.1038/s41598-025-19800-2)
Supplement: Supplementary file 2 — Supplementary Material 2. [file 41598_2025_19800_MOESM2_ESM.zip › Fig 1/Fig 1ef NCD and HFD/mean_running_MPK119_6.csv]

3.600683560074074
3.578954594740741
3.6206655575185187
3.596770065444445
3.5191708541851856
3.506542714444445
3.449933828148147
3.361736906222222
3.460445765703704
3.4411025515925924
3.327752897703703
3.34949311211111
3.355179449518519
3.3382144025925924
3.4138516917777775
3.481913739296296
3.4895849408888897
3.6098582236666656
3.6358980866666677
3.6092535603333324
3.695565266296296
3.668497035777778
3.6319727759999996
3.657924325814814
3.6879564025925924
3.6682934177777784
3.7308542351111122
3.7168595652592593
3.752661448518518
3.8698971189259255
3.8528061133333336
3.9891724847777783
4.090902799592592
4.1155925040740735
4.16214057037037
4.225905148148148
4.208167070444445
4.24567034
4.295351409740742
4.286748395925927
4.340571822592593
4.279238271148149
4.211036902000001
4.247373788888889
4.236631032592593
4.290684296703704
4.437524257407407
4.4742396529629636
4.464540563259258
4.4654236540740735
4.485175537037037
4.5586270777777775
4.63162437037037
4.645992362962963
4.66130359962963
4.591426863333333
4.527003530740741
4.590701597
4.579922225925926
4.572255468185185
4.6253555037037035
4.554316925925925
4.531408955555556
4.561060690740741
4.543958125592592
4.545238464925926
4.51009931
4.418846776259259
4.4446845011111105
4.445773281518518
4.391199405592592
4.380326137037038
4.3839267481481485
4.298306407777778
4.299268422925927
4.258198047296297
4.26514004074074
4.278412318148148
4.223166391888889
4.221013819370369
4.179206714814816
4.172648744444445
4.174184644444445
4.204985814444445
4.1890553189259245
4.184638004074074
4.198476599999999
4.176229981925926
4.116520649629629
4.009532255444444
3.9922841311111106
3.9651543222222227
3.8756561481481486
3.7987348004444446
3.729924585074074
3.675210485333334
3.599437635037037
3.5987706304814817
3.685452298592594
3.9184552643333324
4.361482258814816
5.077887907037039
6.0077994481481465
6.892170666666668
7.71610425925926
8.63306325925926
9.34866762962963
10.013976000000003
10.55263203703704
10.757425962962964
10.580311185185181
10.015114370370371
9.131921555555556
8.187826400000002
7.109897106666666
5.966958845925926
4.944309983814814
3.892817234407407
2.905171407777777
2.1270929329629626
1.4815680955555555
0.965406581925926
0.5290590014444445
0.24738233553333333
0.14787050521962963
0.026800056518518533
-0.03860532755555557
-0.04972417259259269
-0.046092145629629634
-0.04337462688888897
-0.06635451640740737
-0.08306246625925934
-0.045155119444444475
-0.046677313518518546
-0.05144139766666666
-0.032662346999999994
-0.02324788577777778
-0.03608310681481481
-0.025097335148148138
-0.03709028851851851
-0.036825606444444464
-0.04445613381481483
-0.050042661629629635
-0.06404688629629629
-0.06573011225925925
-0.05509107333333333
-0.06244925700000001
-0.05664304740740741
-0.032390861703703706
-0.011132634333333336
0.010254702444444439
0.035859671222222216
0.04749248774074074
0.06411272485185185
0.07600009385185186
0.0873728304074074
0.09349976122222223
0.08995595551851851
0.06052418999999999
0.051700718518518506
0.0559955925925926
0.06961750125925922
0.08084644077777778
0.084188585962963
0.10994706122222221
0.1264771415555556
0.12908657296296294
0.14873430874074073
0.19314266925925924
0.2146188344814815
0.23302325162962964
0.24012046751851854
0.24320463074074075
0.23395204840740738
0.23324385474074077
0.22945355444444446
0.24670926518518518
0.2642886734814815
0.2492755985555555
0.2661499272962963
0.267406687037037
0.2535546055555556
0.25946480666666666
0.2722398005555555
0.24211835366666665
0.22091739414814812
0.21087280677777778
0.16095521448148145
0.1601706732962963
0.1249448921851852
0.14647439966666664
0.14801471555555554
0.07983471948148149
0.07225800840740743
0.08322932999999991
0.08661404418518517
0.036327448925925925
0.06384193932592595
0.08740004107407423
0.1305318375185184
0.16376466522222227
0.26133232703703696
0.3654740657037037
0.42331214433333336
0.4990290942962963
0.5227307758148148
0.5939776586666667
0.6503056398888886
0.716323293
0.8185130437407407
0.8605662870370369
0.8171457732222223
0.8318326841851852
0.9138352574074075
0.9626110548148148
1.0559471658888893
1.1683597593703705
1.2563686082222218
1.3128421824814809
1.307813961592593
1.354760835185185
1.4690447367407407
1.5647776252222219
1.5833877369259266
1.5996192499999995
1.650950350518519
1.6931128759259262
1.7003062093703702
1.7228930554814814
1.7547126973703706
1.772964269888889
1.7686815273703707
1.7555531327407408
1.7919714108148146
1.8595075805185186
1.9170970002962961
1.9015439759259256
1.9323580583703706
1.992107722962963
2.1195530991111116
2.205122947851852
2.2812488411111116
2.42916278411111
2.536197208111111
2.5903365392592583
2.6412916718518513
2.64444231974074
2.7123653739629634
2.747637865296297
2.7339262685185184
2.722467071148148
2.7518504221851847
2.722910004944444
2.7042786159259258
2.7416880029629636
2.7914036430000007
2.9695336363333342
3.0899575955555556
3.2055361760000003
3.318900283370371
3.4509339497407403
3.565006259703703
3.6636196987777785
3.711443023740742
3.7724440496666665
3.826126590444445
3.8136734456666663
3.789039810037038
3.7543080296296303
3.7355038299259262
3.7582609470370376
3.745831270814815
3.7517244696666663
3.766245926703703
3.725821370111112
3.6750163824814814
3.663197069185185
3.7249912271481467
3.700184502074074
3.6183729737777783
3.611774554148148
3.669693727740742
3.6755889970370372
3.7534814595555566
3.860431180074075
3.926264057777779
3.9556280004814814
3.961322176777778
4.081103513777778
4.161366722925926
4.0989104148148146
3.9812793970370373
3.978934147740741
3.9194898041111115
3.8083096251851853
3.70276114848148
3.6518680495185185
3.5914148040740734
3.4946475163703696
3.4568699480785194
3.4474017586296295
3.4632622355185183
3.452977583740741
3.4532806673703704
3.504005892481481
3.5889167218518527
3.6208933429629635
3.5811284192962973
3.561823371851853
3.624053744518518
3.6541353343333336
3.638224651851852
3.621199554851852
3.5712088714444454
3.5418531918518514
3.5185804481481484
3.4893624629629634
3.501775502592592
3.457453852703704
3.3420528877777778
3.26052590174074
3.266191897407407
3.2219019477777775
3.173652643703704
3.1599948656296295
3.099671651777778
3.0991330908888894
3.113293873703704
3.0750666347407414
3.0860308944444452
3.0694331108518518
3.0092341289629627
2.9850300037037036
2.984029591851851
2.837244281111111
2.749580789629629
2.648845387111112
2.551204960333333
2.5439722948148153
2.4974795756296295
2.4392579912222225
2.3956034145185185
2.365797132629629
2.360259467370371
2.413911645148149
2.4806165848148147
2.5576728042962964
2.5885327324814815
2.5997876144074077
2.6336778055925922
2.666002632962963
2.671737314814815
2.6612318188888895
2.66766303
2.6496624951851855
2.620355651740741
2.549272518555556
2.4762194825925925
2.4154118767037036
2.3152881094074074
2.276474273
2.233170814074074
2.179823249777778
2.1509040382962956
2.1178693785555547
2.0677744782962963
2.0649137244074076
2.028997807777778
2.0214819813703704
1.987406059333333
1.950291828148148
1.984436592962963
1.9552771018518516
1.9302569550740742
1.9292222019629635
1.926554242111111
1.9218369170370364
1.9538332711111106
1.9436076074444442
1.998718379259259
1.9960139519259261
1.947853093703704
2.0593632404814812
2.085784088111111
2.0649920807777775
2.0137895408148143
2.014353081888889
2.0236347277407414
2.0130423057037037
2.0335122385185183
2.0930503055925924
2.1329443774074073
2.0763304629629635
2.064697705407407
2.111504595074074
2.164377388851852
2.1683378190740736
2.1849983440370373
2.2477151141481477
2.2566805529629623
2.2681614823703704
2.302804978666667
2.3126373318518523
2.3125132865555553
2.3568949443333334
2.3791336697037035
2.4181629419259263
2.4438642033333333
2.472216509962963
2.486428674740741
2.5017450403703703
2.515743344407406
2.5624900790000003
2.6027887749999996
2.5759429588888887
2.644306197407408
2.6595557384074073
2.6094211023333336
2.5969430359259262
2.614305854444445
2.585127339259259
2.597475466851852
2.5146901147037033
2.441117961555556
2.466164375925926
2.3954012115185184
2.3252915648148154
2.332658962962963
2.252291312481481
2.1887714625925927
2.170854074444444
2.1003043925925926
2.098856191851852
2.10066192462963
2.0475659766666663
2.0076587403703705
1.9676455087777778
1.8811006548148146
1.9156316029629625
1.9134767286296297
1.8602107096296296
1.8488350345555555
1.8841469570370368
1.8813079215185187
1.8665975333333331
1.8926012222222224
1.8784311555555553
1.8586297569259258
1.8182526729999995
1.7895771589259257
1.8250315685555552
1.8042750241851853
1.7271848101481473
1.6606630385185186
1.6067262751851847
1.5411204582592593
1.5928061847777775
1.654234505925926
1.6217754318518516
1.5964427485555557
1.5635702414814818
1.6158047550000003
1.6736141285185184
1.681710539
1.6922462098888886
1.676604812592592
1.629355474851852
1.6631900289259263
1.7075602318518521
1.7705025274074073
1.8068641414814817
1.754324562962963
1.6585057051481482
1.7180463084814814
1.748426520111111
1.7947986937407407
1.8824264810740743
1.876367403333333
1.8082214918518522
1.7626538325555559
1.7489097222222223
1.7632573839629633
1.8594505819259257
1.8888279935925927
1.9119331548148149
1.9163353315185185
1.8656122204074075
1.8641123484814817
1.9443757344814812
1.9612514499999998
1.997585863111111
2.0178128614074073
2.030386220555555
2.0261706814814815
2.061010813703704
2.119383755555556
2.172750322592593
2.162697468888889
2.155372191518518
2.182260065592592
2.1754312067777772
2.1698559141111113
2.214746484814815
2.1895030365555557
2.143207167037037
2.155713244851852
2.1066500810740743
2.1206827177777776
2.1815596534814814
2.1791168944074073
2.2318772140370373
2.3180778970370373
2.267167724814815
2.261759207962963
2.3299470599259258
2.3456429262592597
2.3723660170740746
2.4311509800000004
2.4558885079259256
2.5187951823703703
2.552046894074075
2.547838412851852
2.6226203085925928
2.676229356296296
2.6927789459259257
2.7010502818888886
2.751835447037038
2.7631907114814815
2.6916711657777785
2.7020649985185177
2.723846865629629
2.747383202222222
2.802342211074074
2.87740282374074
2.9653121890740746
3.012890138851851
3.056781984444444
3.1259630818518507
3.2390419288888888
3.2722128966666664
3.288981873703704
3.309898268555556
3.303736277037037
3.3000397132222226
3.277086240333333
3.297739553925925
3.3507344926296296
3.3698874750370376
3.372458156296297
3.4039282865555553
3.4396842962962957
3.4498281619999998
3.4421206029629623
3.4820257204814813
3.5468407366296293
3.597919697777778
3.5436426637037033
3.557860888888888
3.6414387329629636
3.651264920407408
3.6129119407777783
3.6466644014814813
3.7091788440370372
3.7172343744074077
3.7163885496296296
3.699734122962963
3.75707832662963
3.7241018494074076
3.7080358559259263
3.652034062185184
3.650644953666667
3.6281014370370364
3.5120413804074073
3.411339472962963
3.335829301851852
3.3181244911111114
3.283265426333333
3.283679578592593
3.226876999259259
3.237978586703704
3.258504096703703
3.3395582755555555
3.4386165759629623
3.5345672885555555
3.6017052976185187
3.6286148703703707
3.7061196397777785
3.760574327444445
3.7979673293703704
3.8809305040740747
3.9087894681851854
3.8406881145555563
3.802745114777778
3.8291846353333336
3.809651838222223
3.760580293666667
3.7258543267037045
3.6786688027037036
3.5597527444444443
3.552808495555555
3.5934640740740744
