# Supplementary material for: Obesity dysregulates feeding-evoked response dynamics in hypothalamic satiety neurons
Source: Sci Rep. 2025 Oct 14;15:35837. doi: 10.1038/s41598-025-19800-2 (PMC12521569; doi:10.1038/s41598-025-19800-2)
Supplement: Supplementary file 2 — Supplementary Material 2. [file 41598_2025_19800_MOESM2_ESM.zip › Fig 1/Fig 1ef NCD and HFD/mean_running_MPK119_7.csv]

10.81263021782456
10.845193127719295
10.995885038947367
11.010577081333334
11.027131744666672
11.04073799298245
11.093653668249127
11.134998436771928
11.207452419298244
11.332295111438599
11.400643299649124
11.31723563792982
11.150355537543852
11.075792133368422
11.086707648105266
11.180276289228075
11.198361592666668
11.21949438175439
11.25623260701754
11.28754649122807
11.301906963122807
11.421551029122808
11.563828019964912
11.620691288771939
11.656027138421056
11.57690928466666
11.574148282456141
11.576037749228073
11.615279317543857
11.614555175017543
11.630571815087722
11.590909372000002
11.59027285021053
11.672653142421053
11.688205951192982
11.719241739298242
11.754663689017546
11.821252516491223
11.8446356414386
11.876282423824557
11.889057852526314
11.932158009122809
11.920116326315789
11.819518442105261
11.804234298596493
11.795541061403508
11.737723917157899
11.694487461964913
11.649429784561404
11.657355215403507
11.682589576245617
11.680475602807014
11.712437541298245
11.774250860350877
11.821191271614031
11.91175655192982
11.969154809894741
12.012457440385967
12.075820364561407
12.020435733368425
11.966034081298245
11.886099943614033
11.884085868947366
11.915952173333332
11.89492584666667
11.850185628771936
11.899888575403503
11.877399421052631
11.869870839719294
11.958575622561401
11.980669977859652
12.079499759754386
12.054297312421054
11.99267814105263
12.046457422842103
12.093625331859643
12.124660721333333
12.109409357929822
12.060792337543864
11.971842293368425
11.941048403894733
11.914951656596484
11.93072092
12.03959363052632
12.029209383929826
12.009978724912278
11.954989229157896
11.97935208385965
12.059740842105267
12.12216326631579
12.189028491719302
12.236012680596493
12.243401620035085
12.202953210877196
12.231907160105264
12.241677302140353
12.225755912561405
11.958891609859654
11.424331587684215
10.78196296803509
10.223783311263155
9.720992958701755
9.199175264561408
8.692808537192983
8.12914198245614
7.535242526315789
6.883978421052634
6.393920371929823
6.1134396526315795
5.945550179649123
5.588698112666668
5.103781436385967
4.625578545964912
4.028607332982457
3.4909539659649136
3.0199863684210517
2.5565440842105263
2.176055580701755
1.7804788070526318
1.3785431150877192
1.0936904479298244
0.8652178462105262
0.6525746605263156
0.4976917316491228
0.34426921031578944
0.1570929512631579
0.02025871196491229
-0.1273132101403509
-0.22486113666666674
-0.2402834933333333
-0.24342153115789475
-0.28645004000000013
-0.29838118807017533
-0.2910686664912281
-0.2655014474035088
-0.22186450245614034
-0.16334002073684212
-0.07992435084210527
-0.024674014385964935
-0.020944249087719285
-0.028454988701754395
0.004304869228070177
0.015102293508771934
0.0343512830877193
0.02711521814035088
0.024682586877192977
0.03802964245614035
0.0381881776491228
0.050939
0.06889045298245615
0.09847251049122807
0.11433385964912281
0.13439262105263158
0.1807661276491228
0.22238414912280702
0.2524050071578947
0.26637966284210524
0.2819572641052632
0.300288902
0.33433341508771935
0.3562742747368421
0.39739650157894735
0.42525328821052627
0.4470171150877193
0.4416542576140351
0.46665289147368433
0.48166060185964915
0.5129768818245614
0.5462621287719298
0.5807476083508772
0.6180758692631578
0.6187221956491228
0.6360468371929825
0.6466108797894737
0.6929236654385966
0.6868556389824563
0.7181034914385965
0.7347230174035088
0.7264549030877194
0.6931715449122808
0.6460945410877194
0.6423953671578947
0.6460629425614034
0.6017295985964913
0.6019873161403507
0.6469570684210527
0.6406349042105263
0.6496397064561403
0.7204302998947367
0.8214698270175439
0.9698472010526316
1.098769252631579
1.2681646267017546
1.5273445228421054
1.6537222354385965
1.8884335003508765
2.1853585165964913
2.422588887017544
2.665750694982457
2.9422020600701755
3.216755335368422
3.443665707719299
3.654335714140351
3.809404761438596
4.152700845228068
4.37655314031579
4.569141923473685
4.77591081968421
4.952425070666666
5.09095428905263
5.238929463824558
5.523806737087717
5.786447718350877
6.051852784561405
6.292014354701752
6.482180601754386
6.782266900736839
7.112857400736841
7.446800473298245
7.749381781368421
8.098852687859651
8.288412583228073
8.42550992277193
8.478472525964913
8.47883209522807
8.586989559087723
8.590381442140352
8.583811421017543
8.584641655789472
8.611306737368423
8.552887078912283
8.561149034736843
8.622916011614038
8.812144849964913
9.003537933178949
9.069006444210526
9.161104145192981
9.294463182105265
9.3340856782807
9.375624450491229
9.445032216877195
9.499936899649125
9.53991098291228
9.541762621754385
9.514062026701755
9.571753631192982
9.652965975754386
9.718732627052631
9.868633909473685
10.011083827017547
10.113933301754388
10.219724801789472
10.303044073333334
10.370001529824565
10.480677831578948
10.492602035473684
10.388722280456141
10.398944281052634
10.360739148421054
10.287975289017544
10.272274989122803
10.25462527154386
10.196730410175439
10.218692329894738
10.149874111964914
10.096386136842106
10.204159800350874
10.173842944210525
10.216704816245617
10.375575951614033
10.426350813263166
10.434748075087718
10.45342114035088
10.388972957894735
10.347995802842103
10.447939116842107
10.423778626771936
10.469535222105263
10.445029588807015
10.355888122526316
10.243388521438597
10.264866652280705
10.313239714421051
10.404828053543858
10.541454543508772
10.591974758319301
10.699579282912284
10.729695846421054
10.741645420561404
10.776406218596495
10.845536934140348
10.866553516350873
10.96516053368421
11.043936082912285
11.044708427087716
10.978919579543863
10.943954812385964
10.92698192621053
10.96597366796491
10.956114050175437
10.979118914842108
10.957442913333335
10.854116320350878
10.79659028108772
10.8145632262807
10.83374545789474
10.891863820000003
10.88050469866667
10.884962342456141
10.90310889547368
10.901513401473684
10.93715470736842
10.998311862596493
11.076418790175438
11.068637815298244
11.156713694701754
11.120664875473684
11.159775622491228
11.163232427403512
11.153554080350876
11.163643263859647
11.176710352666667
11.165538682877187
11.14287885263158
11.116744658350882
11.055362115789471
10.943165394385964
10.767531290175443
10.582329621754385
10.394639575438596
10.284405243894739
10.07708323968421
9.941026397192983
9.777804879333335
9.667848350877193
9.611096810140353
9.61604884431579
9.694204872280704
9.846611087719292
10.024565439929832
10.087213434385971
10.202101692280705
10.231108689789476
10.225680734456144
10.283406909122808
10.275146440035087
10.231723851789472
10.2005808742807
10.041178656842101
9.910518745649119
9.804111325298248
9.730915614035087
9.669375891228068
9.699125498245616
9.732676537894736
9.796080514035094
9.900864380596492
9.935874032982458
10.01337845929825
10.003013268385969
10.055876840350878
10.096876117192979
10.147645017929822
10.069752669122808
9.955001081754384
9.817338102105266
9.7103841537193
9.642480981087722
9.628655191192983
9.611646510561407
9.560816942105266
9.56268103666667
9.592246225649124
9.67299742536842
9.755837282912282
9.80842771873684
9.782328192631583
9.834011411614034
9.842539496631582
9.941748251192989
10.013621810175438
10.07878197859649
10.153474687719301
10.125211905999999
10.113833592982456
10.145991766210523
10.202353729578947
10.170464569789472
10.12767615403509
9.92272814736842
9.766035356666666
9.607960703508773
9.399344558140353
9.38420368140351
9.341088682947369
9.32976302231579
9.356218039649121
9.333881153859648
9.335842576175441
9.53573835238597
9.662534283508768
9.683714424912282
9.734317435473685
9.725856795087715
9.72085150985965
9.718491855438598
9.697194294736844
9.683529847719294
9.715001067684213
9.636732552280703
9.563476567403509
9.613175985894737
9.647416683508771
9.724682632280702
9.746981828070176
9.718443739754385
9.655562860105263
9.633104342245614
9.551249358596497
9.507818555087718
9.516520815403512
9.48955643122807
9.49957015814035
9.3688009077193
9.263245883894738
9.217223951684213
9.195587976140354
9.148981624385968
9.064464461052632
8.970613376842103
8.876096337894737
8.846832683859647
8.811551795789475
8.796815660982459
8.875783251649123
8.893376156947369
8.86632362459649
8.84030845649123
8.866317953333335
8.920218400561405
8.944323209508775
8.884758268631582
8.80183835459649
8.768579551719299
8.654146809719299
8.572145942807015
8.516029749122808
8.540800084561404
8.632908011578944
8.71305864385965
8.751957170561406
8.765981000245615
8.780477239228071
8.84343142691228
8.980259136526316
9.100265632350874
9.285036049824562
9.433239341508772
9.51016861835088
9.546452198596493
9.676172803649123
9.796504105368417
9.964017606105264
10.04960765859649
10.058346705614037
10.065442312596494
10.083730498701753
10.028457053017545
9.957917765263158
9.92231857789474
9.76991145263158
9.78242453754386
9.7251398537193
9.648547267368421
9.686689381438597
9.611126627719303
9.491659635438596
9.550062357859654
9.635007778596492
9.636289752175442
9.793060687719299
9.768168358280702
9.830242312315788
9.960290640035089
9.992261871894737
10.107157698315792
10.155658825649121
10.120777316245615
10.08521229508772
10.08448997168421
10.026662700561403
9.960485677543858
9.885407627719296
9.802458657578947
9.705798871543855
9.602818235543861
9.514825815754385
9.491655081754388
9.50197150491228
9.54710462105263
9.585766114210529
9.652767623157894
9.62846812410526
9.572089073684209
9.506098653684212
9.52956614035088
9.575734523649125
9.470598914701759
9.350780599578945
9.259220272280704
9.1608801122807
9.102452557894738
9.052073863157897
9.06202409122807
9.085602531578946
8.989473021087717
8.985909294385964
9.017895198701753
9.044401804982455
9.066701350245614
9.055104800701754
9.039175046666665
9.06740462277193
9.029196605614038
8.981233269578947
8.993565913087718
8.962909138280702
8.989633752596491
8.963638642421055
8.97283546108772
8.992512921789476
9.014736632315788
9.039656861403511
9.044413005403506
9.0669151077193
9.076005441333335
9.078164789929822
9.07367007719298
9.143704879649121
9.159842933999997
9.196947079754386
9.206580587368423
9.229670992982458
9.343080524526318
9.43133249157895
9.548543173017542
9.617601990035089
9.679299207473685
9.668975684210526
9.663548791298247
9.62103452385965
9.592930958385963
9.607204470175436
9.62386531929825
9.621314907368422
9.607308218245613
9.623061271894741
9.613957192982456
9.673206507052633
9.730309903192982
9.795601533017543
9.806367817543862
9.803985263929823
9.792727679298245
9.839367013333334
9.813636666421054
9.901366702456137
9.968851164912282
10.009011183614033
10.023674141754388
10.057545330456144
10.187257067719296
10.192398640421056
10.10494812631579
9.980435092350877
9.982443701438592
9.921985706070176
9.838107006315791
9.797541968421053
9.78280949263158
9.753370923508776
9.735552297192983
9.82815248417544
9.947999664561404
10.114379481684212
10.243463443122806
10.345239089929823
10.465056253122805
10.548376681052634
10.58943009263158
10.746122314491224
10.786271703859645
10.745066824210525
10.787459214035088
10.738036986070174
10.691488486315793
10.635734162456139
10.61869181722807
10.542798511263154
10.485573315228072
10.458719649122807
