# Supplementary material for: Obesity dysregulates feeding-evoked response dynamics in hypothalamic satiety neurons
Source: Sci Rep. 2025 Oct 14;15:35837. doi: 10.1038/s41598-025-19800-2 (PMC12521569; doi:10.1038/s41598-025-19800-2)
Supplement: Supplementary file 2 — Supplementary Material 2. [file 41598_2025_19800_MOESM2_ESM.zip › Fig 1/Fig 1ef NCD and HFD/mean_running_MPK120_10.csv]

0.3155283119130435
0.3013671382608695
0.290282609173913
0.24497126795652174
0.25170835269565217
0.3162199760869565
0.37051984956521744
0.3503212391304348
0.29207147043478265
0.2854888313478261
0.2946815923043479
0.2437827391304348
0.2430236189565217
0.22466852226086956
0.24124369130434786
0.16468792260869566
0.12412567956521739
0.1365573465217391
0.18453886113043486
0.2015397365652174
0.21036834060869564
0.2688103013043478
0.30573710391304354
0.3459819
0.39183487956521745
0.43378674113043475
0.47386877691304347
0.5117467086086956
0.5305062451304349
0.5517584000869565
0.5752031033478263
0.6108724213043478
0.621571864652174
0.6120287027826087
0.5608853674782608
0.5688866145652175
0.5739948313478261
0.5566301960869566
0.5864493700000001
0.6317357293913044
0.6515026544782608
0.6185183464782608
0.5585136709999998
0.5584842260869565
0.6160110462173912
0.6317159693913045
0.6148945369565216
0.6166067304347825
0.5976772370869565
0.524130147826087
0.4747415695652175
0.454180112173913
0.47638116134782593
0.4523108730434782
0.43715080434782616
0.402298173
0.37963113
0.36534024565217393
0.4031843356521739
0.45140786260869564
0.4937918439130434
0.5671333398695652
0.6614536091739128
0.7089639400434783
0.7248918660869567
0.797199224347826
0.8379046343478259
0.8267721656956523
0.7764754894347826
0.7707936056521739
0.7861747140869566
0.7701613362173912
0.6860913313043479
0.6748989243913044
0.6499500269565217
0.5573382271304349
0.5363894421739132
0.554159075652174
0.562063984173913
0.5511530872608696
0.5597821343478262
0.5077070773913043
0.45206530047826093
0.41488987843478264
0.4199214753043478
0.4199209886956523
0.4289166770000001
0.44600147956521735
0.4155757729999999
0.4414434853913044
0.39532176826086957
0.4186969786956522
0.48920590499999994
0.5320281556086958
0.5194900383478261
0.5807141540826085
0.6567454012173914
0.8316258925652178
1.2333353736521742
1.8597949369565214
2.6572671647826085
3.336828804347827
4.025694740739131
4.576968570869567
5.184672987391305
5.713084475652172
6.145624729521737
6.431494313869565
6.538356453173913
6.371833595652172
5.901871834347827
5.518926006826087
5.002010602173912
4.535238536565219
4.031311593956523
3.510189987000001
2.993752773956522
2.4695155830434774
1.9434114891304355
1.3987360173913042
1.0126534839130434
0.6548122053260869
0.43058843082608694
0.2745769329565217
0.1291177423478261
0.052049914391304374
0.0007129583043477779
0.013481182521739127
-0.020129692782608687
-0.016280549695652166
0.00559453608695653
0.030298160869565223
0.03851432213043479
0.0761758480869565
0.07544209447826086
0.09993476
0.11977162247826086
0.12390241126086958
0.1712055166521739
0.21673311334782613
0.2619839187391304
0.2525970830434783
0.24892207882608694
0.21423559617391302
0.2031550532173913
0.18596315104347827
0.2226618080434783
0.2624203845217391
0.2744196079565217
0.2860849214782609
0.3381832764347826
0.4081872522173913
0.45297767704347836
0.5189176203043477
0.628429516652174
0.7183919360869564
0.7669932479130435
0.8685977161304348
0.9586468931304348
0.9978949271739129
1.007811098826087
0.9941833583043477
1.0358738674347827
1.089171069130435
1.0645042060869565
1.0524325060869568
1.0488729573913047
0.9832358056521739
0.9479220509130435
0.9373170565652175
0.8841805886956521
0.9260751504347828
0.8741692210000002
0.8285154456521736
0.7905296915652176
0.7660396573913044
0.7103646747826086
0.6788909966521739
0.6484792272608695
0.6730544160434783
0.6638429130434784
0.5985882129565216
0.5820718104782607
0.5087769974347827
0.4786573582608695
0.4204203806521739
0.47310965826086965
0.5224606999999999
0.5484388935217394
0.47402486086956525
0.4730860447826086
0.492535174173913
0.5647828030434784
0.7065915102130432
0.820390865347826
0.9328582772173912
0.9802163600869563
0.9963985583478262
0.9946185214347827
1.0770156070434782
1.1271262726086955
1.2318562204782608
1.248088327130435
1.252300651695652
1.2801950484347828
1.2801620256086956
1.3151487222173917
1.3447247787391305
1.4291233043478264
1.444543813173913
1.4529778928695654
1.380892460304348
1.3716606799999997
1.380061305826087
1.3621794778695655
1.362427325217391
1.3201158300434783
1.3055384677826085
1.242090183478261
1.2275590349130436
1.2147308148260867
1.1841613039130436
1.1892391366086956
1.155992527
1.051870297826087
0.9930935183478261
0.9510510652173912
0.8689668191304348
0.8517344605652173
0.788248594347826
0.7316250745217393
0.7315175869565217
0.6917907288260868
0.6331891130434782
0.6258806769999999
0.6209349052173913
0.6160202592608696
0.6714708769565219
0.6627374452608695
0.6737882095652175
0.7109008644782608
0.6999880906086957
0.679323489173913
0.7327999634782608
0.7417311646521737
0.7160033039565219
0.6897289286521741
0.6535936152608697
0.6449159700434782
0.6126453353913044
0.5775272504347827
0.5534461298695652
0.5007951813478261
0.45576678604347837
0.477263770826087
0.4865159282608697
0.44928406956521744
0.3928651469565217
0.3581929913478261
0.37180357260869573
0.35726960226086957
0.3261755616956522
0.33826801217391306
0.28454458391304344
0.2537250861739131
0.22431977660869565
0.21786360652173914
0.2149865386956522
0.18518203434782607
0.1397767979130435
0.12258329652173916
0.1465334838695652
0.17463658917391306
0.21653633608695658
0.22208726939130438
0.24444930065217393
0.25044426521739127
0.25733672178260875
0.25384002565217395
0.27133227047826086
0.2654725969130435
0.25116406608695657
0.20152486395652175
0.16723165778260868
0.1597142473478261
0.14600617573913044
0.16754832000000003
0.1434512785652174
0.15002120678260872
0.14779213786956524
0.13054350213043478
0.10034414039130433
0.08291728995652173
0.07150962943478262
0.031623963478260866
-0.009881188086956509
-0.012123591521739124
0.001656113478260867
0.038435876
0.051550171304347824
0.07530197343478262
0.12206228565217393
0.1491473286521739
0.15096661560869568
0.17854221782608695
0.2049624913913044
0.18083756130434783
0.19338552126086958
0.179177907
0.18901518917391297
0.19291870978260875
0.20403490130434784
0.23762495013043483
0.2621714034782609
0.2999860522173913
0.3385656643913043
0.3533605456521739
0.34562705
0.34610629043478264
0.31121467913043477
0.30350714056521744
0.30510621682608696
0.30270945260869564
0.2936156066521739
0.2527480947826087
0.21810887399999995
0.21816374004347824
0.22929943626086957
0.19776245521739128
0.21516966656521747
0.23801239656521742
0.27004903382608697
0.2959874173913043
0.3270664755217392
0.3510770318695652
0.35871130395652173
0.3520279513043478
0.36431582217391306
0.40453739613043466
0.39973549734782604
0.3620337668695653
0.30326652130434784
0.26902531739130436
0.2986340070869565
0.30798810304347823
0.27662725769565216
0.25859860999999995
0.1926646960869566
0.15207061304347824
0.15015882565217392
0.16638310608695656
0.17070825826086955
0.17184506521739135
0.11606172130434782
0.07534250739130434
0.08715384460869569
0.084008971
0.11997018056521735
0.15769010217391305
0.1809542917826087
0.19644912913043477
0.1713615195217391
0.1355123718695652
0.11123360056521742
0.1079062162173913
0.09416207182608695
0.11331845773913042
0.0958327295652174
0.07435532865217391
0.06761350343478259
0.04352780786956521
0.05629474569565218
0.07242398373913042
0.07687871656521739
0.08755665430434782
0.0988919985652174
0.10471255300000001
0.10800720434782607
0.0952163449130435
0.10996358969565216
0.12341656478260872
0.13182189347826087
0.10576981930434783
0.10695700404347826
0.09421422004347828
0.09059062360869566
0.08665219521739131
0.09884642147826087
0.07972088269565217
0.03475673347826086
0.029196662478260877
0.05135535930434783
0.10190478221739128
0.11668534008695654
0.13500594304347827
0.21996192999999997
0.253142707826087
0.29652625691304346
0.37164186000000005
0.4412621830434783
0.49541537169565225
0.5315139933478261
0.5730197224782608
0.618982053478261
0.6583682639130436
0.6497998565217391
0.6905826469130434
0.7195203549565217
0.7403307873478261
0.7657195566521738
0.7806180540434783
0.789051147826087
0.7908071343043478
0.7334504565217391
0.7185986983913043
0.7102219291304348
0.7206970191739132
0.6933968963478261
0.6670941962608695
0.6654678004347826
0.652727782173913
0.6324713521739131
0.6005285217391305
0.6406681391304349
0.7095871104347826
0.7520816695652175
0.7230421439565218
0.7530727352173913
0.7877802043478261
0.775978676478261
0.8198658574347827
0.8824588990869565
0.9194740703913042
0.926333902173913
0.8868220874782611
0.8207814296086957
0.8298882795217392
0.8575500169565219
0.8922187320869565
0.8946669695217391
0.8700808052173912
0.8254626919130434
0.838941333521739
0.8876756956521742
0.8588830069565215
0.8901316360869564
0.8892062956521739
0.884859448347826
0.9091235194347825
0.9505445869565216
0.9814005452608697
1.0311397839130436
1.0649917413913044
1.0006791000000004
1.0349111756521736
1.0069171673913044
1.0083100995217393
1.0014877129565218
0.9794619613043478
0.9789638256086957
0.9680769269565218
0.9184225283043478
0.8432899792608693
0.8674616256521739
0.9154078000000001
0.9639969652173912
0.992521109130435
0.9895312321739129
0.9267191459130434
0.8699821221739132
0.833558422173913
0.8623197304347825
0.9245447439565216
0.9187115291739131
0.8366587971304348
0.777627615173913
0.7493661969565216
0.7317463413478259
0.7040125444782608
0.7039382156086956
0.729713756652174
0.6804885455652174
0.6137521718260871
0.5961177752608695
0.5979670900434781
0.579194809173913
0.5490658991304348
0.4887747769565218
0.45726238917391304
0.47595403947826087
0.4632427954347826
0.4645336468260869
0.5221238716521739
0.4691001013043479
0.43238447869565216
0.43724001634782617
0.40793541539130435
0.4354244758260869
0.507432584826087
0.5308655037826087
0.5286150256521739
0.5450884739130436
0.5535681530434783
0.6552993247826088
0.7468674835217392
0.8227996864782608
0.8808717895217393
0.8871101065217392
0.8731055
0.8291353309130436
0.8086921743913045
0.7696766469999999
0.6873988316956521
0.6113967892173914
0.5298901704347826
0.479311306826087
0.48757374
0.4636505859130436
0.4218556226086956
0.33498888695652174
0.2918830147391304
0.2743532600869566
0.26541258300000004
0.29120934447826086
0.30145838869565217
0.2682160033043478
0.18981725299999996
0.2047818894347826
0.23910659960869565
0.273921036173913
0.29854688173913047
0.32132320056521735
0.3160827513043477
0.3293327523043478
0.3076767886956522
0.3508349392869565
0.39876770147826085
0.41549055334782614
0.4130344376086957
0.4346985017391304
0.441893522173913
0.4457417285217391
0.4805998658695651
0.47505279786956517
0.5114301674347826
0.5299757315217392
0.49708525521739133
0.4575548119999999
0.4560618514347826
0.4840682652173912
0.44049305
0.4074824391739131
0.3779882069565218
0.3453768683913043
0.31600709956521744
0.2325976381304348
0.2334891849565217
0.231563444826087
0.20876525830434783
0.16006831130434782
0.1866246956521739
0.22296530360869565
0.2444045217391304
0.2794904161304348
0.29789347178260867
0.3453083195217391
0.3460089217826087
0.3270491097826087
0.2852971742608696
0.3021227187391304
0.3281556966521739
0.3442359039130435
0.34704977004347826
0.30629913091304345
0.3028750647826087
0.2985666208695652
0.3363158903913044
0.3677130173913044
0.3914805565652174
0.4069271639130435
0.3968389892608695
0.38702893434782615
0.3736929021304348
0.41668900926086966
0.4416510682608696
0.4253719405217391
0.417524519
0.46044404299999997
0.5307820456521739
0.5409888101304349
0.5547825008695652
0.5541780569130436
0.5585309330434782
0.5784116260000001
0.5350283713913043
0.5396234227391304
0.4711936178695652
0.4294816886956522
0.39275661678260876
0.35193859652173914
0.3261673913043478
