# Supplementary material for: Obesity dysregulates feeding-evoked response dynamics in hypothalamic satiety neurons
Source: Sci Rep. 2025 Oct 14;15:35837. doi: 10.1038/s41598-025-19800-2 (PMC12521569; doi:10.1038/s41598-025-19800-2)
Supplement: Supplementary file 2 — Supplementary Material 2. [file 41598_2025_19800_MOESM2_ESM.zip › Fig 1/Fig 1ef NCD and HFD/mean_running_MPK120_11.csv]

0.03239655292
0.013363806760000001
0.008265674800000001
0.0178568744
0.01641317988
0.03593593168
0.061266228440000015
0.05894371807999999
0.0589080108
0.07200369216000001
0.07817420219999999
0.08622148411999998
0.104805884
0.08992151600000002
0.08433915120000003
0.09350033684000003
0.07657971999999999
0.05058240480000001
0.03676952039999999
0.06980309759999999
0.09070913187999999
0.11329946976000002
0.10283973844000002
0.10539021920000001
0.11320628400000005
0.12536321748
0.13318724440000002
0.17606956040000005
0.18890839203999998
0.15088401596
0.11492947416
0.10584006527999999
0.14363798511999998
0.12706562039999997
0.11935132327999998
0.09007927532
0.09428699523999998
0.08705485623999998
0.09985743500000002
0.11797574327999998
0.13297165562
0.13993398240000002
0.12564611999999997
0.1714192732
0.18933919488000003
0.18736849200000003
0.19313386764000004
0.2199699844
0.23466659507999998
0.26368816572000003
0.28987020228
0.27264906083999996
0.30525212343999997
0.31569196295999996
0.31066383632
0.32620583680000004
0.32888174923999997
0.3572574231600001
0.36340521032000006
0.37379188967999993
0.39374335820000006
0.4246478284
0.42171192204
0.38804593936
0.38616927880000007
0.38897956912000003
0.38056989447999995
0.31250315312
0.26323732759999996
0.21896512180000002
0.18358771080000003
0.16629631908
0.14089348776000002
0.14272879196
0.15060699972
0.14762875636
0.1437767896
0.15370080444
0.15981200968
0.16382156592000002
0.1691831952
0.16362709888000002
0.150797752
0.14635779000000002
0.15110251164
0.13735105656
0.11305090120000001
0.13778036148
0.17644487979999998
0.1867798564
0.1567939046
0.15346565135999998
0.17880018564
0.147938491
0.13699050784
0.15231772416000003
0.19181976535720005
0.39734479236000003
0.8081406652800002
1.380913891679999
2.0724921164000003
2.7408617625200002
3.3604884311999994
3.9779713681199995
4.6015716525200006
5.215696116399999
5.79079277692
6.082444488000002
6.149517723999997
6.000769396759998
5.687770324400001
5.35737519116
4.98979693164
4.6013304666399995
4.1054223499999996
3.5448743708000006
3.025615093919998
2.5418560060799997
2.0440303639999993
1.605481372
1.2728002880000002
0.9362910581599999
0.7032888487599999
0.5298415034799999
0.41888096583999995
0.40161695564
0.3509218226
0.31550347148
0.33981018444
0.32985646304
0.29597548764000003
0.29162855227999995
0.273895865
0.22388547384
0.21094887011999996
0.17343099516
0.13450213444
0.12244210003999999
0.08343535076
0.08525482204000001
0.0932144634
0.08726029892000002
0.08033184451999999
0.10526561228
0.11115453123999997
0.13706565084
0.17836755696
0.20378752896
0.23137663092
0.27014777536
0.2853861072
0.32788887280000006
0.37205757776
0.3893199668
0.38892397167999987
0.4070737569600001
0.41765038452
0.45743567164
0.5118153578799999
0.5315065353599999
0.54298639804
0.5417557680000001
0.5404807911999999
0.5616107768
0.62290198284
0.6444269447599998
0.6765502568799999
0.7029352556000003
0.7047713960000002
0.7076676637199999
0.7651321954800001
0.7788025060000001
0.7800284200000001
0.7702414182800001
0.7452876253599999
0.73629504284
0.711285304
0.7331775639999997
0.7124251637599999
0.6332381731599999
0.54757153376
0.5609590212000001
0.5048313400000001
0.48243635496
0.41475334036000006
0.34451169264000003
0.28486360763999996
0.16671253796
0.10429138788000002
0.10025902599999999
0.09424056079999996
0.02328513636000001
0.044329962760000036
0.07205408768
0.08367342184000001
0.13599440987999997
0.18501560808
0.22687655920000002
0.25905053563999997
0.34077091556
0.37607068268000005
0.38541131772
0.37578102648000006
0.3441085320400001
0.40564023332000004
0.39358214668
0.38304205064
0.38172154104
0.38475249504000003
0.35322429364
0.33415562355999995
0.37520425036
0.39646916700000007
0.4214526335200002
0.4152315587999999
0.4095802979999999
0.38258783259999996
0.3489216682
0.35805425004
0.34473265987999996
0.33775042268
0.30423829416
0.27666786495999995
0.22393539939999996
0.16751031531999996
0.15585448816000003
0.1814315286
0.23451213971999998
0.21032543520000005
0.21584477852
0.22389352844000002
0.24920818040000003
0.27226370720000004
0.2970449292
0.3089019282
0.32748980996
0.31725202032
0.29870873804000003
0.30473977556
0.30785325484000003
0.3241381588
0.31553915892
0.30104126152000005
0.29357582096
0.34471743
0.31870566324000005
0.31660736372
0.28366701084
0.26071390732
0.25515206720000005
0.22900018892
0.19883314520000003
0.16891111408
0.15687676844
0.08641084376000002
0.06285947796000001
0.040571356960000006
0.0557879244
0.04817752155999999
0.025681132
0.00751788924
0.01142880168
0.01580554532
0.015310484120000002
0.019397089599999997
0.0373754772
0.0492902148
0.036395028159999995
0.04708097244
0.040850394879999995
0.052176115999999995
0.05177612364
0.05310616692
0.05513073232000001
0.046820543199999995
0.04109113044
0.03308419936000001
0.039607935600000005
0.038291650159999996
0.0415540996
0.030409767200000003
0.010803617159999999
0.010078151640000001
0.009604446599999998
0.013543062679999997
-0.0034339236000000013
-0.017089830039999997
-0.0341815604
-0.045486490039999994
-0.042254978000000006
-0.04482956936
-0.021968421599999993
-0.021248477999999994
-0.037333870080000005
-0.04535697611999999
-0.026332768240000002
-0.014532195560000008
-0.0042267640800000015
-0.010623774840000003
-0.0011617119999999947
-0.004783396000000002
-0.008863160680000003
-0.008835275480000002
0.02123201284
0.04408228824000001
0.04019572752
0.04538428931999999
0.03730520056
0.059585438680000005
0.05112350603999999
0.05522695296
0.04293513644000001
0.0522221856
0.051592076120000004
0.041322718439999996
0.031071379080000003
0.024162456040000002
0.029945578040000004
-0.010791543200000002
-0.016526935919999996
0.002065919639999998
0.010381350000000001
-0.012478032680000006
-0.0019546764400000015
-0.0010514055600000004
0.00842815792
0.01359924744
0.011428484000000001
0.0381464044
0.04176251196
0.027718603680000006
0.032110772800000006
0.049923653959999995
0.0352592988
0.03134650328
0.00909264576
0.0010185044000000003
0.010532435639999999
0.0398350504
0.04978143956
0.049970367280000004
0.044479792
0.0350439896
0.021245771160000006
0.019795867319999997
0.03240717576
0.03381852120000001
0.022078849480000003
0.01293461052
-0.0034927823199999964
-0.019399420400000006
-0.004002425480000003
0.0005793260800000019
0.0097327088
0.010198324000000002
0.00795636444
-0.0022942160399999985
0.000765731200000001
-0.022702476000000003
-0.004419883720000003
-0.004247615079999999
-0.015814043999999996
-0.023994680040000008
-0.03018018076
-0.021407919600000002
-0.02326042752
-0.014343357040000003
-0.010015068400000002
-0.013719401199999998
-0.02719365572
-0.005941540840000004
-0.009572063119999996
-0.019096661960000007
-0.017275057960000003
-0.04297491487999999
-0.035432046000000016
-0.011761587239999996
-0.028103019559999994
-0.010635071600000004
-0.0029002842000000004
0.02075272596
0.02638759576
0.05988602188
0.0677600328
0.08599997884
0.09116086335999998
0.061495217359999986
0.06331429492000001
0.06870344996
0.07328177036
0.03861329127999999
0.02802806492
-0.0006880804399999984
-0.004653416000000001
-0.010898245840000001
-0.01824910196
-0.004895293559999999
0.02494783056
0.023987228799999993
0.018810501839999997
0.009880018359999996
0.01528864084
0.046314564
0.030049760799999995
0.04605113623999999
0.0739246408
0.08353244720000001
0.06611413784
0.0656249632
0.06079933292
0.05637704972000001
0.05309642043999999
0.047498783159999974
0.0990537332
0.10849573480000001
0.08618987492000002
0.08537893556000001
0.08789592624
0.08164642240000002
0.08848316116000002
0.07789719516000003
0.0783532552
0.09217118124000001
0.06946755640000002
0.04547501851999998
0.06747858188000003
0.0873149952
0.08824834199999997
0.1136737028
0.1172853456
0.14890744643999998
0.1518961988
0.14132639588
0.13918833756000004
0.18435766427999997
0.18991836443999996
0.16128467236000002
0.14330119883999998
0.13168047352
0.10729038240000001
0.10951879844000001
0.10001880920000002
0.08555763452000002
0.0839071032
0.0482370012
0.010016006480000004
0.015807378000000004
0.05680171844
0.046097204
0.058180475960000005
0.05804072508
0.057566971999999994
0.05432022919999999
0.03685555644
0.036412842439999996
0.04606729668000001
0.028900519559999997
0.015456146599999998
-0.0015864047600000041
-0.01775412944
-0.02909822708
-0.015675280879999996
-0.0007679648000000008
0.010541078879999999
0.0018435748000000004
0.0031938564399999975
0.016509729679999998
0.00048125388000000603
0.01736271012
0.02730618872
0.03704590311999999
0.04309041996
0.019462302839999997
-0.0029652151599999987
0.02763834136
0.0446325548
0.058443624
0.06986262836
0.07767917399999999
0.09029370859999997
0.08111016187999999
0.06153457116
0.06730355524000001
0.07929664456
0.04541671716000001
0.0354526704
0.005408212879999997
0.014634324519999997
0.0049350847600000015
0.00896206828
0.010156142039999998
0.01438407776
0.02265859804
0.02479797428
0.024931929720000003
0.01245264796
0.0252275388
0.011967120840000001
0.011305184360000005
-0.005066487159999998
-0.0016839372000000052
-0.006802685960000003
-0.017579960080000002
-0.0161603064
-0.01318418952
-0.0202472356
-0.024622837320000004
-0.0326216576
-0.048828049160000005
-0.04505259764
-0.04664760768000001
-0.0171620104
0.014833702719999994
0.0038357080000000067
0.028686447079999997
0.06375948240000001
0.07175732314000001
0.08950631496
0.12095402520000001
0.12955568920000002
0.142490338
0.14483913692
0.1457833828
0.1892536408
0.19855214364
0.20632205508
0.22443438372
0.22236531424
0.23394993036000003
0.26255442088000003
0.27181825808000004
0.2801114592
0.29951136040000004
0.3014771412
0.28793401040000005
0.2785804136
0.27445025552
0.2861117196
0.2707104921199999
0.22339103132
0.19502333019999998
0.20242007643999999
0.177446334
0.12642467151999998
0.10578444248
0.07289048656
0.07169075528
0.05906568
0.044090400360000004
0.060966858680000006
0.06758729456
0.02999121188
0.007433084320000003
0.029978918479999995
0.0565378032
0.060633488
0.043420439240000004
0.046173568520000006
0.07256271164
0.09516242280000001
0.117491874
0.13159183315999998
0.15057135332000002
0.16787489283999996
0.14743875639999998
0.15401969252
0.1543855964
0.1366292412
0.10779051952000002
0.08767832319999998
0.053688549319999994
0.036725187199999995
0.015619518760000001
0.005157643199999995
0.007413305559999999
0.007466002799999998
0.015141136000000008
0.025414328000000007
0.04926453616000001
0.03793105004
0.04549434836
0.05623948871999998
0.08097306243999998
0.0847891044
0.08059150136
0.07278932884000001
0.052985586719999984
0.0760953448
0.0637526384
0.04616006676000001
0.05607544016
0.05356916256
0.017367051600000002
0.01132491876
0.02373807924
0.0217668808
0.03138533152
0.007491165560000004
0.010228885239999996
0.034196343360000006
0.0353941006
