# Supplementary material for: Obesity dysregulates feeding-evoked response dynamics in hypothalamic satiety neurons
Source: Sci Rep. 2025 Oct 14;15:35837. doi: 10.1038/s41598-025-19800-2 (PMC12521569; doi:10.1038/s41598-025-19800-2)
Supplement: Supplementary file 2 — Supplementary Material 2. [file 41598_2025_19800_MOESM2_ESM.zip › Fig 1/Fig 1ef NCD and HFD/mean_running_MPK120_12.csv]

0.4425565909190527
0.41605760611614034
0.3644786636
0.3313175591690878
0.3145618201494386
0.30293647398607015
0.29324829597192986
0.29687719739122803
0.3272369074526316
0.3298965577286316
0.2694594015452982
0.2500422815636842
0.26114283783954384
0.2594546024975439
0.2774904834937543
0.29976491640161396
0.3159674337526317
0.3334322935232282
0.3578625648842105
0.4055333962431579
0.4489642125737545
0.4737469276722806
0.49886561025129816
0.4970112527842105
0.5346166081625613
0.5403155237182456
0.5830363519112282
0.6803164330627368
0.7228495167147367
0.7338592701821403
0.7682973192525966
0.8022860103429827
0.8291924177850877
0.8637235407147366
0.8906924486042106
0.9013118887964912
0.8680508566552281
0.8558824586705263
0.9043920272648771
0.9447018608147368
1.0158537152877194
1.0529758354982457
1.0779005925337544
1.0804897991302107
1.0464121137065963
1.0367804630098245
1.0264750845508421
1.0392763687964912
0.9919241689287719
0.9449578014543508
0.9176982652357544
0.9254138845001755
0.9287950230632632
0.9319636304978949
0.898079020242351
0.8417542723157897
0.7660030368070172
0.6780753295894734
0.6295218438519297
0.6586027518777895
0.7024901597171229
0.7366157067080701
0.7561402224579997
0.700166700107895
0.660836075646316
0.6709768635124559
0.7149174457776843
0.703990003147895
0.7132963305115789
0.6932970077775439
0.6897430726484208
0.6841708514957897
0.6939587696670876
0.720535895350316
0.7834872401901758
0.7721680126368418
0.7496681271025262
0.7137365535828775
0.7023127490347368
0.7223119442642808
0.7088905473758598
0.7150816893873686
0.693435706596912
0.6167940717270178
0.573801255428772
0.5426025915249122
0.5658416054357895
0.536023179877193
0.5273797808905264
0.537195896562807
0.5383280981564912
0.5354091474736843
0.6040118649140349
0.5900172180350876
0.5703675948129826
0.5576964276113684
0.5699081445245613
0.5715954884442808
0.5863263982628072
0.617295427793544
0.7077545379417542
0.7899522293894736
0.8002438956490172
0.7924161472312276
0.8283851011937194
0.8595731700742807
0.8814468593266664
0.9174424010543862
0.9076441543954388
0.8771768807202457
0.9039704613162106
0.8716443034923157
0.8340342531807017
0.8512701558631579
0.911202689459298
0.9331648202587018
0.8982919961980703
0.8587387201397892
0.8291414552874035
0.8544432078997541
0.8566698816187017
0.8951308757476842
0.8810368822151928
0.8540251814747019
0.8050036222763509
0.7118640162121405
0.6347907248734388
0.6056122130288422
0.6515275871642104
0.7577831184665965
0.8618053619455088
0.9170313467726318
1.0194772489013333
1.1585026318947367
1.284825976466877
1.3762129820950886
1.536379455589123
1.6722333848155084
1.7691616488243862
1.885552407463123
2.0102037591122808
2.1458701737971926
2.329999783133333
2.5104073351957896
2.636541989713404
2.6949056502415085
2.647097549762457
2.596959925736421
2.6144583829550876
2.5773610907427376
2.5412186476512275
2.477843952313333
2.445550097831228
2.342169876068105
2.258861107527368
2.174351601899193
2.081947829871228
1.9803001194371928
1.8881471063568422
1.7502891730191228
1.6298653208294736
1.5470056742466667
1.4547538958311579
1.4100044249403858
1.3253437634933334
1.2213256880003507
1.1210444158333335
1.0531725539677894
1.0005991495182105
0.9114423251645614
0.8308950174015086
0.7448041339424563
0.6908058181052631
0.6589945720852981
0.6049411265370526
0.6122123875912983
0.5781912359859649
0.5513582210813334
0.5124569271412281
0.5221065188363858
0.4956066110184562
0.4734964087396491
0.47389880496449116
0.4724515748385965
0.48062215251256135
0.5220402094231579
0.508537612788772
0.5680992607337544
0.6385040698564562
0.6551668827661753
0.6509449739746667
0.6304720415077191
0.6242148414654034
0.6802747293484913
0.7104304415367368
0.708758127041614
0.693199490807193
0.709163289263263
0.7133877676052631
0.7328022371554388
0.7401235674554036
0.7094277578520701
0.6428701297930878
0.6138110886070175
0.6085288874796493
0.6483753238294735
0.7066257636975753
0.7758847718092281
0.8337371114696142
0.8545458350832283
0.8619267855702455
0.8413939335633684
0.8742087852330179
0.9098579170515088
0.9150440632204911
0.9394074482422453
0.9252056919077194
0.9355077806649124
0.9889276898280704
0.9911129499192982
0.969539841248386
0.9685563053408773
0.9197589391754385
0.8652336590982809
0.8446797374736842
0.8127771891115438
0.7789605699373683
0.7366094589053688
0.7115715158175437
0.6921016584931926
0.6568130982420352
0.595307519024211
0.5499909785540704
0.5307981673970175
0.5167107469922457
0.4774941682456142
0.5042422063109473
0.5234187548873684
0.48498027067754385
0.4301684370631579
0.42885588281343867
0.43462089288350875
0.4252497511442807
0.4395988540385614
0.4467102394245613
0.4559487340979648
0.4297413432831228
0.49951671150294735
0.5596756655171928
0.6038840594330526
0.6233926574632631
0.6229667184729474
0.6705221572042105
0.6862835215689476
0.6808651154624211
0.7150264257192983
0.7324181065778596
0.7274802706697543
0.6695245636807013
0.639096312442035
0.6565599161951577
0.7027583070835088
0.7793650660162104
0.7804025191403511
0.6881680432756841
0.6419815058631578
0.6088325566526316
0.5665448875649124
0.5117684261575439
0.47600900588456135
0.4710059156387719
0.4513895375384211
0.4589363178071229
0.44484349842105264
0.4788728608540353
0.5299695239094385
0.5521255546975088
0.5542999524352983
0.5206659827635088
0.46918760433333334
0.529259346888421
0.601265443328772
0.6316150541403508
0.6635813633883858
0.7539869845940349
0.8701252965821755
0.9342736949070176
0.9516993020530525
0.9649347054635088
0.9361623915280702
0.9371521424736842
0.8763767016982457
0.857395481572035
0.850725032498772
0.8277998903747018
0.8674488517824561
0.8546942481474035
0.8685730850244561
0.8651668604143861
0.8671540820280699
0.8600323399582458
0.8232169097035087
0.7909041271473685
0.7570058614835089
0.7909155684758948
0.8101611321623158
0.8378447422666667
0.9024662028877193
0.9769594496294733
1.001942989729474
1.025414811751579
1.0300623826445614
1.0351460514385964
1.0721118993961405
1.0867381322284213
1.116053128021053
1.149021692045614
1.1631472610063858
1.149418915657544
1.1610645821842809
1.125385597275333
1.1003243765739998
1.0988223765686669
1.0934171603077893
1.0562104724423858
1.0503303469022807
1.087344288885193
1.1773023891568422
1.2880364510975437
1.4129796773629122
1.5154973677787362
1.632380169403509
1.749302205730246
1.8864328042508773
2.0057436863108777
2.150920730630176
2.2768771450800003
2.417911603965333
2.5861545198161395
2.711158504621404
2.855827097810877
3.036112383112561
3.1561706748461393
3.248467855482808
3.230369685676843
3.2039633367266656
3.1522844527733334
3.099868943397333
3.0462171876970525
2.98551323588386
2.925278834068527
2.8581334323512286
2.75629992165035
2.6593244990349123
2.5569721746715435
2.4285695898435087
2.273463782596491
2.1439276015333335
1.979290798810877
1.803076028802702
1.67553622270607
1.572885431515614
1.4718499584727018
1.389091714870526
1.3074333265824565
1.2282029160350876
1.1479638844526316
1.0376243794017543
0.9085288812782457
0.8585922754152283
0.8404034465219652
0.793100266797544
0.761550442574386
0.7300782570575086
0.6812111523897894
0.6746410712833683
0.6968652235273333
0.6860250691398246
0.6767682288822457
0.6399952411294386
0.5954001320620703
0.5740727055412281
0.5588148936755438
0.5763067092245614
0.6443113392021054
0.6787469911886316
0.6705452008603507
0.6345297334871932
0.6012271941066667
0.5669765837009474
0.5673880247201404
0.5435378405094385
0.5348036029456141
0.5303457185393333
0.5559541638803508
0.5747644519192981
0.5739772798740351
0.5583484057438597
0.565048361340035
0.5556089784637193
0.5016452908077192
0.45124389770807016
0.4246610366067368
0.423446273624386
0.45250376614452625
0.4915875847894736
0.5038999641638597
0.5280199333201755
0.5705910869898245
0.5446567146557895
0.5275333860505965
0.5216291809767016
0.512379205867614
0.5311739416280703
0.5637949758042807
0.5310763350119299
0.5171246153230526
0.5386498631618246
0.5596934928431578
0.5940396911154388
0.624318546553965
0.6446746063749124
0.6631141710632633
0.6830620148035086
0.6669199495031579
0.6706017055828071
0.6751167188477192
0.7179145167824563
0.7233494736045613
0.7468005598841054
0.7402900491207018
0.741663233979649
0.7823360108391225
0.7983780833795088
0.8189717957629473
0.8246253894899298
0.7750196240073686
0.749209053463158
0.7375944717192983
0.6926813350175438
0.7016491458596489
0.6837655147719299
0.6783095023263157
0.6962218550175439
0.7222904274329824
0.7415059582529825
0.6880655496757897
0.6935564502877191
0.6846112891287719
0.6711199376220001
0.658811222059649
0.6174949652245615
0.6228884458701757
0.7010006050957895
0.6939897038388421
0.7229280950413683
0.7501389990450529
0.801097654037965
0.8149095605219296
0.8134582827498246
0.7713295614601052
0.7186742819514038
0.7526452681731228
0.7957176437790177
0.8896814737428071
0.9102571858910877
0.8901760994030878
0.915338204249123
0.8900619347333335
0.8623226905719296
0.8717859428771928
0.9166829865017547
0.965745349312281
0.9911157419156841
0.9879747694396491
1.0387670357778949
1.0121437104789472
1.0519123751842105
1.0586002470589475
1.0554329512112282
1.0000316707263155
0.9730479223964913
0.9910645397543859
1.0365455357543862
1.1013661228421052
1.1870940608739298
1.1757294976592982
1.1815514957982458
1.1963254156414034
1.1697781624560002
1.1708096461355084
1.1748504310526313
1.1665996878628069
1.2289967231614038
1.2187820989789473
1.2671530047017543
1.3114647465263156
1.390250800901754
1.4129261099417547
1.4421417078431225
1.4290889125722808
1.36711360714
1.3589904965614035
1.3727698839298244
1.3666447401754387
1.335089117109439
1.3511591631297892
1.3417675072980704
1.2959424632271934
1.2531353158101406
1.1805173136400209
1.1352077302398245
1.0781155302944911
1.0263469089842807
0.9391436992804912
0.9181590437895438
0.8897877811003508
0.9458909246320001
0.9790327036038596
0.9496702606468772
0.889912173792737
0.8327391979912282
0.8373132834007017
0.7858206055771929
0.808415283620912
0.8274226791006316
0.8642936913875789
0.9074804436522107
0.9445746712982456
1.04563641559207
1.2096107628049124
1.3655853972789829
1.490184505097965
1.6046930804415789
1.6503286960929473
1.8264898700181054
1.939479623149474
2.085534653705263
2.2153408056140345
2.3043640304305257
2.352029538213404
2.412446605875087
2.5062119826777196
2.562109445726841
2.611983572483473
2.6626789641789466
2.5956226999964915
2.533998750247368
2.4398149771929822
2.3603361742456137
2.2886039166792274
2.2091927318326317
2.0895731759220353
2.0212270595648425
1.9250969503934388
1.7380280443833338
1.6960538635014037
1.648191287550877
1.5904667531249121
1.5028551519021047
1.4415704358189474
1.383855822701754
1.2650291688526316
1.1733702826768422
1.0502412332122457
0.9270509712557672
0.8590037809333333
0.7768681836982457
0.6975047086035087
0.6168279074842106
0.5603524749298243
0.5619291731929824
0.5723918954456139
0.5626412632557894
0.5588339903578595
0.5570379055670176
0.5878772269968421
0.5635346431859647
0.5795610951217545
0.5765329929749474
0.5988834474511928
0.6190647219054384
0.6435451512601755
0.6489013280056138
0.6527895620775439
0.6884607836470176
0.7373950454164561
0.7533935092161403
0.7398773955813683
0.7093437088445615
0.6732436444649121
0.6221636270571578
0.5560169299403509
0.5254832122252633
0.5175764941329825
0.5000627139478245
0.5219311663290878
0.4967961494352984
0.489140152874
0.474716009503158
0.4653271929824561
