# Supplementary material for: Obesity dysregulates feeding-evoked response dynamics in hypothalamic satiety neurons
Source: Sci Rep. 2025 Oct 14;15:35837. doi: 10.1038/s41598-025-19800-2 (PMC12521569; doi:10.1038/s41598-025-19800-2)
Supplement: Supplementary file 2 — Supplementary Material 2. [file 41598_2025_19800_MOESM2_ESM.zip › Fig 1/Fig 1ef NCD and HFD/mean_running_MPK120_13.csv]

0.4014941572413793
0.39059919141379307
0.32871623886206897
0.33067006879310346
0.2843515452068966
0.25500140200000004
0.25990643962068966
0.28570403541379313
0.30604571068965514
0.27140055624137926
0.20435916896551726
0.19310795634482758
0.21036799655172414
0.2723162858965517
0.30597255493103453
0.28627221693103444
0.288776160724138
0.3128485981379311
0.33787705586206895
0.3514346296551723
0.3692837007241378
0.35324192737931037
0.3683773152413793
0.3331642755172415
0.33306551517241373
0.3516960577931035
0.33212378651724134
0.30049409
0.2822999779310345
0.2448183774482759
0.23321571237931035
0.3145635931034483
0.3494150700000001
0.3670702800344828
0.3801944911034484
0.38452307665517244
0.4540946715172413
0.49651239724137924
0.5100924536206896
0.6076485216551726
0.7215012986551724
0.7198005089655173
0.6978716790689654
0.7117218644827584
0.7549223883103451
0.7916984176896552
0.7711784996551725
0.7798370531724139
0.8550450273793103
0.8426326452413793
0.827659247689655
0.8679767111724137
0.8980534370344828
0.911475374241379
0.9266722297586207
0.9509458999655173
0.9630553096182758
0.9871620284482759
1.0184251134482758
1.099925903137931
1.1230618098620686
1.1200867994482757
1.1539336503448276
1.1940234328275865
1.2479329506551724
1.2512647366551726
1.2865274328620686
1.300600873862069
1.2566969914137929
1.1806396755172415
1.1386347529999998
1.106628749310345
1.1020650172413793
1.083825306896552
1.0395150211379312
1.0495997758275861
0.9624029624137929
0.9173883730689656
0.9056623962068965
0.8452397218620691
0.7779567258965516
0.6736629988275861
0.5844512329310345
0.5234120522655172
0.45280822862068965
0.3516572538965517
0.3815922937931035
0.3956328065517241
0.37197245044827587
0.42953067965517244
0.4546223362413792
0.5222327131034483
0.568002271
0.6059842966206898
0.6222671353310344
0.7077785019655172
0.8195063870344828
1.146336902206896
1.7605277213448267
2.502506536238967
3.459959044103447
4.661458889655173
5.888028413793103
7.039976137931037
8.199598413793106
9.323600896551724
10.255542893103446
10.875054920689651
11.144094687586207
11.141455027206897
10.774310344827585
10.017417586206898
9.109712413793105
8.129286206896554
7.127880689655173
6.0264788965517235
4.990006172413794
3.9935043251724145
3.105128127586206
2.3365985755172405
1.7076641357931033
1.237685238586207
0.8744982797241377
0.6485024775517242
0.481569708
0.3792366561724138
0.3310893799310345
0.3249472695172414
0.27841173375862066
0.23957526675862068
0.2381676410689655
0.22004118810344828
0.21523964520689656
0.18656736748275862
0.1798026189310345
0.19383751896551726
0.19395063110344832
0.19097132793103447
0.206563189
0.21030424700000003
0.22007290065517243
0.24796509862068966
0.2657051366206897
0.30410515734482757
0.3172594062413793
0.34486906989655175
0.3670044401724138
0.3666083129999999
0.3662005038620689
0.3985903853103448
0.4213763656551724
0.4654240325517241
0.4872003519310345
0.5257884210344828
0.5742249850689656
0.6157569538965517
0.6522310438965517
0.6987458718965517
0.7782351455862069
0.8229162999999999
0.9097876886896551
0.9832973345172414
1.0317250965517242
1.0781809387241377
1.1424563510689656
1.1638596680344828
1.1645121617586205
1.2137022889655171
1.1921486176206892
1.1755204647931037
1.1055407981379313
1.0500873547448273
1.061270203689655
1.0012027741724139
0.9369994393103448
0.9144201537931035
0.949303737275862
0.8882524784482758
0.9045023799999998
0.9433689168965519
0.9789100930000001
0.9453171144827586
0.8795440315862071
0.8679119648275857
0.8218041204137931
0.8040823270344827
0.7899264701034482
0.8559693782413794
0.8796073013793102
0.8468371083103443
0.822826875448276
0.8152107137931035
0.8872643551724138
0.8909280524137931
0.9951616207241378
1.0724678622758619
1.1093992483793103
1.1488723634137934
1.198220098586207
1.2689019273103448
1.4236019286206896
1.5669152472413796
1.6667986866896551
1.8316726771724134
1.8120792282758627
1.822739983586207
1.783022704586207
1.7932787369999994
1.8159503486551727
1.771040699206897
1.6424765049999994
1.6082599265517241
1.5408046224137935
1.480002802310345
1.4546294158965514
1.39207001137931
1.4060709647586207
1.3501679072413795
1.229748526551724
1.1924631245172412
1.1346608751724134
0.9975858345172413
0.9080988303793104
0.8422449491379309
0.8358465455172414
0.8004057858965518
0.785834599310345
0.751725383827586
0.7615476924482759
0.7636387251724139
0.7744235190344829
0.8154088066206896
0.7998335889999999
0.7614961105862069
0.743442633448276
0.7577130728620689
0.7054867175862068
0.6561248918275864
0.6208197514827586
0.601443223275862
0.5986599318965515
0.6249950781724138
0.6446715273793103
0.6635528197241378
0.6573406862068967
0.6430783641379311
0.6631043648620691
0.6877613448275863
0.7005648038275862
0.7080708778965518
0.7298963203448277
0.7120564196551723
0.7147661172413794
0.7160685252758621
0.7241192637586207
0.720553922448276
0.7085640452068965
0.7081372293448275
0.6718052586551725
0.6042535485862072
0.5453612004827586
0.5065756920689656
0.4616810483103448
0.3954588028275862
0.3503290699655172
0.30973031689655167
0.2768629217586207
0.26909509768965517
0.2713271538965517
0.293273200137931
0.3169532889655173
0.3348143204827586
0.36344086020689653
0.3898302328965517
0.37082076596551716
0.3652764082413793
0.37777204175862067
0.36090373068965514
0.3297108617931035
0.3084928714827586
0.28454219165517247
0.2575377762758621
0.24976577206896552
0.23650699451724136
0.2529464698620689
0.2638714504482758
0.2617639982413793
0.2823456246896552
0.36223828141379305
0.4368357493793104
0.47138720724137945
0.5168963710344827
0.5494930526551725
0.5606751670000002
0.5701374838965516
0.5713402299655171
0.5904076396896554
0.6252490508620691
0.6225612292413791
0.617585124586207
0.6202567500000001
0.5997344448965516
0.5553004010344827
0.5622385607586208
0.5801195897586208
0.5906129552758622
0.5944501855172413
0.5752398010000002
0.558802364137931
0.526640251724138
0.5132442820689656
0.49011824448275865
0.4956961258965517
0.5115059704137931
0.4988012313793103
0.5055923187241379
0.4701835014827586
0.42418405941379317
0.42122665103448287
0.40113445348275867
0.38964882234827586
0.38282130306896545
0.3810413003793104
0.36298671413793104
0.35979374155172417
0.3689351097931035
0.39782928665517236
0.4067579621724138
0.3784635658275862
0.4022369610344828
0.4293572451724138
0.451174991275862
0.4421130454827586
0.4211164893103448
0.4212636737586207
0.398420246862069
0.3655859633448277
0.37425852827586203
0.38250596796551717
0.3827926513448276
0.337426234
0.3209241368965517
0.3114537180344827
0.30783439655172407
0.2979455472413793
0.3266013810000001
0.3429946489655173
0.33604808700000005
0.33972634417241376
0.34904331693103435
0.409718580724138
0.47113077393103453
0.5120437075517242
0.5621916695517241
0.5901828989310344
0.6078068020344829
0.6271052934482759
0.6666740451724138
0.706352797586207
0.7081895856206898
0.6862264070689656
0.6302558819655172
0.6300254469655173
0.6190706459655172
0.6256079117931035
0.6149864772413793
0.5926699007931034
0.5404291625172413
0.46405363231034474
0.44978727417241376
0.49750204265517245
0.5283230437931035
0.5155587220379311
0.49816490662068963
0.4773038904137932
0.45386966731034484
0.4413439536896551
0.42780333606896553
0.4845527431724138
0.4924181830689655
0.4316271286206895
0.4115477331034482
0.3860858323448275
0.3736277545172413
0.34484091665517247
0.35087008655172414
0.3455314310344828
0.36765035858620687
0.3647402880000001
0.3451201162068964
0.298301844862069
0.3044176069310345
0.30609415486206903
0.3128008734482758
0.3747937589655172
0.3702652593793103
0.3852860699655173
0.40727370741379315
0.3673358231034483
0.36781896068965514
0.38655891072413795
0.3568453186206898
0.3526429892413793
0.3586270724482758
0.29376110286206897
0.2919124668620689
0.2871928993103449
0.2652753414827586
0.30387480251724136
0.3028568089655172
0.3427893413448275
0.4297458403448277
0.4849518038965518
0.5239419858275861
0.5790127262068967
0.5825422317931034
0.5862753020689656
0.628742197
0.6775710011034483
0.7120644996896551
0.6743004465862069
0.6087570387241379
0.5238678106896553
0.46773321793103456
0.42746587896551724
0.4114127793103448
0.3993682413793103
0.35546834827586216
0.2648987827586207
0.21423473141379307
0.2112340948275862
0.1844467716896552
0.19352380737931033
0.15806020551724134
0.11862229034482757
0.06752558072413795
0.02448590831034484
0.003349102551724136
0.004386221827586205
0.014593281344827583
0.0401202255862069
0.05608216206896553
0.09231214800000001
0.13333695696551726
0.20169107344827583
0.2951738456206896
0.3639311337241379
0.4116972493103448
0.4404124895862069
0.4539774244827586
0.4487260848275862
0.4491432683103448
0.4378026023448276
0.46077338999999995
0.41182258834482754
0.3848344859655172
0.3556895162068965
0.34551114448275855
0.3601846841379311
0.39476581686206896
0.4292021056206898
0.4270280495517241
0.4503551875172414
0.4321152258620689
0.45372822289655174
0.4542908916896552
0.44290710172413794
0.4015957796206896
0.3937212987931034
0.37021420517241377
0.3722319323448276
0.4285272886206896
0.46555387210344823
0.47533312375862075
0.46778845865517243
0.48230475000000006
0.5301236344827587
0.5346626330689654
0.5074598189655174
0.5039907676206896
0.46702582906896545
0.4059117397931034
0.340915167275862
0.3124734337931035
0.2880008080689655
0.2511374424137931
0.22893896827586208
0.22603515758620693
0.22057384806896552
0.21761704903448276
0.21300314006896548
0.2352682517586207
0.29656828724137935
0.30482232724137936
0.3015311174137931
0.29093536172413786
0.2606871102413793
0.2461085997586207
0.23111292479310347
0.19734456448275867
0.18526562000000005
0.1239772844827586
0.022880654137931028
0.018098069620689668
0.0449455498275862
0.02284008596551724
0.005386250103448272
0.011548763310344823
-0.005232164068965514
-0.023119768827586203
-0.013626314448275867
0.00120649775862069
0.024545216275862064
0.022638191413793095
0.019287071000000006
0.027723673793103462
0.04925276068965518
0.039959815896551724
0.043672204413793096
0.05796665172413793
0.04770245899999998
0.028629773931034486
0.04897569634482759
0.05967387306896552
0.0952964103448276
0.18653294279310345
0.2208211953793103
0.27031950389655174
0.36008690413793104
0.4221279890689655
0.4797250033103449
0.5766018764482759
0.606416298
0.6705461720000001
0.6750737348275863
0.6419234510344828
0.7011537355517241
0.7491028209310344
0.7673918496551724
0.7929001691724139
0.8397846559655171
0.8398338854137932
0.880914444510345
0.8739517393793104
0.886643351724138
0.8848120428965518
0.872063252724138
0.8537732137931034
0.80232359
0.7936545792413794
0.7607564555172415
0.7604730210344829
0.7518940659310345
0.7300739706551724
0.6961422304137932
0.659233866724138
0.6254525406896552
0.6012167078965518
0.625694019862069
0.5715221243448277
0.5561106968275863
0.53874391
0.5204353442068965
0.5375915667241379
0.5402455724827587
0.5501243479310344
0.5255322534482759
0.5508655011724138
0.5352692398275862
0.5307216408275862
0.5060660340689656
0.4833340215862069
0.44674978241379315
0.414686075862069
0.4041710720689655
0.415213035275862
0.4350898731034483
0.4296308744827587
0.4380680839999999
0.46346412517241375
0.45054500037931033
0.44951591175862066
0.46057871875862066
0.45849765003448273
0.504749142862069
0.5747888097586207
0.6475177148620689
0.649182059551724
0.6718089631724137
0.7030122381068964
0.7197240775172413
0.7149771041724138
0.7516998217931034
0.7276075823793102
0.6763192910344829
0.6391650249310343
0.5697958155517242
0.5113707111724138
0.4205841555862069
0.3997652618275862
0.4052627586206898
