# Supplementary material for: Obesity dysregulates feeding-evoked response dynamics in hypothalamic satiety neurons
Source: Sci Rep. 2025 Oct 14;15:35837. doi: 10.1038/s41598-025-19800-2 (PMC12521569; doi:10.1038/s41598-025-19800-2)
Supplement: Supplementary file 2 — Supplementary Material 2. [file 41598_2025_19800_MOESM2_ESM.zip › Fig 1/Fig 1ef NCD and HFD/mean_running_MPK120_14.csv]

0.12091711332110713
0.1249122227219286
0.1024672026909643
0.12503386644182143
0.15555755707464283
0.1632325724053571
0.2145621990517857
0.2172568318754286
0.2293156665960714
0.2082703099822857
0.2225668480881428
0.21840679687175002
0.2112598392498572
0.18938948703642855
0.18029129287785708
0.1784005707999643
0.19247888120339288
0.17806168027332145
0.19281872155357146
0.20899311859785707
0.21209011389285712
0.17355328218464283
0.13009352532500001
0.09249548419285714
0.09785598918
0.11024717525428572
0.12493737922392859
0.1258714036689286
0.14883031694714283
0.14194620899500002
0.16628820672775002
0.16929969550107143
0.1623548009352857
0.17352815954074993
0.1814612027333214
0.19671418609853572
0.17821312036482145
0.18605440606364282
0.2130280166682143
0.23213665338178566
0.25569283111521435
0.24524217729571432
0.2376619380142857
0.22171676987428574
0.20626502751564293
0.21620507592228574
0.23706302023753567
0.2366376743751071
0.25423344194696434
0.25441675502425004
0.2562426023775
0.2586593338257143
0.25682583352760713
0.2642812591685714
0.28542730823439283
0.29538878902357146
0.2720980323296428
0.28220515859396433
0.2899324609460357
0.2743013413439643
0.27695452406725
0.22697831701249993
0.21000467659821434
0.18556118563928573
0.1839448817178572
0.18526320453571424
0.15607411814285713
0.1281807953214286
0.0833824860332143
0.09148132795964284
0.05181122916764282
0.008426034782142858
0.027619352993285724
0.013937786222107151
-0.02969939241071429
-0.05018473550735714
-0.04452956531071428
-0.04997475167214286
-0.03432854031107142
-0.017019128953214287
0.0010977618007142853
-0.0047605210299999975
-0.0214650875325
-0.01911932743625
-0.01801492122425
-0.024279202893928573
-0.035628920466464285
-0.011558479850000003
-0.015989645606785712
-0.00234664490821428
0.010306397216214291
0.04508301706357142
0.07705852812900003
0.09671671361710713
0.11921889346153572
0.12435110687464289
0.10659845004142857
0.12324962351207143
0.14009147058714289
0.1573625541512857
0.18204488472142857
0.20990918744785714
0.22919564930864286
0.2452574712101429
0.22490743303139285
0.21137797208814282
0.21004509079357142
0.21443417452142863
0.2169052940782143
0.20945737523292854
0.20559790143185713
0.2052560820548214
0.20145630577196433
0.19600112136642853
0.15439987086792856
0.15801509015678566
0.16030839726071425
0.13115240030042857
0.12314041672892857
0.11103175236432146
0.1321577295825843
0.15657309091750002
0.20413134283571432
0.2000701347664286
0.19413654596649993
0.20142066207571438
0.22810902253499993
0.24688203889285712
0.2823567862714286
0.33232133737499997
0.3541207003004643
0.39281529177428565
0.4187259452817142
0.43332846098571437
0.47049350061021433
0.5001026276953573
0.522104828270357
0.5494581825259643
0.5920492257516071
0.6157124418328929
0.669559476428571
0.7006188106428572
0.7179984703196428
0.7444551097382144
0.7638562295332145
0.7553979401502143
0.7818886954535715
0.7986120180374998
0.8214756246785709
0.8303501147225001
0.8542745064695356
0.8617900877960357
0.8636850172496786
0.8161115149253572
0.765383241649643
0.7121938466076785
0.6463480145280357
0.59143579929275
0.5932308907357144
0.5501349180721429
0.48702795652071434
0.44540706822142856
0.3960251529567144
0.35443056564175
0.27560524250000007
0.2306690955217857
0.1823134674839286
0.12524273295892857
0.08626298025107144
0.08626458659974999
0.0995504170357143
0.1161551407607143
0.12303454627499999
0.1231453979119643
0.11049666859057146
0.0680499000097143
0.05341488620339285
0.060368184943178575
0.041170119907857135
0.03826005700735714
0.02857300761267856
0.03096648774
0.04548813737332143
0.0653744382580357
0.06409665416853573
0.03554744792142857
0.017911266192857135
-0.011429312746428565
-0.009803180984607144
-0.016194781021428566
-0.011981242393928575
-0.004418138558214286
0.005449238260714287
-0.01873545526857143
-0.01218147867039286
0.012053517891535711
0.03146080835071429
0.016876685710714285
0.028127791544285716
0.006268852178
-0.005046388979535715
0.004908577224321427
0.021115023384285718
0.029614417793928576
0.022238990949607147
0.01317615958825
0.027061746406964283
0.009702307399892859
0.011044777565714288
0.02738344817214285
0.044316587300357146
0.013095884961749996
0.006663279982857144
0.03280964700282143
0.038937964226642856
0.03277719819846429
0.03572888478192857
0.05606391218182143
0.0710623845857143
0.050978452710821444
0.07227501233557143
0.11649815177321428
0.14208263034285715
0.1621880818957143
0.19107018315642854
0.20461475215874989
0.21414428956517864
0.23582243136839284
0.2778422301621428
0.2707337019039286
0.2593110803035714
0.2678842199
0.25708026771457143
0.2712210108197857
0.33153785439789285
0.3795031427753572
0.3970298475221428
0.34409902046896435
0.3362510473096429
0.3136509956649998
0.31771284748928574
0.32151278507032144
0.31092000659642854
0.3137925671667858
0.2805455250032142
0.2828144395657858
0.27248231884571433
0.2821437415431786
0.27704528665660716
0.2722202368744286
0.27250493115149993
0.20012843386107151
0.15715243754439284
0.14680455777032142
0.15807838499999996
0.13241810178571428
0.07972712264285711
0.04625983274999997
0.058720640693928586
0.036721622649999994
0.05971347460203573
0.07095485253839288
0.05708168363242859
0.05362435338071433
0.08987097375392854
0.10692062443178577
0.10689047134428574
0.09385792513928572
0.08317966354035719
0.10811732300332141
0.12093241439285717
0.13409108233571423
0.1550625392411786
0.1954257422526786
0.16460839627817858
0.1458539366014286
0.15120320421428568
0.11756128896428575
0.10468291642857142
0.14231368961285715
0.15003054477821426
0.12486702852889288
0.14171230909685714
0.15375644126500002
0.15391042172935712
0.14292735591821432
0.15153633160428573
0.13553944596428572
0.15055268296428567
0.1382087170628571
0.153525390495
0.19239714114321432
0.21305226526828577
0.24058608918642857
0.2903746138422143
0.26907533610607137
0.2679242755392857
0.23984857519346428
0.2125512039575001
0.22053907484382138
0.19676633208478572
0.21902334614714286
0.2150406309652142
0.21614907053321428
0.17591294824146428
0.1877632376000357
0.13787555685867856
0.11609410627932137
0.09576319870075004
0.0706646694214286
0.04003264940206071
0.004281651191571439
-0.010937933321321425
-0.034982004514285715
-0.014360493064285709
-0.005496193657500005
-0.02228933499857143
-0.03300327567746427
-0.052196593234750004
-0.04728380258178571
-0.01296448710189287
-0.022501792719642855
-0.007738385448142858
0.029347910442857127
0.01860943851042857
0.022823624800107117
0.03126557494249999
0.04134792815314286
0.11524122324499998
0.15671263532557145
0.1729422428146429
0.2054643531806786
0.2085545506285715
0.24635203105714285
0.3026626970928571
0.36509591259853563
0.4197373931869642
0.4977929554679643
0.59146356824575
0.6732511091757143
0.7596708138507143
0.8262168713864286
0.8850929686749998
0.9284149235917498
0.968502235714286
0.9376385797142858
0.9466633064285713
0.9692841842642856
0.9638257876071429
1.014082866252857
1.014589067260607
0.9998770587921426
0.9526717096892858
0.8903722384642856
0.8233082586703571
0.75229219744375
0.6818844230174997
0.5898411170075714
0.5343386405385714
0.4928170588721429
0.4733086191607144
0.4823890993631785
0.4635156968685714
0.414186719914643
0.3709489484240357
0.3396492411547141
0.29451503373892857
0.2603123098414643
0.23995471919499997
0.24007853698392853
0.25388912748892856
0.2640537335085714
0.25998123637857146
0.2553092706107143
0.26719510764642856
0.2643880939930714
0.24956009635178572
0.25120243193571434
0.19335336036464285
0.20275687228882147
0.24414307611678573
0.26350575007035715
0.2619560846678571
0.28253822363821424
0.30807133787867863
0.3136932282484642
0.2902734555007144
0.27825882245892863
0.28739534465214295
0.27067170795439294
0.26015986617700004
0.29054234633642867
0.26924936375178565
0.2571247859825
0.22698992347107141
0.26370138204903576
0.2500827295631071
0.22061130092067857
0.22712144137767848
0.22068396181357147
0.20294426937749996
0.18741097379285712
0.1879243541696428
0.2234877669896429
0.23093000960224996
0.2372105282723214
0.3085116654425
0.33526003996364284
0.33206905052675006
0.3398481965999999
0.3726121762688214
0.40624797408642854
0.41072799189639275
0.4128136655130357
0.42745943637403555
0.4118283145565713
0.4197283230667144
0.42436484847235734
0.4372753800810713
0.43692238288378576
0.4119340332873214
0.3833112370275356
0.3463881473397143
0.28628049097071434
0.2698253205078571
0.29048883289617855
0.2939561331246429
0.2750170471348929
0.2776668867878215
0.27217633482489284
0.23247709025449997
0.20064647100532146
0.23435206072857148
0.23074156460357137
0.2195752588214285
0.18893902260025003
0.16476357121428573
0.16048021747867858
0.1604376421337857
0.16023380826375
0.1654626147075
0.1606681634425357
0.1316803809517857
0.12748213360432142
0.07734535402882144
0.06365667421428571
0.10342277507142858
0.1640963122249999
0.17200856476464285
0.15926378557260715
0.13984157764035718
0.1381772580589286
0.16213520367857143
0.2034486644257143
0.23430783891249995
0.2650498966151785
0.26805830088289284
0.31165369367750007
0.33979927613175
0.3283308597738572
0.37078499525821434
0.42351510092857136
0.4223159375
0.4323502067528572
0.42676848107900006
0.4145221574364285
0.4241080211035713
0.43966476896607143
0.4970089949357143
0.4555144355942856
0.46623456665821417
0.47761814033603583
0.4945159659832498
0.5202204052085715
0.5155487897263213
0.47644835358928567
0.48162235491317856
0.44863301546964285
0.4439584568521429
0.47225242811642865
0.4397473165197859
0.4331339255857142
0.44323185065525006
0.40317223556732135
0.3836690906702498
0.4028871330324999
0.37824093629857136
0.3005074562696429
0.25716420045603566
0.21696321648928568
0.18382679273360705
0.15126501447017854
0.21481364908917852
0.22046416226567847
0.18463690227324983
0.14592999490607145
0.13365869963246438
0.1511298721535714
0.1748843095589285
0.15937995719750006
0.17607712013035712
0.15122589951357152
0.11602488890892858
0.12974480059317853
0.1295061059067857
0.1875203449386786
0.19665095669071428
0.17205981661428565
0.1942302066453571
0.1641632432782143
0.18598620749085715
0.1960956962667857
0.20403959698214288
0.20001986894821422
0.19320844131664286
0.20507512905264288
0.19565838388035714
0.2139677621368929
0.22540204529732139
0.24372249510660707
0.2811807019742857
0.25791564803946426
0.25034142623025
0.28771213832196424
0.3091027612526429
0.31387717955
0.3123313640342857
0.32427135169739285
0.3625695951759285
0.40134871624335705
0.42330442799892865
0.4598056757989285
0.4425671572142857
0.4880515693753571
0.5561001810782142
0.6267630554176428
0.6745208028060358
0.7422134285821428
0.81183341137
0.7992453282324999
0.80917959804
0.8126996414150002
0.8227504777392857
0.823017867765393
0.8332115338132144
0.8143984433332857
0.803352957078964
0.786579352604
0.7756242419532143
0.7968051020865357
0.7445704103207141
0.6818155439382142
0.6150683179642857
0.5500981794849998
0.47888267518085703
0.44187571623342853
0.4099955790221429
0.3883490396522143
0.35162597192500006
0.3341123187830357
0.32221720834892853
0.3035509005
0.25725196660714283
0.22199403961785716
0.1885979272192857
0.16882557874078571
0.16051900007160716
0.12862454237553572
0.09134440319321428
0.10112016259225
0.07541189272328573
0.05821490765928572
0.05432499776871429
0.052013660953928564
0.03782647235221428
0.02965247393071428
0.00864327087535714
0.0020985667892857163
-0.017239163754678568
-0.01773602565357143
-0.029718408674285712
-0.03105603947214286
-0.06120605013792857
-0.06273741177785715
-0.04738774853078572
-0.029759856697535707
-0.026780700441464283
-0.018002389817428573
-0.017163930775357147
-0.028469509224642857
-0.009052932219785719
-0.01763962978886072
-0.0007327829957142901
0.01389415721571429
0.011865242463928576
0.04252333975571428
0.058279080107142875
0.06266336429357144
0.06860483049535712
0.09014891064735717
0.09830178571428572
