# Supplementary material for: Obesity dysregulates feeding-evoked response dynamics in hypothalamic satiety neurons
Source: Sci Rep. 2025 Oct 14;15:35837. doi: 10.1038/s41598-025-19800-2 (PMC12521569; doi:10.1038/s41598-025-19800-2)
Supplement: Supplementary file 2 — Supplementary Material 2. [file 41598_2025_19800_MOESM2_ESM.zip › Fig 1/Fig 1ef NCD and HFD/mean_running_MPK120_8.csv]

0.3071166190526315
0.28615010887719294
0.270292520877193
0.272983171614035
0.2687999679298245
0.2850890217543859
0.2909123772280701
0.33124342317543864
0.39811364729824567
0.5025053862105263
0.5715175112280702
0.675393306245614
0.7999523775438595
0.8486508327017543
0.9187768728421053
0.9670734771929823
0.9938686343508772
1.067060862105263
1.116415541859649
1.0995711631578946
1.0981917431929824
1.092046283649123
1.0475115208421055
1.064999360526316
1.1071858666666665
1.1158057719298247
1.1291082751929824
1.113586895789474
1.0836058120701757
1.1012572063508772
1.1134425210526315
1.1282499118245617
1.0927422229122807
1.1041701745964911
1.058654210526316
1.017539514385965
0.9735218730175439
0.9368105867017543
0.9119230101754386
0.8270214336842105
0.755206328
0.7191866607368421
0.714552650526316
0.6786463824912282
0.7135035733684212
0.7434198417543859
0.7294190733684208
0.7313864315789474
0.7494028494736843
0.7397760623859648
0.7341051772280702
0.7625041765263157
0.7731737099298246
0.7819100007017545
0.8101527209824562
0.7986877025614033
0.803173493754386
0.8441394547719298
0.824491688140351
0.8708912997543857
0.9300879409614036
0.9005855607719297
0.9213206125614033
0.8569997834736844
0.7876660721754385
0.7438111764912282
0.6983500481754386
0.6524667192631579
0.6623775921754386
0.6904799373333332
0.6925663292982457
0.6783428859999999
0.6701643018736843
0.7195129706315789
0.7362790994385963
0.7693358761403509
0.8080096923859649
0.8273806936491227
0.8165733581754386
0.725515009473684
0.627394032491228
0.6468037990877195
0.5917421231929824
0.5796299315789475
0.5582523778245614
0.5425830998947369
0.5243602815789472
0.5015545271228071
0.49293780424561406
0.5400304007017543
0.6084515673684212
0.6547823911929825
0.7439181264210525
0.8134250835087721
0.8582607625614036
0.889652739614035
1.0515182634385967
1.4376492420000002
2.0294207882807016
2.6322587626315794
3.1749771482105253
3.6832096688421054
4.198934916280702
4.6850839627017535
5.080524637473687
5.440359179585966
5.686285786210525
5.6293749429122775
5.399798692982457
5.1729076631228095
4.893074205263157
4.6513593812982466
4.389201810491226
4.129727157929825
4.034810256491228
3.939104291578947
3.8351436137894743
3.734433861087719
3.647750563157894
3.462323018596491
3.3962294859298243
3.2640825010526315
3.146513138596491
3.0090177025964913
2.8777630756842107
2.7765776638245616
2.651982748245614
2.6336386725263154
2.555366251684211
2.5553878068771936
2.5178532372280698
2.4771865150526318
2.423531196526316
2.4087640286315786
2.362138228070176
2.3722196829824562
2.3830482698596485
2.3374631670175448
2.318380710491228
2.3176093239649123
2.3132411033333335
2.262704051508772
2.2370273949122805
2.2278847084210534
2.2522081710175432
2.275513599298246
2.287496493754386
2.29429700491228
2.2758082014385965
2.298424979754386
2.344894166877193
2.452862189157895
2.5400362690526306
2.6077263948070173
2.5366041935087718
2.4788910527017545
2.406355017614035
2.371416723859649
2.329322362140351
2.259038954070175
2.1933996855438593
2.077925044736842
2.0073508298596487
1.9464218734385965
1.9709570491228068
1.9785638435438595
2.0240163045614037
2.0147735352280707
2.0733736559298253
2.069762891473684
2.019917669333333
2.0826856332982455
2.081098785964912
2.089243061052632
2.00395839445614
1.9164740526315789
1.8465174971929823
1.7716163963508769
1.662871576491228
1.5761699258245612
1.5143268058245618
1.412492629122807
1.349972416842105
1.2908158477192984
1.3261908857192979
1.3036686391228074
1.280025524631579
1.2789145582807018
1.2814008552982457
1.282702724982456
1.2682482961403507
1.210054972491228
1.1355734824210528
1.080514890877193
0.984712708210526
0.9188004951228071
0.9020895957894738
0.8883581961754388
0.8585019670526315
0.9368935999649122
1.0887956507719299
1.212874318596491
1.3440830162456137
1.4764322774736844
1.6444056757192984
1.830390868105263
1.9448660506315791
2.0049720220701754
2.091588210245614
2.051056106
1.941047387859649
1.8504348120000003
1.8204131509473684
1.7104214319298245
1.6282755714035086
1.557708350877193
1.477261110982456
1.4359154884561405
1.4135732155438594
1.4306785132982454
1.4529189985263158
1.492075969438596
1.4992160238947363
1.5989851118245615
1.6283910834385964
1.6160159757894739
1.6374132734385962
1.682103394526316
1.6580619874736846
1.5874710025614032
1.5380197949824563
1.4430823242456141
1.3722856133333332
1.2249835548070174
1.1492537801052631
1.069728374491228
0.9740445244912279
0.8864857758245615
0.8236114289473684
0.7756162805964913
0.7211392957894737
0.7344298818596492
0.6873604997192981
0.6874300441403509
0.6453996103157895
0.6451331017543859
0.6260487904210525
0.5940412204561403
0.581761984245614
0.5945819860350877
0.6087179827719299
0.6195555072982455
0.6660057110526316
0.6821238841403509
0.719778839754386
0.7464937951578947
0.787005250526316
0.8091041453333334
0.821607767754386
0.8187309463157895
0.826625883263158
0.850888673263158
0.816830400736842
0.7838594123859649
0.7259950451578947
0.6671752069122807
0.6537528228070175
0.6496533049122808
0.6291599596842103
0.6086508835789474
0.556625958385965
0.5195793450526316
0.533783914140351
0.5638033036140352
0.602834082245614
0.6498711889122809
0.6250898073684211
0.6002390664210525
0.6420254722807018
0.6376316796491228
0.67065325922807
0.6500283939649123
0.6538243460350878
0.6237452954736841
0.6163993692280701
0.6155776796491228
0.6029203140701754
0.5877963985964911
0.5058575982456142
0.471550546
0.4444277289824562
0.4311134891929825
0.42203082084210525
0.44488564807017544
0.47046806564912286
0.49584167399999995
0.5517609890877193
0.5598915769473685
0.6377002603508771
0.7062911820701754
0.7384714130175438
0.7842261471578946
0.804389126
0.8139619494035087
0.8140076408070178
0.7996710867368422
0.7809155372280703
0.8295066450877195
0.7886760867368422
0.7560975122807018
0.7313895572982455
0.7101360590526317
0.6891457107719299
0.6423038174385964
0.6012359533333334
0.5546691845964913
0.5490723765263159
0.5099173961052631
0.5640901254035089
0.584193950140351
0.5988766038596491
0.6211399789824562
0.6507643281052631
0.6979629409824561
0.7391859411578948
0.7456885230175438
0.7168517744561403
0.7358353012982457
0.6504037127368422
0.6221514342807017
0.5876913120701753
0.5426967410526317
0.5094432885263157
0.5197164572982457
0.4858301024210526
0.4930333978596491
0.4997201105614036
0.455910392
0.47138976771929825
0.4553746166315789
0.5065857254736843
0.562567594736842
0.5885294435789473
0.5778768765263158
0.6405612207368421
0.7065037754736843
0.7557822175438598
0.7783353752982456
0.8175417455087719
0.8328498711578947
0.7818538228070178
0.7393170424561403
0.7552558284561405
0.7533671329473685
0.7258296320350875
0.6696079583157896
0.6546561585614036
0.6915750165263158
0.6800496102105263
0.697416609754386
0.7443715284561403
0.7529320610877193
0.7682042094385965
0.8008961895087718
0.814384812631579
0.8702918987017544
0.8654292199649122
0.8612225718245614
0.8902142835789474
0.9457096916842106
0.9627701045263156
1.0099349193333333
0.9915408734385966
0.9584818325964913
0.95333066522807
0.9073462628070177
0.9159868431578949
0.9185972920701754
0.8750845604210525
0.8536293153333332
0.8760743025964913
0.8481153401403508
0.8655920897894736
0.8758242851578947
0.8613963808070176
0.8669390764561402
0.8518152254736842
0.856459809122807
0.8916301430526316
0.9017931700701753
0.8498256025263159
0.8360260442807018
0.8277652270526314
0.8377859685263156
0.8505155224210527
0.8554936775438596
0.8907315174385967
0.8926065363859652
0.894831609894737
0.8630311597543859
0.8712962383859649
0.8842590538596491
0.8412833305614037
0.8251909948070175
0.8179343673684211
0.8203190854736843
0.8082594672631581
0.8364504464561404
0.8417975405964914
0.8660599154736842
0.8883730132982458
0.8971693544912279
0.9382099428070175
0.9208031165964913
0.9085457669824561
0.8774250327368421
0.8141354202105263
0.76500293477193
0.7339154337192983
0.694822861017544
0.6711154575789474
0.6971469438947369
0.7187987880701755
0.7766935067017543
0.888542871403509
0.9967330975438597
1.106946898245614
1.2062634210526315
1.3203515073684209
1.3976829390526315
1.4910286520350877
1.544086272
1.5571514098245616
1.595412890842105
1.5662191194385968
1.534839579578947
1.533386829508772
1.48057281722807
1.4265296199649122
1.3523701321403507
1.2645954340701755
1.1856185867017544
1.1285120238596493
1.0588661849122807
0.9905964984561404
0.9078988944210529
0.8329928951578948
0.7929931735087721
0.7424125148771931
0.7559350117543859
0.8015162474035089
0.8089110376140352
0.8110337919298246
0.8163167581403509
0.8498243303859648
0.8902061810175438
0.8884054709122808
0.8969070480350879
0.864467644
0.8476255846666667
0.8791714108771932
0.9546638158947368
1.003685498245614
1.0315186221052632
1.0298951610877192
1.0326639112280704
1.032550681614035
1.0683239816842105
1.1901558351228072
1.276230514631579
1.2623940410526318
1.2099561169122806
1.214959030350877
1.2706182129824561
1.2913969404561405
1.3600234372631577
1.455941608280702
1.5405944490877195
1.5320566178596493
1.5107573740701754
1.50276676245614
1.5163774808421053
1.5278373078596492
1.4687508127368423
1.4541061596491227
1.4022713357894734
1.3127561165263155
1.2197048495438598
1.1614232312280701
1.1406367845964913
1.092677872245614
1.0724723382807018
1.020924045403509
0.9723260527017543
0.8991445294385964
0.9026581332280701
0.9477878729824561
0.9714283348421052
1.0708711192982456
1.076612279017544
1.099693696350877
1.1449687807368423
1.22625668877193
1.3332334512280704
1.4364507743508774
1.4625923894035089
1.5165178658947365
1.4641830536140348
1.366878068842105
1.4000153995087719
1.4016692931228072
1.3513635740350878
1.2504426059649123
1.1800000470526315
1.1394017673684211
1.137352024982456
1.110159088982456
1.151990301894737
1.1931001154385965
1.1803916182105265
1.2086861894736842
1.2278809509473685
1.2326995852982456
1.2342871881052628
1.2839561764561402
1.2623705399999998
1.2133471657192982
1.1369935680701755
1.083327328350877
1.0037214861754387
0.9605480463508773
0.9493160524210527
1.0141674949824562
0.9625210548421053
0.8867289090877194
0.8404677427017545
0.8064608652982457
0.7893039647017543
0.7818151311438597
0.8000568277543861
0.7611943909122808
0.788318711263158
0.7717418957894738
0.8100428129473685
0.8558853615789473
0.858277337614035
0.8740462182105263
0.9555341361754384
0.9451134813333334
0.9189705094736841
0.976172878245614
0.9291282601052631
0.8719797958947368
0.7978054741754387
0.6758606364561403
0.6369205294385964
0.6306864867719301
0.5717144534035087
0.5774564182456141
0.6478915428421054
0.6244079601403508
0.5784302626666665
0.5912810415789475
0.6207260504561404
0.6357774796842104
0.629922903122807
0.6683288382807018
0.6496681883298245
0.5737480302105262
0.5332786014385963
0.5768834537192983
0.6501941859298246
0.6662344935438597
0.7395092183508772
0.7713277730877194
0.814572123859649
0.7979899132982455
0.8492480943859649
0.8642602067017544
0.8201514189473685
0.7454075519298246
0.6792526919999999
0.6098151467719299
0.52711300877193
0.5007847929473684
0.4782018763508773
0.4460364118947368
0.4347617936842106
0.5342667587719299
0.5411053024210527
0.5399086989824561
0.5376330951929824
0.5763813770877193
0.5990580035789473
0.5991656977192983
0.6066008092982457
0.6695481975438596
0.6614005921052633
0.6003224152982455
0.622541103508772
0.6349818912280702
