# Supplementary material for: Obesity dysregulates feeding-evoked response dynamics in hypothalamic satiety neurons
Source: Sci Rep. 2025 Oct 14;15:35837. doi: 10.1038/s41598-025-19800-2 (PMC12521569; doi:10.1038/s41598-025-19800-2)
Supplement: Supplementary file 2 — Supplementary Material 2. [file 41598_2025_19800_MOESM2_ESM.zip › Fig 1/Fig 1ef NCD and HFD/mean_running_MPK120_9.csv]

0.7753681959215687
0.7858847805490198
0.7949570054901962
0.743991551882353
0.7755159047058824
0.7670321609019607
0.7545281824313724
0.7893857290196079
0.8715462940784314
0.8806172373725488
0.8122739611764709
0.7654693395686274
0.7830020641176472
0.8598202282352941
0.8622904843921567
0.8731212869803922
0.897943370745098
0.9012488123137256
0.879814602745098
0.8571312596470588
0.8593139487843139
0.8965331703529412
0.8828623164705882
0.8734861175686274
0.9141297719215685
0.9054558703529412
0.8862308215686274
0.8869655609019609
0.8186072176862745
0.7892929499215685
0.7641516037647059
0.7193947787058825
0.671856153490196
0.6777608543529412
0.6346307980784315
0.6375560196078431
0.6270864651764707
0.6539935352156864
0.7072729689411764
0.7599977647450982
0.821362398039216
0.8675855062745098
0.9047239733333332
0.8690190839215689
0.8134119248627452
0.8190288778431372
0.8212826147450982
0.8334127848627452
0.8760232680784316
0.8613326016862743
0.838156623921569
0.8229427816470588
0.8960216034509804
0.9301276578431376
1.030977218509804
1.0981294603137255
1.1664322141568628
1.1748826553333334
1.1710932666666667
1.1982169960784315
1.3189167667843134
1.2982522319215686
1.2266888584705884
1.2177842682352942
1.155551916117647
1.1418350181568626
1.1487213157647058
1.1701197310196079
1.184113252980392
1.1659346765490197
1.0893807059215685
1.1279180142352943
1.158293658980392
1.1716538447058826
1.1852137549411765
1.1541585058431372
1.1427426109019607
1.1430042295294116
1.1556659592156864
1.1722561082745095
1.2082482533333334
1.2476210434117645
1.367650697686274
1.4518985346274509
1.5073520501960787
1.512695277529412
1.4935600271372547
1.467274329764706
1.3930356918823528
1.4091507808235297
1.3775799590196074
1.332357737647059
1.2463346248627452
1.1983704786274516
1.13330289
1.0891317502352942
1.1285120625882354
1.2002757874117644
1.397127980078431
1.561013783294117
1.7006923498039215
1.8337228392156861
1.9502341411764705
2.0079448432549016
2.128035180392156
2.267506685882353
2.2576254509803912
2.291803411764706
2.1837365882352944
1.9811412941176472
1.8652032940784313
1.7795329817254906
1.5784279165882353
1.4173881769803927
1.221997216862745
1.098393227254902
1.047668333764706
0.8767882459215686
0.7468690731764708
0.7014600511764706
0.5855182752156862
0.45781886333333316
0.40428789298039225
0.36441675772549026
0.3688264161568627
0.30516158317647063
0.23768804109803923
0.21659999407843145
0.21617322176470588
0.20517669411764708
0.18841138839215688
0.1803932202352941
0.1920803325098039
0.22655271180392156
0.22381470647058826
0.26464266862745106
0.2916631353333332
0.2787007436470588
0.25295686701960785
0.23563470411764711
0.26416907415686264
0.2833221652941176
0.33787717290196084
0.35985391423529406
0.3778957201568628
0.35198054015686275
0.3757985128235295
0.4561005431764706
0.5550195396470587
0.6235550454901962
0.6924793907058825
0.7484897369411767
0.7510420670588234
0.7731716654901962
0.8539176499215687
0.9228156028627452
0.9357355463529412
0.9474300098431371
0.9518439573333333
0.9999572788235294
1.0006112797647058
1.049934608666667
1.1796569652941173
1.2328552352941178
1.267363131764706
1.428008897019608
1.4883013741176474
1.550977107490196
1.5857446004313727
1.6009723635686275
1.6494916105882358
1.6588431519607845
1.6461881754117649
1.7174343117647053
1.697027079215686
1.679104396509804
1.7798490392156863
1.8031840996470592
1.8599302584313728
1.938996623529411
1.9914603098039214
2.092278415686274
2.1450098302352942
2.124233773333333
2.2177012598431376
2.1716469847058826
2.102847741176471
2.145431107803921
2.184261154509804
2.1391578243137253
2.0991099863137253
2.0164849447058826
1.8728553239215688
1.8475047843137256
1.8108645215686279
1.799257559215686
1.8486011212156859
1.8113769517647058
1.7661801909803925
1.7796891776470591
1.87695369372549
1.914636168352941
2.0152636033725493
2.058150949529412
2.0776962631764713
2.083972717647059
2.01661996427451
1.9520371818431368
1.8786096741568628
1.8653519352941181
1.7364283909803924
1.684587674117647
1.6547777568627449
1.640267436078431
1.5718939857254906
1.5635003249411763
1.5396674282352945
1.54388046117647
1.5403035003921568
1.4527786062745096
1.4432421118039216
1.4615393714117653
1.3999205710196079
1.2893058614117645
1.226560261921569
1.1682894631764706
1.1465972181568624
1.12597550627451
1.0946654507058822
1.0659883957647063
1.0405231886274506
0.9998169136470587
0.9799427394509806
0.9558375877647061
0.8984530989411766
0.8461013725882353
0.8354766823921569
0.7739957121960783
0.7339020539215686
0.7443709964705884
0.7234724005098041
0.6403645779215688
0.6219450533725489
0.6529781368627452
0.6819922923529412
0.6481710130980394
0.5777358894509804
0.5464020521568628
0.5188858196078432
0.4663306267843137
0.40547502423529425
0.34625933411764703
0.2917949972941177
0.23174906454901964
0.17954995490196077
0.1824774043137255
0.1767579131372549
0.18240193160784313
0.18665086454901963
0.18416941650980392
0.22381117215686275
0.2943559019607843
0.30959292737254906
0.2788833930588236
0.2805885592156863
0.2503848835686274
0.2552425756862745
0.24098862313725494
0.2511246751372549
0.2679007892549019
0.23459557450980395
0.1832251192156863
0.1735954380784314
0.2089034460784314
0.20047099376470592
0.1870309719215686
0.16092017733333336
0.15488795870588237
0.14583687533333337
0.1695111641568627
0.17238409619607845
0.19070464286274513
0.20034326752941176
0.18817571105882355
0.20494751415686271
0.22095528662745093
0.248281688117647
0.24154169074509801
0.21271519376470588
0.17407507772549025
0.1700052990980393
0.17040173415686277
0.15426921909803917
0.1472080110196079
0.15621062000000002
0.15689880599999997
0.15645378262745102
0.16913940882352943
0.18737089501960794
0.2004313843529412
0.17995061886274513
0.17352439725490199
0.17697385152941178
0.17947489584313722
0.16026881254901965
0.16278446913725497
0.15829816313725487
0.14758306843137256
0.1354781470196078
0.10273250603921572
0.10709871188235297
0.10236353580392159
0.08304174384313727
0.06116132596078431
0.08562599305882354
0.07975557843137254
0.054964220509803936
0.07429813203921568
0.08171588243137255
0.08403571015686274
0.10297239772549022
0.1285183128235294
0.16425649811764706
0.18711152850980395
0.176376834117647
0.14759987380392162
0.17564407964705875
0.169489150627451
0.1908420432156863
0.1973962038823529
0.17194866356862745
0.16204615149019608
0.17651863415686278
0.1718522759607843
0.17076153576470585
0.19797266349019613
0.18324794796078434
0.20673315384313729
0.2086783589411764
0.24207134270588238
0.2541486576470588
0.26283622247058824
0.26659372121568625
0.2758548737647058
0.28798006011764704
0.32454179250980403
0.33604111141176474
0.3041222352941177
0.30659796078431373
0.29109887450980393
0.27362159572549016
0.25071410400000005
0.24553915286274508
0.2577917989019608
0.2448616063921569
0.24013138254901953
0.2365955478431372
0.29418614039215685
0.2914900545490196
0.31598956486274515
0.3401748552941177
0.3507563814509804
0.33452009011764705
0.31643925650980403
0.3184809864313725
0.2726662870588235
0.27304179799999995
0.21528978035294116
0.2084251641960785
0.1788581323137255
0.1610576499215686
0.16915890670588235
0.1621045614901961
0.19432108968627446
0.22895942901960786
0.2896683396078432
0.30876757968627455
0.31968396133333343
0.3581377627058823
0.3746408885098039
0.3950128302352942
0.3768933665490197
0.3710981985490196
0.32156862603921565
0.2793051890588235
0.22166099227450978
0.18966152199999997
0.1590257957254902
0.09960188901960784
0.08274285376470587
0.06355596670588234
0.061563779215686294
0.058696828509803914
0.06313794235294118
0.06635229074509805
0.07705890945098041
0.08823543066666664
0.13066644352941179
0.13310221882352946
0.13261590780392155
0.14187514380392155
0.15710473729411767
0.16158651321568626
0.20088525850980396
0.203360649372549
0.2217012270980392
0.23802884490196083
0.21225857674509802
0.20672254509803922
0.16910565180392162
0.16619574952941177
0.18011855098039217
0.19695709949019613
0.180669502627451
0.17901968078431374
0.17064153854901962
0.12870598654901963
0.18647333462745105
0.2688021634901961
0.3882706107450982
0.4461711856078432
0.47936469764705886
0.48516263960784306
0.5148903208235294
0.5890097435294116
0.6308540209411765
0.725893388
0.7815993120784314
0.8011103545490198
0.808562254509804
0.7692232752941176
0.736855119372549
0.6949538109803922
0.6793350099607843
0.6666909478431371
0.6736709541176471
0.6369292373725489
0.5602452722352942
0.5129489865098039
0.4135068867843137
0.4593555410196077
0.47914487690196084
0.5512068113725488
0.5470291023529413
0.5121892291764706
0.4891527598431374
0.4924991510196078
0.5586812710196079
0.5998823733333334
0.6770177816862746
0.661950185019608
0.6661827482745097
0.6569017423921569
0.6681788591764706
0.683155074745098
0.7102242600392155
0.7411228635294118
0.6907275141960785
0.6391649454901961
0.6402640322078431
0.6496670784313725
0.6239240989019607
0.6211525836862745
0.658215460392157
0.6807219121960782
0.6755351603137254
0.676215788509804
0.7144938886666665
0.7519087471764705
0.6920199588627453
0.6899451354117647
0.6820477470588234
0.6868614429803923
0.6972536380784313
0.729692672156863
0.8036321328627453
0.7897289261176473
0.7660968836078432
0.7441003396078433
0.785158609607843
0.777427628745098
0.8407385139999999
0.8990498647058822
0.909626114745098
0.8838054019607844
0.7683681090588237
0.7413598238039217
0.7537127754117648
0.7448793673333336
0.7101660161960787
0.6820170969803921
0.6013046672156862
0.5067976792156863
0.4463937718431372
0.45857265662745106
0.5192920910980392
0.5836405338431374
0.5731828048235293
0.5975634620784315
0.601954903882353
0.6200824459215688
0.6937970211764707
0.7124654930980395
0.6924489862745099
0.6361939819607842
0.597189725490196
0.5525286583921569
0.5233036702352942
0.5040178321176472
0.5192975178039215
0.5024711670980393
0.46445740599999996
0.47504516705882355
0.5068155616078431
0.4906986112156863
0.47274994392156866
0.4384501608235294
0.41967478513725487
0.3964580855686273
0.38527734560784327
0.4076346883529412
0.3875137459607843
0.3644156352941177
0.3633516929019606
0.3919924487058823
0.42610483815686273
0.46597033388235287
0.5025633363921568
0.5308864683529412
0.5732327596470589
0.6169354984313726
0.6530387705490197
0.6711615694117645
0.6626452462352942
0.6537415945098038
0.6508083101568627
0.6497504957254903
0.6784890737647058
0.6996083542745096
0.7097646305490195
0.7087716172941176
0.7174229486274507
0.7266388672156864
0.7592168643137256
0.7842693066666667
0.8367155647843139
0.8542426335294117
0.8697485778039215
0.8880988400392155
0.8661979667058823
0.8618345084705882
0.8366209970392158
0.8668048587843137
0.9177691384313726
0.9459005459215686
0.9683324815686274
0.9921919007058823
0.9691886211764708
0.9848471101568628
1.0382329337647058
1.047263184745098
1.163755357882353
1.2316987623529412
1.2148872996470588
1.2311313349019606
1.2390060652941173
1.279450609137255
1.326494189098039
1.2848690118823527
1.2322369717647061
1.2813995846666666
1.1913529900784312
1.105594230352941
1.0650590376862745
1.006883609843137
0.9618617371372551
0.9090065813333336
0.905926710627451
0.9592834298431373
0.9341469883921566
0.8572067192156861
0.8364370491372548
0.8434125137254902
0.8402281752941179
0.8753247121960785
0.8591242841176471
0.8404076676078432
0.7363430259999998
0.6785950780392159
0.6888831372941174
0.679691399254902
0.7007364760784313
0.6759931110196079
0.6866049812941176
0.6636801789019606
0.6551643384705883
0.6177472549411763
0.6327288192549021
0.600611007372549
0.6169341007843139
0.6517301450980392
