# Supplementary material for: Obesity dysregulates feeding-evoked response dynamics in hypothalamic satiety neurons
Source: Sci Rep. 2025 Oct 14;15:35837. doi: 10.1038/s41598-025-19800-2 (PMC12521569; doi:10.1038/s41598-025-19800-2)
Supplement: Supplementary file 3 — Supplementary Material 3. [file 41598_2025_19800_MOESM3_ESM.zip]

Archive with 471 entries (460 files):
- Fig 2/
- Fig 2/.DS_Store
- Fig 2/Fig 2a/
- Fig 2/Fig 2a/HFD_MPK180_response_to_ensure_1.csv
- Fig 2/Fig 2a/HFD_MPK180_response_to_ensure_2.csv
- Fig 2/Fig 2a/HFD_MPK180_response_to_ensure_3.csv
- Fig 2/Fig 2a/HFD_MPK180_response_to_ensure_4.csv
- Fig 2/Fig 2a/HFD_MPK180_response_to_ensure_5.csv
- Fig 2/Fig 2a/HFD_MPK180_response_to_ensure_6.csv
- Fig 2/Fig 2a/HFD_MPK180_response_to_ensure_7.csv
- Fig 2/Fig 2a/HFD_MPK180_response_to_ensure_8.csv
- Fig 2/Fig 2a/HFD_MPK181_response_to_ensure_1.csv
- Fig 2/Fig 2a/HFD_MPK181_response_to_ensure_10.csv
- Fig 2/Fig 2a/HFD_MPK181_response_to_ensure_2.csv
- Fig 2/Fig 2a/HFD_MPK181_response_to_ensure_3.csv
- Fig 2/Fig 2a/HFD_MPK181_response_to_ensure_4.csv
- Fig 2/Fig 2a/HFD_MPK181_response_to_ensure_5.csv
- Fig 2/Fig 2a/HFD_MPK181_response_to_ensure_6.csv
- Fig 2/Fig 2a/HFD_MPK181_response_to_ensure_7.csv
- Fig 2/Fig 2a/HFD_MPK181_response_to_ensure_8.csv
- Fig 2/Fig 2a/HFD_MPK181_response_to_ensure_9.csv
- Fig 2/Fig 2a/HFD_MPK182_response_to_ensure_1.csv
- Fig 2/Fig 2a/HFD_MPK182_response_to_ensure_2.csv
- Fig 2/Fig 2a/HFD_MPK182_response_to_ensure_3.csv
- Fig 2/Fig 2a/HFD_MPK182_response_to_ensure_4.csv
- Fig 2/Fig 2a/HFD_MPK182_response_to_ensure_5.csv
- Fig 2/Fig 2a/HFD_MPK182_response_to_ensure_6.csv
- Fig 2/Fig 2a/HFD_MPK182_response_to_ensure_7.csv
- Fig 2/Fig 2a/HFD_MPK182_response_to_ensure_8.csv
- Fig 2/Fig 2a/HFD_MPK182_response_to_ensure_9.csv
- Fig 2/Fig 2a/HFD_MPK187_response_to_ensure_1.csv
- Fig 2/Fig 2a/HFD_MPK187_response_to_ensure_2.csv
- Fig 2/Fig 2a/HFD_MPK187_response_to_ensure_3.csv
- Fig 2/Fig 2a/HFD_MPK187_response_to_ensure_4.csv
- Fig 2/Fig 2a/HFD_MPK187_response_to_ensure_5.csv
- Fig 2/Fig 2a/HFD_MPK187_response_to_ensure_6.csv
- Fig 2/Fig 2a/HFD_MPK187_response_to_ensure_7.csv
- Fig 2/Fig 2a/HFD_MPK187_response_to_ensure_8.csv
- Fig 2/Fig 2a/HFD_MPK188_response_to_ensure_1.csv
- Fig 2/Fig 2a/HFD_MPK188_response_to_ensure_2.csv
- Fig 2/Fig 2a/HFD_MPK188_response_to_ensure_3.csv
- Fig 2/Fig 2a/HFD_MPK188_response_to_ensure_4.csv
- Fig 2/Fig 2a/HFD_MPK188_response_to_ensure_5.csv
- Fig 2/Fig 2a/HFD_MPK188_response_to_ensure_6.csv
- Fig 2/Fig 2a/HFD_MPK190_response_to_ensure_1.csv
- Fig 2/Fig 2a/HFD_MPK190_response_to_ensure_2.csv
- Fig 2/Fig 2a/HFD_MPK190_response_to_ensure_3.csv
- Fig 2/Fig 2a/HFD_MPK190_response_to_ensure_4.csv
- Fig 2/Fig 2a/HFD_MPK190_response_to_ensure_5.csv
- Fig 2/Fig 2a/HFD_MPK191_response_to_ensure_1.csv
- Fig 2/Fig 2a/HFD_MPK191_response_to_ensure_2.csv
- Fig 2/Fig 2a/HFD_MPK191_response_to_ensure_3.csv
- Fig 2/Fig 2a/HFD_MPK191_response_to_ensure_4.csv
- Fig 2/Fig 2a/HFD_MPK191_response_to_ensure_5.csv
- Fig 2/Fig 2a/HFD_MPK191_response_to_ensure_6.csv
- Fig 2/Fig 2a/HFD_MPK191_response_to_ensure_7.csv
- Fig 2/Fig 2a/HFD_MPK191_response_to_ensure_8.csv
- Fig 2/Fig 2a/NCD_MPK172_response_to_ensure_1.csv
- Fig 2/Fig 2a/NCD_MPK172_response_to_ensure_2.csv
- Fig 2/Fig 2a/NCD_MPK172_response_to_ensure_3.csv
- Fig 2/Fig 2a/NCD_MPK172_response_to_ensure_4.csv
- Fig 2/Fig 2a/NCD_MPK172_response_to_ensure_5.csv
- Fig 2/Fig 2a/NCD_MPK172_response_to_ensure_6.csv
- Fig 2/Fig 2a/NCD_MPK172_response_to_ensure_7.csv
- Fig 2/Fig 2a/NCD_MPK172_response_to_ensure_8.csv
- Fig 2/Fig 2a/NCD_MPK173_response_to_ensure_1.csv
- Fig 2/Fig 2a/NCD_MPK173_response_to_ensure_2.csv
- Fig 2/Fig 2a/NCD_MPK173_response_to_ensure_3.csv
- Fig 2/Fig 2a/NCD_MPK173_response_to_ensure_4.csv
- Fig 2/Fig 2a/NCD_MPK173_response_to_ensure_5.csv
- Fig 2/Fig 2a/NCD_MPK173_response_to_ensure_6.csv
- Fig 2/Fig 2a/NCD_MPK173_response_to_ensure_7.csv
- Fig 2/Fig 2a/NCD_MPK173_response_to_ensure_8.csv
- Fig 2/Fig 2a/NCD_MPK173_response_to_ensure_9.csv
- Fig 2/Fig 2a/NCD_MPK174_response_to_ensure_1.csv
- Fig 2/Fig 2a/NCD_MPK174_response_to_ensure_2.csv
- Fig 2/Fig 2a/NCD_MPK174_response_to_ensure_3.csv
- Fig 2/Fig 2a/NCD_MPK174_response_to_ensure_4.csv
- Fig 2/Fig 2a/NCD_MPK174_response_to_ensure_5.csv
- Fig 2/Fig 2a/NCD_MPK174_response_to_ensure_6.csv
- Fig 2/Fig 2a/NCD_MPK174_response_to_ensure_7.csv
- Fig 2/Fig 2a/NCD_MPK174_response_to_ensure_8.csv
- Fig 2/Fig 2a/NCD_MPK174_response_to_ensure_9.csv
- Fig 2/Fig 2a/NCD_MPK175_response_to_ensure_1.csv
- Fig 2/Fig 2a/NCD_MPK175_response_to_ensure_2.csv
- Fig 2/Fig 2a/NCD_MPK175_response_to_ensure_3.csv
- Fig 2/Fig 2a/NCD_MPK175_response_to_ensure_4.csv
- Fig 2/Fig 2a/NCD_MPK175_response_to_ensure_5.csv
- Fig 2/Fig 2a/NCD_MPK175_response_to_ensure_6.csv
- Fig 2/Fig 2a/NCD_MPK175_response_to_ensure_7.csv
- Fig 2/Fig 2a/NCD_MPK175_response_to_ensure_8.csv
- Fig 2/Fig 2a/NCD_MPK176_response_to_ensure_1.csv
- Fig 2/Fig 2a/NCD_MPK176_response_to_ensure_2.csv
- Fig 2/Fig 2a/NCD_MPK176_response_to_ensure_3.csv
- Fig 2/Fig 2a/NCD_MPK176_response_to_ensure_4.csv
- Fig 2/Fig 2a/NCD_MPK176_response_to_ensure_5.csv
- Fig 2/Fig 2a/NCD_MPK176_response_to_ensure_6.csv
- Fig 2/Fig 2a/NCD_MPK176_response_to_ensure_7.csv
- Fig 2/Fig 2a/NCD_MPK176_response_to_ensure_8.csv
- Fig 2/Fig 2a/NCD_MPK179_response_to_ensure_1.csv
- Fig 2/Fig 2a/NCD_MPK179_response_to_ensure_2.csv
- Fig 2/Fig 2a/NCD_MPK179_response_to_ensure_3.csv
- Fig 2/Fig 2a/NCD_MPK179_response_to_ensure_4.csv
- Fig 2/Fig 2a/NCD_MPK179_response_to_ensure_5.csv
- Fig 2/Fig 2a/NCD_MPK179_response_to_ensure_6.csv
- Fig 2/Fig 2a/NCD_MPK179_response_to_ensure_7.csv
- Fig 2/Fig 2a/NCD_MPK179_response_to_ensure_8.csv
- Fig 2/Fig 2a/NCD_MPK179_response_to_ensure_9.csv
- Fig 2/Fig 2a/NCD_MPK184_response_to_ensure_1.csv
- Fig 2/Fig 2a/NCD_MPK184_response_to_ensure_2.csv
- Fig 2/Fig 2a/NCD_MPK184_response_to_ensure_3.csv
- Fig 2/Fig 2a/NCD_MPK184_response_to_ensure_4.csv
- Fig 2/Fig 2a/NCD_MPK184_response_to_ensure_5.csv
- Fig 2/Fig 2a/NCD_MPK184_response_to_ensure_6.csv
- Fig 2/Fig 2a/NCD_MPK184_response_to_ensure_7.csv
- Fig 2/Fig 2a/NCD_MPK184_response_to_ensure_8.csv
- Fig 2/Fig 2b/
- Fig 2/Fig 2b/Fig2b_HFD_triggered_trials.csv
- Fig 2/Fig 2b/Fig2b_NCD_triggered_trials.csv
- Fig 2/Fig 2c/
- Fig 2/Fig 2c/Fig2c_HFD_delta zscore by session.csv
- Fig 2/Fig 2c/Fig2c_NCD_delta zscore by session.csv
- Fig 2/Fig 2d by mouse.csv
- Fig 2/Fig 2e/
- Fig 2/Fig 2e/MPK172_NCD_licking_at_cue_1.csv
- Fig 2/Fig 2e/MPK172_NCD_licking_at_cue_2.csv
- Fig 2/Fig 2e/MPK172_NCD_licking_at_cue_3.csv
- Fig 2/Fig 2e/MPK172_NCD_licking_at_cue_4.csv
- Fig 2/Fig 2e/MPK172_NCD_licking_at_cue_5.csv
- Fig 2/Fig 2e/MPK172_NCD_licking_at_cue_6.csv
- Fig 2/Fig 2e/MPK172_NCD_licking_at_cue_7.csv
- Fig 2/Fig 2e/MPK172_NCD_licking_at_cue_8.csv
- Fig 2/Fig 2e/MPK173_NCD_licking_at_cue_10.csv
- Fig 2/Fig 2e/MPK173_NCD_licking_at_cue_11.csv
- Fig 2/Fig 2e/MPK173_NCD_licking_at_cue_12.csv
- Fig 2/Fig 2e/MPK173_NCD_licking_at_cue_13.csv
- Fig 2/Fig 2e/MPK173_NCD_licking_at_cue_14.csv
- Fig 2/Fig 2e/MPK173_NCD_licking_at_cue_15.csv
- Fig 2/Fig 2e/MPK173_NCD_licking_at_cue_16.csv
- Fig 2/Fig 2e/MPK173_NCD_licking_at_cue_17.csv
- Fig 2/Fig 2e/MPK173_NCD_licking_at_cue_9.csv
- Fig 2/Fig 2e/MPK174_NCD_licking_at_cue_18.csv
- Fig 2/Fig 2e/MPK174_NCD_licking_at_cue_19.csv
- Fig 2/Fig 2e/MPK174_NCD_licking_at_cue_20.csv
- Fig 2/Fig 2e/MPK174_NCD_licking_at_cue_21.csv
- Fig 2/Fig 2e/MPK174_NCD_licking_at_cue_22.csv
- Fig 2/Fig 2e/MPK174_NCD_licking_at_cue_23.csv
- Fig 2/Fig 2e/MPK174_NCD_licking_at_cue_24.csv
- Fig 2/Fig 2e/MPK174_NCD_licking_at_cue_25.csv
- Fig 2/Fig 2e/MPK174_NCD_licking_at_cue_26.csv
- Fig 2/Fig 2e/MPK175_NCD_licking_at_cue_27.csv
- Fig 2/Fig 2e/MPK175_NCD_licking_at_cue_28.csv
- Fig 2/Fig 2e/MPK175_NCD_licking_at_cue_29.csv
- Fig 2/Fig 2e/MPK175_NCD_licking_at_cue_30.csv
- Fig 2/Fig 2e/MPK175_NCD_licking_at_cue_31.csv
- Fig 2/Fig 2e/MPK175_NCD_licking_at_cue_32.csv
- Fig 2/Fig 2e/MPK175_NCD_licking_at_cue_33.csv
- Fig 2/Fig 2e/MPK175_NCD_licking_at_cue_34.csv
- Fig 2/Fig 2e/MPK176_NCD_licking_at_cue_35.csv
- Fig 2/Fig 2e/MPK176_NCD_licking_at_cue_36.csv
- Fig 2/Fig 2e/MPK176_NCD_licking_at_cue_37.csv
- Fig 2/Fig 2e/MPK176_NCD_licking_at_cue_38.csv
- Fig 2/Fig 2e/MPK176_NCD_licking_at_cue_39.csv
- Fig 2/Fig 2e/MPK176_NCD_licking_at_cue_40.csv
- Fig 2/Fig 2e/MPK176_NCD_licking_at_cue_41.csv
- Fig 2/Fig 2e/MPK176_NCD_licking_at_cue_42.csv
- Fig 2/Fig 2e/MPK179_NCD_licking_at_cue_43.csv
- Fig 2/Fig 2e/MPK179_NCD_licking_at_cue_44.csv
- Fig 2/Fig 2e/MPK179_NCD_licking_at_cue_45.csv
- Fig 2/Fig 2e/MPK179_NCD_licking_at_cue_46.csv
- Fig 2/Fig 2e/MPK179_NCD_licking_at_cue_47.csv
- Fig 2/Fig 2e/MPK179_NCD_licking_at_cue_48.csv
- Fig 2/Fig 2e/MPK179_NCD_licking_at_cue_49.csv
- Fig 2/Fig 2e/MPK179_NCD_licking_at_cue_50.csv
- Fig 2/Fig 2e/MPK179_NCD_licking_at_cue_51.csv
- Fig 2/Fig 2e/MPK180_HFD_licking_at_cue_1.csv
- Fig 2/Fig 2e/MPK180_HFD_licking_at_cue_2.csv
- Fig 2/Fig 2e/MPK180_HFD_licking_at_cue_3.csv
- Fig 2/Fig 2e/MPK180_HFD_licking_at_cue_4.csv
- Fig 2/Fig 2e/MPK180_HFD_licking_at_cue_5.csv
- Fig 2/Fig 2e/MPK180_HFD_licking_at_cue_6.csv
- Fig 2/Fig 2e/MPK180_HFD_licking_at_cue_7.csv
- Fig 2/Fig 2e/MPK180_HFD_licking_at_cue_8.csv
- Fig 2/Fig 2e/MPK181_HFD_licking_at_cue_10.csv
- Fig 2/Fig 2e/MPK181_HFD_licking_at_cue_11.csv
- Fig 2/Fig 2e/MPK181_HFD_licking_at_cue_12.csv
- Fig 2/Fig 2e/MPK181_HFD_licking_at_cue_13.csv
- Fig 2/Fig 2e/MPK181_HFD_licking_at_cue_14.csv
- Fig 2/Fig 2e/MPK181_HFD_licking_at_cue_15.csv
- Fig 2/Fig 2e/MPK181_HFD_licking_at_cue_16.csv
- Fig 2/Fig 2e/MPK181_HFD_licking_at_cue_17.csv
- Fig 2/Fig 2e/MPK181_HFD_licking_at_cue_18.csv
- Fig 2/Fig 2e/MPK181_HFD_licking_at_cue_9.csv
- Fig 2/Fig 2e/MPK182_HFD_licking_at_cue_19.csv
- Fig 2/Fig 2e/MPK182_HFD_licking_at_cue_20.csv
- Fig 2/Fig 2e/MPK182_HFD_licking_at_cue_21.csv
- Fig 2/Fig 2e/MPK182_HFD_licking_at_cue_22.csv
- Fig 2/Fig 2e/MPK182_HFD_licking_at_cue_23.csv
- Fig 2/Fig 2e/MPK182_HFD_licking_at_cue_24.csv
- Fig 2/Fig 2e/MPK182_HFD_licking_at_cue_25.csv
- Fig 2/Fig 2e/MPK182_HFD_licking_at_cue_26.csv
- Fig 2/Fig 2e/MPK182_HFD_licking_at_cue_27.csv
- Fig 2/Fig 2e/MPK184_NCD_licking_at_cue_52.csv
- Fig 2/Fig 2e/MPK184_NCD_licking_at_cue_53.csv
- Fig 2/Fig 2e/MPK184_NCD_licking_at_cue_54.csv
- Fig 2/Fig 2e/MPK184_NCD_licking_at_cue_55.csv
- Fig 2/Fig 2e/MPK184_NCD_licking_at_cue_56.csv
- Fig 2/Fig 2e/MPK184_NCD_licking_at_cue_57.csv
- Fig 2/Fig 2e/MPK184_NCD_licking_at_cue_58.csv
- Fig 2/Fig 2e/MPK184_NCD_licking_at_cue_59.csv
- Fig 2/Fig 2e/MPK187_HFD_licking_at_cue_28.csv
- Fig 2/Fig 2e/MPK187_HFD_licking_at_cue_29.csv
- Fig 2/Fig 2e/MPK187_HFD_licking_at_cue_30.csv
- Fig 2/Fig 2e/MPK187_HFD_licking_at_cue_31.csv
- Fig 2/Fig 2e/MPK187_HFD_licking_at_cue_32.csv
- Fig 2/Fig 2e/MPK187_HFD_licking_at_cue_33.csv
- Fig 2/Fig 2e/MPK187_HFD_licking_at_cue_34.csv
- Fig 2/Fig 2e/MPK187_HFD_licking_at_cue_35.csv
- Fig 2/Fig 2e/MPK188_HFD_licking_at_cue_36.csv
- Fig 2/Fig 2e/MPK188_HFD_licking_at_cue_37.csv
- Fig 2/Fig 2e/MPK188_HFD_licking_at_cue_38.csv
- Fig 2/Fig 2e/MPK188_HFD_licking_at_cue_39.csv
- Fig 2/Fig 2e/MPK188_HFD_licking_at_cue_40.csv
- Fig 2/Fig 2e/MPK188_HFD_licking_at_cue_41.csv
- Fig 2/Fig 2e/MPK190_HFD_licking_at_cue_42.csv
- Fig 2/Fig 2e/MPK190_HFD_licking_at_cue_43.csv
- Fig 2/Fig 2e/MPK190_HFD_licking_at_cue_44.csv
- Fig 2/Fig 2e/MPK190_HFD_licking_at_cue_45.csv
- Fig 2/Fig 2e/MPK190_HFD_licking_at_cue_46.csv
- Fig 2/Fig 2e/MPK191_HFD_licking_at_cue_47.csv
- Fig 2/Fig 2e/MPK191_HFD_licking_at_cue_48.csv
- Fig 2/Fig 2e/MPK191_HFD_licking_at_cue_49.csv
- Fig 2/Fig 2e/MPK191_HFD_licking_at_cue_50.csv
- Fig 2/Fig 2e/MPK191_HFD_licking_at_cue_51.csv
- Fig 2/Fig 2e/MPK191_HFD_licking_at_cue_52.csv
- Fig 2/Fig 2e/MPK191_HFD_licking_at_cue_53.csv
- Fig 2/Fig 2e/MPK191_HFD_licking_at_cue_54.csv
- Fig 2/Fig 2f-j Supp Fig2b/
- Fig 2/Fig 2f-j Supp Fig2b/15-29_HFD_lick_rate_at_cue_1.csv
- Fig 2/Fig 2f-j Supp Fig2b/15-29_HFD_lick_rate_at_cue_2.csv
- Fig 2/Fig 2f-j Supp Fig2b/15-29_HFD_lick_rate_at_cue_3.csv
- Fig 2/Fig 2f-j Supp Fig2b/15-29_HFD_lick_rate_at_cue_4.csv
- Fig 2/Fig 2f-j Supp Fig2b/15-29_HFD_lick_rate_at_cue_5.csv
- Fig 2/Fig 2f-j Supp Fig2b/15-29_HFD_lick_rate_at_cue_6.csv
- Fig 2/Fig 2f-j Supp Fig2b/30-44_HFD_lick_rate_at_cue_1.csv
- Fig 2/Fig 2f-j Supp Fig2b/30-44_HFD_lick_rate_at_cue_10.csv
- Fig 2/Fig 2f-j Supp Fig2b/30-44_HFD_lick_rate_at_cue_11.csv
- Fig 2/Fig 2f-j Supp Fig2b/30-44_HFD_lick_rate_at_cue_12.csv
- Fig 2/Fig 2f-j Supp Fig2b/30-44_HFD_lick_rate_at_cue_13.csv
- Fig 2/Fig 2f-j Supp Fig2b/30-44_HFD_lick_rate_at_cue_2.csv
- Fig 2/Fig 2f-j Supp Fig2b/30-44_HFD_lick_rate_at_cue_3.csv
- Fig 2/Fig 2f-j Supp Fig2b/30-44_HFD_lick_rate_at_cue_4.csv
- Fig 2/Fig 2f-j Supp Fig2b/30-44_HFD_lick_rate_at_cue_5.csv
- Fig 2/Fig 2f-j Supp Fig2b/30-44_HFD_lick_rate_at_cue_6.csv
- Fig 2/Fig 2f-j Supp Fig2b/30-44_HFD_lick_rate_at_cue_7.csv
- Fig 2/Fig 2f-j Supp Fig2b/30-44_HFD_lick_rate_at_cue_8.csv
- Fig 2/Fig 2f-j Supp Fig2b/30-44_HFD_lick_rate_at_cue_9.csv
- Fig 2/Fig 2f-j Supp Fig2b/30-44_NCD_lick_rate_at_cue_1.csv
- Fig 2/Fig 2f-j Supp Fig2b/30-44_NCD_lick_rate_at_cue_2.csv
- Fig 2/Fig 2f-j Supp Fig2b/30-44_NCD_lick_rate_at_cue_3.csv
- Fig 2/Fig 2f-j Supp Fig2b/30-44_NCD_lick_rate_at_cue_4.csv
- Fig 2/Fig 2f-j Supp Fig2b/30-44_NCD_lick_rate_at_cue_5.csv
- Fig 2/Fig 2f-j Supp Fig2b/30-44_NCD_lick_rate_at_cue_6.csv
- Fig 2/Fig 2f-j Supp Fig2b/45-59_HFD_lick_rate_at_cue_1.csv
- Fig 2/Fig 2f-j Supp Fig2b/45-59_HFD_lick_rate_at_cue_10.csv
- Fig 2/Fig 2f-j Supp Fig2b/45-59_HFD_lick_rate_at_cue_11.csv
- Fig 2/Fig 2f-j Supp Fig2b/45-59_HFD_lick_rate_at_cue_12.csv
- Fig 2/Fig 2f-j Supp Fig2b/45-59_HFD_lick_rate_at_cue_13.csv
- Fig 2/Fig 2f-j Supp Fig2b/45-59_HFD_lick_rate_at_cue_14.csv
- Fig 2/Fig 2f-j Supp Fig2b/45-59_HFD_lick_rate_at_cue_15.csv
- Fig 2/Fig 2f-j Supp Fig2b/45-59_HFD_lick_rate_at_cue_16.csv
- Fig 2/Fig 2f-j Supp Fig2b/45-59_HFD_lick_rate_at_cue_17.csv
- Fig 2/Fig 2f-j Supp Fig2b/45-59_HFD_lick_rate_at_cue_18.csv
- Fig 2/Fig 2f-j Supp Fig2b/45-59_HFD_lick_rate_at_cue_19.csv
- Fig 2/Fig 2f-j Supp Fig2b/45-59_HFD_lick_rate_at_cue_2.csv
- Fig 2/Fig 2f-j Supp Fig2b/45-59_HFD_lick_rate_at_cue_20.csv
- Fig 2/Fig 2f-j Supp Fig2b/45-59_HFD_lick_rate_at_cue_21.csv
- Fig 2/Fig 2f-j Supp Fig2b/45-59_HFD_lick_rate_at_cue_22.csv
- Fig 2/Fig 2f-j Supp Fig2b/45-59_HFD_lick_rate_at_cue_23.csv
- Fig 2/Fig 2f-j Supp Fig2b/45-59_HFD_lick_rate_at_cue_3.csv
- Fig 2/Fig 2f-j Supp Fig2b/45-59_HFD_lick_rate_at_cue_4.csv
- Fig 2/Fig 2f-j Supp Fig2b/45-59_HFD_lick_rate_at_cue_5.csv
- Fig 2/Fig 2f-j Supp Fig2b/45-59_HFD_lick_rate_at_cue_6.csv
- Fig 2/Fig 2f-j Supp Fig2b/45-59_HFD_lick_rate_at_cue_7.csv
- Fig 2/Fig 2f-j Supp Fig2b/45-59_HFD_lick_rate_at_cue_8.csv
- Fig 2/Fig 2f-j Supp Fig2b/45-59_HFD_lick_rate_at_cue_9.csv
- Fig 2/Fig 2f-j Supp Fig2b/45-59_NCD_lick_rate_at_cue_1.csv
- Fig 2/Fig 2f-j Supp Fig2b/45-59_NCD_lick_rate_at_cue_10.csv
- Fig 2/Fig 2f-j Supp Fig2b/45-59_NCD_lick_rate_at_cue_2.csv
- Fig 2/Fig 2f-j Supp Fig2b/45-59_NCD_lick_rate_at_cue_3.csv
- Fig 2/Fig 2f-j Supp Fig2b/45-59_NCD_lick_rate_at_cue_4.csv
- Fig 2/Fig 2f-j Supp Fig2b/45-59_NCD_lick_rate_at_cue_5.csv
- Fig 2/Fig 2f-j Supp Fig2b/45-59_NCD_lick_rate_at_cue_6.csv
- Fig 2/Fig 2f-j Supp Fig2b/45-59_NCD_lick_rate_at_cue_7.csv
- Fig 2/Fig 2f-j Supp Fig2b/45-59_NCD_lick_rate_at_cue_8.csv
- Fig 2/Fig 2f-j Supp Fig2b/45-59_NCD_lick_rate_at_cue_9.csv
- Fig 2/Fig 2f-j Supp Fig2b/60-74_HFD_lick_rate_at_cue_1.csv
- Fig 2/Fig 2f-j Supp Fig2b/60-74_HFD_lick_rate_at_cue_2.csv
- Fig 2/Fig 2f-j Supp Fig2b/60-74_HFD_lick_rate_at_cue_3.csv
- Fig 2/Fig 2f-j Supp Fig2b/60-74_HFD_lick_rate_at_cue_4.csv
[truncated: 171 more entries]
