# Supplementary material for: Obesity dysregulates feeding-evoked response dynamics in hypothalamic satiety neurons
Source: Sci Rep. 2025 Oct 14;15:35837. doi: 10.1038/s41598-025-19800-2 (PMC12521569; doi:10.1038/s41598-025-19800-2)
Supplement: Supplementary file 3 — Supplementary Material 3. [file 41598_2025_19800_MOESM3_ESM.zip › Fig 2/Fig 2a/HFD_MPK180_response_to_ensure_1.csv]

1.330978431905293	1.0971453477885211	0.9697628230111712	1.3310090611798104	0.892548279566944	1.0990147172323115	0.931858196369371	1.482188939274643	1.3330981280555396	1.793148566411566
