# Supplementary material for: Obesity dysregulates feeding-evoked response dynamics in hypothalamic satiety neurons
Source: Sci Rep. 2025 Oct 14;15:35837. doi: 10.1038/s41598-025-19800-2 (PMC12521569; doi:10.1038/s41598-025-19800-2)
Supplement: Supplementary file 3 — Supplementary Material 3. [file 41598_2025_19800_MOESM3_ESM.zip › Fig 2/Fig 2a/HFD_MPK180_response_to_ensure_2.csv]

0.6423464899722002	0.6006274111012909	0.5203093918444756	0.42897205416796796	0.7187671830156519	0.45723341537514467	0.6291879025498576	0.5634451387189628	0.7922589926601816	0.2914981029611899	0.8817057267209595
