# Supplementary material for: Obesity dysregulates feeding-evoked response dynamics in hypothalamic satiety neurons
Source: Sci Rep. 2025 Oct 14;15:35837. doi: 10.1038/s41598-025-19800-2 (PMC12521569; doi:10.1038/s41598-025-19800-2)
Supplement: Supplementary file 3 — Supplementary Material 3. [file 41598_2025_19800_MOESM3_ESM.zip › Fig 2/Fig 2a/HFD_MPK180_response_to_ensure_3.csv]

0.9741600903556289	0.715823646106289	1.4252064446684218	1.6886950517244075	1.1141772088812132	2.122818860240331	1.4000628816324108	1.6200798070920517	1.3681270585249847	1.6562909936457644
