# Supplementary material for: Obesity dysregulates feeding-evoked response dynamics in hypothalamic satiety neurons
Source: Sci Rep. 2025 Oct 14;15:35837. doi: 10.1038/s41598-025-19800-2 (PMC12521569; doi:10.1038/s41598-025-19800-2)
Supplement: Supplementary file 3 — Supplementary Material 3. [file 41598_2025_19800_MOESM3_ESM.zip › Fig 2/Fig 2a/HFD_MPK180_response_to_ensure_4.csv]

0.4256478328682009	0.588613700988536	0.32125185387831035	0.39938119742901557	0.1695314484221122	0.339833962534897	0.028990754407522218	0.257763373879303	0.2117730028462012	0.10226720523725012	0.6462453973322434
