# Supplementary material for: Obesity dysregulates feeding-evoked response dynamics in hypothalamic satiety neurons
Source: Sci Rep. 2025 Oct 14;15:35837. doi: 10.1038/s41598-025-19800-2 (PMC12521569; doi:10.1038/s41598-025-19800-2)
Supplement: Supplementary file 3 — Supplementary Material 3. [file 41598_2025_19800_MOESM3_ESM.zip › Fig 2/Fig 2a/HFD_MPK180_response_to_ensure_5.csv]

1.5640746679649307	1.2469448657500677	0.8563508427400656	1.1045295583420796	1.3558051515403042	1.5398848430083727	1.7917707172691135	1.7439061224936598	1.1788094572863947
