# Supplementary material for: Obesity dysregulates feeding-evoked response dynamics in hypothalamic satiety neurons
Source: Sci Rep. 2025 Oct 14;15:35837. doi: 10.1038/s41598-025-19800-2 (PMC12521569; doi:10.1038/s41598-025-19800-2)
Supplement: Supplementary file 3 — Supplementary Material 3. [file 41598_2025_19800_MOESM3_ESM.zip › Fig 2/Fig 2a/HFD_MPK180_response_to_ensure_7.csv]

1.1193171980465504	1.086761698458149	1.3538038827064651	1.1808641743004018	0.4103684323539517	0.9708947949241565	1.246025326675462	2.731424851852415
