# Supplementary material for: Obesity dysregulates feeding-evoked response dynamics in hypothalamic satiety neurons
Source: Sci Rep. 2025 Oct 14;15:35837. doi: 10.1038/s41598-025-19800-2 (PMC12521569; doi:10.1038/s41598-025-19800-2)
Supplement: Supplementary file 3 — Supplementary Material 3. [file 41598_2025_19800_MOESM3_ESM.zip › Fig 2/Fig 2a/HFD_MPK180_response_to_ensure_8.csv]

0.5941425558597981	0.5008690635908335	0.33974450017141816	0.6750638841291735	0.5865411949487247	0.4872534036289632	0.8893688818301493	0.965676088707147	0.45412171335145735	0.8553119406528806	0.5833936709022882
