# Supplementary material for: Obesity dysregulates feeding-evoked response dynamics in hypothalamic satiety neurons
Source: Sci Rep. 2025 Oct 14;15:35837. doi: 10.1038/s41598-025-19800-2 (PMC12521569; doi:10.1038/s41598-025-19800-2)
Supplement: Supplementary file 3 — Supplementary Material 3. [file 41598_2025_19800_MOESM3_ESM.zip › Fig 2/Fig 2a/HFD_MPK181_response_to_ensure_1.csv]

0.6562884846869059	0.6978215364848578	0.6562687634180537	0.07833556141852022	1.1222487355942028	0.6038098976902877	0.9544255266894769	0.7667568510205568	1.0041820735717695	0.5308057153558499	1.0527289749438475	1.1785599071403527	1.4032675668321122	1.2551087450064993	0.4853333012788861	0.827078599798758
