# Supplementary material for: Obesity dysregulates feeding-evoked response dynamics in hypothalamic satiety neurons
Source: Sci Rep. 2025 Oct 14;15:35837. doi: 10.1038/s41598-025-19800-2 (PMC12521569; doi:10.1038/s41598-025-19800-2)
Supplement: Supplementary file 3 — Supplementary Material 3. [file 41598_2025_19800_MOESM3_ESM.zip › Fig 2/Fig 2a/HFD_MPK181_response_to_ensure_10.csv]

0.5926533223009711	0.7422098732646709	0.3454443204366716	0.6957008275407398	0.1706649946203124	0.7132748724072199	0.17196968141828345	0.3144688998135375	0.14341777978907527	0.16902128642134243	0.20323314065443135	0.24199835527732666	0.0044137962508861706	0.08006440355139958	-0.010216191616205472	0.2754588155224792
