# Supplementary material for: Obesity dysregulates feeding-evoked response dynamics in hypothalamic satiety neurons
Source: Sci Rep. 2025 Oct 14;15:35837. doi: 10.1038/s41598-025-19800-2 (PMC12521569; doi:10.1038/s41598-025-19800-2)
Supplement: Supplementary file 3 — Supplementary Material 3. [file 41598_2025_19800_MOESM3_ESM.zip › Fig 2/Fig 2a/HFD_MPK181_response_to_ensure_2.csv]

0.5889402134698913	1.4609751837675191	0.7290904149038244	1.2406359376278235	0.1690822592157454	1.2657262842999653	0.7137512634747137	0.8012851666913369	0.7387717034728399	0.9425226684104219	1.4650177825138575	0.7032952172016369	1.2693062787323113	1.2311711271950778	0.9520548170149787
