# Supplementary material for: Obesity dysregulates feeding-evoked response dynamics in hypothalamic satiety neurons
Source: Sci Rep. 2025 Oct 14;15:35837. doi: 10.1038/s41598-025-19800-2 (PMC12521569; doi:10.1038/s41598-025-19800-2)
Supplement: Supplementary file 3 — Supplementary Material 3. [file 41598_2025_19800_MOESM3_ESM.zip › Fig 2/Fig 2a/HFD_MPK181_response_to_ensure_3.csv]

1.929694522805773	1.0163862556608136	1.2216690502160987	1.254965665051094	1.2349617113177243	1.0268329904615758	1.9386432453572109	1.0132133136623285	2.1129702002567687	1.8855583363306423	1.1759467713951974
