# Supplementary material for: Obesity dysregulates feeding-evoked response dynamics in hypothalamic satiety neurons
Source: Sci Rep. 2025 Oct 14;15:35837. doi: 10.1038/s41598-025-19800-2 (PMC12521569; doi:10.1038/s41598-025-19800-2)
Supplement: Supplementary file 3 — Supplementary Material 3. [file 41598_2025_19800_MOESM3_ESM.zip › Fig 2/Fig 2a/HFD_MPK181_response_to_ensure_4.csv]

0.9528205814256202	0.49368609806914676	0.5524653187098701	0.26372681074097404	0.3683853919971184	0.7058202036667021	0.3297078280822391	0.3012013296336604	0.04168548094126277	0.3042274197969897	0.6909056801892087	1.1456001496549586	0.6350228646643286	0.8305890777153515	0.8105813251428466
