# Supplementary material for: Obesity dysregulates feeding-evoked response dynamics in hypothalamic satiety neurons
Source: Sci Rep. 2025 Oct 14;15:35837. doi: 10.1038/s41598-025-19800-2 (PMC12521569; doi:10.1038/s41598-025-19800-2)
Supplement: Supplementary file 3 — Supplementary Material 3. [file 41598_2025_19800_MOESM3_ESM.zip › Fig 2/Fig 2a/HFD_MPK181_response_to_ensure_5.csv]

1.4186420022835193	0.48530870200967885	0.9414251343373768	0.6792372565535341	0.1947197836321156	1.2832395682697402	1.3311270428359392	0.6365859869968669	1.6052675129684446	1.1311521191672456	0.5611262073992589	0.8953238781370867	1.1107660840587648	1.0363148469534147	0.4998273880807177
