# Supplementary material for: Obesity dysregulates feeding-evoked response dynamics in hypothalamic satiety neurons
Source: Sci Rep. 2025 Oct 14;15:35837. doi: 10.1038/s41598-025-19800-2 (PMC12521569; doi:10.1038/s41598-025-19800-2)
Supplement: Supplementary file 3 — Supplementary Material 3. [file 41598_2025_19800_MOESM3_ESM.zip › Fig 2/Fig 2a/HFD_MPK181_response_to_ensure_6.csv]

0.207979207817246	0.1993014047950469	0.19744273313870023	0.1984943790974267	0.48532808626062585	0.2323642796310048	0.3692561066892198	0.4976471636252313	0.9044425133911439	0.5615729320324997	0.7212873343999895
