# Supplementary material for: Obesity dysregulates feeding-evoked response dynamics in hypothalamic satiety neurons
Source: Sci Rep. 2025 Oct 14;15:35837. doi: 10.1038/s41598-025-19800-2 (PMC12521569; doi:10.1038/s41598-025-19800-2)
Supplement: Supplementary file 3 — Supplementary Material 3. [file 41598_2025_19800_MOESM3_ESM.zip › Fig 2/Fig 2a/HFD_MPK181_response_to_ensure_7.csv]

1.3841493250029326	0.9400705573479557	0.7600716030762635	0.8729483995493371	0.8389333340743634	1.2190265651217636	1.0489077488494025	1.178231686814287	1.7177390895523323	0.31979014728480026	1.3858645968704317	-0.19794401780298101	0.9102750202788912	0.21040899223225873	0.5050413655807875
