# Supplementary material for: Obesity dysregulates feeding-evoked response dynamics in hypothalamic satiety neurons
Source: Sci Rep. 2025 Oct 14;15:35837. doi: 10.1038/s41598-025-19800-2 (PMC12521569; doi:10.1038/s41598-025-19800-2)
Supplement: Supplementary file 3 — Supplementary Material 3. [file 41598_2025_19800_MOESM3_ESM.zip › Fig 2/Fig 2a/HFD_MPK181_response_to_ensure_8.csv]

1.2014600605068275	1.2841756390430195	0.35073803016741223	0.5026682001527668	0.8902227853007784	0.13772126590447575	0.6245166771741456	0.7960001767691752	0.7892896380054031	0.4651469316221662	0.6910764450380749	0.7998886135328241	0.9757883353268731	0.23714104757633048
