# Supplementary material for: Obesity dysregulates feeding-evoked response dynamics in hypothalamic satiety neurons
Source: Sci Rep. 2025 Oct 14;15:35837. doi: 10.1038/s41598-025-19800-2 (PMC12521569; doi:10.1038/s41598-025-19800-2)
Supplement: Supplementary file 3 — Supplementary Material 3. [file 41598_2025_19800_MOESM3_ESM.zip › Fig 2/Fig 2a/HFD_MPK181_response_to_ensure_9.csv]

1.0235503916122966	1.4337189444528549	0.6547152166796977	0.6821214506713511	0.9991653018067407	0.989896095371748	0.6261225805489394	0.9462808650329538	0.4648572772523349	1.3908673256006825	0.9822889894889935	0.4272078554206563	0.6761556815066654	0.4244564716372417	0.367838339910035	0.9824703371212244
