# Supplementary material for: Obesity dysregulates feeding-evoked response dynamics in hypothalamic satiety neurons
Source: Sci Rep. 2025 Oct 14;15:35837. doi: 10.1038/s41598-025-19800-2 (PMC12521569; doi:10.1038/s41598-025-19800-2)
Supplement: Supplementary file 3 — Supplementary Material 3. [file 41598_2025_19800_MOESM3_ESM.zip › Fig 2/Fig 2a/HFD_MPK182_response_to_ensure_1.csv]

0.6398220868057393	0.2330526833153969	0.7746695499735629	0.3822205421914638	0.0484463147949713	0.7942114814330173	0.3606348015958055	0.29526181108501665	0.5814164293262359	1.0901733784564926	0.5776193946576107	0.35233979165064944	1.056859308157528	1.4262573501197113	1.1405086388589933	0.7022787899300255	1.6233026233834262
