# Supplementary material for: Obesity dysregulates feeding-evoked response dynamics in hypothalamic satiety neurons
Source: Sci Rep. 2025 Oct 14;15:35837. doi: 10.1038/s41598-025-19800-2 (PMC12521569; doi:10.1038/s41598-025-19800-2)
Supplement: Supplementary file 3 — Supplementary Material 3. [file 41598_2025_19800_MOESM3_ESM.zip › Fig 2/Fig 2a/HFD_MPK182_response_to_ensure_4.csv]

0.4173929702220788	0.7190359991252248	0.682038532745092	0.5623900888764369	0.7410784540154018	0.3541129514376791	0.5868745895590558	1.0950552581601045	0.5315231790543872	0.8487604238854589	0.6638946482854122	0.40987344803247766
