# Supplementary material for: Obesity dysregulates feeding-evoked response dynamics in hypothalamic satiety neurons
Source: Sci Rep. 2025 Oct 14;15:35837. doi: 10.1038/s41598-025-19800-2 (PMC12521569; doi:10.1038/s41598-025-19800-2)
Supplement: Supplementary file 3 — Supplementary Material 3. [file 41598_2025_19800_MOESM3_ESM.zip › Fig 2/Fig 2a/HFD_MPK182_response_to_ensure_5.csv]

0.5760922796951323	0.5414395595866386	0.4422388376212389	0.7676586938620057	0.8766983245417791	1.204191258205612	1.183232821047938	0.7690647096630523	0.9168809871339025	1.3446616942583778	0.6669033680931531	1.3654144973529676
