# Supplementary material for: Obesity dysregulates feeding-evoked response dynamics in hypothalamic satiety neurons
Source: Sci Rep. 2025 Oct 14;15:35837. doi: 10.1038/s41598-025-19800-2 (PMC12521569; doi:10.1038/s41598-025-19800-2)
Supplement: Supplementary file 3 — Supplementary Material 3. [file 41598_2025_19800_MOESM3_ESM.zip › Fig 2/Fig 2a/HFD_MPK182_response_to_ensure_6.csv]

0.4830509292295767	0.17579350231074534	0.49155054215502536	1.3847377459395847	0.8975473073506128	0.06134103988049674	0.6627979472130539	1.02788157731058	1.1109108629795963	1.5807799087771088	1.3993484017064837	1.54464131015975	1.3690903119890583	1.5565559384879055
