# Supplementary material for: Obesity dysregulates feeding-evoked response dynamics in hypothalamic satiety neurons
Source: Sci Rep. 2025 Oct 14;15:35837. doi: 10.1038/s41598-025-19800-2 (PMC12521569; doi:10.1038/s41598-025-19800-2)
Supplement: Supplementary file 3 — Supplementary Material 3. [file 41598_2025_19800_MOESM3_ESM.zip › Fig 2/Fig 2a/HFD_MPK182_response_to_ensure_7.csv]

1.8201438645973202	0.8740122996177873	1.0212103793739677	0.7156532213794584	1.623526178613718	1.2820074404577304	1.6235632944982066	2.4477946591551594	1.8933080757227283	0.994442587739407
