# Supplementary material for: Obesity dysregulates feeding-evoked response dynamics in hypothalamic satiety neurons
Source: Sci Rep. 2025 Oct 14;15:35837. doi: 10.1038/s41598-025-19800-2 (PMC12521569; doi:10.1038/s41598-025-19800-2)
Supplement: Supplementary file 3 — Supplementary Material 3. [file 41598_2025_19800_MOESM3_ESM.zip › Fig 2/Fig 2a/HFD_MPK182_response_to_ensure_8.csv]

1.5256380618066818	1.0224529279403856	0.6329349855765887	1.0689779054660349	1.5725828589419646	0.9793782537541931	0.8100131347692502	0.7318385406384948	0.7563244334900852	0.5834404509983295	0.6645791398583557
