# Supplementary material for: Obesity dysregulates feeding-evoked response dynamics in hypothalamic satiety neurons
Source: Sci Rep. 2025 Oct 14;15:35837. doi: 10.1038/s41598-025-19800-2 (PMC12521569; doi:10.1038/s41598-025-19800-2)
Supplement: Supplementary file 3 — Supplementary Material 3. [file 41598_2025_19800_MOESM3_ESM.zip › Fig 2/Fig 2a/HFD_MPK182_response_to_ensure_9.csv]

1.4874652614867858	0.2753777478063769	0.4203155348784241	0.268924938476645	0.6929750732457123	1.0278309718026206	1.1188607118789333	1.2102764656952574	1.528951439427268	0.7382393642004388
