# Supplementary material for: Obesity dysregulates feeding-evoked response dynamics in hypothalamic satiety neurons
Source: Sci Rep. 2025 Oct 14;15:35837. doi: 10.1038/s41598-025-19800-2 (PMC12521569; doi:10.1038/s41598-025-19800-2)
Supplement: Supplementary file 3 — Supplementary Material 3. [file 41598_2025_19800_MOESM3_ESM.zip › Fig 2/Fig 2a/HFD_MPK187_response_to_ensure_1.csv]

0.2879686362926611	0.44380934568691677	0.4043656833195771	0.4167166707955662	0.6404123946074828	0.39475099196764585	0.683377739114369	1.6290993445646187	0.7232006326148767	0.6218932500912929	1.2212641291007673
