# Supplementary material for: Obesity dysregulates feeding-evoked response dynamics in hypothalamic satiety neurons
Source: Sci Rep. 2025 Oct 14;15:35837. doi: 10.1038/s41598-025-19800-2 (PMC12521569; doi:10.1038/s41598-025-19800-2)
Supplement: Supplementary file 3 — Supplementary Material 3. [file 41598_2025_19800_MOESM3_ESM.zip › Fig 2/Fig 2a/HFD_MPK187_response_to_ensure_2.csv]

1.1204262537244527	1.122580834135255	1.0600986094428329	1.2110102309650468	1.1331308719416793	1.4859933279787352	1.6845189634793158	1.4978624845717217	2.05004145241395
