# Supplementary material for: Obesity dysregulates feeding-evoked response dynamics in hypothalamic satiety neurons
Source: Sci Rep. 2025 Oct 14;15:35837. doi: 10.1038/s41598-025-19800-2 (PMC12521569; doi:10.1038/s41598-025-19800-2)
Supplement: Supplementary file 3 — Supplementary Material 3. [file 41598_2025_19800_MOESM3_ESM.zip › Fig 2/Fig 2a/HFD_MPK187_response_to_ensure_3.csv]

1.2768106562648869	1.80266499543762	1.080078940495134	1.1317400881848958	1.2622465098147866	0.9989647796978002	1.4535782734834612	1.3155648608900925	1.0668730003442626	1.1171566802615822	1.8603914428958876	1.3529402502257528
