# Supplementary material for: Obesity dysregulates feeding-evoked response dynamics in hypothalamic satiety neurons
Source: Sci Rep. 2025 Oct 14;15:35837. doi: 10.1038/s41598-025-19800-2 (PMC12521569; doi:10.1038/s41598-025-19800-2)
Supplement: Supplementary file 3 — Supplementary Material 3. [file 41598_2025_19800_MOESM3_ESM.zip › Fig 2/Fig 2a/HFD_MPK187_response_to_ensure_4.csv]

0.591150355499256	1.094651253835447	0.7286794737563033	0.9784562012702779	1.2241315875648273	0.8318402036247008	0.8536846297819224	1.2168774345105062	1.1464320318782406	1.0654157915099483	0.9386740458071235	1.110591218707772
