# Supplementary material for: Obesity dysregulates feeding-evoked response dynamics in hypothalamic satiety neurons
Source: Sci Rep. 2025 Oct 14;15:35837. doi: 10.1038/s41598-025-19800-2 (PMC12521569; doi:10.1038/s41598-025-19800-2)
Supplement: Supplementary file 3 — Supplementary Material 3. [file 41598_2025_19800_MOESM3_ESM.zip › Fig 2/Fig 2a/HFD_MPK187_response_to_ensure_5.csv]

1.5643540963202676	0.6573718643725972	1.1638696533554973	0.923690315231344	0.8915258887960246	1.3694413953697402	0.968816950796431	0.991262309795912	1.4240970062648686	1.5761139272241955
