# Supplementary material for: Obesity dysregulates feeding-evoked response dynamics in hypothalamic satiety neurons
Source: Sci Rep. 2025 Oct 14;15:35837. doi: 10.1038/s41598-025-19800-2 (PMC12521569; doi:10.1038/s41598-025-19800-2)
Supplement: Supplementary file 3 — Supplementary Material 3. [file 41598_2025_19800_MOESM3_ESM.zip › Fig 2/Fig 2a/HFD_MPK187_response_to_ensure_6.csv]

0.8419311616295742	0.7274939588957465	0.6157543351607588	1.1524098325547365	0.39049411296133346	0.6207300972289012	0.8039070749818832	1.2284642890981938	0.9352965046175621	0.9189124824401951	1.7054387597702425
