# Supplementary material for: Obesity dysregulates feeding-evoked response dynamics in hypothalamic satiety neurons
Source: Sci Rep. 2025 Oct 14;15:35837. doi: 10.1038/s41598-025-19800-2 (PMC12521569; doi:10.1038/s41598-025-19800-2)
Supplement: Supplementary file 3 — Supplementary Material 3. [file 41598_2025_19800_MOESM3_ESM.zip › Fig 2/Fig 2a/HFD_MPK187_response_to_ensure_7.csv]

1.1181113643045149	1.302808010316521	0.442774990832003	0.7075363235152716	1.1132145210080413	0.864697849147751	0.46688260251948427	1.2030180916931368	1.1586633498555865	0.7387696044067127
