# Supplementary material for: Obesity dysregulates feeding-evoked response dynamics in hypothalamic satiety neurons
Source: Sci Rep. 2025 Oct 14;15:35837. doi: 10.1038/s41598-025-19800-2 (PMC12521569; doi:10.1038/s41598-025-19800-2)
Supplement: Supplementary file 3 — Supplementary Material 3. [file 41598_2025_19800_MOESM3_ESM.zip › Fig 2/Fig 2a/HFD_MPK187_response_to_ensure_8.csv]

0.714997292309769	0.40016716440707567	0.5426256353054619	0.8280840586322734	1.0098172660782265	0.8195440559135326	1.2290220715533422	0.9311604173183369
