# Supplementary material for: Obesity dysregulates feeding-evoked response dynamics in hypothalamic satiety neurons
Source: Sci Rep. 2025 Oct 14;15:35837. doi: 10.1038/s41598-025-19800-2 (PMC12521569; doi:10.1038/s41598-025-19800-2)
Supplement: Supplementary file 3 — Supplementary Material 3. [file 41598_2025_19800_MOESM3_ESM.zip › Fig 2/Fig 2a/HFD_MPK188_response_to_ensure_2.csv]

1.5958614223444225	1.551851876129673	1.5132827891425369	1.4615891575439515	2.0054760773071925	1.6853750269651484	2.9804326004123114	1.7492920886930985	2.4410708366535636	1.396598828300451	1.6989556837520352
