# Supplementary material for: Obesity dysregulates feeding-evoked response dynamics in hypothalamic satiety neurons
Source: Sci Rep. 2025 Oct 14;15:35837. doi: 10.1038/s41598-025-19800-2 (PMC12521569; doi:10.1038/s41598-025-19800-2)
Supplement: Supplementary file 3 — Supplementary Material 3. [file 41598_2025_19800_MOESM3_ESM.zip › Fig 2/Fig 2a/HFD_MPK188_response_to_ensure_3.csv]

1.0326817105909707	1.6033836546802025	1.8906144539475656	1.3103481526148921	1.7009280056679472	1.8864305849985843	1.6585070540657803	2.1121215192661995	2.084238443359979	2.0547083640668315
