# Supplementary material for: Obesity dysregulates feeding-evoked response dynamics in hypothalamic satiety neurons
Source: Sci Rep. 2025 Oct 14;15:35837. doi: 10.1038/s41598-025-19800-2 (PMC12521569; doi:10.1038/s41598-025-19800-2)
Supplement: Supplementary file 3 — Supplementary Material 3. [file 41598_2025_19800_MOESM3_ESM.zip › Fig 2/Fig 2a/HFD_MPK188_response_to_ensure_5.csv]

0.7351451898117175	1.2448173120850736	1.2424570743774825	1.3274042871516847	1.4484829878245593	1.118674173707587	1.080941340222573	1.4993717918716665	1.580933542965154
