# Supplementary material for: Obesity dysregulates feeding-evoked response dynamics in hypothalamic satiety neurons
Source: Sci Rep. 2025 Oct 14;15:35837. doi: 10.1038/s41598-025-19800-2 (PMC12521569; doi:10.1038/s41598-025-19800-2)
Supplement: Supplementary file 3 — Supplementary Material 3. [file 41598_2025_19800_MOESM3_ESM.zip › Fig 2/Fig 2a/HFD_MPK190_response_to_ensure_3.csv]

0.6363518941310724	0.30502143704790036	0.5685265022631049	0.835159470094718	0.4381984334520844	0.7779104011586733	0.48647917272936947	0.8634278703476548	0.9079697318684344	1.2026178243217032	1.0126391730668982	0.7024139002780503	1.5189201715428822	1.0309002041687858
