# Supplementary material for: Obesity dysregulates feeding-evoked response dynamics in hypothalamic satiety neurons
Source: Sci Rep. 2025 Oct 14;15:35837. doi: 10.1038/s41598-025-19800-2 (PMC12521569; doi:10.1038/s41598-025-19800-2)
Supplement: Supplementary file 3 — Supplementary Material 3. [file 41598_2025_19800_MOESM3_ESM.zip › Fig 2/Fig 2a/HFD_MPK190_response_to_ensure_4.csv]

0.5358137037618779	0.011326063746642445	-0.2305612531397911	0.4875813053678867	0.6905500476128497	0.6447704577171721	1.084160978525634	1.4064478172207022	1.64208115631725	1.129088538329017	1.8230713240127723
