# Supplementary material for: Obesity dysregulates feeding-evoked response dynamics in hypothalamic satiety neurons
Source: Sci Rep. 2025 Oct 14;15:35837. doi: 10.1038/s41598-025-19800-2 (PMC12521569; doi:10.1038/s41598-025-19800-2)
Supplement: Supplementary file 3 — Supplementary Material 3. [file 41598_2025_19800_MOESM3_ESM.zip › Fig 2/Fig 2a/HFD_MPK191_response_to_ensure_1.csv]

2.2748606747680533	1.9790766123508945	1.7891186836226658	1.804727065699062	1.9828689975842662	1.8759547963153707	2.0292639679679683	2.2682965631956535	2.4154878084359863	2.7989198243201794	3.0508934747806995	3.203079902945042
