# Supplementary material for: Obesity dysregulates feeding-evoked response dynamics in hypothalamic satiety neurons
Source: Sci Rep. 2025 Oct 14;15:35837. doi: 10.1038/s41598-025-19800-2 (PMC12521569; doi:10.1038/s41598-025-19800-2)
Supplement: Supplementary file 3 — Supplementary Material 3. [file 41598_2025_19800_MOESM3_ESM.zip › Fig 2/Fig 2a/HFD_MPK191_response_to_ensure_3.csv]

1.528519194741927	1.1678351051882419	0.9437522088890844	1.0066051588174987	1.2014412661344498	0.9668915853568404	1.0488889885396873	1.6809601483403065	1.8946734389743511
