# Supplementary material for: Obesity dysregulates feeding-evoked response dynamics in hypothalamic satiety neurons
Source: Sci Rep. 2025 Oct 14;15:35837. doi: 10.1038/s41598-025-19800-2 (PMC12521569; doi:10.1038/s41598-025-19800-2)
Supplement: Supplementary file 3 — Supplementary Material 3. [file 41598_2025_19800_MOESM3_ESM.zip › Fig 2/Fig 2a/HFD_MPK191_response_to_ensure_4.csv]

1.5284332232210533	0.7285770421620972	0.9843446741634132	0.8970599777160162	0.9081766753563955	1.083790597876098	1.71318757397263	1.987985101581112	1.6567741230557556	1.6209282324766803	1.7460469097689857	1.3710987475665743	1.7508015522210911	1.6677676241482924	1.4822121306493017
