# Supplementary material for: Obesity dysregulates feeding-evoked response dynamics in hypothalamic satiety neurons
Source: Sci Rep. 2025 Oct 14;15:35837. doi: 10.1038/s41598-025-19800-2 (PMC12521569; doi:10.1038/s41598-025-19800-2)
Supplement: Supplementary file 3 — Supplementary Material 3. [file 41598_2025_19800_MOESM3_ESM.zip › Fig 2/Fig 2a/HFD_MPK191_response_to_ensure_6.csv]

0.8759075970321618	0.7674581571382955	0.5768607862657078	0.832735883953134	0.7867662311983024	1.0534800639436936	0.9696004377775378	1.186761853226345	0.9296851002211591	1.7183207757090488	1.4966223150766822	1.539600350309612
