# Supplementary material for: Obesity dysregulates feeding-evoked response dynamics in hypothalamic satiety neurons
Source: Sci Rep. 2025 Oct 14;15:35837. doi: 10.1038/s41598-025-19800-2 (PMC12521569; doi:10.1038/s41598-025-19800-2)
Supplement: Supplementary file 3 — Supplementary Material 3. [file 41598_2025_19800_MOESM3_ESM.zip › Fig 2/Fig 2a/HFD_MPK191_response_to_ensure_7.csv]

0.6109741500600878	0.5862116027685786	0.6276222923692838	0.5532850912665953	0.6506318653696741	0.7233455613398181	0.5929471160737843	0.9538842646589561	0.7607261139426601	1.0728636639953422	0.9273244066967521	1.2837839876348713
