# Supplementary material for: Obesity dysregulates feeding-evoked response dynamics in hypothalamic satiety neurons
Source: Sci Rep. 2025 Oct 14;15:35837. doi: 10.1038/s41598-025-19800-2 (PMC12521569; doi:10.1038/s41598-025-19800-2)
Supplement: Supplementary file 3 — Supplementary Material 3. [file 41598_2025_19800_MOESM3_ESM.zip › Fig 2/Fig 2a/HFD_MPK191_response_to_ensure_8.csv]

0.4464453339421334	0.7341038077936393	0.38017373486926803	0.5368716246703344	0.7099507224751331	0.6879003744883396	0.6011281863218065	0.6492296889355934	0.57830708446497	0.911936372359396	1.2064404395474049	0.8977488009221659	1.1880221673885338	1.4433130163931782	0.9276074823341982
