# Supplementary material for: Obesity dysregulates feeding-evoked response dynamics in hypothalamic satiety neurons
Source: Sci Rep. 2025 Oct 14;15:35837. doi: 10.1038/s41598-025-19800-2 (PMC12521569; doi:10.1038/s41598-025-19800-2)
Supplement: Supplementary file 3 — Supplementary Material 3. [file 41598_2025_19800_MOESM3_ESM.zip › Fig 2/Fig 2a/NCD_MPK172_response_to_ensure_1.csv]

-0.24733994484393013	1.0767021327348396	1.1509292881150828	-0.04324778076822826	0.16441586255278778	0.02612936837684312	0.6598230911690948	0.5731814481429189	1.0523787174434864	0.5641656865825682
