# Supplementary material for: Obesity dysregulates feeding-evoked response dynamics in hypothalamic satiety neurons
Source: Sci Rep. 2025 Oct 14;15:35837. doi: 10.1038/s41598-025-19800-2 (PMC12521569; doi:10.1038/s41598-025-19800-2)
Supplement: Supplementary file 3 — Supplementary Material 3. [file 41598_2025_19800_MOESM3_ESM.zip › Fig 2/Fig 2a/NCD_MPK172_response_to_ensure_2.csv]

0.10950624064528233	-0.28556697500588096	-0.3199609476438854	-0.2784218969906918	-0.3034152827118719	-0.5912507637464983	-0.5816542165714037	-0.6370004686157279	-0.7660901756924303	-0.5947611561182609	-0.45668152232233483	-0.719542223879485	-0.5694792378584556	0.4579476521496126	-0.13974745848547615	-0.41940469454125984	0.08329754523526293
