# Supplementary material for: Obesity dysregulates feeding-evoked response dynamics in hypothalamic satiety neurons
Source: Sci Rep. 2025 Oct 14;15:35837. doi: 10.1038/s41598-025-19800-2 (PMC12521569; doi:10.1038/s41598-025-19800-2)
Supplement: Supplementary file 3 — Supplementary Material 3. [file 41598_2025_19800_MOESM3_ESM.zip › Fig 2/Fig 2a/NCD_MPK172_response_to_ensure_3.csv]

-0.2990595380026049	-0.40877167988468066	-0.23766693054996288	-0.2954024129408829	-0.21802866701662665	-0.13305217509709294	-0.3271445393371167	-0.2010704760550112	-0.24615174517656352	-0.24705424202454368	-0.3282798800693837	0.543012315966475	0.6690989578724464	0.36473400553438234	0.6491384566159728	0.7779630107739435	-0.22130323833316878
