# Supplementary material for: Obesity dysregulates feeding-evoked response dynamics in hypothalamic satiety neurons
Source: Sci Rep. 2025 Oct 14;15:35837. doi: 10.1038/s41598-025-19800-2 (PMC12521569; doi:10.1038/s41598-025-19800-2)
Supplement: Supplementary file 3 — Supplementary Material 3. [file 41598_2025_19800_MOESM3_ESM.zip › Fig 2/Fig 2a/NCD_MPK172_response_to_ensure_4.csv]

-0.021812080547297157	-0.1277669677665562	-0.22742695910480695	-0.3787208037352804	-0.18010066407891573	-0.07161614030263035	-0.0926278096297051	0.35633588566020385	0.012947943068308904	0.5411254849003471	0.4063629693379266	0.8636310737573714	0.9767511230428129	0.30641941437247033	0.7108377812525529	1.2373461289868064	1.0807747332477358	1.428073234078305
