# Supplementary material for: Obesity dysregulates feeding-evoked response dynamics in hypothalamic satiety neurons
Source: Sci Rep. 2025 Oct 14;15:35837. doi: 10.1038/s41598-025-19800-2 (PMC12521569; doi:10.1038/s41598-025-19800-2)
Supplement: Supplementary file 3 — Supplementary Material 3. [file 41598_2025_19800_MOESM3_ESM.zip › Fig 2/Fig 2a/NCD_MPK172_response_to_ensure_5.csv]

0.16601081025587458	-0.052951000619119185	-0.16314262737370633	0.24669302895765216	-0.19892343250262354	0.3079965571392554	0.5214763480647894	0.3558179677542463	0.6393111652783221	0.618996648402019	0.4111693425477849	0.5425292892243203	0.4911019065232409	0.5066171362607974
