# Supplementary material for: Obesity dysregulates feeding-evoked response dynamics in hypothalamic satiety neurons
Source: Sci Rep. 2025 Oct 14;15:35837. doi: 10.1038/s41598-025-19800-2 (PMC12521569; doi:10.1038/s41598-025-19800-2)
Supplement: Supplementary file 3 — Supplementary Material 3. [file 41598_2025_19800_MOESM3_ESM.zip › Fig 2/Fig 2a/NCD_MPK172_response_to_ensure_6.csv]

-0.09845928326430717	-0.30722680968889354	0.3407383003805673	-0.029562261984240744	-0.018805736140785977	-0.02554347125132934	0.17727464722169442	0.4505591015526697	0.9302873770381332	0.45751723229875374	0.9261481759930303	0.35844488858778417	0.25086152885668245	0.659606187682372	0.9862668896653806
