# Supplementary material for: Obesity dysregulates feeding-evoked response dynamics in hypothalamic satiety neurons
Source: Sci Rep. 2025 Oct 14;15:35837. doi: 10.1038/s41598-025-19800-2 (PMC12521569; doi:10.1038/s41598-025-19800-2)
Supplement: Supplementary file 3 — Supplementary Material 3. [file 41598_2025_19800_MOESM3_ESM.zip › Fig 2/Fig 2a/NCD_MPK172_response_to_ensure_7.csv]

1.4004759497401278	-0.02574208177024937	0.6125172178854636	2.060748148713114	1.5383846034518684	0.2542075843205426	1.8110186383014544	2.5057130116127793	2.00352218960095	1.9525583571996261	2.7178211087888	2.479944780435143	2.4410348505090607
