# Supplementary material for: Obesity dysregulates feeding-evoked response dynamics in hypothalamic satiety neurons
Source: Sci Rep. 2025 Oct 14;15:35837. doi: 10.1038/s41598-025-19800-2 (PMC12521569; doi:10.1038/s41598-025-19800-2)
Supplement: Supplementary file 3 — Supplementary Material 3. [file 41598_2025_19800_MOESM3_ESM.zip › Fig 2/Fig 2a/NCD_MPK172_response_to_ensure_8.csv]

1.4025720598035902	-0.4478597828503953	0.24429122297532357	1.7711545341993655	1.4763355022609754	0.47593220790684754	0.7256838435909941	1.1885160560206776	1.1617212693012173	0.8160399961899479	0.6384470936321833
