# Supplementary material for: Obesity dysregulates feeding-evoked response dynamics in hypothalamic satiety neurons
Source: Sci Rep. 2025 Oct 14;15:35837. doi: 10.1038/s41598-025-19800-2 (PMC12521569; doi:10.1038/s41598-025-19800-2)
Supplement: Supplementary file 3 — Supplementary Material 3. [file 41598_2025_19800_MOESM3_ESM.zip › Fig 2/Fig 2a/NCD_MPK173_response_to_ensure_1.csv]

0.1882585530582755	-0.7219603867242841	-0.5093651223712653	-0.3762054076353226	-0.24249074026767214	0.6363027988543497	0.5063635297069746	0.1451334331594529	0.29206621736722616	0.7831611492874784	0.6820583345685908
