# Supplementary material for: Obesity dysregulates feeding-evoked response dynamics in hypothalamic satiety neurons
Source: Sci Rep. 2025 Oct 14;15:35837. doi: 10.1038/s41598-025-19800-2 (PMC12521569; doi:10.1038/s41598-025-19800-2)
Supplement: Supplementary file 3 — Supplementary Material 3. [file 41598_2025_19800_MOESM3_ESM.zip › Fig 2/Fig 2a/NCD_MPK173_response_to_ensure_2.csv]

-0.18227380012411304	-0.4943861412735596	-0.2864721341065155	0.6127388037616829	0.12190904526185439	-0.18005074376785926	0.41285909287825107	0.6547892500346101	0.7602987275398911	0.27343182490699286	0.2250709828517647	0.8010370549623106	0.234964226918794	0.11013167883617284	0.6311979778481701	1.007558814567761	0.7881600898315732
