# Supplementary material for: Obesity dysregulates feeding-evoked response dynamics in hypothalamic satiety neurons
Source: Sci Rep. 2025 Oct 14;15:35837. doi: 10.1038/s41598-025-19800-2 (PMC12521569; doi:10.1038/s41598-025-19800-2)
Supplement: Supplementary file 3 — Supplementary Material 3. [file 41598_2025_19800_MOESM3_ESM.zip › Fig 2/Fig 2a/NCD_MPK173_response_to_ensure_3.csv]

-0.1506913618169293	0.11601410656468514	0.28395888536919955	0.9021246675572072	0.5089151531199221	0.7370141112147556	0.5557043945456044	0.17387927574365683	0.8336480044949431
