# Supplementary material for: Obesity dysregulates feeding-evoked response dynamics in hypothalamic satiety neurons
Source: Sci Rep. 2025 Oct 14;15:35837. doi: 10.1038/s41598-025-19800-2 (PMC12521569; doi:10.1038/s41598-025-19800-2)
Supplement: Supplementary file 3 — Supplementary Material 3. [file 41598_2025_19800_MOESM3_ESM.zip › Fig 2/Fig 2a/NCD_MPK173_response_to_ensure_4.csv]

-0.41717543391663126	-0.5950115144642877	0.3268969379479494	0.040018892526816584	0.5005504950118144	-0.05348558594674572	0.04683079409006807	0.6963520230971564	0.7857359525002747	0.7804266665513306	0.33824018192333766	0.552174204820308	0.396890589421354	0.6857276442978915
