# Supplementary material for: Obesity dysregulates feeding-evoked response dynamics in hypothalamic satiety neurons
Source: Sci Rep. 2025 Oct 14;15:35837. doi: 10.1038/s41598-025-19800-2 (PMC12521569; doi:10.1038/s41598-025-19800-2)
Supplement: Supplementary file 3 — Supplementary Material 3. [file 41598_2025_19800_MOESM3_ESM.zip › Fig 2/Fig 2a/NCD_MPK173_response_to_ensure_5.csv]

-0.5946516300048437	-0.6584173105261082	-0.09501524903957351	0.06194010630959075	-0.4098736480453331	0.3090702892316911	0.013334632693867254	0.3780411871362535	0.08529338151371788	0.6943695823010165	0.8874787769690521	0.4158202460709616	0.6896706171297251	0.684451865356205	0.9134188064799883	1.556849926301633
