# Supplementary material for: Obesity dysregulates feeding-evoked response dynamics in hypothalamic satiety neurons
Source: Sci Rep. 2025 Oct 14;15:35837. doi: 10.1038/s41598-025-19800-2 (PMC12521569; doi:10.1038/s41598-025-19800-2)
Supplement: Supplementary file 3 — Supplementary Material 3. [file 41598_2025_19800_MOESM3_ESM.zip › Fig 2/Fig 2a/NCD_MPK173_response_to_ensure_6.csv]

-0.3602832642097842	0.8284486594253592	0.41030159770482716	0.03118203976915217	0.43636088521526195	0.012387425045051392	0.048332739947735834	0.6472219276347032	0.6913039393457255	0.8419929030691679	0.5050948817229968	1.0566012053534457	0.7759606768647815	0.6840249464765772
