# Supplementary material for: Obesity dysregulates feeding-evoked response dynamics in hypothalamic satiety neurons
Source: Sci Rep. 2025 Oct 14;15:35837. doi: 10.1038/s41598-025-19800-2 (PMC12521569; doi:10.1038/s41598-025-19800-2)
Supplement: Supplementary file 3 — Supplementary Material 3. [file 41598_2025_19800_MOESM3_ESM.zip › Fig 2/Fig 2a/NCD_MPK173_response_to_ensure_7.csv]

-1.0317159925868522	-1.1195659257154107	-0.7134391313355365	-0.4589315533127323	-0.3488115359153968	-0.3718884197626594	0.05825845614693831	0.18777095410609673	0.45815897397158745	0.8552226991170014	0.023710285028008767	0.5046402263815747	0.1165367467294188	0.3614023198256338	1.0923514357251063	0.6467468694026861	0.3676385561898013	0.565146239254037
