# Supplementary material for: Obesity dysregulates feeding-evoked response dynamics in hypothalamic satiety neurons
Source: Sci Rep. 2025 Oct 14;15:35837. doi: 10.1038/s41598-025-19800-2 (PMC12521569; doi:10.1038/s41598-025-19800-2)
Supplement: Supplementary file 3 — Supplementary Material 3. [file 41598_2025_19800_MOESM3_ESM.zip › Fig 2/Fig 2a/NCD_MPK173_response_to_ensure_8.csv]

-0.17230753491694975	-0.6708352024829958	-0.7438072297418256	0.21861211763109129	0.28082015603507565	0.47736643722167427	0.4248719041740707	0.5369005451025755	0.8899183384967246	0.8280375755065963	-0.04925267369064651	1.0119057536117206	0.685374539176029	0.8224704570986827	0.4029300132841237
