# Supplementary material for: Obesity dysregulates feeding-evoked response dynamics in hypothalamic satiety neurons
Source: Sci Rep. 2025 Oct 14;15:35837. doi: 10.1038/s41598-025-19800-2 (PMC12521569; doi:10.1038/s41598-025-19800-2)
Supplement: Supplementary file 3 — Supplementary Material 3. [file 41598_2025_19800_MOESM3_ESM.zip › Fig 2/Fig 2a/NCD_MPK173_response_to_ensure_9.csv]

-1.108585488643401	-0.6906036456723428	-0.7158543529068426	-0.5681075678351634	-0.45719119852754597	-0.5532801770254798	-0.19002426029076086	-0.40878714267145255	-0.43512031115957894	0.16715498429014625	0.39373813982991435	-0.09862700337749179	0.3500935846384767	0.5062802428490694	0.42761519267986803
