# Supplementary material for: Obesity dysregulates feeding-evoked response dynamics in hypothalamic satiety neurons
Source: Sci Rep. 2025 Oct 14;15:35837. doi: 10.1038/s41598-025-19800-2 (PMC12521569; doi:10.1038/s41598-025-19800-2)
Supplement: Supplementary file 3 — Supplementary Material 3. [file 41598_2025_19800_MOESM3_ESM.zip › Fig 2/Fig 2a/NCD_MPK174_response_to_ensure_1.csv]

-0.49603398780613317	-0.6025825542037648	-0.5493088372953518	-0.20206567786091106	-0.2627213934535701	-0.28037117713841675	-0.10689087274725413	0.016003056672753445	-0.15738737492520036	-0.17414984201233444	-0.12228680484798149	0.01588882812320245	-0.3605795361033108	0.10284410201859129	0.588262935750977	-0.5908239536088853
