# Supplementary material for: Obesity dysregulates feeding-evoked response dynamics in hypothalamic satiety neurons
Source: Sci Rep. 2025 Oct 14;15:35837. doi: 10.1038/s41598-025-19800-2 (PMC12521569; doi:10.1038/s41598-025-19800-2)
Supplement: Supplementary file 3 — Supplementary Material 3. [file 41598_2025_19800_MOESM3_ESM.zip › Fig 2/Fig 2a/NCD_MPK174_response_to_ensure_2.csv]

-1.0631115754674725	-0.8704184938169149	-0.7088736785266369	-0.5521259422484639	-0.3842868970633237	-0.017451228720495583	0.020886243835288025	-0.08292035685368113	-0.2542634189664094	-0.44821387205973	-0.2668209169120042	0.12805946052256423
