# Supplementary material for: Obesity dysregulates feeding-evoked response dynamics in hypothalamic satiety neurons
Source: Sci Rep. 2025 Oct 14;15:35837. doi: 10.1038/s41598-025-19800-2 (PMC12521569; doi:10.1038/s41598-025-19800-2)
Supplement: Supplementary file 3 — Supplementary Material 3. [file 41598_2025_19800_MOESM3_ESM.zip › Fig 2/Fig 2a/NCD_MPK174_response_to_ensure_3.csv]

1.0298473411477194	0.36993642266560683	-0.2653234709434633	-0.3188898680081818	0.7566217375919005	-0.1082963813372192	-0.2235126962769093	-0.5156375123071528	-0.22224893271647533	0.8232364276794757	1.2245796319052902
