# Supplementary material for: Obesity dysregulates feeding-evoked response dynamics in hypothalamic satiety neurons
Source: Sci Rep. 2025 Oct 14;15:35837. doi: 10.1038/s41598-025-19800-2 (PMC12521569; doi:10.1038/s41598-025-19800-2)
Supplement: Supplementary file 3 — Supplementary Material 3. [file 41598_2025_19800_MOESM3_ESM.zip › Fig 2/Fig 2a/NCD_MPK174_response_to_ensure_4.csv]

-0.6872826805638159	-0.6324723244016822	-0.52431177604757	-0.1777469476735674	-0.09781138926012725	0.20276937720032523	0.40548215008869415	0.5740320755972643	0.33121878354163536	0.11672927794992502	0.685247745538199	0.42617771843849334	0.7086459316716767	0.7283947995110089	0.5164717463015277	0.5449604826024566	0.4684576428528279	1.136163905354026
