# Supplementary material for: Obesity dysregulates feeding-evoked response dynamics in hypothalamic satiety neurons
Source: Sci Rep. 2025 Oct 14;15:35837. doi: 10.1038/s41598-025-19800-2 (PMC12521569; doi:10.1038/s41598-025-19800-2)
Supplement: Supplementary file 3 — Supplementary Material 3. [file 41598_2025_19800_MOESM3_ESM.zip › Fig 2/Fig 2a/NCD_MPK174_response_to_ensure_5.csv]

-1.2257697319578265	0.11298482872029765	0.6517970540876363	1.762157484131435	1.947488297693648	1.9588572017568886	2.32158387800267	1.920806287382939	1.699620757996548	1.4976081471807579	0.5860519282272975	-0.09990642978099584	0.6090617657723304	0.7861154889482236	1.0828060254146237	1.3832942027369637	1.114096783426699	1.1755590297289313
