# Supplementary material for: Obesity dysregulates feeding-evoked response dynamics in hypothalamic satiety neurons
Source: Sci Rep. 2025 Oct 14;15:35837. doi: 10.1038/s41598-025-19800-2 (PMC12521569; doi:10.1038/s41598-025-19800-2)
Supplement: Supplementary file 3 — Supplementary Material 3. [file 41598_2025_19800_MOESM3_ESM.zip › Fig 2/Fig 2a/NCD_MPK174_response_to_ensure_6.csv]

0.34680493027876863	0.4928442396047791	1.1044156516488755	1.089265920358986	0.6070310394965988	0.766894400214811	0.987163757870617	0.7338358497108141	0.7191756779635698	0.8523114783782703	0.5369322023784736	1.1428086807640576	0.5885456770863503	0.04858642353857545	-0.14439477978227505	1.1951070554019605
