# Supplementary material for: Obesity dysregulates feeding-evoked response dynamics in hypothalamic satiety neurons
Source: Sci Rep. 2025 Oct 14;15:35837. doi: 10.1038/s41598-025-19800-2 (PMC12521569; doi:10.1038/s41598-025-19800-2)
Supplement: Supplementary file 3 — Supplementary Material 3. [file 41598_2025_19800_MOESM3_ESM.zip › Fig 2/Fig 2a/NCD_MPK174_response_to_ensure_7.csv]

0.9614950895520922	1.0987303791286165	0.494281979510592	1.3921151663055127	1.0989425299557902	0.8239821062957937	0.37218833854063393	0.2824373245296835	1.170812122941204	2.2532299110377574	1.0537002753777365	1.4665155597552957
