# Supplementary material for: Obesity dysregulates feeding-evoked response dynamics in hypothalamic satiety neurons
Source: Sci Rep. 2025 Oct 14;15:35837. doi: 10.1038/s41598-025-19800-2 (PMC12521569; doi:10.1038/s41598-025-19800-2)
Supplement: Supplementary file 3 — Supplementary Material 3. [file 41598_2025_19800_MOESM3_ESM.zip › Fig 2/Fig 2a/NCD_MPK174_response_to_ensure_8.csv]

-0.42542551503220283	1.3045272906595575	2.3489242127285594	2.0265804645507473	1.9189724693598518	1.3865445882005785	0.7521090809468925	1.704007489947741	1.9767640631605459	1.5039566147517196	1.7760926827451429	2.173763342933446	1.7037879707383692	1.9392326487996658	1.5309739023987687	1.1256424695193656
