# Supplementary material for: Obesity dysregulates feeding-evoked response dynamics in hypothalamic satiety neurons
Source: Sci Rep. 2025 Oct 14;15:35837. doi: 10.1038/s41598-025-19800-2 (PMC12521569; doi:10.1038/s41598-025-19800-2)
Supplement: Supplementary file 3 — Supplementary Material 3. [file 41598_2025_19800_MOESM3_ESM.zip › Fig 2/Fig 2a/NCD_MPK174_response_to_ensure_9.csv]

-0.4707320614605795	0.6342205285651339	0.8885390885356357	0.2677831784368372	0.13175663295986192	0.4872178034899587	0.3613702560840767	0.5698217090796581	0.9467339952144052	0.7453134460644723	0.9695572302885754	0.9462447290491228	0.33730267390881347	0.8852942550439213	0.6322862926071698
