# Supplementary material for: Obesity dysregulates feeding-evoked response dynamics in hypothalamic satiety neurons
Source: Sci Rep. 2025 Oct 14;15:35837. doi: 10.1038/s41598-025-19800-2 (PMC12521569; doi:10.1038/s41598-025-19800-2)
Supplement: Supplementary file 3 — Supplementary Material 3. [file 41598_2025_19800_MOESM3_ESM.zip › Fig 2/Fig 2a/NCD_MPK175_response_to_ensure_1.csv]

0.06795987204584084	0.25046156967784167	0.7394987188391117	0.5406081055990766	0.8320852126522382	0.30882050797408694	0.40057706842053714	0.856815478012232	0.5027166829261935	1.0310703060902886	0.2684933832894184	0.635509545462569	0.4484678342576517	0.6107338289914882	0.7972298286871007	0.9759835598140165	1.1368680387596704	1.0326033191582944
