# Supplementary material for: Obesity dysregulates feeding-evoked response dynamics in hypothalamic satiety neurons
Source: Sci Rep. 2025 Oct 14;15:35837. doi: 10.1038/s41598-025-19800-2 (PMC12521569; doi:10.1038/s41598-025-19800-2)
Supplement: Supplementary file 3 — Supplementary Material 3. [file 41598_2025_19800_MOESM3_ESM.zip › Fig 2/Fig 2a/NCD_MPK175_response_to_ensure_2.csv]

0.6893708850172049	0.1941327701020466	0.5174343286026175	0.535165933304466	0.8245763715510599	0.19580999588308468	0.5219394325381446	0.38534153000363036	0.7773242306275593	0.8152754536400092	0.7103280303531908	1.3568022372051423	0.8121487297864192	0.7486721263500639	1.2680653285546633	0.5031828198590489
