# Supplementary material for: Obesity dysregulates feeding-evoked response dynamics in hypothalamic satiety neurons
Source: Sci Rep. 2025 Oct 14;15:35837. doi: 10.1038/s41598-025-19800-2 (PMC12521569; doi:10.1038/s41598-025-19800-2)
Supplement: Supplementary file 3 — Supplementary Material 3. [file 41598_2025_19800_MOESM3_ESM.zip › Fig 2/Fig 2a/NCD_MPK175_response_to_ensure_3.csv]

1.3392517829239412	0.7593117621067431	0.4740042682437907	0.9608691805655353	0.7486306669991181	1.1090524418634096	0.9176558491279347	0.688329673434931	1.2930224239116388	0.9802831386037137	1.4187857414644982	2.113283745340543	2.068565683365764
