# Supplementary material for: Obesity dysregulates feeding-evoked response dynamics in hypothalamic satiety neurons
Source: Sci Rep. 2025 Oct 14;15:35837. doi: 10.1038/s41598-025-19800-2 (PMC12521569; doi:10.1038/s41598-025-19800-2)
Supplement: Supplementary file 3 — Supplementary Material 3. [file 41598_2025_19800_MOESM3_ESM.zip › Fig 2/Fig 2a/NCD_MPK175_response_to_ensure_4.csv]

1.473647637394827	0.8033836600487719	0.5206383292889072	0.21575478909190698	0.476431131418673	-0.024604719632930688	1.031800615554098	0.4601153577271647	0.8504359171991975	1.4927881640006122	0.8339303922475079	0.5891518802498195	0.10811802466756706	0.44067943582950386	1.067576796023965	1.2646635126585593	1.234786288221247
