# Supplementary material for: Obesity dysregulates feeding-evoked response dynamics in hypothalamic satiety neurons
Source: Sci Rep. 2025 Oct 14;15:35837. doi: 10.1038/s41598-025-19800-2 (PMC12521569; doi:10.1038/s41598-025-19800-2)
Supplement: Supplementary file 3 — Supplementary Material 3. [file 41598_2025_19800_MOESM3_ESM.zip › Fig 2/Fig 2a/NCD_MPK175_response_to_ensure_5.csv]

0.6750321252660925	1.393390450719013	1.1655327982730384	1.0828685164875747	1.2182048207448557	1.0677727301148219	1.107580400727251	1.7363325910385563	1.5632572789253554	1.3111145629148169	1.2931790332682376
