# Supplementary material for: Obesity dysregulates feeding-evoked response dynamics in hypothalamic satiety neurons
Source: Sci Rep. 2025 Oct 14;15:35837. doi: 10.1038/s41598-025-19800-2 (PMC12521569; doi:10.1038/s41598-025-19800-2)
Supplement: Supplementary file 3 — Supplementary Material 3. [file 41598_2025_19800_MOESM3_ESM.zip › Fig 2/Fig 2a/NCD_MPK175_response_to_ensure_6.csv]

0.4960591740147386	-0.046514735375150926	0.3469007412893948	-0.30456363463127817	0.4198786008355526	-0.13727448426178182	-0.0014195244047879197	-0.20109829283772465	-0.36486640567076345	0.06660805626454039	0.3321751744529111	0.783575660510769	1.2985778188802635	0.3747081556754361	1.1459956191264151	1.1870249582460115	0.47454550215360314	0.6179159560467414
