# Supplementary material for: Obesity dysregulates feeding-evoked response dynamics in hypothalamic satiety neurons
Source: Sci Rep. 2025 Oct 14;15:35837. doi: 10.1038/s41598-025-19800-2 (PMC12521569; doi:10.1038/s41598-025-19800-2)
Supplement: Supplementary file 3 — Supplementary Material 3. [file 41598_2025_19800_MOESM3_ESM.zip › Fig 2/Fig 2a/NCD_MPK175_response_to_ensure_7.csv]

1.7632351477862318	1.5248849828539484	1.148644481554279	1.6527038626992805	2.426481116352263	2.1295126570640517	2.0893383798577885	2.5585126942967906
