# Supplementary material for: Obesity dysregulates feeding-evoked response dynamics in hypothalamic satiety neurons
Source: Sci Rep. 2025 Oct 14;15:35837. doi: 10.1038/s41598-025-19800-2 (PMC12521569; doi:10.1038/s41598-025-19800-2)
Supplement: Supplementary file 3 — Supplementary Material 3. [file 41598_2025_19800_MOESM3_ESM.zip › Fig 2/Fig 2a/NCD_MPK176_response_to_ensure_1.csv]

0.5453214345693677	0.7333962925059366	0.6995372688704026	0.48548752804614353	0.45917280464777904	-0.175691829395608	0.8606436403950027	1.1665282180230088	0.35011393653821127	0.8643745060143585	1.2486555552314962	1.5671387852693326	1.272014456467231	1.23432394859043	1.4752833122028084
