# Supplementary material for: Obesity dysregulates feeding-evoked response dynamics in hypothalamic satiety neurons
Source: Sci Rep. 2025 Oct 14;15:35837. doi: 10.1038/s41598-025-19800-2 (PMC12521569; doi:10.1038/s41598-025-19800-2)
Supplement: Supplementary file 3 — Supplementary Material 3. [file 41598_2025_19800_MOESM3_ESM.zip › Fig 2/Fig 2a/NCD_MPK176_response_to_ensure_2.csv]

0.6519946859364649	-0.03839955526608613	0.01811595703384197	0.00423367430567676	0.436682287683282	0.938334345934757	0.7509594057206834	0.708661214842018	0.8128777161844578	0.4730226420336878
