# Supplementary material for: Obesity dysregulates feeding-evoked response dynamics in hypothalamic satiety neurons
Source: Sci Rep. 2025 Oct 14;15:35837. doi: 10.1038/s41598-025-19800-2 (PMC12521569; doi:10.1038/s41598-025-19800-2)
Supplement: Supplementary file 3 — Supplementary Material 3. [file 41598_2025_19800_MOESM3_ESM.zip › Fig 2/Fig 2a/NCD_MPK176_response_to_ensure_3.csv]

0.549232907936053	0.05256294054239032	0.10749732922066388	0.6647753961961351	0.7188545025765125	0.5960611318549761	1.5314951574638314	1.2891118235888925	0.9373978827845448	0.5633706219811692	0.8821717003538815	1.4053493953325515
