# Supplementary material for: Obesity dysregulates feeding-evoked response dynamics in hypothalamic satiety neurons
Source: Sci Rep. 2025 Oct 14;15:35837. doi: 10.1038/s41598-025-19800-2 (PMC12521569; doi:10.1038/s41598-025-19800-2)
Supplement: Supplementary file 3 — Supplementary Material 3. [file 41598_2025_19800_MOESM3_ESM.zip › Fig 2/Fig 2a/NCD_MPK176_response_to_ensure_4.csv]

0.1448431215803134	0.15635779457408355	-0.061099573232732206	-0.07073822467395405	0.44024869711790915	-0.17773833290163288	0.22745109738137453	0.10680132966936015	-0.16273512927006842	0.21009122570029698	0.2596153739361077	0.08975372625279585	0.25847350052792983	0.6138798446530056
