# Supplementary material for: Obesity dysregulates feeding-evoked response dynamics in hypothalamic satiety neurons
Source: Sci Rep. 2025 Oct 14;15:35837. doi: 10.1038/s41598-025-19800-2 (PMC12521569; doi:10.1038/s41598-025-19800-2)
Supplement: Supplementary file 3 — Supplementary Material 3. [file 41598_2025_19800_MOESM3_ESM.zip › Fig 2/Fig 2a/NCD_MPK176_response_to_ensure_6.csv]

0.22477486106309613	-0.19648876740450408	0.5651065280285053	0.4412379501996818	0.31711357917832156	0.4014914800604741	0.8853250905046677	0.24809783201641275	0.7173747362640744	0.9668184983751067	0.14057503023326556
