# Supplementary material for: Obesity dysregulates feeding-evoked response dynamics in hypothalamic satiety neurons
Source: Sci Rep. 2025 Oct 14;15:35837. doi: 10.1038/s41598-025-19800-2 (PMC12521569; doi:10.1038/s41598-025-19800-2)
Supplement: Supplementary file 3 — Supplementary Material 3. [file 41598_2025_19800_MOESM3_ESM.zip › Fig 2/Fig 2a/NCD_MPK176_response_to_ensure_7.csv]

1.5707799685291148	0.2891928308827565	-0.0894957788389492	0.28287140109891873	0.32972400102020527	0.765900559122198	0.4112776125011875	0.8187517980952904	1.2943346351579001	1.563017045919014	0.9565618191202886
