# Supplementary material for: Obesity dysregulates feeding-evoked response dynamics in hypothalamic satiety neurons
Source: Sci Rep. 2025 Oct 14;15:35837. doi: 10.1038/s41598-025-19800-2 (PMC12521569; doi:10.1038/s41598-025-19800-2)
Supplement: Supplementary file 3 — Supplementary Material 3. [file 41598_2025_19800_MOESM3_ESM.zip › Fig 2/Fig 2a/NCD_MPK176_response_to_ensure_8.csv]

0.24649921635915995	0.3092935777560421	-0.0015183686451871597	0.2630663929232667	0.02714366349690901	0.3225679528083608	0.18398455022963608	0.02991529098138295	-0.10893836861201427
