# Supplementary material for: Obesity dysregulates feeding-evoked response dynamics in hypothalamic satiety neurons
Source: Sci Rep. 2025 Oct 14;15:35837. doi: 10.1038/s41598-025-19800-2 (PMC12521569; doi:10.1038/s41598-025-19800-2)
Supplement: Supplementary file 3 — Supplementary Material 3. [file 41598_2025_19800_MOESM3_ESM.zip › Fig 2/Fig 2a/NCD_MPK179_response_to_ensure_1.csv]

-0.14946336979428865	-0.5519047982298361	-0.4023449306521857	0.17200356138013004	-0.058749630737616174	0.5560730262841875	-0.041453407403740636	0.9504376449286068	0.22249311042308265	0.8790581467216712	1.0520431719590895	1.2243333057276735	0.7841567347343982
