# Supplementary material for: Obesity dysregulates feeding-evoked response dynamics in hypothalamic satiety neurons
Source: Sci Rep. 2025 Oct 14;15:35837. doi: 10.1038/s41598-025-19800-2 (PMC12521569; doi:10.1038/s41598-025-19800-2)
Supplement: Supplementary file 3 — Supplementary Material 3. [file 41598_2025_19800_MOESM3_ESM.zip › Fig 2/Fig 2a/NCD_MPK179_response_to_ensure_2.csv]

0.16939362185971163	0.14281470428367982	0.35911474664751747	0.8638325538535646	0.6369144252002465	0.5711043436034893	0.689262576811457	0.3931293247683769	0.7512166111128736	0.4239783206861166	0.5619016661578453	0.9796431341658124	1.1536301798852442	0.7738902732101017	0.7133442773969592	0.5307748729919258	0.9815229698549521
