# Supplementary material for: Obesity dysregulates feeding-evoked response dynamics in hypothalamic satiety neurons
Source: Sci Rep. 2025 Oct 14;15:35837. doi: 10.1038/s41598-025-19800-2 (PMC12521569; doi:10.1038/s41598-025-19800-2)
Supplement: Supplementary file 3 — Supplementary Material 3. [file 41598_2025_19800_MOESM3_ESM.zip › Fig 2/Fig 2a/NCD_MPK179_response_to_ensure_3.csv]

0.04515478684591256	0.1696282549934951	0.35361694978453156	0.2716885902344723	0.22631388884838105	-0.014793393772999375	-0.008836340535021714	-0.08652368557891271	0.4431949192720734	0.21167706890538115	0.49257299521081943	0.28203712917870255	0.5228536550653959	0.5169611993387611	0.23743418099711108	0.0630512240552942	0.4125673469690575
