# Supplementary material for: Obesity dysregulates feeding-evoked response dynamics in hypothalamic satiety neurons
Source: Sci Rep. 2025 Oct 14;15:35837. doi: 10.1038/s41598-025-19800-2 (PMC12521569; doi:10.1038/s41598-025-19800-2)
Supplement: Supplementary file 3 — Supplementary Material 3. [file 41598_2025_19800_MOESM3_ESM.zip › Fig 2/Fig 2a/NCD_MPK179_response_to_ensure_5.csv]

-0.6721687117664616	-0.11843843137809244	-0.06971657431121549	-0.06508693306546298	0.49056202843179736	0.01657247595969341	0.0926542470841434	0.2099802787434753	0.6969806513669867	0.37012620443453487	0.651491104237117	0.3734598128669328	0.6758672476034566	0.5737627784018735	0.40288700269822997	0.5696962171255509
