# Supplementary material for: Obesity dysregulates feeding-evoked response dynamics in hypothalamic satiety neurons
Source: Sci Rep. 2025 Oct 14;15:35837. doi: 10.1038/s41598-025-19800-2 (PMC12521569; doi:10.1038/s41598-025-19800-2)
Supplement: Supplementary file 3 — Supplementary Material 3. [file 41598_2025_19800_MOESM3_ESM.zip › Fig 2/Fig 2a/NCD_MPK179_response_to_ensure_6.csv]

-0.3468994349074494	-0.49774423995353656	-1.227600821769653	-0.7435363643889794	-0.03779227967819341	-0.04142803185787321	-0.74412859553817	-0.4237878981177484	-0.14554787740392236	-1.0366180369868085	0.2418151410717821	0.2722079746823217	-0.007652442000151938	-0.06572337601887485	0.0025843769357544177	0.2868223814672185	0.21609972652880033
