# Supplementary material for: Obesity dysregulates feeding-evoked response dynamics in hypothalamic satiety neurons
Source: Sci Rep. 2025 Oct 14;15:35837. doi: 10.1038/s41598-025-19800-2 (PMC12521569; doi:10.1038/s41598-025-19800-2)
Supplement: Supplementary file 3 — Supplementary Material 3. [file 41598_2025_19800_MOESM3_ESM.zip › Fig 2/Fig 2a/NCD_MPK179_response_to_ensure_7.csv]

-0.16232329895504388	0.7101437218262869	0.9988649389066591	1.1280856436070203	1.2962270003439558	-0.010566274125929786	1.530512373386355	1.4623891909496485	0.9460252968252313	1.4435136438582599	1.8008149614223528	2.1829944722943417	1.8925998780450648	1.6902787121850973	2.318292303844448	1.9515179297972831	1.611885689976275
