# Supplementary material for: Obesity dysregulates feeding-evoked response dynamics in hypothalamic satiety neurons
Source: Sci Rep. 2025 Oct 14;15:35837. doi: 10.1038/s41598-025-19800-2 (PMC12521569; doi:10.1038/s41598-025-19800-2)
Supplement: Supplementary file 3 — Supplementary Material 3. [file 41598_2025_19800_MOESM3_ESM.zip › Fig 2/Fig 2a/NCD_MPK179_response_to_ensure_8.csv]

0.2968250293705131	0.024765496368394445	0.5297855806484277	0.3291702176372466	0.48920311095920477	0.46346270480462365	0.7116560463995605	0.7751510625001188	1.3261910148090172	1.281793803158078	0.7833202432937248	1.0572925677339127	0.5735077895775292	1.0814932799724122	1.9800409501020626
