# Supplementary material for: Obesity dysregulates feeding-evoked response dynamics in hypothalamic satiety neurons
Source: Sci Rep. 2025 Oct 14;15:35837. doi: 10.1038/s41598-025-19800-2 (PMC12521569; doi:10.1038/s41598-025-19800-2)
Supplement: Supplementary file 3 — Supplementary Material 3. [file 41598_2025_19800_MOESM3_ESM.zip › Fig 2/Fig 2a/NCD_MPK179_response_to_ensure_9.csv]

-0.25354555215527574	0.1349719827569144	0.5349012023361015	0.12069671186239131	-0.27331393022578	0.1884553720832979	0.5468475197011796	-0.04110712585641384	0.7962896270796641	0.24854649112365798	0.7611534700270841	0.6468855684880889	0.9599891840010824	1.337373867516227	0.8572384312020003	1.3267813907071013	2.048176435146691	1.54878891394571
