# Supplementary material for: Obesity dysregulates feeding-evoked response dynamics in hypothalamic satiety neurons
Source: Sci Rep. 2025 Oct 14;15:35837. doi: 10.1038/s41598-025-19800-2 (PMC12521569; doi:10.1038/s41598-025-19800-2)
Supplement: Supplementary file 3 — Supplementary Material 3. [file 41598_2025_19800_MOESM3_ESM.zip › Fig 2/Fig 2a/NCD_MPK184_response_to_ensure_1.csv]

0.6695818048510372	0.8504532936971456	0.8101439860946552	0.9274977975533749	0.7468946612654208	0.9675328705675872	1.0700381854868863	1.3815175223579188	1.4843315078918453	1.6020266661705698	1.6419670877574188	1.2110279251827032	1.105569880627146	1.3545830025653918	1.7091505033655099	0.9015386668964187
