# Supplementary material for: Obesity dysregulates feeding-evoked response dynamics in hypothalamic satiety neurons
Source: Sci Rep. 2025 Oct 14;15:35837. doi: 10.1038/s41598-025-19800-2 (PMC12521569; doi:10.1038/s41598-025-19800-2)
Supplement: Supplementary file 3 — Supplementary Material 3. [file 41598_2025_19800_MOESM3_ESM.zip › Fig 2/Fig 2a/NCD_MPK184_response_to_ensure_2.csv]

1.1768635913892624	0.19524147310652856	0.2754875677512746	0.09503523133903513	0.33059113508855725	0.8131240878690829	0.9087309231923133	0.8835900799959724	1.1517413443897446	0.9510127054396715	0.7374490361795429	1.120658501672231	1.5462885718452388	0.9672658116411597	1.274890236340646	1.2417485365216514	1.5833863357241673
