# Supplementary material for: Obesity dysregulates feeding-evoked response dynamics in hypothalamic satiety neurons
Source: Sci Rep. 2025 Oct 14;15:35837. doi: 10.1038/s41598-025-19800-2 (PMC12521569; doi:10.1038/s41598-025-19800-2)
Supplement: Supplementary file 3 — Supplementary Material 3. [file 41598_2025_19800_MOESM3_ESM.zip › Fig 2/Fig 2a/NCD_MPK184_response_to_ensure_3.csv]

0.21973335035198144	0.12714358636112927	-0.31814718252830704	0.7855813862650652	0.4937962407695207	0.5769344310311915	1.2620787770179036	0.3900146265856328	0.7797139675762473	1.072871635415399	1.3675674935009574	1.4259284800002463	0.9236439941934455	1.4174099752235292	1.8080799870349509	0.5292855266398007
