# Supplementary material for: Obesity dysregulates feeding-evoked response dynamics in hypothalamic satiety neurons
Source: Sci Rep. 2025 Oct 14;15:35837. doi: 10.1038/s41598-025-19800-2 (PMC12521569; doi:10.1038/s41598-025-19800-2)
Supplement: Supplementary file 3 — Supplementary Material 3. [file 41598_2025_19800_MOESM3_ESM.zip › Fig 2/Fig 2a/NCD_MPK184_response_to_ensure_4.csv]

0.5053995947875646	1.3596529206037686	1.2206976997400005	0.9399645986353307	0.7959045506969812	0.9161208495659781	1.4199530366659512	1.4391441733625956	1.2383834312792947	1.8298259965222563	1.3464669551194033	1.464800611331399	1.413198537295809
