# Supplementary material for: Obesity dysregulates feeding-evoked response dynamics in hypothalamic satiety neurons
Source: Sci Rep. 2025 Oct 14;15:35837. doi: 10.1038/s41598-025-19800-2 (PMC12521569; doi:10.1038/s41598-025-19800-2)
Supplement: Supplementary file 3 — Supplementary Material 3. [file 41598_2025_19800_MOESM3_ESM.zip › Fig 2/Fig 2a/NCD_MPK184_response_to_ensure_5.csv]

0.8546864503702885	0.9665724407927792	0.6995441696752788	1.047601514425678	0.77018965128487	0.9158683632282401	0.9990389053861864	1.0928349829322437	0.5060305234244202	0.4493253524710033	0.5245297809984113	0.813244405448134	0.32279005698472185	0.2675151696207099	0.8833999160793962	0.30292604279090163	0.6446522267527605	0.5288259080844128
