# Supplementary material for: Obesity dysregulates feeding-evoked response dynamics in hypothalamic satiety neurons
Source: Sci Rep. 2025 Oct 14;15:35837. doi: 10.1038/s41598-025-19800-2 (PMC12521569; doi:10.1038/s41598-025-19800-2)
Supplement: Supplementary file 3 — Supplementary Material 3. [file 41598_2025_19800_MOESM3_ESM.zip › Fig 2/Fig 2a/NCD_MPK184_response_to_ensure_6.csv]

0.5564251265102728	1.179715893603871	0.8766049996863675	1.2620715614290225	0.9918270473515124	0.8292598962876612	1.0562081322532155	1.036352571339625	1.501934992506039	1.3348761387974686	0.9676584463730931	1.084242414944173	1.0957112134172255	1.7265389125823702	1.4075718784376927	1.5761216468399744	1.3549595993731625	0.9030787181504443
