# Supplementary material for: Obesity dysregulates feeding-evoked response dynamics in hypothalamic satiety neurons
Source: Sci Rep. 2025 Oct 14;15:35837. doi: 10.1038/s41598-025-19800-2 (PMC12521569; doi:10.1038/s41598-025-19800-2)
Supplement: Supplementary file 3 — Supplementary Material 3. [file 41598_2025_19800_MOESM3_ESM.zip › Fig 2/Fig 2a/NCD_MPK184_response_to_ensure_7.csv]

2.2981835935106147	0.7943445483663625	1.5557652300083085	1.3714622303852697	1.7817907746390074	1.495628326565798	1.2396461540987835	1.4493068438514005	1.599690740918647	1.9394186713459836	2.36195369058487	2.3261198720489795	1.805686603362482	2.4344295155992732	2.94503529535314	2.2794125237720273	2.8866924453266276	1.2949261879616532
