# Supplementary material for: Obesity dysregulates feeding-evoked response dynamics in hypothalamic satiety neurons
Source: Sci Rep. 2025 Oct 14;15:35837. doi: 10.1038/s41598-025-19800-2 (PMC12521569; doi:10.1038/s41598-025-19800-2)
Supplement: Supplementary file 3 — Supplementary Material 3. [file 41598_2025_19800_MOESM3_ESM.zip › Fig 2/Fig 2a/NCD_MPK184_response_to_ensure_8.csv]

0.3399121540247732	0.5540169938537268	0.6167778682430718	0.3207821551002444	0.4805635424930196	0.2687687735794714	0.27243355656886437	0.33877937054370055	0.47348659560706885	0.39961918102129845	0.44900019535966146	-0.09931765092901518	0.25658337808996823	0.28938477220137027	0.35863914767238236	0.09807772968329799	0.48962306497850133	0.8749987773740848
