# Supplementary material for: Obesity dysregulates feeding-evoked response dynamics in hypothalamic satiety neurons
Source: Sci Rep. 2025 Oct 14;15:35837. doi: 10.1038/s41598-025-19800-2 (PMC12521569; doi:10.1038/s41598-025-19800-2)
Supplement: Supplementary file 3 — Supplementary Material 3. [file 41598_2025_19800_MOESM3_ESM.zip › Fig 2/Fig 2b/Fig2b_HFD_triggered_trials.csv]

Triggered trials
48
55
50
51
42
38
37
54
78
72
53
75
71
55
74
70
78
79
83
31
35
56
60
70
46
52
47
51
45
59
57
48
51
50
40
38
54
49
31
45
30
32
34
68
55
30
56
34
43
72
38
57
56
75
