# Supplementary material for: Obesity dysregulates feeding-evoked response dynamics in hypothalamic satiety neurons
Source: Sci Rep. 2025 Oct 14;15:35837. doi: 10.1038/s41598-025-19800-2 (PMC12521569; doi:10.1038/s41598-025-19800-2)
Supplement: Supplementary file 3 — Supplementary Material 3. [file 41598_2025_19800_MOESM3_ESM.zip › Fig 2/Fig 2b/Fig2b_NCD_triggered_trials.csv]

Triggered trials
48
85
81
86
70
74
62
54
53
81
43
70
77
67
87
72
75
76
60
51
89
89
78
59
79
74
87
77
63
85
55
89
40
39
74
48
56
66
38
52
54
43
65
81
85
35
77
85
85
73
89
77
83
76
62
89
89
89
90
