# Supplementary material for: Obesity dysregulates feeding-evoked response dynamics in hypothalamic satiety neurons
Source: Sci Rep. 2025 Oct 14;15:35837. doi: 10.1038/s41598-025-19800-2 (PMC12521569; doi:10.1038/s41598-025-19800-2)
Supplement: Supplementary file 3 — Supplementary Material 3. [file 41598_2025_19800_MOESM3_ESM.zip › Fig 2/Fig 2c/Fig2c_HFD_delta zscore by session.csv]

Delta Zscore
0.48292287834819314
0.07204537554106161
0.5775119461584817
-0.12516967264314532
0.11695901578867152
0.40605946373007185
0.7033027112832355
-0.1368182964583402
0.10720730932227274
0.19162161327443683
-0.5359127180895435
-0.4037690904200749
-0.8018137167101187
0.31581155116546766
-1.3361171119958541
-1.060893082434403
-0.41762687959819134
-0.6910339256271302
0.07220418560626807
-0.5622916790729724
0.8141303807849527
0.12236838719645071
0.3628286205050715
0.5796151767165736
-0.6097076419277991
-1.3515992564468173
-0.5540936214166441
0.23751507357882318
0.7398246740875918
0.3522181637033064
0.2841789470762459
0.29328794377974665
0.31801670349646916
-0.3582257332662062
0.24854855274998888
0.010363073038297532
-0.06735183830566083
0.5267219268256078
0.04664146187951257
0.6503620498228957
0.30551669282506655
0.6946167882505638
0.46417916244812085
0.8612474183312546
1.3608409406093165
1.1939653250678208
0.6630115506545486
0.7539320059723869
0.18441248846083758
-0.2090158787321068
-0.3915358018872839
0.5386349738431522
0.25916458139873844
0.2817045663811586
