# Supplementary material for: Obesity dysregulates feeding-evoked response dynamics in hypothalamic satiety neurons
Source: Sci Rep. 2025 Oct 14;15:35837. doi: 10.1038/s41598-025-19800-2 (PMC12521569; doi:10.1038/s41598-025-19800-2)
Supplement: Supplementary file 3 — Supplementary Material 3. [file 41598_2025_19800_MOESM3_ESM.zip › Fig 2/Fig 2c/Fig2c_NCD_delta zscore by session.csv]

Delta Zscore
0.9218232060333402
-0.12230458390710058
0.8620879004107388
1.127963801769007
0.46028079692293644
1.004250287084505
1.0957587709904628
-0.7597813554102766
0.5265394761989547
1.0142251678244392
0.651529325951846
1.075508895125536
1.4248973647464562
0.7591332102604936
1.4934761747325336
0.7132510665041509
1.2782525966539113
0.6936623076550246
1.184424639865401
-0.27077056074452877
1.3613575903170008
2.0491346139184485
0.4866270219344845
0.10943632727402774
1.2321529618029858
0.9759983488755084
0.8671461955855626
0.3839576738308239
0.6774811313311899
-0.5086783655461236
0.4650692526833442
-0.05867344955630949
0.8476844654558418
-0.33021377216400394
0.8758142696874262
-0.4557800429965454
0.037850492998324214
-0.21816170508447102
0.024493598815237383
0.19864564657998318
-0.8289328686129972
-0.4649183148016544
0.7812963943744188
0.45374823044896795
0.200966577976049
0.32126161866328495
1.2015450607634013
0.44609574506406635
1.6388492170099465
1.3607348841569598
1.4916803420798088
0.4246843086753058
-0.10267067671321661
0.8403331957661848
0.6052716010881638
-0.76547567212804
0.07300733579070551
-1.163026248426347
0.08380732716514083
