# Supplementary material for: Obesity dysregulates feeding-evoked response dynamics in hypothalamic satiety neurons
Source: Sci Rep. 2025 Oct 14;15:35837. doi: 10.1038/s41598-025-19800-2 (PMC12521569; doi:10.1038/s41598-025-19800-2)
Supplement: Supplementary file 3 — Supplementary Material 3. [file 41598_2025_19800_MOESM3_ESM.zip › Fig 2/Fig 2d by mouse.csv]

Diet	Value	Mouse
NCD	0.1522414702237337	MPK172
NCD	-0.004195145747874246	MPK172
NCD	0.849421749770986	MPK172
NCD	1.0726445410154752	MPK172
NCD	0.6050174214849845	MPK172
NCD	0.589409902154566	MPK172
NCD	1.9558040785976991	MPK172
NCD	0.47227998344625255	MPK172
NCD	0.716412240711408	MPK173
NCD	1.0576349841532793	MPK173
NCD	0.29344990778599367	MPK173
NCD	0.7736229157584283	MPK173
NCD	1.3618732537305627	MPK173
NCD	0.5554282277014061	MPK173
NCD	1.6199872867810914	MPK173
NCD	1.3899285527185816	MPK173
NCD	1.2926729813997644	MPK173
NCD	0.3697595158202369	MPK174
NCD	0.49553720778657095	MPK174
NCD	-0.35914461251261065	MPK174
NCD	0.9398341646154297	MPK174
NCD	1.0032392336227827	MPK174
NCD	-0.5855412874659024	MPK174
NCD	0.46391028230171205	MPK174
NCD	0.2020284628223834	MPK174
NCD	-0.06238661805183776	MPK174
NCD	0.5087029946835044	MPK175
NCD	0.43204057898148907	MPK175
NCD	0.9131420723683779	MPK175
NCD	0.11308961022831432	MPK175
NCD	0.3387055601401756	MPK175
NCD	0.39238709213840567	MPK175
NCD	0.8627328286323301	MPK175
NCD	-0.06790476843280868	MPK175
NCD	0.5579922090972922	MPK176
NCD	0.44761156360463	MPK176
NCD	0.5540244965051316	MPK176
NCD	0.05972852738337875	MPK176
NCD	0.33412748637956835	MPK176
NCD	0.32233552508698476	MPK176
NCD	0.48734501272596575	MPK176
NCD	-0.1484908814277568	MPK176
NCD	1.2982503581328486	MPK179
NCD	0.45363637147749347	MPK179
NCD	0.05900503429930182	MPK179
NCD	0.30974357550476495	MPK179
NCD	0.8301671359253113	MPK179
NCD	0.8411966943122658	MPK179
NCD	1.3647839294756028	MPK179
NCD	0.7796996136066375	MPK179
NCD	1.4121925397247315	MPK179
NCD	0.5408714780285269	MPK184
NCD	0.7707731119722246	MPK184
NCD	1.3417173300135192	MPK184
NCD	0.49550137605120237	MPK184
NCD	-0.2299210324668245	MPK184
NCD	0.534264384532839	MPK184
NCD	0.7471431538076687	MPK184
NCD	0.004555984807550373	MPK184
HFD	0.27694241941552233	MPK180
HFD	0.04299301962435553	MPK180
HFD	0.3962751854726083	MPK180
HFD	-0.16171307913639726	MPK180
HFD	0.40390342490662845	MPK180
HFD	0.3315475554153805	MPK180
HFD	-0.0041427229168233826	MPK180
HFD	0.15095797852096982	MPK180
HFD	0.14258673269900923	MPK181
HFD	-0.03780788708534222	MPK181
HFD	0.24153224642593818	MPK181
HFD	-0.0718163369967243	MPK181
HFD	-0.08183376459846103	MPK181
HFD	0.43473332044336355	MPK181
HFD	-0.6568200358520759	MPK181
HFD	-0.3548845757333413	MPK181
HFD	-0.5975328872177502	MPK181
HFD	-0.5735267900798574	MPK181
HFD	0.37909697879881077	MPK182
HFD	0.06164673497929485	MPK182
HFD	0.348039910149166	MPK182
HFD	0.026170004899438992	MPK182
HFD	0.4218532812883695	MPK182
HFD	0.9384306842952952	MPK182
HFD	0.5355457173824008	MPK182
HFD	-0.4422197046145282	MPK182
HFD	0.4294959496464805	MPK182
HFD	0.46042357513213583	MPK187
HFD	0.6291060270443487	MPK187
HFD	0.08175544321245454	MPK187
HFD	0.2583334357169289	MPK187
HFD	0.13538996917138113	MPK187
HFD	0.3868343132754597	MPK187
HFD	0.07469226966936748	MPK187
HFD	0.48448643293686666	MPK187
HFD	0.1505359523335883	MPK188
HFD	0.37677052379064	MPK188
HFD	0.5679068784062231	MPK188
HFD	0.1700849099820121	MPK188
HFD	0.3530792064628978	MPK188
HFD	-0.13098614824958954	MPK188
HFD	0.5910712149733591	MPK190
HFD	0.33649785038417335	MPK190
HFD	0.583035040561015	MPK190
HFD	1.4117385129342304	MPK190
HFD	0.2581309932801217	MPK190
HFD	0.7268576794854269	MPK191
HFD	0.5353805815292305	MPK191
HFD	0.16805536684926192	MPK191
HFD	0.48830649194191644	MPK191
HFD	0.09383755216915035	MPK191
HFD	0.649258963792075	MPK191
HFD	0.3171537540223255	MPK191
HFD	0.6109695334994375	MPK191
