# Supplementary material for: Obesity dysregulates feeding-evoked response dynamics in hypothalamic satiety neurons
Source: Sci Rep. 2025 Oct 14;15:35837. doi: 10.1038/s41598-025-19800-2 (PMC12521569; doi:10.1038/s41598-025-19800-2)
Supplement: Supplementary file 3 — Supplementary Material 3. [file 41598_2025_19800_MOESM3_ESM.zip › Fig 2/Fig 2e/MPK180_HFD_licking_at_cue_8.csv]

1.2
1.6666666666666667
1.8571428571428572
1.875
2.0
2.1
2.4
2.8
3.0
2.8
3.1
3.1
3.2
3.3
3.3
3.2
3.2
3.1
3.3
3.4
3.1
3.1
3.1
3.1
3.0
3.2
3.1
2.9
2.9
2.6
2.7
2.6
2.3
2.2
2.1
1.9
1.9
2.0
1.8
1.9
2.1
1.9
2.0
1.9
1.9
1.8
1.8
1.7
1.6
1.5
1.2
1.2
1.1
1.0
0.9
0.8
0.6
0.5
0.4
0.3
0.2
0.1
0.0
0.0
0.0
0.0
0.0
0.0
0.0
0.0
0.0
0.0
0.0
0.0
0.0
0.0
0.0
0.0
0.0
0.0
0.0
0.0
0.0
0.0
0.0
0.0
0.0
0.0
0.0
0.0
