# Supplementary material for: Obesity dysregulates feeding-evoked response dynamics in hypothalamic satiety neurons
Source: Sci Rep. 2025 Oct 14;15:35837. doi: 10.1038/s41598-025-19800-2 (PMC12521569; doi:10.1038/s41598-025-19800-2)
Supplement: Supplementary file 4 — Supplementary Material 4. [file 41598_2025_19800_MOESM4_ESM.zip]

Archive with 415 entries (413 files):
- Fig 3_1/
- Fig 3_1/Fig 3b/
- Fig 3_1/Fig 3b/HFD_to_HFD_2nd_MPK144_matrix_licking_10.csv
- Fig 3_1/Fig 3b/HFD_to_HFD_2nd_MPK144_matrix_licking_12.csv
- Fig 3_1/Fig 3b/HFD_to_HFD_2nd_MPK144_matrix_licking_14.csv
- Fig 3_1/Fig 3b/HFD_to_HFD_2nd_MPK144_matrix_licking_16.csv
- Fig 3_1/Fig 3b/HFD_to_HFD_2nd_MPK144_matrix_licking_18.csv
- Fig 3_1/Fig 3b/HFD_to_HFD_2nd_MPK144_matrix_licking_7.csv
- Fig 3_1/Fig 3b/HFD_to_HFD_2nd_MPK144_matrix_licking_8.csv
- Fig 3_1/Fig 3b/HFD_to_HFD_2nd_MPK145_matrix_licking_11.csv
- Fig 3_1/Fig 3b/HFD_to_HFD_2nd_MPK145_matrix_licking_13.csv
- Fig 3_1/Fig 3b/HFD_to_HFD_2nd_MPK145_matrix_licking_15.csv
- Fig 3_1/Fig 3b/HFD_to_HFD_2nd_MPK145_matrix_licking_17.csv
- Fig 3_1/Fig 3b/HFD_to_HFD_2nd_MPK145_matrix_licking_19.csv
- Fig 3_1/Fig 3b/HFD_to_HFD_2nd_MPK145_matrix_licking_9.csv
- Fig 3_1/Fig 3b/HFD_to_HFD_2nd_MPK182_matrix_licking_1.csv
- Fig 3_1/Fig 3b/HFD_to_HFD_2nd_MPK182_matrix_licking_2.csv
- Fig 3_1/Fig 3b/HFD_to_HFD_2nd_MPK182_matrix_licking_3.csv
- Fig 3_1/Fig 3b/HFD_to_HFD_2nd_MPK182_matrix_licking_4.csv
- Fig 3_1/Fig 3b/HFD_to_HFD_2nd_MPK182_matrix_licking_5.csv
- Fig 3_1/Fig 3b/HFD_to_HFD_2nd_MPK182_matrix_licking_6.csv
- Fig 3_1/Fig 3b/HFD_to_HFD_2nd_MPK187_matrix_licking_20.csv
- Fig 3_1/Fig 3b/HFD_to_HFD_2nd_MPK187_matrix_licking_21.csv
- Fig 3_1/Fig 3b/HFD_to_HFD_2nd_MPK187_matrix_licking_22.csv
- Fig 3_1/Fig 3b/HFD_to_HFD_2nd_MPK187_matrix_licking_23.csv
- Fig 3_1/Fig 3b/HFD_to_NCD_2nd_MPK143_matrix_licking_14.csv
- Fig 3_1/Fig 3b/HFD_to_NCD_2nd_MPK143_matrix_licking_15.csv
- Fig 3_1/Fig 3b/HFD_to_NCD_2nd_MPK143_matrix_licking_19.csv
- Fig 3_1/Fig 3b/HFD_to_NCD_2nd_MPK143_matrix_licking_22.csv
- Fig 3_1/Fig 3b/HFD_to_NCD_2nd_MPK143_matrix_licking_23.csv
- Fig 3_1/Fig 3b/HFD_to_NCD_2nd_MPK143_matrix_licking_25.csv
- Fig 3_1/Fig 3b/HFD_to_NCD_2nd_MPK143_matrix_licking_28.csv
- Fig 3_1/Fig 3b/HFD_to_NCD_2nd_MPK147_matrix_licking_16.csv
- Fig 3_1/Fig 3b/HFD_to_NCD_2nd_MPK147_matrix_licking_17.csv
- Fig 3_1/Fig 3b/HFD_to_NCD_2nd_MPK147_matrix_licking_20.csv
- Fig 3_1/Fig 3b/HFD_to_NCD_2nd_MPK147_matrix_licking_26.csv
- Fig 3_1/Fig 3b/HFD_to_NCD_2nd_MPK148_matrix_licking_18.csv
- Fig 3_1/Fig 3b/HFD_to_NCD_2nd_MPK148_matrix_licking_21.csv
- Fig 3_1/Fig 3b/HFD_to_NCD_2nd_MPK148_matrix_licking_24.csv
- Fig 3_1/Fig 3b/HFD_to_NCD_2nd_MPK148_matrix_licking_27.csv
- Fig 3_1/Fig 3b/HFD_to_NCD_2nd_MPK180_matrix_licking_1.csv
- Fig 3_1/Fig 3b/HFD_to_NCD_2nd_MPK180_matrix_licking_2.csv
- Fig 3_1/Fig 3b/HFD_to_NCD_2nd_MPK180_matrix_licking_3.csv
- Fig 3_1/Fig 3b/HFD_to_NCD_2nd_MPK180_matrix_licking_4.csv
- Fig 3_1/Fig 3b/HFD_to_NCD_2nd_MPK180_matrix_licking_5.csv
- Fig 3_1/Fig 3b/HFD_to_NCD_2nd_MPK180_matrix_licking_6.csv
- Fig 3_1/Fig 3b/HFD_to_NCD_2nd_MPK180_matrix_licking_7.csv
- Fig 3_1/Fig 3b/HFD_to_NCD_2nd_MPK181_matrix_licking_10.csv
- Fig 3_1/Fig 3b/HFD_to_NCD_2nd_MPK181_matrix_licking_11.csv
- Fig 3_1/Fig 3b/HFD_to_NCD_2nd_MPK181_matrix_licking_12.csv
- Fig 3_1/Fig 3b/HFD_to_NCD_2nd_MPK181_matrix_licking_13.csv
- Fig 3_1/Fig 3b/HFD_to_NCD_2nd_MPK181_matrix_licking_8.csv
- Fig 3_1/Fig 3b/HFD_to_NCD_2nd_MPK181_matrix_licking_9.csv
- Fig 3_1/Fig 3b/HFD_to_NCD_2nd_MPK188_matrix_licking_29.csv
- Fig 3_1/Fig 3b/HFD_to_NCD_2nd_MPK188_matrix_licking_30.csv
- Fig 3_1/Fig 3b/HFD_to_NCD_2nd_MPK188_matrix_licking_31.csv
- Fig 3_1/Fig 3b/HFD_to_NCD_2nd_MPK188_matrix_licking_32.csv
- Fig 3_1/Fig 3b/HFD_to_NCD_2nd_MPK188_matrix_licking_33.csv
- Fig 3_1/Fig 3b/HFD_to_NCD_2nd_MPK191_matrix_licking_34.csv
- Fig 3_1/Fig 3b/HFD_to_NCD_2nd_MPK191_matrix_licking_35.csv
- Fig 3_1/Fig 3b/HFD_to_NCD_2nd_MPK191_matrix_licking_36.csv
- Fig 3_1/Fig 3b/HFD_to_NCD_2nd_MPK191_matrix_licking_37.csv
- Fig 3_1/Fig 3b/HFD_to_NCD_2nd_MPK191_matrix_licking_38.csv
- Fig 3_1/Fig 3b/HFD_to_NCD_2nd_MPK191_matrix_licking_39.csv
- Fig 3_1/Fig 3b/HFD_to_NCD_2nd_MPK191_matrix_licking_40.csv
- Fig 3_1/Fig 3b/HFD_to_NCD_2nd_MPK191_matrix_licking_41.csv
- Fig 3_1/Fig 3b/HFD_to_NCD_2nd_MPK191_matrix_licking_42.csv
- Fig 3_1/Fig 3b/NCD to_NCD_1st_MPK118_matrix_1.csv
- Fig 3_1/Fig 3b/NCD to_NCD_1st_MPK118_matrix_2.csv
- Fig 3_1/Fig 3b/NCD to_NCD_1st_MPK118_matrix_3.csv
- Fig 3_1/Fig 3b/NCD to_NCD_1st_MPK118_matrix_4.csv
- Fig 3_1/Fig 3b/NCD to_NCD_1st_MPK118_matrix_5.csv
- Fig 3_1/Fig 3b/NCD to_NCD_1st_MPK118_matrix_6.csv
- Fig 3_1/Fig 3b/NCD to_NCD_1st_MPK118_matrix_7.csv
- Fig 3_1/Fig 3b/NCD to_NCD_1st_MPK118_matrix_licking_38.csv
- Fig 3_1/Fig 3b/NCD to_NCD_1st_MPK118_matrix_licking_39.csv
- Fig 3_1/Fig 3b/NCD to_NCD_1st_MPK118_matrix_licking_40.csv
- Fig 3_1/Fig 3b/NCD to_NCD_1st_MPK118_matrix_licking_41.csv
- Fig 3_1/Fig 3b/NCD to_NCD_1st_MPK118_matrix_licking_42.csv
- Fig 3_1/Fig 3b/NCD to_NCD_1st_MPK118_matrix_licking_43.csv
- Fig 3_1/Fig 3b/NCD to_NCD_1st_MPK118_matrix_licking_44.csv
- Fig 3_1/Fig 3b/NCD to_NCD_1st_MPK118_mean_licking_38.csv
- Fig 3_1/Fig 3b/NCD to_NCD_1st_MPK118_mean_licking_39.csv
- Fig 3_1/Fig 3b/NCD to_NCD_1st_MPK118_mean_licking_40.csv
- Fig 3_1/Fig 3b/NCD to_NCD_1st_MPK118_mean_licking_41.csv
- Fig 3_1/Fig 3b/NCD to_NCD_1st_MPK118_mean_licking_42.csv
- Fig 3_1/Fig 3b/NCD to_NCD_1st_MPK118_mean_licking_43.csv
- Fig 3_1/Fig 3b/NCD to_NCD_1st_MPK118_mean_licking_44.csv
- Fig 3_1/Fig 3b/NCD to_NCD_1st_MPK118_mean_running_38.csv
- Fig 3_1/Fig 3b/NCD to_NCD_1st_MPK118_mean_running_39.csv
- Fig 3_1/Fig 3b/NCD to_NCD_1st_MPK118_mean_running_40.csv
- Fig 3_1/Fig 3b/NCD to_NCD_1st_MPK118_mean_running_41.csv
- Fig 3_1/Fig 3b/NCD to_NCD_1st_MPK118_mean_running_42.csv
- Fig 3_1/Fig 3b/NCD to_NCD_1st_MPK118_mean_running_43.csv
- Fig 3_1/Fig 3b/NCD to_NCD_1st_MPK118_mean_running_44.csv
- Fig 3_1/Fig 3b/NCD to_NCD_1st_MPK120_matrix_1.csv
- Fig 3_1/Fig 3b/NCD to_NCD_1st_MPK120_matrix_2.csv
- Fig 3_1/Fig 3b/NCD to_NCD_1st_MPK120_matrix_3.csv
- Fig 3_1/Fig 3b/NCD to_NCD_1st_MPK120_matrix_4.csv
- Fig 3_1/Fig 3b/NCD to_NCD_1st_MPK120_matrix_5.csv
- Fig 3_1/Fig 3b/NCD to_NCD_1st_MPK120_matrix_6.csv
- Fig 3_1/Fig 3b/NCD to_NCD_1st_MPK120_matrix_7.csv
- Fig 3_1/Fig 3b/NCD to_NCD_1st_MPK120_matrix_licking_27.csv
- Fig 3_1/Fig 3b/NCD to_NCD_1st_MPK120_matrix_licking_28.csv
- Fig 3_1/Fig 3b/NCD to_NCD_1st_MPK120_matrix_licking_29.csv
- Fig 3_1/Fig 3b/NCD to_NCD_1st_MPK120_matrix_licking_30.csv
- Fig 3_1/Fig 3b/NCD to_NCD_1st_MPK120_matrix_licking_31.csv
- Fig 3_1/Fig 3b/NCD to_NCD_1st_MPK120_matrix_licking_32.csv
- Fig 3_1/Fig 3b/NCD to_NCD_1st_MPK120_matrix_licking_33.csv
- Fig 3_1/Fig 3b/NCD to_NCD_1st_MPK120_mean_licking_27.csv
- Fig 3_1/Fig 3b/NCD to_NCD_1st_MPK120_mean_licking_28.csv
- Fig 3_1/Fig 3b/NCD to_NCD_1st_MPK120_mean_licking_29.csv
- Fig 3_1/Fig 3b/NCD to_NCD_1st_MPK120_mean_licking_30.csv
- Fig 3_1/Fig 3b/NCD to_NCD_1st_MPK120_mean_licking_31.csv
- Fig 3_1/Fig 3b/NCD to_NCD_1st_MPK120_mean_licking_32.csv
- Fig 3_1/Fig 3b/NCD to_NCD_1st_MPK120_mean_licking_33.csv
- Fig 3_1/Fig 3b/NCD to_NCD_1st_MPK120_mean_running_27.csv
- Fig 3_1/Fig 3b/NCD to_NCD_1st_MPK120_mean_running_28.csv
- Fig 3_1/Fig 3b/NCD to_NCD_1st_MPK120_mean_running_29.csv
- Fig 3_1/Fig 3b/NCD to_NCD_1st_MPK120_mean_running_30.csv
- Fig 3_1/Fig 3b/NCD to_NCD_1st_MPK120_mean_running_31.csv
- Fig 3_1/Fig 3b/NCD to_NCD_1st_MPK120_mean_running_32.csv
- Fig 3_1/Fig 3b/NCD to_NCD_1st_MPK120_mean_running_33.csv
- Fig 3_1/Fig 3b/NCD to_NCD_1st_MPK134_matrix_1.csv
- Fig 3_1/Fig 3b/NCD to_NCD_1st_MPK134_matrix_2.csv
- Fig 3_1/Fig 3b/NCD to_NCD_1st_MPK134_matrix_3.csv
- Fig 3_1/Fig 3b/NCD to_NCD_1st_MPK134_matrix_4.csv
- Fig 3_1/Fig 3b/NCD to_NCD_1st_MPK134_matrix_licking_34.csv
- Fig 3_1/Fig 3b/NCD to_NCD_1st_MPK134_matrix_licking_35.csv
- Fig 3_1/Fig 3b/NCD to_NCD_1st_MPK134_matrix_licking_36.csv
- Fig 3_1/Fig 3b/NCD to_NCD_1st_MPK134_matrix_licking_37.csv
- Fig 3_1/Fig 3b/NCD to_NCD_1st_MPK134_mean_licking_34.csv
- Fig 3_1/Fig 3b/NCD to_NCD_1st_MPK134_mean_licking_35.csv
- Fig 3_1/Fig 3b/NCD to_NCD_1st_MPK134_mean_licking_36.csv
- Fig 3_1/Fig 3b/NCD to_NCD_1st_MPK134_mean_licking_37.csv
- Fig 3_1/Fig 3b/NCD to_NCD_1st_MPK134_mean_running_34.csv
- Fig 3_1/Fig 3b/NCD to_NCD_1st_MPK134_mean_running_35.csv
- Fig 3_1/Fig 3b/NCD to_NCD_1st_MPK134_mean_running_36.csv
- Fig 3_1/Fig 3b/NCD to_NCD_1st_MPK134_mean_running_37.csv
- Fig 3_1/Fig 3b/NCD to_NCD_1st_MPK174_matrix_1.csv
- Fig 3_1/Fig 3b/NCD to_NCD_1st_MPK174_matrix_2.csv
- Fig 3_1/Fig 3b/NCD to_NCD_1st_MPK174_matrix_3.csv
- Fig 3_1/Fig 3b/NCD to_NCD_1st_MPK174_matrix_4.csv
- Fig 3_1/Fig 3b/NCD to_NCD_1st_MPK174_matrix_5.csv
- Fig 3_1/Fig 3b/NCD to_NCD_1st_MPK174_matrix_6.csv
- Fig 3_1/Fig 3b/NCD to_NCD_1st_MPK174_matrix_7.csv
- Fig 3_1/Fig 3b/NCD to_NCD_1st_MPK174_matrix_8.csv
- Fig 3_1/Fig 3b/NCD to_NCD_1st_MPK174_matrix_9.csv
- Fig 3_1/Fig 3b/NCD to_NCD_1st_MPK174_matrix_licking_1.csv
- Fig 3_1/Fig 3b/NCD to_NCD_1st_MPK174_matrix_licking_2.csv
- Fig 3_1/Fig 3b/NCD to_NCD_1st_MPK174_matrix_licking_3.csv
- Fig 3_1/Fig 3b/NCD to_NCD_1st_MPK174_matrix_licking_4.csv
- Fig 3_1/Fig 3b/NCD to_NCD_1st_MPK174_matrix_licking_5.csv
- Fig 3_1/Fig 3b/NCD to_NCD_1st_MPK174_matrix_licking_6.csv
- Fig 3_1/Fig 3b/NCD to_NCD_1st_MPK174_matrix_licking_7.csv
- Fig 3_1/Fig 3b/NCD to_NCD_1st_MPK174_matrix_licking_8.csv
- Fig 3_1/Fig 3b/NCD to_NCD_1st_MPK174_matrix_licking_9.csv
- Fig 3_1/Fig 3b/NCD to_NCD_1st_MPK174_mean_licking_1.csv
- Fig 3_1/Fig 3b/NCD to_NCD_1st_MPK174_mean_licking_2.csv
- Fig 3_1/Fig 3b/NCD to_NCD_1st_MPK174_mean_licking_3.csv
- Fig 3_1/Fig 3b/NCD to_NCD_1st_MPK174_mean_licking_4.csv
- Fig 3_1/Fig 3b/NCD to_NCD_1st_MPK174_mean_licking_5.csv
- Fig 3_1/Fig 3b/NCD to_NCD_1st_MPK174_mean_licking_6.csv
- Fig 3_1/Fig 3b/NCD to_NCD_1st_MPK174_mean_licking_7.csv
- Fig 3_1/Fig 3b/NCD to_NCD_1st_MPK174_mean_licking_8.csv
- Fig 3_1/Fig 3b/NCD to_NCD_1st_MPK174_mean_licking_9.csv
- Fig 3_1/Fig 3b/NCD to_NCD_1st_MPK174_mean_running_1.csv
- Fig 3_1/Fig 3b/NCD to_NCD_1st_MPK174_mean_running_2.csv
- Fig 3_1/Fig 3b/NCD to_NCD_1st_MPK174_mean_running_3.csv
- Fig 3_1/Fig 3b/NCD to_NCD_1st_MPK174_mean_running_4.csv
- Fig 3_1/Fig 3b/NCD to_NCD_1st_MPK174_mean_running_5.csv
- Fig 3_1/Fig 3b/NCD to_NCD_1st_MPK174_mean_running_6.csv
- Fig 3_1/Fig 3b/NCD to_NCD_1st_MPK174_mean_running_7.csv
- Fig 3_1/Fig 3b/NCD to_NCD_1st_MPK174_mean_running_8.csv
- Fig 3_1/Fig 3b/NCD to_NCD_1st_MPK174_mean_running_9.csv
- Fig 3_1/Fig 3b/NCD to_NCD_1st_MPK176_matrix_1.csv
- Fig 3_1/Fig 3b/NCD to_NCD_1st_MPK176_matrix_2.csv
- Fig 3_1/Fig 3b/NCD to_NCD_1st_MPK176_matrix_3.csv
- Fig 3_1/Fig 3b/NCD to_NCD_1st_MPK176_matrix_4.csv
- Fig 3_1/Fig 3b/NCD to_NCD_1st_MPK176_matrix_5.csv
- Fig 3_1/Fig 3b/NCD to_NCD_1st_MPK176_matrix_6.csv
- Fig 3_1/Fig 3b/NCD to_NCD_1st_MPK176_matrix_7.csv
- Fig 3_1/Fig 3b/NCD to_NCD_1st_MPK176_matrix_8.csv
- Fig 3_1/Fig 3b/NCD to_NCD_1st_MPK176_matrix_licking_10.csv
- Fig 3_1/Fig 3b/NCD to_NCD_1st_MPK176_matrix_licking_11.csv
- Fig 3_1/Fig 3b/NCD to_NCD_1st_MPK176_matrix_licking_12.csv
- Fig 3_1/Fig 3b/NCD to_NCD_1st_MPK176_matrix_licking_13.csv
- Fig 3_1/Fig 3b/NCD to_NCD_1st_MPK176_matrix_licking_14.csv
- Fig 3_1/Fig 3b/NCD to_NCD_1st_MPK176_matrix_licking_15.csv
- Fig 3_1/Fig 3b/NCD to_NCD_1st_MPK176_matrix_licking_16.csv
- Fig 3_1/Fig 3b/NCD to_NCD_1st_MPK176_matrix_licking_17.csv
- Fig 3_1/Fig 3b/NCD to_NCD_1st_MPK176_mean_licking_10.csv
- Fig 3_1/Fig 3b/NCD to_NCD_1st_MPK176_mean_licking_11.csv
- Fig 3_1/Fig 3b/NCD to_NCD_1st_MPK176_mean_licking_12.csv
- Fig 3_1/Fig 3b/NCD to_NCD_1st_MPK176_mean_licking_13.csv
- Fig 3_1/Fig 3b/NCD to_NCD_1st_MPK176_mean_licking_14.csv
- Fig 3_1/Fig 3b/NCD to_NCD_1st_MPK176_mean_licking_15.csv
- Fig 3_1/Fig 3b/NCD to_NCD_1st_MPK176_mean_licking_16.csv
- Fig 3_1/Fig 3b/NCD to_NCD_1st_MPK176_mean_licking_17.csv
- Fig 3_1/Fig 3b/NCD to_NCD_1st_MPK176_mean_running_10.csv
- Fig 3_1/Fig 3b/NCD to_NCD_1st_MPK176_mean_running_11.csv
- Fig 3_1/Fig 3b/NCD to_NCD_1st_MPK176_mean_running_12.csv
- Fig 3_1/Fig 3b/NCD to_NCD_1st_MPK176_mean_running_13.csv
- Fig 3_1/Fig 3b/NCD to_NCD_1st_MPK176_mean_running_14.csv
- Fig 3_1/Fig 3b/NCD to_NCD_1st_MPK176_mean_running_15.csv
- Fig 3_1/Fig 3b/NCD to_NCD_1st_MPK176_mean_running_16.csv
- Fig 3_1/Fig 3b/NCD to_NCD_1st_MPK176_mean_running_17.csv
- Fig 3_1/Fig 3b/NCD to_NCD_1st_MPK179_matrix_1.csv
- Fig 3_1/Fig 3b/NCD to_NCD_1st_MPK179_matrix_2.csv
- Fig 3_1/Fig 3b/NCD to_NCD_1st_MPK179_matrix_3.csv
- Fig 3_1/Fig 3b/NCD to_NCD_1st_MPK179_matrix_4.csv
- Fig 3_1/Fig 3b/NCD to_NCD_1st_MPK179_matrix_5.csv
- Fig 3_1/Fig 3b/NCD to_NCD_1st_MPK179_matrix_6.csv
- Fig 3_1/Fig 3b/NCD to_NCD_1st_MPK179_matrix_7.csv
- Fig 3_1/Fig 3b/NCD to_NCD_1st_MPK179_matrix_8.csv
- Fig 3_1/Fig 3b/NCD to_NCD_1st_MPK179_matrix_9.csv
- Fig 3_1/Fig 3b/NCD to_NCD_1st_MPK179_matrix_licking_18.csv
- Fig 3_1/Fig 3b/NCD to_NCD_1st_MPK179_matrix_licking_19.csv
- Fig 3_1/Fig 3b/NCD to_NCD_1st_MPK179_matrix_licking_20.csv
- Fig 3_1/Fig 3b/NCD to_NCD_1st_MPK179_matrix_licking_21.csv
- Fig 3_1/Fig 3b/NCD to_NCD_1st_MPK179_matrix_licking_22.csv
- Fig 3_1/Fig 3b/NCD to_NCD_1st_MPK179_matrix_licking_23.csv
- Fig 3_1/Fig 3b/NCD to_NCD_1st_MPK179_matrix_licking_24.csv
- Fig 3_1/Fig 3b/NCD to_NCD_1st_MPK179_matrix_licking_25.csv
- Fig 3_1/Fig 3b/NCD to_NCD_1st_MPK179_matrix_licking_26.csv
- Fig 3_1/Fig 3b/NCD to_NCD_1st_MPK179_mean_licking_18.csv
- Fig 3_1/Fig 3b/NCD to_NCD_1st_MPK179_mean_licking_19.csv
- Fig 3_1/Fig 3b/NCD to_NCD_1st_MPK179_mean_licking_20.csv
- Fig 3_1/Fig 3b/NCD to_NCD_1st_MPK179_mean_licking_21.csv
- Fig 3_1/Fig 3b/NCD to_NCD_1st_MPK179_mean_licking_22.csv
- Fig 3_1/Fig 3b/NCD to_NCD_1st_MPK179_mean_licking_23.csv
- Fig 3_1/Fig 3b/NCD to_NCD_1st_MPK179_mean_licking_24.csv
- Fig 3_1/Fig 3b/NCD to_NCD_1st_MPK179_mean_licking_25.csv
- Fig 3_1/Fig 3b/NCD to_NCD_1st_MPK179_mean_licking_26.csv
- Fig 3_1/Fig 3b/NCD to_NCD_1st_MPK179_mean_running_18.csv
- Fig 3_1/Fig 3b/NCD to_NCD_1st_MPK179_mean_running_19.csv
- Fig 3_1/Fig 3b/NCD to_NCD_1st_MPK179_mean_running_20.csv
- Fig 3_1/Fig 3b/NCD to_NCD_1st_MPK179_mean_running_21.csv
- Fig 3_1/Fig 3b/NCD to_NCD_1st_MPK179_mean_running_22.csv
- Fig 3_1/Fig 3b/NCD to_NCD_1st_MPK179_mean_running_23.csv
- Fig 3_1/Fig 3b/NCD to_NCD_1st_MPK179_mean_running_24.csv
- Fig 3_1/Fig 3b/NCD to_NCD_1st_MPK179_mean_running_25.csv
- Fig 3_1/Fig 3b/NCD to_NCD_1st_MPK179_mean_running_26.csv
- Fig 3_1/Fig 3b/NCD_to_NCD_2nd_MPK118_matrix_1.csv
- Fig 3_1/Fig 3b/NCD_to_NCD_2nd_MPK118_matrix_2.csv
- Fig 3_1/Fig 3b/NCD_to_NCD_2nd_MPK118_matrix_3.csv
- Fig 3_1/Fig 3b/NCD_to_NCD_2nd_MPK118_matrix_4.csv
- Fig 3_1/Fig 3b/NCD_to_NCD_2nd_MPK118_matrix_5.csv
- Fig 3_1/Fig 3b/NCD_to_NCD_2nd_MPK118_matrix_6.csv
- Fig 3_1/Fig 3b/NCD_to_NCD_2nd_MPK118_matrix_7.csv
- Fig 3_1/Fig 3b/NCD_to_NCD_2nd_MPK118_matrix_8.csv
- Fig 3_1/Fig 3b/NCD_to_NCD_2nd_MPK118_matrix_9.csv
- Fig 3_1/Fig 3b/NCD_to_NCD_2nd_MPK118_matrix_licking_35.csv
- Fig 3_1/Fig 3b/NCD_to_NCD_2nd_MPK118_matrix_licking_36.csv
- Fig 3_1/Fig 3b/NCD_to_NCD_2nd_MPK118_matrix_licking_37.csv
- Fig 3_1/Fig 3b/NCD_to_NCD_2nd_MPK118_matrix_licking_38.csv
- Fig 3_1/Fig 3b/NCD_to_NCD_2nd_MPK118_matrix_licking_39.csv
- Fig 3_1/Fig 3b/NCD_to_NCD_2nd_MPK118_matrix_licking_40.csv
- Fig 3_1/Fig 3b/NCD_to_NCD_2nd_MPK118_matrix_licking_41.csv
- Fig 3_1/Fig 3b/NCD_to_NCD_2nd_MPK118_matrix_licking_42.csv
- Fig 3_1/Fig 3b/NCD_to_NCD_2nd_MPK118_matrix_licking_43.csv
- Fig 3_1/Fig 3b/NCD_to_NCD_2nd_MPK118_mean_licking_35.csv
- Fig 3_1/Fig 3b/NCD_to_NCD_2nd_MPK118_mean_licking_36.csv
- Fig 3_1/Fig 3b/NCD_to_NCD_2nd_MPK118_mean_licking_37.csv
- Fig 3_1/Fig 3b/NCD_to_NCD_2nd_MPK118_mean_licking_38.csv
- Fig 3_1/Fig 3b/NCD_to_NCD_2nd_MPK118_mean_licking_39.csv
- Fig 3_1/Fig 3b/NCD_to_NCD_2nd_MPK118_mean_licking_40.csv
- Fig 3_1/Fig 3b/NCD_to_NCD_2nd_MPK118_mean_licking_41.csv
- Fig 3_1/Fig 3b/NCD_to_NCD_2nd_MPK118_mean_licking_42.csv
- Fig 3_1/Fig 3b/NCD_to_NCD_2nd_MPK118_mean_licking_43.csv
- Fig 3_1/Fig 3b/NCD_to_NCD_2nd_MPK118_mean_running_35.csv
- Fig 3_1/Fig 3b/NCD_to_NCD_2nd_MPK118_mean_running_36.csv
- Fig 3_1/Fig 3b/NCD_to_NCD_2nd_MPK118_mean_running_37.csv
- Fig 3_1/Fig 3b/NCD_to_NCD_2nd_MPK118_mean_running_38.csv
- Fig 3_1/Fig 3b/NCD_to_NCD_2nd_MPK118_mean_running_39.csv
- Fig 3_1/Fig 3b/NCD_to_NCD_2nd_MPK118_mean_running_40.csv
- Fig 3_1/Fig 3b/NCD_to_NCD_2nd_MPK118_mean_running_41.csv
- Fig 3_1/Fig 3b/NCD_to_NCD_2nd_MPK118_mean_running_42.csv
- Fig 3_1/Fig 3b/NCD_to_NCD_2nd_MPK118_mean_running_43.csv
- Fig 3_1/Fig 3b/NCD_to_NCD_2nd_MPK120_matrix_1.csv
- Fig 3_1/Fig 3b/NCD_to_NCD_2nd_MPK120_matrix_2.csv
- Fig 3_1/Fig 3b/NCD_to_NCD_2nd_MPK120_matrix_3.csv
- Fig 3_1/Fig 3b/NCD_to_NCD_2nd_MPK120_matrix_4.csv
- Fig 3_1/Fig 3b/NCD_to_NCD_2nd_MPK120_matrix_5.csv
- Fig 3_1/Fig 3b/NCD_to_NCD_2nd_MPK120_matrix_6.csv
- Fig 3_1/Fig 3b/NCD_to_NCD_2nd_MPK120_matrix_7.csv
- Fig 3_1/Fig 3b/NCD_to_NCD_2nd_MPK120_matrix_8.csv
- Fig 3_1/Fig 3b/NCD_to_NCD_2nd_MPK120_matrix_licking_20.csv
- Fig 3_1/Fig 3b/NCD_to_NCD_2nd_MPK120_matrix_licking_21.csv
- Fig 3_1/Fig 3b/NCD_to_NCD_2nd_MPK120_matrix_licking_22.csv
- Fig 3_1/Fig 3b/NCD_to_NCD_2nd_MPK120_matrix_licking_23.csv
- Fig 3_1/Fig 3b/NCD_to_NCD_2nd_MPK120_matrix_licking_24.csv
- Fig 3_1/Fig 3b/NCD_to_NCD_2nd_MPK120_matrix_licking_25.csv
- Fig 3_1/Fig 3b/NCD_to_NCD_2nd_MPK120_matrix_licking_26.csv
- Fig 3_1/Fig 3b/NCD_to_NCD_2nd_MPK120_matrix_licking_27.csv
- Fig 3_1/Fig 3b/NCD_to_NCD_2nd_MPK120_mean_licking_20.csv
- Fig 3_1/Fig 3b/NCD_to_NCD_2nd_MPK120_mean_licking_21.csv
- Fig 3_1/Fig 3b/NCD_to_NCD_2nd_MPK120_mean_licking_22.csv
- Fig 3_1/Fig 3b/NCD_to_NCD_2nd_MPK120_mean_licking_23.csv
- Fig 3_1/Fig 3b/NCD_to_NCD_2nd_MPK120_mean_licking_24.csv
[truncated: 115 more entries]
