# Supplementary material for: Obesity dysregulates feeding-evoked response dynamics in hypothalamic satiety neurons
Source: Sci Rep. 2025 Oct 14;15:35837. doi: 10.1038/s41598-025-19800-2 (PMC12521569; doi:10.1038/s41598-025-19800-2)
Supplement: Supplementary file 4 — Supplementary Material 4. [file 41598_2025_19800_MOESM4_ESM.zip › Fig 3_1/Fig 3b/NCD to_NCD_1st_MPK118_matrix_1.csv]

1.1576221793958676	-0.7101207371492034	-0.6709750357363716	-0.39749408054249125	-0.2448880253949824	-0.9352200188705975	-0.775667866087006	-0.17397782492229924	-0.4465398880432412	0.08133685345096632	-0.5740313911718568	-0.2898919352707102	-0.4445489661429787	0.005822222466237081	-0.18261003973757933	-0.946734140797411	-0.09724492847622399	-0.8084604528699748	-0.09125489615558274	0.47728061494611496	0.016441277551114953	-0.46506552034429394	-0.6153378624418782	0.29518800016825697	0.33697517069267235	-0.547211889656586	-0.7434739583723	0.10233355987069911	-0.7664254983883755	0.27848051628674075	-0.45362880055567906	-0.5638431490814992	0.009484130709118289	0.27933938796301294	0.35613197055383067	-0.4353213482692116	-0.7044816419123466	-1.2781837139522372	0.5624876739622886	-0.7936646353098504
0.9034115630151363	-0.6481167537379999	-0.5203025900991347	-0.36987436739065815	-0.23849762493369076	-0.8707753595897425	-1.2010192643035165	0.03800167317976766	-0.26045981253695183	-0.03751677896362194	-0.5527604634484731	-0.10042911592062395	-0.4386519028718204	-0.12004760380729064	-0.20256009859477947	-0.9636943717647144	0.22595911014912518	-0.8576747742014421	-0.0558743979353793	0.7186191275728562	0.14230169521862066	-0.501809790091125	-0.6936533946629052	0.2880298264247782	0.23177329804187766	-0.21996416742880914	-0.8759565364832027	-0.06913972404298582	-0.8276087398684966	0.13122146057304437	-0.24930772282423377	-0.6053711323924111	0.11491639387637645	0.10041101828047846	0.20309943571686812	-0.44673186475408144	-0.7288450145765557	-1.2283113484099766	0.5103958963273534	-0.8079190089327167
0.6442310676394781	-0.7240604781166105	-0.6286955291775328	-0.34606047964943326	-0.23194409828811793	-0.45369638150513864	-1.3132818002556486	-0.00012155374237721635	-0.3048524541436825	-0.042349618280945446	-0.4502862458758323	-0.16093306295635804	-0.35432951851599864	-0.22216240030560605	-0.2362661876172062	-0.9080706824979988	0.36959400981795154	-0.7061692773307273	0.01510918147899678	0.5873034708495136	0.18963140882006613	-0.5604790041214628	-0.73467948747019	0.1441615487036343	0.07168840466703451	-0.14536753530529692	-0.9358341609481554	0.005408320469062616	-0.9437706028198068	0.13011905241468744	-0.24840547914962016	-0.5576408170246038	0.09164305792118542	0.18046591994885378	0.2081215045224488	-0.538482757580595	-0.7875080776982424	-1.2558694473767906	0.37610008105811904	-0.9440466681853336
0.6087923641544444	-0.7278211295098291	-0.5537393971106349	-0.40414575797825897	-0.1734323633747137	-0.4092333544511122	-1.2237712977837978	-0.012959609561758113	-0.3307485791996345	-0.0731403387156534	-0.4412790192998409	-0.1591444872454718	-0.3178592770654651	-0.2958616846684192	-0.11488328420031724	-0.9191313029089796	0.5359376997878761	-0.5579136280640126	0.06614779723021841	0.5983274582112937	0.184937793858664	-0.5290132745045203	-0.7492437538895037	0.1268322544835594	0.04464705232862555	-0.16289809666937488	-0.8062061288123349	-0.01777815163138235	-1.0271407870676939	0.11722000975670113	-0.1581008759968314	-0.5649587854303939	0.04673568888542333	0.0657963059496685	0.08266014678286446	-0.5618291095547086	-0.7545103428316691	-1.3529339934220639	0.3711634904752802	-1.0106528835337285
0.5060127404985535	-0.6235244318551938	-0.4251010359333329	-0.3211863410451948	-0.19026245215667642	-0.5553699028760978	-1.0459113766601114	-0.02445533195674942	-0.2805105092424183	-0.023219532115419727	-0.4965607711905859	-0.18834090529859498	-0.26921064010874807	-0.4205478002660163	-0.12333893867083216	-0.9192017845705649	0.6246520664944579	-0.5227052388578708	0.1158859167350895	0.6785565622257888	0.09291082758787549	-0.4934361955512105	-0.7320304224686475	0.10370619419096186	-0.0009284101379131826	-0.17795573812478635	-0.6987582327398447	-0.021134493191629508	-1.0665693210154326	0.1702677761196473	-0.16982706273652134	-0.5680960923117497	0.00195699429923295	0.16118661621452168	0.03785367857448208	-0.5659153546418845	-0.7312874558314372	-1.4023024581065757	0.31364506708962264	-1.0810122143208827
0.45651275851825973	-0.4849765786616962	-0.29419517257543426	-0.2614387331995053	-0.24270306446115064	-0.6715767370567192	-0.7661930436508598	-0.049081113093950086	-0.32436848246872924	0.02146917619751736	-0.4604198836060238	-0.1976317969086572	-0.26680020910981983	-0.5077427082391847	-0.17908713646019603	-0.910632280735106	0.5097689607354051	-0.45122284100961224	0.15065371708956013	0.6557180654312654	0.09081657381809523	-0.46251117612499537	-0.7432336802877065	0.0746844080361944	-0.047802182974576335	-0.250318783468573	-0.5855782314361259	0.0053425642199237235	-1.0706565227616436	0.21869877471687107	-0.14754105814916688	-0.5073020534593659	0.016207996925378578	0.20439981628208104	-0.06025409763009226	-0.6606404005279177	-0.7311181406409394	-1.5101421649160152	0.2841053636259726	-1.1257604363709188
0.3972140094369376	-0.44669754557584024	-0.1307444165630048	-0.25835212396453267	-0.24905862001813348	-0.7761123143652259	-0.6966182200749506	-0.07257652375825785	-0.36982547467002075	0.00847971323267091	-0.4347839165010438	-0.13426948671667752	-0.2643707062159909	-0.5012214160259202	-0.18707915536019876	-0.8901410593262862	0.5564495384113477	-0.37614916422326916	0.12900175804537917	0.6059692610532761	0.10232837651415447	-0.46417591038107064	-0.7618149235206394	0.04247415447818687	-0.06467350230442719	-0.33182517816611157	-0.556769671011583	0.07339322960415115	-1.0486198118818477	0.2322246979487339	-0.1595871749088271	-0.5151603749521991	-0.019148928453962506	0.26484967736018733	-0.09104464043892312	-0.6475147565831818	-0.6925970882019941	-1.5297105029638705	0.26531483223399455	-1.173681363591165
0.298658780642342	-0.43175897726856094	0.08803249033971008	-0.2877065141999819	-0.2822455683554105	-0.7944593061687776	-0.7672397267875446	-0.18328339598127125	-0.3483364644524086	0.07307225919331221	-0.4269318735000016	-0.1359683248176181	-0.3049212669634512	-0.5106656784177261	-0.15434742241421567	-0.8913541205410307	0.5702665348617001	-0.29984643235206304	0.13580522388750557	0.5930732037829317	0.06253132065534747	-0.4796188073850733	-0.7719951025576841	0.01981429697305811	-0.03535888976156529	-0.38431411846295366	-0.6073869545508349	0.09205508767216375	-1.0397125381709995	0.23696158723053695	-0.12530555681278627	-0.46771106712166227	0.007307342106384243	0.29024969853204624	-0.1557458037265128	-0.6543499875939502	-0.6877333377721302	-1.5558187063231688	0.23735118792675503	-1.218358091599146
0.2085751105681097	-0.42132609243843455	0.2870125017496821	-0.31786528335222	-0.35207975222922605	-0.7124750786067183	-0.7336596095425927	-0.29535035610645444	-0.37484823558066277	0.08680107807521098	-0.4249060186387305	-0.12219701572067836	-0.32511299700482055	-0.525287044249953	-0.12386382282518998	-0.894977747860912	0.576682648617683	-0.267034287917089	0.15596965549572686	0.5886011929396603	0.08645948783513478	-0.4694059661423593	-0.7580933020705147	-0.030343870190873083	-0.07711640238372078	-0.4317216561546686	-0.5898815365969745	0.13436615062714966	-1.0262186637767394	0.23144880614163124	-0.11412192871183288	-0.43497145361573464	-0.019447408668809132	0.3486563857176875	-0.22548011294693537	-0.667853049622375	-0.6755585162044095	-1.6014171577857583	0.25388421890617136	-1.2612209609061962
0.1794855855273455	-0.4030750471846905	0.3433523378173692	-0.39495351202146145	-0.42464525351226945	-0.4978584146146332	-0.714123444306017	-0.3582041513278392	-0.44083756016001996	0.0998296593140961	-0.4501874946073621	-0.09184522442825069	-0.3337572603758766	-0.49339678538792536	-0.07600022602817051	-0.886027052089676	0.5663268158887284	-0.2568232275350327	0.17501584836655928	0.5594197065388371	0.08788074344883237	-0.4717375950684738	-0.7515719042627077	-0.059835008651585066	-0.10764581043250512	-0.5049513290305218	-0.590765275133315	0.19389245184984127	-1.0436368871660213	0.23161843993729594	-0.10230344868066368	-0.3692108058875124	0.007647199186676864	0.3452710378322353	-0.2594368754498298	-0.6733035057891609	-0.6794018621831333	-1.6391823516870185	0.23405137716910301	-1.2498380552339028
0.11728308741960539	-0.4039027801960068	0.39605527428510784	-0.41317836897527355	-0.4741632723009386	-0.3661238604322016	-0.7376963558506467	-0.381935965236398	-0.44940555677295596	0.08206298075431492	-0.4661308400746975	-0.05729514769158715	-0.34469266676899624	-0.5307047099348708	-0.03532635125503436	-0.8485589511994458	0.6410485014795728	-0.19259462578970915	0.2104350862188747	0.5947191437806961	0.07719894589826497	-0.5025698998698293	-0.7390102895896679	-0.1311102511656675	-0.11152516492182349	-0.5503125528659628	-0.5233629928079738	0.26401379095110616	-1.0721587544473719	0.19232947614831694	-0.059900057482279126	-0.33586588031421083	0.004154160669978385	0.3368417600572443	-0.3765442232624611	-0.6972658459334574	-0.6769322616088154	-1.7147897596139814	0.1866287925385267	-1.2853472122435032
0.0773076259145015	-0.45095729748334845	0.43140595002290727	-0.4450923218139202	-0.4622425454668104	-0.30089491332945406	-0.6949331332228776	-0.3669633201676593	-0.49621613478320575	0.07893867779312556	-0.43139861562521364	-0.06262017338800271	-0.3831489973775504	-0.5358918847258842	-0.04151974764993558	-0.8235376513908127	0.5835301053195063	-0.13919546898208607	0.23895866955566034	0.5452393857358534	0.028249139037042258	-0.5614474402839589	-0.7106158563429219	-0.16687681197079834	-0.12483679010464355	-0.6486239831490399	-0.38216387439168253	0.371765450827855	-1.065603711870504	0.19593556914368407	-0.05481072686400738	-0.3164621594107489	-0.0062240192440782965	0.3412307020215924	-0.4331797465609061	-0.7050862211886251	-0.6767770328386271	-1.7809265173907203	0.14348541191959757	-1.280231082658772
0.034238436498225014	-0.41154645029202686	0.5136352304153438	-0.4835788174277459	-0.4616253007837817	-0.3654149602371152	-0.618226760786397	-0.3414662754712354	-0.5414138034004881	0.05453653288290774	-0.41813957816956543	-0.0300256113538258	-0.4352624491512208	-0.5704471068715191	-0.044387311861194434	-0.8059722823580755	0.5779337532789669	-0.1619275555817754	0.25509474579336117	0.6046427017841343	0.0045603544428949394	-0.5492856838246946	-0.6877651442962847	-0.16060378806332315	-0.1149113194249926	-0.7575938870060568	-0.28131508268994926	0.4881063187268914	-1.0506473967521082	0.18306214076581778	-0.03568620131645998	-0.33672971321555745	-0.010031705195436062	0.33565647708055535	-0.5198652315391254	-0.7063892763630644	-0.6912817782992594	-1.8648778990795223	0.12949011940055685	-1.2360740578051934
-0.10650051423614026	-0.28684017142490204	0.5381108389980834	-0.42787221981167844	-0.4827921437341849	-0.4137058413879015	-0.5550589766514039	-0.35435611877899675	-0.5595259405619981	0.047615722946390826	-0.41252300491835037	0.03151271220163175	-0.46261952347461505	-0.5759052764069323	-0.07193096377063497	-0.7224842275322345	0.5136927707479535	-0.22538550166429056	0.22968256659338726	0.5462491394623148	-0.017374413009251223	-0.5661601209119228	-0.6770662999580919	-0.20246011390621588	-0.09632954443857014	-0.8102579535277092	-0.2791466536060295	0.6560076914972854	-1.0072986581437429	0.14481014287038654	-0.05898194464136308	-0.367500582296037	0.019198617221856264	0.3498488316771703	-0.5178653555799418	-0.7031078106212949	-0.7018435072446825	-1.8520088977962281	0.06887932149213816	-1.1417420239221048
-0.1784490573923442	-0.2162583954938901	0.4881736217060867	-0.5461352671265951	-0.4905753550791031	-0.4265234611745162	-0.6310725054477132	-0.3450348885294529	-0.6124994004031897	0.04783125021334543	-0.3720657759039353	0.09050926892549542	-0.5246198408722101	-0.5099582253239943	-0.03419248743540162	-0.6559210239872121	0.44401152408999633	-0.2437343615726532	0.1992903057393086	0.4676462079472058	0.006591951928862516	-0.6023897681863568	-0.6754475233662085	-0.23380807864093542	-0.0865784602980689	-0.9081223187129461	-0.2867365407384111	0.7580052992967861	-0.9951265970230718	0.08306073387619459	-0.013325878605435932	-0.39177348862100264	0.0445577529717107	0.3000198115645955	-0.5202114392884631	-0.689040717389475	-0.7369354169134709	-1.873378295084565	0.028699218497537936	-1.0253623674512296
-0.28776483937885167	-0.1517931923998868	0.4111627637519554	-0.7331671224631974	-0.4923515318694359	-0.4430530771020666	-0.9111859711181282	-0.2860468470566004	-0.6163409024842319	0.06920506206085743	-0.35001903790032174	0.1513664823417724	-0.5486583116354707	-0.45674975775447024	0.0506532459010914	-0.6001751623744691	0.4580210146733517	-0.27258943282099724	0.18379037503940868	0.45825582125504216	0.0085895078118129	-0.6579262038398717	-0.6826329411511334	-0.2589515158732106	-0.07443108309804454	-0.9265623704104081	-0.3327756477742331	0.8180898738915818	-1.0349872240013966	0.01474345119594773	-0.0027058765738064983	-0.4719590289746387	0.00885906459928364	0.2624787703561502	-0.49907607312333696	-0.6038032265773426	-0.7774683007297893	-1.8403175815093078	0.03044268826363732	-0.929576837935427
-0.3556806049210546	-0.05839801909174267	0.29099351762961373	-0.7912724506428945	-0.5244277968060678	-0.356186569674943	-1.0032992786604056	-0.24508848701372776	-0.5372538647394716	0.1217591504819893	-0.33869060865806266	0.1670923104612796	-0.5327033941828223	-0.4323124834558456	0.07093579604143851	-0.555783022396178	0.3789828979334528	-0.3042419199529877	0.1905647133385951	0.4197853416715696	0.008351620246067148	-0.6599970807036295	-0.6568648265493077	-0.2595648120955603	-0.04991479453190211	-0.8965622989092703	-0.32101857993046445	0.8644831243616432	-1.0330497210077758	-0.028988056720985172	0.03808773453034693	-0.5178697373924845	0.016630761954793377	0.20006569801453272	-0.48933232093605605	-0.5743487369297982	-0.8259833611101103	-1.8311157781946126	0.06469082462953317	-0.8511964456207117
-0.30981180129340563	-0.023233395483895282	0.1080103397285461	-0.7733818610518673	-0.5067270559194185	-0.2093077669650029	-0.8907570748189009	-0.12980682016492603	-0.5073357042120425	0.10998609081397177	-0.31623064562542813	0.20887508566153928	-0.5013956378317043	-0.40173155220741813	0.06407053939488971	-0.4737830951809401	0.279385601620465	-0.32745471179202246	0.1879926056593102	0.42691899688835405	0.022824279944435682	-0.6704505608157911	-0.6501461431659549	-0.262420042257388	-0.05729059316311319	-0.8857622842375685	-0.2165270662777143	0.9046329235516369	-1.0633498967500703	-0.09066385903077337	0.046085438401442816	-0.6221129649224951	0.00658974588651137	0.15756095783737858	-0.47926689312087783	-0.508942330258231	-0.8805151823545987	-1.8051154100328535	0.07072697510921036	-0.752444204484077
-0.25939946953798193	-0.05535598336371591	-0.1036901477530465	-0.69382846835618	-0.4179870316291863	-0.17374685842916354	-0.7996112798251576	0.04167283452401453	-0.4794544131806943	0.11658872846064638	-0.2685735063069166	0.22067256260204582	-0.4979731842063508	-0.3853684837524805	0.09637071005332307	-0.4253693472193355	0.24056653750917995	-0.3176100076965836	0.16225929529842706	0.4200383207167079	-0.01981316421351509	-0.7239544066166238	-0.6606856935532541	-0.21899964152513807	-0.03767192846718202	-0.8433631018853542	-0.1805023972206252	0.8869051972310731	-1.094723557825237	-0.1063357374047987	0.027538120408303474	-0.7074592121295372	0.020218358306355246	0.05585275890902591	-0.44527030825911507	-0.4498250972192107	-0.8934885582760442	-1.7515657195839331	0.05234002980557606	-0.6282868726754464
-0.3196369399203361	-0.12504104853246994	-0.1567502577360031	-0.6459820905491565	-0.32749361396818205	-0.3085937786066883	-0.7223771057597339	0.144534653787395	-0.34517003176552186	0.11500619066670684	-0.1947013977998196	0.19795072551932813	-0.5162036169889426	-0.43763726392489	0.10953688075131414	-0.34844726108482443	0.17879294468923962	-0.31642908121746716	0.0967495579368873	0.4331593619777225	-0.04529444776176861	-0.7439357220437701	-0.7148061519602547	-0.18488713286581065	0.005698158988682535	-0.7837384647866258	-0.09298248259988648	0.8632933640638685	-1.0475477860193028	-0.1365106707677599	0.012072386876600042	-0.8258276744392747	0.021957972901690635	0.024394909555762158	-0.42857830444504935	-0.36689892910971955	-0.9234214203354426	-1.6819057844776544	0.044545129064522404	-0.6069818933003361
-0.4634143909772643	-0.04136752929536419	-0.12796844451908482	-0.6904982220396827	-0.2814558787595247	-0.37915620177339443	-0.628821898186436	0.1671302057684419	-0.2511966105226678	0.16357708117562192	-0.15260327340612082	0.2054210245329015	-0.5018688043492033	-0.489858066378735	0.135857235656741	-0.28302924506498445	0.028255637368495356	-0.3260300522842602	0.039764578567491785	0.397649478635204	-0.06016780269248419	-0.7412105877260464	-0.7814610335941328	-0.14427344775385217	-0.028201342866723156	-0.7812038691171119	-0.06233136115124464	0.8358808038512329	-1.0102503481908192	-0.1359510061501436	-0.0014325257713268618	-0.8188633690382355	0.02301413677683328	0.027010579088485004	-0.3874427270832793	-0.31430348785758494	-0.9600199749609502	-1.632329437124712	0.04730345436611261	-0.5914636104316299
-0.5765459406808804	0.028130477565747138	-0.11423263550035252	-0.6852076014972621	-0.2976713964230015	-0.41189173191113754	-0.6027583939112355	0.126259847788292	-0.19907040713898375	0.25500781730406696	-0.1409632318468955	0.21710708129169182	-0.46784326387167824	-0.5435742068234164	0.20786939431471402	-0.2160827502183636	0.015456428453637563	-0.31328901378029317	-0.010526600158945385	0.3834985615911292	-0.050359649918152984	-0.7145087757665962	-0.8049697578015593	-0.11842223628090406	-0.043102977007796826	-0.7814192938377537	-0.10506284957907994	0.8013041240616235	-0.98097124034324	-0.11775809883531252	-0.0038945750142276693	-0.7871402291329199	-0.017405926889682365	0.07592557319093217	-0.32934297000387486	-0.23549794586747225	-0.9784232715526964	-1.62429114109311	0.04073650812373329	-0.5801411973607157
-0.6169110251126121	-0.0012844413109552421	-0.09795804384293381	-0.679042972243877	-0.33761073091495464	-0.4895422967471541	-0.6020709962036068	0.07588500820445672	-0.09067936428748749	0.3707300186758754	-0.12449375463540639	0.2370965268394412	-0.43069100979111247	-0.5387291996997534	0.25306650512843487	-0.15387391240458076	-0.005978044111846248	-0.2779804758020706	-0.03462672918720239	0.27327027254883474	-0.08101956278225185	-0.7288326222630627	-0.7874718017411712	-0.10997034987002137	-0.042940645937815804	-0.744880798429514	-0.11191327182364467	0.7303839336800897	-0.9445245614489123	-0.12538781239792135	-0.043209322196822574	-0.7665297437177202	-0.015551650520987951	0.01783238596221052	-0.2634655143040902	-0.16541187314895706	-0.9742395247061036	-1.5849017144291282	0.0389806187968849	-0.5719360838757683
-0.5757176966044879	-0.14332634883880174	-0.0927619796841422	-0.777476031950908	-0.4167533559566875	-0.5641281990577974	-0.5904429675598107	0.07168187439104637	0.028979188816348856	0.45009468821450616	-0.10486051288433625	0.25132167880648204	-0.42240676362910745	-0.5407148730465328	0.21085727728893033	-0.13261902737300277	-0.03392978740808522	-0.2184655495793714	-0.05891342012798895	0.25390451320644514	-0.05603585175556158	-0.7217202469115159	-0.7608274141367504	-0.09256992335567912	-0.048009194875830885	-0.7716688693592351	-0.04530003462699177	0.586267879660485	-0.9098693262484785	-0.09458328806716096	-0.07554197732049975	-0.688754037003829	-0.06705845394769432	0.037562245449508105	-0.21407088616394798	-0.10580645756051683	-0.9818773974566426	-1.5469106948294145	0.03825703153134175	-0.6413644721399953
-0.6171771575936146	-0.1993257605746987	-0.04873293775342177	-0.7221533290047463	-0.47193096215162295	-0.5049110333505354	-0.42508754016279904	0.07966210850244856	0.18959703681528162	0.460609502808481	-0.07914960937882728	0.25622121831422456	-0.39901545888112894	-0.6190567526657428	0.19127200341515474	-0.08408883899528263	-0.03297284843011643	-0.1745580491706527	-0.08411049242335307	0.24503154280287406	-0.07967471763540415	-0.6955533270185613	-0.7543110517819366	-0.059629157349883034	-0.05143808064595057	-0.7320463553105971	0.02401982131485596	0.48251212405253147	-0.8511266559572759	-0.10661925004782802	-0.10730169621677525	-0.6049718535708695	-0.10820802437777939	0.03393428793407603	-0.20900231761733007	-0.06450561594859652	-0.9483208923606112	-1.4679470015120748	0.07629931857123533	-0.6825338060237522
-0.6444992632367579	-0.3097804177169067	-0.030579132702947244	-0.6026898580380913	-0.49726821705927693	-0.31932702511591665	-0.1007726305885285	0.04979006714070782	0.31520344221145297	0.47917219367952535	-0.056756055528496496	0.27692362524137837	-0.3979175058457928	-0.635009190477824	0.1827156275118725	-0.0443261601904343	0.02958118395780341	-0.15519844697920288	-0.12841028120482076	0.18982881910696361	-0.08602314021855045	-0.6673763390441457	-0.7297512375348979	-0.03898443101548477	-0.018143381387306735	-0.7532764131042285	0.08088566022389601	0.44564934507579707	-0.7993285721001235	-0.11701682876014445	-0.1459266240882216	-0.4996736974559283	-0.12217006962970775	0.05883355586135475	-0.18302701066458163	-0.0496210948310963	-0.9074513747238171	-1.4198535494886058	0.05174333348790879	-0.7088545230068376
-0.6359668569182514	-0.37066602627129674	-0.0298066541457778	-0.5456797720243222	-0.5200132767820848	-0.20441371264141622	0.021303379539311086	0.0416514293164042	0.32677759184951355	0.513967301868991	-0.05225155845051939	0.2681003323971126	-0.42367330741871	-0.6540844298905599	0.18517084481067844	0.0049434595435360355	0.07758902347484946	-0.16242066304289576	-0.17821415613787756	0.11476736955323992	-0.0943525688144072	-0.6694933855389062	-0.743199751752712	-0.043424421846789164	-0.02886833258661664	-0.8294963634287982	0.04810245997155811	0.3703655224663961	-0.7903767424441722	-0.12350690779526982	-0.19290416751040684	-0.3526397000858842	-0.12348251019394166	0.09250340230190683	-0.17909112935825447	-0.05330247164272654	-0.8835062510066789	-1.389620775575496	0.007131842506914313	-0.6971717284808994
-0.6426058674314932	-0.4097167862204065	-0.06942328961463351	-0.5073494644984237	-0.5739884763854491	-0.17858193004721387	-0.027789570719337277	0.05920784082965138	0.3630014904657116	0.5294941946318846	-0.06222004313341469	0.30177065468846387	-0.44170500719826855	-0.6993153344610727	0.1501733413816017	0.02122211982558399	0.20371526171783785	-0.19547705064655868	-0.25024234633387943	0.06643414747723671	-0.10035788433157548	-0.6655982452062583	-0.7397551893600336	-0.03403616173898153	-0.03004093584507168	-0.8976392011383286	0.02683305042254779	0.3541505543083788	-0.7315413396536801	-0.12285206212023599	-0.23811525915709297	-0.183662809741991	-0.20432305347052676	0.09861045391953566	-0.1440720340619644	-0.0726904608082473	-0.7957727332837331	-1.323804714557129	-0.017961680386377188	-0.6942796673043231
-0.6298262851825144	-0.37080632000202807	-0.10610651881140014	-0.5989252293922445	-0.6632248537447074	-0.2252525777867603	-0.0991526031805842	0.02131143491034746	0.4079069718864156	0.5478967375978542	-0.09639434160982648	0.340382379807825	-0.4477169241525207	-0.7253731112480202	0.04072399788398993	0.1015306979258713	0.3174961466716532	-0.22665501702512847	-0.30683789045417187	0.03968725830152603	-0.0988417547553195	-0.6609891647259095	-0.7169161456734349	-0.023731455358148384	-0.009486599636209903	-1.0368162443429267	-0.03938508620177046	0.39948627158301064	-0.666729866165357	-0.1539667497901019	-0.2307354590949126	-0.02431342872912694	-0.23224185039940518	0.11004356689465958	-0.07847807678333586	-0.06421383073363597	-0.7396639340469597	-1.2372876341621122	-0.060165092464094995	-0.6763001078054575
-0.6190802535547306	-0.27204421002475054	-0.21009934848166473	-0.6365029607924583	-0.7247565929167367	-0.3335212577314324	-0.1714129767994558	-0.017741188698338146	0.38784385180865877	0.5691215206995629	-0.13301800618139803	0.3593014107114519	-0.4210626470707017	-0.723135862100027	-0.10233046106027581	0.13022125939904003	0.45450171249227045	-0.2603672261362735	-0.32007359160365845	0.06493208439672742	-0.12169806742114883	-0.6783185415917986	-0.6678966358757649	0.05667532026131661	-0.008731879521875612	-1.1564775511788365	-0.1685677910117447	0.3731930728693678	-0.680934890865784	-0.1631083192687326	-0.19168792197700996	0.09888965977344773	-0.3150916922076747	0.07157173305849915	-0.021498523142780866	-0.11699162816289344	-0.6788413697297142	-1.137170231757123	-0.05093293805536233	-0.6622413698296022
-0.5532148273650005	-0.27349508102339903	-0.33188713281622273	-0.7091479701345005	-0.7671578153826724	-0.3713914453034404	-0.17433755259379752	-0.02218133277303032	0.38669832170403373	0.5504781917855238	-0.14139063823474599	0.3722697165254739	-0.3650404365059684	-0.663004368472621	-0.18081113516480718	0.09577340618876362	0.6106629874074992	-0.2922873751591185	-0.31370296104961526	-0.0207110674680289	-0.1038466777095253	-0.640989831881786	-0.6052092050188259	0.2131217145170651	-0.00980851647131276	-1.1902812456697993	-0.27617065744851343	0.3185348782476482	-0.7027439805079165	-0.23005359873332223	-0.1635643926578486	0.16337441632063338	-0.40071777700411637	0.012251236038702628	0.027962443337590914	-0.11117151095371361	-0.5786679463875825	-0.9827542128842193	-0.08720589159389727	-0.6065521384152202
-0.46188014966038093	-0.205028233083164	-0.4193203027652793	-0.7660900473454479	-0.8095576429453686	-0.30267825135832216	0.004495003830626598	-0.04126833310366752	0.40571722728388304	0.46547581883698425	-0.11583531878343109	0.40912071407748785	-0.2854087320419986	-0.6184668469026262	-0.21743718371497162	0.10070084919795064	0.6865577337028286	-0.29321493178401997	-0.323490834941336	-0.0014177222539577094	-0.10372490833905068	-0.5934429945688703	-0.614980623097465	0.30729563073103217	0.00835991109206143	-1.2309384071564327	-0.31369365166043817	0.2817372058800064	-0.7402190246485978	-0.2925233379700519	-0.16752269664885128	0.21613735654167465	-0.4538995989920481	-0.08611273668220816	0.009789076805700778	-0.14359523904277502	-0.4868793913874345	-0.8231137845678218	-0.130128780653958	-0.5852193581850076
-0.43403448432330183	-0.06369211993233978	-0.513708015556815	-0.7445193757949722	-0.7846608287352657	-0.13848699433124867	0.2086560836746462	-0.046770662075424914	0.3920051805849224	0.3989507812224976	-0.13397646392339485	0.40658719165309537	-0.23066819661005683	-0.5896637026217113	-0.22454318262376044	0.10740113225640788	0.7571154740294392	-0.294889553139586	-0.34367622219850563	0.06447910643174523	-0.09956483607789748	-0.5792858091794385	-0.6785857913078537	0.45353165103000614	0.03106000145170288	-1.308047866491282	-0.3553637889734497	0.22598138893371242	-0.7737386796670592	-0.3095245784460118	-0.13924674917823168	0.3092650176191878	-0.5422775524843333	-0.10071378102843384	-0.011164112954636308	-0.1288567127431812	-0.3745873791219958	-0.6754070958554966	-0.1567814537251607	-0.5265748701317573
-0.4341364603206948	0.06789135761524312	-0.5603406791368093	-0.7046524312195286	-0.7227050389787382	0.00476228493608392	0.3055637028034178	-0.044163342137659455	0.41017561492186794	0.36155199219095235	-0.12749923655368647	0.3577282647052093	-0.1910727999461461	-0.5898148810785546	-0.17033142793437234	0.08210995649185582	0.8606605938801428	-0.33919031148666284	-0.3541175725160771	0.08983983444960246	-0.1725350976970476	-0.5360890519778312	-0.7574090013723767	0.5759451450390528	0.022326828608850414	-1.3340773158774737	-0.4142019195886606	0.1966631967759907	-0.8497588740461508	-0.3224453435364353	-0.12103636176452626	0.36499273464587456	-0.5386218661727995	-0.13493772255312125	-0.0714210999556066	-0.14494525990817714	-0.2714185434655845	-0.5960697481257152	-0.15672940985154496	-0.4789324417774356
-0.3487663835758216	0.041172416597431816	-0.5903298394474226	-0.7243290985805702	-0.6840394836273929	0.03214217718987776	0.24068077997394974	-0.08340734434980819	0.3238081303527645	0.3298975556300343	-0.12760373662149332	0.3337446594353236	-0.16085774117108048	-0.5398812384249665	-0.18016274748738031	0.0501445083154615	0.8998290547826306	-0.35507422150475443	-0.3610998814718531	0.07424488953780432	-0.18025487212978614	-0.513617954742219	-0.8153868945902321	0.7006221994332613	0.042542776153448814	-1.3470560672710399	-0.4744187919280046	0.19671960454634105	-0.8829232041732681	-0.28368913985284255	-0.1384534391732144	0.39867331931438155	-0.5355098028365354	-0.10803853512666568	-0.0804300497834904	-0.1340105687321642	-0.18061874315036444	-0.5455809480740355	-0.2058857991686215	-0.43322268768334854
-0.22766540967589508	-0.04073690897572653	-0.5730457714699971	-0.67733774710782	-0.646316650381388	0.07316299576990834	0.13720118548262744	-0.16356853975754762	0.23385627745257276	0.2948977807779258	-0.1605043780546791	0.2686790594932416	-0.16188890607802112	-0.5121919247864588	-0.25927812372283954	0.04828089135746132	0.913382288387783	-0.36998010716529894	-0.3762888756508723	0.09663673939636516	-0.24332010368538767	-0.4923044765473593	-0.833100298584202	0.8693065513765335	0.0815465636544819	-1.3718887126536665	-0.5164282841539246	0.18202251244689063	-0.8709515058752132	-0.26746267318426226	-0.14297036747995867	0.4288620619862226	-0.5345834327612871	-0.09692901070337508	-0.11860609524021462	-0.09989148907557428	-0.04748801148195818	-0.570438686024997	-0.22848910402799166	-0.4099695891285019
-0.17929496072681947	-0.0925918100829303	-0.5828711174019283	-0.7566189407155861	-0.5888099045039983	0.1492089112444586	0.14607581389359964	-0.2321241007822505	0.2069844730850871	0.23566740153907612	-0.1926147169027994	0.3084143595919123	-0.1842519802171591	-0.5335898080538437	-0.28251600711499353	0.02659411181269153	0.9001592407536985	-0.362980443928454	-0.36259237677208056	0.22345512349083116	-0.3139114896470832	-0.4521774367631554	-0.80021010872338	1.034503769988421	0.12687043683476526	-1.330347991587061	-0.4982410700970205	0.13518858260891875	-0.9037015440190664	-0.2631914549596606	-0.11370391707430427	0.4225033412897573	-0.5571686964012319	-0.050733712492514724	-0.14573760543132303	-0.03414372513220887	0.06541668576743627	-0.5803234033024666	-0.2490018271835189	-0.42871328601968345
-0.2623508041357191	-0.08086676153704625	-0.545683709002147	-0.9179083716731892	-0.5636656112110016	0.20007963696035697	0.22299417888095877	-0.28332732448886444	0.09534243909048898	0.2265609533054514	-0.2282284177478366	0.30507175414043014	-0.20155744121696156	-0.5504506222972958	-0.2586332854431023	0.010124549749623776	0.8453747844340753	-0.3617395567524625	-0.32978398623115934	0.19739970007443228	-0.3590186319211302	-0.4048986085277685	-0.767891981049842	1.1974447699642694	0.1658662958834268	-1.3289478000823132	-0.5435747504932926	0.04086493506801224	-0.9196563613755702	-0.26133605888039646	-0.09583019328209534	0.3754950314737905	-0.5167487713825678	-0.006378124642221083	-0.15669780245695303	0.02158948677838344	0.1439401536373593	-0.6045791337357704	-0.2636453764180843	-0.46984310665105034
-0.32793542324969843	-0.1806693833505824	-0.523989470390809	-1.0517214269075548	-0.4989928986717219	0.2420787643710341	0.3362826405090922	-0.34255090089429874	0.061284740782555566	0.16017558720966435	-0.25379908460549616	0.27765915935336005	-0.17991272266865296	-0.5337153463371853	-0.14886798736436366	-0.025035199237243018	0.7822708423197947	-0.3726082920174143	-0.27923590257599396	0.20633921508806705	-0.42014120472433775	-0.32927613121093013	-0.7758999140357524	1.3107371250324953	0.20390854632530422	-1.232428946986539	-0.5832615176136687	-0.059932740021196064	-0.9469851677974223	-0.24028518168150154	-0.08255086009156884	0.31853132684080787	-0.5033493161320222	0.08156625811499499	-0.2514443393162309	0.06621033001811398	0.2185785585903683	-0.571957773473092	-0.2963224235640384	-0.523828119906151
-0.34525766309964584	-0.28367888602575553	-0.4909428153568102	-1.0459595244805189	-0.4488405476353526	0.32807416298101627	0.480805175552974	-0.34052863937588335	0.0342428664596661	0.1329107788130172	-0.2745770851758773	0.2954879407617817	-0.174971167588498	-0.5349016811946263	0.010154338977946964	-0.03752063195604237	0.7204083994567304	-0.3553515812902073	-0.2397306530001057	0.18835911139478173	-0.4222482857648215	-0.26284028437508045	-0.7372881646660074	1.3341474169834373	0.26336647834391763	-1.1246504511381565	-0.5588374945937844	-0.11784339717439536	-0.9497330136238145	-0.20834698750285735	-0.10523862154424116	0.30814898364701	-0.45261211920055616	0.2046345268742046	-0.2884599718806191	0.15980147898551184	0.30321895446092234	-0.6553261551279704	-0.33977596792748344	-0.4994219294028867
-0.3804096599280331	-0.35211182964772986	-0.4212352894055578	-0.9232106260909358	-0.428240267883646	0.34670751974685793	0.4426012711472402	-0.33408541305585815	-0.07027751946129004	0.12017930839890259	-0.2900108900894225	0.3061107671532186	-0.18651456492749025	-0.5915463800443808	0.0668855841577269	0.021771356077105914	0.7646929418963854	-0.3405927157117417	-0.2412802382844938	0.28202482752791347	-0.42527072263662113	-0.2180073204942786	-0.6986466734799777	1.263396199883958	0.33134434463441065	-1.0697521521621736	-0.5833838266731582	-0.16011246481723934	-0.9610019881857313	-0.13040981880343527	-0.11009216156399368	0.2803205269098247	-0.39120994927378344	0.32949372511628006	-0.33223209907520046	0.20805221053453887	0.33003249552644953	-0.740478030793629	-0.36332108947698716	-0.4822166752016743
-0.4562104085662663	-0.44312037277324634	-0.3707268180720068	-0.9168931818769925	-0.4206903541053645	0.28740711314214296	0.2112374281952411	-0.31606013172901515	-0.15841944231031194	0.1616975583423486	-0.3506190415308786	0.28305213751740055	-0.2625741753221054	-0.5952414324269749	0.06962524204113356	0.029275514410358694	0.8662053168415678	-0.3613062048361855	-0.24533566608797983	0.27670799883945374	-0.45187564818800874	-0.17547945989793118	-0.6292835342264387	1.2413570261084999	0.3649463986762913	-0.9881565456583588	-0.6695002222939506	-0.17404930376242503	-0.9971959541794538	-0.07225495416964349	-0.07269105786517568	0.2508800107546391	-0.35217292011167506	0.4152606667795385	-0.31662429890047045	0.2637733743911118	0.3623892354001693	-0.7411397093462934	-0.33299133931259484	-0.4662463710222367
-0.46136144004436863	-0.49448027083385265	-0.3509777497782879	-0.9666259162972299	-0.4417372353772574	0.19483016129638067	0.039903013226876324	-0.29511188777178565	-0.2191524628406396	0.10111697788891483	-0.40662935656705324	0.24681470228494304	-0.27614705585445465	-0.5578710395591662	0.04507229516800587	0.07113133119359887	0.9302986161927947	-0.39427401464143347	-0.27275822830164803	0.26344811117533473	-0.47484767539373635	-0.13467789306566286	-0.5564507768606727	1.220902930777829	0.388843441954886	-0.9215042477789309	-0.7292966516217798	-0.19740085309717204	-1.0018978062408663	-0.05266110859769909	-0.03506590230160236	0.1963722138057791	-0.2914252650984429	0.5042763404652375	-0.27402608452304456	0.2818266359262915	0.40639350546233255	-0.7198173633701558	-0.4076864218068977	-0.5025611092914797
-0.519491489387903	-0.5062108142175236	-0.3646811392917265	-0.9467653178998813	-0.4331062715891517	0.19851621259900268	-0.008854585857386294	-0.2732127038779542	-0.37759028452020454	0.032049833097129964	-0.4693235559083049	0.22694132682136398	-0.2611339605009242	-0.5236055014506492	0.02899375638629447	0.11093218291595253	0.9703723869941385	-0.41132424333855166	-0.274114115425489	0.2712470861155718	-0.4386037286687759	-0.13948854339843808	-0.49680451652076646	1.2766199573566523	0.412633060260699	-0.8819474541813541	-0.8415522254810639	-0.24343260423021923	-0.9883235197093342	-0.05405823961251406	0.06421486488812692	0.13631971528908354	-0.30795732436448403	0.5715699678777686	-0.23180107774458922	0.31861471089664495	0.44384753292737755	-0.6420815846619468	-0.3934409342795304	-0.5105425288589862
-0.572766486367722	-0.4122397351447269	-0.4172052095233621	-0.9604525674413139	-0.44267647022450085	0.199211505277178	-0.03774223247904778	-0.22878486251222552	-0.46795269731347655	0.003721411246220374	-0.4952459026966026	0.194408929131961	-0.19764133354199923	-0.4566156518385158	0.0711258051914706	0.14666967076471701	1.1036162340970965	-0.46800117768661476	-0.32578564841183627	0.24282471627456648	-0.40277258683731587	-0.09922569733377269	-0.43427815070508524	1.3164494844117947	0.4158456637522848	-0.8332677488078918	-0.938294463087192	-0.276054517103995	-1.004664872168807	-0.08890821269968262	0.14159351300498824	0.052390632961983374	-0.31552026380911874	0.5800973449764671	-0.21422853044729875	0.3085130628042168	0.440494682936824	-0.5455636076401031	-0.3073584452456094	-0.5590176957897403
-0.6606394520437457	-0.28954000736138863	-0.5310736912544615	-1.0127801517860886	-0.45255087400777533	0.08106253809546302	-0.09183313231946436	-0.17731518667775775	-0.47510792105357214	-0.06163403778099823	-0.5250005479332983	0.1960993402354736	-0.11012928685971654	-0.44297848457107947	0.10476020142344852	0.16746948478034773	1.2077724981633413	-0.48914713206268773	-0.3558649338170281	0.1644412176823251	-0.34835446065513104	-0.006729008147418114	-0.39919441333865757	1.3220605608233773	0.3917102086507629	-0.732900997892103	-1.0368685878365467	-0.330953379597583	-1.003441611500218	-0.12968631585898205	0.2059623516314749	-0.05705327069188755	-0.3548765060796403	0.5940912403820221	-0.16890884735514705	0.28160887661269846	0.417341820343527	-0.39444974956864437	-0.27411734304897045	-0.5625426125428736
-0.7417939405451449	-0.21772598482878475	-0.6465150779492911	-0.9604206114978195	-0.39905738098943366	-0.10649111529803416	-0.15119510351008417	-0.1254031451803489	-0.5066427480422017	-0.16090769840060679	-0.5293047846794204	0.10023385129766164	-0.02299847995296659	-0.39298086309214886	0.1465582344500785	0.22432382394466538	1.2992364135017271	-0.5113121966194722	-0.3766518048359021	0.1927745618158375	-0.290865593508328	0.04081490133523913	-0.38262842403009606	1.3248623009178797	0.38002443655878293	-0.6818445781264064	-1.0990871660664148	-0.38006933648869606	-0.9683197095398018	-0.13033989245325014	0.2916496206309339	-0.16343243001937663	-0.36207065194409077	0.5483762112081153	-0.11533417797811685	0.2588233106609399	0.4130105032890462	-0.21467502090910823	-0.24384906971028641	-0.5689445316760697
-0.7402767366814843	-0.13801693259926595	-0.7050579970257913	-0.8659677191785917	-0.3595701113886856	-0.21158220479375234	-0.24928982591435395	-0.12762817380446195	-0.4775756887054395	-0.2526143560872878	-0.5100372520763804	0.02943973717696307	0.07288825058649366	-0.3396614630495506	0.22772814171610084	0.2512698000223459	1.3954454014134272	-0.5293195798049674	-0.4070777080020753	0.19368005997954707	-0.2526932505207745	0.07805127178324626	-0.38083795585477764	1.3374998832149056	0.32850270632266054	-0.5652955428069087	-1.1466584438360088	-0.38048051110684034	-0.9562266506706438	-0.13419535981905284	0.3545259270894485	-0.24252864663445117	-0.37614998080025475	0.5570560095969047	-0.09567059393900841	0.21364473067657888	0.40904473970073874	-0.08784493709941617	-0.2411977891941997	-0.5725097339275681
-0.7732149838396221	0.018687657284540204	-0.749301678439835	-0.6842627011203706	-0.3526210521803796	-0.21841250960224276	-0.3317823641540484	-0.14308180191190184	-0.5047937695285153	-0.24325040266622314	-0.48838072909748415	-0.01464258043244695	0.14344936079314718	-0.34600970375018053	0.2138232308041152	0.2514598587509499	1.4334215907912946	-0.5402176858364091	-0.4751299885868166	0.1853729518572206	-0.21951816103536367	0.1353537521270455	-0.3473573678123227	1.3700079177411264	0.28089760416481147	-0.5118472445196375	-1.0990438475787623	-0.3729290000755683	-0.935365879940733	-0.1325972064109703	0.4153430979881117	-0.3168619260229488	-0.36773355706953315	0.5708274068595186	0.0038613033666945904	0.15560857731831473	0.3787815307003647	-0.07641801179527646	-0.19111960677165918	-0.597197150673415
-0.7679010394876353	0.10889886437373393	-0.8299681150943222	-0.5667814545974111	-0.3342082131904852	-0.19149829096038312	-0.3663406567977117	-0.16904098685242092	-0.5466487870613387	-0.3107096336936116	-0.449698457610978	-0.10990095538871376	0.1968310315340694	-0.322145883516724	0.17335323110673526	0.24237630370452695	1.4560351274425565	-0.5689581445955891	-0.5585384554470506	0.13587599247299692	-0.20143036382769078	0.19231874372909935	-0.34864255432522545	1.4034490216074504	0.21417404379262944	-0.47857457127326236	-1.1471242990085613	-0.4081412338192589	-0.8239856160064409	-0.17664243109315325	0.48662027412771325	-0.38503681885789576	-0.38118209365958367	0.6046002045223244	0.05352651064510468	0.08630722514901192	0.35306236389535683	0.10036077908971933	-0.1718763845025496	-0.6560146218250777
-0.7983334130512835	0.06281471205728469	-0.9317407676089582	-0.5147847385409194	-0.315604156214983	-0.2194870810301966	-0.2711766987474923	-0.1854388770928783	-0.5266477462743729	-0.34802272633626463	-0.4036034110701385	-0.2125969143959912	0.20351750858511947	-0.27482765376828905	0.14221535436155078	0.20060329202554836	1.4484360474029563	-0.5830551150137289	-0.5902570389688864	0.0898233029093122	-0.2155919397862383	0.19890073136839567	-0.3354590035602745	1.450605105339902	0.1144857578698654	-0.4121690225568361	-1.1658893771951342	-0.4139011643467305	-0.7903742837980051	-0.22543516001125793	0.5133366014175049	-0.47964677225825325	-0.41347597900813504	0.5953148836815805	0.12444219635079268	-0.021919179258337897	0.33911795085848195	0.13512984167939995	-0.1207030629553895	-0.7283028943502542
-0.7933092297650616	0.00019811268855220998	-1.0563501668180408	-0.5164229586185344	-0.2893972953800728	-0.3069357529438518	-0.09607649018753284	-0.2204738053523822	-0.5383939946846854	-0.344096695638391	-0.3737722509060045	-0.2769023795207906	0.2784176332752866	-0.26383648072128035	0.12249626237623272	0.2096027525934247	1.4179280643525203	-0.5794340874211243	-0.5773057682762058	0.021129016889539765	-0.19788896069962542	0.20988009483856418	-0.2804242978896569	1.4869530303797356	0.05984547779728004	-0.37201777848607237	-1.1335311926397398	-0.4568778642996446	-0.7346986342671895	-0.32148350722420804	0.570912621162939	-0.5613713808104019	-0.4367691286656569	0.6257972257512194	0.15832947536968198	-0.11056014950883589	0.31108635546664387	0.15869600553062188	-0.14930131935869118	-0.8003802150165779
-0.7809253641303581	-0.09661508354598003	-1.0317817713753228	-0.5017732616096959	-0.2519394937493799	-0.3803572103268487	-0.005461522340812858	-0.22284364913559482	-0.5856553958359237	-0.27828342937093464	-0.3052169303865268	-0.28156080088059277	0.3084433860274075	-0.28106020006646737	0.15640877311876772	0.14656190882936074	1.3243173398640624	-0.5641550821930582	-0.5863137522057178	0.019557446356019043	-0.18772222740339914	0.2520723810437208	-0.21687840911553966	1.4793795964686143	-0.0004877290273450852	-0.3377150236435657	-1.116760907368137	-0.4926446688192522	-0.6057100853619515	-0.3954473109547073	0.6043777118585554	-0.6496150749314786	-0.49673002644439296	0.6634511149522482	0.15013298875901016	-0.20418323923450615	0.2644090185481778	0.1956199122756192	-0.03636605447359351	-0.8308082509256494
-0.7483452765728221	-0.25916641465801954	-1.000898279884195	-0.4669530003798036	-0.2579419948684396	-0.5460873296353872	-0.00769531734821875	-0.22797391056275088	-0.5846955901376785	-0.23334537212391604	-0.2094878275696043	-0.34671693785468977	0.3034934003146514	-0.2776318669325418	0.19161100115157054	0.05598262150408877	1.2233212557100042	-0.5463375560754871	-0.6026944998041114	-0.01778407772955768	-0.23001965918655376	0.2830454469152069	-0.1387622808330428	1.3882932915255337	-0.03446027986424277	-0.30553109614332385	-1.1069262555633625	-0.49685291031570805	-0.46669216863105617	-0.46031129796376236	0.5988984001862203	-0.7023672689766256	-0.5160865476484725	0.676606651910894	0.17046387553342884	-0.28544832182194174	0.18455067470015224	0.22885029101307336	-0.006880864010516452	-0.8268900035558893
-0.759082602932535	-0.38213737698743866	-0.9508883981837822	-0.3522687182957931	-0.30218600075434693	-0.5881012992328992	0.08712455678224944	-0.24018083198082157	-0.6174854908170833	-0.2123237523076406	-0.16327614296158385	-0.39591113105181786	0.26463365846171183	-0.28108682590814693	0.16852699869592697	-0.016274409288042153	1.1409476603241882	-0.49491433143770713	-0.5229632396022929	0.03293520181015229	-0.27126247403514236	0.26456227970967217	-0.07448717164736132	1.2626140421657557	-0.04173820240914149	-0.25745950556251707	-1.115124194256008	-0.49384602756868246	-0.3625496425861946	-0.5704801992229036	0.5892552862347995	-0.7219022499102715	-0.5773094181734215	0.6719043462195439	0.1474257457715128	-0.34190584791970186	0.16260386420866688	0.2491789506673608	-0.06765701949919303	-0.7726241501811941
-0.7367585647714037	-0.39530394361658827	-0.8623317246892042	-0.32508710201032864	-0.3636120760060606	-0.5022584388790189	0.13828207932118472	-0.2287025158761768	-0.6793347112726882	-0.21002436278852005	-0.06147830698262545	-0.451379261336848	0.21364442607092107	-0.2805188506219388	0.15843581551890318	-0.08330463907614805	1.0328399706914515	-0.4695041850994081	-0.4680916091108826	0.08563867339988958	-0.28423595768286775	0.19412116107990435	-0.028678388223545008	1.1592180585336362	-0.05858100580838595	-0.2762121098893481	-1.1254682252349375	-0.4479294687082344	-0.2530669146119329	-0.6469397771869725	0.5502466359898299	-0.7085089967403096	-0.5720046127193614	0.6475054578973376	0.16155682836383944	-0.39839293838331935	0.13318526889233168	0.2874514539633034	-0.06624875959178615	-0.7348484512348114
-0.7337739014330532	-0.4056085181388157	-0.7593427817690672	-0.33744667769426057	-0.4596019936363643	-0.32533782089743235	0.13207749811995242	-0.20892909945629912	-0.753073687621591	-0.14982758416813352	0.04702032654299075	-0.5166698077050516	0.19545725228755578	-0.27467985474519785	0.11659111664069637	-0.1843872437063835	0.9820669737512429	-0.4851148029061231	-0.4693659391144916	-0.060071696003717354	-0.2991741665766437	0.12636621410364848	-0.005924400380688642	1.0733630188731937	-0.09335232099845854	-0.2681605244810905	-1.1867628898052491	-0.3419657291681654	-0.07264090574084539	-0.7699200487745449	0.46493662304940236	-0.6629363420263286	-0.6284763679860317	0.6609083589789703	0.14063383198373847	-0.49237166928788645	0.1343457125410457	0.2622197982995096	-0.12586770772248246	-0.6674935434136033
-0.7474486339615923	-0.48588225263452883	-0.7285822608152599	-0.3935270369417408	-0.540932873133465	-0.24528857338802607	0.06660102365273475	-0.1613076891173114	-0.7868752164937521	-0.12026691141271566	0.11427202037705528	-0.6224223144242608	0.17997554514790298	-0.24275495853623474	0.05446357668790536	-0.2106808881402668	0.9410038457129529	-0.4940343167737753	-0.46916306577791805	-0.05479861348073435	-0.34851027162862164	0.10893211100158176	0.05450457771792644	0.9675767572029269	-0.0623337181909024	-0.27899842180437406	-1.2202207538274783	-0.17094766863711439	0.0740722366937705	-0.8658955507515499	0.4456004888431996	-0.6321153635424347	-0.6723624615677342	0.60994489882429	0.1753223968627347	-0.5847234785054449	0.10875708421582733	0.23491414572187605	-0.12225509406365764	-0.5687776042731792
-0.7635309949164004	-0.6052453278553039	-0.6988043862460429	-0.39953408515581623	-0.5593173490908434	-0.19703972577417422	0.0743870569063995	-0.07438797411688187	-0.7934589901554174	-0.1348809042864343	0.18064988597674503	-0.7446820931752239	0.16614821279523784	-0.18759233339984233	-0.006494942952082317	-0.2741288890280139	0.8376784496175418	-0.4671053914752449	-0.44279157095122745	-0.12829272051994772	-0.3759184713697719	0.09611159273410823	0.05514383715722315	0.9072931348171132	-0.06079694427471558	-0.26422568196329155	-1.2982587684970852	-0.11784591651020548	0.22306316324228126	-1.0123725988975008	0.40041488723027036	-0.5470782869200018	-0.7493093294953344	0.5533625955592821	0.17020011893781148	-0.684316679241137	0.11964641673662621	0.23420931083318766	-0.11379020237576735	-0.46989807125832267
-0.7677978198805155	-0.6740897997540921	-0.6497894479839514	-0.5023113778479266	-0.4946123212932053	-0.21325645957621045	0.060681460006931	-0.009922839557904111	-0.7822527952566598	-0.11711215210291806	0.22144511329761807	-0.8280443138717191	0.1564365619940553	-0.15179175151408397	-0.0609349413688979	-0.3047130950026045	0.7254836580011123	-0.45013839842203157	-0.413360664651871	-0.11768623423829658	-0.43176957412163475	0.10183257305963098	0.0942615141164586	0.8243239001143803	-0.08351660985161984	-0.2340535889109833	-1.3054947092259803	0.02279706672325914	0.34732022161175774	-1.1016156274131568	0.33204710768225665	-0.4964501698813188	-0.8314180014827475	0.44927972310435305	0.14699171593062296	-0.7599136826287655	0.1364536460837896	0.2047212252049922	-0.10838562352315648	-0.3329540064316471
-0.7048836039275514	-0.5595376303829853	-0.5702442790470356	-0.5980119176020573	-0.3965128449985707	-0.14627580105756072	0.07342026635649763	0.03320878318983407	-0.7854735169533553	-0.11681808633700204	0.26492069517384026	-0.8672502089693557	0.1421855082366497	-0.10813241164692297	-0.04303806360740013	-0.33250715701562833	0.6700664452932974	-0.44668528294729193	-0.394645344486864	-0.19983940986644494	-0.4856723669458988	0.12616554512207045	0.10809662610600435	0.7123977383373317	-0.0832014965981265	-0.23444822984270233	-1.2697815350967083	0.1443342627926439	0.5428627505364536	-1.1490525973494026	0.3259353578243927	-0.4106626495119924	-0.8544123317443614	0.3722041444403369	0.11620970994060967	-0.8169980780483612	0.17500307657145425	0.28928276581759294	-0.20440316974863187	-0.19376677297970063
-0.7062142663325657	-0.3881926882286951	-0.5002863403652388	-0.5381806953459268	-0.3233375695142876	-0.038686180149213927	0.11162430828578088	0.05718275806863906	-0.7625113177904368	-0.18852558919067938	0.2870795958432192	-0.9840782390718935	0.11980820056195136	-0.10268947516516284	-0.02831629082016187	-0.40988759091246524	0.546052196588888	-0.4230238609625821	-0.43533826962611644	-0.18503520701553136	-0.5274116779017286	0.18831527367687845	0.07611208851144702	0.6163855362592805	-0.09341522428807578	-0.2392342615052523	-1.2814637239321383	0.22549431734366573	0.7126443932391411	-1.088942206163944	0.2348234323410549	-0.3414617259929054	-0.8698165240122719	0.32177014771439544	0.05678129897034525	-0.8929746654072865	0.23068436800225817	0.20105080531210168	-0.18133265284203612	-0.07344235536058807
-0.7370545438857888	-0.32128543892842554	-0.5348131135029894	-0.484212697707928	-0.23283671236934564	0.03175337464073819	0.13339978704417849	0.07896637454774813	-0.7170247919913881	-0.2526691995470306	0.3142453934914875	-1.0951166081869468	0.10674290980541065	-0.11701712219230335	-0.04464404386908705	-0.43867387602839514	0.46551563587846917	-0.40685043277004257	-0.4558763914282859	-0.21349324330717198	-0.5612097421775247	0.228865835368891	0.017507260559586024	0.5058193515312687	-0.11308831763688365	-0.18532532511751104	-1.28852145837558	0.33383707044314515	0.8057743175252057	-1.0301025455490513	0.18822630991256345	-0.2363517831622365	-0.834237072792312	0.27183391167101467	0.06314571513891573	-0.9241351748356237	0.24645266193539878	0.11451901748704696	-0.25760507869222865	-0.013419923072515851
-0.7229470351731894	-0.15276811691702988	-0.5442315387477861	-0.46061947440557854	-0.12821850451547695	0.08741358998105817	0.15170045828843964	0.04648856622581747	-0.7345519661523859	-0.19673790382993164	0.32832902643436845	-1.1679425995303396	0.09479549903398934	-0.1300525198360157	-0.05529270242949512	-0.4217176123665813	0.3602931712947392	-0.38762477235710113	-0.4558906639243265	-0.2331730218761618	-0.5514291725202638	0.22496506459343815	-0.03599531651061817	0.45981877985677116	-0.17538358190883133	-0.1162386863871809	-1.2458099176456914	0.4209030977742584	0.8270084881251364	-0.9772986330552099	0.1670463120613112	-0.1555888169280709	-0.8322433721439438	0.24106778867169715	-0.0015919404569649186	-0.9389225960479806	0.31078012728156656	0.06047373026957712	-0.3084104707521997	0.054693150105467735
-0.6950516254471386	-0.07196945004549689	-0.5721637373432147	-0.5190939972753583	0.005672759102777991	0.029859821779168395	0.07000885719847919	-0.007525184534575058	-0.6940517223777134	-0.1407128025591227	0.3247971240363607	-1.2244915659202609	0.09275243923748286	-0.10949301775850946	-0.050317145112324956	-0.4325833182323452	0.2834150711437552	-0.39194560002376894	-0.48434390424491214	-0.33427018000506764	-0.6125721971956384	0.25802995257591815	-0.04499807095348828	0.4744273287055913	-0.2566037842746997	-0.128301363872354	-1.1878703967847204	0.47543816183884396	0.845467419763291	-0.842404992688925	0.1476929457202254	-0.10958306324062166	-0.8169941881742397	0.2224072104344501	-0.008370644640887031	-0.9722930226595992	0.3658496481836156	-0.03985306605460039	-0.35085520672342335	0.0085289292550623
-0.7059095819501096	-0.12859550711199486	-0.6134628333454138	-0.47821559929095675	0.1491308503402217	-0.07298392292290448	0.019043991399424653	-0.060309106468413684	-0.6959028298967318	-0.07331393990271835	0.25499230031504616	-1.2567379886928032	0.10846440118699907	-0.09643432250332774	-0.03965940940372914	-0.4752214380667833	0.23377791394402014	-0.42311884491308493	-0.4737832766390021	-0.34741638436826155	-0.6408119270025742	0.31386558996010255	-0.04188965109354975	0.452997878395795	-0.3437754494937707	-0.06982863333219957	-1.1371549867557953	0.47756880691504	0.8563168976462207	-0.7341955521318227	0.17719182750368168	-0.03527358212336281	-0.8024088501184954	0.193808645542564	-0.09384578152099747	-0.9994673254556667	0.3938691270440536	-0.06409477457367249	-0.41276757459833807	-0.017841855008738236
-0.7111663202547789	-0.1968834805455472	-0.6123996971545772	-0.457406284922435	0.2467460627272308	-0.22709311724132974	0.023520520444924243	-0.12851448399087856	-0.7140386992059227	-0.03967586191677456	0.2058999230833205	-1.2889986096407804	0.06849499100407144	-0.07549975448293485	0.017471230296283047	-0.48202375526329655	0.16497676298349115	-0.42263949183732963	-0.4633949384495796	-0.34238502770398516	-0.6585175971249997	0.3756292953561851	-0.05773715929909159	0.3800988508847747	-0.41648293893315325	-0.05618354574427835	-1.0963508338571768	0.5284150246270154	0.7893507856595836	-0.6072075234865794	0.2198953535790825	-0.023578978603025085	-0.7541865588395241	0.15790534063394238	-0.14720024244698168	-1.0039262553103527	0.3999148189846087	-0.09650487132860074	-0.39791777194419164	-0.04553034832130622
-0.6876235445638207	-0.2076521934936113	-0.6223413061399746	-0.3026665933064857	0.4053018077970261	-0.40551548044183583	0.14238143628102973	-0.20040893386565198	-0.7354525479316987	0.023089099699379056	0.19210502571567595	-1.2714709620678575	0.007034803434350073	-0.04866180213212463	0.03599424508477918	-0.49343227034568954	0.01412980125569765	-0.39981508128108434	-0.4489307831766126	-0.4309726276135419	-0.6472784860578507	0.3984731279055016	-0.10645016628215856	0.32037953921397333	-0.49439445213733785	-0.00892652902365409	-1.0316568400778885	0.5366115806950758	0.756869712179771	-0.48654840061923493	0.21190567327711435	0.024959339808697904	-0.6872779797769628	0.1445337425682082	-0.25409032458036357	-1.0042571615660445	0.3986226937871037	-0.03307035454287881	-0.4374666803341051	-0.07429894990226663
-0.7082786584749255	-0.12210458383681666	-0.6487687925241876	-0.2610851782215886	0.44014753687172614	-0.5719924922187151	0.06384956250195246	-0.23007494686878266	-0.8189540030925422	0.04815823864409866	0.12617292342329395	-1.252660745980755	-0.06912008624730206	-0.010832753539618356	0.07956653473563992	-0.4436088891523723	-0.004728020059196153	-0.45201993405670243	-0.4775400014896415	-0.5047917332485479	-0.6260785059340622	0.36271046955733144	-0.10212346545232989	0.20440260312415276	-0.5490946514725195	0.002329530234886386	-0.9726975846773339	0.6429980457703076	0.7219176431680532	-0.33594176366211936	0.1991932148857033	0.0069540112358151	-0.666049052611101	0.12534303652293557	-0.33312890053239763	-0.9724518321097244	0.3900451040117347	0.02968191821597338	-0.529250413085434	-0.12986578032960355
-0.7476115468354779	-0.06798744632156757	-0.6157400241137998	-0.18640385149047262	0.38635425589904676	-0.6853594999971836	-0.031477223430356784	-0.20883927264492302	-0.9415546161421403	0.0688491154746447	0.08168065916580629	-1.2059215356342459	-0.10174772929975354	0.06090072018363013	0.0958073333598808	-0.3987467350540516	-0.01147101792653668	-0.4760220569327121	-0.4560221747806983	-0.6017822927602273	-0.5904734111107764	0.33745568139882154	-0.09766606857188222	0.1750694098247651	-0.6117365403233107	0.03275736577507911	-0.9222227158843685	0.6705238968700231	0.6094710677588848	-0.22621158362363508	0.23775543730377105	0.004113177600564006	-0.5725754439490504	0.11674208148550472	-0.3834326687707005	-1.0243760063860277	0.38480241804362003	0.03693592184490948	-0.6006733848781127	-0.1945184836472013
-0.8195630746550202	-0.06713048544968338	-0.5907266989087758	-0.07156607162659905	0.33415593053763526	-0.6358229767208526	-0.1640158188854699	-0.23946373164294715	-0.9729019654258803	0.07742834487365217	0.01852585995076451	-1.1852750221910497	-0.14993864859948913	0.08004073207660493	0.04443773850419754	-0.36784285104182163	-0.10970674736246444	-0.48543910050142075	-0.44004207653543836	-0.6250855440013353	-0.5829116004801792	0.3153816429898339	-0.09916871372683837	0.14127648690970207	-0.6464348065318897	0.05737302298212397	-0.9230924252391377	0.7062823036035949	0.540599785659735	-0.14971037981045457	0.24919664644491246	-0.02203838790641214	-0.514402271570191	0.10436450235040204	-0.4649646663203882	-1.0239403344432056	0.33826796475014365	0.04296113839005253	-0.5865585540868639	-0.2702574729580748
-0.8326707211492727	-0.13413196537242805	-0.5713756079903866	0.02238303660907499	0.29623950797051607	-0.6376001256737618	-0.29669290605543097	-0.2413694939600936	-0.9749963468701353	0.09015819138117961	-0.06968296933612268	-1.121785514376613	-0.18241902930326312	0.11729310078081623	0.04540332596128489	-0.3391181459457845	-0.21978234538276614	-0.5134190226580948	-0.4100402703944659	-0.7728990685139424	-0.5845638964685016	0.2265008241729885	-0.10303337875364556	0.08056219668477962	-0.7092079925716366	0.0773396431527568	-0.9274484296005141	0.7558803726375334	0.4389162425833115	-0.1259604216393456	0.3060856024783555	-0.07327782488522078	-0.4254284789352054	0.08177108542289353	-0.46917461061654897	-1.0364163946240113	0.27124457116767453	0.13635067054787037	-0.7081246152921883	-0.34649565493798873
-0.8664372123838022	-0.11086892658830164	-0.5281056296491279	0.07420155731142486	0.20268404521717245	-0.7326236467839105	-0.37917843059412426	-0.2383142694060266	-0.996810838081208	0.09557605179473587	-0.17007566253297882	-1.0630239989816044	-0.24539202272551952	0.19596094214643162	0.07301909464933491	-0.3319031050000741	-0.29230199071565066	-0.5255715375014224	-0.3724628272480377	-0.8513769146974528	-0.5945274565609523	0.15333535948748983	-0.11141775178714589	0.014730673138497352	-0.7600164238650869	0.07907658624875034	-0.9421422918154929	0.7697320612012964	0.34020777363662297	-0.129220690126095	0.3547530727000835	-0.041205811192471915	-0.3401957380940475	0.03697372669654661	-0.5134231545127368	-1.052198578811971	0.2550661440773642	0.15693007318842125	-0.7285636638391308	-0.3931595189342554
-0.8875785776971128	-0.17896984171421232	-0.5082078787966486	0.12418347980899043	0.14603716419275684	-0.670106573035215	-0.4558000885243837	-0.2343579296126347	-0.9948069932149067	0.015403666930885717	-0.2599026881408502	-0.9856474924117057	-0.26999786411394033	0.23968159825476737	0.05511454437014496	-0.32360445654907555	-0.3193424207317417	-0.5002273368463774	-0.34357733419022674	-0.9803817224254336	-0.6044600697415695	0.17663829834314326	-0.058590168508859064	-0.08708884110109086	-0.8178599972649495	0.06504330248408136	-0.9731388693724877	0.777832411915639	0.32425014960641163	-0.1312463968440978	0.35906770621399864	-0.06675013646296281	-0.2889884556213785	0.006410749381199302	-0.4556568310602646	-1.0771231023584336	0.1781932678433195	0.1689921912072329	-0.8018618414529964	-0.47616291029556396
-0.8523440051830322	-0.23821939154538824	-0.4672508644709964	0.19059919120105304	0.1365095449787622	-0.5578796384004692	-0.48273529956766364	-0.26740798428890106	-0.9872207210362941	-0.08294629799597873	-0.34951212928235226	-0.9172158363650498	-0.32795375522883896	0.21298023135141797	0.0526292677459961	-0.30040748497626574	-0.39657472037896185	-0.4840622211349201	-0.3386441478802551	-0.9942583588473557	-0.5533424989823121	0.1414586160430251	-0.03311413796244669	-0.19490810514087925	-0.8398415339177607	0.11750233503430296	-1.0581508715501786	0.8089445929988154	0.2793321435948217	-0.12257540251333968	0.3803848744691656	-0.08952153446967352	-0.2135605719626945	-0.059154113498574724	-0.46068519015339604	-1.0606407767491643	0.10662171701708464	0.25794721508991314	-0.857730052667109	-0.4292559175248192
-0.7932265297183944	-0.1646867708113237	-0.44846990968018563	0.23142400152636228	0.11145597851723507	-0.531768260314043	-0.46053114615448704	-0.25906743349656625	-0.9791641891503599	-0.15327959744033987	-0.4161911682974428	-0.8836241364701627	-0.4054490935962717	0.2168691403428547	0.08813616211153916	-0.2621073657379248	-0.4550872764810082	-0.4633457449481081	-0.3758831289777248	-1.012776913609961	-0.5742020630759345	0.09829485323625678	-0.04348995625476544	-0.3073114362995891	-0.881983157129324	0.10372847686995242	-1.043163342742702	0.8387479870508278	0.3057698872480817	-0.09406258422904645	0.39356018304994844	-0.12993799069840206	-0.16921849332630662	-0.08398738457859768	-0.3827203662860009	-0.9948821657242897	0.04747180556741623	0.21583691386889262	-0.9132827478974308	-0.4282391269909985
-0.7272654699408643	-0.07893222790170129	-0.4329241979348867	0.33668443490464	0.10935931108366606	-0.6128894644755187	-0.4716098507339127	-0.2668654256892523	-0.9185273871375108	-0.19106233086656557	-0.5063744380790842	-0.7981515936317017	-0.4304327806094381	0.18429178300389276	0.05675008355028488	-0.28245183226600556	-0.4809582478213885	-0.45712978242771846	-0.37093465070770965	-1.0075773348674886	-0.6158054767232783	0.07413687533620303	-0.03814926451934146	-0.35976995812213247	-0.9319071228135367	0.12281646303546938	-0.9490667247719508	0.7538439935018281	0.3482191430667331	-0.10059568510212472	0.35923781626122986	-0.13879217446646622	-0.10359952923215214	-0.09785408305297567	-0.3275048028215345	-0.9418120848042422	-0.010325878116731843	0.2412737568776026	-0.999652217495802	-0.39735443629534484
-0.6734694004865596	-0.016163643658010807	-0.4505369326211506	0.31504971490331424	0.1052829388530752	-0.6304428144422503	-0.5142622981429141	-0.318795054657726	-0.8777248308673684	-0.27216927202747254	-0.5948977115126184	-0.7011863376884195	-0.424111229512393	0.17587264066134	0.03720988120846954	-0.30930405595583954	-0.4581982286665983	-0.5304868738151086	-0.33263746597524196	-1.0300050730388595	-0.6314969065407208	0.05738856016781182	-0.014072676650608318	-0.40713801444564685	-1.0141469075321876	0.11998481092715194	-0.8927219921769407	0.6015580661909247	0.3655531598830031	-0.11721429772726637	0.3360072106731379	-0.11367726756724642	-0.0891437257048194	-0.1357038676577628	-0.26056114338216907	-0.8383294834864493	-0.029472763954303028	0.2260283527302162	-1.073740367884453	-0.4083510902724493
-0.5388227807474774	-0.06402251166821327	-0.4445818048728981	0.26205239133971336	0.16889750104403042	-0.5758393801977357	-0.5542117752045321	-0.36307372993884324	-0.7977425714273103	-0.31547009965454187	-0.6186301322253211	-0.6079844264619727	-0.39531667758619526	0.16061398523740236	0.013525960719246874	-0.3589759356707789	-0.5503405260909966	-0.5046941316808538	-0.25440277892966173	-0.9694897781615112	-0.6589091428355884	0.06112717419047435	0.015365981056049489	-0.4821554347302346	-1.105003368678761	0.1264916198383213	-0.8399000256082081	0.46345774243040294	0.3711687526365637	-0.15010734827392502	0.29359330429820396	-0.08337231246778118	0.0009486777977163796	-0.19590448804660424	-0.21553381350057058	-0.7548051416323551	-0.08741221105582005	0.18414832250068153	-1.0847789917597046	-0.40542170387374543
-0.42961158633878416	-0.06785136140276007	-0.49357438485547556	0.2211519792609043	0.19907397751501194	-0.5273692187647656	-0.5876349622265965	-0.42816406738754875	-0.7043675158997169	-0.37672494478569946	-0.6521305218691299	-0.541814658080036	-0.4428114018150803	0.07738403631596694	0.007101818562481188	-0.4729147177178016	-0.6099625070558312	-0.50337832134204	-0.208895944768775	-0.9321627312848355	-0.6687906263357847	0.03676537426087137	0.014020150325478898	-0.6003667110690294	-1.1725342874019404	0.06015561027706053	-0.7993016435538285	0.31540493307647377	0.3466822085446165	-0.13486073886444233	0.23924852860030904	-0.04064429615614269	-0.01831987966332862	-0.26289128801136735	-0.2055583851841734	-0.6071506857585934	-0.13768335691002204	0.17509733266349375	-1.1168791207384854	-0.39909366293883036
-0.34195451131090104	-0.016442360536397072	-0.5158130475729521	0.22991555535466057	0.20150858350648965	-0.658337603029158	-0.578433302815957	-0.46724170558256295	-0.6931775139650483	-0.4164332840926665	-0.6803173440375059	-0.49925988667010024	-0.47207133560971676	0.055497978482099905	0.0331031000717618	-0.5294553298027125	-0.6364494253167866	-0.5435652882179429	-0.18617005321640992	-0.9564650644010328	-0.6740771661876735	-0.0006354051170474939	-0.009145263642326974	-0.7011260585043981	-1.2212371892288654	0.019010318787585558	-0.7593185188926479	0.21540225896186255	0.3644563117981904	-0.08504398867660055	0.17762959402860043	0.026922100011847618	-0.0024428982211063795	-0.29023352820752735	-0.13666710755911168	-0.494991990718937	-0.170084870796469	0.1456737478407614	-1.1723413305976353	-0.37780438589854615
-0.2706220524121222	0.10146072459323092	-0.5214730460316351	0.21327798015827598	0.2310940046027452	-0.6761448065703235	-0.6220052959348159	-0.49910194648785466	-0.702704621218606	-0.42635272243188493	-0.6860856145178642	-0.44797134427837043	-0.5435655197655553	0.10042268587330092	-0.008202264918328733	-0.5439214149914502	-0.5922069065461761	-0.5840475144218953	-0.16478985414785588	-0.9388761683119654	-0.6847686514671618	0.0006460836654189547	-0.019786922598148585	-0.7619804483944153	-1.2224821253023275	-0.008380775329320312	-0.6990979087683042	0.19899171745849892	0.43163348564761544	-0.06049641324433029	0.0813685660447286	0.09889781326811528	-0.03772863783201654	-0.34238909432122383	-0.12447769157272393	-0.3731602414576425	-0.14626731357972142	0.20920454843753838	-1.1517854790388875	-0.3405168751160599
-0.17757977419504936	0.1661090110058403	-0.5762027605372159	0.20711198526627986	0.28521019405093967	-0.5561726854542399	-0.7490451498042556	-0.5502055207999155	-0.7174210574921912	-0.460560256375899	-0.7147095268210764	-0.41189330722878187	-0.579356303323207	0.09365485775028279	-0.05678335985093673	-0.5689541208033662	-0.5759137297192869	-0.5963989746457965	-0.1454424663010591	-0.9130571685291698	-0.6733828789482798	0.009323722116815541	0.00033172629071132607	-0.8002773109405645	-1.2593539567935295	-0.05451572949409387	-0.6286858746188644	0.13505303441986988	0.587143417082592	-0.030714514194465987	0.035793877686825216	0.10038350534399468	-0.0931198410664286	-0.4193990620844583	-0.09334120368590135	-0.29441722669592313	-0.18155740855171532	0.29990311945534365	-1.2212640503147776	-0.3098776299328111
-0.08907032906212255	0.24357804000134625	-0.630523318527711	0.12453359379639846	0.271869316229714	-0.5535687948071384	-0.8467997764716971	-0.5932501638618352	-0.7218746861770787	-0.524317317347754	-0.7554259626455526	-0.40053949960695334	-0.6044933840542144	0.11394554123391032	-0.0912161331604999	-0.6029100777242731	-0.6043253320225046	-0.666268703136388	-0.14030130933449836	-0.7447032929697552	-0.6346386908507613	-0.039657414196300055	-0.03558284415050206	-0.7811720515324796	-1.258675985854194	0.0015884110851650756	-0.5873685148487376	0.11499534553277937	0.7338561104494145	0.02152503808292595	-0.052972899434553945	0.10965556310454705	-0.08376000189357041	-0.49893532520380557	-0.1176828745753092	-0.1948502940398348	-0.15590705450050305	0.3273221937392039	-1.264362883152116	-0.27664544018065723
-0.08091162746577003	0.32889416500243274	-0.7150521479680458	0.13404827112613965	0.23191882251185322	-0.601785754910213	-0.8887738202131775	-0.5544943142682024	-0.6896456030730013	-0.532306600794162	-0.803619572662854	-0.38806261630831795	-0.6102373930226109	0.11635338778193167	-0.13513486730050234	-0.6549818425189156	-0.7109695173638413	-0.7390689691243334	-0.12477996989053804	-0.6797039950681978	-0.6207475639912798	-0.045765318551396525	-0.0962019748450432	-0.8033966997425722	-1.2770253648161651	-0.01754901069543679	-0.49243635421770265	0.06265974085524065	0.939647040015885	0.0001500376565051531	-0.1389964167876055	0.13523175736434906	-0.06440932330996127	-0.5556915111396843	-0.07330020239384433	-0.10581601806828556	-0.17438811407631344	0.33232334314832984	-1.2964349202672978	-0.3006147968773659
-0.09220086782113308	0.3405878812817872	-0.7556480760795653	0.0678611073036255	0.23604166826867173	-0.6155807269021505	-0.9415648887249295	-0.5434397022126108	-0.6730750536258113	-0.5585829127563455	-0.8282410546325666	-0.3466817973704931	-0.6047219527375581	0.13191030383622054	-0.1773657755593307	-0.6788761796119588	-0.8182340921279071	-0.7771419058113418	-0.11934622675514847	-0.7141030229344231	-0.5864408939470905	-0.05467943560061317	-0.10824025315214125	-0.7822313447711011	-1.2941763585262125	-0.040789533184443824	-0.5126635511386524	-0.00016816860898484222	1.0868447265993288	0.018414267310360655	-0.24805006914849453	0.1322531346949351	-0.09273177959429345	-0.6375576504268826	-0.06182323405263772	-0.06301001038462635	-0.1621646142801923	0.4169646030173073	-1.32314141143508	-0.28601407093468545
-0.07162820523475047	0.32890842819839106	-0.7660949821819537	-0.014613222504105888	0.2183905743131195	-0.5694949106045817	-0.9790607393859654	-0.5361566256186925	-0.6640220470556673	-0.6341077884241818	-0.831682071955661	-0.3777220851399418	-0.612049486332475	0.1479181950839533	-0.18801482979030043	-0.6508759292939515	-0.9367907869672522	-0.7494625629706092	-0.1073868945372765	-0.7763496852776692	-0.5903388593201931	-0.02317609462573223	-0.15226468387148007	-0.7625658639478253	-1.2640555897689532	-0.029417404691383688	-0.5803725630370542	-0.02299636158005832	1.1910857107578416	0.03629015824995151	-0.30798135496172724	0.07880990389178025	-0.11890925655926292	-0.7478498503153644	-0.029658574472495213	0.022975149697122926	-0.2044597675736813	0.4517137108650463	-1.3386540342182487	-0.31007056271891237
-0.07572216844718639	0.42921762729131024	-0.7481860002921447	0.03556471010327833	0.1855550286712017	-0.5499425035985769	-1.0087559930494914	-0.46878027929299915	-0.6451046261506066	-0.6660243569454973	-0.8399401870377844	-0.4402875283699001	-0.6224910985304054	0.1285121807918927	-0.21274376278324855	-0.6580746051045173	-0.9731172471660372	-0.6840293718833534	-0.12460971940205694	-0.7813783739791035	-0.588358256962855	-0.008119164476026897	-0.2024632918693024	-0.7483579778589264	-1.2195494235453777	-0.008732065667928857	-0.6558258544241276	-0.033252593509876645	1.291543298758918	0.05555543881168875	-0.4081903200700195	-0.030943377288188918	-0.14430833675519383	-0.8044257441121235	0.04519299253951801	0.0782749127416702	-0.22331025561957457	0.47588640040629093	-1.3117213296225392	-0.3325249015202273
-0.10513925903190624	0.600348644888524	-0.7560773550462122	0.18764102678047279	0.1579931704546243	-0.5844641981581844	-1.0341823094648226	-0.5141741529490856	-0.614859851158013	-0.6778970192415799	-0.8547148974747787	-0.46919655168861835	-0.6534667755480392	0.09756450417610288	-0.21265484164312323	-0.7008472413907054	-1.0310068924252098	-0.6991617449451247	-0.14155728898605688	-0.7116083091734648	-0.6007235665171596	-0.0013378591614261388	-0.2597937369594766	-0.6694292878892258	-1.1559920352043223	-0.0018055036947913273	-0.7239372973206321	-0.06164645878805804	1.3859811329925833	0.09596741217012071	-0.48595323930727535	-0.15091504487650517	-0.16196555661329962	-0.8702162478418526	0.12414509639248243	0.09777523116588024	-0.25966542799362136	0.5135053267000144	-1.3268421448344587	-0.34574703968977316
-0.08075953399648589	0.6892308027019212	-0.7241161944825636	0.34218373868318824	0.14928809080778094	-0.5700592905566919	-1.0785545438642576	-0.608129296385747	-0.6084601863633866	-0.6183320478529437	-0.8877717226437397	-0.47929748864655064	-0.6366746634315104	0.14564322172661998	-0.18412672646331504	-0.6941950619113074	-1.0751299439081063	-0.6948285039733735	-0.17493555990459214	-0.718931165081534	-0.624910596391825	0.020277410767792797	-0.3233582638551196	-0.6122466967675201	-1.1216160439140885	0.05346886845599928	-0.7746153038103294	-0.09016819224228642	1.5426193472578935	0.08172553400274007	-0.6003103077215148	-0.26066230405914226	-0.17234749388413742	-0.8581607961754996	0.2461252928739835	0.11951136817306915	-0.27284721968582154	0.5361871751603904	-1.3148380479628856	-0.3848905149656393
-0.020437821491407403	0.7451648609415857	-0.736731853697701	0.43498612017730265	0.16542101857534508	-0.5645278220394511	-1.1369317364247578	-0.6974609939218048	-0.6070173594493852	-0.5942269495427618	-0.8697276259726989	-0.485088806087835	-0.6054591513396932	0.17250882398994413	-0.1780649952666044	-0.6796486263885801	-1.0717800571470886	-0.6522496483742601	-0.18550230429452041	-0.7238654921497908	-0.5865418077900253	0.05383406162487956	-0.3627136628137981	-0.5320710995218717	-1.0979622585183046	0.09182830461463368	-0.793891228026889	-0.16175526190430153	1.6031963472172375	0.06891847854891212	-0.701074471185346	-0.37121828171198357	-0.17335560241388015	-0.8813189630666185	0.32203629653423177	0.1379147387478131	-0.3140982137399574	0.5461826188205717	-1.2765207460139159	-0.4642274626281207
0.033579932588744144	0.7086612505853479	-0.7699886765591203	0.4214478618083177	0.1424431727504212	-0.6155593767642499	-1.1366254714809976	-0.6688027339516514	-0.5778054025143893	-0.5726210862391585	-0.814463970028871	-0.5130663107799741	-0.5715830301389258	0.11251030596031017	-0.1737487647541637	-0.7472838702638247	-1.090316097224723	-0.6267591480521635	-0.16932850788871193	-0.625028281093585	-0.5639828545813794	0.10215058046926814	-0.4368508282319947	-0.4902340174428465	-1.121191118466195	0.10430910252741121	-0.830711621416101	-0.29919041763130844	1.6810366358154276	0.058600851924826516	-0.7811384195360486	-0.4103018278098749	-0.20703830804169082	-0.8456536492951578	0.3934902373068145	0.1768229390417953	-0.40003071194663564	0.545169925014986	-1.2654451591602451	-0.5230619231912348
0.04707682892670597	0.7167400650695204	-0.7695862275278881	0.36409363486460655	0.09932684151508378	-0.7305918325744727	-1.1574769295132499	-0.6530871185268922	-0.5075459722928392	-0.547637937878698	-0.7607119558735502	-0.5417364497970207	-0.5264820909716126	0.07617345658153532	-0.17189194099353775	-0.7447092129794828	-1.1410144121016579	-0.6237330724389016	-0.15239928865676383	-0.6662605234766726	-0.5200422763316611	0.1129024740501062	-0.5089959858097293	-0.4314450911135042	-1.1675020242325078	0.1238969930334242	-0.8778445764603736	-0.3512487686106475	1.6958221929054709	0.046757155680143145	-0.9156312501660333	-0.47821041651151097	-0.2413150282064723	-0.769127906520248	0.4226769296007107	0.23849456395390298	-0.4308435999676893	0.5904638239626747	-1.1797189932382897	-0.5891807226217074
0.07582821522600125	0.7215064276596806	-0.8072308627437085	0.39611226117149995	0.08220173069818133	-0.7981017368060873	-1.2044612999559134	-0.6331352520418838	-0.4504707206833369	-0.5192539169913957	-0.7341975123673727	-0.5165227382711834	-0.49155069544444097	0.06448624819054863	-0.1762681621455993	-0.7919530025522549	-1.1462091379337531	-0.6245521289082274	-0.09679670247528349	-0.7656953020420325	-0.5066220807392092	0.1322351624660911	-0.5701963425214571	-0.4251984640794898	-1.1925845617662918	0.048981489893319116	-0.862114281697228	-0.41144394046303967	1.691834470902143	0.00012668657041798592	-1.0182734627219416	-0.5346908536414718	-0.2868260468805791	-0.6680807649848671	0.46534627261427153	0.23973009636535672	-0.47954325456080654	0.610594618827256	-1.1480431992517672	-0.6299268657111359
0.12715957456769106	0.7356877856077888	-0.8281302645183644	0.3222848409509972	0.04682756577996998	-0.83018622543402	-1.2948580866920474	-0.6583994057500513	-0.46824697594470577	-0.48635937567607135	-0.6345715231749136	-0.524357646429894	-0.4393295943464438	0.07461942909121248	-0.1793343064295044	-0.7296451060795326	-1.1389625764436275	-0.6207815874892197	-0.0970852107881002	-0.801981843410007	-0.4985193719104804	0.14673242660095737	-0.638245676525462	-0.4229974585872651	-1.205313227430148	0.027079437028599503	-0.8857613592223357	-0.4841982390044463	1.6560403997782358	-0.023872899787278697	-1.1101764023720313	-0.5748896813314157	-0.3141113895045922	-0.5262461507352689	0.5074386752925075	0.21540498586491696	-0.5077107265646648	0.6473803318175518	-1.0879869347307933	-0.7044608295317694
0.14788793709155795	0.8021997573217232	-0.8614139173151996	0.2778312420524648	-0.021146301515114263	-0.9203051140171941	-1.3726053336143111	-0.6696649341611789	-0.44175801683029114	-0.485246098933357	-0.55069594855946	-0.564368341438365	-0.39681749442224035	0.06929810102096799	-0.1823156259273383	-0.7389686459145764	-1.119648738285782	-0.6364915117366015	-0.04629143630823993	-0.8021615798541546	-0.5022451109916404	0.16110131663986582	-0.7261953048129146	-0.4589186025218763	-1.2391568682997074	0.035893753238064305	-0.8675728607032334	-0.5464450058301492	1.6099682895382048	-0.0795538183766681	-1.1445457537577908	-0.646371119275599	-0.3093594839535585	-0.39338839098450606	0.5096985336747781	0.18133487777890958	-0.5298791781352351	0.6718610360747412	-1.0036317996043802	-0.800962102358785
0.09656080602292941	0.8718048550639594	-0.9126054340878683	0.32726585756394544	-0.12149726787859483	-0.9595300424845716	-1.4236067669250598	-0.6680607212651369	-0.4319833024994669	-0.46346008956777746	-0.5394044441551884	-0.5765870545803651	-0.3536959035564941	0.0686012208185527	-0.2066100079068831	-0.7194471473189581	-1.0786413216258839	-0.6779250182756316	-0.020864984612226235	-0.8114188492423701	-0.43190681694802635	0.11484846769244472	-0.80941509043118	-0.4646379251052083	-1.2705213795196197	0.03602850091656978	-0.8466723486977011	-0.5835392943385104	1.536499675906502	-0.1283560654005142	-1.2172679138904516	-0.6429027799194719	-0.3173085257761836	-0.2508820658408408	0.551451623726565	0.11321037645996293	-0.5028649941681518	0.7179199083432655	-0.9779558362749384	-0.878593673493022
0.10919575646097099	0.8429792049297624	-0.9678214411728536	0.35884078788616397	-0.18006670916402795	-0.9638551484918143	-1.4510534417996541	-0.7260972016103562	-0.42449771974953265	-0.44785166451165476	-0.511675423346564	-0.5655904493888234	-0.34545227771520115	0.0823697251704266	-0.2323055524454304	-0.6505540196469727	-1.0521027742858156	-0.7237562706396128	0.0008781436413561897	-0.8049216576246068	-0.3415626899220213	0.08448348964392188	-0.8922594048924644	-0.4652012229905435	-1.3171497857610432	-0.015508508294952022	-0.8420282214826755	-0.6333250142781381	1.431085502138338	-0.18084080408181374	-1.2502920938898792	-0.6265878085551183	-0.36506462751858243	-0.16802459546453535	0.5319840644022182	0.03922893662570145	-0.48722044888494276	0.7185960762073027	-0.9597685723733221	-0.9515297316836062
0.09840458180019454	0.7918598872350716	-1.017125919154636	0.36072400353056994	-0.29805707554424565	-0.9886057995274363	-1.451468075300075	-0.6915241547653507	-0.4235643763352178	-0.45649750907314746	-0.4978476101233432	-0.5513647058311406	-0.27910089988345915	0.09793329768513463	-0.2895448851762982	-0.5868631452762957	-0.9057773192120164	-0.7473703668986924	0.05277599763634343	-0.9085516813831214	-0.22486820933240526	0.07168436705910768	-0.9850394321090141	-0.5078856763586126	-1.3729331869051091	-0.08753675290719898	-0.8415425188002279	-0.6985710583087945	1.35981507535419	-0.2330146179755502	-1.27685292559643	-0.5960039258915113	-0.4363493112895703	-0.03021246148757912	0.512774934283803	-0.0075327167727134384	-0.43789885044897064	0.7788544736206132	-0.920683771140447	-0.9947150136852416
0.00826289890410654	0.8026882250186966	-1.0733692891832387	0.29765799309684166	-0.4735618248970847	-0.9888672771158106	-1.4821763961877612	-0.6204510229653781	-0.34372994500661797	-0.5517002963769959	-0.48773642343499424	-0.6136168426565286	-0.23052096710800157	0.08245062676629795	-0.34583560937213703	-0.5099521923928138	-0.8983529375680179	-0.7569856908494882	0.08571487956963438	-0.9728083026806941	-0.15249952876893863	0.06398304739013526	-1.04501615707432	-0.5380688869645748	-1.392085865941328	-0.1530765211551512	-0.8522538417448887	-0.6967425592361987	1.2847230816501858	-0.2824618118444592	-1.2835772994284418	-0.5846685580145958	-0.5167953321041289	-0.0021085283550440594	0.47195585032072707	-0.06744329436567928	-0.41490472584769184	0.7812506629636762	-0.8273141048370439	-1.0583673881790536
-0.07649077024481243	0.7328898726623772	-1.111732743085398	0.19243430905358258	-0.6558632170310376	-0.9986729765662826	-1.4951467921939472	-0.5637669919679336	-0.3100046846196126	-0.597683421105997	-0.4921919465173268	-0.6311973784329425	-0.17120938647539868	0.03328588209651363	-0.3670662909153652	-0.4529531085672807	-0.9468614590848287	-0.7592546656857595	0.09094371044044389	-0.8988530747730641	-0.13166014744390378	0.07468392915915804	-1.1215441382100368	-0.5894841726969913	-1.395498399243369	-0.223602313240797	-0.8314903818559622	-0.7037158906213782	1.2226439499226958	-0.30111108060258795	-1.2673596047100808	-0.6310139913747527	-0.6417077570836992	0.05157759120879871	0.42589042238173436	-0.12659962289282453	-0.33636434055656933	0.8508227274074394	-0.7936819343287246	-1.080825588210243
-0.16386860390158844	0.7249770724262363	-1.127016862960397	0.2029584664444882	-0.6876040426113946	-0.9984681717811551	-1.5452514344412664	-0.6023050364563258	-0.2812370636211211	-0.6526720345130277	-0.5166146451487037	-0.6271307843524684	-0.10892767207978671	0.04824960512031076	-0.3773745331440179	-0.32569806564499465	-0.9687750014774263	-0.7720791614997932	0.09239746610856167	-0.9274689421297225	-0.09480385552001316	0.07746964704146678	-1.1917788101949058	-0.5883562602477401	-1.4047811105025412	-0.30417281906687765	-0.7622847146035837	-0.7196891134557328	1.133523078360135	-0.3448364969318477	-1.2667589493501419	-0.6489215253125347	-0.7031516198059578	0.021859574781847534	0.38721067005280674	-0.19029383882910267	-0.24819885705855546	0.8442339857092479	-0.7239156432288152	-1.0724261261549082
-0.2365579653705651	0.625736794650049	-1.1555449097048442	0.27203178456362753	-0.7061581155541858	-0.9977399769895872	-1.5285595136739274	-0.6626177678027568	-0.22496219278112442	-0.6371090995775902	-0.5386055239237241	-0.6040788633545435	-0.08306927956210397	0.0968497027340966	-0.39915829230870736	-0.2901307132125794	-0.943848001811423	-0.7840298493024375	0.08716965470175517	-0.8857856736071001	-0.05331615641256869	0.12117089191842041	-1.237709434217526	-0.6043455364936057	-1.3557905484707224	-0.3938923173110035	-0.6910738734127445	-0.8192635638620602	0.9569383953918029	-0.41146805963118893	-1.244057142943746	-0.6982321345797784	-0.7548397565984736	0.004701359361495017	0.3583982014812572	-0.27085149750234316	-0.175214141458414	0.7610279466613572	-0.743031565000247	-1.065101373081522
-0.33473436197348966	0.5370139871324743	-1.1716942949969906	0.2420091060028306	-0.7039073229369596	-1.002975906259214	-1.4675342639191837	-0.6960793874200122	-0.13288070837014723	-0.605981804090398	-0.5004924057820802	-0.676849363495615	-0.06657808628505645	0.0769251245735608	-0.41481545357925675	-0.15838009327928923	-0.9164443672271568	-0.7310051974758494	0.06362003623505733	-0.8602486353710621	-0.007514861450919508	0.16075054005310146	-1.2623057120896886	-0.5626730898786059	-1.3085462390520153	-0.4609526354223975	-0.6361762159308413	-0.8652441360349308	0.810694977868841	-0.4300329345184079	-1.1689563875857263	-0.6443269808100391	-0.8249405263637566	-0.006212324793246936	0.3417562780334474	-0.31708215495895103	-0.14727480316555935	0.7215515841291424	-0.7009929782358978	-1.0863033863266243
-0.4327495867561426	0.425576338583607	-1.1849616980599282	0.27336857952141014	-0.6326882132575486	-0.9998445527008863	-1.4313861990483694	-0.7798601426095457	-0.09111231630724302	-0.5749015928221405	-0.5153113149725148	-0.7180244272077795	-0.11820279129422451	0.04629439788083782	-0.3976442821779481	-0.11530061070915394	-0.8861240498759129	-0.6939549176281454	0.10409173768568299	-0.9854616079296331	0.0381825595284034	0.20023221848297162	-1.2679377794443802	-0.534563369508512	-1.2824467451092292	-0.5653443558071911	-0.5417315087042314	-0.8739550168854555	0.7420212855986846	-0.4359709634205104	-1.104574586668264	-0.5561955967913651	-0.9563881178334125	-0.05052791342652724	0.2761134742526587	-0.390317969732125	-0.1011063605658555	0.7168277570237	-0.6894903950555232	-1.0719061471983706
-0.5044935561126979	0.24779132963153047	-1.1920984608804364	0.23243875158692187	-0.6324904857234938	-0.9981003058613694	-1.4242980978061899	-0.9319264426123872	-0.060778123090673555	-0.5244307575262033	-0.5537481612200711	-0.7297118919523001	-0.16255887859682008	0.036474838673033534	-0.376724306762217	-0.050812369924249624	-0.8679494133520649	-0.6447157807698225	0.08662729985221979	-1.0995452436989068	0.08698261024671061	0.29489428588512706	-1.2905879415528425	-0.5062249015558261	-1.1953215113506162	-0.6582469514601497	-0.4566529713846462	-0.915203991198195	0.6889392271073081	-0.430786768493156	-1.0403491044543502	-0.47854038915022856	-1.082739984809377	-0.06631277966635636	0.24222851780147928	-0.3978309215770821	-0.10103167243740005	0.6632250948987956	-0.7388297614654118	-1.0641682425283305
-0.5771738392306863	0.02867169570547796	-1.2778569956939794	0.017860872957927043	-0.6477007431197714	-1.0820631655457624	-1.438087859117685	-1.0643507689233613	-0.06380189927052884	-0.5386700725113089	-0.5709253182212505	-0.7462267363442847	-0.24019854501482865	0.00590696432773638	-0.3682934980755216	-0.03717423659549764	-0.9100367182387943	-0.6037235118099583	0.077702911970944	-1.0934249369374656	0.10314470222760241	0.31202884942995646	-1.291245328622915	-0.5026165692271592	-1.0844899733206366	-0.7541882809037539	-0.3936358430058193	-0.9225026179556488	0.6177485098564475	-0.39794219683174226	-1.0040859831201785	-0.43525798545840144	-1.1754522642529337	-0.07449969683873414	0.1805507000036397	-0.4636232875952967	-0.09760080798760273	0.5783722599239751	-0.7150433455927833	-1.0338691716970927
-0.6760779962442782	-0.1845985431026006	-1.3683588395061779	-0.26745380818212394	-0.7747965380004701	-1.2040011517012636	-1.5172308737964375	-1.1790071034676386	-0.13146456916416777	-0.5778465273302551	-0.6083036598499896	-0.8239169042731389	-0.3092752299439653	-0.0392285736463782	-0.38945011939943913	-0.08499288873368853	-1.0338006151372363	-0.5917972072851544	0.08224360463980433	-1.1129429105809923	0.11740947940952506	0.3173236052351244	-1.280674002790867	-0.4667659562191931	-0.9430821846488024	-0.8384542131033836	-0.328351150750572	-0.9047573038190487	0.5644374267905554	-0.41606467016408394	-1.00247756154523	-0.41948623550274905	-1.2242209528506867	-0.024899814526854153	0.10587747715969269	-0.44190228156411593	-0.1456131351910706	0.587742014611352	-0.6929542696891865	-0.9376060080457197
-0.8214546050456999	-0.40870234563577384	-1.4955830395042908	-0.4402378876094567	-0.7915757128142291	-1.2863638381175602	-1.6131791286469561	-1.2918851622123977	-0.22722998421444215	-0.6824971331750997	-0.6721711028855717	-0.8493189782597301	-0.4429263770306712	-0.11434775355509312	-0.33188220554156844	-0.05801669914513928	-1.188320313465178	-0.6415845356459045	-0.004007127860478926	-1.1726262223086723	0.05842291628177637	0.3876861679268737	-1.2469503586415216	-0.422916900646818	-0.8406882814254433	-0.8297856164287805	-0.17499809136034414	-0.8658698503189571	0.5181138385863504	-0.4002512892846964	-0.9645681995949287	-0.33899749630461684	-1.2638419612182576	-0.018412074954768598	0.11025010280792409	-0.4264218736603045	-0.1926870598990575	0.48089970214108196	-0.6634079868153777	-0.9687326691468898
-0.7920855177963378	-0.5665014604421686	-1.5883743711386056	-0.5754641056783639	-0.7804071875514521	-1.4421549102032862	-1.656688829099032	-1.3584673416879365	-0.33477518577079823	-0.6953548963467776	-0.6973424040218213	-0.8055176070467136	-0.5679001039077154	-0.2139117602848334	-0.36674520425430196	-0.06254775874461466	-1.1762362273298403	-0.6065823403038404	-0.017669984427175666	-1.1802677031897244	0.030775214353391846	0.40412875005094256	-1.2129148984064821	-0.37591134872513726	-0.662672341826154	-0.757639365558193	-0.029242202003165685	-0.906785606819769	0.4253959340005175	-0.30671029032189895	-0.9207518000320295	-0.2633346621937126	-1.2182017504759342	0.0036384255525809322	0.11652939686990549	-0.2642891792813622	-0.24851139498451155	0.49244752750570475	-0.7167528094187363	-0.8802168058249193
-0.7576866510169958	-0.6038602779986563	-1.644308078995954	-0.6727949448061663	-0.7664721041990205	-1.4576689089125812	-1.6840798069362577	-1.3296608073011307	-0.402418569380834	-0.7009595124979644	-0.7178657287096296	-0.7480051051446088	-0.650543952962343	-0.2317803882376197	-0.3484578694723258	-0.0032101343005076165	-1.1954375621222713	-0.6144177958052569	-0.044562425359342135	-1.089467800407077	0.09063461494663337	0.43993484163491126	-1.171656514943534	-0.30217073951271645	-0.5328822058774498	-0.6565568289970817	0.07113967484470175	-0.8039054233977139	0.30475746390838643	-0.3170068502052751	-0.8998905202964579	-0.17480065872659706	-1.1240064797457623	0.04617111928157995	0.15693439604230258	-0.05259247713630526	-0.21215928603538567	0.37142189299153666	-0.7119613724521509	-0.7977651327297217
-0.8274233099175381	-0.6775632387041173	-1.757076533375021	-0.7812763460992999	-0.8367379137568655	-1.4319243821433236	-1.7089444771772229	-1.2684191365337796	-0.49720151108785016	-0.518172301891083	-0.6480873353986644	-0.690353177159745	-0.7500101001777598	-0.2886767396939008	-0.3393618920214286	0.006153450524321197	-1.2372391060594947	-0.5806017804303544	-0.017227537049923615	-0.9851734819845172	0.050923806785588256	0.4219881430198581	-1.0918854589893894	-0.24826072768169336	-0.432983904132897	-0.4862002881586308	0.14242347348842951	-0.7124150304163318	0.21304322584028332	-0.286376951387857	-0.7787423385657681	-0.05344675502538113	-1.055297776005947	0.1501388142812738	0.27859818622139765	0.2001335344017164	-0.1436201829590274	0.3551150299368496	-0.7183318678568242	-0.8269898807019957
-0.9206629489978594	-0.6571271185942298	-1.8583997844714486	-0.9310075581098365	-0.8835572597468186	-1.2374241910656882	-1.7332446132492911	-1.0374011686503717	-0.6150435843182269	-0.33536966870767204	-0.5244058970160999	-0.6595995268886765	-0.7903121918822142	-0.4248448782900424	-0.3695937995533237	0.10184154870879694	-1.270991916698336	-0.5745629291735629	-0.04187715717573766	-0.8535106390438691	-0.01276157397279568	0.36735257821517747	-1.0338073428933385	-0.17305385760598888	-0.3155678120767868	-0.271219422689709	0.26845490442924785	-0.5742606756173568	0.22070207705275746	-0.14240824137505614	-0.7535561622666751	0.024050364099672435	-0.9464920719588727	0.202790832994658	0.3477360624731181	0.48012622140872513	0.03881534403105227	0.33256171569025955	-0.6495830936268515	-0.8083916234694491
-0.9941466039977547	-0.6865981549632244	-1.9386358242453117	-1.0561490116452503	-0.9069295609591969	-0.972424192297054	-1.6252347180047846	-0.7450119857866923	-0.7362269185178155	-0.1473395596898731	-0.4528418851713714	-0.45985083934563165	-0.8159433952746165	-0.46273258053955696	-0.369977250877381	0.0931534422757305	-1.3001419349004886	-0.5732645196284808	-0.05884205764778683	-0.6619709868598879	-0.03267712270370648	0.39932893269012476	-0.9939512462708299	-0.14038093440832372	-0.16672478295546952	-0.11983810555863786	0.31085114822321014	-0.44952771633262223	0.16312709529073832	-0.0975645110751769	-0.7558736537862825	0.12839868834303927	-0.8244499348052858	0.3253811483957639	0.37945817129208204	0.7733228345960281	0.2751086359070604	0.3047233861708864	-0.5600008019442418	-0.7305268340507458
-1.0256882774354903	-0.6586212468265199	-2.0292237474336337	-1.2240896488932964	-0.9666906680812657	-0.823244415798072	-1.4440893867987286	-0.41165188964472305	-0.8198845550051581	-0.04983112311525475	-0.4233186726034422	-0.28440008101294945	-0.845451485287301	-0.5319707264638038	-0.424402621120771	0.1123163956377411	-1.332955288407685	-0.5272487301844695	-0.04075166891655066	-0.24743977063334383	-0.060301412620528974	0.4202523901118672	-0.9266039724867614	-0.028209566566429967	0.09373661244091572	0.11841305722259332	0.4237194105512943	-0.3631145930984376	0.10768294020730018	-0.021133360520257265	-0.6880445360326635	0.13695406338247806	-0.6960487277980639	0.353351530264083	0.5644563506884971	1.1058229341253767	0.5583765655177231	0.2478064109188697	-0.4525699603090608	-0.7291779777476511
-1.091000172936928	-0.6572218168624739	-2.118600969786334	-1.245929351250115	-0.8227532764668852	-0.5896721678785903	-1.1937636593785816	-0.04856184958935104	-0.8820775847748792	-0.003692450685833426	-0.30453593309555416	-0.1644122587994513	-0.8192220244975734	-0.6401503691273371	-0.46666076082416047	0.20552296903423928	-1.2974577750977212	-0.521612524428003	-0.024540152342635978	0.211932880026243	-0.07889149166243731	0.36081054419802716	-0.8523930984549226	0.12175645222618266	0.385457481306049	0.32131782439844137	0.4421976837424343	-0.2700325819901737	-0.01416037877390107	0.08287009256359222	-0.7110279830633875	0.3561179897627228	-0.5055791618014138	0.4824297851024134	0.6873943595777404	1.3909424961240433	0.8549051928736493	0.21928240979359118	-0.3379081399167896	-0.6943638421155993
-1.161242980995265	-0.5652814895420158	-2.139486956593282	-1.1682972208905347	-0.5962151784406398	-0.36518423694985824	-0.8086713174849762	0.3459992810733602	-0.9111747632753195	0.12435122291919484	-0.24844819683539138	0.04840738736600181	-0.7722852767603786	-0.661975494746592	-0.498479190935987	0.2560840086941675	-1.2940082322072535	-0.5162352469156017	0.01196277574474942	0.5572220353356527	-0.06595635527502723	0.40238809865771047	-0.7635455169351948	0.205122487009657	0.6362935991411686	0.4653338851686183	0.4903431803379784	-0.19672387112164164	-0.05321019139827269	0.08755688397568892	-0.6693924815419463	0.6354804266617089	-0.3829630225417704	0.5112864792671822	0.7658466468594147	1.7283419246831238	1.1375078791877407	0.3767656445050445	-0.16437863653760637	-0.6098197685509933
-1.2435649703058487	-0.5474712004256538	-2.137161695523943	-1.1874038706953944	-0.2556658266364633	-0.25613097929683637	-0.4106217818458946	0.7446809789082793	-0.7609172062622023	0.24199514212724216	-0.12984173039618604	0.23111070386016763	-0.6744165581459498	-0.698358171295181	-0.5163859604615336	0.377214622949787	-1.2442717898870324	-0.4165234896727822	-0.014874614131260682	0.906343227801942	-0.1342271265045885	0.5203280832276931	-0.6896990707910133	0.3084489778655509	0.8728868366405287	0.6456799068968426	0.5994479684237409	-0.15199472751682824	-0.11661946192912512	0.203107576037384	-0.5051123507387567	0.8767610473035164	-0.24740882035248352	0.5746120545087319	0.9690557893525327	1.9499895656467783	1.461019038930142	0.48395694684062385	-0.031363381477935326	-0.6476226248141669
-1.2244258166486806	-0.4755028547892465	-2.066827019832354	-1.322879932348163	0.047401312730345514	-0.08390363472419923	-0.10541301894273754	1.0651003717268244	-0.5816246502279226	0.43004093292453704	-0.009421005075196083	0.32722358417310005	-0.5884355471905938	-0.714651010252425	-0.5502000248770322	0.4462242902205259	-1.2137923949383091	-0.28554508850320404	0.02793165988597788	1.3096928713351095	-0.07181823858343654	0.5454009968227085	-0.6511319112257045	0.418446091579069	1.1698643675071265	0.747458471460304	0.5886122453151315	-0.13972730505594674	-0.19678008381461137	0.335072939445192	-0.37467467050719017	1.0036297495274025	-0.13024511877939599	0.6007158200336414	1.0027744354395955	2.229024668720812	1.8069644709390438	0.728295034281018	0.07735671405933091	-0.566719562314277
-1.3553393687173219	-0.4220404213507444	-2.0245508670154426	-1.3808310799286918	0.4677716775179027	0.03386665377271421	0.18847343016618703	1.3259005671020767	-0.4133890207714538	0.6045905436427473	0.10060090850365193	0.40911796199781875	-0.5003678342289309	-0.6700386444655388	-0.5323606357207199	0.5393223206183988	-1.14535432847833	-0.23814552587504828	0.02113387391472495	1.6152053826627466	0.010510745919150077	0.5946121705070742	-0.630395037200153	0.4874408088108969	1.3981320621909108	0.8044257885945874	0.5980068018367499	-0.06022292947886541	-0.202271060255568	0.36195995105152046	-0.2950069025671052	1.1606702547840997	0.03393171229316246	0.6992378929713498	1.050306204599424	2.3345735432437875	2.128391061469059	0.8353445594838143	0.25454570015397515	-0.5063085615930905
-1.4812691548157804	-0.36837947228325724	-2.0028387417804936	-1.431423893546062	0.8796796293253383	0.039491030900901405	0.3862012133945295	1.516067235922654	-0.23992067191392003	0.7238695281259709	0.16309206010422675	0.48840701012588983	-0.48128701338988156	-0.689043286995169	-0.5483402801366692	0.5235267417688362	-0.9789560877837319	-0.12997846804145444	0.09172156147464797	1.6600923128832132	-0.03869215286015294	0.7016164050168578	-0.6054571472514825	0.545356410090719	1.6204929231296306	0.8044931140082445	0.6127421521807465	-0.05368176717691888	-0.19508507742930076	0.4558853799598236	-0.22161972054951518	1.2906640986860924	0.16992376439813245	0.7579577056539358	1.065981925363637	2.4383873957774607	2.350547436057917	1.0356968367752428	0.3913105832408769	-0.46397040768455683
-1.4137416442295068	-0.2993583471951901	-1.8917393329670626	-1.492041600734585	1.2703548290043511	-0.017632212422525974	0.5524698246620193	1.5625319367960266	-0.06448311835920234	0.638045870576898	0.16357702481847955	0.5570482075783213	-0.4568360219194771	-0.6683932826577241	-0.45448575652135226	0.5923225464780343	-0.787011178406155	-0.05688978112656269	0.05228665491495883	1.7011281089496113	0.027350440717403557	0.8305347395773037	-0.5663510032159651	0.5822377165592972	1.8127344476440606	0.804099206378401	0.5555078010668874	-0.041771171398142744	-0.13734506325329288	0.5180421892613792	-0.22725327458588374	1.3062602292252332	0.3685964721352267	0.7845208991061411	1.0340074260147873	2.4842121628542593	2.5016783038818	1.143347123103322	0.4921149830236128	-0.3617918398642715
-1.2158583405359473	-0.2765528997961332	-1.7575326422770807	-1.5767662298453284	1.6312581438967062	-0.14844884112426465	0.7357756508238318	1.4833365510851935	0.15149858657428403	0.5019486311896768	0.09524042149724234	0.6191031790741862	-0.4721212515240376	-0.5668009756327472	-0.34512159856826513	0.710539943517108	-0.6219127898289323	7.589136499509472e-06	0.13194451370857055	1.7717698674255504	0.04518837524996901	0.9869049736877106	-0.4788561180065094	0.6260016184765627	2.034881532886943	0.8345467303821431	0.45510909776421543	-0.028666822412005556	-0.0995481497718595	0.5176480508480169	-0.12218543771458364	1.4521870452843668	0.44561701753122296	0.7850776668696167	1.0701773957081469	2.5027211934573645	2.556152400141792	1.3660071753432468	0.5894347497640043	-0.2338578391146411
-0.9853083940480385	-0.19853789436519773	-1.5992785040570312	-1.53103126589459	1.9115461646533007	-0.4542664480633395	0.7209177441067763	1.2863885817850127	0.4078186557357902	0.36811266552529687	0.07410186792989193	0.5555326825007125	-0.49083989457633165	-0.47397187314871714	-0.31543490179606937	0.8651776562301263	-0.528071535498856	0.04839572299819926	0.18653477213518393	1.7310035356062783	-0.004032688021063652	1.0229643563717143	-0.44087981502269213	0.6930694272475543	2.189246683053579	0.9063755860638093	0.44654944167178173	-0.11358888863034919	-0.015529811009166028	0.5572516197587816	-0.11592930810538626	1.4942993426710833	0.4905357325828496	0.7383764617488069	1.0654170464127537	2.5739759146395143	2.606679479145075	1.58012819341447	0.6121461343722747	-0.17606230680329957
-0.8615222180313771	-0.12851425365961186	-1.4135370970038579	-1.5068402069775542	2.1802219298027645	-0.6684450018145489	0.6543443818122443	1.130020822487591	0.6764108376247957	0.3469394119734027	0.0342203776524984	0.4912961140222053	-0.4135875993030198	-0.37556998200119784	-0.25231090044498705	0.9220526997699677	-0.390496777091168	0.04650129747619564	0.19738798590992332	1.4834480938374623	-0.014404612797924482	1.0677167486159733	-0.4348227901626405	0.6533290292040022	2.2807476940368447	0.8729646923319357	0.3735072142779722	-0.13473839586272035	-0.016429069264984206	0.563338765650838	-0.12400432596145512	1.5962399026895981	0.5419783975133575	0.8243483685579923	1.0195547534392482	2.6689319560893656	2.6283897886604777	1.745777323577028	0.6362731862688262	-0.06964180471280963
-0.757972432531643	-0.03742550928469377	-1.1844899383622045	-1.4285850586273023	2.3239983263350363	-0.9583111713737582	0.5175311143769424	1.0170341976686867	0.898748024230474	0.27426574302085954	-0.0046726374882876285	0.5493616940165175	-0.38389129815474055	-0.24540673875687538	-0.1983882180132508	0.9605759799420882	-0.35569829749885934	0.13004605484517878	0.2728038549875199	1.2108917760706486	-0.01736663591575334	1.1219248502028825	-0.4177218708889489	0.5604635370085005	2.3221254063308456	0.950564495411135	0.33279220305594687	-0.20424639553069945	0.05168777894164474	0.5247597256421185	-0.04521557635540207	1.557012665290645	0.640812825361557	0.7919895685098276	0.9384697921096302	2.758592219817821	2.6278891244385147	1.8862600778764904	0.6626819036824598	0.020049803106180472
-0.6327670490975957	0.025489214261843224	-0.9486886005999274	-1.4081636539062021	2.4212533049607066	-1.182349778286992	0.21258108827898914	0.9365757235281809	1.1272321251270978	0.15689734360644786	0.05325897281740253	0.487048505036764	-0.3586792395379542	-0.042930525706217006	-0.1463709453596797	1.0298342360952282	-0.2633807013407298	0.19017623766767758	0.31058417147052253	0.9865600942921338	-0.0044492603646982595	1.1802482424361227	-0.3821890787700433	0.5697724051960238	2.264990837751344	1.1018420434089504	0.2877761701614242	-0.27363031394878734	0.08906369136698396	0.5600996146680272	0.042732974686771	1.4803748411357152	0.7399126251979178	0.793131832238336	0.8919284238857325	2.7481795326213474	2.6403600072275966	1.8148667225731425	0.5927586234206065	0.07234745890578924
-0.5109218991386396	0.1196076017519094	-0.663525290540101	-1.245569136753722	2.484696991504947	-1.2669995239421719	-0.2119651095577709	0.9347108562872413	1.21798410832558	0.10113836602172618	0.020434513155221556	0.5645728974356169	-0.3527561179478483	0.2416993378195303	-0.08239989479693889	0.9881276519875387	-0.12531157649039595	0.1904046646478236	0.44765314558673647	0.8106732396879117	0.015079855623667541	1.1481310705866172	-0.33547078731205887	0.4433130060528768	2.2036058210821023	1.2296886871479442	0.1765798922774453	-0.30416011649285446	0.18438820995825753	0.5368874929253663	-0.07265499629708302	1.4669842486420417	0.7831254170821728	0.7367975822864493	0.7115462026533607	2.829648908298686	2.5972171539637703	1.7483062537081462	0.5365841961080735	0.21567090615395607
-0.5118048620429018	0.2853186984143498	-0.45967255916752625	-1.0893904444207139	2.5734558469888995	-1.4271907826286996	-0.5291370459937881	1.0157465204273721	1.2583851154046253	0.06891217955648184	-0.007694162110388325	0.6357268288172435	-0.3514746070481584	0.5777554784427017	-0.04308051091254419	1.055884146636803	-0.002034903211538741	0.24705824646569868	0.560171489531816	0.564515992993561	-0.04959004058639195	1.121758155313192	-0.2554265667148507	0.32988551418497225	2.1062201894509203	1.3953440711733194	0.1152874369821159	-0.3319059262071789	0.2768274679784293	0.5163324455815804	-0.1513692794695009	1.479554465947065	0.8697926640562027	0.7015220744549205	0.6870653373778546	2.8100219511560813	2.566989837329994	1.6384959693922743	0.488877264155631	0.3063424941152901
-0.48308991350852776	0.3787114165822066	-0.18203201644485806	-0.9961387678236173	2.562693006084649	-1.5332264671595777	-0.8169449542341946	1.0386490572510445	1.2830765678401632	0.022373054095420918	-0.04037847396643633	0.6706448631020842	-0.3886590946123314	0.9198463404807269	0.03651351032924233	1.038970283552408	0.1400074995131916	0.27168688658254814	0.6836659946103829	0.4447995855676	-0.17718897502962683	1.0481334942342715	-0.1406006421671971	0.21162422938086758	1.990922159774827	1.5532577244223433	0.004883030043664726	-0.36973589246199284	0.30493574382227234	0.48431262412809656	-0.14605721694516588	1.4344935479723817	0.8928248451813336	0.602841027407325	0.5811254031787706	2.803555864051621	2.5177212772956183	1.5794372246409651	0.406111093545523	0.30977010787556647
-0.507105260894725	0.3335314573603222	0.11773527462718561	-0.8994070343544106	2.5817915562581932	-1.6098849127275134	-0.9953380266528831	1.177165598125097	1.2739481443869969	0.008906423154561388	-0.08519270060074172	0.6555564620686738	-0.42550314885253326	1.2874859136942094	0.05917658913113253	1.1352674499143172	0.2007857317148944	0.21562370150438248	0.7403869328030304	0.39186102432568093	-0.23349889938736829	0.8907658834853484	-0.03917206816222053	0.10897789163431351	1.8823349681484245	1.6880211758359471	-0.1476603172210965	-0.4797634632684683	0.3760456288703625	0.47044943966116215	-0.18147141203729028	1.3929665993689189	0.9292587276522074	0.5290620243448687	0.6281767056595472	2.7620213796258355	2.481976366599247	1.4575104484388743	0.35591498443663205	0.32473506363238175
-0.6023665119428887	0.2823697241943738	0.41965589159911404	-0.7604280140700257	2.5415044258921133	-1.6255167937664226	-1.1236538515152248	1.456860742270573	1.1848830848256962	-0.06353477961714263	-0.14986518284094094	0.6295899987767799	-0.4281524039796574	1.6451868154610292	-0.013710024743603704	1.214038548363495	0.19020177049683845	0.19106554014380314	0.8696626143491712	0.34791716280251334	-0.337532863794148	0.7943249565050852	0.118711730166374	0.01945906722037985	1.8514884840194816	1.7579682128757081	-0.2150891879139515	-0.5018433025896405	0.45383427467233856	0.4190629380927707	-0.17314039634991507	1.382813902101803	0.9060324395346919	0.4456856627164839	0.701041170834786	2.731037566472256	2.4819283577012503	1.397149223654536	0.3263451931085487	0.28433475803211583
-0.812355112692905	0.3364044975985393	0.7002958981306924	-0.6324350374675201	2.3794608415164316	-1.7862592715597032	-1.2591029128485467	1.6093398457140207	1.166439636863728	-0.15436170243426026	-0.19245010430927306	0.6756004877691544	-0.4399195962931436	1.9301044428910803	-0.11329376499774764	1.1933527695850263	0.292545013412854	0.20187844878580424	0.9164549926176985	0.2045937776286514	-0.3823235402567512	0.7024215808597736	0.24900168018324137	-0.06724890163195721	1.7589483154661707	1.7538927147567485	-0.2805109579750481	-0.5191962975144776	0.4462472743067723	0.3335500805989313	-0.14163035728042067	1.3673247750940263	0.9206889039383613	0.42235064963691665	0.7984071155255653	2.7628377854072523	2.5007821377858632	1.2412348853465058	0.271249862988001	0.2713713222642132
-1.0603330058573268	0.35600996191105366	0.8769210856241048	-0.5694097230643955	2.2601749936260545	-1.8088482392510883	-1.3662514981052802	1.8486931619148774	1.0427970259864812	-0.25751526858378765	-0.28111721248013244	0.719541533533	-0.4549962936528784	2.216033980313801	-0.16347701149748622	1.1367815968500161	0.4267938265441183	0.2049715606798399	0.9080780569059733	0.16709541945364598	-0.37788871323923384	0.6333703370364729	0.4318685729374807	-0.14558507358013598	1.692397589939085	1.7381447110936623	-0.3216381531166508	-0.5020603774362127	0.3579380927803619	0.2779898515903474	-0.05618888238664808	1.347175030122616	0.9665839771616881	0.3541147890404429	0.9085170603722389	2.6724109434802843	2.519816522772463	1.135511210033791	0.24632424812047787	0.2545632599095039
-1.2526694370975362	0.31222709442437047	1.0252702600788788	-0.4051787611644948	2.1362811991292903	-1.8357201344695533	-1.456325021986989	2.103212986552061	0.9256303483890157	-0.36316670892431724	-0.3059271499387587	0.7428558841401923	-0.5049607114833636	2.5358090587943174	-0.1867387165849454	1.1379001290414417	0.501151707228659	0.2372124163061562	0.870744265656235	0.27518956289223573	-0.4045267385311055	0.5525110974753611	0.6166861237812924	-0.19537836322603036	1.5616935420024916	1.8045901625007974	-0.46507815712949363	-0.4634180283741972	0.33088624891994467	0.225664890177432	-0.022561555419860598	1.3591919745751841	1.0115366609369816	0.22931582601610168	1.0463586959384976	2.5334098740045166	2.4786454635334914	1.041536340856344	0.1889385735755153	0.29562626839326317
-1.3323220181348838	0.27441021783704445	1.1956112842035864	-0.38742692045633403	2.0571111409905347	-1.875065409301469	-1.593589724224441	2.3228438757635006	0.9034436081096489	-0.35713090863773966	-0.3473639032869486	0.6346589248838119	-0.5427656388625867	2.82573183242467	-0.19006269842684181	1.1173422958650072	0.6344759996409323	0.20939811202256936	0.8291593095144563	0.3745772589343751	-0.48342373742172473	0.49082351566600496	0.8109074351807193	-0.2223356986497996	1.4433076411643224	1.7445368897022953	-0.5561582156264936	-0.42464545024911615	0.30360762582397804	0.25631154086095576	0.05962770439726337	1.3149555706189333	0.9947665100340798	0.14071803587640402	1.2282846117996213	2.4217462607180655	2.521576849032333	1.001828305141222	0.2170053023491413	0.3420782795770393
-1.4312760438984204	0.23075197794782784	1.3851180826469414	-0.35147361618376494	1.9510624598656023	-1.8757669345385686	-1.6389616860637772	2.4468711358398005	0.9099571120717727	-0.326428835617702	-0.3686265020995071	0.6104240592360004	-0.5843169422898831	3.005419141192592	-0.18812994083042098	1.1063987316290136	0.7430183340792189	0.19198702189669836	0.8235848803466684	0.4984392172350692	-0.6071650989393891	0.47145805807289387	0.9993068287567073	-0.31401561040630516	1.4022846700026623	1.6603095596202375	-0.6238543829029075	-0.38114414218706283	0.30686785800237487	0.30098511281178675	0.026127375253865305	1.2546506034856217	0.99419223063232	0.1000948261171641	1.4273739546558413	2.4100303905841196	2.507635979509359	0.9557071132538928	0.21009216085088359	0.36903216103507047
-1.5017153422931986	0.23550092073308798	1.511039689280634	-0.35132964646449105	1.9032230908825098	-1.895390218784438	-1.4927014034539536	2.5087262327502504	0.9136164965319384	-0.3319740683691784	-0.4047677561561446	0.5265071631525607	-0.6176416125275714	3.126689609333718	-0.2058450079686791	1.1197326346158758	0.7663534771617979	0.20538108891450357	0.7606757956564936	0.6202141686229161	-0.6727537147755289	0.441754094009703	1.171976313485447	-0.3630435122613769	1.3931117709378893	1.5555034268248682	-0.6478366922172645	-0.3960287742780507	0.268387238805843	0.34561344203332683	0.21118736362161056	1.163476765695241	1.0078684547244385	0.02129639617174351	1.6839551224932532	2.3141110158648033	2.572174798313612	0.8706732397864432	0.203133687955893	0.3557562616748943
-1.460148930867781	0.11103735002012911	1.7107371344057412	-0.3508375522474453	1.7864290051438076	-1.9562315893474633	-1.34573768789068	2.5485691666481083	0.9897259324654428	-0.29925008260605696	-0.42394995962305115	0.4842059474922462	-0.6385886250604864	3.1273539752871597	-0.24514868140428825	1.0774965763971336	0.8777930434116753	0.1696362010959918	0.6983517813575765	0.6930018819486168	-0.7363208245099941	0.4140171814449413	1.3062849717179978	-0.37161212729255366	1.3948617237445078	1.4802665160893531	-0.6880780194696362	-0.35492081939118436	0.2892531738153758	0.35036131430267003	0.3837265797789478	1.0875098754108126	0.9594466630516514	0.0242713818728582	1.8783894444997489	2.2907176045068374	2.5965187388048205	0.9032632844406734	0.14707297207165076	0.41543491579640407
-1.4237633975538502	0.04189557232363304	1.7951788671682327	-0.36645403945447247	1.6861482489099964	-1.979728336493385	-1.2887439409766739	2.744363403023031	1.0847797587921495	-0.2516776445175616	-0.4384749471031089	0.47805423303120287	-0.6019334279394153	3.196794938440044	-0.22765899520056823	1.1231293919846053	0.906335519427061	0.15238460420714656	0.610665949380429	0.7144017523300148	-0.6810928311003088	0.44554236853790635	1.4326463307641284	-0.23217548582391628	1.3860504887547682	1.341470596157381	-0.698488046116338	-0.3172144431950038	0.2598482147187615	0.36468889349414957	0.5299323234067187	1.1250840937584716	0.8908761496256293	0.058301983510804636	2.1377664032186194	2.3405273005855745	2.7066774413957173	0.9980514246435288	0.13639835960787644	0.5205113366380794
-1.38841379114027	0.03081844699084374	1.8974145596515803	-0.4312733933007114	1.5867416320389673	-2.0019408866143666	-1.2523201413899918	2.8654167110384834	1.1575466563532417	-0.3060141032599422	-0.38405049000349073	0.44838480276350473	-0.5322807457676825	3.1783578231656335	-0.19709297879117121	1.0627036100317278	0.9438974754957694	0.21368269062173342	0.559445019483358	0.7994641308096173	-0.5977606015368008	0.4988469304460912	1.5980000152444997	-0.17642961892003522	1.4334054458954408	1.2884722408319118	-0.5784146187736401	-0.28666694192074516	0.2581675785028321	0.3968163076149405	0.6650336549938154	1.1763449787444655	0.7647617170957075	0.09094736260059486	2.230473144986191	2.4132206335202673	2.7644001397534717	1.1226750823494187	0.10797220283209681	0.5506793701981156
-1.3656768745506667	0.008517589376650772	1.9420953454301007	-0.4424221528230775	1.5886549743144176	-2.089996653250252	-1.2155136825280464	2.8769436871072207	1.3224531476473345	-0.2994374500626899	-0.35285505424636465	0.4999000545214713	-0.5011220145338747	3.1307526103669048	-0.2451592364983986	0.9805801384439834	1.0142174819232115	0.23811484585241005	0.4382190257040155	0.8491170115591398	-0.5112704414483789	0.5554377228193108	1.6411698219363877	-0.1886462438824819	1.5385291370382714	1.2884271358486554	-0.5389961436950284	-0.29653418206345405	0.21558697035468027	0.44652791446135465	0.8320668636850413	1.1851294971384003	0.6810860748179011	0.19463406099875163	2.2455480610318532	2.359758192325614	2.7218814021635995	1.143921398390614	0.07936877161181696	0.7276580692851031
-1.2928349221685171	-0.05105013494468078	1.8639608274224906	-0.4183323560090372	1.778969760076026	-2.097577184221395	-1.1860339970276754	3.004384909557981	1.3711760608652592	-0.21377286537438578	-0.3089392838804812	0.5037242147564138	-0.4937931670741376	3.1017650053270485	-0.22103189732023507	0.9420216484356445	0.9581723155322373	0.31796562529480943	0.4040323198311898	0.918890137501093	-0.5022958370166916	0.6166980553677214	1.650650364468333	-0.2286992011644106	1.5511396352320674	1.2986230758059583	-0.510154572591978	-0.368207542938201	0.22661383001591057	0.5383492074603432	0.9285371570301162	1.1493269935675277	0.5827775382712153	0.23438820199870078	2.3049549882507967	2.3577446469241856	2.697828944267369	1.2585256193830836	0.12287611928664903	0.7636568302428877
-1.215794543357089	-0.09066382348835092	1.8097048513223684	-0.454912583998704	2.0233423934578787	-2.133159297951901	-1.2202995020353866	3.2085794604790117	1.5257568762955362	-0.1355147981020709	-0.24408315915130285	0.4868023560019954	-0.4734369448068164	3.0596168099840453	-0.08228617442247256	1.014147138255142	0.9064135633838566	0.3084201816016465	0.41021740793670736	0.9680459486891774	-0.4853369293319851	0.6511076057009431	1.6779918324033165	-0.2844491447077422	1.6423634897855564	1.424905960214422	-0.4627784688534821	-0.34806790908877466	0.3527603411251401	0.6253469782855527	1.082514861930623	1.174460185225458	0.49363514984855766	0.3251827994751265	2.3611367398828107	2.390623185858424	2.625373229569699	1.3181218708465887	0.12297562362455543	0.8185988879348723
-1.1066255073180498	-0.03685603364936524	1.8165009075005198	-0.5511327902134343	2.209830145942776	-2.1216054381946816	-1.2559484939466563	3.417540358414878	1.689268242918643	-0.0941077203111151	-0.15798665270155973	0.501271243313981	-0.4596918384941936	2.9823660266347316	-0.04313316186324199	1.0703326145096015	0.8763990582756358	0.3761155867072256	0.41993697774023503	1.0197635658827617	-0.48487272565448425	0.7637548614251681	1.6919626099146765	-0.2733670915496725	1.7229346901464164	1.5404383624174582	-0.3365836543209839	-0.5011959917351081	0.4359849525634096	0.6989328497640649	1.2183579064857666	1.1548634174758026	0.4316408426767257	0.4353006246109807	2.416846429627676	2.4558002195566924	2.5402271628349626	1.395644360659436	0.1701207493539218	0.9131475625554959
-1.0958384365693634	0.01735966021172287	1.7404349327968807	-0.48187078180742915	2.362560426362861	-2.043966161783883	-1.1989511631689613	3.6124092789832267	1.8118012663107053	-0.042817933241345536	-0.12276770891394309	0.5554310117327932	-0.4254040177517961	2.9609706267391194	-0.03653490138445699	1.1084383357789602	0.8173089768932847	0.42239955895757386	0.4172802545487104	1.0736152725124124	-0.39621278339116883	0.8999869159718766	1.6985510660654477	-0.2252238660327277	1.7218889677169247	1.7023970748396853	-0.2789156687688287	-0.5224848546810279	0.4808041636605023	0.6985632934451304	1.300580061453219	1.1168293455764506	0.4232269977960468	0.4565335664296737	2.5476502495498163	2.50802974748207	2.3791138734348154	1.4837030726246478	0.15574481208311552	0.9558047570178572
-0.9255877678671078	0.08025860071355143	1.6041510461487547	-0.44495530319517657	2.6009354407869885	-1.9432523578585	-1.1813084045834121	3.796397003325468	1.8811179228766721	0.09267445602268069	-0.12538043271339958	0.6440561411081817	-0.38415501272204294	2.9018548577682397	-0.022814815174403175	1.1714936974015493	0.7349329801549522	0.495815380794639	0.44157030972070643	1.0927121292840645	-0.3076938514043824	0.9238862313294591	1.6789294684779044	-0.21009410237165937	1.7814403594618589	1.7767082265477019	-0.15075524173359142	-0.5107020161641442	0.4662251777553168	0.7030919827754524	1.4517203000953653	1.1601207660045858	0.3646107068831396	0.4920946746528359	2.6352792776604073	2.581575259847444	2.3106303235118535	1.5880385784284745	0.21620249454972867	1.0151830846796688
-0.8633065492638199	0.09079302313129374	1.5295310708143321	-0.40659667642140257	2.747014357598247	-1.881647281412358	-1.1647028486048838	3.9767326420647024	1.977593173352006	0.17178359031642215	-0.09304493564266732	0.6762825681169884	-0.38647450967686703	2.763317275280344	0.06295085221874488	1.372317585471705	0.6813636082088596	0.48888487740040026	0.4154771285668045	1.0466630906169017	-0.31510630954743657	1.0737414800699532	1.7099089643822896	-0.14474873707042385	1.807520755631706	1.9662176438496684	-0.09187884698947868	-0.4959420357387042	0.5501144095274745	0.7128770142746501	1.566544989830565	1.1945438567357303	0.34683397257686444	0.6221130124018914	2.7310256799190347	2.657646647376919	2.2221316354003635	1.7383304407278897	0.2142478922508963	1.0158168412098627
-0.8532768368372409	0.20455639100136236	1.4513724505814065	-0.38801642567549466	2.939494730637597	-1.7820780941806489	-1.1594361092464773	4.164557515171266	2.067976963863531	0.17339920240893497	-0.0019798452038257085	0.6782524466402877	-0.32016740908959024	2.7234975609957424	0.17163147763860448	1.4500535891230304	0.5796771352062045	0.5488378159596048	0.415898167199997	1.1536958341851569	-0.30159596425529533	1.1869688966208272	1.7260821448510704	-0.0745702624930202	1.8126337068918055	2.136556889832576	-0.09610498451578911	-0.5432912885865387	0.5418874875566437	0.7016631501231128	1.6669968125072283	1.2234070209180596	0.3237322179597498	0.615922265534359	2.7911279258462938	2.7335877166126457	2.13546071461974	1.70409204215626	0.3431422335577071	1.0520139406755742
-0.856168229446267	0.23514673751871001	1.3443369944436334	-0.2894842342616994	3.202525822221253	-1.6284887097708645	-1.121947189772313	4.174640222092959	2.1016265193256163	0.11914176169100614	0.03364038550729738	0.6934886778931336	-0.25780918396590735	2.632704720957683	0.2857131924276963	1.5306767993442887	0.41106136552991296	0.5802062223881056	0.4638792404958917	1.2780615179124841	-0.36901165885571996	1.3781901077803842	1.6718336470289958	-0.1462998743266928	1.9087432492074186	2.315904403452948	-0.011401921186141178	-0.5671479726737501	0.6219158589770426	0.7210336628619306	1.6923002723269729	1.1918098640349584	0.33681059251531864	0.6030345478618822	2.9029116581456016	2.74300129689039	2.0084085952790858	1.6653853269162915	0.36095277078326954	1.07873223562815
-0.7558262108694257	0.2495017089585986	1.177718009005131	-0.17744601355013606	3.3865065848607885	-1.5152751465640244	-1.0535227605074122	4.184027971548739	2.1821517627904496	0.1875408885965688	0.030518487626125152	0.7738313962837664	-0.2340535226053467	2.5685889261406696	0.3433444717623355	1.6949083692110054	0.26637267233160467	0.5590176526923489	0.5231552613189766	1.317253189978101	-0.48006290279661873	1.5005145969889875	1.6228900857533666	-0.11101807912580156	1.9704445727409632	2.4421789863307515	-0.07372659599362585	-0.579669705447587	0.6611048826172962	0.6523522809100413	1.8405736051826238	1.144673766371362	0.37163512004753324	0.5730204553532563	3.022728571513441	2.7592731967841666	1.8841901439892232	1.6037418759750328	0.4823063687886394	1.1227177317799029
-0.7280166102143523	0.3416499048234248	1.0378354454780112	-0.13631236405297448	3.4433488918289163	-1.323484350311196	-0.9777484539246958	4.182077690541038	2.2507645952405326	0.25970860631792736	0.039188595058468736	0.7424520087577102	-0.12149515040456196	2.4697456092602326	0.49137680386029486	1.8607357877108452	0.1455618278846845	0.574996147661851	0.5605420646968657	1.4174120255751852	-0.5968541261236612	1.5337411912888332	1.6130553251487996	-0.021271874449341262	1.9050167962626925	2.579285683132144	-0.07686158288210085	-0.5372979629868023	0.674240115567448	0.6276915669275209	1.9118884520534425	1.2037814291752902	0.4274241039684849	0.5637131079958221	3.15241204283625	2.8811297448501834	1.8117184263255535	1.562776074553372	0.5842499675662699	1.151395086063527
-0.7132960019076661	0.31642743026674874	1.0478499424546208	-0.0817492975841161	3.4294382192831585	-1.1582507920170735	-0.9205535925725428	4.157151106274737	2.2652343173667355	0.3194452219112263	0.09200743804505437	0.6896345595080263	0.020470571223765933	2.4043791679374147	0.6048993895958008	1.9052427563873948	0.0577755839258685	0.5480098440772345	0.5857717598403228	1.5818120363691723	-0.5881069142180537	1.5584404011339812	1.6318049211869758	0.03366664059811631	1.9616173433663875	2.6905344955143295	-0.046731953086149206	-0.5426471942425096	0.6652744770768568	0.6308359683403736	1.931440154794381	1.202109341943936	0.5512466181858079	0.5966133909486654	3.1637795601741003	2.927649542826967	1.677400960421434	1.4433483150653736	0.6190213370694846	1.1808781503144568
-0.6781043339290742	0.36022315801208205	1.1505698034808205	-0.039587704591772195	3.375572868309824	-0.9710621172742051	-0.8081551833539361	4.069488110322772	2.240640548705288	0.4516686470382506	0.14186214826877633	0.6902809314446466	0.11194428165389976	2.4143843399838496	0.6615618579220097	1.9307810456926184	-0.01951915088679016	0.6435199192155683	0.6648356789058509	1.6845609022102508	-0.6382664762283812	1.6037647900628222	1.602706948338931	0.05021579642915769	1.899619765630126	2.635369440686454	-0.09853816694811422	-0.5298603766377845	0.634869219470961	0.7237680877334658	1.954453412128153	1.1825412503720458	0.6305029988383888	0.6047899427014258	3.2783634381693245	2.9888557014569352	1.5799874771795994	1.3166821318531388	0.6462215057770404	1.26182538528412
-0.6929231874039804	0.37284292982570655	1.1981266353653397	0.04614172043970159	3.4438417576398463	-0.8887316082551479	-0.6747552779110508	3.8761424019283206	2.2665242441271634	0.5156608051010576	0.23267870400862636	0.7214740862362651	0.1709382354660482	2.5212525319358203	0.7856177153721493	1.982450240560551	-0.12686561177168132	0.6592338334538688	0.7256714796533533	1.6923387159925718	-0.705292105187915	1.5871431598575478	1.623631860070151	0.0077591157951161895	1.9760979909752372	2.5321302218032655	-0.16744147179890803	-0.42062324348066316	0.6188678113309162	0.815704486357892	2.05500311938199	1.1884358308716894	0.7400313354885453	0.5910548064885364	3.3344897384972527	3.0152745414383686	1.5298867629132853	1.2159611639400203	0.7065088924094787	1.2483090213980779
-0.6444087284488298	0.37811154397188507	1.2499342121717074	0.028063710605718023	3.4889610653079	-0.8257593402901081	-0.5781437552348219	3.6865898412668288	2.2529249094752313	0.6004873088365736	0.31020231807316606	0.7974584617048858	0.21968732833719845	2.5050875738239506	0.8721677531049865	2.0699144492068435	-0.1658683793505061	0.6869951927746143	0.7734456017566615	1.6770386511844542	-0.7336217155909575	1.561970576163994	1.6696697913324179	0.0033960987532397568	2.06240452708017	2.5143953851354186	-0.1774871222090684	-0.3647529314364605	0.6156884113552898	0.8198863612965989	2.1359773943004243	1.2766647434578366	0.8053580437760907	0.6533637008494606	3.369435672910663	3.0377391155458033	1.5421301749713843	1.153939121314519	0.785612327562024	1.2236260592244315
-0.7118091421212782	0.39486588894160884	1.3113891853633626	0.04668766178717479	3.5320844989255598	-0.8011920859244241	-0.49061029130427747	3.583501895526689	2.1875281274336733	0.6497905643682366	0.3979428404674486	0.7834443892792933	0.3053952196429095	2.4868539926277613	0.9230024828224309	2.1283454203683196	-0.1783061847115778	0.6739917015346042	0.7712756726265158	1.7029955425204943	-0.8046946624111385	1.6082278168568032	1.6948796999245048	-0.006532037553617215	2.1548866861481786	2.535764908644147	-0.27928678843191024	-0.4092034745283324	0.7040930197877472	0.8774265085891637	2.172605506459489	1.264940325581546	0.8561299165352692	0.7491127483629946	3.417231213182158	2.9503223706783306	1.4666121784229393	1.096802936803353	0.8135504251707493	1.2045168325717241
-0.7021782553332857	0.4072981348018228	1.3029375321247025	0.06307368635143343	3.6481090630443673	-0.7552078313486803	-0.4208992742284881	3.4296678191469026	2.1229203297213095	0.6906119212149525	0.5407877700306009	0.8027419577381585	0.42309024490088065	2.61460938932406	1.011040346604719	2.0753409792466013	-0.20334388672860843	0.7343066209366798	0.8539297361246128	1.7536966658709627	-0.7440118048595468	1.5298594851927168	1.6862044825988456	-0.09451984330678247	2.246176428018307	2.4897232360122286	-0.3473293751633267	-0.29501195183205364	0.7160415910944542	0.9271027715362579	2.191371166383716	1.269679285680311	1.0342933765103426	0.7167383726177936	3.449934418150162	2.9859848661035038	1.360481650987746	0.9556521161902978	0.9101348356332675	1.2177229723788214
-0.6552997649704679	0.4130536851050824	1.283920988142664	0.15325172012701577	3.7012990483664026	-0.6415214633229509	-0.3874566812584149	3.1290061835576597	2.0759695003538754	0.7778868561755411	0.6338626821773767	0.9286724381112507	0.4699277739463502	2.7266977823514345	1.0788575361401365	2.1603826519784124	-0.23224176291648985	0.8011652362799572	0.9397845190008155	1.7315230862651458	-0.7165511299200701	1.515834052164927	1.7188810997982344	-0.1776801230073742	2.423787387406315	2.48388172560408	-0.34385233599132514	-0.21895114387583425	0.7682041832793207	0.9926298786269371	2.194952852048538	1.279960730116673	1.2243386523512063	0.8636267064730575	3.50828457706085	3.009203242106144	1.2801604785016552	0.9083546414980177	0.8769783047312517	1.180595960051483
-0.6109227955681042	0.4216495988984432	1.3796643952124614	0.12355444730005931	3.650695446132384	-0.5610491265228232	-0.3417765291456318	2.8653364738636453	2.1439148270143376	0.9051368891764531	0.748756453327619	1.0399489307424095	0.5244520691265186	2.7844835393268887	1.0580417733680145	2.180098920477902	-0.2317410809167241	0.8930487421716308	1.0031175070180294	1.7233057607092448	-0.7408323460481409	1.4627487734822335	1.779790981021326	-0.20959071336173132	2.4518646944590983	2.517893096720401	-0.3963370027866667	-0.23015157216384957	0.8192452286507503	1.06841179792013	2.314855526689654	1.2815231383588417	1.3243686406246526	0.922033227104416	3.5020281602908163	2.975708885352433	1.2091793228138765	0.8219640699291754	0.954068440375235	1.1186590012835897
-0.6580743826263807	0.43103969211918625	1.476251995020967	0.1341425165779545	3.6361094079353284	-0.45234054387265593	-0.27157144496748453	2.627003593345981	2.264452847174011	0.9873630687483124	0.8588959711273031	1.0767252813870802	0.6221282835520507	2.81434544484112	1.1243754775927925	2.2308977877040905	-0.24975242546942508	0.96775961531142	0.984795801904537	1.7002222653549275	-0.786465585823357	1.461435641611201	1.8185601490698151	-0.30521348242890617	2.499736843163176	2.524267288679269	-0.41708286554346935	-0.060403320260856194	0.879607798738858	1.1999502425583999	2.326876049386711	1.291631254516606	1.50528606287813	1.0599290080879655	3.541565520746829	3.0105370881715574	1.1919178378461468	0.8232011143624604	0.921000768473341	1.088651157280312
-0.6378881095813419	0.3841292097287289	1.5459682407012294	0.16107960161375398	3.6869187583970215	-0.3845645673522502	-0.22598665168361953	2.4562757092193324	2.323699308516091	1.0425521756502167	0.9963081187380931	1.118085039698011	0.6033279728522638	2.927704965790975	1.1331623897852885	2.381169401379883	-0.258773106199006	1.030617910091953	1.0746913221079428	1.6656342333841525	-0.6903026320619294	1.5292605186870973	1.8870013316075696	-0.29920145206886994	2.646950832252795	2.5032478130467273	-0.4330128941785201	-0.05674616366687006	0.9442802969718903	1.3151150071592856	2.3480561955479273	1.235000829151705	1.5649716060233811	1.0867929503309548	3.576457745781936	3.008915775281701	1.2357865399249206	0.8454351963617205	0.9667721725023352	1.0022082595707114
-0.6335914379838434	0.3797824423048976	1.571394232671222	0.21563904914029433	3.752717506575565	-0.35140633347277916	-0.21523372663956505	2.2759115992245103	2.440372557818791	1.1286785822645966	1.093506508055679	1.1831471137598613	0.5938363944085819	2.939308968426713	1.1986549449447295	2.5898099970688797	-0.2728774502067773	1.1631583151233922	1.086620682084129	1.5693235831401018	-0.7123327967335973	1.6456225153564905	1.9188007381682883	-0.24873341529203627	2.7840000316956206	2.588024427740826	-0.4778652865889225	0.09409011563578631	1.0474873025366354	1.3380617768046736	2.504373415997906	1.2712968881739106	1.5871483299034943	1.1323351857544017	3.686570680934537	2.9500745103941455	1.2840091918243735	0.8726423839416416	0.9243868730004097	0.9370865584016966
-0.6193805853031532	0.3698602851103555	1.5982416075446868	0.28395553034128274	3.7873889889873906	-0.3368876019521354	-0.13205522093715263	2.0233146196578264	2.527398781684967	1.0993930534585137	1.1858730185738275	1.3100110058495926	0.6501103195752543	2.7994080916412916	1.2269733198145685	2.737347889305865	-0.2973772492600325	1.220190801995623	1.0959869260535366	1.5084125872474332	-0.7296200107873183	1.778072826688648	1.9647303203730477	-0.11442146410325718	2.904007094734153	2.6829372113714713	-0.4802338348834083	0.13771140112398944	1.1377229848957349	1.3692559089304637	2.5779766856351096	1.261394885739219	1.648267491835369	1.1514661390150354	3.761771068584564	2.9152348089020435	1.3618590491326463	0.9376152605175732	0.9237621986651172	0.8413468488137482
-0.6055145855990147	0.28459712099262013	1.6706302265837256	0.31756662783232675	3.8156381044053744	-0.19486773116849543	-0.06881034110055581	1.896023518372888	2.540294292221015	1.0961651989120587	1.2072372300984398	1.3487716698292538	0.718915558937505	2.626759989767348	1.2585711054012327	2.8987787894536394	-0.2997113639064205	1.2798622245288347	1.1464124191623544	1.6142661193229781	-0.657421941894307	1.867566237682701	1.9537568528467866	0.08230158352899745	2.9461021671241765	2.762211294826062	-0.4859749955731381	0.27070095906244784	1.1718465238290598	1.4056551758162392	2.615392323710538	1.2405978573531953	1.7132421732274388	1.1283365321630796	3.7261719120025893	2.913748924827259	1.4343913494533105	0.9429202180683738	0.9526187523616138	0.7533669241984642
-0.5681484660174624	0.2568770672945967	1.6662613069755128	0.3664018645574908	3.8232194035065232	-0.13122802861424177	-0.09374840903489054	1.7645316127409054	2.5521866655385166	1.1462797597300312	1.2571740478355877	1.3663604878746711	0.7335662465779357	2.5460376062913777	1.3917002846713844	3.107725611535102	-0.2934414324849012	1.455580427129649	1.2283388687733823	1.6230718008952714	-0.6218510232258294	1.9708491661510048	1.9359667710582724	0.15078773365917048	3.03957263594178	2.838769394166204	-0.4070891074061406	0.3970760721321428	1.2519523594437794	1.4863480264900202	2.7346795119951723	1.1607066764861684	1.6805601016236857	1.152109456653951	3.7019097890572636	2.939242760449152	1.4797517565769738	0.930481222154836	0.9509790746389177	0.7785248176467693
-0.533583826061868	0.3314773233195281	1.7034609006376296	0.4115136876100836	3.777822277610139	-0.0935020740512112	-0.03867435334223366	1.51440386752239	2.615295393025411	1.1049374049199034	1.2606977323749153	1.392934976197702	0.7432176785748266	2.454901702523988	1.5263794451813282	3.3834843376244557	-0.3095869261320021	1.5814674114695977	1.2902611530873214	1.6660929825740216	-0.581679644285628	2.0665475503341164	2.010209837262005	0.2576137915967739	3.0486846608553093	2.8734836282117873	-0.2364782322721548	0.5363979093285808	1.279895602873634	1.5366506823213841	2.8764504910370414	1.135312886367411	1.7226840919285062	1.1267744138047848	3.681061840646308	3.0396031781985218	1.551624506084687	0.8870740496664776	0.971203294355284	0.7482027081439437
-0.48446349288512885	0.4119051120227278	1.8150203310520372	0.5652561899123663	3.6645956569038534	0.0016947556800117503	-0.03464359312866203	1.325211079999678	2.6860773062027383	1.191880689684379	1.223381990839931	1.4632772333852215	0.7218717547845387	2.260484414900086	1.5292701677578329	3.7284217134027373	-0.2801571503616351	1.7347143177105502	1.3653614980560245	1.7317669942366183	-0.6256928805022594	2.133150508712426	2.031404579819134	0.431974825993968	3.0447636493487673	2.9261388536032866	-0.10935295332288524	0.5924691217665548	1.3184357235527608	1.5451399442865121	2.9630353319472045	1.086836842562351	1.7129842882232693	1.150620612990729	3.6659956342295588	3.072259409455191	1.6706831439089291	0.9217362216459829	1.0397855873304545	0.7339356954286164
-0.40788859719351056	0.4531238777574087	1.9098987410040411	0.698261743036117	3.4929365395375718	-0.0654972155748296	0.0010383755544374235	1.3297897755572394	2.6815149730102714	1.200021606866407	1.2071184043040148	1.4545844004759299	0.7486603635954221	2.123447096183739	1.5678445563421404	4.030245636557631	-0.2638891877361732	1.8241211475719719	1.361733755791029	1.7912934578329582	-0.624415445802492	2.213258647203323	2.0686162301659463	0.49634869772922263	3.0261445143440326	2.97875533851837	0.026405581402806456	0.6853484927133	1.277211300139974	1.5632492191788914	3.0846465373899257	1.0882894239999847	1.6128403314157223	1.1160276790681625	3.609757560330565	3.068937570594966	1.7431971551255945	0.9233923655157348	1.1217533576066994	0.7352857487129717
-0.27362765565101066	0.6061657490661412	1.8981381741888739	0.8866384383075584	3.380101654157427	-0.16779206026184143	0.04783744676709547	1.3665927558472089	2.62553465631984	1.147157291374375	1.2081278682958991	1.4619840162394688	0.7425924978975461	1.9708080583141228	1.5432920342329983	4.342880467171214	-0.2896232819830932	1.8762182373428378	1.3755986599284573	1.8066075645507755	-0.512147180915797	2.2121295182031657	2.1435885688721354	0.5499397441741595	3.0781561053326425	3.023751018287057	0.13581375945991261	0.8049714689130095	1.1866680063425565	1.6074447740922408	3.1302844799480787	1.1039696762544167	1.640833332674833	1.1650346111345178	3.593284748844174	3.157007184561506	1.793374455014904	0.9446480294997519	1.1482476812783535	0.7479540578107426
-0.1624087777033877	0.7483139290950164	1.922205632379105	1.0440217331464536	3.2317246342607695	-0.1502969774738931	-0.019764866721514396	1.3402076668060703	2.5570195076438478	1.2050062095208354	1.2216562405171714	1.5385760736166532	0.694725117809958	1.840151980981025	1.4892593786597632	4.60794730496656	-0.2931844877655949	2.0250426819817537	1.4624431282640233	1.8307062899763373	-0.38676509486380023	2.2181547676578823	2.2126360894047905	0.6909575393725875	3.107653809247765	3.153465202035219	0.22983433726849709	0.7668513829179939	1.1341091118302198	1.5948765596384944	3.1832489347978368	1.1953410840406797	1.4956579401122252	1.0764135815034943	3.5352960395334265	3.1432228309219052	1.8019268972722753	0.8769985252961339	1.1888240126164193	0.8247651175964836
-0.06650458042775466	0.8627329363333709	1.9371548252270017	1.1905737384708543	3.0840253048541415	-0.2629403050220981	-0.01527829845693265	1.3549221293525548	2.479229409853554	1.2303171200329062	1.2374667343042545	1.614392200706385	0.7720570113936703	1.6544367352675209	1.4551620024845018	4.693141471003121	-0.28466448903577984	2.1075933774463556	1.4984250082995334	1.8416084286667034	-0.3864530692614455	2.252847304046493	2.27092579870834	0.7114377150674456	3.0899919501115987	3.254443637401846	0.32454017566011223	0.8114742073826251	1.1174183846276635	1.5993422010363836	3.2101671935210425	1.29079668905442	1.5256225138225719	1.1106628852251221	3.508264254593385	3.160786415080177	1.8487938693378272	0.8342566147385202	1.2421808112247863	0.8664267582893379
0.00895242204658288	1.0398632178264129	1.969680755931146	1.2282056857239214	2.905858963880344	-0.23058058949091903	0.025524017141834165	1.329010698472544	2.3498409892900494	1.179771725003548	1.1909003491472707	1.7369579501379433	0.788927035694079	1.499799479183411	1.3928892747101953	4.728646375567566	-0.2997713977193402	2.0935984842959092	1.628175963963821	1.8717213040163816	-0.3196271151591324	2.194175837839034	2.390809863569431	0.6989497783552239	3.077071113107544	3.304084023575117	0.41268921986579665	0.8644439558199858	1.0821036933729629	1.6892264833720745	3.1709777682592257	1.301066899524234	1.6013173084605714	1.1155528270656627	3.430189689401672	3.1857372578114562	1.839872215793483	0.817224662919033	1.3866741208323525	0.9622152480813787
0.005752738586899958	1.2937227360905248	2.0005765444760066	1.3462366017877607	2.7221943793081973	-0.16815794625709313	-0.07189970586279736	1.3044050629055834	2.3051043254686716	1.1792898666881333	1.169732699918108	1.7152098949173478	0.8089043502959253	1.4114132056048325	1.3552086361012319	4.784208488946999	-0.27781703233395627	2.1518789516613204	1.6604557930031654	1.9150125116186447	-0.29494358917722663	2.1489791473530153	2.5415754934560058	0.659682751582046	3.1065115237038503	3.360476321352312	0.5145766148568129	0.8598452806524056	1.0213145088813458	1.6325959116458102	3.2350239437249506	1.359513236455365	1.6701906287947161	1.1624701346449675	3.3952916579472885	3.195623561311618	1.8346118122558703	0.6664747670013033	1.5529643509620867	1.0732034692774153
0.09891651747403811	1.5831451952463194	1.9675835493128386	1.4428314982681585	2.489082799770608	-0.2182320639764833	-0.13967048569900728	1.2816862950952443	2.261617513013224	1.179394455085266	1.1762925500831916	1.7591071038145418	0.849688904111489	1.25536247575234	1.2079180582959608	4.7293691690364215	-0.23273524085870245	2.1559221424598336	1.7339599529879073	1.8576428853520834	-0.19359360360973593	2.1692994154370355	2.681628110281483	0.5413914616987533	3.0896983218526612	3.5538466422056603	0.634877289251713	0.8425056746505873	0.9992439495166401	1.633664604558497	3.2380583656173862	1.5630076715386079	1.721279589190742	1.2561146435969452	3.4145210669850234	3.1842935355375905	1.7826707568996916	0.5651323166896481	1.5956477199219887	1.1942131264917268
0.09047626263610199	1.9136731329492285	2.0136661992168157	1.4883823741341502	2.3095471287843674	-0.13566935590167412	-0.15590806854207653	1.2046560189569946	2.1899326511035975	1.1529135023807364	1.1006826976217483	1.8592089733473898	0.8433199443921566	1.146528067799433	1.0378509373364615	4.6646859723802	-0.2707450491718054	2.0931429603325897	1.7593197541663408	1.929262241581272	-0.15800505865669012	2.213283308542812	2.835032664809092	0.5575271044933435	3.1471062273073507	3.676796462053909	0.6691737144203916	0.8762303911244732	0.9088892641923525	1.5938328549260832	3.187896969114012	1.8786776379309056	1.8071442037512562	1.2815085432835762	3.4573027642115775	3.1097284741681945	1.7700627058306186	0.4321595438533648	1.6069598698375447	1.1964940836867108
0.12287130106665993	2.0704297484248473	2.060214236708853	1.4949572412262457	2.0813177105814615	-0.08333913881750034	-0.2618103328830855	1.2045020153472294	2.1590069701113497	1.1874813284487016	1.1431279377029528	1.9292947168320733	0.9161211941184515	1.05449610205245	0.865537454948047	4.640743283751504	-0.23820432121584875	2.100703993125204	1.799051803898952	1.9131730214480658	-0.08783777993890424	2.2713174086247205	2.9108040778144035	0.6411870890359141	3.2089042333163986	3.887143413108105	0.5724729777879058	0.8485842773907788	0.7999981830355891	1.5862618998029219	3.141606462708023	2.172369294791661	1.8685305400933643	1.2954090947773491	3.482280528332685	3.0488736638792107	1.7716069920495046	0.3266513386226701	1.668149862832609	1.2905908399627335
0.13717792413221902	2.268096284678085	2.025410220905143	1.355281909126944	1.772356407580449	-0.08908584803248695	-0.22968648210490833	1.2157015719767184	2.0619042892408945	1.2220311399104684	1.1353831611579557	1.9706421700576287	0.9211248293113943	0.9740770995610012	0.8543597615715044	4.513530393450043	-0.2525235862738802	2.0367920969091227	1.8124919921965301	1.8628468170865635	-0.009651618157919362	2.3675946023282086	3.018223833790638	0.6999553916209554	3.2814829321495234	4.074960009949538	0.5702649872682634	0.8338176421160274	0.7442441711748649	1.6082516429521854	3.1173207058709713	2.573275563334186	1.8705589581637985	1.3196069739050011	3.479538446829531	2.964193603180431	1.8003780387773876	0.24070152255782937	1.6680892435480015	1.4463114350052968
0.08699068573689639	2.4508210358892173	2.0152075790064328	1.1765097092366825	1.57706218690682	0.07576437889912123	-0.2150967463085236	1.1226380964991185	1.9758248465697517	1.3709683870661369	1.0490034717401922	1.9633727042355649	0.9394576231124093	0.8304012416644057	0.8442259402364778	4.334214384242743	-0.2547304292368734	2.0044221872431747	1.8465312529906175	1.8100506408089916	0.033507483292110306	2.462486594492757	3.146367430650989	0.8167659878180645	3.3495235226880133	4.22172830485138	0.56865170274664	0.9097529427832178	0.7635799076791796	1.5966443764541283	3.0534169079720472	2.885559582646061	1.994126083038281	1.3209990001381624	3.4198034569214864	2.9226846713612633	1.8209624253278736	0.08670165851940236	1.7194219494581056	1.5167148739083927
-0.007223535463295525	2.482886337162323	2.048942980840825	0.9663135845136006	1.4104385539895208	0.15168264287030167	-0.1875419366673006	1.1365255984856044	1.8669412520727449	1.6707236581050968	0.9357743722333327	1.9944229307278167	0.9427992193069088	0.7174500689595351	0.9399700700822194	4.235109853333876	-0.17545217724528916	2.0184026720930777	1.8994388860804663	1.7288364476824214	0.08136849706395949	2.62194523909068	3.2052395161386436	0.9700385663370273	3.3490687569699036	4.383738210046014	0.5362742641028849	0.9280021557716964	0.8131221892909121	1.5763614200264797	3.086034718666232	3.185094084634202	2.098207638834233	1.3199920933520208	3.3407142199612685	2.8914440545111804	1.875666278456849	-0.009039660253081075	1.7519685912161957	1.5939877367872164
-0.03921738539679023	2.5377693615359247	2.0168131270582523	0.7494151171622918	1.26203988984428	0.06980634245362	-0.14461767396357897	1.112722334667002	1.6956702871898188	1.91082984639267	0.8737439759795496	1.9079205468978973	1.002076420476698	0.6850919907878643	0.9869295324912031	4.062203522057933	-0.16145109139574285	2.0293263805662543	1.8911306163666555	1.7443457369450548	0.0677949124302458	2.758147902725945	3.24668407245329	1.053361025389676	3.3535149572322687	4.482919364024631	0.546874930629125	1.0084169781140406	0.8054655834174043	1.6027874888079452	3.11203642180316	3.3859544501928034	2.330695129529149	1.4096717190292547	3.3164999999749716	2.887735093660706	1.8771877032957378	-0.03633876927074033	1.8274231889910666	1.62881474318552
-0.06413298186241627	2.6384650698570087	2.003526719457729	0.5629379159475	1.1182916238606508	0.14224230182172165	-0.19633698020042897	1.0134456547315596	1.6014142116848533	2.1862968922253527	0.7588351017376797	1.8678899744438198	0.9826936297063117	0.6694953919887656	1.0711188018158584	3.962696061685296	-0.1337875104015262	2.05417183235635	1.9509960912762092	1.7205840173522706	0.09238828871246288	2.8330969790832787	3.2523859416046457	1.168995536426013	3.36873349504305	4.637437137798108	0.6064996658948487	1.0035845434419708	0.6853915915412833	1.6508475774000846	3.176508246869632	3.579895579250369	2.5156042234331957	1.4724514267384918	3.2863559743029236	2.8290905838441023	1.8490807796568056	-0.09543178981239156	1.803549540489368	1.717096615977049
-0.05246107035878619	2.630170577144124	1.961298077984782	0.44145107384580273	1.068808012685197	0.13148920993173502	-0.22326450367731673	1.029630269384712	1.55117219054421	2.576971012413631	0.7968493612604479	1.7967760464214781	1.0553328361046947	0.7447940403111074	1.1541013923001038	3.9312762419919958	-0.11635489180538802	2.204423807079829	1.9182506016642662	1.5856539028628396	0.09672139457630204	2.890127734257299	3.1935992851815644	1.3384494110372644	3.4057676576042333	4.677010534457006	0.6273220825986974	1.0353115375322097	0.5415832441267725	1.672311540388172	3.242598133658805	3.8022689907470357	2.6559144628794984	1.5525620609157245	3.296569465809643	2.7990381632017174	1.9138333523640423	-0.12484353390755161	1.839076876827221	1.8031904585059255
-0.020842666201061663	2.502326278254862	1.8860589459949484	0.2855575541675197	0.9465714085701042	0.21994081653094968	-0.15375201009600925	1.0343344972964517	1.380690209990479	3.0066568250549635	0.835433318283586	1.877999075352627	1.1209570992468012	0.9003696012967055	1.1720543621824497	3.91342088772364	-0.11557445223740852	2.330141770971101	1.9350650802226892	1.4051114530978874	0.19166948022058333	2.9679787408364415	3.1080827079077027	1.458479476268857	3.4619771778070003	4.706595806142802	0.6283933240724506	1.1060845923644531	0.4840722545252807	1.6793779089989425	3.2129850828639706	4.017978886296966	2.8111348922980874	1.5706422748976787	3.1822062317469135	2.7911666827333157	1.997807773373865	-0.049858714552360676	1.8565810648876415	1.8666562068890993
0.023985733531227606	2.303056102821353	1.844123421566416	0.08888340257298856	0.8008026949906956	0.3940848903877626	-0.09706975402062755	1.0438180137028406	1.3121437524125341	3.4057748318130976	0.8916423611320254	1.9626119186685755	1.2115053780414577	1.1440603131076301	1.2508881140767194	4.0098363293804535	-0.06542220492280727	2.439501880422884	1.8614457717788213	1.1545732709965217	0.2153423341518308	2.9465053580659135	3.0404218469475772	1.6680115276210004	3.54718547260686	4.6003694198102565	0.6447406744758728	1.1579858413654143	0.4314168104374132	1.7476137166940393	3.2086722290696406	4.068565733290123	2.8809260614105145	1.60422099661868	3.121029798253569	2.7279980839151508	2.152623895653477	0.00950991450345771	1.9071597260379864	1.9421921598623655
0.008606509514545984	1.9867627996107964	1.8346075142229434	0.054158763358629514	0.7139837198163063	0.4924594555111714	-0.05587540004055132	1.1230819892566786	1.2458365075022075	3.6568849636532823	0.9928675012027167	1.9420494110966953	1.3953095920491838	1.4143778906687443	1.3208796762735073	4.052062097400582	-0.0628395502909264	2.475224490792094	1.8627003241807745	0.9244336447378236	0.24521910177403794	2.927817918395406	2.9230006395090706	1.8082112096476852	3.50576956476698	4.607454776229044	0.677680707562678	1.1690501621401406	0.4079024981176742	1.860388421489127	3.159482262839748	4.01766699590993	2.9763920397015573	1.544784337980134	3.027939832813773	2.7046353356851247	2.2923275026851995	0.05768438203137516	2.0025582163008893	2.0949870752869044
0.019668915456194015	1.7052985023307456	1.7820045192646279	-0.021459924058611198	0.6721530127749102	0.6914207093465468	0.03221522679665949	1.2141136524037603	1.2055644930992053	3.7956959285021683	0.9561647675043876	1.9712077307124054	1.4157631826486075	1.7088392182257386	1.4333119103138319	4.00456353242841	-0.06244572847816192	2.487111338740026	1.8553781157317957	0.7186032602148954	0.2831838717142644	2.89186754108411	2.8114813302511648	1.9255500598232977	3.438679088432207	4.583489640800446	0.7195117879891925	1.2607989217235833	0.5026950959079404	1.9376438400012848	3.1594451853483942	3.9656537307959665	3.075835824857997	1.5994310507530962	2.9350545436534614	2.6908292623298986	2.386320923479286	0.16594867240373465	2.012477601189593	2.1519916990121275
0.0005210565309554466	1.4815694126612116	1.8853701991945564	0.06905105241030347	0.748974518827809	0.9119322676813525	-0.03694151536699279	1.3044102394975092	1.1776319431335807	3.783622254305276	0.9401621535076288	2.026284819582365	1.467585295847116	2.0081636021548426	1.4261409632460273	3.914954499251896	-0.11118357916033386	2.579527286753302	1.881099107909132	0.48410547452671154	0.38050168349424146	2.905391864702235	2.7239425845097753	2.0515498697759043	3.4430751570406075	4.518574438211741	0.6971364564870618	1.297609428443468	0.48986522905714186	2.007705347285732	3.237211515714857	3.813599037271377	3.139615223120523	1.5919668459230978	2.896887498146615	2.696388231899452	2.4132779197043037	0.21269321627816345	2.0575931341295077	2.132199034671498
0.012986567631278381	1.2214642513278187	2.038310892288373	0.14925965119871956	0.8131530659713077	0.9929869863828579	-0.04110174024965194	1.478799268263032	1.2557489058602551	3.6577706601910824	0.9946143514328979	2.0381876233209644	1.4566298530154769	2.3326110038146695	1.3537437240322698	3.86552435241956	-0.1137806419073168	2.6114195058397116	1.911473324250359	0.27282093143846614	0.4765921542060849	2.912352218098042	2.6211370398383727	2.1417689393078976	3.41370875031444	4.408147477364951	0.6926382698670588	1.2851879937556745	0.40736249409638947	2.0845182373349354	3.3305578079483866	3.715848746775002	3.119021857706873	1.6226454555591694	2.9615506864152787	2.6964137845060683	2.514769873137837	0.31597114257096004	2.065481033724266	2.2103516144235718
-0.03415121535905926	1.0341452311695565	2.1824066500068993	0.27364041125254573	0.8004653748398878	1.0695848021973466	-0.07677470251552387	1.6241010270026262	1.2852581721281886	3.4014753026001103	1.08515549785483	1.9972661153584208	1.4527375284835482	2.5909917557190534	1.2827324955224648	3.8243276042607506	-0.19622027448734633	2.599952715269147	1.9698748488517672	0.1259971790148186	0.5276649192190794	2.9192585192429186	2.480602061343414	2.2073066156440886	3.496085800276089	4.227449443064949	0.6915683128555044	1.3713880667426324	0.3367297435785398	2.1413073172488204	3.4311876025835497	3.6692662175945587	3.0602504198479084	1.7176503155657374	3.048130204241709	2.6486994021699344	2.5861933965285826	0.35150391962517513	2.087117682772006	2.287555618702954
-0.10181440376625513	0.8791197234197217	2.397387879632813	0.3918223259775898	0.8436124288190531	1.1746092612898622	-0.11649109091383658	1.8512369391867654	1.308617117696644	3.022754301308831	1.1334587385490051	2.0384846018237868	1.4641670575380628	2.8180500210824677	1.2883940757699281	3.807270670222143	-0.2852220830901964	2.5786084805109866	2.0737519559450526	-0.03988289118718103	0.6269404286050846	2.9437520715341634	2.371569571318888	2.2455384038834794	3.5161026535377986	4.0126985299953235	0.6384956192655764	1.384028953008895	0.3001498038165898	2.1723523323846567	3.5722926698806967	3.7010465176954517	3.0314837635762863	1.6750043327624702	3.083968875618825	2.5662590274411454	2.7054223516338114	0.4160514648027599	2.0851482952818055	2.3929620459913026
-0.046480983970754786	0.6731823222560835	2.64373475704755	0.4947606820874676	0.8411514707805618	1.195064954510248	-0.07390114795788413	2.139056744358348	1.332460725067318	2.6655415086033862	1.1796818615278912	2.101810830620736	1.5702758753616262	3.0397485557193695	1.3183498285242858	3.7950129360427782	-0.3485757658662301	2.579860894327412	2.136125210355309	-0.13182861380127253	0.6946456248381225	2.9373761581015385	2.2553943780417227	2.289387598719935	3.500009199004249	3.7727151144829216	0.5719116678070543	1.4862822020912152	0.3920099889174728	2.1829605785040584	3.630068300008586	3.7798527930247077	2.958696414388529	1.6778754988617623	3.053762430939558	2.5399155676492335	2.8001907732098403	0.49944290471659586	2.0243365074819315	2.3985801354598193
-0.02910676123433114	0.530250601741073	2.9024414031683987	0.6424869044586637	0.7410092749351069	1.31965312618077	-0.06456852487147285	2.4030461086037227	1.3412560218037135	2.212729218453295	1.1647242482091995	2.1748474282330608	1.6113330561275276	3.184992522080254	1.3086349524902021	3.7611247084652737	-0.4475090882083054	2.522268700395628	2.1731225784840946	-0.08636273564391297	0.8101077455778164	2.985435365709728	2.203242017755282	2.34340433747819	3.4778569760057962	3.6698038060608256	0.5155327685175577	1.4928716120506658	0.4694158044257728	2.2122319263619343	3.7160035432702223	3.9084964915261367	2.9055235767813867	1.66057682649205	3.040607988069477	2.5414372253732824	2.820923758730315	0.5163439853365931	2.0056997737627325	2.4404731925298644
-0.07099514321737196	0.37158236727279653	3.125697935103315	0.7391636026918522	0.7927191063448226	1.2973811493351572	-0.05497832017766955	2.7221713534410474	1.4563613212966504	1.6992725320793283	1.1914800413406312	2.1755762679053254	1.6177841323981668	3.2445140791190363	1.2877633303446223	3.5900954085990167	-0.5296201197099276	2.488269544437516	2.20868627438562	-0.000215479220959669	0.8792427429582725	3.040650866123346	2.138644101305478	2.378138065220016	3.4416225326864334	3.6303756861884886	0.4040812679946894	1.5306889024020307	0.424660585489206	2.2661579600686936	3.787997649782649	3.950433184277878	2.8016222631926504	1.6519550579125635	3.026839516360945	2.5073756007526713	2.81854960441749	0.5185314039566596	1.980356477239067	2.5145676196830307
-0.22376613107858367	0.2588381164450507	3.3379588328608976	0.8620864411056648	0.8643458067505175	1.3702499091904454	-0.08755531105000415	2.9283511273652705	1.4634847226688026	1.270547320449164	1.2003842022723468	2.1693006743636216	1.5615726158104875	3.243273673321569	1.2865041669678994	3.381720126464625	-0.6516402612708125	2.5428825451493418	2.3375005465240544	0.11629815114746922	0.8939405414402286	3.1818544890582023	2.0619621394899568	2.4174991585494627	3.412494848122004	3.633693531275828	0.2620187212437791	1.540935310506674	0.3998933740265288	2.2055377791397057	3.856442698822646	3.9879679359272706	2.7651121244033394	1.6456875628316805	2.9670188817685768	2.5656036030814167	2.8315508712225337	0.5366243472863073	1.981981369770395	2.58419975217701
-0.15549718037467528	0.29355769326558595	3.497495218411011	0.8537742085728057	0.8252327083192984	1.3997907890609667	-0.0725557550774151	3.113372875944507	1.5253461035019247	0.9157744052708843	1.2338497659636982	2.2136119967109655	1.4582842278024641	3.161734593355628	1.3125078690500296	3.1642547556275837	-0.7598981555034773	2.644152948011665	2.4040506469005405	0.1504897378817078	0.9069018212405485	3.271108268406465	1.949648965022233	2.455448620516338	3.44390232933103	3.5073497689758533	0.17970653016163016	1.5411555543291098	0.2927490543182391	2.2091356231100967	3.9615959474030307	4.01776898850095	2.651029899063951	1.7530835845325192	2.9758678647454047	2.602065895093705	2.753208351175298	0.5710387987810623	1.9319261043944742	2.647218884971277
-0.19569506147897267	0.29514184330842924	3.690716140709624	0.9369506131903922	0.8172092248915517	1.3014902899284995	-0.015191932292884291	3.3375361302157804	1.4746795336508103	0.7549047495352699	1.3561526030266529	2.216201980546333	1.373418414358218	3.045274697956378	1.3503770330444171	2.956180740753796	-0.8293944980176361	2.7527782341357576	2.4576009500978087	0.20332972491753987	0.9048493588084142	3.340725315427261	1.9025890104386651	2.485133392317416	3.479827627450942	3.361331379010349	0.10697257369552009	1.5315488040022873	0.18980250807353166	2.1708119221514095	4.011069185666869	3.9994236254985234	2.573561798402653	1.7526265136354837	2.9781280134486394	2.6455104368641194	2.726558840511258	0.5693187773020358	1.9944778135145178	2.731651111577164
-0.16830244316446027	0.2689049164759775	3.7409183036138485	0.8355193075695544	0.731437973163779	1.112525190948875	0.10912605549353067	3.5144694539123833	1.472065866515846	0.5998199856143008	1.398554532771572	2.1747007137535785	1.388057058237792	2.949461350655509	1.3709833231660684	2.731636209184056	-0.8262631343356514	2.818558776099178	2.4706029900978335	0.3109042334458044	0.9166915310009431	3.394001691338764	1.8990437042588624	2.5113466903999573	3.468182760401375	3.2472047026658353	0.01268906647485284	1.573823734250477	0.12476065158061841	2.186996509154725	3.946763467761664	3.994733444465028	2.5346197762944476	1.8700314313854947	2.9110885480912176	2.6432784166761145	2.6454329474492253	0.5895072178140118	2.0142485714116334	2.821653805816438
-0.11665365492785784	0.25529467092338876	3.7138066538765413	0.742923274069544	0.7612325251280649	0.9562556612582588	0.16642152907417804	3.703853775336318	1.3800189471326232	0.5821761692608167	1.4699843825207466	2.232155997008685	1.4694717867524645	2.863640374515653	1.4385568727342481	2.459008554973937	-0.9020846393792175	2.972938174762805	2.53091774279346	0.43783340820779565	0.9668225276661314	3.4207879599402915	1.8230795549493313	2.55964853770472	3.4539835662212135	3.1843593483884964	-0.0804909592708741	1.6079060696504335	0.16402264873726197	2.1621428314418	3.8911323997337064	3.9395007610431696	2.5155723344273024	1.9092504851652101	2.740886721775691	2.664632730026035	2.519122679889517	0.6270547881442016	1.9723783879769652	2.88106526283058
-0.0028217912801905996	0.32053441232247293	3.6158840970940203	0.6489486283918469	0.847945522528911	0.9925711877366415	0.22326702560229544	3.841252172354595	1.2736438218600221	0.6179351625630407	1.6292231627851053	2.3430555789588743	1.5588113099118897	2.8181575485200194	1.5027439477864744	2.1388285292109446	-0.8899974314856072	3.137894374355768	2.544454185823798	0.5126501072754646	1.003025166991383	3.4275985435574796	1.8537142091418388	2.6064172140856496	3.3565228564701655	3.187850142031263	-0.1138022019331159	1.6180673907531724	0.22103741842730348	2.1558418454407433	3.792264527487698	3.8040427749387122	2.436088294002224	1.8665344806443023	2.6132848517633747	2.7047222145476217	2.421588031333693	0.6408320978715832	1.9943122193711993	2.9319279569008763
0.004793452866636539	0.2563801936649243	3.485410121168711	0.6248612214453763	0.9228986719358007	1.1066973135246347	0.3249769670642945	3.9530691462280716	1.2293367161734277	0.7914581351302138	1.728000713594946	2.492678318041953	1.540756617497966	2.7341581383758213	1.556294467142541	1.8124210736125181	-0.8979797673868981	3.1735083683055016	2.556926308435122	0.5614636188308141	1.0317392228070257	3.3987256328523388	1.8592504292533498	2.6320456030296193	3.3445616825562965	3.2067347406955973	-0.1258132079535766	1.5985274855857035	0.2670533951931881	2.1683676725969194	3.668860254563082	3.70986222512809	2.2713178005582373	1.9710490617993277	2.4747901391890323	2.7379597676048304	2.3747770696491353	0.6329159482928405	2.008253176311962	2.9500100964067615
-0.06033115501032029	0.3640178696054876	3.3795470214171948	0.5388814338873693	0.9901505605630326	1.2532399928823375	0.342705265297361	4.003702685993352	1.254110824110119	0.9246366195089741	1.841261685067226	2.67525147276283	1.447627689217583	2.6822070249760634	1.5177491719819085	1.4135905802828868	-0.9429799128765779	3.240851656712428	2.5246653700637514	0.5260254334792185	1.080051442553405	3.4170572285375562	1.828304271520506	2.563239018910327	3.4167679748171103	3.2101397518548715	-0.18408283559962424	1.5464200154804968	0.29379089159838695	2.1519774945095813	3.719227801918386	3.631014561501028	2.1585069760189786	1.9098848157647752	2.4806691387061175	2.8002723541013212	2.3202732535951442	0.5874086046507434	2.122826876963683	2.990634095924469
-0.10307812514702679	0.5607272168073776	3.252668256837557	0.47510078476856654	1.08630972645294	1.290394740667087	0.34915291937156023	3.9916696980639577	1.3170204269805985	1.0929801335913738	1.9404712287184775	2.7591390259503727	1.3210094415397067	2.68123287759539	1.5138692730003982	1.096829875938596	-0.8454874020446177	3.290677776651563	2.527810416512659	0.4535383012725373	1.0868541119815514	3.42730688662017	1.7624863863558755	2.444967099394611	3.453834364870128	3.20187834525917	-0.1835318013163622	1.516168179654199	0.3471412680961817	2.1256796028854357	3.720727215668753	3.5102316832757174	2.092392747933751	1.8753439846163598	2.4599140930035777	2.8460038541639667	2.27234665656667	0.5880941204576008	2.1149774188664807	3.0082387300024465
-0.09912978863330812	0.845342277456773	3.104792831967381	0.406405748544641	1.1171945115400346	1.2952822264098574	0.2633008458565526	3.963822221804039	1.375249975187272	1.1763927888237915	1.900928891689843	2.8619752274354964	1.2134093871444167	2.6841655604457464	1.5494319103657057	0.9973134891286092	-0.7677648422675549	3.2995743480714275	2.5569115262070814	0.4607031856964923	1.0814381333071246	3.4015746369117776	1.684402137699914	2.4007418915405014	3.5056478164644966	3.204765894340601	-0.17852047204796023	1.5415469228481133	0.46526855108892046	2.120022040832524	3.77315775464301	3.4655101493430416	2.0490153810495233	1.8553492004414551	2.523140192501398	2.923498521882015	2.1806245138754177	0.5015193944151886	2.095387040304054	2.962187128356736
-0.10917566798630282	1.1818332832729816	2.909463076745113	0.3379887973110499	1.1041554210344544	1.1620576558147415	0.17550498699440067	3.8307825151865154	1.4221181490535524	1.2338264690013832	1.80905767373537	2.9613577227463703	1.1991484794008533	2.6577074103654295	1.6165655673678963	0.9089677947938839	-0.6858196721842724	3.267047055430319	2.533936885438011	0.5424637495294528	1.0891866614575092	3.3719303555423217	1.6469404510665449	2.3555696879382286	3.553909082292205	3.189468940510073	-0.1283252306756601	1.5448870234070675	0.5797179688556172	2.1469493965163906	3.822994352322121	3.417583978637402	2.0474680710245026	1.8414137759268907	2.5962952689614083	2.9580724762652997	2.0392863181738137	0.4600394561383836	2.0267320041873527	2.922211815458074
-0.1806730295345257	1.4118443871614896	2.783391446055888	0.28123954827195935	1.156635842327462	1.0439593607865167	0.15665078346516723	3.783063396674945	1.3900954041369014	1.3563638939811526	1.6586786335449983	2.9336168543114605	1.2335191831157044	2.5838373408562676	1.6542927554547417	0.9303032198462453	-0.5335533910513895	3.18104945114352	2.5089804066473285	0.6079910934452444	1.1138080379673458	3.352441140816352	1.6486375723615487	2.3609807304885693	3.5543149099671587	3.0623019430862604	-0.12262607189983007	1.5110030658960962	0.7386476638025126	2.084892616160777	3.8584345016581936	3.311334305555905	2.081228822914516	1.7976791483875592	2.6113672817974325	2.969551984788037	1.9443201456608001	0.39584090082610823	1.974139599972705	2.898156353335148
-0.13647134692280383	1.6833373075297993	2.6420647612550323	0.25963582826710147	1.1749187228323046	0.9767390386357283	0.05944226281104983	3.6805435818985623	1.4376198125880977	1.3842520595928298	1.4599541528456084	2.8984586223937194	1.3118726065976694	2.529582068080411	1.6760651099973498	0.9396152296997121	-0.4796778466593983	3.0938060830251617	2.5133123130883974	0.6236228281604539	1.130588040209226	3.339337974320057	1.6281106350530987	2.2986334676354994	3.532773815702755	2.924575398662212	-0.12865019961194224	1.5353772437416355	0.807962400347415	2.0711827366503224	3.9443712280194836	3.221561609461601	2.066175825654973	1.7770447957680697	2.6574789604788487	2.998925983724739	1.951576347672266	0.3533909576825977	1.8770851682766012	2.8432097651334423
-0.004769346288948495	1.9253252872108546	2.560197684990704	0.26089918054602823	1.2731018235760865	1.0221480135284038	-0.09497481654070916	3.506883158446467	1.5033772731801451	1.4878707784265575	1.3984312648913746	2.9006131955157857	1.3680326634798623	2.514876410906737	1.6745289772272252	1.0079285108787595	-0.4533614244271396	3.012035652451501	2.5092387388256605	0.6588573496537738	1.105525585034481	3.299280752026637	1.5500941045580803	2.2126087790041304	3.479189045668293	2.8706832452022892	-0.08689092062233877	1.4892540676549582	0.9131105014481278	1.996720691811261	3.9674096980473776	3.234811777373435	1.9851597264685605	1.7172341191571885	2.6905581310949827	2.9786078285731428	2.028438593364612	0.2492972519997349	1.8708221612131724	2.866603669871073
0.05048899305666517	2.1805523186152715	2.520574342037995	0.27444358428876237	1.2111766054488684	1.1430397994439496	-0.18327966381029323	3.142057665948276	1.6037185468685298	1.5469230463467212	1.2480275711249638	2.915510631089612	1.3694450681623334	2.502718129932193	1.6103837967050942	1.149693353737144	-0.39565092006572533	2.9329894990112693	2.483714418585369	0.7298546492832936	1.0700906982262777	3.251427618625118	1.4683259879468498	2.106138857301767	3.4045704659631206	2.7942192298763007	-0.10165838252130503	1.4164772693849295	0.935166466109554	1.9668731812858176	4.04598728392467	3.2767809895020235	1.9632034526726563	1.6508182442996406	2.8477942231669027	2.989649109892397	2.1489066352657504	0.2178647942648137	1.9077141707142786	2.904379368817456
0.0897860281488664	2.2632904294027254	2.5036345915650693	0.31479328894134556	1.076158457625213	1.211418218008876	-0.3474200706513448	2.7532166693625637	1.7495942352000333	1.5549220499043872	1.0094598020858272	2.848395855814433	1.397498271863337	2.4456953057279343	1.5126845887882858	1.318629775979432	-0.3679164991722621	2.8550871429679843	2.4542865706780224	0.8090848609884796	0.9772054260833787	3.192733630646438	1.3835365995397249	1.9414603480147137	3.3743148191844794	2.6832872592476593	-0.11626914003202535	1.3305759040627614	0.9569855475100851	1.907910419836665	3.987188315035403	3.2356676282459196	1.9841267999733627	1.6312714337120002	2.913280471367959	2.950783595227769	2.2269599588560083	0.0348026122338698	1.901578316296612	2.926877468224025
0.2921853761952943	2.43800546079207	2.4718377643558402	0.27377018788973567	0.9549212563461374	1.101746052760312	-0.42302487945984346	2.390860411212544	1.8631203136785035	1.4813680239951599	0.8685612834562007	2.686201815566084	1.4601433465240437	2.4489339297398947	1.3859757462550832	1.5023617681313541	-0.2943275315636202	2.8866723544197477	2.417765292238585	0.8341190584381948	0.9471897202822198	3.178874858725682	1.2569911512776175	1.865361390219718	3.3066430543858742	2.5489740275135455	-0.09005198209344953	1.3262264846916372	0.9921879718164934	1.8896788055584852	3.9642744253784605	3.1113578757861564	2.052302721613434	1.5750734917848643	2.98694360951463	2.9458711066056296	2.2846003562457686	-0.04923554952411906	1.8670755937205534	2.9168421317782007
0.4700470607713153	2.545962071147163	2.3630244896226005	0.26944889763331975	0.8353580668193707	0.923749387828682	-0.552096478738407	1.9443647338190306	1.884992712582271	1.431817488833102	0.7803392389641397	2.4783133140468903	1.4832826957948666	2.4293396144232657	1.407573540255632	1.683395868572169	-0.23721376330264513	2.9444319063039908	2.441567737777999	0.8819959886585258	0.9105872603112598	3.112864673365906	1.200333970561712	1.9048718759265486	3.2934560421714814	2.4108697634444414	-0.045791983649108414	1.3151768996546707	0.9452951901844499	1.8941650060647757	3.8266620577668875	2.9417530658384097	2.0797175613309387	1.5937395173809321	2.9903505260249017	2.932825223297262	2.2598917767435855	-0.09740954965489486	1.812599556125639	2.9406067145838586
0.708314227403444	2.5104267213558566	2.257712186086884	0.1928777865360793	0.7617281110003115	0.8467323527077332	-0.6083392095509885	1.6966182208859635	1.8245577653220892	1.384420930325748	0.6425779434116023	2.4007995584477997	1.5274865828068331	2.4446917163107913	1.3919992486930841	1.8076257170804708	-0.2976245885692684	2.95239858817343	2.4818528773160966	0.90334192406477	0.8612247292876113	3.0200715976702854	1.2052805217640947	1.9261526934812192	3.268491672107758	2.2492472630139675	0.000979138393777962	1.2456217456258605	0.9509669164121561	1.8844260802697914	3.698013544465123	2.7906503031633543	1.98827375721784	1.5764821964192741	2.986918932232706	2.9370835651900036	2.2871311110115817	-0.18640305590218592	1.7757770370239605	2.939126576465006
1.0067694931118718	2.3125149399701557	2.1355789104381526	0.13618018594925324	0.6825217853773551	0.8448234503580216	-0.6672269582873798	1.478747114099388	1.741932320714307	1.4452264471138325	0.623945614637304	2.301359087253906	1.501651620878456	2.4553612543106675	1.369382021126908	1.8204440811168106	-0.38433502660053204	2.917609192347078	2.526046641841264	0.872110329769367	0.8167376823956314	2.9215028137450743	1.2249031611694987	1.8652157959536253	3.241032655453874	2.154643019606207	0.0762287140761295	1.148919417268009	0.8762712250356225	1.8667515924476952	3.562510144561781	2.612028756907912	1.9186711491837312	1.563282826968089	2.951059938388123	2.860950851404647	2.3628239971170135	-0.1504505562153163	1.75863212911378	2.935843243994401
1.2206933724735025	2.081914602412575	2.143902897900794	0.12593079504685634	0.846051755395575	0.8300725777589198	-0.6706450098328189	1.3142544349462635	1.706712310730302	1.4694646461475034	0.6502782990988706	2.1933523835483366	1.449836077004052	2.513717930775978	1.2332313152474013	1.8459910489027933	-0.4217697109858479	2.8390229961934095	2.521733187698647	0.773458050663898	0.7742660060436751	2.848946675579956	1.2236519379188544	1.7401313308217705	3.2052852053444574	2.1119247264154004	0.11307736563371433	1.0519498650205636	0.8231487504428603	1.8473879581266277	3.448520588241845	2.4033607845989424	1.72015931454897	1.5316517565664816	2.870607644502832	2.9061431914676716	2.44960122331463	-0.1638288645832963	1.7342823974500372	2.9136514688246042
1.3585085854291603	1.875380952893328	2.066810767600633	0.1456418765008928	0.9928148722453096	0.8003070358806477	-0.7404664995755696	1.0982119592571538	1.735274795803201	1.4535975365304423	0.6998042239020283	2.2000101446454625	1.428388328690143	2.5998026051555434	1.0550972861445547	1.8189551017753107	-0.442289268242409	2.8256953181911824	2.547485867875585	0.762227752543865	0.7476829586134349	2.742487389107518	1.2415014033254264	1.5887917883831915	3.2040569798223166	2.1640182148988676	0.10992144201139871	0.9823000695276217	0.8276495323998827	1.8606371613191797	3.3472397128585003	2.2958786271349276	1.6031322088393822	1.485367401206474	2.781949428575546	2.978367634070941	2.522396429505274	-0.14990198777078378	1.7415153130671985	2.8697222565336666
1.4349811320404675	1.628565582849245	1.9958310555450982	0.08419847689545679	1.0853899505058744	0.7789322576337231	-0.860240021683247	0.9745056478801974	1.723789438211078	1.4591561441550094	0.7942651778620837	2.2765584243150605	1.4084756124419915	2.6918294505483575	0.90276155955268	1.7744059804779355	-0.38968524000809596	2.7894008091234985	2.564871806980827	0.7079050381371783	0.7771477030880458	2.6192674004925167	1.203554229568992	1.4974104967966304	3.2170959842964324	2.2658600094541947	0.13111635275288339	0.8459983455524354	0.8086326340287184	1.7970200461622992	3.212218320342763	2.1969715337148807	1.552252606699431	1.426282441806959	2.7197888070148952	2.9373186491708814	2.4677485867572946	-0.21451169676812673	1.7417163916698009	2.816742321415098
1.414898451685464	1.416422639241026	1.794899656973675	0.059885739578189975	1.0365736842880982	0.7302459713492983	-0.9111678936476034	0.9724608940698689	1.7124067738173572	1.4369670741759444	0.8333888483066263	2.2982295727520574	1.4052730669410374	2.666724354057227	0.8480531219342863	1.7061534486641947	-0.3661339751990014	2.694595299881715	2.6118507471618826	0.6124220180507912	0.7539553383102727	2.515989314205025	1.0989600919944205	1.4206810525275904	3.2118190309112196	2.262965542430545	0.16290679217181234	0.7393965010327158	0.8118535727752123	1.8267431867727175	3.2003965329993656	2.0544124982297394	1.558602678307491	1.3855237372673248	2.734879690713568	2.965966954079656	2.407404831182733	-0.16434518262509867	1.6911273808854996	2.75264333133238
1.2969027376896827	1.1434952154759868	1.6862292516465227	0.05924484537810244	0.9767813313334879	0.6618513191425226	-0.8594251946550585	1.1369742795906934	1.6746457333509166	1.4090133302136492	0.8967931816899576	2.2641480358047077	1.331190799014362	2.686983035327297	0.8389561902190925	1.5992965548723936	-0.3962793540193912	2.5552759002779	2.675148247637157	0.39731639049523104	0.6587187736269878	2.473059439992385	1.0804084413497677	1.2618946165856828	3.1917651757144405	2.2180653302644537	0.16328827744483917	0.7360237600223793	0.8046808374488432	1.8324375521678302	3.072324945463076	1.9301589156027141	1.610681584364685	1.299691722271589	2.726428447457155	2.9218082169542945	2.3086150928650007	-0.1515945886175345	1.666178848971357	2.598334427673748
1.1070027866213459	1.1097577298440044	1.6709540750833292	0.015486370188894849	1.0437471485548955	0.5250883943969775	-0.6367520148624525	1.294529031416491	1.6556687816996831	1.3897726939827513	0.9473952017715923	2.271370174375325	1.277787668481365	2.726411042517963	0.837045334152014	1.5071682827100932	-0.42454327314282175	2.4770432616529394	2.743072075757534	0.24079898825564858	0.6652962033577011	2.4522031537533087	1.0287009372898253	1.255566963177495	3.1558673306431286	2.1364889556400017	0.17351644993344248	0.7135937013337754	0.7357803659431379	1.8421206384091302	3.0239922108332955	1.8748050235944231	1.6413629674683439	1.212419024219214	2.7539407135922964	2.935837875617421	2.2606736359395265	-0.002262900264957257	1.5905688588352107	2.499771386801002
0.8293718901075013	1.0596698633487964	1.6220855835520482	-0.02292508358326226	1.0512846244459664	0.4631071902668949	-0.4412046675044811	1.3566248398514489	1.6394858364586598	1.3937449794500623	0.9897094003224979	2.298237855021061	1.2195922160141204	2.773459416800801	0.8663656865332744	1.3786437020311901	-0.4215391811442303	2.4116317938495797	2.789364916664647	0.20153752789882673	0.5927985145374259	2.4131233763308755	1.0403943009577978	1.210841670670278	3.1352477039230324	2.145666297785253	0.09287624329539929	0.5939677938313934	0.6730871340084915	1.8154826331398144	2.9494605208125813	1.878092436963	1.6440887842328515	1.1246031065030215	2.779622506050636	2.933457650311037	2.257710801091745	0.05084447668949323	1.5668164489027288	2.381020549063723
0.5307849261292691	0.9374738251322157	1.5835344318933788	-0.010569877942884675	1.1117394866936934	0.4450114917191349	-0.11550176025424234	1.4482547876102503	1.6826019515149953	1.3950746906701148	1.0198689416773898	2.315900385260604	1.1819653173181286	2.7770526253389725	0.7976202538594012	1.3601808541097655	-0.4202652636340366	2.3669616288431987	2.7678430120996915	0.2471698026861225	0.5347108246466468	2.4043049768093487	1.021482181333359	1.1531635526290127	3.064935672015607	2.1708074833907647	0.030177789988080173	0.5054447506231527	0.6867724750052742	1.7787275160073726	2.8380990170798364	1.7753986099244201	1.6788699843114085	1.002300417712545	2.8045030126488695	2.9052232976294583	2.3134377009756455	0.07495375601860424	1.5660357907985056	2.316886807912126
0.13578960549316693	0.9337075230192863	1.5173772645668475	0.01180449924286601	1.283467175178339	0.3613199657628111	0.14982159780880605	1.450646373079547	1.752470897111397	1.3855321334447273	1.061399112089383	2.2919658110232155	1.1782536491990758	2.716674689065406	0.7232725915223652	1.3614776670916218	-0.3807558106741546	2.3282387669686218	2.7336175665947566	0.2751991675584695	0.4863674965262842	2.3940789665865188	0.922551678194656	1.1557728550848503	3.015518990925087	2.2514457850505734	-0.09098385941863776	0.5144623724922776	0.6569521281999791	1.691077945300965	2.7355456421932134	1.7839733783376892	1.7289163128626182	0.8929953999885628	2.8480932537596244	2.8612383182290926	2.357164662498429	0.10446630209718014	1.6189593832997922	2.270185232570745
-0.28780252075349855	1.0002884374107301	1.5224299786165423	0.024763836091925808	1.4735659834218549	0.2863611245193028	0.6124085971221142	1.503017953583608	1.755046993564018	1.3783431391585361	1.136229378497688	2.3052482041414573	1.2543308018788253	2.5713743988086613	0.6692635598091565	1.3901426890357025	-0.3646379325809966	2.330825611081486	2.713847101186762	0.2173834157788586	0.3907273302919737	2.380943143521953	0.830853787189967	1.1922689064649705	2.9471692551871462	2.2056960495802196	-0.23785509868147497	0.4847891124340539	0.7156116086824975	1.6184654587696468	2.59233309028749	1.7909266123690664	1.760052460919867	0.7857070339218354	2.83854750046966	2.8380902118946505	2.3281787187985623	0.09194738127252533	1.6513700012972978	2.286937821922913
-0.5714966364782276	1.024589883625154	1.5150481690525726	0.035210520804436256	1.4679759086936397	0.21819432307135306	1.0408790706884086	1.7104168149061412	1.7750571389796712	1.3910725968616133	1.2230877026574778	2.3342302297455313	1.275767601319226	2.476448152867591	0.6505941818248293	1.4110491491820205	-0.4255155807768962	2.365822264769494	2.7738018811429686	0.2112476488748396	0.2932227606266707	2.353017273296649	0.7226780881740413	1.2440827406753576	2.797195637907839	2.0970082594068162	-0.29085072453947775	0.4351805382451315	0.7302994935275269	1.5175236630327347	2.4543929576523444	1.8656339680620548	1.8599440786373127	0.7082774182858549	2.9045490683814728	2.7729604505186236	2.3125323903277124	0.1218762224047222	1.6870511036253766	2.2975394720837765
-0.7706180780133137	1.075499438810113	1.549960287137728	0.005935448810419719	1.4278085075221956	0.18393988933502792	1.465374068507853	1.8751592646196413	1.7954329723701257	1.4308654363357816	1.3099804529820078	2.346929314489706	1.267295362999097	2.4085279349029314	0.6416805037666886	1.2977763785440364	-0.5638685454947228	2.359684328738199	2.7959048801895703	0.2224714877164097	0.2026681138691242	2.340767681929624	0.6162912946066442	1.2697718993999572	2.6625933406228244	1.9766900247779673	-0.34280966095687343	0.41267448751534924	0.6825299070293225	1.4481774096677629	2.252026976040006	1.9844328686689736	1.9212610910535681	0.6811208459118614	2.9461041595359427	2.6613734950520245	2.279491980885143	0.16007814873236914	1.663073958784103	2.268353722533242
-1.0081889475607997	1.121453515455886	1.5816699170568564	0.019606611129016425	1.4914974645525358	0.2348149633478498	1.8386199943617523	1.9210691642534647	1.844382562038184	1.4432047935737162	1.4488267279845692	2.314505414524242	1.250914753344475	2.33013147230828	0.6406838794452241	1.180453360936235	-0.6745288728528792	2.39103457405803	2.809282286835457	0.2926291232716525	0.13629290826525445	2.3128485682356876	0.5426960307486668	1.2598195817845572	2.5899728654113963	1.8379119531369157	-0.38196906000999986	0.4272096607931113	0.6051689983003381	1.4227474423791926	2.0713112831792566	2.098876833454624	1.9284014554163424	0.6382219303293226	2.920644462614917	2.7190610597508167	2.272030026453692	0.26875655297169015	1.6487678076165537	2.277570478245509
-1.1220048556957047	1.1108746666900777	1.7368361532933843	-0.0028199839802980466	1.6145358346383012	0.2803269928776276	2.221415706738387	1.9292378263109324	1.8153779952697182	1.4642118980238459	1.6646221443090936	2.2829771827923877	1.163170481055098	2.289411855778458	0.6588114098696302	1.1913460940706453	-0.7429794263459458	2.4640236996161686	2.753344296997027	0.3378607823752325	0.09408035175159693	2.2813417363862674	0.58153791768383	1.2492722267338139	2.5751040555675613	1.7764584888336654	-0.4329262443585947	0.3932981648818958	0.5049976910174064	1.3298746398210828	1.8778661459867578	2.161006581075124	1.947052364427614	0.5686264078683911	2.849306795388336	2.7266463510251064	2.244816982772694	0.35777592186078666	1.5949665661556693	2.246935480415123
-1.111287427091581	1.1684432638042055	1.7801656046581478	-0.11592217373360117	1.8017057529277842	0.2326105217505249	2.4532021595566524	1.8737809970196395	1.7918136633044566	1.458081747857326	1.8485555899062736	2.2441475393437456	1.1381424511042262	2.159525111659268	0.7067806468275803	1.2279866398314403	-0.7125074635832623	2.5194612984513762	2.6657141277544367	0.43911137645141923	0.07596214583925247	2.216470026561706	0.5874991994824879	1.357498205190845	2.6122217708853537	1.7879284370296749	-0.4083506291100146	0.25834780312858524	0.5171809002460444	1.2240773879041802	1.7683763140175763	2.253731149695078	1.9635680965226385	0.5391758661325425	2.742288681709915	2.8033782734356327	2.2293615468248307	0.3822550681275058	1.5264366127579403	2.2704066097502595
-0.9482161173277801	1.1358946740110196	1.778033742706595	-0.13347276027967597	1.9050154253020206	0.10758017176578245	2.5032744837699417	1.8162535309583938	1.766757775250196	1.4505195012988392	1.9256357727585367	2.2011176023292953	1.0492310288989457	2.0239714155634188	0.7678768365484061	1.225978191427417	-0.6777586919880534	2.554093311302567	2.5901657283564656	0.5224224058276226	-0.027488671107153483	2.1358814986906696	0.5720617507868997	1.3529341414580485	2.6872246932709243	1.8815019070470818	-0.4413484629957628	0.20727070968015443	0.5648337291180244	1.0811626494671847	1.6103980219549243	2.383628322358625	1.9696353265132216	0.5012216692224167	2.644411323576947	2.8365059502843883	2.2149165838728937	0.38904479059634256	1.4788915771724567	2.2224539959292917
-0.7373694258679875	1.1310145215140917	1.8321966748265246	-0.20307049728178148	2.0370964881151172	0.12961893495302945	2.3669253858174315	1.7791826620363118	1.724366774363072	1.4285455697822775	2.0085328669303717	2.2695031143057927	1.018711043996695	1.8205064621227056	0.738280678510692	1.2740061437258343	-0.7183871752207919	2.5239311966121223	2.5618603103162974	0.5343949592943494	-0.057577277068448826	2.0427810008178833	0.5001950711233173	1.3869158431645678	2.7288387405050463	1.9415109050153951	-0.4405057273471664	0.16480809683651576	0.5557389836368977	0.9468980924363921	1.4662466679681105	2.4731364289776696	1.9923680282786702	0.42331181211708707	2.579215396339698	2.893687573372163	2.1403370469733796	0.3809603780468254	1.3731764239287956	2.220598031435913
-0.5025374823773265	1.0808108425441647	1.817031746939609	-0.3210939023332601	2.1584151749917075	0.20180020007595972	2.220648462858172	1.8571084885775666	1.6320005041799373	1.4146782110546334	2.0474810749868864	2.3204899454695562	0.9942731583278791	1.6222719504657341	0.6751932184997476	1.2278242282629672	-0.757726132151977	2.4493460746861486	2.5985018855080755	0.4576837538538999	-0.11522141698158164	1.9562546079644658	0.4736939334747364	1.4275619641469381	2.740427507846605	1.9511946405309402	-0.42800277230458683	0.12864144678747205	0.5236407404507599	0.8235626051425362	1.4019083218705142	2.691871217835808	1.9637649764720595	0.3970754188427409	2.5539690853270685	2.9581746866917698	2.094418822177759	0.4381277223673936	1.245106357040744	2.1784012242823456
-0.22421418127727613	0.959968720667154	1.7906482189451634	-0.3927839752202562	2.1027143638404056	0.23729737707321358	2.115785381463291	1.877348963003867	1.6286992935581028	1.3859403781175503	2.008056453231233	2.3355920714058866	0.9887494516433281	1.4619575016966275	0.6915260338043928	1.171748844735839	-0.8313299881462243	2.415942092373541	2.618347791252284	0.44867499818353834	-0.18703897341083217	1.9201961261513099	0.47295059643116055	1.4439103011737358	2.708198822401202	1.850771024130126	-0.3993302364268907	0.050591900494173746	0.4824129490295257	0.751702175872894	1.2830629489728556	2.684413933463296	1.948443002380209	0.4127106756882263	2.4482559643809583	3.0294485723288807	2.0232604907949936	0.49135023481758733	1.0518294859371897	2.112653489042887
-0.019880858440278544	0.8918682498047241	1.8172162047578357	-0.5753627561744934	2.049792897391778	0.2634697762598101	1.8381459644404914	1.7649910352742388	1.6433668879446433	1.3284349039021945	1.8901024181399173	2.254093361235067	0.9346696807275651	1.409226814374624	0.6865091638256022	1.1370374012692783	-0.8612237052228473	2.3638461109334874	2.5965353394465063	0.5446975224824744	-0.2335710191471218	1.9170779869257821	0.4658537331643906	1.4564693891707805	2.64711459565575	1.8158229636376042	-0.35631945453856134	-0.014156772774881105	0.4064531318152251	0.7002217847905797	1.251452162943853	2.6836127742700553	1.9276278004038336	0.37179537474466895	2.4244844838644664	3.109360516632907	2.038374149111881	0.5332474029422938	0.9274407838478236	2.0080527717218453
0.11326708722003491	0.8846285087417675	1.7544160456792894	-0.61427225834804	2.0073994631355907	0.25892377676881917	1.4587139543027072	1.5742155047704922	1.5275151842291677	1.2896731738302425	1.775909719176779	2.182585433844438	0.8988920467669959	1.2647701024672402	0.7588610289357927	1.0919762496071725	-0.8482699692735298	2.295218267116617	2.524028001169147	0.5994050975501934	-0.2925612151732162	1.8738857340784203	0.49002567862191004	1.4220585008885562	2.6570776650758745	1.7653621095173804	-0.35516343855969046	-0.06076052405108795	0.3781371621170423	0.610686106250383	1.2328896876722486	2.6864301348278365	1.9184895204979981	0.3418748191210632	2.339434957517296	3.167501640099154	2.0551086792706506	0.45512898177461975	0.8074595473052204	1.9083635388021463
0.2770588200971293	0.9281670313140935	1.723481465519474	-0.5612435414840522	1.913065644375174	0.176074515926708	1.1000810057249846	1.4432800827704342	1.4961273838441052	1.292825081907404	1.7067631015148603	2.1261133742381153	0.801099993259754	1.014522521125066	0.8792533749798335	1.1073210433704979	-0.7781130146819828	2.270401631927606	2.480577425902084	0.5944871995162858	-0.375354968470823	1.8297295494228052	0.48351244172067814	1.3991217068116963	2.712147286956345	1.728108990678109	-0.2993999251096138	-0.13688173268724396	0.35950084870058774	0.5256867569067166	1.2583693397309093	2.6310984151219423	1.9313449493080277	0.2131611182961469	2.297281805177384	3.2640700510265455	2.0900522985980805	0.3483680898863194	0.7352451242186187	1.8213133983408276
0.46174318390657465	0.9818445818063838	1.676093874631728	-0.4938982888067369	1.810029954245363	0.03946378157350888	0.7997866468475392	1.179226709965908	1.4558177987587604	1.2629882283907843	1.568922958939854	2.0181693791407116	0.6993444475427866	0.8086932441467682	0.9888373628422208	1.0937989785229698	-0.7667101922556782	2.2710045638887886	2.4911054306599025	0.6054952142057832	-0.4932287955048736	1.8228311308978562	0.46006174676808936	1.416514524443088	2.7541898404707865	1.7332642412183177	-0.18977492983335956	-0.25780644494682553	0.40636444092607604	0.4335593616270715	1.2721147073257677	2.6226818091324313	1.9714918212475445	0.12522459230646193	2.229034604610525	3.202863892396576	2.0919189302749417	0.33810498346336865	0.6533913477678212	1.7706115888486689
0.4677922259666034	1.0754804757741747	1.5665585839781795	-0.420659831646865	1.7481125243278932	-0.10533131725036822	0.5963431098731033	0.9963765416991608	1.4284225095506344	1.2524308915500935	1.4062826514949207	1.9442856237275081	0.6773295475811882	0.6803106040647526	0.9884510021757951	1.0825206728863068	-0.7771020452723852	2.2719621617094896	2.51977071949309	0.6225621725113364	-0.6267191070090128	1.8124494952358892	0.37643922561943144	1.494454300176359	2.7620211209865926	1.6809106381074859	-0.14245277350721233	-0.29766534799753186	0.4548884613168017	0.3475097971866653	1.2189882979937745	2.5629806677010363	1.975678986369017	0.03493076038158409	2.191684812616795	3.308776891563844	2.112679349451415	0.2137097271604	0.6294650639848544	1.6724820353832535
0.5281232158002263	1.2435778518849154	1.4910505377815055	-0.33840045335648655	1.7058411441050727	-0.13584872314979846	0.43382053006320975	0.8795085082549783	1.42205302653749	1.2863683360026266	1.3372148808554691	1.944731683072383	0.7016896962481004	0.583619116023882	0.909178521452483	1.0913640447788335	-0.8572339780837133	2.3164295021774586	2.5238162584957475	0.6584068149810813	-0.745631808418132	1.809977618235544	0.3166740938616259	1.5390580531223144	2.758977413424436	1.563100849326569	-0.02840922826727802	-0.3204464816770493	0.4652181432291392	0.30592933433829267	1.1545473214001087	2.5658275913286794	1.9563029490933317	0.016734445429614397	2.1576490344249177	3.3350117527776333	2.097949762318499	0.16024261020639657	0.5953609501680742	1.5959666170982942
0.5221192670288022	1.278636764166657	1.4034632074952076	-0.31811353672578624	1.5893725357886825	-0.012065464722908259	0.3271407625852273	0.8184829602004905	1.4175207498908966	1.2852343230225631	1.3788372245472498	1.9797786959492274	0.739340682465808	0.5151727816683472	0.8486199782012006	1.0839451835136038	-0.9215566066003001	2.3144444816949643	2.484991705034586	0.6140399830539588	-0.7845401497001577	1.823559372370282	0.3130879484216859	1.5053308248721868	2.7124325599396206	1.449396167457299	0.1150125363823434	-0.37527641894562996	0.47169257813713317	0.31395074117635186	1.1110113759818128	2.5013461015007152	1.923619491011061	-0.0010311670398563011	2.115539430229577	3.371755123462711	2.089200712193143	0.15855530652724256	0.5502117661326043	1.5349985696137682
0.4829745243834413	1.2044061821222036	1.2732998998637297	-0.24821901914076383	1.469985789897389	0.023557233112223963	0.2776552513557832	0.8647707510448296	1.454104575643937	1.2780699530182251	1.3182027537475904	1.9048845037176576	0.7409654952943256	0.5360343846418315	0.8839789616007728	1.0678788360643883	-0.9308030144664657	2.356708460510674	2.4713471988199416	0.5967059757097484	-0.8026777310703459	1.8143449275018368	0.4022988118294232	1.4135395904737869	2.703001840940171	1.3342124295420066	0.32358504956912604	-0.447666760609242	0.4728388236791933	0.3041330054658251	1.0764524844602472	2.4718628519280457	1.8474893421187097	-0.0003806266883329544	2.066105028117393	3.293311176408838	2.1053168420229573	0.0944371435232259	0.528336986792695	1.4717467333656837
0.412880576409104	1.1727082166007319	1.2376929758844322	-0.2135226486456517	1.3504809189501832	-0.06908916103541819	0.16895746331887168	0.8483907200465126	1.4862688367974117	1.3511470454684082	1.332548469751069	1.800106701741973	0.7126111975718649	0.552707537904986	0.9337555984112074	1.0887419038069146	-0.9951711486132468	2.3410011962572392	2.451318809019216	0.6115841878499225	-0.7882214866904268	1.819688217723985	0.467174268557306	1.3508973409772378	2.6709927798835666	1.2813635017684282	0.47055963666047473	-0.5430583213260134	0.5035314846727161	0.31042019909712043	0.9884315581549499	2.4142503413823517	1.7572254312236155	-0.03327979315315948	1.9616344808963742	3.231026697779626	2.117289346728075	0.12298264491699232	0.5027175324646608	1.4161591810046836
0.31939561043846737	1.1946596259139615	1.2365590757389364	-0.17009760777967758	1.281628262614856	-0.1839530478682136	0.015269533824236159	0.828570843714109	1.4382109246569508	1.4418823400367362	1.4658943320453754	1.6972267225492614	0.6696456281535995	0.5311009233998977	1.019442946307817	1.0564046447191837	-0.9284111472920481	2.278455871931116	2.474455544564745	0.6699172295409381	-0.766991905172711	1.7871988736050555	0.47681618867586595	1.3106284990496178	2.6604161945077758	1.368710823790413	0.6402269458632635	-0.6503037531536242	0.5506297148201345	0.2943783836799316	0.8983123721209253	2.4659118059649656	1.707765583085117	-0.0659465233533088	1.8935446342919005	3.1745068872032354	2.148566000703774	0.03022869497146651	0.4920570546438349	1.3515681415281935
0.3101901252288718	1.177803509533737	1.2511507596974203	0.06402515408440948	1.152287661576662	-0.3421263054352015	-0.057630186774223366	0.8372416351882924	1.3915869602258981	1.5393996802332666	1.555255771538178	1.7195592693252117	0.6542405631284993	0.4972592226077279	1.1664124490893926	1.013917282493345	-0.8114900136519358	2.2375119151113023	2.5160996296186906	0.6749193790330408	-0.6911406206136611	1.7339753112470664	0.4642621792732081	1.2648865787539305	2.7390655979138914	1.4040324531626602	0.7860880326745198	-0.7260738075744699	0.6802419066231348	0.2912762963386884	0.8473859928159293	2.5149037253391047	1.6487390331790166	-0.11564697366795888	1.7701672246239362	3.173643209099578	2.16738663178739	0.1034238662535218	0.45135305317830776	1.29141790253125
0.3604933924114734	1.218427476614694	1.2668442596702991	0.1780740045227755	1.1093513774768318	-0.344285524744515	-0.02510325447374645	0.8802629965280294	1.4182796776742175	1.636720544580908	1.6392689397604456	1.6674425000331818	0.6568726723197109	0.5113517173696522	1.203067835447994	1.016581576086089	-0.7468935108808015	2.245917495981896	2.576483501973713	0.6651434015005405	-0.5816429116467983	1.723072296581336	0.45888316947686897	1.192837800234273	2.8607219923678677	1.3899987155809812	0.8351519197421645	-0.8173027600472051	0.7116755294753843	0.3402718145912086	0.7573304020950751	2.529974978354394	1.6228049525177153	-0.14702981156701053	1.6900727513265388	3.105861087156695	2.184707556343116	0.23133410485615738	0.3910149829098605	1.2142317886169562
0.33815157063128426	1.1397399614943524	1.2386305703358031	0.20250213830266048	1.1041983724300066	-0.26005654928836386	0.009696804569166478	0.9124148089734895	1.3777146119489438	1.5854476057039857	1.6696206013250143	1.6407735938435173	0.7200060667388541	0.6269967084028883	1.1497977766961702	1.078171514243522	-0.7102020450994535	2.2418598968828394	2.6066851230592514	0.6676767024293518	-0.48802527410777163	1.71098170891913	0.4716636700824323	1.1077493460357475	2.9072417800257	1.392104537191877	0.8856749558675847	-0.926236939111883	0.7840922018015917	0.36893235387661477	0.6718418684492751	2.544706256066277	1.5168239211534131	-0.16325059056675376	1.5726608568228744	3.0996224182511267	2.15175859242054	0.3582055377329273	0.3719943812671785	1.1762628994691464
0.31652048424463625	1.0308163298356159	1.225368086094358	0.1947698924878433	1.0768791925043437	-0.1559565816048974	0.0100309867933862	1.1243761372378986	1.4090936458414594	1.5682896653119038	1.6695106597021365	1.6532739041316185	0.7376709792559091	0.7127152774593626	1.0926955321776664	1.1832216723197795	-0.682851840608687	2.2263598904910604	2.5782848948668144	0.715987471491746	-0.41053461053229556	1.697303336385853	0.513004669701731	1.0433346446041318	2.926479205429335	1.3756426018919827	0.8995278806810442	-0.9613476071791844	0.8294761156485929	0.40047491212659264	0.5969235343487185	2.567397390338315	1.4299527231895257	-0.22486391289278393	1.5553649854040916	3.120806806767044	2.167592384207375	0.3592578044964554	0.3264293932948705	1.1029201250650322
0.3444646434718799	0.8964902267636752	1.25625511019365	0.19225083550620842	1.063622962061307	-0.011399189679542166	-0.13206095704438342	1.2273359623278965	1.4310249054808963	1.5879618744826431	1.6967650769615734	1.66283519210494	0.7197148267035539	0.6797593979384493	1.10871553499094	1.1655572446281026	-0.6556601253840334	2.2050644222885847	2.5833037161530292	0.7962326324299819	-0.29847355540309295	1.7153040872518368	0.5780338674913101	0.9821445396572415	2.93811691081405	1.372587638608896	0.957056373638417	-1.0259685707209858	0.8432737235936673	0.4392710157094542	0.5864900765915906	2.6488879924109776	1.3499237967072482	-0.2662125641873367	1.4808861905096058	3.061839056476734	2.1883207974518504	0.4468891596757111	0.25593460624588216	1.0730550564717753
0.35857431606539925	0.6989636685802747	1.2492817863963805	0.3265633047805746	1.033834803403531	0.10577397618941939	-0.20639092255308208	1.3137449288860563	1.4463286967551052	1.5862705751238038	1.7110674826287688	1.6008388590736158	0.6940013972711105	0.67089862504881	1.1736856886348446	1.1403524569405832	-0.6194909537751027	2.109025340854162	2.6508970340436706	0.8975750605956018	-0.20221251338633053	1.7065635004498774	0.6291661839103853	0.94290751796325	2.94870304507631	1.4478783709348595	0.9447448034634502	-1.0606899301035928	0.8039724330051209	0.4513847723410508	0.5621954211566144	2.624808872008951	1.1948489475329473	-0.31480931785339106	1.446965379419397	3.0017827651445352	2.3049081200982737	0.5283782932255173	0.19793984095732875	1.0218214269181276
0.34679484475671263	0.6370499408025078	1.2707564667029028	0.49870218824619633	1.0340758891799156	0.15835590168821007	-0.19146136606696623	1.3759274452357553	1.4784315924607547	1.6654220891026283	1.6350267478473568	1.4943560928645985	0.7127436789413075	0.6569751019744661	1.1718341831520664	1.192665099167582	-0.564062934980962	2.0552169883111193	2.6862504145214	1.0629525427656514	-0.1240648334174513	1.6939591911861243	0.6663342862706223	0.954444914023437	2.9645709071670168	1.467371748514302	0.8917864270092112	-1.089926742961169	0.7889825500691865	0.4874112628692665	0.5162097807155374	2.6370864149223463	1.1413946547868472	-0.42540707707979414	1.3601573789944503	2.993999441168961	2.3996239605003056	0.5901650792900297	0.18265366816515108	0.9835458274105596
0.347510716258416	0.6673644932275259	1.326407454115811	0.5848855652083136	1.0884461951255802	0.16071702691803638	-0.13783089506880822	1.3123071304789196	1.4508309168558238	1.7115887295321754	1.5672427399962647	1.4822237519564867	0.7017630537006019	0.6020541831566263	1.2087036971089273	1.220110174673662	-0.48741896670037194	1.9963158556915492	2.6474165839378134	1.170541065119796	-0.09693111932908259	1.7305094358738866	0.648957806172787	0.9696573625672764	2.9223146973178196	1.550965395089271	0.7883653841528944	-1.0271623239283467	0.7719999288010709	0.48096280968325084	0.5128161520868643	2.586542434380489	1.0721941255226812	-0.49722771880816924	1.244197844144325	3.02787836465226	2.5372106037441844	0.7072486863166683	0.19007975230753243	0.9359654361495672
0.35777522220094654	0.7346392033746707	1.3696753084205162	0.7159232330937833	1.1565791046382379	0.2403365032537797	-0.0992082314561823	1.2569098319947638	1.4230361260587903	1.6203096271393491	1.5059941508385064	1.5383396739956792	0.7047444319567034	0.5816290903760591	1.2695741218620225	1.2411678883417656	-0.3984117550543582	1.9821691212199966	2.6048607922260847	1.2705006516350132	-0.10581691957898845	1.744301768569541	0.6282350071065338	0.9383533293198052	2.87443538694889	1.650644640907521	0.7509708361608433	-0.9694536889863745	0.6849268063753551	0.49196318653024457	0.4758702887930945	2.581704437997689	1.0122691375375363	-0.5443648918241029	1.1423486194215664	3.1043879793852183	2.6754819453190133	0.6552554283474092	0.2268662398978487	0.9089149467200563
0.40631736390855944	0.7803541727387003	1.4551133372972427	0.8092266673942315	1.1730798800139834	0.34927598047062114	-0.02074568329818518	1.2101885015767144	1.413542014630822	1.5550552802293596	1.4020115860243059	1.5182078444119549	0.720584167260053	0.5323725633577931	1.2084057804504797	1.3294838278853196	-0.48482250429151785	1.9575098690061477	2.5672629597995984	1.3199155360570463	-0.09835467727341987	1.741710413572869	0.6625546752539593	0.91764222845855	2.9053642302236318	1.5973972396622362	0.7767551303384417	-0.8719379637490456	0.5783877177853072	0.4794070283437707	0.4822706646746565	2.5181793134797363	0.9444661786185495	-0.6375712963915392	1.0557837482877606	3.155815155462818	2.797071337909069	0.7612663192032925	0.22637553566005972	0.8851643930496133
0.4189249673687622	0.8379753800018521	1.5059884844148055	0.8435707031277364	1.18948586009048	0.45028594689951074	-0.031939880154111935	1.1398282641336777	1.4334131485218078	1.5626732554257245	1.3160427895405322	1.3845640869163665	0.7517096248672704	0.4384461945770946	1.1086851614566222	1.4592221560873937	-0.6161362643090504	1.9293172581668432	2.5074817945630836	1.3694016129612527	-0.10292849629060712	1.749686724068448	0.7186850086777323	0.9019193137574115	2.7999361683245856	1.5005875562756532	0.8481031520921072	-0.8483227556225484	0.43197702250938985	0.4544935261635558	0.4335707145705018	2.5362467836254674	0.8808721525337526	-0.6350330091270905	0.9844704680221413	3.214201583952588	2.87982267508898	0.6617387719902946	0.23995595570931677	0.8468902093263327
0.45700948297975846	0.7689757198545867	1.5478456430736465	0.8501995129449609	1.1399880673987692	0.48452081329967767	-0.05903071284551137	1.0971226749013585	1.4592768062464343	1.469415915989734	1.2502188520367192	1.2804897453743576	0.7573756669074188	0.37935986764268637	1.1236403449633325	1.5580142616889685	-0.7163086845498248	1.9047389141021973	2.39084172707041	1.4011194785895351	-0.165686142452943	1.756069619250151	0.7988195548834585	0.98543585629695	2.6845808453296764	1.4831460403578134	0.9935530825535457	-0.7994872530952563	0.33778168488403537	0.4401112974354251	0.40980862539034063	2.551582626116015	0.7955038972823406	-0.66630377092651	0.9328344894611691	3.2139805539053503	2.950767252568762	0.5550608275146229	0.3324946942578463	0.8618773156718655
0.5065951624792377	0.7621432164185113	1.6112643439549164	0.7997776772816743	1.1336993786319478	0.49926936680708767	-0.19298401304982069	1.028966371470342	1.472410264437318	1.4748760264868896	1.1761837189817579	1.227919817649735	0.698087516864122	0.36235645153562557	1.1462994670596027	1.5659228372255491	-0.8667495775670183	1.8195925078782431	2.2850433839931625	1.447690033782922	-0.1679690826837144	1.8035576747401805	0.8770692442156907	1.0721220493112285	2.6472673778392597	1.4694623506523217	1.1191092624808276	-0.7275879442415216	0.2072758481726317	0.4191860592323229	0.3766119757321292	2.6144751009389364	0.7653466030581247	-0.6637896053167605	0.8547535081761553	3.148972167410755	3.0631126461564975	0.46648969248378336	0.4058958211592065	0.8147546474710545
0.5475255545833507	0.903418184885026	1.6823512639607163	0.7503538503152183	1.076734436420771	0.41589236766161325	-0.193439023464245	0.9209179565181829	1.4410187069840221	1.5108533982887027	1.07207710892235	1.264578323438306	0.6777423201124225	0.3575970823354412	1.1186397673018011	1.5615910355442806	-0.9707119324175257	1.7188252872041119	2.254645618033469	1.466189547715974	-0.2087015425906341	1.8047783547403515	0.9441029308237022	1.0744616858655172	2.583505882049919	1.551574174004381	1.219703204037708	-0.7121344334485977	0.09630333779453622	0.3886828781293473	0.3070070092836019	2.599366894086321	0.7033044623774538	-0.642920928051625	0.7497910469204825	3.1007837842218735	3.10209930053663	0.41996030709327925	0.482882149974596	0.7693472276762019
0.5741137936920794	1.009333989103744	1.7199653801250008	0.6725153856179188	1.0118215680405993	0.32768571512246114	-0.14838782155073868	0.9128968273305744	1.392992103745513	1.465470846833943	0.9014046219829159	1.2901800001078703	0.6447818313053417	0.39539425672324524	1.0675400779562514	1.6563302906318114	-0.9931909933278437	1.6444740230792587	2.203144743321205	1.4720773204527984	-0.2095712853649439	1.7720548968095806	0.9576944866337846	1.0062032958089988	2.536970577451573	1.6001533478415442	1.265699795374751	-0.6724541021877367	0.025669464607202992	0.3933625753799642	0.2590635883130401	2.5997926022923235	0.7732744872185797	-0.6156482960590257	0.6490083017422188	3.008207968078406	3.0881104221156592	0.3539949905878724	0.5126422562859675	0.7451234545430123
0.5886459055856326	1.0669867624563112	1.780219266541224	0.5353773964012507	0.9078797127320696	0.2766867146473003	-0.10985936156921898	0.8803321816791051	1.3047986840145602	1.3631171680800345	0.7746596991470925	1.3362033857762625	0.6265672853382076	0.3299183678300629	1.044118708159654	1.765810565178496	-1.0083531331192916	1.627624069759688	2.154158070732863	1.3682472275648898	-0.17773121874566722	1.7418149145913335	0.9688641284632056	0.9487682568902558	2.4905808933718876	1.581553768396556	1.2719602641314327	-0.6950948502365499	-0.0411136522537172	0.3644616721975596	0.16951848049315066	2.5926013855485643	0.8899743839981452	-0.6561548948475501	0.5622609203345148	2.987072129515061	2.9597609194601007	0.25443628356547165	0.5583726461941078	0.7051065433278279
0.6336407002990343	1.100785918874093	1.8009624957334822	0.4533503132385828	0.8588763841779157	0.26872933127606413	-0.14758564668906335	0.8560526714034136	1.1426823168268343	1.1988288844143458	0.7941204769180311	1.4166833768597138	0.5812236205941059	0.31010515737270417	1.0385769928177389	1.7869575432201112	-1.045979925705956	1.5681233301713706	2.1264825795000784	1.2083909821627887	-0.1321018809723787	1.710529359144159	0.9907264679054417	1.0055360942591542	2.446133214077938	1.5742594901228093	1.3113906847084933	-0.743062370275136	-0.1586575961831313	0.34513496051228487	0.1785125603739124	2.569398810167927	0.9710029614912099	-0.680889928765837	0.5093634246055629	2.8979995757388	2.845506600642506	0.146559465423033	0.5657958472241742	0.7007957375874143
0.6307839795291216	1.1364424707576066	1.7841658606077178	0.4978209689633653	0.7291522428701083	0.2632604782345312	-0.3274631070392561	0.8989096759495366	1.0673004997746989	1.05060886482816	0.8185397329329348	1.4572026031849696	0.5943852614375129	0.2956299161366391	0.9181039183416793	1.7483073092723287	-1.1406707785564973	1.5157491576977564	2.1173576630494346	1.1155156008751594	-0.13588951387720705	1.6551716337452818	1.012193124924202	1.0922710297016471	2.436509130127481	1.5166897585802577	1.3717989419154502	-0.8334998710262402	-0.2606552621808764	0.3306951057454746	0.13500212426966784	2.5822794397064928	1.1150469875839104	-0.6987917803410468	0.5017684975479465	2.838573156159713	2.6907670639858896	0.09327774933497426	0.5111458914232011	0.668764918027885
0.6268322852691461	1.159253755544977	1.7421640774178488	0.5028874882097392	0.5406037533342275	0.26665374421092514	-0.5114833680384433	0.9343227413076736	1.0131072952076947	1.0427617671692297	0.7427744074694415	1.4578450706233457	0.601733050448419	0.28224787051567873	0.8130823611802537	1.7688629108394252	-1.2360015918527814	1.4839855049854223	2.1022232101945697	1.0802969467397996	-0.12347980223201012	1.6054794851147225	1.028011045502499	1.195832864193404	2.469895618057312	1.4539952154432527	1.3458964772155668	-0.8776880704513452	-0.2924054778273093	0.28795738959444284	0.15453187416952407	2.4891409881084803	1.218860953026073	-0.7474141443124904	0.45487671192073426	2.725847832068321	2.5220740840472993	0.06787315672899583	0.4259334369753203	0.627285913508131
0.6162158502107339	1.1476585839203168	1.737722828775412	0.5143165177442163	0.4209178006982799	0.2666406993201521	-0.6657120401279867	0.9444416843728434	0.9472659267584156	1.0674651059269524	0.6905121578301977	1.5365408243272936	0.5429047530924389	0.2612481459884838	0.780324678978452	1.768342201993938	-1.2722370407911772	1.4478594622010088	2.0745728997226576	1.0562557931440049	-0.1297431880835104	1.6019250991806466	1.029154961513496	1.2127471198023267	2.4440885587626546	1.3943916088888637	1.3129885556837309	-0.9804579576685091	-0.33436412708192487	0.28766448575375014	0.17096663535326936	2.481884732611026	1.2948274974534124	-0.7428999489331433	0.4305050073276201	2.599465917370415	2.3872548108522174	0.038182532339682516	0.4966417059239494	0.5563934884536307
0.6532744126713663	1.0863302317340275	1.6961578928298038	0.4862695782093519	0.32750066584941917	0.3371532620154615	-0.6599978541503522	1.0182663559616083	0.8874396245521832	1.0773744353504626	0.6645681558737567	1.6557450374067915	0.4292302636751688	0.24501943946720867	0.7523065482409551	1.7671172964240782	-1.278001247372646	1.397030302877923	2.0465880011649973	1.0512695110098615	-0.1245696717357077	1.5693989319657702	1.014081940705565	1.237186699912705	2.475316998350376	1.40319953291972	1.3177063853397202	-0.9966308259821923	-0.3814174504500266	0.269473228243915	0.18617463582707044	2.3743741945999455	1.4283319298031028	-0.8272998268299038	0.4094584793774178	2.4567686633474817	2.298708113842731	0.08117995333439612	0.5099800184645601	0.5037026693573565
0.6566457515812956	1.098675729304072	1.6622726905226752	0.4483061904654253	0.23363774317392622	0.371710047331247	-0.6283085090254349	1.0373537445366399	0.8300641831907644	1.1603790014318363	0.5941988541028544	1.7537816048456123	0.41287812109166755	0.20027970487036692	0.7381461970690897	1.7621705623919481	-1.280957432388525	1.379535301026351	2.046091899397272	1.118910794221301	-0.10081266938373563	1.5368066633523612	0.9500111840932514	1.2786101676723132	2.509971100959034	1.4183401412561405	1.3248184525341695	-1.0265237752920755	-0.45479535238750923	0.2633195825197417	0.2052830549123727	2.3177062241363204	1.5149826776827804	-0.9012638498758019	0.3639262087595201	2.3806806666237064	2.1819058942243243	0.14680173294113852	0.4293685825036384	0.41546262655614186
0.6070708914864184	1.11652552279678	1.6633370564188854	0.4635325147213215	0.16807984828789402	0.401721557872195	-0.5217771294568896	1.0156431180036734	0.7388100052049709	1.20454070691263	0.5618815695837903	1.751866034343347	0.4626122841122894	0.0684138158559626	0.7536262259389266	1.822433932776353	-1.244255040453225	1.4199239841098552	2.050513379004027	1.1588572189332442	-0.1699436302104756	1.5074046036323854	0.9035429820545348	1.3070251042656262	2.414023889713403	1.4590259430235522	1.287332707726008	-1.0860735852100936	-0.48997150622801744	0.276767536450989	0.22554885530579777	2.1958102963307313	1.6125588762767618	-0.9559690059721498	0.3402849662273926	2.3022073340722224	2.0793371697928693	0.19697775082603478	0.34393309344397566	0.42833564519113343
0.5637046410152948	1.0605353201751913	1.5868155094118923	0.574669550513565	0.13561627684290448	0.48855400364007895	-0.3929597012017013	1.0301608700570122	0.612752100395527	1.1586127924155722	0.593649923353472	1.7532065787405469	0.49624174909067964	-0.034722917995271683	0.782322815316561	1.8568093950592766	-1.2387242453363956	1.4152767530193486	2.022782021143885	1.2271753221921784	-0.18219053418906883	1.4761932574213825	0.837734473250651	1.367668281186839	2.3535305003182523	1.3893401274819106	1.2838659442515965	-1.1473441490213867	-0.5665505879290962	0.26597463908019797	0.27545811003696646	2.0841106713203033	1.693088321503692	-1.0124040293054686	0.2998844467074664	2.2860465880172303	2.006581971017222	0.2232493651286413	0.32349818475061665	0.4306396410577066
0.5278350938120778	0.9917521098721563	1.514172598480814	0.7847198591739704	0.0911546660517939	0.5637085182451733	-0.28061863930305264	0.9503119396156621	0.5625139615587262	1.144817362511235	0.6531258981835679	1.7937364536973774	0.5685119784518589	-0.08192746308026785	0.7847736453270758	1.8382039720968255	-1.2691146821811319	1.3828259352041972	1.9930499651780766	1.244967825971883	-0.20548723486546647	1.4651894578294393	0.8287633796525652	1.4496467152578705	2.294736812714673	1.3723621136926192	1.2913903238118423	-1.2024637306837895	-0.667383259804415	0.2813504282208093	0.2770327614327888	2.0139634191534213	1.6437366186895226	-1.09038175785522	0.30599221914403146	2.3062254814627643	2.0056972356112865	0.23832292292717244	0.2992659953582464	0.43056842710803994
0.4916087823383686	0.9570408688374556	1.445240904828658	0.945942250932165	0.05985158551847887	0.5486992118655444	-0.2708200864324207	0.8557148987803143	0.5447004487040349	1.2479240258839064	0.6089215921363076	1.796441206117501	0.6015085985415143	-0.034659553612429256	0.6924174912179499	1.7933052320031955	-1.322172686108758	1.364946342561209	1.9774377914914592	1.2752730754844377	-0.24161143049681066	1.4511891365765606	0.7853673943031295	1.515761704510054	2.2320567283180037	1.414467477202988	1.318209894521629	-1.223050982373778	-0.7658848656721807	0.32899565431068395	0.2902458890547544	1.9295741580808592	1.5685783912376199	-1.068582673908845	0.269986090634991	2.2665065097371246	2.0821639794296614	0.26042613372694035	0.3104016692296353	0.4247635828212227
0.4176333294368968	0.908253080962648	1.3872373792454054	1.002285768739963	0.047745842206057605	0.4610801591840775	-0.313134157148956	0.783633444522254	0.5608234060889181	1.3352018120771314	0.5335116335346426	1.726444201229278	0.6135994395558846	-0.07540041961205357	0.6536242037138996	1.698944110720125	-1.424387732820661	1.3521794799493456	2.005788983465357	1.3950663483240933	-0.31825361048088907	1.4422870686749474	0.7117702551730022	1.4665495765329262	2.2223932552108607	1.4690611100037283	1.3309607507685668	-1.2470385451641055	-0.8364264105212383	0.36751136718920074	0.26598019855602345	1.8718345263347629	1.5324841960034228	-1.0359316021085465	0.25307286224650427	2.2667658686942884	2.119702365386899	0.342106900104572	0.38682809763311393	0.3884457426973126
0.3568433108179337	0.9006527148648467	1.3092493415060242	0.9954138752500012	0.08083469065188999	0.42981546946958177	-0.25694346249686933	0.7155146713826932	0.5386166281123015	1.394365005906968	0.4363089131834279	1.685470633290144	0.5181325983154385	-0.16537912333722485	0.6925588852570183	1.705293039286174	-1.5117913092491524	1.304845996004141	2.019616279575719	1.4985714552539258	-0.3710638427656437	1.4343811387144334	0.6276265854759095	1.4642517192028217	2.208832642813348	1.565840354444555	1.3788866043281245	-1.2646960786693184	-0.8948055604338716	0.3912240143858022	0.22065860115410413	1.802073072229571	1.4221510085741211	-1.0048192162019771	0.20770000686983092	2.26890462186814	2.125024494650508	0.3459099548421654	0.49777371931583625	0.3987146835505905
0.35563805401751863	0.9352318459697744	1.288722506922031	1.122520688957906	0.11447185231238302	0.3938479516883638	-0.13713445931353307	0.6571162437300855	0.5691703593493594	1.395370441255316	0.36873490493724803	1.6702679369444915	0.48776042320553925	-0.20950902375252628	0.7394576005973655	1.64040403865769	-1.4939945255438325	1.2526336398289328	2.04213909389871	1.518686631316954	-0.3868898243736669	1.4364461599176739	0.5740615201704233	1.400614364548443	2.1531029541556737	1.668044649172059	1.504501869516549	-1.2613417177189823	-0.9419544229749693	0.39412185789916415	0.11938462218415183	1.784512608731961	1.351487744474474	-0.9736002815006521	0.2104220562264814	2.278319479776216	2.099326017394398	0.3607482560797062	0.5980003138199173	0.3909589914815922
0.33361774265935545	1.0093568452907087	1.2097912963405384	1.2257916463514644	0.12977533574176456	0.343020781413323	-0.14414224680306037	0.6085455758468716	0.5616725035098605	1.4233812098703233	0.32609088151770615	1.6179168977578058	0.5533945403338028	-0.18661105592598798	0.7410760095696464	1.5838451397740372	-1.4640212036312756	1.2153050581145883	2.0079253722298076	1.49097913509873	-0.42539047373023564	1.4211211080815844	0.5648080939321013	1.3795538374485603	2.1175166415054285	1.762062251079806	1.5500463301596346	-1.2292368232571547	-1.0025966724846604	0.417042979422278	0.052073521477742336	1.7270612169170125	1.3417518923277938	-0.952192244036452	0.16426624875856627	2.2676308244282772	2.050000303910026	0.40421930617734053	0.5743762393485076	0.40352797687620434
0.2660091487190581	1.1642925650528744	1.1222124622004561	1.3476251831273067	0.18642778475493962	0.26991532926212847	-0.1908492597519767	0.5387508810716295	0.5376948940388311	1.4241497466670983	0.2913981916316007	1.5888757130894247	0.6866467104698948	-0.1998232337973893	0.76274711899786	1.4819746530692604	-1.4174994411192876	1.1704653184941252	2.012711755723364	1.4873085799033907	-0.5149104710389387	1.409510132798413	0.5766858593614097	1.375291090544724	2.089896487392372	1.8757946047179437	1.5843003680757541	-1.25680691325991	-1.0447288864413349	0.41626871324720394	-0.04991627554029555	1.7118584082408401	1.3136451998302845	-0.8732153276300629	0.18038385254574066	2.2074148293047204	1.9169825074588114	0.4116291088532901	0.6048773646660441	0.404409341207533
0.17956359828459958	1.2986398290958676	1.0489459453163439	1.5016282492765454	0.21126632688225455	0.16448710181155812	-0.1938996695937102	0.46291510352004633	0.5136822185976149	1.3687334483647309	0.3148390782550304	1.6349393269215469	0.7176528253558793	-0.16861825938460168	0.7304301439779103	1.3862559694390266	-1.3493357291843604	1.0647450782587344	2.040987262689687	1.4809138942264286	-0.5929114895560856	1.3677047481010596	0.6029761330749939	1.2568748428000087	1.989426684792619	1.9705897833308963	1.53106069439999	-1.2685812430766037	-0.9720526529306763	0.39226811162489483	-0.11074798081556951	1.6386292060409176	1.3288756663400096	-0.78236145980209	0.19421406100722532	2.147436473422703	1.8398299222404861	0.42455887176491836	0.6667061370689648	0.42413079545972654
0.1035950866945556	1.3547882327738008	0.9107467366537474	1.650427139807433	0.1780188779382054	0.10681804576388514	-0.18091964693908996	0.4891694836150811	0.5556148571601591	1.33915190977048	0.31027816668773794	1.6823505842385855	0.7043608929177331	-0.035552927406084144	0.6443629523417791	1.3082562639509498	-1.2686458421157394	0.9871198049181992	2.0915526130066686	1.4901057283154466	-0.5943807951092198	1.2859421828180513	0.5914546693540301	1.1458823833816123	1.960664245135647	2.0205802173803558	1.429389089058363	-1.2551653837631942	-0.8644452320606822	0.3361286614640976	-0.17925991764996846	1.5546808781553376	1.3483792596392634	-0.6838972788356585	0.24124408296135527	2.1056183550634686	1.7956068687717401	0.4072682935273882	0.7001446215703642	0.3709616085942044
0.09061515891898989	1.3236507675962317	0.8752322529810966	1.7287601705276618	0.18265755891261387	-0.007842285694430184	-0.2020108085173568	0.4965914222873849	0.5948018302571084	1.4183692613028906	0.3173655145383495	1.6637616230519925	0.695103620367113	0.11178142354433754	0.6003343614339742	1.3023486981205998	-1.190785468717734	0.9172128365123593	2.1295518084110916	1.4143440087250299	-0.6332541529256948	1.3262775489860474	0.558199322333048	1.1160532833515346	1.94053638606873	2.0087643720734905	1.3187712045024802	-1.215786105209261	-0.6994997126895646	0.33254998061326696	-0.2594954606306583	1.5076340609627237	1.3497532598496542	-0.5991766518504166	0.2373173467653873	2.0140135379714508	1.755043922240723	0.35775348679801755	0.6988478124354879	0.34243987474532056
0.08310027407691564	1.2948598050869589	0.8556285693999103	1.718662638638796	0.19315664686285525	-0.11299674437065574	-0.27306743851129356	0.49183413430841505	0.631912772683415	1.4488832825704634	0.34953065761969193	1.550117060517951	0.6290249789744446	0.3032813893803904	0.5346735299119882	1.2721426259504707	-1.1679172686320585	0.864382918409264	2.133768107634233	1.4567983185092288	-0.7455968249525811	1.3911403627109769	0.49851628582266133	1.1493019495791934	1.8859728551711445	2.0099127504815337	1.2905297341386828	-1.2651460732417796	-0.5103780673385282	0.26313506997887814	-0.2926528674720198	1.4001989087797893	1.3490697259407525	-0.4909542277731191	0.1962681398903509	1.8809738916194543	1.7348447499432094	0.37189536629541	0.7178799021718638	0.3013334673248397
0.07448143688256895	1.261454698685368	0.7826330348634947	1.7090034767440236	0.1508249370749704	-0.18764688552119244	-0.3192006757088154	0.5237245288616686	0.6887196443853834	1.3905366947276085	0.3908031870568583	1.5205292460953717	0.5515343267248729	0.4958310278211096	0.5641177155417859	1.2507030591290105	-1.0855903795526967	0.745946022947749	2.0962115125266636	1.540447378777619	-0.8498152598642459	1.4549588419043953	0.4960372802232369	1.2002801993059067	1.8545880525674843	2.019942383107936	1.251010685669908	-1.2877583005078324	-0.2747390161237567	0.17861327572729715	-0.2995413166187719	1.3086042406899334	1.381054398850432	-0.46975942573645507	0.20994675726058465	1.756256729242652	1.666570381647232	0.37981930582650325	0.7192983934316974	0.2909221243137619
0.060395442618199624	1.1842718689005545	0.7348914006196618	1.7183881452780096	0.12790918769254625	-0.22614269156032546	-0.3352603182069888	0.4944336893582938	0.7536430358294258	1.4632871914395336	0.3796046888234565	1.548785981571039	0.5430281468968696	0.7280923410734615	0.5653263727350051	1.27720094044949	-0.9790649050730321	0.6972234679971235	2.0420677793333146	1.5448045833572432	-0.927431460260334	1.4951644826701598	0.5748612195602621	1.246904547457838	1.7854230806472096	2.020091810659826	1.1975526534203573	-1.2764228738480787	-0.052884751968563605	0.08565958196119007	-0.29443294300094175	1.2564002937753644	1.3210573139824004	-0.4220126089115646	0.20892352102364783	1.6282573345458826	1.6370940613464005	0.2686512328159114	0.6593840815330465	0.2726857801574247
0.06917358621823014	1.0314011442521698	0.7286611430628633	1.8095650071335911	0.11816584669272027	-0.2761433230616951	-0.3653970664705372	0.4402979263262319	0.8023246212967745	1.5727821711337286	0.42399434089959065	1.512904825887465	0.6058947172686333	0.9920734803503046	0.5731722872321072	1.293280925511327	-0.8591294856928959	0.6415657546628528	2.0429079196180937	1.528419078929387	-0.9983012338767387	1.529825488579061	0.6425972997699263	1.2091918344280022	1.6948744517281966	1.9432542264541115	1.0393891161157451	-1.2950406070395934	0.15036905683345675	0.04872133647427703	-0.2590383248242513	1.2277270723168938	1.3149360113296524	-0.4181860874481738	0.2178643905855208	1.5084194424026178	1.604659478473786	0.24922901201714623	0.6158703762259256	0.28669096287491064
0.03513245621218298	1.0168689350657907	0.6829914505814887	1.7383005218632899	0.15373897130951406	-0.301287132610879	-0.3121780659311714	0.4292601381943958	0.7884334876786476	1.5696981742338871	0.4620229261489757	1.4855910858968524	0.636102659275919	1.1756063031080806	0.5965633998680804	1.319296531258248	-0.8592768086698058	0.5625642669543031	2.0013878013868984	1.545414002238185	-1.0806617304086787	1.5576480964833181	0.6871662678486727	1.1747416989957866	1.6454613514701024	1.7713599654196357	0.8658839623093277	-1.3981701730171392	0.31095132125920905	0.022139400081539008	-0.2432523604152192	1.1567662444674283	1.315254901388572	-0.38578050517369455	0.19815014553822788	1.4058691662661602	1.6458145347467585	0.24464867583400415	0.5505684026906252	0.3048222944494071
-0.019008341857702404	1.0423949117266154	0.6709780116250299	1.6073030037529805	0.16445630628541658	-0.3426626127823691	-0.1816719310076373	0.41381448203852056	0.8266879564398544	1.5286456083407223	0.46428505832881023	1.478645811747192	0.5674477479469271	1.3743030547376662	0.5731694942634352	1.3059986191708735	-0.8720689335947407	0.5026576566229985	2.016611151502814	1.544738586381659	-1.163680185196554	1.5807557715824871	0.6989471442169394	1.1394243281524854	1.5491037768284435	1.6194963293571853	0.7435594892740864	-1.4285352997305183	0.4740124623566356	-0.011520302155600437	-0.22780009342837676	1.1328896310939527	1.3240313104014583	-0.33970566361449817	0.23310609602489016	1.3449185337023615	1.6821172631150887	0.20154531148732055	0.5116080484134936	0.32935602137545084
-0.01604842635286718	1.0153511907221602	0.6695061660846966	1.574436179304868	0.14828673905945516	-0.46235861704376635	-0.09533794747200755	0.381876204009962	0.8340305201256706	1.5271448231625346	0.46809969948626196	1.4027430757873138	0.39976377938181307	1.6348330753045328	0.5101104294339986	1.329005271660657	-0.8750430086868703	0.46484672933970905	1.9923931112679827	1.5393549182030317	-1.1761800465414385	1.638690764610138	0.6879674257835142	1.0895576589964788	1.479996098226986	1.5274904650461796	0.626609206078393	-1.4483366454066349	0.5786077610039582	-0.023843076389286438	-0.2383935776381901	1.1099339073466563	1.3464257114087468	-0.3129223566172171	0.2115114420950206	1.2823874724192943	1.7226299146101087	0.18650758746960266	0.4376640388554872	0.3721918492026087
0.015017939448236673	0.955003117597067	0.6828179503324672	1.5407745531852215	0.15044631662907834	-0.5272957934229024	-0.08243947628198103	0.42984638722988977	0.853269214197223	1.635529247745167	0.4160506699641141	1.3835080976184866	0.31213709799390693	1.796477920095628	0.47844072490400685	1.2849830581235973	-0.8786918638362382	0.43185667533508515	1.9363241203051818	1.5442513321151021	-1.1191906356412686	1.6789441740526623	0.6728412722646897	1.1553675333084112	1.4546461918720552	1.436554114601944	0.5595872530100994	-1.5040203047725424	0.6422058645418371	-0.04291888319272362	-0.2772626533747055	1.1399138164929963	1.373534139373985	-0.3037821792187477	0.18145069499144056	1.2578339727209116	1.6874016711017006	0.18277931627457566	0.36940598512701456	0.38869169145667815
0.09029662072420415	0.933249019724968	0.7187256826043307	1.4716268077617882	0.17758755339828572	-0.6214797018799623	-0.028108185277805665	0.4689723631461507	0.8549924561606689	1.668626874585034	0.38970354872378565	1.3952641868776043	0.2908481083458584	1.8879517672381798	0.48943745718528076	1.2090165966988518	-0.9108675862096339	0.38705106122029187	1.8600532267683643	1.6162582450519838	-1.1276875812163962	1.7127259074913295	0.6566330867157906	1.2861836015834325	1.3927666622447732	1.3965518055255846	0.5498959857205717	-1.5602712108178183	0.6118634764269851	-0.039839839439296906	-0.27972474711059575	1.1814465298950827	1.359464155383026	-0.31491218637282864	0.14029734998668603	1.1951483181678113	1.6399745952261882	0.23160673760852596	0.30635895731095514	0.42933250019510877
0.10827399417691966	0.9822827308186046	0.6931330879145478	1.4316477374281984	0.1835555887831616	-0.6903782318354477	-0.018284328074146948	0.4681712855457755	0.8762787524198924	1.6304242453126254	0.3656851909498847	1.4163934382855465	0.2600806789023373	1.9721969543824933	0.44746518946293756	1.125052295364013	-0.9457328234019101	0.3918483603026062	1.835887974379603	1.7220794807352218	-1.1208725330235185	1.6614026195801006	0.684454311775605	1.270642996224187	1.3350110579615104	1.4326413264839322	0.49000536677970885	-1.62300108801374	0.5650111108963255	-0.07015843274492112	-0.25622592295004687	1.1713872519287283	1.3783992924902904	-0.2675143340805165	0.18334585217897792	1.178890472207674	1.6413885715790844	0.3073962746214446	0.20744661846756549	0.4343480833538874
0.08764934870406078	1.086896726127577	0.6592758558150908	1.3699563788201845	0.2651302276211876	-0.7207351131067604	-0.032239117644515015	0.5410745237719116	0.8489147721137199	1.665980412293272	0.31493547151630213	1.4958085662114688	0.19196697039082308	1.9689122471830125	0.44643760973868013	1.0889436164953947	-0.9194344113135283	0.39437258372464945	1.8824463856594682	1.7333930473797703	-1.0984508226412624	1.5494870511592986	0.7571277751904774	1.1603800273807798	1.3160029251942236	1.3777183996336562	0.4525902673924783	-1.6596376179587793	0.5187840722676526	-0.07527866600169004	-0.2658460488568275	1.1689814093034154	1.3882821113597774	-0.26988969679722663	0.22653849872979928	1.1618213309874421	1.5686448034934353	0.30222997822248504	0.15325703951984718	0.46897043041095865
0.07850508640119155	1.2219599558430707	0.701511763728879	1.3195793361033332	0.39586276772848067	-0.7434388468482978	-0.05113581595040795	0.5831343331616019	0.8020253081941113	1.6715493880365142	0.2555167995926778	1.5323972643041563	0.17426264192914093	1.9670663595050493	0.4572203307953907	1.017998276080705	-0.8842029678624306	0.4127384010944201	1.9110057012095545	1.7479053610537698	-1.0480719412122892	1.4620103521692172	0.8113800235568507	1.0025130508801887	1.2674278590849088	1.2675114293493706	0.43794739832679064	-1.7093255749930534	0.4150314493342092	-0.04619450755673665	-0.2564159080157468	1.1750685932032054	1.47335504668706	-0.27603258630183664	0.2753771186761077	1.158327012032553	1.5251773186336328	0.2889527834360172	0.06587552357234575	0.43795775281570554
0.10117559423151694	1.3744471992696454	0.718466270666284	1.2064147366655122	0.470476990521	-0.7346490110195747	-0.0363565176939965	0.6332738966424512	0.7849319000843193	1.7068333919019445	0.23627623822392924	1.5231649007283827	0.13104305864550211	1.9403253098568896	0.4188151495631859	0.9372836938548943	-0.8901823356294093	0.3602974738560595	1.8866439267449562	1.7923522178242686	-0.9807435707239502	1.400126943559095	0.759288609615258	0.9437208201940237	1.20067195185981	1.225305063882632	0.4419292311428986	-1.7545928106992996	0.32595660722044817	-0.05422169721512025	-0.24755334941231594	1.1347674772915395	1.530683160409782	-0.2723558947736318	0.29876377875507376	1.120852836798226	1.4176248133625444	0.3500236728795019	-0.014162350459842165	0.42389260519825755
0.11986480989042918	1.574542769485624	0.7413086516471663	1.1005982289012688	0.5490784512271704	-0.8004517883730828	0.04410162093207734	0.7109993890762133	0.7797158370190913	1.784824972604018	0.22163956560232623	1.5230513153249121	0.10194642729923087	1.8164716230374502	0.3656456376835874	0.911679696052501	-0.8819841181368524	0.33410401471708856	1.7996661125178135	1.832944570382369	-0.9142844048027582	1.3692228280902012	0.71760235155694	0.9395378336272667	1.2079779242587125	1.2310870799877134	0.5893508110794107	-1.7495668149815558	0.23173320285802182	-0.020204621834396114	-0.2613278747463753	1.0847432155178436	1.5953776344935575	-0.24947671204885857	0.2747790574906661	1.1043931252458141	1.2953255749235404	0.3437250290068511	-0.07918762209573064	0.37359686838131334
0.14736064781205846	1.5799197605387933	0.8052410340002447	1.0408228612643236	0.630324055639625	-0.8321492061031479	0.04334496636514077	0.77025454269239	0.8218789091000037	1.9000266944183477	0.21092969680394025	1.510380626931606	0.09612710102997712	1.7288009189540037	0.2758881198146233	0.8927754853953784	-0.7973760642340989	0.35187798343378746	1.7861121449012647	1.8288134405488996	-0.8988109488860548	1.3606699602513674	0.6666825659814373	0.980470078993441	1.1689208300989633	1.305964119369093	0.6171696933798207	-1.6761162924431825	0.12640771997900907	-0.030148757989173613	-0.2605409420698717	1.0310343605319858	1.6820630443361622	-0.2191748137401702	0.2772358986468807	1.0789976671593968	1.141014689141892	0.3098635083299456	-0.11240780620362241	0.32600382515709725
0.1807581600413853	1.509366833675277	0.8397926248282548	1.043448984313051	0.6962100406017357	-0.8244693310416125	0.05299155571405985	0.8275607094488476	0.8548146215975805	1.8477804484008213	0.22457134221241914	1.5361822612385274	0.16796594477495957	1.6879737749866301	0.241268691244909	0.8978114838010203	-0.6476181158727001	0.37283840323209966	1.7830951431311202	1.8173917511996667	-0.8431616738200628	1.36493321893462	0.6082557534474259	0.9851063068407366	1.1927713225560188	1.44743423904452	0.5671848469156753	-1.6734020646170493	0.06859024160868044	-0.02159096566270448	-0.2448751087328278	0.9469438342803727	1.6984123990091409	-0.23012921524804475	0.224093372024476	1.0102017455489793	1.0986982747650047	0.26008695920159136	-0.14650625729211092	0.2894489698726764
0.18416092496904915	1.4670072227045767	0.8912228162347245	0.9324957634778327	0.7870296331366717	-0.7907085739494122	0.03204878204522933	0.8374091755859414	0.885665161225145	1.7557413629091279	0.2138026157775413	1.572903948907778	0.2868748716387106	1.6509088112450079	0.2461835014934411	0.8581843008764652	-0.5828788526944392	0.37255134555205144	1.824318862398116	1.8104325807528034	-0.8385492384389801	1.3433305611972846	0.5541056032313961	0.9847125693037327	1.2572788251007905	1.4984388434230111	0.4893721269157288	-1.583715294247744	0.042658821892216967	-0.002183421147146314	-0.20378583281401813	0.8588178011773439	1.6675993004463632	-0.22203495279731394	0.19303788368655636	0.9512145752776405	1.0786225539194816	0.19343659428646826	-0.1549700992314126	0.2238495444727267
0.18647963530002953	1.4414463701914069	0.9172805078549345	0.7614221873797882	0.8982880453734599	-0.798102562982506	0.05711052353199965	0.8399599412569281	0.9378470819307425	1.5981755081892612	0.22274009235255346	1.4991382749869309	0.32047214692898945	1.5490931287694036	0.22864552020641787	0.8829725214875939	-0.5548142458299069	0.4006669606499149	1.911983183684803	1.7774495390606333	-0.911659299368543	1.336784811087883	0.5416235834429096	0.9037365834056914	1.2783914130848768	1.515836084510662	0.4242897117675402	-1.476574121726005	-0.04943600113059553	-0.03007781637437824	-0.19554765916499423	0.7462643947093226	1.6489955317046703	-0.24751968774363822	0.15214632109486628	0.9077503580001315	1.1080577237363154	0.11800648567500835	-0.12097025058415597	0.1987201456138244
0.13735195238982004	1.441581145702062	0.9658173031305036	0.6458270789678643	0.9839162962709	-0.7810617322799029	0.014445217671161479	0.806535981345928	0.9679762644573285	1.5338505335169905	0.24362455861369633	1.3566624004810441	0.31450610575473414	1.432784283818141	0.23192469817585382	0.9112544504953514	-0.45845157135712766	0.40338836720654303	2.015158140043419	1.6702072621158497	-0.9699821185133608	1.3295021711459065	0.5788379425161594	0.7900198653630981	1.3806388602620103	1.5559103401860805	0.4199058422832248	-1.349490267204688	-0.09129024212329896	-0.05476435615047813	-0.25893845289354045	0.6367492736201561	1.6906176167863207	-0.24780818273383637	0.11555354101426088	0.9169326871879914	1.1166467442016839	0.009580943288989762	-0.05313740417423083	0.17629836985112354
0.10598227017695683	1.4106679248545801	1.0096550476217119	0.5675445768762367	1.0494154889789804	-0.7271230221861854	-0.05371255343210809	0.7640956924497588	0.9830784264029641	1.585129952468084	0.22781961743382925	1.2416434545650188	0.3975171800268046	1.2811488353656704	0.2442193462741881	0.9398661617719168	-0.3719944760163934	0.41757245242642577	2.09597765767904	1.479587776274449	-1.0283022466223675	1.3259339343225292	0.6058668650929472	0.7563863238581094	1.4402517229635925	1.5364833748519229	0.39410741902143887	-1.2768288196560487	-0.16702215743256704	0.01885269664244451	-0.2754766454471681	0.5406658081287008	1.6873177979157572	-0.28342749995573796	0.07875608465417278	0.9003886520337414	1.0583422237229727	-0.10628478258714477	0.009773023258780439	0.16961953618203965
0.10801121944217278	1.3542755737611922	1.0532374717400221	0.564769599218924	1.0601869317865353	-0.7475572638084124	-0.09638143490522211	0.7110110364080447	1.0247468178330317	1.5636122181732168	0.17722115102081198	1.1369294260606568	0.4731407208771358	1.219257834435133	0.2461309005834341	0.9058998278675905	-0.30564270462306176	0.4679723552264135	2.1317911222612724	1.3501071865201344	-1.0126431092346642	1.3211027328735143	0.5741705985004328	0.7340179804375674	1.4656253821736154	1.5632267558749224	0.2966103158257321	-1.1532752042454284	-0.2757433786965656	0.10219390313023917	-0.3307568120969499	0.47113110276934494	1.7151624459735455	-0.20968642991827102	0.03924659501068399	0.8982601199025364	1.0213456524716937	-0.14038607799740224	0.027877065753743747	0.15634632681200963
0.11674272767754282	1.287241709368937	1.0374267417180874	0.5096106363422062	1.0861830459904982	-0.752773625741881	-0.137171332127509	0.7019429415036285	1.0839582132049255	1.5140533885162175	0.17491482008753825	1.0975638014893918	0.5126453513796688	1.036788893264842	0.23192260344934787	0.9016163777219754	-0.23036870795334036	0.515076303860661	2.1466083179184388	1.2930886079960504	-1.0072260541459115	1.3208131704609278	0.5506150966710631	0.7795520174420133	1.541066240364895	1.6054082167496795	0.20777947908495417	-1.0566864044478468	-0.3513989524809955	0.20791239196067943	-0.4305585921951877	0.4522506482024289	1.6354385447650182	-0.16277918451492657	-0.028639547889535703	0.8921274943144283	0.9993724370863101	-0.17340815340899954	0.053128073112889654	0.16173570276424887
0.08185213761320675	1.2753262120835844	1.0624635431165994	0.4499185726605253	1.1019227854077154	-0.7500598826201512	-0.15428545019046674	0.7451208947490933	1.071330706869587	1.358063487834933	0.13251022509115515	1.1148098519162133	0.5048617972031627	0.8595503938782937	0.239784926637402	0.929845987888591	-0.044243476400371094	0.5851621901093206	2.201370203109938	1.25813408218213	-1.013249937810179	1.3100206476048077	0.5682171303357295	0.7896739840283413	1.614859676918022	1.599433881850962	0.14677651587997814	-0.9730143502653499	-0.45882076240537845	0.3197588910838287	-0.5422595181147863	0.4053516463591206	1.5846338124649875	-0.1001452267352809	-0.06456705748157678	0.8973031747847244	1.0360546643626118	-0.1868857057699264	0.04478212828955584	0.17488975458032746
0.027218123926659406	1.2585219459280088	1.0904575176383233	0.3322028459880772	1.098368106988318	-0.6619609229014853	-0.156914212830777	0.7349178320651454	1.0734146273835223	1.2811164950893523	0.12012846626000426	1.2011880017110879	0.5165113986151784	0.822143646495884	0.20863979981103795	0.9054631763071619	0.11672398550972436	0.6395702050376533	2.2908048236376395	1.1565579966391182	-1.0146465853963993	1.2746421768910097	0.5486144938332506	0.7252087677165762	1.6394482982991707	1.599122574451191	0.05093636892065125	-0.9380399481601319	-0.531276054561799	0.43835080829213524	-0.6337377573479067	0.3743432380123057	1.5613423598571703	-0.08532460641228211	-0.021066090067192567	0.8748274852934111	1.1109131100981056	-0.24777773790744068	0.07006909323410851	0.17763985120515655
-0.03939769637071929	1.2500718207031665	1.094748429209315	0.156052399102988	1.1010720106741771	-0.6054479920400121	-0.1437045258492237	0.7548593583077834	1.040689310707064	1.2544458058130723	0.12420296943516859	1.28766790509657	0.5022603448577726	0.8372870939510177	0.1543107404373861	0.8905572657136025	0.2063304546763196	0.6819394752804075	2.3206460540035176	1.1402244472771481	-0.9956169256546665	1.2319186021027533	0.5363203138050405	0.6143976048103956	1.6993744838380327	1.5867781983589349	0.036779026566088974	-0.9561268778946976	-0.5758830811266202	0.5988095730485252	-0.6793650215885496	0.37756502136578873	1.6032112381148544	-0.0758667123619218	-0.025611355076550556	0.8465540371237091	1.1687249678378528	-0.25653395594767747	0.06839969727676244	0.1678660873418487
-0.08433341962221667	1.231759425000973	1.0566414918480072	0.09149425095385035	1.0877540557628378	-0.5244193631200516	-0.14418008228187812	0.7449811267671214	0.9338094859349944	1.2324643574104723	0.09500980384016437	1.3102489199426102	0.4429349686445504	0.6934942359616596	0.10656424273110318	0.852960847286449	0.22688963424940806	0.6816345734743026	2.356974245960808	1.1619641318732643	-0.9366132744495135	1.188842448986034	0.5409088963905024	0.5606477466720766	1.7154345172689394	1.5193227273880994	0.0045323461741665185	-0.9094336030503763	-0.6341002298328695	0.7353639325046359	-0.7665388013713832	0.3439891934353354	1.6929413547808867	-0.09773774775831215	-0.037897738264849004	0.8519815385322171	1.1450691548845922	-0.27723731231003157	0.05047383555853093	0.17843342403988816
-0.14496188090189427	1.1970841576170606	1.071155972667334	0.12050232694305296	1.0590535845294615	-0.44639236356684747	-0.1255545804147346	0.7891452207742767	0.8798241724769525	1.1368466768777004	0.0802631895956828	1.3171859118232667	0.44137584905707855	0.4851389602628865	0.0003884912655802597	0.8296554071019935	0.24060015644441485	0.7055798389797076	2.3575734869017055	1.0528023258726145	-0.8779379296133749	1.1527337436230558	0.5790898540748668	0.5647813577920708	1.6501905568552064	1.46241988547528	-0.08801251301428084	-0.983025145014625	-0.6938374730189903	0.8712671266199316	-0.7025826055616767	0.3353518547847048	1.8090076308781626	-0.1233588045131917	-0.006651073572262886	0.8590861852760392	1.0821752123712192	-0.2813745560034687	0.04155058815304636	0.19827407059710137
-0.24628212288788096	1.205203073895048	1.1162227629625052	0.217879215404814	1.0024846088509156	-0.38756535459883557	-0.12302414711200241	0.7923870614672356	0.8413643173189407	1.1302678463755271	0.07211529376679798	1.3671684587113506	0.41534380740556553	0.3423882479575659	-0.09546374974254375	0.8300546172168675	0.244042495277332	0.7504239010903344	2.33233726718863	0.9951369348620618	-0.8304438385744369	1.1562588737763164	0.5837967871692985	0.6455294570127472	1.6402453915972124	1.4141949102796336	-0.11582497300369794	-1.051609388218719	-0.7354392256449852	1.0214313620221693	-0.6461981540544933	0.290784787892055	1.8992895659939777	-0.14513128572038436	-0.01454780378780561	0.8652320982195864	1.0190286516088647	-0.3432071656836865	-0.01368892715372246	0.1293531766461467
-0.3333787030130163	1.201423771229738	1.1111339179331172	0.23134340153554483	0.9294089294578608	-0.3259180996725301	-0.1344071087913713	0.7852006577275136	0.8333980803062377	1.1376575933595598	0.05362289069434445	1.4978728626014002	0.3511454160603452	0.2996243300257287	-0.19630562928489603	0.8215930984776969	0.20458227004404553	0.7711439239357418	2.2851444434597683	0.9653905533555299	-0.7886668531172443	1.202803717487616	0.5894069763489164	0.7174846753909743	1.5749023614863595	1.3261627119781505	-0.17451718871313232	-1.0527708178722825	-0.788659260215813	1.2152918248960574	-0.5614044525966734	0.3330261872048569	1.9734315046928887	-0.1759032117006331	-0.02758756987718264	0.8128910331663235	0.9942194820346906	-0.3973914256510916	-0.13430858825959152	0.09585250270999843
-0.3903534389226643	1.2407923783169639	1.1473194741862076	0.10648291448793432	0.9025275166652076	-0.25899663596934086	-0.07690878797585862	0.7582963565163082	0.8014053919354597	1.013988617827911	0.07656182162543833	1.536129373035036	0.3016105225375596	0.27260806134097837	-0.3036547767141425	0.7863807826930966	0.1214990749894979	0.7580029996751682	2.194731851114097	1.0350825170594231	-0.7254221294730094	1.2639623754998506	0.6803160028695189	0.8026674493531868	1.5187593254056355	1.2835163653864015	-0.1878100880079396	-1.0624948203060145	-0.823896711810088	1.3238437015161322	-0.4807558189031069	0.3526331660388423	2.0729778892595903	-0.23907865238495685	-0.07135156808477648	0.6781094656212392	1.0637878044385731	-0.4253973170455283	-0.2210982825670218	0.043053736497177905
-0.47718264295707324	1.2822815485264853	1.209594336666739	-0.014669305184938619	0.8641047907192945	-0.13299197758712158	-0.04546925437781161	0.7446094474669132	0.7866250855018916	0.9072796164223961	0.12832189346806044	1.594633073227795	0.35139833503836904	0.08327381330517727	-0.4050188250246423	0.8417358523173	0.11639860224368978	0.712159223173023	2.0789321583829232	1.0700779048305675	-0.6934970261220873	1.3337422436656883	0.799784382404208	0.8883566381539889	1.4997622932188714	1.1970112336499306	-0.19215876322800995	-1.1071092469846102	-0.8732599051859058	1.4303417485884393	-0.3726698015636838	0.35765408391640996	2.1480238119516124	-0.3622979227025808	-0.08534649014507759	0.6251976830991843	1.1030076448946882	-0.523658373805356	-0.2828286151658146	0.0031229564497433724
-0.5750707708259023	1.3105078872252853	1.2894884792198618	-0.11842957089277648	0.843990750988136	-0.06589674144451976	0.015320830108037631	0.6661550908901269	0.7215501589724012	0.7878936199942994	0.13229644971333507	1.5901689302351758	0.4114036362964093	-0.017635182455931386	-0.4898610671502942	0.880077380306686	0.06592457369182977	0.7061831034401328	2.026445196919227	1.084284104873126	-0.6544944985866561	1.3723612706924864	0.8778050801706689	0.9297016116136142	1.42385401703491	1.141869699825594	-0.23175025536479366	-1.1048957173447347	-0.9246550405122489	1.4957581664547468	-0.24105004641475497	0.3378230288381032	2.1765686316605075	-0.45690263891720323	-0.10432273930237364	0.5234975421848784	1.1847507952166747	-0.5983112009712672	-0.28603209300910903	-0.034638584653763856
-0.6442302704533909	1.2662509438401723	1.2976672496570683	-0.13312169965889376	0.826049854260595	-0.0031280317528229935	0.07793763989606942	0.5633253276722413	0.7250968313855396	0.6855044304339285	0.1605716582833761	1.5650748383373674	0.4746771762964473	-0.032550006097412855	-0.5847481047345237	0.8719977147208737	-0.07935965493065911	0.6888011513312831	2.029292661825692	1.0721308320285718	-0.6181143854496298	1.3976674444116046	0.9363729548430128	0.9298155549522967	1.3507975157950673	1.0529687463404844	-0.27539615243191495	-1.079913096133619	-0.9252402656603053	1.5407653543572308	-0.12520575532930536	0.32360276357030704	2.1356342399233097	-0.5690551835188724	-0.1451611731576883	0.45423267913782317	1.2193217740501319	-0.6998096840285064	-0.2809739311902484	-0.05006612862040116
-0.6624242807200815	1.2456409881067647	1.2859153019586533	-0.1824059583593161	0.8049238122299178	0.0215159410649262	0.12609838677740418	0.5094357115862077	0.738522088542618	0.5626111845813858	0.24859547469782325	1.499901663552749	0.5195511343670753	-0.0829842145745732	-0.6343067387026651	0.8651454342708533	-0.22802018519185188	0.7043283118279307	1.9794689481231384	1.1679258633484737	-0.5921431988318744	1.3878827257740753	1.0090312077171186	0.9711401452146694	1.2859245296206758	0.9384257482333412	-0.2936804718310443	-1.0876374747981834	-0.964220618723769	1.5505195091214041	-0.04902115074401846	0.28461773492457343	2.1204828026890565	-0.657827834979433	-0.22342749534599635	0.44534190519146505	1.2390900093346766	-0.7529810320716599	-0.2802503587098952	-0.036789881749535555
-0.669602396048813	1.2351808044548682	1.2765809326656847	-0.12355567431738308	0.7747121841973275	0.009652772453166874	0.1367396839566847	0.4018278246068542	0.7246209360758673	0.4861131313744288	0.3152389770267308	1.3951333270273536	0.5303938038015861	-0.19278739353627608	-0.6287096178446997	0.868743284436578	-0.3564637286136084	0.680360214707819	1.8918486676813757	1.186527181126845	-0.5603095906985457	1.38103927163179	1.0626677417278452	1.027119241472462	1.2052746344992	0.8573545217495848	-0.276019116598307	-1.0675921179806642	-1.0089557867833712	1.5906427666056682	0.0021945813035064267	0.31566265366266705	2.017586686025178	-0.7348961082280264	-0.2674603307660749	0.47925302495910077	1.322698648264526	-0.8467141400779038	-0.2769562180731344	-0.01234483440296053
-0.6803471840668713	1.2689583907115516	1.317180929984076	-0.14010752837816193	0.7420385519488157	-0.03851647233832746	0.14759139216602943	0.290889188968232	0.7668816919308696	0.4618818012193797	0.3937703893009895	1.3228740795200244	0.48515371540086694	-0.19169624606283958	-0.5819121476187468	0.8586223161981582	-0.4901049995581067	0.6357330086036718	1.7761309398560343	1.2228662392370946	-0.5602705706792769	1.3833945984660676	1.08594111928055	1.0967515349860748	1.1281901742243572	0.8031709845634767	-0.17892250871616816	-1.138483692510161	-1.0760544523558548	1.5896909560314905	0.05895206351880615	0.45891880111667155	1.8585187787217918	-0.7869997094056009	-0.2755922209623004	0.42147372640255176	1.3661547024343303	-0.8778836401812757	-0.268622249254808	-0.005148068229174324
-0.6817027186663724	1.2910956073799902	1.3050796900639705	-0.2520405949166878	0.7155789695196744	-0.06314464634391892	0.16929535867891485	0.2266445772252561	0.8177899665050539	0.4855907466751431	0.44042561617343096	1.3828755689029113	0.38805111245839424	-0.08988145964921404	-0.5383649946859422	0.8669784533852655	-0.5347725577242015	0.6140337754867494	1.7076281581284167	1.4236093802951453	-0.535392482808193	1.3536792609084107	1.078927184715488	1.1176614036714771	1.1059734962422354	0.7266662917372507	-0.057121454026915465	-1.21426658128325	-1.1448524499591681	1.6129329011721416	0.02830388332034378	0.5529298510662446	1.6503060311989792	-0.8492658326267939	-0.33797755094893667	0.4394264767596022	1.4679427107388425	-0.9202196942214179	-0.2920918184764222	0.02167258792739416
-0.6279489319426931	1.3029256470774964	1.2323323324301476	-0.3596693051175729	0.7379735133070394	-0.0451247835439476	0.16361288563169354	0.26940193237682497	0.8174944104706257	0.4387118164926317	0.48498084699674904	1.4281180549224506	0.3473326898388167	-0.012175886442599194	-0.4919823966816179	0.8393614199818776	-0.5529580003343751	0.543140835991447	1.705748164560692	1.5498652876127945	-0.5052057885915645	1.2751449437904268	1.053168759019766	1.1411286672917604	1.0271475339252993	0.7416394858720166	0.008144639215694739	-1.2508999422524267	-1.198969126965919	1.639082564162867	-0.017728829220655874	0.7059883586279736	1.3937179390336998	-0.9228837443872706	-0.3452326718344646	0.39875848122420277	1.5013969111593817	-0.8765270791830456	-0.3183296190778432	0.08629135103438822
-0.5179929396701092	1.3399672137442242	1.1546273616885387	-0.4200739590264134	0.7741474924938088	-0.06420700920354179	0.18505294445393006	0.40852284035810776	0.7883232803437752	0.45608100730271506	0.5394119450145983	1.4147350913948868	0.34374616734395375	-0.061918079053804295	-0.43944963510997576	0.7587126702315323	-0.59577531638623	0.4872159040986449	1.7132958682524695	1.6087107185887306	-0.4711009462332461	1.160324562361101	1.0436475855912564	1.1700930639849454	0.9613664963920885	0.7610650676177307	-0.009743552041342095	-1.3495168866019351	-1.227081219886005	1.5891297685169552	-0.04098991250664023	0.7738991645598489	1.1173161260544742	-0.9985044426778817	-0.3790797413998674	0.40386657504999607	1.5109015298936819	-0.8217905115939781	-0.2946458124333066	0.14162544840514715
-0.4667723859548543	1.3919331807215902	1.1071519474788654	-0.4594214092117229	0.7657475363061901	-0.10166021394313955	0.14579065881461853	0.6606761859968303	0.7994229122638481	0.528091997950154	0.5683532443462819	1.4766119231163108	0.265616100881542	-0.1218936834985315	-0.3258038561812535	0.675831443295307	-0.6258989629663425	0.4178848576321229	1.6800321035307384	1.5924670374488348	-0.4611817882316858	1.0584782886702668	0.9616721472257556	1.1609851931128952	0.9625838600558714	0.7260504565210802	-0.03375464615357433	-1.4084614221302365	-1.2573823274439708	1.5841091581002826	-0.10884087928436503	0.8259395567467174	0.9552326279765182	-1.0749259799044932	-0.41992790100746785	0.48198344873917076	1.4403193052868741	-0.7538118819035432	-0.2724043012067064	0.20829458892974081
-0.35769065131846267	1.42080388852564	1.0103465556696263	-0.4635760779012254	0.73199760834306	-0.15843302801744827	0.13031664659776757	0.9525518509415605	0.8385865915377447	0.5438172587435943	0.6063886037764712	1.464006309693742	0.2066290448597028	-0.042974752765349296	-0.22736318490599353	0.5919976911067296	-0.683009129198543	0.3723847745144672	1.672789627361426	1.5873220817350921	-0.47216390537882746	0.987406222619747	0.9081143746452943	1.1597799257970505	0.9404514509968408	0.7476943456181401	-0.013443959189705423	-1.5133307558562303	-1.2684632324141094	1.5212043779771158	-0.14234814785104677	0.8814719357892951	0.7489208811484243	-1.1825733437337715	-0.4263513974921723	0.48429557634892123	1.4437382246656227	-0.6634207024054958	-0.23674966437117698	0.2665241337756761
-0.27667631763299444	1.4322245464404144	0.8878047383584965	-0.41540699969044903	0.651550167563663	-0.17142188373693648	0.07018860047710095	1.317172091569929	0.8858918376752764	0.605496393211225	0.6435399881378595	1.4313083849424073	0.14502082852016013	0.07667857952031765	-0.18498911372793667	0.5112130611433707	-0.7004981795788277	0.3101602897915103	1.6682820264941	1.5648030711506773	-0.48380936285352877	0.9401144443659076	0.867951254299251	1.1712654143362833	0.9413201609434039	0.6966240207885855	0.035965961994281835	-1.5951283608161257	-1.3081130175728644	1.4970601164121438	-0.14319078575056038	0.9390461621595186	0.6321350227008017	-1.262683426558897	-0.40855065791732886	0.5267302791058273	1.3428475255260455	-0.640688219254841	-0.323561506895275	0.3453338137666915
-0.19198288893912013	1.4913743708113287	0.8357507509536186	-0.42027708411339637	0.5895385816775963	-0.23474536364454165	0.022195357278522565	1.622325067727998	0.9155914620670794	0.6927128779027847	0.6961952513158597	1.4643948664281123	0.04976672389196646	0.048242052597911235	-0.11193877602959132	0.4654432495382168	-0.7351472950445874	0.22196647258618332	1.6238134970503377	1.6289451104651047	-0.5146405601470353	0.9106880319673207	0.8273213995516351	1.1625702715576844	0.9602647936156682	0.6421872177379081	0.04019017282729331	-1.6259323906864442	-1.3486844402809108	1.522502266876064	-0.1852025199922721	1.0347047028663214	0.6520268299848271	-1.349467626644114	-0.4100327464375608	0.5393470574912735	1.301818206843064	-0.5626748845443779	-0.3513774788233013	0.3863846297735813
-0.12960379825052729	1.529475798158011	0.845199572279413	-0.3889493343797477	0.5411657203267517	-0.3153770075496479	-0.030747358450779506	1.8915414956695262	0.9244932090701132	0.7354964660094611	0.6853421252512979	1.4625727672474533	-0.005646619817013565	-0.00961897358382946	-0.025552487722575117	0.42602149865103633	-0.6962850065879993	0.14424666971077846	1.5899270844942035	1.7004717900902775	-0.5326853007817215	0.9670112882202073	0.8060568551978422	1.123875746759532	0.9354923561699815	0.6187752548048784	-0.021974714882667216	-1.660919468695112	-1.3472326041056002	1.507954794060333	-0.1887917991273234	1.1618397107016718	0.5943188211484356	-1.403476700704866	-0.406097445773161	0.5246572472361948	1.2428609939654007	-0.47698095283435127	-0.46832729279455965	0.3879315156862118
-0.09780494632180434	1.5140518118722361	0.8956983065822358	-0.453208912959388	0.5095210617004933	-0.33488838112701125	-0.07625857663589611	2.12313522998978	0.940161435963043	0.7584347621642699	0.6905238183053488	1.4554133372850016	0.0010223390364249463	-0.04662070095146274	0.018924013898784724	0.35665303819009864	-0.6265881511386826	0.07871985791991795	1.5855182085209172	1.7855601461028239	-0.5786064813887785	1.0102357359395306	0.7573960432895951	1.0522546722861406	0.9302595425124732	0.5091943582912443	-0.11230554657913872	-1.6924761303327471	-1.3730141137660097	1.4856138962632373	-0.14627148035220328	1.1585177085413583	0.5196763637048721	-1.5067863018291658	-0.3952336353075143	0.4000217382138377	1.119737602777458	-0.3819952204901217	-0.5377694924996852	0.4127889681249992
-0.13365945828345469	1.460132067636126	0.9172308948326957	-0.5361788876445527	0.4828837685987687	-0.3366150028696609	-0.12272847148152097	2.2990853894650503	0.994741618558175	0.7671883055584987	0.7308379677370203	1.4710999547766863	0.05020402189985691	-0.02483999440462492	0.07573765165441629	0.33151085954233467	-0.5413749564016802	0.09418954038070777	1.5599354729932604	1.7824568840593273	-0.6403818994798802	1.0711428257672284	0.7940888683418027	1.0169050174968794	0.9227129143023225	0.4130117171872225	-0.16812056696338634	-1.6889490601979122	-1.3991140798519441	1.4670955966401145	-0.14362444408943836	1.0738308951706421	0.4963682733548514	-1.5481570072080142	-0.3891397982772117	0.39097790415384337	1.0154714208811277	-0.3661253426024964	-0.5782818039591288	0.38214602903183714
-0.18824895074187054	1.4076693673228164	0.9295657340571513	-0.60030258518241	0.48120010876572666	-0.34967557649975295	-0.1935566748604673	2.386461602224375	1.0100153532865075	0.7236597033242903	0.7865872547079673	1.3883577210741302	0.09678195315446314	-0.09193033096732627	0.17913125720059456	0.27248516449233484	-0.5370585252526258	0.11342218327775885	1.543886866767007	1.6882286490236502	-0.7236285541045797	1.1561484360189562	0.8383188288886927	1.0035217393500295	0.9041069090164825	0.3750821481220759	-0.19631065883923354	-1.639608106020568	-1.4279259068393348	1.4180324266108673	-0.15152383328446134	1.0140147533974886	0.5772856552708507	-1.61498088262504	-0.3799845266835677	0.29729246606802784	0.9398048253626937	-0.2992892652233323	-0.5875320110865222	0.35414224055842064
-0.18548577429542096	1.363826461134066	0.9806783261031402	-0.6783257525018301	0.4442941076077891	-0.3988701062229977	-0.25074061684282567	2.410711347096498	1.11262088676407	0.7349019840049402	0.8222227772993638	1.3035094246822392	0.15541492260706768	-0.12346940848964875	0.25756305435334864	0.28080175260284396	-0.5682436897128158	0.1548821789231713	1.4982991197871391	1.5539111830543906	-0.7980922060473775	1.2308329941733018	0.8548384137961413	0.9337795538164414	0.958767026900707	0.2201368455195812	-0.23256331993660084	-1.6395035298171095	-1.4851298800173331	1.4239886033679183	-0.1527095714579722	0.9503406310074359	0.6570159342805575	-1.6271340614524317	-0.38116903621589954	0.26404493471793516	0.9694994718425092	-0.28764063787529304	-0.5558075738203989	0.342277093016239
-0.2722472015998537	1.3164892052147237	1.0698517527380809	-0.700150842525512	0.41473480607467483	-0.4518742368588022	-0.26511622847332206	2.343932017117501	1.1814566385960519	0.6903624901999319	0.8681039707258822	1.2849180971330725	0.18784701877867466	-0.08035551435035229	0.3248181589433334	0.2976081265041345	-0.532654444736706	0.18059977622843998	1.4193823093772266	1.5432309065372696	-0.8244293735355116	1.2899864262848868	0.8482905885419356	0.8192549775025858	1.0337281251635413	0.04863095776117521	-0.2579415956131759	-1.6268149504641172	-1.558081504352152	1.438936598073263	-0.1384374958519329	0.8946744051660611	0.7871692203249827	-1.6323939605570394	-0.3649154170571819	0.21026432524198943	0.9984568388173793	-0.3076095575300269	-0.5599162306496168	0.314033513158032
-0.3365336165226239	1.2330901051913867	1.1009416894030917	-0.5827604109701762	0.3982352396150691	-0.45123533724343634	-0.2932707370549365	2.172471645233481	1.2173967533249574	0.6572857291988977	0.9244618234477123	1.2539234801612689	0.23992533561726045	0.042259942822143695	0.3441060514776555	0.3199147975316281	-0.47785570036960756	0.2148387417241265	1.3829142265694596	1.6110701806754661	-0.888585012801974	1.3530865825939236	0.8630948203418181	0.7016365863360711	1.079547740720997	-0.0435960039830872	-0.2699822727104276	-1.5737314357932974	-1.625306470241465	1.453310333732187	-0.10525560896767946	0.8919520898778843	0.8199746885167525	-1.543782028235788	-0.38386756957448215	0.18087449646548917	1.052440558476408	-0.3403162956704679	-0.557824273922978	0.2839475178620782
-0.3979193117634348	1.1688865499051986	1.1522116501994308	-0.5770117688940516	0.4151643781511587	-0.4277235160015106	-0.31676989472020517	1.8345351312343976	1.2190924434546855	0.7162831756915684	0.9410929925813329	1.297283524754554	0.21785240662607236	0.07463210196777911	0.36300974789627455	0.2864985181355797	-0.48460830364701585	0.21890487497042788	1.3523773037733717	1.6855667242019954	-0.8948295614027921	1.401806015925453	0.8068051929671508	0.573447924847366	1.1864069419796608	-0.18141206657942366	-0.2759344705394091	-1.4985538214099254	-1.7009163289245492	1.5088214493151424	-0.10770433997568447	0.8964777524276009	0.8786833188988952	-1.4688532768399654	-0.37750547597362216	0.12368831862558531	1.0232900128405524	-0.32124867350270503	-0.5855941160539364	0.24477452477089176
-0.4433788434308118	1.1336488683370727	1.2338129759534688	-0.6716040929154515	0.4806812396335938	-0.44748311935595264	-0.3631459985053703	1.4355718267987645	1.245945462481	0.811904174022315	0.9774159279460812	1.3782587955243844	0.17290290132824254	-0.007500811072924168	0.3838590495672095	0.27927417881762884	-0.5450311356762219	0.17873917696278863	1.3242884402766966	1.6732603945417228	-0.8931732288607517	1.4456696427729094	0.7452956413834664	0.4646158311303962	1.2495044320761288	-0.18918326778961916	-0.3008913141685762	-1.5146696481580872	-1.7025381192968623	1.4936045363955752	-0.11231639429424675	0.9121971757495965	0.9248683047801366	-1.3922801177838189	-0.4534371821314793	0.07445473161563754	1.0052866760918757	-0.30811200945664285	-0.5064958557183679	0.1773473643291817
-0.5873700709993497	1.0923476800355876	1.318268582028399	-0.7475894679560995	0.5318244369370311	-0.4869780190850303	-0.40666011346337105	1.0732730288191115	1.2415183837449666	0.7977818891767521	1.0341024950151039	1.36727769000769	0.1840784165173818	0.05287059674907528	0.4198794847551749	0.28977439666517824	-0.5630917079555179	0.19604086375430466	1.357816387880672	1.546316756612741	-0.9002075964722748	1.488137340961795	0.7436610291601015	0.4274753668681682	1.2913531431952396	-0.20183973992705884	-0.3377145333746258	-1.5446037941541817	-1.7176704689901796	1.447166840654139	-0.06303363051899247	0.9376302847512695	0.8954694143047439	-1.3446060794371064	-0.5145497450127873	0.05838948842787609	0.9475159688361245	-0.35977657817641673	-0.46833261546345123	0.1502283805429133
-0.7681706540758652	1.032789717819687	1.3442505796933182	-0.8128070420212739	0.5700789026798028	-0.3903137695908062	-0.43303878045595434	0.7911341450406951	1.2347080713923362	0.7004652627976193	1.086404723426305	1.3445487775008806	0.17056860149643577	0.14184929530501994	0.42471201880154996	0.2731072007995885	-0.6135417229822087	0.18099352183235304	1.4562220877409815	1.4010633109507404	-0.9258787325970378	1.4572709156770398	0.7671186001105694	0.430171266261404	1.3591757804000633	-0.2223645826910771	-0.403066197488916	-1.574080023138162	-1.7392434051065806	1.4328122681147755	-0.038544955987257955	0.9019195745123174	0.8857183108943752	-1.2281787089735177	-0.557514344446539	0.010568711425940566	0.9797779482897526	-0.3697569093290377	-0.3913350351174303	0.11623321176740549
-0.8935237783451602	1.0481712594063428	1.3054292505850142	-0.7390387129834627	0.605684970261412	-0.3485741920235332	-0.44457081766250617	0.6072628940167635	1.1657916678289253	0.6134536132506301	1.117226135561355	1.3592841172385066	0.09068781016016977	0.19316727691176794	0.4693751954665887	0.28350290494315067	-0.6945945744837523	0.1582515267552136	1.5040777455557763	1.3010034708170344	-0.8833065460575172	1.4091578247312029	0.811131862542443	0.4813371059707392	1.3956083869858842	-0.20758042824533676	-0.4624501782979541	-1.60946639210549	-1.6998389187391652	1.3713179443544625	-0.05283290075959861	0.9591903359704137	0.9226499391528676	-1.092903504556446	-0.5994584656925108	0.046951505446153244	1.0447522763829735	-0.4229377159323354	-0.3448483235300583	0.04324039349765387
-0.8951964334243611	1.090522137092305	1.288873168188529	-0.6158168679957976	0.6064681851814322	-0.30399933643549953	-0.4775111457514609	0.4818910141879755	1.116217152477902	0.6740169048661738	1.1345336122538952	1.3574596516952737	0.018175829671944043	0.16092056644327615	0.4386256577406399	0.30483275097216744	-0.7960796940778688	0.11279803786485296	1.5364101483537498	1.2891633325587701	-0.831976383469143	1.357346039602193	0.7628092247117628	0.43445993021064144	1.4493408305495965	-0.20866846836136393	-0.5825605724627307	-1.620123657930693	-1.663470411320933	1.3706571339998295	0.007057184545241985	1.0415963585013306	0.9504626982047629	-0.9838107711776163	-0.5792979973238482	0.055126001500123444	1.1158740295577412	-0.47354186959842426	-0.31778639636179307	0.02296867923716587
-0.8090791959571227	1.1291922333853637	1.2690415978434078	-0.5074183473099577	0.5595381884920869	-0.2642761656122267	-0.5186848024374028	0.3995236717751692	1.065162352242582	0.7799107777416193	1.1784425195972605	1.3811102624239877	-0.015916225212140055	0.16933548449364008	0.411451003542375	0.3401173461036541	-0.7972719656024896	0.06956209726113287	1.552939911005446	1.2841222869767996	-0.76957664506975	1.2930099425408064	0.7070125855487561	0.3403818150237644	1.4800425296874438	-0.23701988354508252	-0.6482068665161689	-1.6205292868410788	-1.6279778218599694	1.3316684347199845	0.041285804604818455	1.0746653128174761	0.9453632302190765	-0.8433600245283696	-0.5801225088610596	0.08432092776965208	1.1325651230945128	-0.5585704770580863	-0.3387528326848283	-0.03756996087293067
-0.7261966993076947	1.1632316895816008	1.252209927293646	-0.3686070547597615	0.5319527680349725	-0.19177519920510858	-0.5543028102930696	0.2653647859834854	1.0201651983569624	0.7715011578039832	1.183266624746596	1.4286126247000595	-0.03083735002820705	0.15785923469442098	0.3837097258245847	0.30006690127469626	-0.7846600621839452	0.006911747507359534	1.5666219110671886	1.3049596384556525	-0.7265725472824681	1.2993589424568226	0.7522431079690169	0.27240980255847014	1.4336148529757178	-0.21165800174696106	-0.7175272362428963	-1.5897379328742096	-1.546580018204306	1.3014759880424582	0.1145128697006454	1.1077327889801287	0.9290929048215688	-0.73708070311558	-0.5344741824378785	0.07093197516484445	1.1309202468036346	-0.5486686686251596	-0.37783260695263887	-0.07852854883009601
-0.5730694545687606	1.16915034303798	1.2574047617470643	-0.32020349639949824	0.502218173661554	-0.11762079289257336	-0.5675466031147892	0.1908606867045795	1.0660753198235062	0.715109141773419	1.18331992977587	1.4305778888163432	-0.01139105579147585	0.1390857121510988	0.37424028191263625	0.35994941033211597	-0.7988028278319879	-0.024640989851640652	1.6080404264574646	1.314231511429956	-0.6997227374722241	1.3088033346094339	0.8028827487217894	0.2636275564276329	1.3795327053172763	-0.19086183728918785	-0.6747803342686768	-1.581864612344112	-1.5023637928864886	1.2657522528481955	0.1654371133421406	1.1793083808673603	0.8965092731925255	-0.6614572480644314	-0.5118291472609573	0.03827003290059591	1.1723942193275836	-0.4980998813427438	-0.3766159335549772	-0.16133828664239425
-0.4446565280615725	1.1955913341164677	1.281935695892458	-0.46935130759546667	0.46406783744553615	-0.08718759901024184	-0.5769413730930212	0.13685459730023694	1.1563251082346746	0.6962915247844556	1.169900388656034	1.3884956800120931	-0.025297220033394074	0.056069794033933085	0.3545053980169474	0.41044205116584004	-0.8593384033618621	-0.029556980080505234	1.628420939124787	1.3240032763895448	-0.6420794048698347	1.2626621936472684	0.8145656942111552	0.30446459580415264	1.3250934293048742	-0.1663869463703783	-0.6174167662576232	-1.6102174393848743	-1.4706877856928773	1.210166388408148	0.17781328926866755	1.2471299063282548	0.8887546988467007	-0.6187240137901668	-0.43008216703757124	0.008362853274220327	1.2314257316902415	-0.42981627501778175	-0.4221076017632924	-0.20819655069211268
-0.3804132663962365	1.1977136275281075	1.3330126264826234	-0.5619618168647538	0.43448406001026285	-0.07132588149024433	-0.5719573546467731	0.18356510864116257	1.2348929191494602	0.7232570574355519	1.1653916715965722	1.3403425680286425	-0.006841798849094615	0.029593722714023458	0.3740486144374554	0.4795116371472988	-0.900790550507882	-0.0020401185366650254	1.6316241969682594	1.2864875062465124	-0.6465519063887148	1.1762759988197016	0.8111351963595961	0.3495060177743591	1.2319216019116062	-0.1637606187870661	-0.6202258850862779	-1.592472759043447	-1.3985282473396987	1.171588490572118	0.1963120654101258	1.2784460662323256	0.8815658077358279	-0.5620656928533514	-0.4393429703015596	0.01848705793013712	1.312232708501297	-0.42758663485597526	-0.42513413043629533	-0.29615932372428894
-0.41030342612008497	1.1912845504058946	1.336015253988084	-0.5789931056726543	0.3713177430004783	-0.030410335178748027	-0.5360313765553384	0.2506351042567415	1.214691163253859	0.80387825223654	1.1484317881157584	1.2416873742543626	0.02685883380709441	0.03134565189298298	0.3950336776606366	0.5600980258144829	-0.9424312038264764	0.0903462702938821	1.6407123923255202	1.2779654712501398	-0.6872390223422086	1.108717329079635	0.8103191404293473	0.34634966068913453	1.1583590096888796	-0.21282104619250714	-0.602824505002566	-1.5498706320374667	-1.4050533146413724	1.1315264027807523	0.16455163462601735	1.2595461000393016	0.8705543953534667	-0.48414144545801785	-0.39305709904185926	0.03481181339070154	1.408081330282247	-0.37798847563645055	-0.4559278399058118	-0.3219108954237594
-0.3544093870608647	1.1994307643365394	1.3083554463119602	-0.6032561337444838	0.30525735747116933	0.045532873522453735	-0.4930721691178001	0.3400770360236925	1.227830883225136	0.9257115523568029	1.1234328399074958	1.1796151993025976	0.0317869217728353	-0.019655251781842412	0.37911190122811617	0.6185589997237224	-1.0161618512336137	0.15664237450065546	1.6038206386285054	1.2696551882520308	-0.7251866638394937	1.056589439630655	0.7616379088910304	0.2720247247152062	1.1393293919270362	-0.22910445707554522	-0.5206479531286043	-1.5780444119420054	-1.4244310389843473	1.152748732791076	0.12092016275899578	1.248533856515969	0.8454813178512482	-0.3586754842217469	-0.3456055891124751	0.0470936737612159	1.4999349259084909	-0.2321268682981899	-0.4545189782411164	-0.38671031260585226
-0.23998361271715743	1.2117469171345725	1.3074471412067494	-0.6002924248311461	0.208477110914329	0.013214446520000256	-0.5012997904875023	0.3565260451094089	1.3382974558048428	1.0408526595573298	1.0615801270846261	1.1375794895228935	0.014274198597535018	-0.058622427097287155	0.30440301494271266	0.673879281037916	-1.0846944109151326	0.2302570087185971	1.5497993226726228	1.2219020234237876	-0.7162483883912627	1.01538661366143	0.7294384442718209	0.20364242760805795	1.1174378535292002	-0.26337678680818033	-0.3957851002069601	-1.6324446360836469	-1.4242292615981826	1.15307222147822	0.1327478083460281	1.2645215646969574	0.8405842757290503	-0.29460881042341364	-0.34309721598518605	0.07318057899453989	1.5295941372493085	-0.0815020634353065	-0.48321363409213636	-0.4030214346756137
-0.1102481321403576	1.185789426185877	1.3511230117542856	-0.5835586267382402	0.1427915823819745	0.0013326961860525733	-0.5255501691642847	0.2763854137130914	1.531354907964579	1.154924450838323	1.0198300734268768	1.1327012330801254	0.052012775803302956	-0.05793770773602347	0.24571098938082528	0.7544292200859157	-1.1094691648315664	0.33406505688908456	1.5522285432967267	1.1447431338183125	-0.704219458313409	0.974630146676032	0.7288862808056747	0.15329286658271268	1.1206725388207466	-0.26461378405602665	-0.2380475368080913	-1.6246394485345916	-1.488847995189678	1.1928138663762777	0.13924721079149932	1.2629088992360233	0.7970613286005322	-0.27236588803058076	-0.34896169945408084	0.060983774308039605	1.5839779310583082	0.16605706180074387	-0.44362907860583495	-0.3832505219299476
0.01351590762321168	1.1768042206720246	1.3689928666549473	-0.5447602875476182	0.157810249818446	0.016286054478589464	-0.5534391197726618	0.2445408319983727	1.589669616384562	1.198677911646292	0.9558173963969505	1.0975911566407306	0.09597337884593202	-0.07243215030022312	0.21412030258953946	0.8051047289070438	-1.080339197922931	0.4062868406935382	1.588725578882176	0.9820313818274464	-0.7019172771765853	0.914374386472041	0.7532043933090434	0.13859549257120335	1.1464995314159094	-0.24214466746776778	-0.10632688882886243	-1.682858288590408	-1.5236540834885326	1.2115204975850111	0.09222924400514117	1.2448705487141054	0.7057786332911149	-0.2666281044868831	-0.4337592272046641	0.06330143405712138	1.610765753071338	0.4219464021847935	-0.45067614436750114	-0.3816676750964123
0.10994526884932507	1.1838999736026738	1.3795030466883575	-0.5498018319950774	0.18309389034146684	0.013681091251580083	-0.5953127713233279	0.23293491290278084	1.70217001523508	1.264302529994458	0.9065679914331536	1.0259117862817404	0.10287281148670471	-0.08855755367613728	0.13394675896790664	0.8469317827254847	-1.0591616700767512	0.45499339134725325	1.6346690800594197	0.8824771908620054	-0.7267070990730491	0.9053350821574945	0.7560709551526308	0.14653991333270458	1.1641604356634299	-0.21743982414966032	-0.08387281979394937	-1.777639187658497	-1.5781096831854806	1.1817921537434546	0.048908170064741595	1.326871113741875	0.6076963700384115	-0.2503703848959445	-0.4742865821472585	0.04009131154641985	1.6749627942446168	0.6342858893132297	-0.4306257985016201	-0.31478549764883335
-0.0010974020364601378	1.1996744954658243	1.4039225583477988	-0.6598855507267462	0.1933271794796157	0.016061204044642424	-0.6192358590809333	0.3054820016044856	1.7863634096526275	1.4724934846559958	0.8950130158164791	0.9421972141982303	0.016225922891240484	0.0038115873928827536	0.05598127120984046	0.874881449898502	-1.0260061958764786	0.52271003207117	1.6348754093789644	0.843653838087795	-0.7336311342162976	0.8592493909221635	0.6990517427301485	0.1103960481520816	1.2074974959082179	-0.21583527663181923	-0.07396280859197464	-1.8763781375787076	-1.6103064765441677	1.1504477624550211	-0.033353493194398495	1.3480427062230433	0.5702828018473949	-0.23248300631355537	-0.6038318606912962	0.0730226293896252	1.7374566626080188	0.8249247192195692	-0.3897524326689724	-0.2801673837867825
-0.16206933691635764	1.2533619015926982	1.3996516797952496	-0.7594815746184191	0.2353893358408584	0.06096041359457353	-0.7037581073812268	0.3258234195733205	1.7613738964705044	1.708691358768482	0.8531441363643036	0.8839862330556645	-0.045116564288275	0.05842502894286772	-0.010231078526097961	0.8289871640836184	-1.1001860162718935	0.5849859211771415	1.5828956547043767	0.8145674263371194	-0.7027259334379717	0.8290303539511525	0.676122373435031	0.05158575111655025	1.2889598819071693	-0.24060455366373748	-0.06508126627253595	-1.959709526855999	-1.6407568654632763	1.1214484027177425	-0.09147572371146831	1.3066337142683255	0.5270478263068672	-0.22149841827780037	-0.6251109357335067	0.10187221218072418	1.7781807818680235	1.0339994061580335	-0.34621581031523135	-0.2451457714027656
-0.21189396358826595	1.2914385787870504	1.3931399426785245	-0.748144315998593	0.28383430206493787	0.09709664529644947	-0.760304916513139	0.3184401759256545	1.760780279689492	1.8526586482373495	0.8270913033064279	0.8459294436231304	-0.06440705605499418	0.06603861156576588	-0.040737825812781556	0.7978312941836601	-1.0787483018805117	0.6017291311563072	1.5741106683308554	0.7782662813830581	-0.6932346501304573	0.8348614995206016	0.7227041336205591	-0.05940626518886309	1.301559398881526	-0.2616524343670229	-0.0755175216373353	-2.0711750838395493	-1.6383168219290152	1.0750231439678095	-0.2010096630643649	1.3116934336750856	0.4742406030846692	-0.24546693492877308	-0.6760200231813474	0.1272183920652815	1.7574843745555466	1.208425787232176	-0.2665117119781728	-0.23276293590044062
-0.2227460751255323	1.4033589546810772	1.364687802293024	-0.6739448002257817	0.3150051306597933	0.11150588670054247	-0.8069617746237132	0.26913119661915463	1.783181172858212	1.9076161572883545	0.784646063225223	0.7855062684298613	-0.1385668420061041	0.08965112481660245	-0.12895513783230653	0.768949682155516	-1.052762065619322	0.6309956037183849	1.66491636599604	0.7919248469473538	-0.7227983695567008	0.8517232118070908	0.7874468627529945	-0.07563673416197937	1.329381034499089	-0.25596422555840526	-0.09527910101124057	-2.160015737653596	-1.640838070392314	1.0226764812738034	-0.20968949489180327	1.3012927022518344	0.4196685313581277	-0.23070103630243488	-0.6727611703626175	0.1338799310577563	1.7784848382220022	1.3916869090662507	-0.2404399490758137	-0.15286070418422132
-0.20161465869001657	1.4476771713530874	1.365698955483993	-0.5738516333511179	0.37333194712560275	0.15117716784718743	-0.8509932531732838	0.2100344467158798	1.8903578060207882	1.9164964509333848	0.7439176892952323	0.7661360526400276	-0.20192873941534867	0.18087573871997228	-0.20382586501493805	0.7418666232753457	-1.0377247961587517	0.6060992795440628	1.691014919725238	0.8785999387558954	-0.7013777244963609	0.8730668016100724	0.8365747216081724	-0.04403201710409464	1.3666542773052526	-0.30841643701759924	-0.16622369887752386	-2.20961020989993	-1.6212839185400973	0.9473866150513615	-0.22343885202473093	1.2632884890530427	0.4308213645492275	-0.29739010612920075	-0.7195797805909022	0.13485183722674232	1.7987960312815083	1.524792266891542	-0.22950999635711716	-0.11442074499162899
-0.28501610124130256	1.4937447807004536	1.4150642927026094	-0.46258581783786834	0.42120256194123834	0.18354844115159205	-0.8853886161674318	0.14348819278829972	1.9253198306527062	1.8848775770195207	0.7052471115995225	0.7373893617937667	-0.24100548794120633	0.3235898660947542	-0.26308276849093	0.70997692583814	-0.9992996739278572	0.5792649281136338	1.6708825772190672	1.073298880203073	-0.6893313026857313	0.8922667354455951	0.8429518970968035	0.0267099072830971	1.3563219047009203	-0.32419115777352675	-0.26577531220474476	-2.2896046675941286	-1.595356428166824	0.8379851269311596	-0.2361292315115906	1.2113451405993012	0.4261377014708024	-0.3637400944099153	-0.7169668919166416	0.09131231641753285	1.8251757776615674	1.5886652021955603	-0.22379076941144915	-0.07510415790968865
-0.41954980121741653	1.5636912598541362	1.418310379513686	-0.4270616518423832	0.4618268171716725	0.1646973709564872	-0.8562319734838052	0.09213847153021053	1.9227437342000848	1.8956707885600643	0.7020388151500688	0.7169381915809117	-0.23666644937017045	0.4753558835785382	-0.26126838621676335	0.6843357345467835	-1.0062213324224514	0.5270294410743989	1.5850066200755255	1.256806138781889	-0.6639117784093532	0.935193377784065	0.7889007195775363	0.05572427446047874	1.3856011778380537	-0.3487011503311459	-0.356508180569423	-2.2824887322951417	-1.605098785539172	0.6998422590807846	-0.2669450019709759	1.1959225304987122	0.41347166562620236	-0.4561528827539586	-0.7018106860011133	0.06811236384426439	1.833985410443919	1.5523235164892513	-0.18001202476386724	-0.05262085988430918
-0.613804997901269	1.6201355196278944	1.4346388546247306	-0.47651295545768874	0.4530383455595561	0.18451824181459053	-0.8109525938729322	0.08656794095984174	1.9041775553424638	1.9290289143816388	0.695785468903312	0.6298341127397367	-0.2529014390071414	0.5866289882133364	-0.26088914762045423	0.6514963633580466	-1.0660881312763801	0.4916595015692463	1.5460928431248324	1.437598534539486	-0.7166022596004911	0.9967403111321476	0.7305056824882745	0.14663753745321373	1.3816670366126163	-0.4232764567447811	-0.4862572304520688	-2.3667977506259783	-1.6042252364145124	0.5183681513869374	-0.3366172714818095	1.0903300444602322	0.42018222164869395	-0.5064385381954035	-0.6884588248756437	0.045072907193158505	1.8333601517009643	1.4319111070241284	-0.18598954456717492	-0.03836133795494058
-0.7527945515195946	1.6069918091857094	1.4678220069551553	-0.5402064222075732	0.4754528480874252	0.18387788262089141	-0.7596898658189654	0.11019235352743997	1.897032863916985	1.9655739406809019	0.6926837825124064	0.5592162413989241	-0.29909988230597523	0.7000883560694902	-0.2653134427458009	0.6377645272327653	-1.1361552752837962	0.47380152137707404	1.5459413405793625	1.6420751385483263	-0.774466257139431	1.0587384681666396	0.7159754487857437	0.2006076354048359	1.341589405211438	-0.505738812228982	-0.5199643443639632	-2.331805919153518	-1.612546911689701	0.35212529722531033	-0.3734892052240192	0.9412122941110145	0.4968153849470287	-0.5961646152876868	-0.6480911464631434	0.025687115551807072	1.8809975522724607	1.3985872488584672	-0.10977367207396486	-0.0118820531316448
-0.917532658960794	1.6091937075983953	1.4849910415844862	-0.5317528296908242	0.49051434265681826	0.19038239852949976	-0.690694438778362	0.1256251976183013	1.8652468142990923	1.9800322821730145	0.665733648128411	0.48843739031681704	-0.3166501601174066	0.754030135161343	-0.2450198673616172	0.6045783887485925	-1.2419751963737204	0.4485415538636649	1.535714383541597	1.8670320082723713	-0.797583600278985	1.0921568691310868	0.6928119830173379	0.22357494097572223	1.3090963349719105	-0.6036372413616975	-0.5176938005352422	-2.32179195542838	-1.6148635401677052	0.2370507642668568	-0.4214143840688342	0.7667941729438004	0.548715435275525	-0.671034509846044	-0.5940275765830607	0.008894401152330016	1.8752101939258854	1.40557172013607	-0.06312009481681483	-0.0023820247249612845
-0.9176582635429493	1.5895301219314686	1.4504346772638008	-0.4698291759550989	0.47828504927730664	0.23442847222290758	-0.6768738721918781	0.019610665633426637	1.7887165867233512	1.8417643475397245	0.6551237262599138	0.39380288318910833	-0.26933863244004874	0.7336792875162286	-0.21099889051693035	0.6125501932164109	-1.3800169458053628	0.43568026146670624	1.538015293406834	2.0192905414259514	-0.8047727024496762	1.1156138107322604	0.6605695225750188	0.2492094955203515	1.2981597565762195	-0.6529130658160096	-0.48754220643569257	-2.292978042399638	-1.6435577574227356	0.150145001797151	-0.4881445249787131	0.6379341925014199	0.5801560540151176	-0.732463404892148	-0.5239223218478414	-0.02746446668467552	1.8478794141378956	1.318430197160625	-0.05519937209722035	0.04017404412696683
-0.8775642860311175	1.5372906523260412	1.4070652940118284	-0.3695530640352059	0.4706009109349008	0.21917479155614025	-0.6242346516820574	-0.055286854631771444	1.691980220005738	1.7215797078902504	0.6527361051569968	0.30729422849837207	-0.26427828208233695	0.7837461105817546	-0.23224195422127494	0.6411061142595307	-1.4367492592190356	0.43069088865484506	1.5844748778462592	2.0779562359577386	-0.8548178954380102	1.1366270286732036	0.5753595658411804	0.2313288358145761	1.223660657312997	-0.674390785941014	-0.49312332313545654	-2.248255870541722	-1.6636493872898999	0.09210496486010875	-0.5255162633043772	0.5994738211346688	0.6086596953120569	-0.722778629449593	-0.5239237734526607	-0.04524798212810129	1.756028104649652	1.2739978669429193	-0.03894275848442022	0.13952863712414268
-0.9703441625963608	1.4900597156723046	1.3838561701720948	-0.2821475497674383	0.475755450375288	0.20193553357056576	-0.5862218046173271	-0.08539688980725949	1.5843652622158315	1.5921985469761633	0.6198146969728229	0.2848351168202425	-0.3059634902326311	0.8534994153389546	-0.254934743227424	0.6585285363163524	-1.4617719527828366	0.44658002999436375	1.566407692115729	2.127248955765389	-0.8840062153685351	1.139704200796881	0.432167014165481	0.28272430806643284	1.2428600065318343	-0.709222625004287	-0.5125174178743012	-2.211143994217326	-1.682860653428643	0.01629122209763903	-0.5469930293964292	0.5614158031487305	0.6483508317630212	-0.7316631173082555	-0.4898141085754945	-0.07977213448108905	1.7107442831489816	1.2335602242906334	-0.05811258706357927	0.24843488317143553
-1.0228646615564398	1.3854291189385293	1.3687714861503504	-0.2685173429507822	0.47652357709194515	0.21749504445433346	-0.5907537556531001	-0.10441788859085496	1.4291469975418092	1.509125292108567	0.6545595813667594	0.2621283534671111	-0.29765384268408834	0.8149994723414409	-0.20693154842535816	0.6412842710716665	-1.473758303870738	0.40698125427985704	1.4756278888362178	2.2270827211529385	-0.8470031274411216	1.1769598048375094	0.3570196500587014	0.23090099123819335	1.2199451855877093	-0.6775028637550448	-0.5085011614712678	-2.222191044073602	-1.729491965338116	-0.09421906188744211	-0.6790075797409014	0.5692903702523335	0.6810969586742621	-0.752813673338299	-0.5230050527626935	-0.13072303552395315	1.6410639399831077	1.2276788102658842	-0.02621556225861858	0.3144505877642379
-1.040855963438067	1.3420950627876003	1.3489835368085585	-0.2094180169548535	0.41424525083409947	0.22245210294789014	-0.5958082961753058	-0.08443818498277138	1.287014601527704	1.392775301150995	0.6995978890178769	0.2087755146854478	-0.3340654383184898	0.7828154862115196	-0.1960835417259178	0.6240406257184625	-1.4526924389165914	0.41443743897775126	1.453485874902226	2.24830004670825	-0.8432249131616347	1.2030445878308218	0.28704616181149856	0.197528886393627	1.1654555391991819	-0.6475448533425877	-0.48151741080323757	-2.195722173183028	-1.777787354088646	-0.13500147992134476	-0.7424396184708304	0.6352585868636238	0.6266138988685137	-0.7921967543699665	-0.5270797074897213	-0.18083029170674644	1.5863155071631343	1.272089328617008	0.0019927051519726354	0.4389166892552274
-0.948317720242257	1.3279600602263557	1.2740759557456218	-0.07754143727071965	0.3663254075583389	0.22356251303909289	-0.646047538221034	-0.06068371054306067	1.1834259685288444	1.350972342668737	0.7004563220934841	0.18511804150527444	-0.35735410832620806	0.7394806487898269	-0.19232758072927042	0.6261928889464777	-1.4548201573141546	0.440582297810659	1.4424805265143354	2.11993592919411	-0.8548730616721485	1.2184034223237428	0.24328793639191254	0.13686055331530736	1.1407551958463402	-0.647025039164392	-0.4289457730724194	-2.1381371282996886	-1.7588619981871187	-0.17619355722637248	-0.8455141545759295	0.6859661989971633	0.6633668100461592	-0.8522210799224661	-0.5568506707232783	-0.21384005605226789	1.5311978630561893	1.2406942626533706	0.02173256199912771	0.5425850482690555
-0.7278558114769985	1.2799622078935755	1.26360166075083	0.12451044895322087	0.3849212811015089	0.26971016211892357	-0.7307806101220389	-0.08124606545524886	1.0362791387780836	1.3013572659679276	0.7065664110740654	0.1230425299822824	-0.4374184625633104	0.6438746758328067	-0.18760471725278682	0.6494871710842448	-1.4291208826787285	0.510048782302285	1.4786892372904878	2.0325222329353965	-0.863371352765183	1.2087838107910334	0.2120672804891433	0.19256188103413402	1.098165670178817	-0.6350183970111776	-0.4141229508526866	-2.1356193769770226	-1.7261316134952343	-0.19016765935221877	-0.9502464994744594	0.7069333628502386	0.72519182819106	-0.8914318634205707	-0.5604303282070136	-0.24382698536389363	1.502519404917299	1.2410915502232545	0.016494375690170093	0.6498570931254715
-0.5131645005544936	1.2089620059106576	1.2004405272495484	0.30842755574612213	0.39091018191399285	0.2786922941319569	-0.8132046616343004	-0.08898623511613371	0.9313542418439062	1.1905660122364055	0.7165089095551885	0.0983872681916927	-0.5266609787034586	0.6099049661864108	-0.21666308917252408	0.6634037348713776	-1.42882767753642	0.5153789668385278	1.4947786220768573	1.9442983184870453	-0.8619222299806355	1.1935479339080926	0.15778162102397886	0.25072615732044595	1.0831480528754622	-0.6046108587134512	-0.37406352913689933	-2.098467888454346	-1.7141467799642292	-0.16398779223927334	-0.9330444715156243	0.8304159406152823	0.7604458174439295	-0.9356516808144161	-0.540591245145283	-0.2817931760386322	1.5152200445753643	1.2958891910387509	0.03925673963827758	0.6946713507868857
-0.4426630216735	1.17802003653952	1.1101394607873754	0.3613346624918107	0.33698601252076976	0.24089939029061727	-0.9080762446192159	-0.10743897352117507	0.9148281510374874	1.026755634040889	0.7395033665584442	0.0735471382296398	-0.5407732007447899	0.6347066816930214	-0.2613291751799298	0.6868133168249317	-1.3713733974885538	0.5374422866268624	1.4517725229204128	1.885256300775323	-0.9014347088023659	1.1821387627037683	0.04398870055787617	0.3806848652737342	1.0751311658789047	-0.5677000396550851	-0.3141020078826649	-2.0825374467941336	-1.6882634441817193	-0.12201738770072208	-0.9321295473389659	1.0111296653248079	0.8076762081270215	-0.967912670998728	-0.4933698145797156	-0.3497661248477324	1.498255757547612	1.340913557635107	-0.017512022796860788	0.7583596347185384
-0.48892157258874686	1.1766544933570167	1.063140109797065	0.3442841454922694	0.3174019778992655	0.2242580231321151	-0.9889431169854541	-0.148920557592856	0.8272834517549823	0.8552962281335759	0.7832445851638842	0.09738114205770633	-0.5501084292747838	0.7006082000265106	-0.31295324439382766	0.7214847153017091	-1.3323711101802322	0.5480670782803126	1.3500462249098995	1.7825832612466193	-0.930597463892681	1.188129328630804	-0.014655643545438446	0.5083140649695049	1.0402495849223257	-0.507120325289742	-0.19171074281308925	-2.043662035402319	-1.6541486620703623	-0.10530105585663252	-0.9056268531388596	1.1582389007076501	0.8252026830609698	-1.0242098563051953	-0.49001849453401325	-0.41598488593493776	1.54178153892641	1.4142621909784703	-0.049825738650141525	0.7922376795211626
-0.5395340011488126	1.1703767627732877	1.1169982650298145	0.30976570405176795	0.3354888187029715	0.09104069969854119	-0.9849451973953972	-0.15223531058307627	0.7893358102329078	0.8038768395803718	0.8251534433880152	0.14728216775517655	-0.559918838915005	0.7716159915551414	-0.30474988809343634	0.742518873093468	-1.2792623176468738	0.5066449764653271	1.2769283500304913	1.713832667168954	-0.9827053358306059	1.2294253609502266	-0.036421187690241566	0.645517986716652	0.9941791917339643	-0.45792979906296616	-0.041820426530589504	-2.0358837841480932	-1.6562571476262318	-0.14157468374661758	-0.85916845985202	1.3158371413621957	0.9059622837217299	-1.1048941723501784	-0.45910003769101043	-0.47452339076299055	1.6187146548967504	1.4973965624647354	-0.01664155944026889	0.8039913533568461
-0.5706230006468982	1.1616687122009535	1.1775636246379313	0.29394408426900037	0.3136883874532627	-0.0023530507357807373	-1.0362806946601142	-0.17761174068765112	0.8443737289745797	0.7367454743857783	0.8907219609598886	0.16656365678036308	-0.5843085495403874	0.7978808482655755	-0.3133097552075613	0.7816563417466712	-1.214000400093317	0.46532174884199173	1.2654152575959636	1.671369932238936	-1.0116958646289786	1.2783137526094552	-0.06733471881314337	0.7671873167807609	0.9524701927600105	-0.3919779981765617	0.12396510946137274	-2.0352262216566475	-1.6562690479227502	-0.19966723651481874	-0.8624008755482866	1.3965283580258094	0.8907817304386185	-1.248765920987823	-0.4649630695550867	-0.5372188830696393	1.7129618370088178	1.5269781275211394	-0.07454436083851437	0.7644041712852464
-0.5464733434104764	1.1501294359368466	1.2014433850716533	0.2656363760413887	0.2214619187603813	-0.10103648988403699	-1.1001761612759617	-0.20221867040259145	0.829067432988216	0.7952190716824011	0.9632045850372322	0.1295580292660645	-0.5923204972182604	0.7800927378820985	-0.3248459959374942	0.8340809363754496	-1.258909534322608	0.47106123994673477	1.321393035075498	1.611179286313829	-1.0135472972673594	1.3301469897255533	-0.0924687830649754	0.8114496195217958	0.8641223076417338	-0.35064247711200086	0.17791894411963885	-1.9941261892094375	-1.6845428052483769	-0.23876634582126863	-0.767425694964581	1.4341828401081413	0.8231003656855764	-1.3705775204562376	-0.46007043551253446	-0.6288061966261236	1.7969408302946401	1.4919934515143165	-0.03134102626858714	0.7271819140005743
-0.655370028919891	1.1652018928979841	1.1902053312487013	0.20125125430425053	0.2235779869731581	-0.2685699928702606	-1.1466380797557407	-0.25527768937279766	0.7855369133056418	0.8134617764908434	1.001308796796901	0.09180919825868765	-0.6036511579450028	0.7783338962250111	-0.3366172882559959	0.8909234976015956	-1.374511316862907	0.4551249945477486	1.3690046750060267	1.414603784054466	-1.0713547830542567	1.3507284202686507	-0.1020388177511499	0.8732253805691459	0.8265534074382576	-0.36409903693862117	0.28494585770649244	-1.9381478150883278	-1.7156356979125593	-0.2595386597921203	-0.6519162581190494	1.4603727636982637	0.8286282555330295	-1.4851553802755502	-0.42024507666042393	-0.6470204779119013	1.8730074999630446	1.3441697577176837	-0.008487925601056262	0.7224602734014328
-0.7064251825418119	1.246586519918205	1.2543765894600951	0.16866015229167441	0.2135875667627008	-0.4376153986970183	-1.1857691679292475	-0.3408180238059619	0.7590578478042446	0.8252635467754856	1.0518430750704995	0.10366032063870818	-0.5857772095349414	0.7880548886150611	-0.34103925590744705	0.8999287851494104	-1.4129436431513518	0.3986035590124691	1.3621905001314634	1.2718565384355567	-1.1145997285466769	1.3370801818652684	-0.10483766143379465	0.895933654950093	0.7942094191887352	-0.34603924930536334	0.4245094832497439	-1.9251724434197892	-1.719197591381017	-0.2972125913988341	-0.5471013045697805	1.4305069680015887	0.7967960952602242	-1.5049172181850774	-0.3591513846417628	-0.6515223361457044	1.8926957204175956	1.2352849197410705	0.002778198013771728	0.6759560069066785
-0.6999211036836586	1.3033074506201099	1.3116359979637398	0.08486484025563604	0.28189508328823565	-0.5908744574837972	-1.2595359745045394	-0.4192501210374707	0.7595913514935086	0.7992776717376804	1.0627661639859833	0.06651801202223381	-0.5790806814180113	0.8396091745667127	-0.31904559350961603	0.9179527499010666	-1.4161962751354373	0.34357188633678987	1.4032492803174321	1.2339574241577396	-1.125557626371513	1.3183082855526833	-0.014659157597081673	0.9617486820330073	0.7703534361219594	-0.35845626379089884	0.5217915674733825	-1.935197498560446	-1.786601275025315	-0.3239971754965737	-0.40766961861243445	1.41206182963838	0.7917188109308099	-1.518010452355587	-0.2983610780302803	-0.6295010997630763	1.9386825293532133	1.2387374266228826	0.004142693754730408	0.651314281381023
-0.7837277142831256	1.3790301500200475	1.3068941422532516	0.03784317160572363	0.3546541893913175	-0.7738215135203667	-1.2954927441186084	-0.505038647170475	0.7695300493291974	0.7689212458739663	1.057270193363501	0.090910453753733	-0.5538678841902177	0.9222760125383991	-0.30742469091678354	0.8728563884027436	-1.4549426983330873	0.24071258042382268	1.4560008375462932	1.2340809929630918	-1.1441163548462163	1.3211324030549227	0.11082580342830964	0.9648174293511576	0.7663646872020244	-0.32531976193553724	0.648336397955038	-1.917929749086308	-1.8747217021315614	-0.3247351459617522	-0.3759594649066025	1.4139154341186844	0.7351893088339054	-1.5679243586386178	-0.25206170684576434	-0.649081423398604	1.9751361428295322	1.2878172424129928	0.07477264377046133	0.6351023929190548
-0.824109711807108	1.5207954450754677	1.3328427142902994	0.030524714290003564	0.4183927817285615	-0.9069857877314668	-1.3750099603743575	-0.4254346989419715	0.7134946289713303	0.7358509649471039	1.0689306685172815	0.11030554001420163	-0.5436819062909422	0.902795625102031	-0.31995522849428853	0.8170950419007633	-1.4086620316137919	0.14609814741385374	1.441186904173936	1.1778307877377412	-1.1105160817025723	1.3256069272131117	0.2714499161121378	0.9009293993516758	0.7634235943610912	-0.26607215268764245	0.7338579462869701	-1.9161313552844041	-1.9582343905591468	-0.32698027674412194	-0.337535615686269	1.4420269572497912	0.7074095479707145	-1.5993169692537728	-0.22922201146261095	-0.6351247174273704	1.9486512341014801	1.244501991362373	0.11615849390630037	0.6339802680342375
-0.8087946580522013	1.6592427933990888	1.3730622407662199	0.06442218619774924	0.4809248990064548	-1.0118487655705428	-1.4397058511771026	-0.40868195332506235	0.5802176027099752	0.7672248272565313	1.0712105690402072	0.14759560076014644	-0.5638979829773672	0.7668156595216031	-0.31572830315516487	0.7606811976240685	-1.4554190066048058	0.06217877423075324	1.4772100928908425	1.094495283312932	-1.0576076266106942	1.298220890330909	0.4032391983031647	0.7056991233995059	0.7688700404811372	-0.23397121282223626	0.6335504398004099	-1.9609311670509484	-2.0564357160203164	-0.3750816104611433	-0.34479390539378263	1.4081225505793638	0.6274380216990417	-1.6225950552282515	-0.2820611526778378	-0.5847191345623215	1.9035171546398	1.1480062936042517	0.23128959627258863	0.6497414222620984
-0.698904701455979	1.717680258815498	1.3868878746200604	0.12600494922342426	0.5185202729690431	-1.1215538329324992	-1.5017941579660932	-0.3946115882288308	0.4999630810585408	0.8274674588817573	1.028749781658797	0.18696371001211282	-0.6110399454507136	0.6658307545099359	-0.2740788793366745	0.6785456505502407	-1.5192928223359914	-0.012233669754866144	1.517214981774546	0.9448473798848764	-1.0539666551575984	1.2336608818200443	0.5027882287057356	0.5612016505621557	0.7997906239690827	-0.2252708918482142	0.5036814211484025	-1.9315214865600776	-2.060425122027869	-0.3721106923889432	-0.3738199453454961	1.3507325021343766	0.5483948814423827	-1.6211918641149157	-0.2981503050105593	-0.5240605682921563	1.789205682372209	0.9720826836883123	0.28035481566413434	0.6404569663193511
-0.7302822184101053	1.786237900181805	1.3333797158948046	0.16107319676866663	0.5676791041738036	-1.13166695697551	-1.6100544560887304	-0.3530205968868186	0.33578971901255816	0.7390307762236481	0.9977828912146851	0.21136007990548178	-0.6528333284712616	0.5882420277854595	-0.31342526773692553	0.6008159697920374	-1.5323189590636932	-0.08722121551500366	1.5811862460093284	0.7933794062473541	-1.011415996904572	1.1301859552520823	0.5391923243560417	0.45523181351289893	0.8041211275357624	-0.21830486993267034	0.365945970652623	-1.8826384493948485	-2.018720285889952	-0.3693910523083256	-0.3860583353817491	1.270886493638098	0.4736803271159326	-1.5989117254548342	-0.33187471396875334	-0.5383816544337499	1.6544812839041196	0.8751507485985552	0.2757942346755675	0.6772533286617033
-0.7482685458528351	1.852658395706845	1.3293054784105722	0.18355339729037617	0.6382570930764218	-1.1288303889599953	-1.7012523725075668	-0.3222799234000813	0.2019807319646269	0.6471752064324995	0.9219764764577929	0.23114885790710132	-0.6459172535427571	0.4852102611946917	-0.343044235018802	0.5172133131482197	-1.5679694385289824	-0.15630646745757198	1.5802633456367945	0.5934282288963334	-1.0015372044401865	0.9998568569423604	0.5626309029669108	0.45943379063610407	0.8474591665414135	-0.2363737325225293	0.18844999279470614	-1.882411867620688	-1.9539359473230302	-0.35296407087878645	-0.40370455168700775	1.2191894055562993	0.44748836145046	-1.5249450834864267	-0.2995068297139448	-0.5363655537716594	1.5568506175523016	0.6840739675710605	0.3369133341565409	0.6917578971097236
-0.6878099616614983	1.9227523001892384	1.3111672123643578	0.18864430684234143	0.7769184956751181	-1.0969806938716455	-1.756350082250663	-0.28812036977655425	0.13545858275130054	0.5404717001298815	0.8890228631517662	0.24955869727878466	-0.6353499482769602	0.4474770912340008	-0.3236875656309078	0.4446077793645024	-1.551148444418888	-0.2780723453429943	1.5456459896241577	0.4485103287085021	-1.0270024763253627	0.8779581080360307	0.6116015515069165	0.5150773870633325	0.9120985988888686	-0.21607680689920988	0.13710104747549365	-1.7899649192752456	-1.8432226613285394	-0.3564248541264969	-0.4648012868704824	1.155431915309237	0.45724819967548525	-1.4312041981860752	-0.30088527365009865	-0.5056027706653172	1.4885785353943237	0.6324857871240366	0.3018885760436646	0.681299371156646
-0.5218019918947059	2.0052007044227316	1.297866454102129	0.279556617186223	0.8039761312435655	-1.0307761338823442	-1.8050471709733376	-0.19457626068020822	0.19011127676335313	0.459271445900901	0.8598272544095863	0.30025992031188503	-0.6099839266009102	0.47873301317077016	-0.3258023084111114	0.4092828912866387	-1.4636424863258395	-0.38334304660144536	1.5146095090773737	0.3888931543755064	-0.9884776076464892	0.789654296997863	0.6624265316570985	0.5722009808563412	0.9468240794238862	-0.19092986556577413	0.0002223332662773081	-1.6409923146772591	-1.703395524434356	-0.3712819826490262	-0.5513561691676303	1.1134519126601492	0.4362391680024264	-1.3839023225118576	-0.2790653306523163	-0.5139629447352708	1.404665840110496	0.7024348852615712	0.24295039726430967	0.6373971874748352
-0.28840952665993624	1.9465377343708883	1.2706323927844896	0.23347751230554267	0.8762437617892772	-0.9973251204743756	-1.7927216228887013	-0.12306319621550066	0.3428829386032268	0.4162324780711133	0.834913816352452	0.30107664669008405	-0.5786434331180047	0.40010728671819595	-0.34237334066882075	0.40191982025485284	-1.5105383315329033	-0.469816789804648	1.5093490503553384	0.3317305198998195	-0.9739688880682451	0.7211523479137543	0.6910034913930305	0.6324192757279763	0.9976513697681142	-0.19601394570004138	-0.18580531225276267	-1.52686909608672	-1.59544771017714	-0.34644734114758485	-0.6296838527531956	1.1079528860352494	0.4435674002042599	-1.339478504838274	-0.2594333915982627	-0.5813866913703493	1.3685299998161544	0.711187675722776	0.18852433361622006	0.6302019271806998
-0.051251908623839014	1.7563906264239637	1.272898180830324	0.12532371405877324	0.8509163990704225	-0.9526943457878969	-1.7396929549412359	-0.08258725571558825	0.5506162506996184	0.4546510234149263	0.8856835251720133	0.34465463327627627	-0.5497215457929132	0.17748365769356084	-0.33191796717794986	0.3624007464048845	-1.5850313283991038	-0.5275101189229351	1.4799252089415222	0.18865441275575778	-0.9897894876046444	0.6600106938387909	0.6236113152591678	0.716623276410903	0.9931972916744115	-0.1717691178676051	-0.35106650508595433	-1.3819320238006871	-1.5142647966872027	-0.3953551756911266	-0.7231513142284698	1.0799816396706352	0.3889960217169769	-1.3024303999814506	-0.270420588473527	-0.6234743897293948	1.3183938504108421	0.6453921801786158	0.13403398395606098	0.5970186720818317
0.03297628567217041	1.5443880934579188	1.3052883967778246	-0.08423079950395004	0.7898067343699712	-0.8550193636622957	-1.7226643765257947	0.03551655963586352	0.7885163160049377	0.5438229352885665	0.8975538888785615	0.37771181919333624	-0.5185257964177767	0.0189364991659215	-0.2824460083376256	0.31947400509609103	-1.6041516775779041	-0.5283302837230714	1.4162704842017801	-0.0318687239808038	-1.025983919270671	0.6104375727691342	0.5590225668065372	0.7591633888896012	0.9738260744352288	-0.22569929372154088	-0.5246969068013712	-1.1703528151678246	-1.393207907678787	-0.4522245884174712	-0.7575740572017805	1.0778149622804996	0.37000140468133064	-1.2353942540030758	-0.3064266298862782	-0.6584685567284981	1.2591863054221974	0.5865780399311177	0.052273889730511926	0.5403657163028812
0.09062269519391926	1.3516767668475498	1.3327896395356436	-0.23897718274909194	0.7491806192685513	-0.8099085225010659	-1.6714427680129975	-0.05482256610202836	1.0463338523761325	0.6565684497888188	0.890936291598431	0.39941826192809804	-0.47703166800793584	-0.05933579484012911	-0.2166477394821916	0.3318725786203317	-1.6318540404152677	-0.5294518036707182	1.387337178282234	-0.16550234894771815	-1.129354677901682	0.5411568884015223	0.5104259308785053	0.784171419656297	0.9484211426220188	-0.3008043484783961	-0.59903900994031	-0.9749719851043386	-1.2568299482369754	-0.5047149110541402	-0.882829683424697	0.9451548103261805	0.3459519642682464	-1.1825512896494768	-0.3191196075843884	-0.6785098493873986	1.1939284962169983	0.5591059939712725	-0.03371323481908611	0.5030800589107335
0.15984959846846564	1.2978693277428899	1.397074276582447	-0.29850086319005176	0.7013805400600086	-0.7721924095834057	-1.5629264698037828	-0.11157004917499273	1.3567716741556497	0.7103601934963182	0.9051132083425409	0.41999322011665274	-0.4385596586125189	-0.07586609022196447	-0.15056970826468347	0.3281477746789448	-1.6576921492464565	-0.561350672741993	1.3531238440096536	-0.21785718800344775	-1.150977150647893	0.4689469031035377	0.49188636532103625	0.8952064305815062	0.9063370633875432	-0.33111464818031944	-0.47924364297439725	-0.7946190723754573	-1.1329554170404141	-0.5964389924664862	-0.9411911379159837	0.8520426698603455	0.33468405336023316	-1.0988491478446334	-0.3133901233636632	-0.7299756099009904	1.1770625131232395	0.5724657622526583	-0.16939575318671318	0.45754799861550677
0.24999679055563143	1.2864212424037578	1.4167187752028845	-0.32022612503127823	0.7208651297048035	-0.7476752620926107	-1.4653262133201632	-0.18144814143443988	1.5689669180577275	0.7762877293917197	0.9047200837516423	0.4618418689350185	-0.37953094212698335	-0.1021155858698907	-0.11632521246457553	0.34049804625885227	-1.6833448376430549	-0.587218338039072	1.3305208998160363	-0.2447354673282136	-1.1335284744454754	0.4218104124622662	0.4818307393300116	0.9753360453598106	0.8967065339387188	-0.36920389580413376	-0.4082479492018475	-0.6539789729100274	-1.0862611963464661	-0.6309541820476976	-1.0114823494054914	0.720508767396997	0.3291660075102504	-0.9900052121042677	-0.29212266116000396	-0.791673911734406	1.20438300529023	0.5885909636185285	-0.24196898329743027	0.4037883524774591
0.38512816936525035	1.1759881904960818	1.4626018662830709	-0.3042031281789493	0.7091169059045009	-0.7541796663949312	-1.3848814007259942	-0.2874582733161769	1.779143075920032	0.9453196865541296	0.8573818861916219	0.505532731015909	-0.35740545854295896	-0.1909731880497358	-0.036713758443322496	0.3336051009275657	-1.7532506335741875	-0.5232420367195624	1.2472528131490008	-0.23389678402777783	-1.1419029778911762	0.3906929820372546	0.511366900770247	1.0494865720633295	0.9333964949510001	-0.37654806627715043	-0.3546807376654034	-0.5560084996364474	-1.0784701844824638	-0.6911200320626113	-1.0621499278208348	0.6186813156837732	0.3126003621886128	-0.9072858554308649	-0.3108599761640881	-0.7750536020494041	1.2089815718768928	0.6167594313185221	-0.316274830843783	0.37129404375446934
0.40558306211074013	0.9902816129496937	1.4630895003592452	-0.3034445159306035	0.6984642623560894	-0.7460257689913687	-1.3229465702177574	-0.3954835230194734	1.9031736667102706	1.0988348469092057	0.8815623800962327	0.5436371198315845	-0.37331424729663354	-0.24336759611168368	0.09031103867100808	0.31242985583433863	-1.8432989516038858	-0.5156968530575458	1.2036660374911516	-0.2028189626854898	-1.1254351842420867	0.379879266194416	0.5931971097259728	1.0263383497913576	0.9592873457244286	-0.37328472073859814	-0.313929889948033	-0.3990286852781784	-1.0840995860706646	-0.7377612883588449	-1.1674381384697492	0.5182710687606331	0.30903905346973437	-0.8422912284681703	-0.34304350660687943	-0.7784150474498847	1.224978822530716	0.7141838471958881	-0.3767939472590486	0.36641971725529265
0.3556168131634279	0.7802250709403369	1.4692403972029133	-0.2924653414109378	0.7070099045627737	-0.7617441057685888	-1.2154309236066945	-0.5022863205397078	2.0266254185212174	1.2241711584854071	0.856300238305927	0.6114500193928399	-0.37721806814574493	-0.32454633115297277	0.11709072054943948	0.24341586172105184	-1.8514531042777584	-0.5089787058466941	1.178559697492044	-0.1616415539597769	-1.0337959962317496	0.3987853922634783	0.6310284333363023	1.0246241355627288	0.9782309041469656	-0.4022909067008724	-0.2783323045720251	-0.2906899567780437	-1.1273970299103557	-0.7728640623345143	-1.2568171391283702	0.41287650747487403	0.3011512385384211	-0.8333565675677338	-0.4123994429345152	-0.7584254988193848	1.2010669621214753	0.76621761291737	-0.4553491475156736	0.3891394512567017
0.3475436719161094	0.545158248642035	1.478788787772777	-0.3116587898402667	0.7086141595289648	-0.7871314924171413	-1.11087176925524	-0.5639454834458002	1.9246252739718013	1.2991518375242967	0.8239640749223275	0.6733878914368161	-0.3896880686496803	-0.3774792724646569	0.1598822590825162	0.2052331499295393	-1.8671891673207361	-0.4831613587684352	1.1698241143441026	-0.15292979872146076	-0.961865954505574	0.3804176491354517	0.5533521605545737	1.0366223691260337	0.9769073091212116	-0.4413211065368804	-0.2672633231281239	-0.2925796170847835	-1.1666929316853838	-0.8019361645121948	-1.342952600843319	0.2910373407634203	0.25337687687395116	-0.7706388869705787	-0.5224847975955542	-0.7702120219106263	1.2288081036804352	0.8393995412804294	-0.5085724358459878	0.3927425321732767
0.22032575486520675	0.5091517106649233	1.4378753832713138	-0.2653585880684849	0.6929577190834728	-0.7158370624518958	-1.0674859775208685	-0.623220152813533	1.7684063767913891	1.2479495314558477	0.7787836205264785	0.7681970361223589	-0.42687318029964294	-0.3628811427285343	0.2965266221749677	0.15648537964138431	-1.8702950646592797	-0.4308045870885534	1.1571342342217614	-0.2199946755816624	-0.9027882998156013	0.35352282559663845	0.5197780172682316	1.0350803359425254	0.987435314537089	-0.4443602595548234	-0.19293841893802663	-0.33404455710254594	-1.189872688499213	-0.8451838988412934	-1.4990894763753517	0.13696023762962067	0.2637568869396508	-0.768350775724864	-0.6574888360615669	-0.7147675927837159	1.2343096947770305	0.9379159526783113	-0.5746796877861771	0.37309680050016736
0.02853800423536415	0.648363192175262	1.3942045656949484	-0.21292834866933003	0.7174590666012731	-0.6289133024486037	-1.0473378149185155	-0.7029786611354352	1.6062287693914439	1.2369359973934624	0.7240560132832918	0.8309821961171544	-0.4712476507608573	-0.33243061409990726	0.36361468396357066	0.150509129834748	-1.8579869642721083	-0.45133430953371256	1.1144990262642085	-0.24653542952298993	-0.8624617826608615	0.3642561387162192	0.53303285754575	0.9977005906690642	1.0315531991645974	-0.4664749146197595	-0.09445641581756678	-0.3145331727178381	-1.1840899190329506	-0.8501713862499847	-1.5826339629944646	0.028625185600107822	0.27405343099862267	-0.7560873264759933	-0.716283186046878	-0.7062392825622219	1.2376051627037878	1.099023073223291	-0.6344993892452655	0.3654541909834492
-0.023780408144513498	0.8001989582808966	1.3358106198348432	-0.19046004285992302	0.7273139417392088	-0.5907444448551986	-1.0206000739393317	-0.7725659039892874	1.4623869073307525	1.2649104775931077	0.6664155082945455	0.8599077839738796	-0.5170394091021283	-0.3279563206180876	0.3698687226907833	0.1708053688054742	-1.8552403572971368	-0.49363641492931976	1.0973707057124973	-0.2381462309923716	-0.8017466326795304	0.34547804891654843	0.5403830909162303	1.0072161254861802	1.0562646311618529	-0.4367709310455158	-0.042513522333033474	-0.353629144829674	-1.2379178791287782	-0.8461141350424575	-1.6535246433641908	-0.14095227850801603	0.3070542540134445	-0.7536751610061131	-0.7450220582541012	-0.6637745554925404	1.2577346077923068	1.1772793765475726	-0.6980711287177787	0.4058822588265188
-0.058872462984187614	0.8027835195352969	1.291671239794726	-0.22193801284076917	0.7510874171229753	-0.5243097295097007	-0.9609757765788768	-0.8189387591804325	1.372475255060666	1.2438981890836405	0.6102186811819816	0.8625245077063134	-0.4844401236320621	-0.3640592978201892	0.3855559200119363	0.21361271901469459	-1.91831476277546	-0.5266377406582918	1.0959577286044955	-0.2992109857962467	-0.6787622595356689	0.3664033643844169	0.5284188546044886	1.0460733360512298	1.0747824286089291	-0.3850255810861839	-0.11173605457408169	-0.3521023322591767	-1.2505463166209514	-0.857567588951728	-1.6657275873187103	-0.264939483094057	0.28104752187785	-0.7669586116536766	-0.815587471716954	-0.6545425264848099	1.2585816219212451	1.3358391826738871	-0.7350471181058557	0.4323502946001111
-0.15852303455431127	0.7258348633693629	1.2220340753491	-0.23328554106294744	0.7605015621209399	-0.432098150560153	-0.9416451639709844	-0.9238272530068457	1.2580963220930197	1.1967997139881894	0.5345666289056961	0.8913552044238889	-0.46499996076449535	-0.36978769404687656	0.41812042188052584	0.26037162946968084	-1.9522212239550918	-0.5173877225428	1.049817501458615	-0.4024647987101041	-0.6452090795187273	0.42995247193314795	0.5528134365388279	1.1153116388204203	1.0785358464154344	-0.4029502460884678	-0.26255041296235704	-0.3056823815829879	-1.2786575226321457	-0.8473197617697495	-1.7136509864439422	-0.37058577391968467	0.25078111179434226	-0.7756506776268559	-0.8598962572131317	-0.6123492958604363	1.2695573704584366	1.4045356564734344	-0.7833720725359947	0.4560284373396266
-0.3156805199434083	0.7024070963630703	1.2267105330920114	-0.21367906752650506	0.6954589677395888	-0.3162251689544897	-0.9074887013853241	-0.963088930692123	1.1738215245303976	1.1449046879907745	0.49833808786362094	0.8808051318497366	-0.479886268162808	-0.34959173711537656	0.4358231883192528	0.26307968740110443	-1.9184202661982872	-0.522152658365433	0.998219675719677	-0.4650344249764287	-0.6125600875344845	0.4861883099310422	0.5779487509720925	1.1799643552261738	1.0939997906084826	-0.36384356148330743	-0.3843322649417383	-0.23444120563635326	-1.3024883547725512	-0.8686885437004191	-1.758185502859392	-0.4050529431879902	0.2452794263908616	-0.8264386148381438	-0.9459444876757965	-0.5238675183491628	1.2760945820689555	1.5719245945939893	-0.8680832350705453	0.48069921218471096
-0.3291515491991047	0.8421921687915047	1.2112282070691316	-0.18955788833718698	0.6399397032447741	-0.20095666874460352	-0.81799456421581	-1.0009067818289652	1.1099087844413713	1.063597642139443	0.48072299673130975	0.8384123261260609	-0.45236134760854263	-0.2909403842676344	0.44757297477897273	0.30146051651049527	-1.8913519096531015	-0.6043418274027957	0.9650116552896227	-0.5816543245174604	-0.6240010262875042	0.5107124918311469	0.6070490158194312	1.230524812711049	1.0601524495454169	-0.39000728812793317	-0.5565470480232977	-0.15801837387761405	-1.3271778101468406	-0.8291351034798952	-1.7957242382061178	-0.4490746010047699	0.19586685716979405	-0.8805400403768872	-0.9849055610186536	-0.5041090930455142	1.2775005569388516	1.6045068492958676	-0.9266083451734637	0.44595087190973326
-0.26311201764797143	1.0441722345455342	1.1744735319901813	-0.179331576727315	0.5914647233526797	-0.12413616215030457	-0.7397376137636615	-1.0548187866750742	1.16923414421637	0.949572178204719	0.4200685365456729	0.796742337681903	-0.400708318958498	-0.29082120802434847	0.47442411010595376	0.37713451313369184	-1.8327409101046264	-0.599028711161043	0.8929177096654352	-0.6530324266961093	-0.6491877759661797	0.5728821769274335	0.5748618446509768	1.3193980848094895	1.0287319579785765	-0.42505635057682445	-0.6872122508448941	-0.13535068953397017	-1.3832441711111028	-0.8118629142604854	-1.7634949996213252	-0.5532702127763086	0.18031985761462876	-0.9562212495612844	-1.0396310626962144	-0.48269881948710225	1.236691850572853	1.6541335197409939	-0.9865581563165893	0.43390267632993096
-0.16032070971909634	1.1571544235406015	1.1433555804009412	-0.1196750196495155	0.5248009026824036	-0.043856791172213395	-0.7086602731863071	-1.0728203850938622	1.0575343766065721	0.8420755237836216	0.39759602462072985	0.7566069708613107	-0.3979498597670098	-0.32185631468757714	0.5477147501739708	0.49594203446648766	-1.8676301608220711	-0.5807017962027381	0.8075767468413284	-0.7231932638067645	-0.7505362211847718	0.6288265606839586	0.5394062824900805	1.3765507974557178	0.9951559246523247	-0.40832879396756194	-0.8352878789330062	-0.16575019963545554	-1.4273665300334535	-0.8062129666921672	-1.7866847458139439	-0.6384122974228873	0.14448715222874597	-0.9967373591736619	-1.0749094146131832	-0.4649076893669043	1.2140179338905213	1.6968660823557848	-0.9829526395496219	0.4015018595659104
-0.007166814423769807	1.2860675268351531	1.1487507226805143	-0.08268577060514129	0.49028174370421906	0.026762304797738327	-0.6775076742219648	-1.1742199853777013	1.056647082325249	0.7518323260479007	0.34029567235004204	0.6658018891252683	-0.40952796503502154	-0.3315752589359583	0.5825150234652579	0.5071310757296387	-1.8940132566069596	-0.5672887767280643	0.7285382124294717	-0.8182126340767976	-0.7758844330121425	0.6823042812301744	0.5295595409801164	1.4170525902090905	0.9617467581171277	-0.355254826917248	-0.9461969510693446	-0.16581643123098008	-1.4981938391726932	-0.7757918316606853	-1.7605510468077956	-0.6965112682831488	0.16392979593239015	-0.9837196602418661	-1.120784481709097	-0.39687191180865444	1.1872015351524934	1.6236078124596887	-0.990893026573735	0.4130969526906165
0.21491439856351616	1.3496855428538468	1.1657806776321362	-0.10236627541067851	0.4450529361319443	0.033575027992332654	-0.6112840343126967	-1.284166682471677	1.0352054939123434	0.860453273337804	0.2733223451524992	0.5701406291092573	-0.3994713152296162	-0.32323036172885594	0.5583674818136937	0.5387171503186063	-1.9479421710586375	-0.597626672685133	0.6604754313655016	-0.8376254338166786	-0.7870132116110171	0.756267985053055	0.5585873994861401	1.4354189903676722	0.9490685821904788	-0.3016376298379236	-1.049866280468679	-0.11613433680205094	-1.5993184051135714	-0.7623636880801882	-1.7167328675253102	-0.7018719397410975	0.13141465634208882	-0.9703769392427578	-1.1158345092761934	-0.3907489962110627	1.16290674662828	1.560953225703313	-0.9834900812558434	0.42405632005789184
0.46141973345338005	1.3298694508869278	1.1703963879296122	-0.11677422707261835	0.4041833174218611	-0.044404475113567765	-0.5552612036550642	-1.3865185168400984	0.994052822715231	0.8840238951302967	0.22178859758000474	0.4931741303504472	-0.3810581566970557	-0.23624213685172446	0.5953675670560149	0.5551489857860363	-1.960137151653204	-0.5900534482535982	0.5862360237472366	-0.8814441959663386	-0.7411445062022871	0.7513104927719195	0.5613505088161652	1.4184578913861796	0.9721737840585896	-0.20597673993591886	-1.1320520804704712	-0.15400597508945607	-1.6614453625610335	-0.7256276071592298	-1.7354006428723618	-0.6779441822567621	0.16720313306327889	-0.9609887912339836	-1.2167210441990177	-0.342988422300184	1.1524316623130506	1.504134871248054	-0.9612989875318092	0.4547882733704455
0.6232545220682966	1.2099368298839612	1.164084254353236	-0.03332720750789873	0.40502760585534	-0.09149213902246585	-0.5248251340117494	-1.4613888599976905	0.7884369567049846	0.8362485114868601	0.22119335808644092	0.463743797357053	-0.38643584920451013	-0.13466698301321436	0.6502374149889669	0.5696770105317268	-1.9111393545610826	-0.6152258576329384	0.5048929909568524	-0.933454025300762	-0.7409251867836422	0.7479917971736698	0.5600935555672876	1.4019044563497516	0.9782845939547521	-0.12535988389698427	-1.1167784120189794	-0.16550206882543295	-1.7184824733737856	-0.7071396385664042	-1.7393130597600635	-0.660265909925757	0.22624770719009937	-0.9456363918033972	-1.3054678080202657	-0.3310197091237611	1.1145960784158342	1.5197973494442938	-0.9372553093293801	0.4314454140917664
0.7536859266468227	1.1785526546735583	1.131453832229789	0.032340890735005394	0.3971618627354785	-0.12442063208338006	-0.5379320221403792	-1.586811729256939	0.5779384423881803	0.7431880846567567	0.24010998035020306	0.4491102112100352	-0.46010176431831573	-0.02810793244420249	0.6512736994655881	0.5192194555559241	-1.7980922028687936	-0.5736921579885947	0.43603227541782197	-0.9885320119044332	-0.7793303043688987	0.7735748626694946	0.5410512087102679	1.3947728693853	0.9932592770773183	0.013550209753339848	-1.1015938467102142	-0.19229702733224757	-1.795180355959547	-0.7142832941957976	-1.8283494643985716	-0.599956508331967	0.3409293071924041	-0.9120288619347845	-1.370814702158695	-0.30902760271267815	1.0616479792707287	1.5280017272600115	-0.9437356587059174	0.4645750238369021
0.9198532028192983	1.1631975058449966	1.1169056127666777	0.06232487938831714	0.3916248396646807	-0.18757893468515868	-0.5562435439926607	-1.6342306054368652	0.37293802172538737	0.7315773469586989	0.24175688365049405	0.41440241640792885	-0.5112867625674207	-0.006138796863942373	0.6288512814643511	0.45328506993097595	-1.6922260557429207	-0.5655232057461496	0.4088839490209312	-0.9771636818120584	-0.7957859883568361	0.7727005787715869	0.46464819362693655	1.3510515442955893	1.0271170013608089	0.15569012459422998	-1.154475155432528	-0.29597102336295095	-1.8478564122591208	-0.6548928525286468	-1.8600344054102815	-0.5543412827973857	0.47610721911216547	-0.8830883898172951	-1.4419694671780754	-0.2794300785167014	0.9860191050292929	1.541264900132248	-0.9431797355104854	0.48956220072873213
1.1235048658581088	1.1509185986942425	1.0461808968889872	0.016111682452433513	0.38660532685777865	-0.23370858906288414	-0.5239518594752096	-1.7002941421674485	0.294696825275766	0.7524431857918839	0.23927819978923304	0.3555263690644217	-0.535358955861086	0.0035860357917338326	0.6200267805684649	0.4836388002522896	-1.6074357391841374	-0.5765074290816057	0.4230626543730896	-0.9954322063305623	-0.8435290002083462	0.7912145782819222	0.4001603973250026	1.3125526222288424	0.9977903180023541	0.2668762880916981	-1.202382320067095	-0.40258684306622305	-1.9313167842888028	-0.619255795550672	-1.8823253932124728	-0.5771468261497869	0.6250676980263041	-0.8550700540994342	-1.554818677414555	-0.2834840736590646	0.9411033517465975	1.4879161904539746	-0.9176649307669544	0.5038264848416132
1.1666546163123264	1.098527658624201	0.9581514316253221	-0.07411373898294589	0.36902743044966535	-0.2889073703807722	-0.5317765368461621	-1.7187859638415233	0.20636908409365792	0.7677436777233625	0.2610322043404147	0.36577675365060697	-0.5944613254187059	0.05146262736142425	0.6036716215144365	0.46614769421918334	-1.4640877691230423	-0.5524031181048221	0.43517796458340385	-0.9952889788516316	-0.845901148276272	0.8355260505501055	0.348908584397311	1.2518258868592613	1.0180493548971472	0.4115481697840602	-1.2086250375561889	-0.477550361440333	-1.9680116854058038	-0.618845882463393	-1.9127230037243634	-0.5670244310292789	0.7692155713599316	-0.7937045645456806	-1.5692113391952711	-0.29421795712071436	0.870588568210785	1.4249313097179326	-0.8995471572647675	0.5307515872663073
1.1913140291747446	1.0451858777941274	0.9278958165186152	-0.15301610444005265	0.33813205572215127	-0.2989534436852118	-0.5681438692635987	-1.7912240852832078	0.1117360494091891	0.7700881737427767	0.23942878649693294	0.3748732288556676	-0.6543262402206319	0.14816333203979898	0.5257377757639621	0.4407694608947981	-1.3778879666977264	-0.5293386696948544	0.4539626083006064	-1.046589691746251	-0.8384698528825364	0.8524638391276017	0.2990523184777719	1.2075867525970914	0.9878802449021364	0.5320728358086694	-1.2063553568860659	-0.5345062061661954	-1.9808956649256788	-0.6042451082555086	-1.9115394902003344	-0.5289578397530803	0.8616145205234215	-0.7282521774958165	-1.6032761494835293	-0.2865107799128614	0.7952049965767308	1.4232845137910035	-0.92608361873182	0.5412713407415172
1.2137949362665013	1.0629806410709561	0.8998504962079906	-0.24209288723981848	0.31012522337249815	-0.3353369920218122	-0.5767679985299557	-1.8670255679132874	0.1617735608022807	0.721905582238385	0.17485840559822297	0.34582331230939467	-0.6346421364513177	0.22030336188407365	0.4229586233258337	0.42580156115296663	-1.2649660455391918	-0.547069856842249	0.47006912008222396	-1.1539506228279914	-0.8311623451361356	0.8571505296315773	0.24856847116788167	1.1719921196296617	0.9666044545121799	0.6547654742370528	-1.1307034876430677	-0.568498067305281	-2.026650171968991	-0.6226188595794327	-1.8721869239765592	-0.49176454156058497	0.9566389054067856	-0.671709640501555	-1.5800170854681568	-0.28201147693972023	0.7024287156537552	1.4128319557268862	-0.9586694412470343	0.5638562676242909
1.0601405004932363	1.0283451586508505	0.8658613279011279	-0.307596699157833	0.24557161232139735	-0.33986168485787616	-0.5468815953846481	-1.8662348434967613	0.2633021932882971	0.7055351004596584	0.165817650528992	0.31776138763248996	-0.6141197869262666	0.21957371141497575	0.33298868855192276	0.4621404677182686	-1.214902252044549	-0.5745747484133308	0.48006904248654647	-1.1906984409295824	-0.9031139151488045	0.9027120728113751	0.22630742803037324	1.1207442040013986	0.9223981113876392	0.7162442734282909	-0.9748287335303983	-0.5867212630019284	-2.033270441642816	-0.6288373553307265	-1.8467532480071784	-0.46209681843198014	1.01528431236855	-0.6974732217761976	-1.5491095156612975	-0.3156024685411367	0.6468812776028422	1.4964633261731237	-1.0196990149157565	0.5851187863415385
0.8035191466619264	0.9361857860521422	0.8534498254899642	-0.29543307895817617	0.21295958829925174	-0.33858415522155494	-0.5319411745381559	-1.8165017718968144	0.3478174432179121	0.5992665496956011	0.1761428346994483	0.30709310341603985	-0.5974374263177777	0.229404919428515	0.2718008778212554	0.48486506958341347	-1.094734850004521	-0.5476938470888403	0.4724128678248614	-1.2367713508432343	-0.9725197652836993	0.9086450730911697	0.126900709947566	1.0766519300424195	0.8622952714490915	0.7477985298279305	-0.869879822888674	-0.6120941435904979	-2.0040400576507955	-0.641377142375325	-1.8092797690452376	-0.5073049604945734	1.112120824673689	-0.6790759803324875	-1.5320400945942825	-0.33500826787346916	0.5904045244549976	1.4805998672062364	-1.0309431529510216	0.6227948655571403
0.5464476061104142	0.8209711496845212	0.8358424567907831	-0.2894139311860085	0.20424596487007296	-0.2789275201890584	-0.48594931154907	-1.754966329537726	0.3189963466148861	0.5293728584830553	0.13859654891285175	0.2857807783676925	-0.5586047281824023	0.22256540634713073	0.1676389498678871	0.5146649888540631	-0.9677247699541786	-0.5386648301370611	0.49404997182214283	-1.252070011460381	-1.052465057174727	0.9341973738475072	0.025876673817881602	1.0423428311427512	0.7601704081020108	0.7980544744996827	-0.8898488300630547	-0.5811104327887816	-2.036281665729903	-0.6853837870022341	-1.795016799671074	-0.6088943112431344	1.1050384151129264	-0.6262597565560972	-1.487263892346378	-0.37097976343244315	0.5367454363919457	1.382441793616486	-1.051799143894537	0.6173589103018398
0.40987562979615166	0.7939619175555368	0.8378676585699191	-0.3686957529875354	0.23673858517500337	-0.2279143587602484	-0.38980636873585095	-1.7563504208036425	0.3594394704288372	0.5279787353257346	0.08169154227594833	0.2409411182488345	-0.5339590328944136	0.09317188034327925	0.08712348171141578	0.5589435895083782	-0.9566398866011061	-0.466377832147688	0.5279920063342758	-1.2716009036608316	-1.0948932732983259	0.9823985699623587	-0.0914221200219984	1.0194760489173258	0.6855148264617678	0.7959028561113101	-0.9273135096911564	-0.5657789275665597	-2.0351008419677683	-0.6975872676439566	-1.7642869748366496	-0.6894483552625891	1.076508846667719	-0.6178390936577859	-1.4573811555417546	-0.35890539022765894	0.46874883386294697	1.2967569917306148	-1.0704550983625156	0.6325320507027618
0.28207023151148386	0.7872652301419543	0.8879972353197049	-0.4554583245972994	0.24987427272984872	-0.18126887316556947	-0.30935062301953153	-1.6801824354652788	0.32684540066936263	0.5845506421033535	0.01645040642553561	0.17719190214208966	-0.49274601681187874	-0.0322276413998149	0.052910255523074004	0.5735455053188094	-1.0067831288437694	-0.4598246045615121	0.5321412248260273	-1.2552954381182604	-1.15299946406031	0.9694346443166356	-0.2174008193679106	0.9431378101110977	0.6006728508190948	0.7137885423000536	-0.9077375351049707	-0.5787500211176836	-2.067936117669443	-0.6959082737911083	-1.6596861808774424	-0.777084380482669	1.0032514812626823	-0.5632067160396158	-1.3892413737315052	-0.3790993597110965	0.4285245786766053	1.1667146431696038	-1.0803596980598507	0.5786225502332546
0.2807334754188206	0.7669114156874297	0.9156556903199183	-0.592336282566071	0.2969061206039906	-0.1419230040664075	-0.2484726059764136	-1.6070358974186743	0.2925190719826795	0.5508681237687396	-0.07173184808321464	0.08216031937475118	-0.44728432321136696	-0.08203307038500846	-0.0014656209879594707	0.6412217860102096	-1.0713781908033932	-0.43772325794305245	0.5353005437709746	-1.270384874280892	-1.178250798598464	0.9659761898670742	-0.3016179893150716	0.8627045743163156	0.5382156851770563	0.6817043715265824	-0.8281415962345069	-0.5409412870011473	-2.100783518201533	-0.7261200104962705	-1.5672742414260419	-0.8287940328691569	0.8878055156539307	-0.4824386082581098	-1.339221974877251	-0.3808267836328217	0.3926907372120419	1.1300395475026879	-1.0648175048939468	0.5411104188381561
0.28382409430568145	0.7005166383414625	0.954465527272552	-0.595818510803574	0.3547949072300147	-0.1304876861305024	-0.24516612728632775	-1.5368906179553188	0.346726302937758	0.4389002181691029	-0.20514234272551607	0.05571846567389656	-0.43719526474037895	-0.1504403620400044	-0.07084296282408734	0.6972809283804906	-1.1875667918582375	-0.3984393590119496	0.5018264432361672	-1.2735414955812456	-1.1855798346313584	0.9399011024962732	-0.377983967773457	0.7786823765604435	0.5146145260818271	0.6284197517521691	-0.7511071318807793	-0.5057761125490134	-2.09654768624248	-0.7194306857809504	-1.4740718098589671	-0.7915219490954807	0.7606759728777546	-0.4248657320131433	-1.2084077034004128	-0.3709517769400468	0.3264283989697159	1.0977501950091937	-1.0379143706809721	0.5713055324903855
0.30943374935844636	0.5650928537379902	1.0204119658024289	-0.6365227352395438	0.38815788903478954	-0.11530541174639204	-0.23165705153846772	-1.4140282204769163	0.44883622275919943	0.4294224616854335	-0.30201981355644086	0.011822392630737144	-0.4061506974106356	-0.2239987299891216	-0.1406787006436636	0.7379923015083274	-1.302680187323658	-0.3191709519941891	0.48310194789513383	-1.3073572225185697	-1.1565301030451316	0.9379767072325358	-0.48352751396444216	0.6889530101773662	0.48391234949965545	0.5425059657164174	-0.7021524497892714	-0.5298793429583188	-2.143592365055564	-0.7566617082004815	-1.4160025259995521	-0.7905162134587997	0.6721673437852373	-0.36883939842943725	-1.2149079897800454	-0.2848953250858367	0.2874379724618846	1.1001650802378988	-1.0600019680654311	0.6329249694548692
0.2938030674555094	0.46953470183629287	1.0738886328909896	-0.7102713171430408	0.40113631287368945	-0.11957262742725198	-0.17633264797709886	-1.2095001676211263	0.3719360491979923	0.4742754614788744	-0.3350192913980725	0.003748931461114535	-0.3960811498322386	-0.31361067554604516	-0.1696487565664891	0.7525844230333311	-1.3101255808021794	-0.3163389218309855	0.4654376951171044	-1.3344398537551854	-1.1297300773974028	0.9568460980405591	-0.5343685700934875	0.5963808840978606	0.48105686242592105	0.5334975597201085	-0.6763272711798869	-0.5322909335895943	-2.1818000633007992	-0.8366696359850841	-1.3852126356291339	-0.732749161965406	0.5812021520562225	-0.3479820238825033	-1.162438281991262	-0.20337024472607138	0.2878157567663563	0.9612047942258488	-1.025228676487339	0.6809243170280942
0.2196568918110839	0.44378993710239134	1.0945292375802842	-0.7711559930236065	0.34345319310598715	-0.10232810800239771	-0.20457370012813697	-1.0205478327933248	0.27862688012366693	0.4581476843981777	-0.35957547470692414	-0.007421163602415505	-0.4499171659771024	-0.3631430872469412	-0.1721097110884438	0.754242012858133	-1.3299651950935907	-0.27465936585191425	0.43343570060246706	-1.3231922840862214	-1.0728079423925232	0.9621074202763493	-0.577833148730869	0.48793999584370196	0.44945430940243136	0.4897245570588771	-0.6921666167837058	-0.5870603434192053	-2.15917378254205	-0.8221716573192103	-1.3593911291001883	-0.6898459046445499	0.48611509834388766	-0.28834226642491606	-1.1855158954042557	-0.1753596971048093	0.2754631816187654	0.8646483348393923	-1.0255657788505264	0.725674426790514
0.16760733541750555	0.5166203526407115	1.1402814321130612	-0.7421842703342254	0.3684678766397415	-0.08137047637373099	-0.23357895138801443	-0.8602274867316577	0.15154370144964088	0.4203005519948345	-0.39134904792738884	-2.7115928016192836e-06	-0.463830446986801	-0.41351220322172616	-0.1820574159735278	0.7348701560664436	-1.3591623998726994	-0.22798878564807476	0.4302050191773172	-1.334427216036455	-1.0438254867015853	0.9284525519749682	-0.6356264318238166	0.3709694611801967	0.46899472097374506	0.47783980904752943	-0.7336662931183227	-0.5766321945488532	-2.1839290937082065	-0.8856828042321666	-1.3066205153752306	-0.6820113955006076	0.4515113675155121	-0.23843993853614123	-1.1611231280252177	-0.15142738127328764	0.2300557943592057	0.728109166017929	-0.9670711262418266	0.7721279824662405
0.1796056820376703	0.5908860700809125	1.16332496718098	-0.7571985791957829	0.4035815433781669	-0.06100783670752269	-0.29953937122437957	-0.6414209697842549	0.10016579334617318	0.42153147578015193	-0.44170621135705296	0.02277523194650449	-0.5116656702328973	-0.4780049841144397	-0.20870486242266492	0.753639106402036	-1.375299728921244	-0.18219590369676983	0.42068424485435274	-1.3350759522645528	-0.99902512251006	0.9218796529964484	-0.6367361762089842	0.29859386784445396	0.518216485419206	0.45624863467016336	-0.8171668686267498	-0.6659402723026032	-2.2116525184533056	-0.9484121973935327	-1.305911445430571	-0.6037385857669981	0.4137339873616238	-0.22427515154489713	-1.1260421943636367	-0.10606128348526664	0.17749018896285254	0.6414677579833956	-0.9371000648200181	0.801533178581353
0.19373619753017055	0.7128959852813875	1.1833582092073076	-0.7135249101643106	0.3802148334029348	0.011275946762557165	-0.376202368733486	-0.40326926998396184	0.19530064711113118	0.3811105486368095	-0.423251899170102	0.040886424529752594	-0.573630359996099	-0.5282469232925492	-0.21513161135019226	0.7403275567020409	-1.4726844670522476	-0.13419850742916176	0.39511404873393174	-1.3441554510759786	-0.9263658100789411	0.9066504312969039	-0.6351464663354135	0.25506130888582734	0.5179223797159446	0.36586212227334614	-0.8176846610283078	-0.729629398492069	-2.2295400113246537	-1.0162978657054098	-1.1654724381881139	-0.529927582352206	0.4302871543766081	-0.23275136316803002	-1.0628567398007487	-0.11673409621710325	0.11041283109289643	0.6412558712794578	-0.927720339416242	0.8989701561148079
0.21771087887838197	0.7838300153879783	1.1990494174565376	-0.6191712997720942	0.3049462033802757	0.03814958129979135	-0.45755516680797886	-0.16811869935212087	0.2331901793111836	0.29501846049524366	-0.42904648900866443	0.03726930918807194	-0.5580933610452331	-0.5202980854804272	-0.2463289666907404	0.7328392675907456	-1.5676993824249386	-0.15309421775966972	0.37178463449185617	-1.377346313031695	-0.8986804336491956	0.8963832174936247	-0.6289218129815828	0.16970964557494533	0.5461461905593872	0.36070457497632186	-0.844227417289644	-0.8010406850629976	-2.2610308903205323	-1.1115411080806816	-1.0787753266341293	-0.41628415150086806	0.4110303542533888	-0.2475084401606495	-0.9484688284560946	-0.1427667085495184	0.06610298439498648	0.6037784105204234	-0.9475117965812713	0.9639072904957846
0.20651192458900422	0.7887075607597425	1.207449512502641	-0.5065636077597914	0.23940004892983296	-0.02387707702747114	-0.4894141472306628	0.05558810892617429	0.3286324864933118	0.24166741367201836	-0.47274523016890163	0.02554859704940986	-0.568873840878221	-0.4886975637080758	-0.27914919975344543	0.7862737894231768	-1.6087560268114323	-0.15497073265576725	0.387908477161523	-1.3561107329937758	-0.8170344071252359	0.9213548619443465	-0.6082340189954477	0.11594631680192022	0.5551788200627544	0.3463808372569001	-0.8891923285886547	-0.8329348426299777	-2.2807494571185214	-1.1957293879070716	-1.0148887326911942	-0.36867386219669523	0.4146985604659318	-0.29122666497478555	-0.8871559441097597	-0.17220420571366316	0.09429312345711334	0.5507724587455785	-0.9545332839618721	1.112566609920884
0.0473783806562663	0.7487409165718406	1.2284756298264365	-0.3714790064148313	0.1687257652069859	0.03723461266100755	-0.46681902811985837	0.23989031122785248	0.4637369106684148	0.23051727964609148	-0.4707876473896565	0.06709304995910845	-0.623121644155703	-0.43496200688038417	-0.28639563843700505	0.7754554432666949	-1.6106249994753035	-0.19349299773686188	0.39595306760830806	-1.3578069956854244	-0.7546158314751625	0.9322438117639488	-0.5975742428270298	0.062336570989067995	0.5721852866016428	0.30290439709339834	-0.918646716606727	-0.9331296200613666	-2.2957505667492852	-1.2649780489611715	-0.8899065900445077	-0.3517302321517427	0.42782948255729797	-0.4313685028220579	-0.8127365198523722	-0.25939928171873217	0.06987739823270847	0.4306700893840132	-0.9660095495016116	1.2462007126615835
-0.12888551414595742	0.7150409595128301	1.260933144195271	-0.2910837521410789	0.08098402666775888	0.07523916260797021	-0.45108330858914353	0.38297532389041333	0.4265669822708296	0.23057604095868162	-0.4022581464937329	0.06775847111443604	-0.6335669789706262	-0.39778247521422905	-0.26273517888463416	0.7480537601644044	-1.5972435706359702	-0.20609615988794072	0.3764874219371761	-1.3409581082374982	-0.6871394540171858	0.9421057575549943	-0.5862724984928772	0.02089422661635318	0.5843710383891672	0.2858002000380651	-0.9470154643297979	-0.9965604747180492	-2.314062428685177	-1.3798488944567506	-0.7500740222506408	-0.3147719603646434	0.4313702713941245	-0.5257661863203517	-0.8096997625709552	-0.30672539219731954	0.10677086466019436	0.3914071715462072	-0.9847083810245556	1.3829656035512794
-0.16914337454725892	0.8015147883799141	1.3176909558771839	-0.17892303364611792	0.03347049545698143	0.09504797418927043	-0.4703018119998414	0.4441368868977267	0.38518913745087663	0.2033657818264126	-0.39260102981308787	0.04433732656435716	-0.6372660558851463	-0.323210277139628	-0.21920175804780478	0.7162058434131346	-1.5944251031869334	-0.2577511697482233	0.36453930382333655	-1.2712161553350771	-0.6811707365870552	0.9339067292638124	-0.5980005546956091	-0.020836293120261563	0.5806219307112921	0.2852709359508016	-0.9239590339021616	-1.0120060630713161	-2.2894434095942455	-1.4349891846400056	-0.4464698785249991	-0.345259615235851	0.3965968355952627	-0.6435990911437315	-0.7144222286688762	-0.3740782303490352	0.13583465135895562	0.39041628960720354	-0.8994407038869172	1.4608659162848348
-0.19324216814595738	0.8366094989452815	1.3554582709726914	-0.03587634950812988	-0.01029784842460317	0.1230470929137116	-0.48401497269450927	0.48775523870120213	0.4725602601809583	0.16825985039922167	-0.3914379807056073	0.017235932119169156	-0.6430567180035573	-0.27102428029324804	-0.21458798327273843	0.7377718680970713	-1.6340974278812712	-0.27133485775948885	0.3308164540718247	-1.1891103009426152	-0.6778136694120833	0.9054992332131274	-0.643780531855578	-0.07591847805742837	0.5788366183780769	0.22039270284530557	-0.862650754032544	-1.0749419236982933	-2.2676658669645815	-1.4406188269160745	-0.09488108365840846	-0.39051542774859466	0.40603237649515134	-0.7261183070021471	-0.678152430660507	-0.474680886809136	0.14287389887423857	0.5593149204933179	-0.8840227063285029	1.6086225702604608
-0.16591794836628176	0.8753300775991146	1.4394979012572842	0.1004724234989228	0.045586938839661195	0.14247557345737752	-0.4534074428159305	0.5326657972639266	0.5438630282511604	0.19517518839578343	-0.36305072052194504	0.027748888296375222	-0.6240821340841518	-0.18716309410984658	-0.19369859086397534	0.7401373739951427	-1.7276393536201222	-0.2599753979446621	0.3250982804796297	-1.1649413659685595	-0.6703473905527968	0.8420202697208634	-0.660683922462891	-0.11023405906703047	0.5654738708443207	0.15309700036638568	-0.8611318774825278	-1.0490498064146712	-2.2696499607417446	-1.471310276150623	0.33620333577140504	-0.42965353249191623	0.4146340892148913	-0.8220287628451217	-0.6088266877131072	-0.5210076706165773	0.181239523866716	0.6534502626891886	-0.8623091742856508	1.719242301418736
-0.1326663115576177	0.8734341598131536	1.5201113487893252	0.1235606199865823	0.05596409225324629	0.16161184844773896	-0.42205727752100525	0.47611114224016465	0.6213904769153344	0.30772617106939726	-0.3590777190066914	0.03802230942220088	-0.623938813329938	-0.1421292591704163	-0.1674815059752317	0.7613571272968285	-1.7818546893932485	-0.24373226682741894	0.30996943467678106	-1.153428404206284	-0.6268804346059207	0.8090647474594329	-0.6276832999088383	-0.10058105794197965	0.5988808530717372	0.04571504096588885	-0.87501474310984	-1.1038974899480816	-2.2882492260652643	-1.4167131525350314	0.7575366715949756	-0.42568149755149187	0.3674828664551223	-0.874277093950889	-0.5345233918412424	-0.620284274556283	0.17634158750897524	0.7887212272679633	-0.8300511394630604	1.8962260201045613
-0.15041386593327863	0.8197875288900018	1.615684273977838	0.14468547881253466	0.059645462759279254	0.18292806962941993	-0.4022246668276807	0.3805663968381685	0.5755869309510351	0.3488978718301956	-0.35366295859630814	0.05161798528138828	-0.587959796738945	-0.10226051749464579	-0.17105999708745084	0.7409936920893756	-1.853643134891512	-0.30647529520360905	0.30765219299821733	-1.1292187476941	-0.5876949166352995	0.7995115627648518	-0.6274318050772768	-0.07997030318099083	0.6090169960591215	-0.05039053426183421	-0.8424834258946762	-1.087212832032622	-2.2992760857264947	-1.4100111370120543	1.2518951648105527	-0.4077473864139061	0.33059907170546793	-0.9334997535392275	-0.5342635545786352	-0.684252925487628	0.1888633140071737	0.9347314201573618	-0.8197236832926048	2.0868321577903366
-0.2158395517244919	0.7106039680216528	1.6676870609226309	0.0957449923196298	0.043880266357960704	0.17600268206152142	-0.36207155864696833	0.32749079983232415	0.5470369694389153	0.332971443614165	-0.3949253822883424	0.0612598479002975	-0.5450980445392788	-0.047854450288509084	-0.1724118055625286	0.7153910580482435	-1.8441995279566619	-0.33126723678215136	0.32855324398541436	-1.09683529554608	-0.6076624023573752	0.7999681916763545	-0.6429771861032283	0.001838861730240815	0.662341678298369	-0.06316421017631642	-0.8328838306722712	-1.0970604245249853	-2.2782933930907383	-1.3851752264298467	1.6815626308307738	-0.4020956665331726	0.27562284149120764	-0.9632661511136037	-0.519571862205198	-0.7204419323721465	0.1970214088902642	0.991077703500169	-0.8022948997081605	2.24596631171643
-0.21791861846159682	0.7121391321701815	1.7511082053001985	0.11159172619645226	0.027934197503384373	0.2183579929675806	-0.3511555031690179	0.22295638489357406	0.5475742301964142	0.28132890722678117	-0.40871650388308023	0.10300905033156307	-0.5829991687211398	0.028477357496304524	-0.1854832364356583	0.7058902292491405	-1.8084991243725468	-0.30096413132924055	0.3380138699322092	-1.0217096744650307	-0.5597902207869078	0.75592731848939	-0.6656156798516508	0.1293327220603999	0.6886822338800789	-0.14272987105947388	-0.8711032731329776	-1.1409380643155753	-2.1932555806239966	-1.247313713785199	2.128732452489797	-0.41665846874437795	0.24463615581809606	-0.9979048472610842	-0.5764979967884143	-0.7783133480755497	0.20621068917955848	1.0847222786979467	-0.7635630209932358	2.45883848889327
-0.17463291659231736	0.8233847302928219	1.7951864578041274	0.0637798990462827	0.019283821311877287	0.3222238193560038	-0.4216152809600274	0.13088552091757097	0.45531328315944675	0.16865838014484566	-0.37298297777431877	0.19280884208783491	-0.5995803015196162	0.05317244162734358	-0.1860978757416203	0.6393032218711812	-1.7558687533011228	-0.2810572907998611	0.33851442675762666	-0.9825748721336944	-0.5341930881469632	0.7097986433275947	-0.677124016667571	0.23258797300887454	0.7125734129487713	-0.17575756613605653	-0.8625841932014028	-1.193121589841478	-2.060524837531344	-1.1039976920101309	2.503741763855195	-0.4113542627498644	0.2497072009941828	-0.9933575707552926	-0.5932393551663276	-0.8388628047154605	0.14137491247981746	1.1889191233499314	-0.7652470542900364	2.5769779652336315
-0.061849030423230124	0.9212119813042264	1.8072324280572762	0.006007103868336308	0.033121726405360964	0.37229242923262273	-0.5081023282057624	0.07184713708824911	0.3068787057478349	0.07429696567146421	-0.34807763541850506	0.2588477506195245	-0.5841034447309275	0.024189956941656033	-0.22681435492438795	0.6171158179649637	-1.6925745039998816	-0.26483077356147505	0.32963387582847437	-0.9508092640124364	-0.514775919248359	0.6924951664986086	-0.6695262473733988	0.31466646199164006	0.75104662134757	-0.19833349990291207	-0.8796971472983861	-1.2408748871117667	-1.9199130669355469	-0.9859503373583289	2.767825602786175	-0.3954972233376612	0.3110005046277976	-0.9588746315781531	-0.6892978524610468	-0.8700995886745492	0.11568466532050743	1.2687832728393873	-0.7731112975786067	2.751701191242811
0.0344815384463834	0.9650485111429138	1.8210327407124034	-0.10573395388150071	0.04015912948543744	0.4146919478240781	-0.5937397549653961	0.023631453996284184	0.34152263193592025	0.063050097098301	-0.34658576091168747	0.29882254790777396	-0.5916533499467821	-0.0006796032576951827	-0.2549820840464297	0.5927400731464378	-1.6134878919459044	-0.23983151981306716	0.36295505676284856	-0.8914169006537221	-0.49674732482854056	0.6584194789019653	-0.6380476894592253	0.42638690540088087	0.8013232751535344	-0.24915754598953468	-0.9627581926870248	-1.2927526064669492	-1.794354946902315	-0.82150589754959	3.0721012940352255	-0.4343212204637066	0.402061086078786	-0.9551254372478244	-0.6651344386434159	-0.9344906241932754	0.06029268465358236	1.30706621467148	-0.8159587821626921	2.876305653470999
0.02435159107602414	0.9490435217536033	1.7484839804963546	-0.13020118589481655	-0.00045801173848025734	0.5125674734038231	-0.6643281172747778	-0.06945707618623229	0.36580456393392413	0.05025733684665529	-0.32126287359843775	0.35645377022013064	-0.6220744336746394	-0.10795191916246227	-0.30024969404440405	0.6810960576797763	-1.5680701512535427	-0.2532383326351996	0.37361355291303644	-0.8458341938076656	-0.40063496254037023	0.6146675600397643	-0.5249342946927336	0.5808532176377403	0.825273648963061	-0.27505458596169036	-1.0669532010858167	-1.2960023912138259	-1.7111499597266076	-0.6876254912665367	3.349189988903735	-0.43328799117205363	0.5086208335761011	-0.9273014531478239	-0.7236718545757583	-1.051862050982824	-0.00565108025846649	1.341541427794569	-0.9426826573766995	3.0424904131493333
0.0165540337436135	0.9533049438245715	1.6350066568653325	-0.17446161521184006	-0.015768004716308223	0.5310515038555582	-0.7098901916683378	-0.11754489745765376	0.37489291199259167	0.0408876161595794	-0.30686451887854926	0.3984422947301438	-0.6266441102661117	-0.17371441988025982	-0.2903095290110007	0.7500403883882345	-1.5844034907012756	-0.27412539201713193	0.39263063442289725	-0.7962121912175719	-0.35085483657947825	0.5912579130320658	-0.41650355866452093	0.6984606702437423	0.8354509524255732	-0.32415415508419587	-1.1788746863272048	-1.2819638281434576	-1.6028328994764602	-0.5437814049849149	3.5728488322510072	-0.49379014398133875	0.5573879970474845	-0.8793917117751961	-0.8034781843165785	-1.1470406556363106	-0.04150263929253007	1.2590458324010576	-0.9894659599029121	3.207026427670929
-0.04568577265585624	0.9110351676061166	1.488243891775115	-0.2346564250917317	-0.11070647915802682	0.5142533081213247	-0.7454012749646088	-0.19478469615406357	0.39940402515288675	0.06964691110231964	-0.31640778490083576	0.3933006266376425	-0.6428811363935547	-0.2094031604300793	-0.30733825900998984	0.8257874082280958	-1.4953572570768632	-0.3075611390907829	0.4179969377427408	-0.7457117267567043	-0.2918258896376975	0.6144122081976626	-0.3486865083707267	0.7847506189675645	0.8386611567594343	-0.4005324903122383	-1.2266161424935116	-1.311888467211964	-1.5174037244279717	-0.4175979735450438	3.6500560340478474	-0.5563399828245665	0.6378962291531034	-0.8576546549409041	-0.8631957549667956	-1.251237030691042	-0.02186562832917439	1.2302790963605332	-1.050227182348308	3.4141093341881152
-0.11298744371619356	0.8532519210839691	1.444935792567287	-0.27690150366927585	-0.18327620715287068	0.48027151260214584	-0.8276678620131953	-0.16888594792426745	0.4098549366245125	-0.026202937527878972	-0.30599631321424214	0.4038201281737228	-0.6526571665709617	-0.17439901123266838	-0.29079882255951517	0.909783324028554	-1.4302902092800505	-0.3407843304815005	0.4315578479091487	-0.6914351119395582	-0.2850888814833545	0.6223284981729386	-0.29487401132333535	0.8337391647934547	0.8103033631027159	-0.4126272670493004	-1.3368039891052559	-1.3237420214252178	-1.414612589319784	-0.2911644824311239	3.6707586221204203	-0.6256774433818099	0.7275568832454316	-0.8548000294048352	-0.923370581135007	-1.3045755417436022	-0.001262038219488948	1.163779389123874	-1.1436412042258157	3.4761940493525687
-0.08971577494513636	0.8884189179940953	1.3859097110705123	-0.2909004055980987	-0.22277241575853918	0.4786239428975761	-0.8580683598153117	-0.17773792011582062	0.4817237696420105	-0.08068545714209172	-0.28888424387485123	0.36894832078173084	-0.6420686533371813	-0.21233021089084883	-0.24056157866543382	0.9726516024016586	-1.4240915379944687	-0.3462518372052248	0.4488428600781048	-0.6612157989143616	-0.24673623909642362	0.5907432905596692	-0.2270850067663493	0.8509692966579486	0.7531664073015972	-0.445394653796136	-1.42285627721771	-1.2731318924149888	-1.3606920089916146	-0.12777312584165562	3.6216101826808447	-0.7041553912571847	0.7493724294718549	-0.8228174720347601	-0.9355030942124898	-1.4174051204699913	0.035562958374902344	1.0763434059495733	-1.1720021583076607	3.514203996244718
-0.005356752906129109	0.9516794655868855	1.3514778488292944	-0.28070376931524105	-0.23587927531312278	0.41176018109457	-0.9066947889384791	-0.25732294531254424	0.45665535802696955	-0.06894452179377356	-0.2690950849131541	0.31854929408092303	-0.6687206640021839	-0.28721423853434863	-0.2099902788902972	1.0469305952321366	-1.5007059696391014	-0.37903903342151296	0.4578957004237451	-0.5898548138236372	-0.18060268850843514	0.5668636817519053	-0.15849339614769542	0.8358758556011784	0.6844927255901795	-0.5213020791631038	-1.4290812305945966	-1.2747575770323931	-1.2944295188767025	0.07123069294055032	3.57719134803842	-0.7739495125545742	0.7869288049501278	-0.8108211528819245	-0.9942088963038402	-1.4503053791198541	0.03643706323913799	1.043606910191153	-1.206096809601967	3.5238853866186437
0.05847052130642473	0.9388902890934034	1.3466898232716131	-0.32306328431146114	-0.25380366568567575	0.3297809854783404	-0.9844900040746551	-0.25767870659258196	0.4703761712184775	0.006687093655820403	-0.26631073002464745	0.2758921538261102	-0.6562444664358434	-0.3700007647847386	-0.16261759560241346	1.0740189851790578	-1.5030921095877665	-0.4076559243785744	0.47358423196417937	-0.5448080866707945	-0.16835847556565325	0.563733718596487	-0.08735463462335147	0.8451331188506126	0.6190999219086042	-0.561859068846433	-1.4588144753560166	-1.2341994394576516	-1.3049862382385709	0.20092624194509892	3.5675645481831957	-0.8567793216919524	0.7773500408194273	-0.7239317823822201	-1.0173866704493464	-1.4795656689571097	0.07762549712690743	0.9518506194431762	-1.2348501626627164	3.479316497245038
0.1297433615550201	0.8884015800272069	1.3758047748532731	-0.32268998699717627	-0.2913044768328888	0.28161272630081596	-1.0319825240311011	-0.24073442707445175	0.5157301213507447	0.12124249287225511	-0.2794928416599245	0.22853697930203473	-0.6626542380811742	-0.3808301858435448	-0.10750271121788715	1.1411725733722264	-1.5705063233818957	-0.4687075512707187	0.42603439194150655	-0.4937258658910932	-0.21162629486247292	0.547190576763917	-0.02741576931910253	0.8904762374609092	0.5730364874712564	-0.6728388562916792	-1.528574529337996	-1.1862512501718274	-1.3595171016976548	0.28407308871364645	3.615175013281396	-0.8511715029699631	0.7732527195058602	-0.6976094057467264	-1.0808668007904974	-1.4608419964584196	0.0888953115950192	0.8679497166456069	-1.2108951956084952	3.458455559305584
0.06976463661190617	0.8440367624543041	1.4329155343355768	-0.3447714483572802	-0.31325816145173135	0.19356449671293208	-1.072512364222112	-0.25023632038217497	0.6139455957379432	0.16382850351743306	-0.30125557046756396	0.22609288171924832	-0.66219854596579	-0.3397675055843924	-0.052742312744806494	1.170713130046504	-1.6612081694990561	-0.5046508303043994	0.38341671876480266	-0.47708297325845156	-0.23747100279708405	0.5370419288252302	0.0064733675974076865	0.9834071584535554	0.5328802209900013	-0.7192505004733707	-1.591301947267897	-1.086775513363613	-1.419315530370595	0.378638603887681	3.689399701673697	-0.8580545247104192	0.6976318241728199	-0.6681534194088178	-0.988496831340942	-1.4472991149513499	0.08391804396254801	0.8656672606068636	-1.2420934279138363	3.4001844521812723
-0.01468324134190222	0.8305006387561195	1.4807809216565135	-0.3367528281257602	-0.30987383559033244	0.09382409963813149	-1.094109337413826	-0.17862503008569255	0.554532070095048	0.15518382536928937	-0.2815378180346647	0.22260060383506866	-0.6645156232195685	-0.29337837690082735	-0.007840453631925584	1.1845866733647359	-1.7102412664731763	-0.5655476998570743	0.37471865189216735	-0.5162704327511595	-0.23933454509661795	0.5382436905375757	0.021802750609945395	1.0853066862376397	0.4445008603546989	-0.7648708704242659	-1.605884446610244	-1.1010153064012431	-1.476471195080744	0.41250757754306255	3.7142075095890164	-0.9008251916629485	0.6029371438808087	-0.6422371136004251	-1.0007280535461187	-1.432214005871904	0.0728676530196606	0.8187546095607073	-1.2042462950503647	3.3862968953965535
-0.06553344808125598	0.8037897646278243	1.5787684851367172	-0.2961634129278089	-0.2888506676734931	0.0017757267664705461	-1.1512645369744308	-0.03590333652737922	0.5096338523395968	0.15677178568929565	-0.2534557291435977	0.19619050671993443	-0.6962255645412389	-0.2764746796912093	0.03166376077308715	1.130178673947836	-1.7779911773423993	-0.5747753296901832	0.4198839656120866	-0.5378810721971411	-0.28997378424036335	0.5759388069435795	-0.010715197729265973	1.1445116450172552	0.3677496562176407	-0.7935896975191359	-1.6259377273494848	-1.1917557612447909	-1.5211155167257875	0.4584904347381176	3.5822783798522266	-0.9010139518640138	0.48871280449342464	-0.6595316508293317	-0.9373509871471188	-1.3626706705179361	0.0884210499808164	0.7487369598424877	-1.1308333843514833	3.3644873819844094
-0.07116202569349364	0.7782330402576804	1.6859668213407422	-0.2619763436962389	-0.2932076479388905	-0.07298932537744832	-1.20662095601802	0.02328180368301317	0.42565711552355934	0.1695062200893353	-0.24349934914443389	0.15896955204336996	-0.7170657927108351	-0.26969046643485184	0.020809806214110174	1.0147581033005124	-1.819157083268411	-0.609142562310627	0.4817960145074373	-0.5536466263117826	-0.32279769355236076	0.5575608164096465	-0.042315919205779914	1.229591869974652	0.3311270506632919	-0.721339400797603	-1.6852633113691204	-1.233502264767927	-1.5647324610736226	0.4782326358515562	3.3756069599438296	-0.8536910155988938	0.39283918765358755	-0.6774133780526213	-0.855351282524739	-1.2986716119847164	0.12134006549559546	0.6523362995030467	-1.079815603017514	3.2202987618288565
-0.010892843263169527	0.7764922288821864	1.8307686535262835	-0.222945245060779	-0.21171426221450584	-0.09042528582155049	-1.2731597723970278	0.09429157399782385	0.3501713529169416	0.1453448747353422	-0.2072831348903792	0.16526297612705504	-0.7488516206747864	-0.3000786163488125	0.006427914439631255	0.9331320326385051	-1.9260217127707946	-0.6672980099605572	0.5255911686074758	-0.5226380175423997	-0.3570919848318148	0.5336696088897035	-0.056981495466588684	1.3367492498204026	0.30166288721189194	-0.6492862654292576	-1.7549490592129018	-1.2865366603128816	-1.591296482590321	0.4980747136212451	3.265021117330216	-0.7675773406613231	0.33945366424193146	-0.7217034928401598	-0.7602914893455152	-1.2125833471352678	0.11426423977231567	0.5705449158020347	-0.9933390886336386	3.0621595181339574
0.08619017167013907	0.7844921281428225	1.8495664888181274	-0.142357677460926	-0.18422362543244689	-0.054537776703737606	-1.3224764047082254	0.1910150293811143	0.33451740288330134	0.17989653949832313	-0.170306324499864	0.1863709279054851	-0.7760541352253119	-0.35568829960770987	-0.038943977677048214	0.8555898070646768	-1.965644389501847	-0.7103199762179064	0.5309984056787902	-0.5106434182774457	-0.34437414958619195	0.52100167562225	-0.09372451530332244	1.463954453692565	0.23513160560488183	-0.6049468493310552	-1.7827814283663983	-1.3559514920905062	-1.6097522370738389	0.46716467791563565	3.1597062108875273	-0.6835772774034847	0.30074373863747944	-0.7493951524343839	-0.6429690136987032	-1.137017901216812	0.202318502656638	0.4197291013075123	-0.920936893616665	2.9298660601474857
0.1128932083925194	0.7500283535579881	1.8689602840503867	-0.13820908586324135	-0.21371676205528298	-0.04452524326290538	-1.4155843581952658	0.2830396922741881	0.30680902465565485	0.21781190708269627	-0.1300932325195255	0.20826286980228867	-0.8119451995154184	-0.3683101134442972	-0.08044945887255558	0.8097525512662023	-1.9092582790805306	-0.7419624883725985	0.5184987575393876	-0.4850735219727119	-0.3879178000536998	0.4977202450581112	-0.13509562345879367	1.5861356425547801	0.2054448337376616	-0.5162508606379547	-1.805266452940301	-1.4183327819415668	-1.5616333095126358	0.47856191154699107	3.0775766013384946	-0.6553582925134334	0.27441645266874315	-0.7656972558699692	-0.5165709595628112	-1.0336806047965486	0.3085199003698258	0.32644909587974613	-0.8882069154856136	2.7909029710897983
0.06276454401521045	0.711593599998232	1.861792331429958	-0.11588654831915886	-0.22646117925173398	0.011876516140540893	-1.4251735727195165	0.3557240616054437	0.2981289446784424	0.17094544456289218	-0.0880004719443979	0.24516676738960497	-0.8220888425003906	-0.35735473167293075	-0.15201532441132948	0.7750212712721939	-1.8190125698739474	-0.7462498444487743	0.527242700292152	-0.5328522430766076	-0.45660918018061425	0.5365957950591145	-0.1509706877467484	1.672056516144238	0.18645687299304187	-0.4708208724568748	-1.8159857652398383	-1.4013755921019413	-1.5633879970076585	0.48184133046249383	2.933450460045801	-0.6024050695932291	0.2714803071131987	-0.8042411789941726	-0.3275866878493769	-0.9963226939223299	0.4384389510691681	0.22293511845081873	-0.8428335288082429	2.6901017039660204
-0.14516177872897879	0.7189831046187443	1.813541710953015	-0.10009902853250523	-0.25263200508631634	0.10681334670434439	-1.4074896945927962	0.42863195876431204	0.3236419427012042	0.09615707727722911	-0.049820800252662605	0.27564026399573915	-0.8411533714156596	-0.3567215998799206	-0.22042848807581322	0.7664246161897907	-1.827751439878913	-0.7706986246416158	0.5428924922004764	-0.5236331676827737	-0.5385714034124367	0.5718262639533347	-0.14827445270519946	1.6589023907118503	0.1666052154672538	-0.435626256503736	-1.7159610973294417	-1.4387805986936089	-1.5421631108843519	0.42298777341321825	2.8287732864544046	-0.5257948869086201	0.27437555155249027	-0.8235260973307984	-0.15788907646774306	-0.9565015117702218	0.5781809652192881	0.12620712431360173	-0.8021708519525881	2.6530287488569355
-0.30967189519941984	0.7029658862925727	1.6837679404463504	-0.08745560486330042	-0.2846294579899734	0.18756411945084944	-1.3405139590222428	0.43548861359841773	0.39443763179539004	-0.022614646999826536	-0.00583204641753019	0.3092125597175338	-0.8863644234038377	-0.4133963168059916	-0.3018543476459722	0.7643665764671499	-1.8316127787057344	-0.8130930539937798	0.5727546317730534	-0.5149288686985074	-0.5379538106936741	0.583985993453189	-0.17540012890670525	1.6048008274681298	0.16267417762991845	-0.3383881449556465	-1.6145290441878803	-1.4762220485076933	-1.540548936701811	0.4045302881403822	2.674329220867643	-0.505796948300947	0.19924542802012718	-0.8643931425595358	0.009138670750484579	-0.8919344187919036	0.729284890906843	-0.001237282928416472	-0.8263209835328655	2.593928764386065
-0.329491800819676	0.6913541249342549	1.5051739163964537	-0.059619205833077095	-0.3721534753820598	0.2253489354599123	-1.3150429474534646	0.44109292143109685	0.45324789751547206	0.07794755044854804	0.04586967418637916	0.281732665578908	-0.9103626680058321	-0.5454309214902682	-0.37332670692105036	0.7622663841236841	-1.8440850194618978	-0.859294932180957	0.5845967256305927	-0.4703817526927584	-0.5485080531467713	0.5747990251456325	-0.17259736798890465	1.5021378793148707	0.06618396895519865	-0.34112017869603684	-1.5316523961924937	-1.5063827762779483	-1.5521141163801015	0.4131920562539738	2.4681101463537685	-0.4659996610073939	0.1909631599507146	-0.8776545391228027	0.08953914234373424	-0.8705344940391717	0.9000007623407225	-0.10714854029373491	-0.7199544775546081	2.4630742580664426
-0.267580431748397	0.6714838562049842	1.330317637724121	-0.038220167743218195	-0.39342778400279477	0.31877995369773804	-1.2450515748705586	0.40038213189703126	0.4972837428755533	0.16146145035982634	0.055945990501410435	0.24090290149329108	-0.9299135458823071	-0.6688095674516694	-0.45106619696399664	0.7612968738447051	-1.8855376708919465	-0.8634578227070573	0.5734702955030798	-0.4614218909519686	-0.5952284713898731	0.5954162720615018	-0.20362343523529658	1.36185793053627	0.01516975915832897	-0.3021821120144764	-1.381418871610491	-1.4421935856973973	-1.547802841031796	0.39671355014535176	2.2812424078175537	-0.4308632134004955	0.13867434104604004	-0.904182845770411	0.24004610253630226	-0.8390563657105838	1.0525150865752035	-0.2228187383658689	-0.655514699496887	2.2310929829445576
-0.20395934802813356	0.657930897259111	1.1642012105133694	-0.09891033708207399	-0.405152991899662	0.38630393191706325	-1.1454562230036396	0.32461300296648127	0.5242845399190814	0.19203976692333105	0.03950294370027005	0.20561056780857867	-0.9179183980223939	-0.7676983274753582	-0.5482065900361943	0.7779869561038373	-1.8936938046816452	-0.8854639526255443	0.536888868687472	-0.4820928458008874	-0.6658156862460604	0.5500139803260083	-0.2565555961904373	1.205464114801138	-0.020541643904665518	-0.283430628394285	-1.2268606912515339	-1.3756815358097176	-1.5671958336797391	0.43149339382941454	2.050339957449345	-0.43307216598053067	0.1114914314548661	-0.8537382630840071	0.33220805701529016	-0.8789433458247305	1.2061156692803041	-0.32884388483455373	-0.5617833535545383	2.023374260574576
-0.22826196926064685	0.6435568692541325	1.0212924538541825	-0.11332810768562644	-0.40273504337769095	0.43474685851696365	-1.0979728483632063	0.2747483165168446	0.5721646174964545	0.24655429810395307	0.04844730550823021	0.19892790074537886	-0.9658980040634333	-0.7597747074075192	-0.6378036285801579	0.78908908858111	-1.849474699098073	-0.897857307754102	0.5084845626390242	-0.5036614999368689	-0.7450061425919341	0.5151423958561924	-0.2680921766885593	1.0689439163879424	-0.07752098339849645	-0.35802417050360563	-1.092160168038949	-1.3455414063825697	-1.6074585784134565	0.4362297301545984	1.887459872719693	-0.4370452947545398	0.06872482222218089	-0.8247977909665185	0.40571282507620426	-0.8690148805236515	1.2786870625607656	-0.3335720743133115	-0.4877204858431251	1.9326559517317516
-0.23971573918253722	0.6145694955218344	0.9104124915541713	-0.12984355382103904	-0.4529523736565856	0.507871892498639	-1.0364055220351265	0.24880401427811055	0.640604624807761	0.3295421455939648	0.023765189067717664	0.13758268420763137	-0.9787455217259092	-0.7273252309139306	-0.6860533261423509	0.7415600249479889	-1.8055029208169753	-0.8945821902076098	0.48786794210863266	-0.4790637671663318	-0.8566370356466537	0.496803705813039	-0.2679778788510663	0.8923287029404732	-0.09971904105200398	-0.4192382740061439	-0.9821092450975917	-1.2938934377774092	-1.6310819019399871	0.463334287585762	1.7173578342240545	-0.4338660822216556	0.005137393002167795	-0.7574528878079991	0.47023448187501166	-0.9194994209431464	1.3627563582975815	-0.3500867732967145	-0.4578314822334087	1.9229578293616996
-0.15614902089888943	0.5530708033641474	0.7838420476490147	-0.22938754688163768	-0.46330464804097743	0.49518501150620997	-0.9791805980351469	0.14249894607145364	0.6303986741850091	0.3986987154093198	-0.002889324508093277	0.09721873859436952	-1.0122839632443945	-0.6536890847849856	-0.7144510795093482	0.7158449425918916	-1.8435895003700424	-0.8983117233866118	0.4841642293861425	-0.43279889030518437	-0.8924856692108893	0.47660944703900043	-0.2793093358306041	0.7265788730623821	-0.11089923541374905	-0.47741758694510084	-0.8601451921553185	-1.1873588072357308	-1.6777848401624695	0.5106944908264982	1.5651711946209066	-0.4636119996700435	-0.1104595601170898	-0.7179554012140452	0.46997609621722436	-0.924217709754997	1.3711716322749625	-0.34185341685825354	-0.435617471462753	1.934384495639246
-0.1025734434487046	0.5019711501740478	0.6539008695244977	-0.27369395725069035	-0.4312131554106591	0.477522229400219	-0.9183199639686299	0.08454376410241422	0.6069533160471661	0.42402200286305797	-0.030443915713631326	0.06175274939228968	-1.0554879662810328	-0.529310548862327	-0.753946461150931	0.6550546644471713	-1.9112829074145439	-0.9217529200391759	0.5038949356980251	-0.4247309706684808	-0.9235213852260786	0.4921945127238347	-0.3061899035440347	0.5329863553585845	-0.13888367954561684	-0.5231373815615401	-0.7670620148593775	-1.1543650150445024	-1.7237944962991645	0.5109707697091627	1.4178934665631007	-0.4835769754548213	-0.1608515377625956	-0.6703631008172545	0.4747147149884764	-0.9342356091792354	1.3069380128936872	-0.3414363428093995	-0.37086217742124183	1.9240737247956516
-0.03340561163606305	0.4636584521600272	0.643267752491186	-0.27071274085036134	-0.36774396538554066	0.4902605652395827	-0.9598821934424462	0.13076581222930733	0.5684540116726933	0.5357556149009393	-0.0679964204203091	0.009531505192694361	-1.1327477133576545	-0.45665425930895154	-0.7417495669561498	0.556937323618284	-1.9568825505600569	-0.9580795707003797	0.5412399410517954	-0.3797812731116596	-0.9270802800869206	0.4484218287885676	-0.33668468327057294	0.3581930832362826	-0.17630421392557377	-0.5359393103520367	-0.7570842354317976	-1.1982489927868187	-1.7309154765623718	0.4955580249366588	1.349556683797859	-0.48736888261058187	-0.2571425955543439	-0.649074017570225	0.4011198167843471	-0.9401165415921648	1.266212750564683	-0.33447804577169354	-0.31159558997122366	1.9082169407745464
0.08537665193288252	0.42946092000268815	0.6172086858367858	-0.2705298954967511	-0.2913933786659528	0.5158734835552687	-0.9549549997266708	0.12095875882761273	0.5186622125421226	0.6549265804357637	-0.0703175212887776	-0.022763877621468677	-1.1761440990506942	-0.35857912356273375	-0.7271117345149032	0.47093209156572824	-1.9422947902771157	-0.9707189752689775	0.5699602809411388	-0.39716599983370304	-0.9080412017198469	0.3798726515502087	-0.36996931579161757	0.24161170305549118	-0.1616670839397046	-0.5169083557021559	-0.8009651120135564	-1.1425621644450483	-1.7164573168376154	0.5143575655482386	1.2173620792229725	-0.49363699249792303	-0.31476740320140684	-0.6598161485167491	0.33438555134012776	-0.9564944848034024	1.1682288758918904	-0.3253901315603659	-0.2994170278415094	1.8202877269782909
0.14717087296813025	0.4139058526078344	0.6615644381268878	-0.259990579517264	-0.18245283064377577	0.5221538737460816	-0.9726773638185959	0.17561942828085758	0.40500188149208116	0.8179972581645713	-0.08038617500585088	-0.08255902018805192	-1.1998539941199937	-0.2429402001491879	-0.7402327522193481	0.37256981871827455	-1.8819449593644202	-0.9583843616734024	0.6138064082413226	-0.4483712277423685	-0.9467329146190391	0.34120704950052655	-0.3562482140978351	0.11690802390114463	-0.18001407568005795	-0.5459240732052167	-0.830699795372638	-1.100514608214985	-1.6533211917919572	0.5408489158442862	1.1374370973098658	-0.5262197821302004	-0.29946202525740556	-0.6667866175345687	0.26906623769325955	-1.0261184386312483	1.0918318592825096	-0.2999135520047146	-0.2614959690211981	1.7784667461992505
0.1965758808468615	0.43870066510866434	0.8074728933569192	-0.23436163970682897	-0.06680919135101175	0.5441127732131534	-1.0193763728969572	0.25700477120551285	0.3484605092786667	0.9074375747104073	-0.09179211864484546	-0.15302050655377672	-1.2089599860853601	-0.09693854938013016	-0.7353182910919001	0.30601727730675504	-1.8378196506101567	-0.937140985019043	0.6475496472728918	-0.44883517243882565	-0.957789035251	0.2912312391614408	-0.35505953117336536	0.05574564516666671	-0.16999013210869018	-0.5171634202317005	-0.8756551374282686	-1.0761768735918644	-1.5629922155988276	0.5261529273290677	1.0751432040855444	-0.5337866715842232	-0.32024367445366947	-0.684644912293294	0.21400497982105718	-1.0743639318959193	1.0210553129457163	-0.32793167362434145	-0.29940910889301214	1.7961460307214832
0.17269509203283445	0.44583460131636093	1.0371203718034927	-0.22665883706046186	0.005612789887716863	0.6123897315165154	-1.0952780950478804	0.29946783710615205	0.29965619291566564	0.9701347547507231	-0.1519131842760908	-0.18909310096944906	-1.216639208446213	0.017473076342622913	-0.7210728707492023	0.26594501229760587	-1.8418593498951679	-0.9570466063845309	0.6755013113040574	-0.4515456822680394	-0.9538937609137081	0.21614812898703892	-0.3421098289290526	0.019185405705754485	-0.1797013496481818	-0.5575312872106988	-0.9827049144422588	-1.0317067937638005	-1.535035545041957	0.5498297864480806	1.0013073844225677	-0.541210993133841	-0.3047766747089372	-0.7000069603857598	0.1142359628681654	-1.124618243329794	0.9382491084538074	-0.34695364667132944	-0.31647742951190816	1.8585510992579217
0.12700810414688007	0.4391358094968173	1.2061992710496992	-0.2430982976979259	0.09253458105497668	0.648374787428662	-1.1046496510510309	0.3504048545730288	0.23330999973131097	1.0261578471985395	-0.18402402285886096	-0.20147923426343714	-1.2011441436808805	0.15573044744861458	-0.6767287907550492	0.17531162084372137	-1.837323819342475	-1.0033404760290212	0.6970313715810359	-0.4323255375292298	-0.9325928669469838	0.2397806739645103	-0.31611164968905947	0.016413544086730188	-0.19505357186953587	-0.6186088166979855	-1.08123228476758	-0.9937741526910457	-1.4532018862902703	0.5295604853294702	1.046493129896163	-0.5158433663319111	-0.31579357754622583	-0.7302114072094661	0.022075459993997997	-1.1206371472188486	0.8705645637617871	-0.3201219192148056	-0.4021802686895903	1.8967759879464618
0.1852928585401181	0.4524038552578628	1.3322476491282296	-0.27330208588565885	0.13941996408907864	0.6860737970450865	-1.0995666156494601	0.42125803298211223	0.176255286761489	0.9848992149467122	-0.20633895179101197	-0.2600127506246069	-1.10941812740964	0.18598073182657252	-0.6046823018571372	0.16299499697349754	-1.8289069587032583	-1.0635084307655591	0.7174706053749251	-0.404854647489434	-0.874582207956311	0.24718954843417942	-0.3594576277811846	-0.024857049693476407	-0.18524937204804853	-0.6405981878293701	-1.1721666852512418	-0.9946345296376826	-1.3770526635075062	0.545633647041569	1.1224739565889685	-0.4944011239461644	-0.2819484043657878	-0.7705607328093546	-0.01695848391077629	-1.1418969159242864	0.8614565899704563	-0.37351066924816234	-0.44175046775507276	1.8811328586451204
0.2178595151126325	0.4860279367908361	1.4511129827476599	-0.3362562914863143	0.19538966725040519	0.7310089525162585	-1.0904343231169655	0.4559999531971881	0.11004322091309753	0.9376050416112719	-0.22759799693495197	-0.2517830148707092	-0.9917272627236009	0.15473635628845317	-0.5479561072957072	0.18628047665220945	-1.8631319232739643	-1.1336613377783589	0.7269709904178323	-0.47592548460004735	-0.7989412278459378	0.2041967258709782	-0.42284257653218865	-0.028220112655443563	-0.19341725081190514	-0.6408282785875128	-1.2348299442943151	-1.001495362379748	-1.3608026963439437	0.5056814235720799	1.2108052956518836	-0.4960071377163799	-0.27558137335250754	-0.8110988965060282	-0.09083486280536268	-1.1795652909689025	0.8198580229255166	-0.46825479622023625	-0.4779078010971104	1.8034320427884538
0.11321274147508294	0.5513077788146213	1.5612087283937575	-0.3757933046015619	0.28254745977174434	0.8392728493343155	-1.0337205741488484	0.5109144050695507	0.06379734278201801	0.9232877065331389	-0.2774056388178247	-0.2874205535274662	-0.9008842402541222	0.06154282539732349	-0.46334626343838387	0.19316201598021507	-1.858713878893159	-1.1816819868263806	0.732706494898077	-0.5450444120110294	-0.7529769906658952	0.19412386369244894	-0.4497223107913313	-0.04976227824793896	-0.20714616233344257	-0.673863943133529	-1.2958187784151047	-1.045724758491064	-1.2985179252472676	0.4601506002549122	1.2896229953631875	-0.4854776591238819	-0.18950199326970382	-0.8760247422933256	-0.11945325181260717	-1.1975083313354387	0.7686382441082842	-0.5657474520801931	-0.4653115573112546	1.7215469408236204
0.05195401878712362	0.5871409020494047	1.6372909575666021	-0.39717729335393004	0.31510660533695706	0.9566696191254422	-0.9518068725271537	0.539528664008343	0.004860463862441894	0.8781400318468107	-0.2950979111904404	-0.3288295321799004	-0.8312988936544599	-0.06420108240656489	-0.3953990495738717	0.2185101225785413	-1.8455605485260205	-1.1995471711688244	0.7368394019657829	-0.5775420248849016	-0.715443768683597	0.15902143106761887	-0.44524968253376046	-0.026991942728522865	-0.170041338012385	-0.7105337410850501	-1.3320682283569742	-1.0476847700619505	-1.278732065640472	0.46233685838056776	1.355557156688672	-0.4501931005369806	-0.16736464537947493	-0.9342691654051078	-0.18288562435521089	-1.1776335139086482	0.7727258588519833	-0.6562496383992381	-0.5000228989375148	1.6902246440754376
0.08652661784495319	0.6553620021379749	1.5917826583258898	-0.5073520728681722	0.31813655603061874	0.996178969694631	-0.8503322338575993	0.49576057928344086	-0.024677230888464408	0.8323842410799035	-0.30726811568665785	-0.3351334037543422	-0.742578857758091	-0.13329718970615995	-0.35876421480975706	0.2687482850648652	-1.8647931009011713	-1.186385742788247	0.7208246419444253	-0.5965112406973881	-0.7144427033616816	0.13243898449563987	-0.4655146026502564	-0.011221247787362946	-0.14398851425221765	-0.7450241105204849	-1.374785022537255	-1.0508775132433033	-1.3051515097811597	0.42457701000602344	1.327698167854825	-0.4458024229642497	-0.1044310128771315	-0.9719154872984619	-0.21703883737694704	-1.179714773717611	0.7044664647599045	-0.7336310521750152	-0.5531846808717388	1.5919151572978332
0.14709089767036904	0.6868814438870915	1.5268696865499365	-0.6333213505823692	0.2948279786478512	0.9969123824425082	-0.7899856628174742	0.4853841007700092	-0.10971721801479717	0.837780846850176	-0.3520633412990689	-0.38808888293286725	-0.6700135562558838	-0.18869558155026853	-0.2687768588937484	0.32190125218584364	-1.909427856591887	-1.2149984110049195	0.6971842911814695	-0.6046921977071695	-0.6845883520677857	0.1056245636800851	-0.4575964743639339	-0.019880181905002747	-0.1505659066134969	-0.840246790290689	-1.3863875824231375	-1.0761215749630668	-1.340607753940283	0.4007469601478008	1.2917361157504508	-0.4689234042720705	-0.06700581074487874	-0.9773132244299193	-0.2529641695617599	-1.1535220743047405	0.6722134012444779	-0.737601061171387	-0.5378057162185363	1.5194898111120847
0.17930026516908834	0.6990262045107473	1.4224513788205428	-0.7652496879698562	0.26018776531695437	1.0434913390942486	-0.7179992361083325	0.4630031055827691	-0.19129694529737926	0.8246669911472273	-0.39802404806092173	-0.3842892145505473	-0.588346675184334	-0.22958801003329765	-0.16116470691446455	0.3384325182471022	-2.0045370250508654	-1.244890092977481	0.6725458851596866	-0.5947922301120278	-0.5946176062606399	0.0517153259972767	-0.4662063030333875	-0.004280212066302394	-0.11486739454723582	-0.9254624175978872	-1.431751935776714	-1.0485324711051383	-1.4227784032679884	0.3462382406983376	1.2469230732199477	-0.3675186748947924	-0.06098100699691772	-0.9576313325759654	-0.2889105500164485	-1.0871945344935363	0.6464165057474756	-0.7790920611805305	-0.5162329391975056	1.4508630141699626
0.1423265044555561	0.6409783873947272	1.2471770003213192	-0.8538665236854761	0.20750726840277472	1.1035674093986203	-0.5532815054083196	0.40301805250518374	-0.2716786562321035	0.759679493691632	-0.42462834974283437	-0.36786417361818075	-0.5501109205814622	-0.2510448541789391	-0.043309109579740976	0.31611568099929255	-2.0320356331271734	-1.2502012142237735	0.6691745177021385	-0.625199423888998	-0.5260244489408482	0.01477849510650786	-0.49589059013705084	-0.04352791759414498	-0.047475531483268656	-0.9464348512233534	-1.4559641766692688	-1.0921518393629444	-1.5402419640624259	0.3181321960493261	1.2096833307635033	-0.33739860723423926	-0.07532343401647655	-0.9466166958503572	-0.298858252680803	-1.022159317761992	0.6038348993626078	-0.7755323645543712	-0.5101822474821192	1.3936213109303976
0.1822749796296435	0.6521590962653736	0.9893178447854059	-0.9013400275261846	0.14693603635237668	1.0680432729604363	-0.4487839616068433	0.39980727136377336	-0.3360845741446796	0.6717570697197975	-0.3527606324938148	-0.3365779024593424	-0.5192900606352238	-0.24838739036517188	0.0838096011062179	0.27244241677568565	-2.047337406764772	-1.2310381745016534	0.6494132274701699	-0.6172022754771775	-0.49984067049397574	-0.023922916559414874	-0.499125340830772	-0.08503574140549022	0.0523276394798321	-0.924007159273091	-1.4201634664411518	-1.1492819777612382	-1.6212510546363241	0.3214620101620287	1.2126993622202267	-0.2373862984474265	-0.08391932352644463	-0.89979311812931	-0.3142452637625571	-0.9200845756346794	0.5616348494099126	-0.7907568137299338	-0.5179737476291585	1.400454400732999
0.24996105045576575	0.6510694816233589	0.8665606054511692	-0.8627905117873826	0.07681759832167674	1.0831028746411557	-0.38657239246082997	0.40546528633767204	-0.44135950460268275	0.6182517064102458	-0.30368147046726307	-0.3075341147921317	-0.4830648367256668	-0.2835571830199529	0.153301338284243	0.27724290600921175	-2.0937462696881797	-1.219851791626271	0.6505060928812659	-0.6261379851332838	-0.422473390910461	-0.13642411859727277	-0.5256375530032112	-0.08851721681709025	0.12957944399005392	-0.8641300449552054	-1.3477791405855393	-1.2074215934204946	-1.720435570246524	0.3143816816628367	1.1555062936364966	-0.16730370071433098	-0.08404827989331311	-0.8599985905874942	-0.32992259580811845	-0.8233493061860779	0.5125738707059206	-0.8139444014768179	-0.5027370165169152	1.3929430215489749
0.2551507581962933	0.633047232062149	0.7222637350084261	-0.8101899362842928	0.04464146993736412	1.1624317542934575	-0.31106655935059097	0.3853076373821699	-0.5556803282483064	0.6415092110187569	-0.29210650546461026	-0.26149570272140477	-0.4786767143546964	-0.3167562793638993	0.22623540935168096	0.24248683035589536	-2.183135416452	-1.1673047195461406	0.6343027320193736	-0.6861296571979554	-0.3489260366615141	-0.2163159354755922	-0.47917518514451485	-0.10473732960675788	0.1943001851057979	-0.80851546224206	-1.2932892870071155	-1.2496941469367866	-1.782612160911826	0.2873185343370538	1.0278156713914712	-0.11123281557269504	-0.001747454461744502	-0.8258216518299617	-0.356366045315003	-0.7030797410829258	0.4290722230344633	-0.8624084838532274	-0.5703943479201127	1.39881852634251
0.23281627371347668	0.5999154646126015	0.5393618294533874	-0.7687333951939747	-0.0007095323210208227	1.1594067890665414	-0.26773701474778705	0.37472409519174255	-0.6199844045646131	0.6299987848688795	-0.26586366218780044	-0.2556742141573242	-0.5467720287587184	-0.35471858517365684	0.30429311162543116	0.184211030430376	-2.2033917494524253	-1.1009733371696544	0.6323677893418941	-0.6730774212944665	-0.30718538018777786	-0.24687234857949208	-0.42654909985865574	-0.14961749643198674	0.3036238346011612	-0.803990574596676	-1.2600936446582982	-1.2866127157335783	-1.8354990994470715	0.2956240334073274	0.8910544546714266	-0.07244694002523586	0.07177709921831274	-0.7685554651947354	-0.3603936680458931	-0.5334993306637201	0.34879151519096807	-0.8813015176089071	-0.6197517522634706	1.3822783046334812
0.2550945470367536	0.5274192638143159	0.44290273385638257	-0.7040257369297171	-0.06284136584076061	0.9889105594767085	-0.2501352381798577	0.4626847451793867	-0.6128621303129315	0.597796315475103	-0.1897975186757679	-0.21712451140098304	-0.6289510981329506	-0.38436934008284024	0.34807126634222796	0.13274218448965952	-2.200663080580756	-1.0188681906910735	0.6345810456921622	-0.6584235651707014	-0.30086010051261114	-0.28481702873239373	-0.404898666169277	-0.16234035898783142	0.40187870136766335	-0.7026591581463603	-1.2262699568106314	-1.222515425453036	-1.91615354995801	0.28003248784576307	0.7802906400993118	-0.07309481470124599	0.05731085966718258	-0.6939434655846147	-0.3663098286463467	-0.41658082382646133	0.2924351272088136	-0.8720891199590142	-0.7234438477722651	1.382552451954626
0.26029320876729645	0.5127211572913473	0.3099296388802436	-0.5997940527734021	-0.10238200211457413	0.8661395845737667	-0.28241537071918826	0.5913748204320258	-0.6500209377885419	0.6665068358649178	-0.17127257732502812	-0.1479585020572701	-0.6727028733111714	-0.34380292070949203	0.40665612336865936	0.1096752785477548	-2.2296630562742723	-0.9388880468764154	0.6680877690750607	-0.6756147943770907	-0.3157213457821746	-0.2952108261508205	-0.3951094330052212	-0.16767122163639897	0.4978096795062978	-0.6308544184112647	-1.2106432153899491	-1.2139148249625211	-1.9651041173920767	0.19525927600371396	0.7300590929822945	-0.02562345704388813	0.05737727198814866	-0.6104276807920718	-0.3613090500447776	-0.32635967399461	0.24070771144871866	-0.8553439863951257	-0.8099154830429892	1.3979098502451965
0.19472413477487044	0.5275407348028409	0.2712480266606174	-0.4688409179179466	-0.16610505290490213	0.8203945486544422	-0.26720444105169255	0.8283164918698785	-0.6732208341350798	0.6808276572229565	-0.1584271757913343	-0.11482173536690443	-0.6923048386314334	-0.3038441888092001	0.48706576128716444	0.1102171876819514	-2.184944949637697	-0.8823618455186482	0.6781417230715362	-0.6511624936653068	-0.28082399337733893	-0.29618601884468354	-0.3824048809216996	-0.16316568679857252	0.6110914618043539	-0.5565808726371404	-1.2012515103744121	-1.1492407810750245	-2.010935639561918	0.17792210984910792	0.7604200709327275	-0.04495264944823041	0.09169802255119579	-0.550169168431953	-0.3554881147204534	-0.25606266450847137	0.24015983847705918	-0.8654053018923845	-0.8559645529658727	1.4706618564783935
0.1101966148107069	0.5476250683829191	0.32572687009092316	-0.3602557690595441	-0.2288881365237863	0.6907223917031458	-0.281993448470668	1.117214322309819	-0.6643714606632323	0.6067728511817327	-0.12235698400184747	-0.050206395063263756	-0.7164593720633499	-0.30838978322282506	0.5151755944960896	0.05094755293567081	-2.1108891590997776	-0.8230823287602036	0.6949588012631663	-0.6368584215121439	-0.2474094017046951	-0.2635170636002669	-0.4135990954871647	-0.18340158823188726	0.6861515581476615	-0.48015296896952425	-1.1990426464204742	-1.104814116216276	-2.065983346370854	0.1179737802774119	0.7662366394664203	-0.05527119553726737	0.11537768914378502	-0.5096693237067453	-0.37106238282386317	-0.21217082435922338	0.20101075399203827	-0.8926154029144863	-0.9625981622973058	1.558430443111836
0.08511561825174632	0.5774063877197142	0.44678745138432474	-0.220786238698902	-0.25426770349634126	0.4911783791139923	-0.30537415710312976	1.4325166540106165	-0.6054088307979779	0.5987602135480099	-0.09512077929407954	-0.03497613059364476	-0.7353837882443439	-0.30467880653876517	0.565257828628823	0.06906983247648671	-1.9737097353569388	-0.7814589651532499	0.6994546375159001	-0.6122665442179506	-0.2815398089032244	-0.1812556185629442	-0.46344195394010984	-0.2067451093863621	0.7535873460893892	-0.35252852538378004	-1.206244433299505	-1.0546959707086827	-2.0937204676836436	0.11279351950043168	0.8027751724063726	-0.15283006515628905	0.16832633317472082	-0.5134890911068212	-0.3756189703508085	-0.20426510339795473	0.1722369638985552	-0.9114913922544217	-0.9901582025627554	1.5883406880946347
0.06430269026662652	0.6257196905060447	0.6585181225432594	-0.1716448257971783	-0.22855754445626722	0.31549405007126763	-0.3984167497730086	1.7455179906008016	-0.5818607794617325	0.4926437630849124	-0.07477526541399483	0.042712499199537866	-0.7571491414809582	-0.3105569731249	0.6172624398244106	0.06196891355274521	-1.901990700953175	-0.7470984933507536	0.7123386235843908	-0.5818026211257952	-0.3506631002779019	-0.09831930865098781	-0.4688084619221212	-0.18097606524021867	0.7738800070006628	-0.3436512835719078	-1.1483811581146528	-0.9660578144522404	-2.0856406154150746	0.09820398934813016	0.7743613915862934	-0.25142308052213036	0.23160327162267028	-0.45720431122277017	-0.3969780288185484	-0.15926440788455792	0.15630315357422656	-0.9642194764289183	-1.020518410221365	1.6155149942954778
0.01698421078334709	0.6216775943007861	0.8706154694862043	-0.16378161523957654	-0.24258190161596174	0.167935608552078	-0.4512783939949044	2.1042079275200214	-0.5675422041905946	0.5007393197477377	-0.13254976592007908	0.12604064427499206	-0.7859171971332689	-0.38156525108717726	0.621271629980738	0.04588302712399397	-1.7978582871201283	-0.7097357750474297	0.729202597120154	-0.5843916684361117	-0.40070963878414245	-0.01164213253924753	-0.4922885361383795	-0.19325447281297461	0.7798238307446901	-0.33018386257600746	-1.1403036120638965	-0.8990870553084793	-2.0779054226777633	0.07749208362171942	0.6692425509178841	-0.32334559503418425	0.2733765383218207	-0.4244227068110441	-0.4487277406170911	-0.18663891535347096	0.14829869859541506	-1.0005436113725807	-1.0272854444585242	1.5982655933660253
-0.02438645647146315	0.651076028664127	1.0364481701299382	-0.20079929414855197	-0.21146184284930927	0.04791522134013665	-0.540131671425791	2.453444113436421	-0.5320823179233931	0.5137341105678535	-0.16074101906901367	0.1812820770255962	-0.8208875597012538	-0.39279725999252946	0.7073122884144762	0.024267732225228676	-1.7097329721859313	-0.6438664557860477	0.6826936298444275	-0.5918743212765576	-0.4883297648098548	0.09355390778541212	-0.4578990036852185	-0.2642571248798145	0.786673187328729	-0.31492948037829555	-1.1633681859818725	-0.7340896686388577	-2.0643259494132193	0.07948631713673573	0.5984619165424985	-0.4186017380155702	0.3175163158777854	-0.37612674328718226	-0.4176009784825575	-0.2257456466245645	0.1036573618875288	-1.0229887855006388	-1.033658601197645	1.5924724614764965
0.014834133930984733	0.7112260304237153	1.243845359553688	-0.24372486634898255	-0.17835683677429798	-0.11423349567842281	-0.6277589264167948	2.794582815434319	-0.4606290166526052	0.46632951676852635	-0.18816526837276143	0.2602846296370399	-0.8611770054568071	-0.45704247176116714	0.7829890547187528	-0.006049176542012105	-1.6390293496939208	-0.5867441941181267	0.6605916502618298	-0.51701928779541	-0.6201878285424682	0.22295983869278965	-0.4580566724002494	-0.2931062235746219	0.790447802469586	-0.32708181439460343	-1.1739166005858663	-0.5638655950101276	-2.127882626447179	0.1068162252394422	0.6271334735786811	-0.4695091373752325	0.24089306590084708	-0.32932287640397584	-0.4603173534922547	-0.28066442030445116	0.09469307186948868	-0.965420585812011	-0.9913271197922983	1.5657038418278808
-0.006880784187178884	0.7318162398145219	1.4332881797802175	-0.28243934167250984	-0.13285532561890084	-0.09024828984468584	-0.6980810706399039	3.1256789290979405	-0.436991572139506	0.4367520087804101	-0.23865471489569784	0.3382752191262588	-0.8895056828152598	-0.4881831601273623	0.7882082985526383	-0.03450226998597942	-1.5962888769226056	-0.5519932573709162	0.6324177430780339	-0.5019128609220421	-0.6870627594965522	0.3060498596933273	-0.4476979503390245	-0.31461619384375333	0.7948114048639903	-0.30400757156472763	-1.1926838790561862	-0.45905409509362133	-2.1644412354889537	0.12054311043215535	0.7191999991206259	-0.49006524152342185	0.1707179531574789	-0.2899676386537324	-0.48904316125610797	-0.29164606183986164	0.07318362243875154	-0.944708894200641	-0.9734725226964601	1.606526051145853
-0.022411977312171306	0.7660854386859759	1.5652198037383676	-0.3030815291878324	-0.12029608182735776	0.02962144337315502	-0.7566984755835501	3.321449870809201	-0.4526411389268728	0.43296715297844396	-0.26102272675283406	0.4073308849832262	-0.9045515153005782	-0.48976158610530157	0.8039524957094576	-0.09259961555145343	-1.580928745616142	-0.5566992299944048	0.5928533645899782	-0.4753890976914487	-0.753219183888939	0.3633036930112886	-0.4112251363826296	-0.3432451033667416	0.8196643632948314	-0.3006467245485679	-1.172218744504154	-0.4730498769898467	-2.203913171838904	0.1581741471089938	0.7391666731448013	-0.49859137868676895	0.15589566592317156	-0.2575129860416946	-0.49857585010270056	-0.35186576209137677	0.0426339603469993	-0.8447352943160442	-0.9306220810741023	1.6436710825459417
-0.003910297999685522	0.7872381090255735	1.790349344643775	-0.3846244934629426	-0.06572733927182624	-0.007262651916709953	-0.8353064686470338	3.3911022093065086	-0.4404887764875614	0.36761962260186287	-0.2727694894227525	0.4537457143483258	-0.9210772303757941	-0.548093249640496	0.8477380983427161	-0.17119553266761364	-1.5167295466189228	-0.5806743095986261	0.5305314911654674	-0.4586150536222199	-0.8063940515261651	0.43752205050136306	-0.38261619804746483	-0.3716312393885618	0.8509422183700325	-0.3064563155713257	-1.1415042220013816	-0.4172394585894428	-2.201431510946911	0.24420741655236933	0.793862350220874	-0.536269821637224	0.1271217029097645	-0.28350413789866746	-0.5162259130973282	-0.4269472480286554	-0.0309175231553692	-0.8499763508877134	-0.9316333881636647	1.6573591424537706
0.009307159233223911	0.7916877585186082	2.029651575349595	-0.46487979709185023	0.022590273445212295	-0.12220369637956026	-0.9284847241723556	3.404072160374308	-0.4429774584859326	0.3204085238173061	-0.28481153974442286	0.4663063668820208	-0.9416719738524775	-0.6011620083465146	0.8351857988843019	-0.26581006558882037	-1.4899802325684501	-0.618889777627929	0.4585247097135263	-0.4861569957250927	-0.9100756247934152	0.4929214411769993	-0.36238909591930935	-0.4262225057811988	0.8874797194737212	-0.33967062905715595	-1.1299130424505812	-0.3701017348804239	-2.1588294598116358	0.2626259664273186	0.7486779395369662	-0.5456556528721367	0.049188272328576664	-0.30844303425866537	-0.5215053998241533	-0.4207248050282894	-0.08172387791978106	-0.8029659670993652	-0.9386090414510248	1.6456016974835759
0.04705021692221484	0.7897054081033726	2.195543648404575	-0.49342732511591886	0.11689328809244608	-0.08955262466240872	-0.9606091800541467	3.3588960426458363	-0.37811853833279085	0.3116446641449944	-0.2761164900004648	0.45768021807001436	-0.9605458563727589	-0.6348804366120625	0.8633505604771283	-0.305510817234545	-1.570681886264402	-0.6527452939129366	0.405107854354236	-0.501642694579433	-1.0127601692924677	0.5580647635624844	-0.3208358154927252	-0.47311657554031256	0.9379141925008095	-0.3605752668488927	-1.130601424276754	-0.3722832578640902	-2.1418979200049924	0.3167025131128731	0.7898013267478227	-0.5551900385331034	0.03947044440261815	-0.37893092010542456	-0.4701927662366224	-0.43859732020056297	-0.11874994035125641	-0.8102831784016745	-0.9354864090341302	1.6426298375562443
0.0332033688078315	0.8420889710614068	2.2940246032179292	-0.5588230740506549	0.18178501206436187	0.009613707353599765	-1.0230593938148467	3.298342858604496	-0.3034243424136015	0.3004580084210362	-0.25354747376210585	0.4897974729415487	-1.0063208519886895	-0.7320883251717731	0.8392053462994582	-0.40203176442171823	-1.6059003624119086	-0.6625318549740311	0.39073850923353826	-0.5754128501172293	-1.047186590430273	0.5512728730154105	-0.27737659179914637	-0.46823909166391153	0.9782612218615088	-0.38811825545588213	-1.1054708186013404	-0.4165372135383397	-2.1416239886511605	0.3330005559366317	0.7486809057362742	-0.5479997086814389	-0.029304713252518343	-0.3626756815989688	-0.42849135331639354	-0.4575896783578308	-0.1940841314045152	-0.7812168719535533	-0.9904777105482137	1.6788739153187702
0.029712556311686893	0.9112016378087754	2.307139969980179	-0.6283914361662398	0.2572732231051452	0.12650761254920012	-1.0523792040637265	3.155959403562554	-0.2778825527246042	0.3081195815564272	-0.24860954016484071	0.4763027816051335	-1.0523257411016589	-0.8079353634256281	0.8151788332903894	-0.43916865729272825	-1.5775283824252193	-0.7152473933374319	0.3535087033120935	-0.6611958594025897	-1.0658314320509459	0.5387511060431809	-0.24417467961623732	-0.4976824934925479	1.0443042211589018	-0.3536777920556006	-1.1642247398748033	-0.39523662538172927	-2.154287139083746	0.30362202151729634	0.7903243804014556	-0.4935997430298983	-0.08299996210009675	-0.4183953255729329	-0.3636239242496916	-0.48286721116470976	-0.2745454441499958	-0.772714917958041	-1.0609835569203443	1.6890855812622327
0.021361095208066637	0.9675981977140843	2.355100715363238	-0.6636620576972295	0.35854389567053147	0.23517503132181833	-1.0353708567375868	2.8914549684206534	-0.2788681694816188	0.28420836706546476	-0.21941597478211589	0.4060415723357145	-1.0358215624606315	-0.7798208043733761	0.7869038658086763	-0.3982005251127477	-1.5197446368120402	-0.7746548114714642	0.34496763389590257	-0.6098203031292745	-1.0946537711110933	0.5770358649415185	-0.1889917961912992	-0.5089939905536107	1.0704875065804582	-0.3636268859987101	-1.2087277585671456	-0.3883014801556922	-2.166279494500287	0.3052751261225277	0.9156301353926825	-0.4836048238666321	-0.10829326784996243	-0.4732199872385592	-0.2922177412756536	-0.500826732962514	-0.35723151209001364	-0.7892472456036145	-1.1219090428418377	1.7329671717180424
-0.0024409731104110405	0.9947018276489059	2.419460140855012	-0.7142266025953539	0.40027135662389385	0.2091282254447145	-1.0110692079064796	2.638190208495659	-0.26210071208827024	0.25611335748622394	-0.22602857471575283	0.3377229101018853	-1.0279400268151062	-0.7560499441698615	0.7277384320567237	-0.3986933871930484	-1.4762592644899946	-0.8327669233866855	0.33394926695269633	-0.5543898645921552	-1.1402991205474615	0.5924801695562223	-0.17981269323915608	-0.5063964622427699	1.1275139937012328	-0.3638344671564653	-1.232022084238613	-0.45120270387649314	-2.181415324469001	0.2821025996997533	1.058790778810511	-0.4535514504916877	-0.14159481805513138	-0.5650665645359079	-0.2868745290972735	-0.5156163261464328	-0.39693078997676295	-0.8022652266096326	-1.2047489915568712	1.7454376571385368
-0.11567064362127492	0.9924759039348322	2.5053349387220223	-0.7980998925960734	0.41557546775973303	0.2302560204263467	-1.0295285813263564	2.4239207155408224	-0.2182571033861747	0.2265596832109123	-0.25394556238385596	0.29019303886091063	-1.0363430682546686	-0.6461026272382989	0.6562141119269587	-0.3938069562043574	-1.4305483186553238	-0.9265638515904631	0.30281891416052636	-0.5509370994162488	-1.1460027709501477	0.589190132911851	-0.17618053070430986	-0.47525460834735667	1.1817146669129772	-0.3360042774111542	-1.2141669550385727	-0.4806242680268468	-2.1633583085057317	0.22331636738509006	1.2097346460115372	-0.47128012785680806	-0.1551786888132288	-0.6445614762472003	-0.21904495523685258	-0.5367119193543559	-0.47473503883193924	-0.8574639409118552	-1.3275119140034264	1.781259573768034
-0.17465828623069438	1.0317584875828316	2.6402045523995623	-0.8658467659324627	0.463301965822446	0.11353599057985297	-0.9983782047425663	2.2373395186442138	-0.19849793012856962	0.25258442573359857	-0.20838771948595833	0.25225814076447495	-1.0477868308447433	-0.5877232164004778	0.6487436189689793	-0.33083317230089315	-1.2787243666560466	-0.9763648124201871	0.283424630969597	-0.552217300323514	-1.2283417391955953	0.6240559405473498	-0.17477013852091464	-0.45156447155660845	1.168855778309893	-0.32621082333204676	-1.2015034679103935	-0.4269985415859714	-2.1749498709168704	0.18127235616213444	1.2201682520786306	-0.49516708830473527	-0.1912477194623425	-0.7424882267469413	-0.18203774198041384	-0.5699676147622624	-0.5174531505167768	-0.8762528541644148	-1.3515629848015387	1.7268059359137369
-0.21418667003990893	1.0811719270409812	2.7252532118385715	-0.9324351680352416	0.5499403359000326	-0.02316611598604561	-0.9787912207345135	2.1679770692946994	-0.21512794144234829	0.2364375972348387	-0.23582224111305602	0.1650864312809848	-1.04371297399006	-0.5618808913160789	0.6234495636771686	-0.26856806073830836	-1.1475389589305407	-1.0055327543731682	0.309860352028469	-0.5351337304387874	-1.3021407052929272	0.6575786961387492	-0.2007424702597848	-0.4563575614001579	1.159327780029535	-0.3591497750458691	-1.2396154265743093	-0.36759212782572737	-2.1581547354524018	0.11797581080663519	1.3130016884517475	-0.4836373432434802	-0.22358789932857745	-0.840720839828264	-0.19922764624740738	-0.5291986736544217	-0.5698001325362062	-0.9608271983427006	-1.4123360354000278	1.6735196765583964
-0.2618042376618859	1.1198752261836467	2.8058659886222266	-0.999745719835454	0.5680130044868363	-0.030599428117658235	-0.9345710736279852	2.1240510985160883	-0.14974415885688047	0.24687017968757424	-0.2454907739541381	0.08310379996413307	-1.0465797175405371	-0.555571987736354	0.5752459500980789	-0.23465478954490154	-1.1217334244462438	-1.0194943975992847	0.307034397812465	-0.5027848213886277	-1.3616704539992477	0.634931028216766	-0.24580014988787408	-0.47834026992111467	1.102277241650966	-0.4125361439144129	-1.2330241317337194	-0.33559656303115093	-2.2056203030546326	0.0728601164986941	1.3035765901494902	-0.48847593088767827	-0.24293109092819326	-0.845442481438021	-0.21182322126216002	-0.4575671920640077	-0.5566632177329427	-0.9118618481124292	-1.4379853853850069	1.5865073761498554
-0.2884825265507531	1.0528738631723435	2.831418148363512	-1.0564077045673097	0.5782253119554397	0.06961184313219751	-0.9069080192012965	2.0128113146422364	-0.03317435416623107	0.25469240682183336	-0.2544293610505936	0.060918559258307206	-1.0769829874511978	-0.5960894782853504	0.5388164450809033	-0.18702158414268316	-1.159127153764385	-1.057517902732123	0.30938324287511765	-0.4759244735825477	-1.3470123819334598	0.6427189103134252	-0.23303822489476617	-0.46651725589196147	1.076681093386203	-0.3952109186052442	-1.1924874423987457	-0.24708215528213545	-2.27138414829201	0.08356938144703394	1.3554349492771682	-0.47359609874974123	-0.2819783190262721	-0.8313136701717848	-0.18199375835439566	-0.4585318540690165	-0.5815482630842623	-0.8594656938075946	-1.5184035197539845	1.542285353926711
-0.30104547198575726	0.9715893123467101	2.8281057692536797	-1.1627611814333532	0.6159786005888188	0.08754972749025691	-0.9130972115173902	1.9068011827604987	0.07720680772895053	0.2552550457418742	-0.29257320732057146	0.0535660341099564	-1.1088436619144462	-0.614905755785984	0.46220031031295816	-0.1345285534942114	-1.146623239168525	-1.0763251682639132	0.2958447609167733	-0.48684837723294744	-1.3160668156179596	0.6493981131781961	-0.22982271657693096	-0.4408959567557327	1.0664967285221485	-0.3747181750931156	-1.1385663615265489	-0.06312865217841253	-2.3374616673829167	0.03418868741024249	1.3775108876295055	-0.3805358769471966	-0.35665444016822934	-0.8290531265314396	-0.2121332840515048	-0.40273140047411077	-0.600983545230513	-0.8176816357910187	-1.5650093999837815	1.4829176575178218
-0.25846377758141087	0.8157339788707432	2.8766142924848035	-1.222683259626266	0.6294382544208015	0.009373001579631607	-0.8957756116759639	1.813876181116889	0.19327128674209346	0.20690375198649305	-0.33632021174273047	0.05866988772855384	-1.112920584453711	-0.5681268273404094	0.4429557087930668	-0.13490284397147978	-1.1199645041349884	-1.1009677955155983	0.2910736693832604	-0.4124189540347795	-1.2857213502884468	0.6882056023865696	-0.21457426405944466	-0.4922835922379628	1.0237424248824858	-0.3616151774573298	-1.1189955761676458	0.194656442811136	-2.370272805690708	-0.028001346425756253	1.4186408004788396	-0.3620554107155044	-0.4228054099341597	-0.8267054692581253	-0.25274309014782137	-0.3707156453022987	-0.5698282280291549	-0.780297779099429	-1.632953268395688	1.4567887149518763
-0.21835226517246625	0.6936058311286943	2.8982280412898955	-1.2130844589580938	0.6533640997349848	-0.13295661288823926	-0.8653493515874023	1.7949880913309655	0.28523104214228195	0.19344139789458623	-0.38438385632501043	0.0456047148626349	-1.1460847223080306	-0.5238812069208849	0.3910523427118729	-0.1199305925914412	-1.129830941221007	-1.1059730174580558	0.3503106447350347	-0.33511543275940187	-1.2402266988575295	0.6837584534412986	-0.20101032684084824	-0.5472498714789464	1.0383811065624053	-0.35896483077864005	-1.0282691301139608	0.5211886663641032	-2.438843773703178	-0.06375109777571245	1.55140580518072	-0.3518949531425489	-0.4767534415449661	-0.8028787879367831	-0.31683536224116005	-0.3487917643508831	-0.5405014440148923	-0.7195454208075629	-1.6192400034019894	1.4356008595496499
-0.19501953516394416	0.6221300333985955	2.8213558046687437	-1.2446898430213338	0.652169481353162	-0.19443460310961053	-0.877459616182632	1.8002850390181044	0.3770143405710677	0.1409552595312207	-0.43027453360465484	0.10999497859021226	-1.241024769448535	-0.5847783471071978	0.3713906578701529	-0.1361161947641029	-1.1972824119994354	-1.1071090565393273	0.360249399299184	-0.3645549985390083	-1.1327749844182264	0.6708543794025955	-0.19193253025747609	-0.6209780482070807	1.0284033557293335	-0.3244667270838061	-0.951113797867332	0.8168423891139861	-2.491208446394969	-0.18142343906128705	1.5884566007412233	-0.3589127233554336	-0.5381257744540517	-0.7592270010515886	-0.3561567239001012	-0.30799498367813427	-0.5257364217429776	-0.6300732998878465	-1.653708720037902	1.4170283438496045
-0.16551414828879682	0.5135950118666421	2.739504379200076	-1.2580334978882686	0.6695194273237204	-0.1571628136659854	-0.8486609472972129	1.706161656343884	0.4733008985561171	0.060062938426884614	-0.47437568331505525	0.15760122418320727	-1.3302774680410456	-0.644622473657748	0.37064260776058056	-0.09415340950660392	-1.2279384384325354	-1.1194636200894996	0.39754241198880746	-0.39879170192911206	-1.0495251005505524	0.6676936740294601	-0.17755597510757043	-0.6847756831578741	1.0082839712991578	-0.3273525743514531	-0.9184330077860994	1.1478707556205072	-2.531151903927744	-0.24863789055625318	1.635767479709281	-0.3406765367700036	-0.5455355315926882	-0.6645434139180024	-0.4186583274327419	-0.2774143906569731	-0.5098241125465387	-0.6172705085255629	-1.6565252989934798	1.3985793875055688
[truncated: 96 more rows]
